# Supplementary material for: High-Resolution Regulatory Maps Connect Vascular Risk Variants to Disease-Related Pathways
Source: Circ Genom Precis Med. 2019 Feb 20;12(3):e002353. doi: 10.1161/CIRCGEN.118.002353 (PMC8104016; doi:10.1161/CIRCGEN.118.002353)
Supplement: Supplementary file 2 [file hcg-12-e002353-s002.xls]

## Sheet: Promoters ASMC
Supplementary Table 1. Annotations of capture probes used in this study.
Chromosome	Start	End
chr1	845800	845920
chr1	847246	847366
chr1	860493	860613
chr1	862022	862142
chr1	894208	894328
chr1	896754	896874
chr1	901013	901133
chr1	902683	902803
chr1	917144	917264
chr1	917897	918017
chr1	935891	936011
chr1	948360	948480
chr1	949336	949456
chr1	955188	955308
chr1	955987	956107
chr1	998172	998292
chr1	999563	999683
chr1	1009012	1009132
chr1	1050064	1050184
chr1	1052384	1052504
chr1	1071952	1072072
chr1	1072821	1072941
chr1	1108914	1109034
chr1	1109980	1110100
chr1	1141602	1141722
chr1	1142553	1142673
chr1	1146938	1147058
chr1	1166394	1166514
chr1	1168813	1168933
chr1	1179649	1179769
chr1	1182657	1182777
chr1	1208760	1208880
chr1	1211187	1211307
chr1	1215145	1215265
chr1	1216943	1217063
chr1	1242774	1242894
chr1	1244607	1244727
chr1	1259029	1259149
chr1	1260999	1261119
chr1	1266955	1267075
chr1	1281914	1282034
chr1	1284760	1284880
chr1	1297557	1297677
chr1	1299785	1299905
chr1	1309911	1310031
chr1	1312413	1312533
chr1	1334203	1334323
chr1	1334923	1335043
chr1	1341681	1341801
chr1	1343253	1343373
chr1	1356401	1356521
chr1	1357247	1357367
chr1	1360797	1360917
chr1	1362230	1362350
chr1	1368961	1369081
chr1	1371326	1371446
chr1	1384371	1384491
chr1	1385268	1385388
chr1	1404783	1404903
chr1	1447198	1447318
chr1	1450404	1450524
chr1	1475335	1475455
chr1	1476649	1476769
chr1	1509553	1509673
chr1	1510593	1510713
chr1	1534609	1534729
chr1	1536215	1536335
chr1	1549907	1550027
chr1	1551888	1552008
chr1	1567187	1567307
chr1	1711280	1711400
chr1	1711934	1712054
chr1	1821346	1821466
chr1	1822858	1822978
chr1	1845278	1845398
chr1	1847786	1847906
chr1	1850133	1850253
chr1	1934060	1934180
chr1	1935537	1935657
chr1	1950288	1950408
chr1	1951546	1951666
chr1	1981194	1981314
chr1	1982911	1983031
chr1	2035084	2035204
chr1	2038388	2038508
chr1	2143729	2143849
chr1	2145011	2145131
chr1	2158486	2158606
chr1	2160502	2160622
chr1	2322835	2322955
chr1	2323785	2323905
chr1	2343462	2343582
chr1	2344685	2344805
chr1	2397104	2397224
chr1	2399368	2399488
chr1	2455719	2455839
chr1	2458510	2458630
chr1	2460437	2460557
chr1	2462119	2462239
chr1	2485420	2485540
chr1	2488024	2488144
chr1	2516633	2516753
chr1	2518496	2518616
chr1	2563838	2563958
chr1	2564716	2564836
chr1	2705262	2705382
chr1	2707446	2707566
chr1	2728402	2728522
chr1	2732309	2732429
chr1	2937190	2937310
chr1	2938370	2938490
chr1	2985315	2985435
chr1	2987998	2988118
chr1	3370216	3370336
chr1	3372786	3372906
chr1	3526030	3526150
chr1	3528369	3528489
chr1	3541069	3541189
chr1	3541833	3541953
chr1	3565224	3565344
chr1	3567132	3567252
chr1	3569599	3569719
chr1	3668403	3668523
chr1	3671847	3671967
chr1	3688229	3688349
chr1	3689731	3689851
chr1	3712112	3712232
chr1	3713545	3713665
chr1	3773168	3773288
chr1	3774372	3774492
chr1	3816098	3816218
chr1	3819186	3819306
chr1	4000179	4000299
chr1	4001006	4001126
chr1	4470654	4470774
chr1	4472418	4472538
chr1	4714747	4714867
chr1	4716524	4716644
chr1	5150384	5150504
chr1	5152023	5152143
chr1	6050954	6051074
chr1	6053175	6053295
chr1	6105073	6105193
chr1	6106237	6106357
chr1	6239776	6239896
chr1	6240917	6241037
chr1	6258967	6259087
chr1	6260076	6260196
chr1	6265077	6265197
chr1	6266856	6266976
chr1	6295084	6295204
chr1	6298299	6298419
chr1	6303497	6303617
chr1	6304613	6304733
chr1	6320612	6320732
chr1	6321926	6322046
chr1	6453322	6453442
chr1	6454447	6454567
chr1	6478919	6479039
chr1	6480842	6480962
chr1	6484314	6484434
chr1	6485493	6485613
chr1	6525017	6525137
chr1	6527382	6527502
chr1	6579358	6579478
chr1	6580509	6580629
chr1	6614305	6614425
chr1	6617703	6617823
chr1	6639560	6639680
chr1	6640765	6640885
chr1	6662017	6662137
chr1	6665448	6665568
chr1	6672573	6672693
chr1	6674095	6674215
chr1	6683739	6683859
chr1	6686974	6687094
chr1	6760941	6761061
chr1	6762512	6762632
chr1	6784010	6784130
chr1	6786022	6786142
chr1	6844948	6845068
chr1	6846321	6846441
chr1	7728955	7729075
chr1	7730347	7730467
chr1	7830939	7831059
chr1	7831795	7831915
chr1	7842674	7842794
chr1	7845095	7845215
chr1	7913064	7913184
chr1	7913830	7913950
chr1	8002563	8002683
chr1	8004793	8004913
chr1	8021334	8021454
chr1	8022964	8023084
chr1	8084890	8085010
chr1	8087714	8087834
chr1	8377586	8377706
chr1	8379342	8379462
chr1	8482717	8482837
chr1	8484536	8484656
chr1	8876112	8876232
chr1	8878061	8878181
chr1	8938715	8938835
chr1	8939514	8939634
chr1	9005543	9005663
chr1	9006708	9006828
chr1	9086063	9086183
chr1	9086630	9086750
chr1	9131702	9131822
chr1	9134952	9135072
chr1	9188732	9188852
chr1	9189837	9189957
chr1	9241219	9241339
chr1	9243396	9243516
chr1	9294534	9294654
chr1	9295323	9295443
chr1	9351787	9351907
chr1	9355062	9355182
chr1	9599022	9599142
chr1	9600092	9600212
chr1	9648395	9648515
chr1	9649330	9649450
chr1	9711254	9711374
chr1	9712442	9712562
chr1	9883178	9883298
chr1	9885200	9885320
chr1	9969344	9969464
chr1	9972411	9972531
chr1	10002213	10002333
chr1	10004279	10004399
chr1	10055044	10055164
chr1	10058778	10058898
chr1	10092732	10092852
chr1	10093573	10093693
chr1	10270205	10270325
chr1	10271447	10271567
chr1	10458227	10458347
chr1	10459584	10459704
chr1	10489819	10489939
chr1	10491018	10491138
chr1	10508116	10508236
chr1	10509998	10510118
chr1	10531333	10531453
chr1	10533070	10533190
chr1	10535294	10535414
chr1	10856165	10856285
chr1	10857782	10857902
chr1	11041459	11041579
chr1	11043448	11043568
chr1	11072328	11072448
chr1	11073220	11073340
chr1	11106836	11106956
chr1	11108933	11109053
chr1	11119321	11119441
chr1	11121785	11121905
chr1	11159246	11159366
chr1	11161598	11161718
chr1	11248984	11249104
chr1	11250796	11250916
chr1	11322106	11322226
chr1	11322801	11322921
chr1	11332476	11332596
chr1	11333692	11333812
chr1	11538962	11539082
chr1	11539706	11539826
chr1	11668437	11668557
chr1	11670028	11670148
chr1	11713480	11713600
chr1	11715274	11715394
chr1	11723509	11723629
chr1	11724626	11724746
chr1	11750767	11750887
chr1	11752747	11752867
chr1	11795790	11795910
chr1	11796351	11796471
chr1	11821722	11821842
chr1	11823645	11823765
chr1	11865676	11865796
chr1	11866899	11867019
chr1	11907301	11907421
chr1	11908192	11908312
chr1	11918299	11918419
chr1	11984912	11985032
chr1	11994183	11994303
chr1	11995202	11995322
chr1	12039812	12039932
chr1	12041177	12041297
chr1	12078301	12078421
chr1	12079846	12079966
chr1	12123102	12123222
chr1	12123930	12124050
chr1	12226679	12226799
chr1	12228252	12228372
chr1	12289648	12289768
chr1	12290766	12290886
chr1	12677303	12677423
chr1	12678004	12678124
chr1	12704023	12704143
chr1	12706325	12706445
chr1	12774824	12774944
chr1	12776352	12776472
chr1	12804217	12804337
chr1	12808089	12808209
chr1	12834448	12834568
chr1	12835372	12835492
chr1	12910556	12910676
chr1	13182253	13182373
chr1	13186154	13186274
chr1	13839876	13839996
chr1	13840783	13840903
chr1	13909681	13909801
chr1	13910765	13910885
chr1	14026333	14026453
chr1	14027405	14027525
chr1	14924820	14924940
chr1	14925607	14925727
chr1	15250133	15250253
chr1	15250894	15251014
chr1	15478521	15478641
chr1	15479435	15479555
chr1	15497738	15497858
chr1	15498982	15499102
chr1	15573305	15573425
chr1	15574187	15574307
chr1	15735437	15735557
chr1	15764002	15764122
chr1	15766871	15766991
chr1	15780276	15780396
chr1	15784715	15784835
chr1	15799652	15799772
chr1	15850680	15850800
chr1	15851491	15851611
chr1	15853751	15853871
chr1	15910883	15911003
chr1	15912630	15912750
chr1	15942831	15942951
chr1	15944600	15944720
chr1	15985580	15985700
chr1	15986922	15987042
chr1	16010085	16010205
chr1	16011581	16011701
chr1	16061398	16061518
chr1	16063426	16063546
chr1	16068660	16068780
chr1	16069217	16069337
chr1	16083383	16083503
chr1	16132617	16132737
chr1	16135442	16135562
chr1	16173718	16173838
chr1	16175786	16175906
chr1	16301917	16302037
chr1	16302868	16302988
chr1	16330276	16330396
chr1	16332832	16332952
chr1	16345742	16345862
chr1	16347967	16348087
chr1	16349714	16349834
chr1	16369802	16369922
chr1	16371568	16371688
chr1	16399004	16399124
chr1	16400920	16401040
chr1	16482196	16482316
chr1	16482975	16483095
chr1	16538694	16538814
chr1	16539398	16539518
chr1	16563325	16563445
chr1	16565262	16565382
chr1	16678213	16678333
chr1	16679337	16679457
chr1	16690875	16690995
chr1	16693861	16693981
chr1	16762368	16762488
chr1	16765301	16765421
chr1	16767391	16767511
chr1	16785972	16786092
chr1	16787653	16787773
chr1	16942702	16942822
chr1	17030492	17030612
chr1	17088277	17088397
chr1	17215319	17215439
chr1	17247952	17248072
chr1	17248734	17248854
chr1	17309477	17309597
chr1	17338084	17338204
chr1	17339151	17339271
chr1	17379896	17380016
chr1	17382222	17382342
chr1	17445085	17445205
chr1	17446176	17446296
chr1	17531276	17531396
chr1	17532455	17532575
chr1	17575181	17575301
chr1	17575929	17576049
chr1	17634372	17634492
chr1	17636321	17636441
chr1	17698104	17698224
chr1	17699126	17699246
chr1	17765893	17766013
chr1	17766810	17766930
chr1	17865517	17865637
chr1	17866714	17866834
chr1	17943841	17943961
chr1	17945040	17945160
chr1	18081347	18081467
chr1	18082497	18082617
chr1	18391269	18391389
chr1	18393057	18393177
chr1	18433666	18433786
chr1	18434556	18434676
chr1	18711233	18711353
chr1	18712787	18712907
chr1	18806751	18806871
chr1	18808649	18808769
chr1	18957104	18957224
chr1	18957905	18958025
chr1	19185829	19185949
chr1	19187165	19187285
chr1	19228774	19228894
chr1	19229625	19229745
chr1	19282242	19282362
chr1	19283619	19283739
chr1	19536008	19536128
chr1	19537087	19537207
chr1	19577691	19577811
chr1	19578724	19578844
chr1	19599253	19599373
chr1	19614665	19614785
chr1	19616329	19616449
chr1	19638302	19638422
chr1	19640192	19640312
chr1	19811276	19811396
chr1	19812468	19812588
chr1	19922996	19923116
chr1	19924029	19924149
chr1	19969179	19969299
chr1	19971099	19971219
chr1	19991243	19991363
chr1	19992270	19992390
chr1	20125156	20125276
chr1	20126957	20127077
chr1	20141219	20141339
chr1	20141976	20142096
chr1	20208484	20208604
chr1	20209307	20209427
chr1	20249327	20249447
chr1	20250487	20250607
chr1	20306384	20306504
chr1	20307424	20307544
chr1	20396295	20396415
chr1	20397341	20397461
chr1	20445558	20445678
chr1	20447184	20447304
chr1	20465342	20465462
chr1	20466038	20466158
chr1	20503362	20503482
chr1	20504426	20504546
chr1	20511851	20511971
chr1	20512972	20513092
chr1	20569043	20569163
chr1	20570682	20570802
chr1	20616654	20616774
chr1	20619345	20619465
chr1	20754580	20754700
chr1	20755844	20755964
chr1	20811801	20811921
chr1	20812944	20813064
chr1	20833954	20834074
chr1	20835301	20835421
chr1	20877631	20877751
chr1	20879640	20879760
chr1	20914552	20914672
chr1	20916746	20916866
chr1	20959145	20959265
chr1	20960305	20960425
chr1	20986981	20987101
chr1	20988244	20988364
chr1	21043999	21044119
chr1	21045340	21045460
chr1	21058641	21058761
chr1	21059493	21059613
chr1	21112663	21112783
chr1	21436519	21436639
chr1	21438362	21438482
chr1	21502055	21502175
chr1	21504026	21504146
chr1	21615741	21615861
chr1	21618817	21618937
chr1	21671341	21671461
chr1	21673192	21673312
chr1	21765006	21765126
chr1	21767379	21767499
chr1	21834609	21834729
chr1	21836755	21836875
chr1	21995278	21995398
chr1	21996355	21996475
chr1	22108920	22109040
chr1	22110492	22110612
chr1	22138419	22138539
chr1	22139100	22139220
chr1	22262077	22262197
chr1	22264005	22264125
chr1	22378264	22378384
chr1	22380465	22380585
chr1	22384858	22384978
chr1	22386329	22386449
chr1	22468614	22468734
chr1	22470590	22470710
chr1	22777637	22777757
chr1	22778986	22779106
chr1	22888685	22888805
chr1	22890217	22890337
chr1	22962465	22962585
chr1	22963218	22963338
chr1	22967635	22967755
chr1	22970501	22970621
chr1	22978932	22979052
chr1	22979837	22979957
chr1	23036519	23036639
chr1	23038531	23038651
chr1	23291564	23291684
chr1	23292889	23293009
chr1	23339904	23340024
chr1	23343960	23344080
chr1	23346894	23347014
chr1	23494763	23494883
chr1	23496004	23496124
chr1	23520657	23520777
chr1	23522230	23522350
chr1	23610747	23610867
chr1	23612360	23612480
chr1	23670389	23670509
chr1	23671311	23671431
chr1	23695884	23696004
chr1	23696623	23696743
chr1	23750840	23750960
chr1	23751602	23751722
chr1	23808966	23809086
chr1	23811234	23811354
chr1	23856959	23857079
chr1	23858212	23858332
chr1	23884084	23884204
chr1	23887771	23887891
chr1	23953439	23953559
chr1	24016712	24016832
chr1	24018727	24018847
chr1	24069419	24069539
chr1	24071663	24071783
chr1	24104297	24104417
chr1	24106099	24106219
chr1	24117277	24117397
chr1	24117985	24118105
chr1	24126676	24126796
chr1	24127545	24127665
chr1	24151360	24151480
chr1	24152495	24152615
chr1	24193356	24193476
chr1	24195155	24195275
chr1	24238512	24238632
chr1	24240035	24240155
chr1	24284399	24284519
chr1	24287113	24287233
chr1	24438075	24438195
chr1	24440137	24440257
chr1	24469252	24469372
chr1	24470020	24470140
chr1	24513354	24513474
chr1	24513961	24514081
chr1	24525604	24525724
chr1	24528231	24528351
chr1	24645503	24645623
chr1	24646075	24646195
chr1	24739359	24739479
chr1	24742781	24742901
chr1	24828267	24828387
chr1	24829941	24830061
chr1	24882143	24882263
chr1	24882763	24882883
chr1	24967763	24967883
chr1	24969826	24969946
chr1	25071251	25071371
chr1	25072031	25072151
chr1	25290294	25290414
chr1	25291903	25292023
chr1	25558566	25558686
chr1	25559305	25559425
chr1	25573493	25573613
chr1	25574645	25574765
chr1	25665083	25665203
chr1	25755882	25756002
chr1	25758118	25758238
chr1	25869771	25869891
chr1	25870780	25870900
chr1	25943471	25943591
chr1	25945395	25945515
chr1	26125610	26125730
chr1	26127632	26127752
chr1	26145425	26145545
chr1	26147073	26147193
chr1	26184692	26184812
chr1	26186142	26186262
chr1	26197351	26197471
chr1	26198280	26198400
chr1	26232642	26232762
chr1	26324086	26324206
chr1	26324900	26325020
chr1	26347299	26347419
chr1	26349359	26349479
chr1	26371694	26371814
chr1	26372925	26373045
chr1	26392842	26392962
chr1	26394459	26394579
chr1	26437107	26437227
chr1	26438785	26438905
chr1	26484589	26484709
chr1	26486106	26486226
chr1	26495816	26495936
chr1	26496698	26496818
chr1	26503003	26503123
chr1	26505589	26505709
chr1	26516605	26516725
chr1	26517335	26517455
chr1	26560150	26560270
chr1	26561091	26561211
chr1	26605854	26605974
chr1	26606903	26607023
chr1	26643683	26643803
chr1	26679696	26679816
chr1	26680894	26681014
chr1	26698757	26698877
chr1	26699972	26700092
chr1	26736557	26736677
chr1	26738493	26738613
chr1	26758112	26758232
chr1	26758960	26759080
chr1	26796876	26796996
chr1	26800087	26800207
chr1	26855885	26856005
chr1	26857463	26857583
chr1	27021721	27021841
chr1	27022774	27022894
chr1	27113946	27114066
chr1	27115135	27115255
chr1	27152876	27152996
chr1	27153639	27153759
chr1	27189332	27189452
chr1	27190132	27190252
chr1	27216543	27216663
chr1	27217862	27217982
chr1	27225610	27225730
chr1	27228276	27228396
chr1	27239729	27239849
chr1	27241609	27241729
chr1	27246923	27247043
chr1	27248542	27248662
chr1	27286414	27286534
chr1	27287112	27287232
chr1	27319637	27319757
chr1	27320397	27320517
chr1	27338904	27339024
chr1	27339672	27339792
chr1	27480781	27480901
chr1	27482127	27482247
chr1	27560009	27560129
chr1	27561228	27561348
chr1	27647636	27647756
chr1	27649065	27649185
chr1	27667548	27667668
chr1	27669390	27669510
chr1	27692721	27692841
chr1	27694085	27694205
chr1	27700817	27700937
chr1	27701873	27701993
chr1	27709287	27709407
chr1	27710777	27710897
chr1	27718780	27718900
chr1	27719524	27719644
chr1	27816206	27816326
chr1	27818480	27818600
chr1	27929449	27929569
chr1	27930752	27930872
chr1	27961201	27961321
chr1	27962349	27962469
chr1	27998389	27998509
chr1	27999019	27999139
chr1	28051310	28051430
chr1	28052854	28052974
chr1	28098739	28098859
chr1	28100750	28100870
chr1	28156326	28156446
chr1	28158343	28158463
chr1	28198689	28198809
chr1	28199545	28199665
chr1	28240605	28240725
chr1	28241938	28242058
chr1	28260707	28260827
chr1	28262973	28263093
chr1	28285507	28285627
chr1	28287035	28287155
chr1	28414681	28414801
chr1	28415400	28415520
chr1	28519841	28519961
chr1	28521933	28522053
chr1	28558649	28558769
chr1	28560205	28560325
chr1	28562089	28562209
chr1	28562879	28562999
chr1	28585335	28585455
chr1	28586244	28586364
chr1	28655157	28655277
chr1	28656129	28656249
chr1	28693555	28693675
chr1	28696591	28696711
chr1	28763594	28763714
chr1	28764927	28765047
chr1	28829603	28829723
chr1	28833116	28833236
chr1	28879150	28879270
chr1	28880840	28880960
chr1	28917499	28917619
chr1	28919471	28919591
chr1	28968973	28969093
chr1	28970970	28971090
chr1	28994874	28994994
chr1	28996173	28996293
chr1	29061916	29062036
chr1	29063504	29063624
chr1	29137421	29137541
chr1	29139059	29139179
chr1	29213285	29213405
chr1	29213855	29213975
chr1	29449965	29450085
chr1	29451560	29451680
chr1	29508181	29508301
chr1	29509926	29510046
chr1	29557017	29557137
chr1	29558091	29558211
chr1	29562464	29562584
chr1	29563589	29563709
chr1	29676303	29676423
chr1	29676814	29676934
chr1	30181983	30182103
chr1	30182897	30183017
chr1	30509182	30509302
chr1	30510827	30510947
chr1	30611661	30611781
chr1	30613792	30613912
chr1	31195766	31195886
chr1	31197453	31197573
chr1	31230131	31230251
chr1	31230928	31231048
chr1	31287898	31288018
chr1	31288602	31288722
chr1	31380977	31381097
chr1	31381709	31381829
chr1	31537910	31538030
chr1	31539456	31539576
chr1	31711998	31712118
chr1	31713094	31713214
chr1	31769157	31769277
chr1	31845491	31845611
chr1	31847625	31847745
chr1	31882092	31882212
chr1	31882677	31882797
chr1	32041622	32041742
chr1	32042511	32042631
chr1	32082541	32082661
chr1	32083651	32083771
chr1	32110075	32110195
chr1	32111129	32111249
chr1	32169449	32169569
chr1	32170241	32170361
chr1	32229137	32229257
chr1	32229968	32230088
chr1	32280758	32280878
chr1	32283672	32283792
chr1	32320818	32320938
chr1	32321513	32321633
chr1	32397786	32397906
chr1	32399397	32399517
chr1	32402898	32403018
chr1	32404237	32404357
chr1	32478810	32478930
chr1	32479628	32479748
chr1	32536271	32536391
chr1	32537906	32538026
chr1	32571869	32571989
chr1	32574328	32574448
chr1	32635331	32635451
chr1	32636794	32636914
chr1	32644343	32644463
chr1	32645739	32645859
chr1	32665492	32665612
chr1	32666323	32666443
chr1	32670777	32670897
chr1	32671421	32671541
chr1	32673704	32673824
chr1	32675092	32675212
chr1	32686764	32686884
chr1	32688489	32688609
chr1	32712196	32712316
chr1	32713727	32713847
chr1	32717426	32717546
chr1	32757403	32757523
chr1	32758295	32758415
chr1	32800997	32801117
chr1	32803045	32803165
chr1	32815131	32815251
chr1	32816985	32817105
chr1	32826157	32826277
chr1	32828408	32828528
chr1	32860641	32860761
chr1	32929907	32930027
chr1	32931136	32931256
chr1	33003766	33003886
chr1	33006154	33006274
chr1	33115626	33115746
chr1	33117429	33117549
chr1	33166754	33166874
chr1	33169281	33169401
chr1	33207141	33207261
chr1	33207907	33208027
chr1	33282652	33282772
chr1	33337287	33337407
chr1	33339808	33339928
chr1	33351346	33351466
chr1	33352737	33352857
chr1	33366378	33366498
chr1	33428648	33428768
chr1	33430666	33430786
chr1	33501311	33501431
chr1	33545738	33545858
chr1	33547148	33547268
chr1	33646394	33646514
chr1	33649911	33650031
chr1	33721301	33721421
chr1	33722587	33722707
chr1	33786257	33786377
chr1	33786990	33787110
chr1	33839781	33839901
chr1	33841895	33842015
chr1	33937456	33937576
chr1	33938711	33938831
chr1	34325594	34325714
chr1	34326278	34326398
chr1	34629616	34629736
chr1	34631695	34631815
chr1	34633062	34633182
chr1	35219581	35219701
chr1	35221164	35221284
chr1	35224199	35224319
chr1	35226220	35226340
chr1	35246238	35246358
chr1	35246974	35247094
chr1	35257309	35257429
chr1	35259766	35259886
chr1	35323902	35324022
chr1	35327285	35327405
chr1	35394692	35394812
chr1	35395390	35395510
chr1	35450612	35450732
chr1	35451134	35451254
chr1	35495987	35496107
chr1	35499426	35499546
chr1	35524766	35524886
chr1	35526213	35526333
chr1	35657835	35657955
chr1	35660441	35660561
chr1	35733734	35733854
chr1	35735099	35735219
chr1	36021670	36021790
chr1	36023606	36023726
chr1	36038402	36038522
chr1	36039344	36039464
chr1	36106851	36106971
chr1	36108097	36108217
chr1	36184079	36184199
chr1	36185844	36185964
chr1	36234669	36234789
chr1	36235867	36235987
chr1	36273468	36273588
chr1	36274119	36274239
chr1	36334199	36334319
chr1	36336652	36336772
chr1	36396293	36396413
chr1	36397491	36397611
chr1	36548975	36549095
chr1	36549937	36550057
chr1	36553870	36553990
chr1	36554766	36554886
chr1	36589568	36589688
chr1	36591548	36591668
chr1	36620211	36620331
chr1	36622285	36622405
chr1	36689261	36689381
chr1	36690888	36691008
chr1	36771209	36771329
chr1	36772328	36772448
chr1	36788689	36788809
chr1	36790161	36790281
chr1	36851004	36851124
chr1	36851951	36852071
chr1	36863147	36863267
chr1	36864302	36864422
chr1	36914430	36914550
chr1	36916404	36916524
chr1	36929050	36929170
chr1	36930328	36930448
chr1	36948398	36948518
chr1	36949602	36949722
chr1	37499312	37499432
chr1	37500858	37500978
chr1	37939359	37939479
chr1	37940333	37940453
chr1	37979908	37980028
chr1	37980618	37980738
chr1	38019470	38019590
chr1	38020678	38020798
chr1	38023183	38023303
chr1	38061001	38061121
chr1	38061900	38062020
chr1	38100102	38100222
chr1	38100905	38101025
chr1	38156744	38156864
chr1	38158536	38158656
chr1	38230471	38230591
chr1	38231297	38231417
chr1	38259380	38259500
chr1	38260145	38260265
chr1	38273135	38273255
chr1	38274412	38274532
chr1	38324699	38324819
chr1	38325981	38326101
chr1	38412219	38412339
chr1	38413269	38413389
chr1	38455253	38455373
chr1	38456417	38456537
chr1	38470292	38470412
chr1	38471411	38471531
chr1	38477958	38478078
chr1	38478771	38478891
chr1	38510837	38510957
chr1	38513277	38513397
chr1	39323886	39324006
chr1	39325730	39325850
chr1	39338383	39338503
chr1	39339622	39339742
chr1	39346405	39346525
chr1	39347673	39347793
chr1	39407183	39407303
chr1	39407735	39407855
chr1	39456060	39456180
chr1	39457501	39457621
chr1	39491265	39491385
chr1	39492221	39492341
chr1	39549236	39549356
chr1	39550681	39550801
chr1	39873405	39873525
chr1	39876212	39876332
chr1	39956663	39956783
chr1	39959611	39959731
chr1	40041483	40041603
chr1	40105028	40105148
chr1	40105664	40105784
chr1	40137040	40137160
chr1	40138015	40138135
chr1	40155970	40156090
chr1	40157753	40157873
chr1	40204139	40204259
chr1	40204945	40205065
chr1	40254014	40254134
chr1	40254906	40255026
chr1	40348573	40348693
chr1	40349689	40349809
chr1	40365819	40365939
chr1	40368536	40368656
chr1	40420149	40420269
chr1	40420997	40421117
chr1	40505414	40505534
chr1	40506324	40506444
chr1	40562800	40562920
chr1	40564502	40564622
chr1	40625936	40626056
chr1	40627253	40627373
chr1	40713216	40713336
chr1	40713871	40713991
chr1	40723197	40723317
chr1	40724225	40724345
chr1	40782168	40782288
chr1	40783190	40783310
chr1	40839046	40839166
chr1	40839703	40839823
chr1	40915612	40915732
chr1	40916534	40916654
chr1	40942673	40942793
chr1	40944621	40944741
chr1	40973556	40973676
chr1	40974777	40974897
chr1	40996361	40996481
chr1	40997687	40997807
chr1	41130327	41130447
chr1	41132640	41132760
chr1	41156646	41156766
chr1	41158064	41158184
chr1	41248714	41248834
chr1	41250110	41250230
chr1	41326970	41327090
chr1	41443737	41443857
chr1	41445366	41445486
chr1	41486936	41487056
chr1	41489156	41489276
chr1	41628197	41628317
chr1	41628913	41629033
chr1	41706809	41706929
chr1	41708330	41708450
chr1	41826795	41826915
chr1	41827824	41827944
chr1	41949427	41949547
chr1	41951747	41951867
chr1	42383132	42383252
chr1	42384792	42384912
chr1	42617348	42617468
chr1	42620140	42620260
chr1	42629988	42630108
chr1	42630625	42630745
chr1	42801196	42801316
chr1	42801806	42801926
chr1	42846086	42846206
chr1	42847298	42847418
chr1	42921299	42921419
chr1	42922713	42922833
chr1	42999652	42999772
chr1	43001384	43001504
chr1	43123323	43123443
chr1	43124415	43124535
chr1	43143871	43143991
chr1	43146128	43146248
chr1	43149196	43149316
chr1	43204927	43205047
chr1	43206125	43206245
chr1	43232096	43232216
chr1	43252258	43252378
chr1	43253871	43253991
chr1	43282274	43282394
chr1	43284002	43284122
chr1	43311729	43311849
chr1	43312483	43312603
chr1	43424102	43424222
chr1	43425259	43425379
chr1	43612754	43612874
chr1	43614145	43614265
chr1	43637283	43637403
chr1	43639063	43639183
chr1	43734859	43734979
chr1	43736320	43736440
chr1	43750662	43750782
chr1	43751624	43751744
chr1	43765735	43765855
chr1	43767515	43767635
chr1	43801520	43801640
chr1	43804461	43804581
chr1	43823945	43824065
chr1	43825335	43825455
chr1	43832994	43833114
chr1	43834054	43834174
chr1	43855040	43855160
chr1	43856081	43856201
chr1	43919279	43919399
chr1	43919875	43919995
chr1	43990906	43991026
chr1	43992520	43992640
chr1	44113811	44113931
chr1	44116309	44116429
chr1	44172515	44172635
chr1	44173509	44173629
chr1	44398677	44398797
chr1	44399192	44399312
chr1	44411692	44411812
chr1	44412891	44413011
chr1	44435275	44435395
chr1	44435934	44436054
chr1	44439732	44439852
chr1	44441069	44441189
chr1	44444399	44444519
chr1	44445153	44445273
chr1	44456720	44456840
chr1	44457657	44457777
chr1	44496836	44496956
chr1	44497635	44497755
chr1	44508535	44508655
chr1	44510625	44510745
chr1	44584106	44584226
chr1	44585338	44585458
chr1	44678405	44678525
chr1	44679680	44679800
chr1	44819604	44819724
chr1	44823194	44823314
chr1	44870310	44870430
chr1	44871093	44871213
chr1	45139677	45139797
chr1	45142104	45142224
chr1	45205081	45205201
chr1	45206102	45206222
chr1	45240817	45240937
chr1	45242587	45242707
chr1	45252891	45253011
chr1	45254030	45254150
chr1	45264315	45264435
chr1	45266590	45266710
chr1	45272570	45272690
chr1	45274754	45274874
chr1	45307709	45307829
chr1	45309020	45309140
chr1	45450716	45450836
chr1	45454285	45454405
chr1	45475921	45476041
chr1	45478453	45478573
chr1	45671756	45671876
chr1	45672484	45672604
chr1	45791773	45791893
chr1	45792911	45793031
chr1	45804677	45804797
chr1	45807134	45807254
chr1	45956245	45956365
chr1	45957504	45957624
chr1	45965450	45965570
chr1	45966050	45966170
chr1	45987999	45988119
chr1	45988795	45988915
chr1	46015095	46015215
chr1	46016867	46016987
chr1	46049247	46049367
chr1	46051249	46051369
chr1	46089254	46089374
chr1	46151766	46151886
chr1	46154321	46154441
chr1	46161971	46162091
chr1	46164689	46164809
chr1	46215988	46216108
chr1	46216748	46216868
chr1	46268789	46268909
chr1	46270517	46270637
chr1	46329620	46329740
chr1	46330721	46330841
chr1	46640245	46640365
chr1	46642550	46642670
chr1	46668453	46668573
chr1	46669313	46669433
chr1	46685397	46685517
chr1	46686674	46686794
chr1	46711993	46712113
chr1	46714030	46714150
chr1	46768663	46768783
chr1	46771997	46772117
chr1	46804376	46804496
chr1	46807719	46807839
chr1	46858870	46858990
chr1	46860464	46860584
chr1	46972256	46972376
chr1	46973846	46973966
chr1	47015142	47015262
chr1	47017711	47017831
chr1	47069589	47069709
chr1	47070653	47070773
chr1	47081929	47082049
chr1	47082749	47082869
chr1	47133743	47133863
chr1	47134871	47134991
chr1	47136706	47136826
chr1	47137705	47137825
chr1	47183912	47184032
chr1	47185662	47185782
chr1	47263759	47263879
chr1	47264941	47265061
chr1	47425997	47426117
chr1	47488575	47488695
chr1	47490420	47490540
chr1	47534085	47534205
chr1	47655324	47655444
chr1	47656177	47656297
chr1	47697336	47697456
chr1	47698600	47698720
chr1	47779376	47779496
chr1	47780062	47780182
chr1	47798642	47798762
chr1	47799965	47800085
chr1	47881367	47881487
chr1	47883209	47883329
chr1	47901173	47901293
chr1	47902687	47902807
chr1	48282907	48283027
chr1	48284821	48284941
chr1	48461251	48461371
chr1	48463462	48463582
chr1	48687236	48687356
chr1	48689088	48689208
chr1	48937378	48937498
chr1	48938931	48939051
chr1	49242291	49242411
chr1	49244597	49244717
chr1	50489151	50489271
chr1	50490222	50490342
chr1	50513328	50513448
chr1	50513889	50514009
chr1	50568460	50568580
chr1	50570290	50570410
chr1	50888800	50888920
chr1	50891290	50891410
chr1	51425454	51425574
chr1	51427490	51427610
chr1	51433798	51433918
chr1	51435284	51435404
chr1	51567437	51567557
chr1	51569485	51569605
chr1	51700324	51700444
chr1	51702564	51702684
chr1	51809530	51809650
chr1	51811373	51811493
chr1	51887119	51887239
chr1	51888015	51888135
chr1	51984203	51984323
chr1	51987707	51987827
chr1	52082072	52082192
chr1	52083082	52083202
chr1	52194672	52194792
chr1	52196917	52197037
chr1	52344074	52344194
chr1	52345157	52345277
chr1	52455922	52456042
chr1	52457654	52457774
chr1	52499092	52499212
chr1	52499827	52499947
chr1	52520974	52521094
chr1	52522925	52523045
chr1	52607241	52607361
chr1	52608484	52608604
chr1	52831322	52831442
chr1	52833384	52833504
chr1	52869437	52869557
chr1	52870549	52870669
chr1	53017753	53017873
chr1	53018974	53019094
chr1	53067457	53067577
chr1	53068556	53068676
chr1	53097947	53098067
chr1	53099784	53099904
chr1	53163482	53163602
chr1	53165845	53165965
chr1	53191740	53191860
chr1	53192911	53193031
chr1	53308381	53308501
chr1	53387123	53387243
chr1	53388351	53388471
chr1	53392581	53392701
chr1	53393268	53393388
chr1	53479815	53479935
chr1	53480951	53481071
chr1	53527221	53527341
chr1	53528026	53528146
chr1	53607926	53608046
chr1	53608629	53608749
chr1	53661651	53661771
chr1	53662694	53662814
chr1	53685889	53686009
chr1	53686501	53686621
chr1	53703906	53704026
chr1	53704693	53704813
chr1	53793479	53793599
chr1	53794205	53794325
chr1	53833564	53833684
chr1	53835201	53835321
chr1	53924381	53924501
chr1	53926517	53926637
chr1	54199486	54199606
chr1	54200489	54200609
chr1	54303815	54303935
chr1	54304491	54304611
chr1	54354853	54354973
chr1	54355778	54355898
chr1	54359456	54359576
chr1	54360365	54360485
chr1	54409533	54409653
chr1	54412713	54412833
chr1	54482551	54482671
chr1	54484824	54484944
chr1	54518430	54518550
chr1	54519779	54519899
chr1	54617642	54617762
chr1	54619233	54619353
chr1	54665026	54665146
chr1	54666634	54666754
chr1	54871416	54871536
chr1	54872636	54872756
chr1	55013162	55013282
chr1	55014106	55014226
chr1	55087269	55087389
chr1	55089394	55089514
chr1	55107065	55107185
chr1	55107802	55107922
chr1	55180832	55180952
chr1	55182103	55182223
chr1	55229158	55229278
chr1	55231498	55231618
chr1	55265796	55265916
chr1	55268063	55268183
chr1	55270932	55271052
chr1	55272198	55272318
chr1	55351257	55351377
chr1	55354763	55354883
chr1	55445485	55445605
chr1	55447564	55447684
chr1	55463971	55464091
chr1	55465132	55465252
chr1	55679937	55680057
chr1	55682441	55682561
chr1	56046294	56046414
chr1	56047001	56047121
chr1	56409174	56409294
chr1	56411357	56411477
chr1	56880106	56880226
chr1	56880890	56881010
chr1	57044950	57045070
chr1	57045564	57045684
chr1	57110593	57110713
chr1	57111430	57111550
chr1	57284651	57284771
chr1	57285883	57286003
chr1	57319966	57320086
chr1	57320785	57320905
chr1	57431499	57431619
chr1	57433655	57433775
chr1	57851553	57851673
chr1	57853498	57853618
chr1	58715103	58715223
chr1	58717075	58717195
chr1	59011660	59011780
chr1	59013391	59013511
chr1	59042220	59042340
chr1	59044970	59045090
chr1	59165341	59165461
chr1	59249099	59249219
chr1	59250571	59250691
chr1	59611756	59611876
chr1	59613174	59613294
chr1	59761671	59761791
chr1	59762809	59762929
chr1	59979849	59979969
chr1	59982474	59982594
chr1	60280034	60280154
chr1	60280729	60280849
chr1	60391827	60391947
chr1	60392936	60393056
chr1	60538888	60539008
chr1	60540167	60540287
chr1	61542393	61542513
chr1	61543600	61543720
chr1	61717573	61717693
chr1	61719959	61720079
chr1	62190515	62190635
chr1	62191710	62191830
chr1	62207109	62207229
chr1	62208516	62208636
chr1	62660130	62660250
chr1	62660805	62660925
chr1	62783832	62783952
chr1	62785559	62785679
chr1	62900989	62901109
chr1	62903722	62903842
chr1	63062782	63062902
chr1	63063355	63063475
chr1	63152689	63152809
chr1	63154548	63154668
chr1	63249451	63249571
chr1	63250124	63250244
chr1	63477191	63477311
chr1	63478362	63478482
chr1	63788204	63788324
chr1	63832681	63832801
chr1	63833535	63833655
chr1	63988285	63988405
chr1	63989728	63989848
chr1	64058217	64058337
chr1	64059853	64059973
chr1	64238972	64239092
chr1	64240364	64240484
chr1	64668702	64668822
chr1	64669659	64669779
chr1	64935126	64935246
chr1	64938127	64938247
chr1	65210102	65210222
chr1	65211056	65211176
chr1	65430613	65430733
chr1	65433177	65433297
chr1	65467755	65467875
chr1	65470002	65470122
chr1	65532482	65532602
chr1	65534096	65534216
chr1	65612856	65612976
chr1	65614197	65614317
chr1	65728373	65728493
chr1	65731316	65731436
chr1	65885764	65885884
chr1	65887367	65887487
chr1	65951393	65951513
chr1	65952460	65952580
chr1	65990859	65990979
chr1	65991616	65991736
chr1	66257794	66257914
chr1	66259774	66259894
chr1	66378199	66378319
chr1	66379184	66379304
chr1	66457803	66457923
chr1	66458767	66458887
chr1	66797397	66797517
chr1	66798196	66798316
chr1	66998610	66998730
chr1	67000083	67000203
chr1	67216178	67216298
chr1	67220056	67220176
chr1	67266242	67266362
chr1	67267608	67267728
chr1	67390093	67390213
chr1	67390982	67391102
chr1	67519529	67519649
chr1	67520531	67520651
chr1	67600135	67600255
chr1	67601662	67601782
chr1	67631564	67631684
chr1	67632380	67632500
chr1	67771973	67772093
chr1	67773329	67773449
chr1	67894925	67895045
chr1	67897650	67897770
chr1	68150066	68150186
chr1	68151651	68151771
chr1	68300853	68300973
chr1	68515488	68515608
chr1	68518011	68518131
chr1	68697769	68697889
chr1	68698769	68698889
chr1	68914624	68914744
chr1	68915971	68916091
chr1	68962518	68962638
chr1	68963184	68963304
chr1	70032516	70032636
chr1	70033300	70033420
chr1	70225230	70225350
chr1	70226251	70226371
chr1	70670560	70670680
chr1	70672278	70672398
chr1	70820074	70820194
chr1	70821143	70821263
chr1	70875930	70876050
chr1	70877322	70877442
chr1	71171654	71171774
chr1	71172628	71172748
chr1	71513115	71513235
chr1	71513729	71513849
chr1	71546273	71546393
chr1	71548546	71548666
chr1	72301734	72301854
chr1	72302937	72303057
chr1	72746696	72746816
chr1	72749726	72749846
chr1	73770675	73770795
chr1	73772844	73772964
chr1	74663518	74663638
chr1	74664786	74664906
chr1	74700745	74700865
chr1	74701606	74701726
chr1	75138877	75138997
chr1	75139937	75140057
chr1	75197320	75197440
chr1	75199515	75199635
chr1	75593173	75593293
chr1	75595386	75595506
chr1	76080138	76080258
chr1	76083278	76083398
chr1	76187782	76187902
chr1	76190875	76190995
chr1	76250933	76251053
chr1	76252211	76252331
chr1	76262186	76262306
chr1	76262915	76263035
chr1	76397274	76397394
chr1	76398864	76398984
chr1	76539188	76539308
chr1	76540907	76541027
chr1	77332567	77332687
chr1	77333297	77333417
chr1	77684764	77684884
chr1	77686046	77686166
chr1	77747252	77747372
chr1	77748159	77748279
chr1	78148365	78148485
chr1	78149401	78149521
chr1	78224811	78224931
chr1	78225909	78226029
chr1	78244599	78244719
chr1	78246942	78247062
chr1	78353344	78353464
chr1	78354715	78354835
chr1	78444273	78444393
chr1	78445858	78445978
chr1	78510198	78510318
chr1	78511452	78511572
chr1	78694799	78694919
chr1	78696074	78696194
chr1	78955775	78955895
chr1	78957533	78957653
chr1	79084807	79084927
chr1	79087263	79087383
chr1	79114985	79115105
chr1	79115753	79115873
chr1	79471579	79471699
chr1	79472964	79473084
chr1	80839705	80839825
chr1	80841419	80841539
chr1	81000910	81001030
chr1	81001938	81002058
chr1	81048312	81048432
chr1	81051422	81051542
chr1	81971434	81971554
chr1	82164712	82164832
chr1	82165891	82166011
chr1	82265278	82265398
chr1	82267214	82267334
chr1	83367785	83367905
chr1	83369681	83369801
chr1	83450176	83450296
chr1	83451237	83451357
chr1	84326365	84326485
chr1	84327352	84327472
chr1	84449519	84449639
chr1	84451436	84451556
chr1	84464361	84464481
chr1	84465115	84465235
chr1	84543286	84543406
chr1	84544153	84544273
chr1	84609163	84609283
chr1	84610959	84611079
chr1	84763383	84763503
chr1	84764735	84764855
chr1	84863801	84863921
chr1	84866670	84866790
chr1	84944511	84944631
chr1	84945901	84946021
chr1	84971639	84971759
chr1	84973265	84973385
chr1	85039781	85039901
chr1	85040484	85040604
chr1	85100224	85100344
chr1	85101150	85101270
chr1	85154987	85155107
chr1	85156662	85156782
chr1	85357315	85357435
chr1	85359927	85360047
chr1	85462503	85462623
chr1	85463390	85463510
chr1	85513493	85513613
chr1	85514727	85514847
chr1	85527241	85527361
chr1	85529375	85529495
chr1	85666356	85666476
chr1	85668861	85668981
chr1	85724168	85724288
chr1	85725587	85725707
chr1	85741884	85742004
chr1	85742801	85742921
chr1	85869879	85869999
chr1	85870896	85871016
chr1	85930210	85930330
chr1	85931636	85931756
chr1	86043223	86043343
chr1	86046713	86046833
chr1	86173040	86173160
chr1	86174449	86174569
chr1	86621819	86621939
chr1	86623564	86623684
chr1	86860314	86860434
chr1	86863731	86863851
chr1	86889146	86889266
chr1	86890039	86890159
chr1	86932714	86932834
chr1	86935039	86935159
chr1	87012970	87013090
chr1	87169270	87169390
chr1	87171084	87171204
chr1	87379698	87379818
chr1	87594790	87594910
chr1	87595968	87596088
chr1	87677135	87677255
chr1	87678539	87678659
chr1	87793476	87793596
chr1	87795240	87795360
chr1	87836964	87837084
chr1	87838011	87838131
chr1	88370756	88370876
chr1	88372745	88372865
chr1	89149481	89149601
chr1	89150880	89151000
chr1	89356707	89356827
chr1	89357636	89357756
chr1	89457899	89458019
chr1	89458980	89459100
chr1	89487604	89487724
chr1	89488976	89489096
chr1	89530035	89530155
chr1	89531455	89531575
chr1	89591200	89591320
chr1	89594518	89594638
chr1	89641243	89641363
chr1	89642839	89642959
chr1	89663223	89663343
chr1	89664960	89665080
chr1	89737858	89737978
chr1	89740241	89740361
chr1	89828860	89828980
chr1	89829784	89829904
chr1	89989092	89989212
chr1	89993196	89993316
chr1	90098026	90098146
chr1	90099014	90099134
chr1	90285844	90285964
chr1	90287878	90287998
chr1	90460051	90460171
chr1	90461377	90461497
chr1	91182048	91182168
chr1	91183720	91183840
chr1	91315550	91315670
chr1	91487167	91487287
chr1	91488264	91488384
chr1	91869734	91869854
chr1	91871633	91871753
chr1	91965461	91965581
chr1	91967060	91967180
chr1	92370826	92370946
chr1	92371858	92371978
chr1	92414592	92414712
chr1	92415181	92415301
chr1	92494419	92494539
chr1	92495744	92495864
chr1	92538726	92538846
chr1	92542283	92542403
chr1	92545440	92545560
chr1	92546482	92546602
chr1	92633429	92633549
chr1	92635263	92635383
chr1	92654385	92654505
chr1	92655528	92655648
chr1	92681492	92681612
chr1	92683788	92683908
chr1	92764141	92764261
chr1	92765044	92765164
chr1	92951484	92951604
chr1	92952620	92952740
chr1	93256891	93257011
chr1	93258483	93258603
chr1	93296438	93296558
chr1	93299488	93299608
chr1	93342301	93342421
chr1	93343492	93343612
chr1	93426246	93426366
chr1	93427922	93428042
chr1	93543926	93544046
chr1	93546771	93546891
chr1	93645812	93645932
chr1	93646692	93646812
chr1	93810503	93810623
chr1	93913176	93913296
chr1	93914030	93914150
chr1	94078729	94078849
chr1	94079966	94080086
chr1	94146471	94146591
chr1	94147796	94147916
chr1	94240237	94240357
chr1	94241332	94241452
chr1	94312056	94312176
chr1	94343369	94343489
chr1	94346559	94346679
chr1	94372376	94372496
chr1	94375598	94375718
chr1	94586036	94586156
chr1	94586964	94587084
chr1	94712566	94712686
chr1	94713719	94713839
chr1	94883431	94883551
chr1	94884687	94884807
chr1	95006462	95006582
chr1	95008672	95008792
chr1	95056642	95056762
chr1	95058751	95058871
chr1	95285028	95285148
chr1	95287601	95287721
chr1	95391841	95391961
chr1	95393103	95393223
chr1	95537873	95537993
chr1	95539216	95539336
chr1	95556426	95556546
chr1	95559107	95559227
chr1	95582743	95582863
chr1	95583924	95584044
chr1	95698841	95698961
chr1	95700061	95700181
chr1	95782842	95782962
chr1	95784067	95784187
chr1	95817160	95817280
chr1	95818007	95818127
chr1	95939730	95939850
chr1	95940498	95940618
chr1	95975468	95975588
chr1	95976411	95976531
chr1	96837882	96838002
chr1	96840109	96840229
chr1	97185233	97185353
chr1	97187552	97187672
chr1	98384580	98384700
chr1	98388219	98388339
chr1	98514414	98514534
chr1	98515990	98516110
chr1	98675919	98676039
chr1	98676611	98676731
chr1	99126897	99127017
chr1	99128193	99128313
chr1	99469949	99470069
chr1	99470999	99471119
chr1	99729096	99729216
chr1	99730065	99730185
chr1	100109957	100110077
chr1	100112152	100112272
chr1	100230567	100230687
chr1	100231774	100231894
chr1	100315054	100315174
chr1	100316837	100316957
chr1	100434930	100435050
chr1	100436175	100436295
chr1	100502692	100502812
chr1	100504223	100504343
chr1	100598222	100598342
chr1	100598985	100599105
chr1	100643064	100643184
chr1	100644137	100644257
chr1	100715011	100715131
chr1	100715945	100716065
chr1	100729110	100729230
chr1	100731971	100732091
chr1	100809585	100809705
chr1	100812860	100812980
chr1	101003361	101003481
chr1	101005587	101005707
chr1	101184278	101184398
chr1	101185815	101185935
chr1	101358752	101358872
chr1	101361217	101361337
chr1	101362291	101362411
chr1	101490731	101490851
chr1	101492199	101492319
chr1	101701807	101701927
chr1	101702496	101702616
chr1	101815179	101815299
chr1	101817231	101817351
chr1	102311501	102311621
chr1	102312945	102313065
chr1	102462376	102462496
chr1	102463132	102463252
chr1	103573395	103573515
chr1	103574403	103574523
chr1	104067549	104067669
chr1	104069041	104069161
chr1	104096096	104096216
chr1	106160338	106160458
chr1	106162635	106162755
chr1	106615095	106615215
chr1	107598903	107599023
chr1	107599925	107600045
chr1	107681423	107681543
chr1	107682753	107682873
chr1	108230533	108230653
chr1	108231577	108231697
chr1	108506960	108507080
chr1	108507836	108507956
chr1	108742173	108742293
chr1	108743336	108743456
chr1	109101977	109102097
chr1	109103198	109103318
chr1	109202400	109202520
chr1	109204729	109204849
chr1	109234584	109234704
chr1	109235279	109235399
chr1	109254662	109254782
chr1	109255796	109255916
chr1	109288790	109288910
chr1	109290567	109290687
chr1	109398359	109398479
chr1	109400310	109400430
chr1	109419263	109419383
chr1	109420735	109420855
chr1	109504829	109504949
chr1	109507271	109507391
chr1	109584267	109584387
chr1	109585177	109585297
chr1	109615742	109615862
chr1	109620752	109620872
chr1	109632858	109632978
chr1	109633902	109634022
chr1	109655372	109655492
chr1	109656862	109656982
chr1	109727673	109727793
chr1	109729988	109730108
chr1	109755772	109755892
chr1	109757052	109757172
chr1	109792336	109792456
chr1	109793326	109793446
chr1	109825351	109825471
chr1	109828433	109828553
chr1	109849333	109849453
chr1	109850863	109850983
chr1	109939759	109939879
chr1	109941209	109941329
chr1	109968127	109968247
chr1	109969613	109969733
chr1	110008615	110008735
chr1	110009945	110010065
chr1	110026107	110026227
chr1	110027249	110027369
chr1	110036101	110036221
chr1	110036951	110037071
chr1	110051571	110051691
chr1	110053316	110053436
chr1	110081791	110081911
chr1	110082925	110083045
chr1	110090848	110090968
chr1	110091445	110091565
chr1	110155233	110155353
chr1	110156195	110156315
chr1	110161527	110161647
chr1	110162692	110162812
chr1	110198081	110198201
chr1	110200467	110200587
chr1	110209116	110209236
chr1	110213270	110213390
chr1	110232264	110232384
chr1	110256487	110256607
chr1	110282785	110282905
chr1	110284083	110284203
chr1	110305823	110305943
chr1	110306846	110306966
chr1	110452040	110452160
chr1	110454998	110455118
chr1	110526166	110526286
chr1	110527620	110527740
chr1	110572793	110572913
chr1	110575082	110575202
chr1	110612238	110612358
chr1	110613692	110613812
chr1	110654557	110654677
chr1	110655556	110655676
chr1	110692598	110692718
chr1	110693328	110693448
chr1	110752848	110752968
chr1	110754007	110754127
chr1	110880610	110880730
chr1	110882782	110882902
chr1	110933056	110933176
chr1	110933958	110934078
chr1	110949397	110949517
chr1	110951208	110951328
chr1	110992805	110992925
chr1	110993984	110994104
chr1	111031975	111032095
chr1	111033332	111033452
chr1	111061496	111061616
chr1	111062036	111062156
chr1	111172881	111173001
chr1	111174312	111174432
chr1	111216880	111217000
chr1	111218492	111218612
chr1	111413423	111413543
chr1	111414068	111414188
chr1	111505979	111506099
chr1	111507095	111507215
chr1	111680100	111680220
chr1	111682270	111682390
chr1	111683464	111683584
chr1	111746811	111746931
chr1	111747704	111747824
chr1	111769946	111770066
chr1	111770732	111770852
chr1	111832404	111832524
chr1	111835620	111835740
chr1	111888547	111888667
chr1	111889517	111889637
chr1	111969565	111969685
chr1	111970773	111970893
chr1	111982700	111982820
chr1	111984638	111984758
chr1	111989090	111989210
chr1	111991515	111991635
chr1	111994391	111994511
chr1	112015857	112015977
chr1	112016982	112017102
chr1	112046137	112046257
chr1	112047287	112047407
chr1	112106178	112106298
chr1	112106926	112107046
chr1	112161677	112161797
chr1	112162617	112162737
chr1	112297846	112297966
chr1	112299621	112299741
chr1	112531310	112531430
chr1	112533597	112533717
chr1	112938286	112938406
chr1	112939980	112940100
chr1	113008521	113008641
chr1	113009741	113009861
chr1	113161562	113161682
chr1	113162365	113162485
chr1	113214430	113214550
chr1	113217286	113217406
chr1	113249612	113249732
chr1	113250287	113250407
chr1	113256745	113256865
chr1	113258435	113258555
chr1	113262790	113262910
chr1	113264193	113264313
chr1	113390769	113390889
chr1	113498670	113498790
chr1	113500141	113500261
chr1	113616708	113616828
chr1	113932084	113932204
chr1	113934228	113934348
chr1	114302111	114302231
chr1	114354763	114354883
chr1	114355885	114356005
chr1	114412510	114412630
chr1	114414706	114414826
chr1	114429758	114429878
chr1	114430494	114430614
chr1	114446777	114446897
chr1	114471358	114471478
chr1	114472377	114472497
chr1	114521302	114521422
chr1	114522208	114522328
chr1	114695472	114695592
chr1	114696702	114696822
chr1	115052135	115052255
chr1	115054071	115054191
chr1	115123738	115123858
chr1	115125328	115125448
chr1	115211717	115211837
chr1	115213219	115213339
chr1	115237835	115237955
chr1	115239357	115239477
chr1	115259133	115259253
chr1	115259873	115259993
chr1	115300192	115300312
chr1	115301131	115301251
chr1	115322610	115322730
chr1	115325427	115325547
chr1	115396868	115396988
chr1	115398009	115398129
chr1	115571256	115571376
chr1	115573345	115573465
chr1	115631784	115631904
chr1	115632657	115632777
chr1	115641294	115641414
chr1	115642783	115642903
chr1	115880022	115880142
chr1	115882428	115882548
chr1	116184229	116184349
chr1	116184847	116184967
chr1	116310519	116310639
chr1	116312224	116312344
chr1	116383347	116383467
chr1	116384111	116384231
chr1	116517946	116518066
chr1	116519669	116519789
chr1	116653442	116653562
chr1	116655244	116655364
chr1	116915422	116915542
chr1	116917579	116917699
chr1	117020929	117021049
chr1	117021823	117021943
chr1	117041394	117041514
chr1	117042360	117042480
chr1	117112551	117112671
chr1	117114038	117114158
chr1	117209350	117209470
chr1	117212594	117212714
chr1	117236299	117236419
chr1	117237056	117237176
chr1	117295898	117296018
chr1	117297375	117297495
chr1	117451607	117451727
chr1	117453342	117453462
chr1	117543315	117543435
chr1	117544618	117544738
chr1	117601638	117601758
chr1	117603205	117603325
[truncated: 36,913 more rows]

## Sheet: SNVs ASMC
Chromosome	Start	End
chr1	3298193	3298313
chr1	3301343	3301463
chr1	4929322	4929442
chr1	4930433	4930553
chr1	8042285	8042405
chr1	8043414	8043534
chr1	8094979	8095099
chr1	8096476	8096596
chr1	8355923	8356043
chr1	8357424	8357544
chr1	9201913	9202033
chr1	9203100	9203220
chr1	9323662	9323782
chr1	9324694	9324814
chr1	10285108	10285228
chr1	10287445	10287565
chr1	10351151	10351271
chr1	10353739	10353859
chr1	10580907	10581027
chr1	10581922	10582042
chr1	10796494	10796614
chr1	10797095	10797215
chr1	10798856	10798976
chr1	10799819	10799939
chr1	11808347	11808467
chr1	11809744	11809864
chr1	11837659	11837779
chr1	11839026	11839146
chr1	11855919	11856039
chr1	11857216	11857336
chr1	11861608	11861728
chr1	11863710	11863830
chr1	11920221	11920341
chr1	11964822	11964942
chr1	11966039	11966159
chr1	12067643	12067763
chr1	12069274	12069394
chr1	12373084	12373204
chr1	12374788	12374908
chr1	12462663	12462783
chr1	12463397	12463517
chr1	15651923	15652043
chr1	15654108	15654228
chr1	16079764	16079884
chr1	16081561	16081681
chr1	16947069	16947189
chr1	16971042	16971162
chr1	17305534	17305654
chr1	17306862	17306982
chr1	17590966	17591086
chr1	17591973	17592093
chr1	19320739	19320859
chr1	19321800	19321920
chr1	19331766	19331886
chr1	19332797	19332917
chr1	19717886	19718006
chr1	19719317	19719437
chr1	23765813	23765933
chr1	23767868	23767988
chr1	24082880	24083000
chr1	24085850	24085970
chr1	24516871	24516991
chr1	24520104	24520224
chr1	24672380	24672500
chr1	24674167	24674287
chr1	25768548	25768668
chr1	25769316	25769436
chr1	25775054	25775174
chr1	25776741	25776861
chr1	26235348	26235468
chr1	27137676	27137796
chr1	27139428	27139548
chr1	28476528	28476648
chr1	28477212	28477332
chr1	34150525	34150645
chr1	34151531	34151651
chr1	38617600	38617720
chr1	38619641	38619761
chr1	39993717	39993837
chr1	40035329	40035449
chr1	40037220	40037340
chr1	41329829	41329949
chr1	43595045	43595165
chr1	43596653	43596773
chr1	45186660	45186780
chr1	45187454	45187574
chr1	45978157	45978277
chr1	45979081	45979201
chr1	46542502	46542622
chr1	46543735	46543855
chr1	50909592	50909712
chr1	50911059	50911179
chr1	51188500	51188620
chr1	51190425	51190545
chr1	51297442	51297562
chr1	51298529	51298649
chr1	51438989	51439109
chr1	51441120	51441240
chr1	51858453	51858573
chr1	51859619	51859739
chr1	54671536	54671656
chr1	54672986	54673106
chr1	55479458	55479578
chr1	55481127	55481247
chr1	55496377	55496497
chr1	55503447	55503567
chr1	55506722	55506842
chr1	55624761	55624881
chr1	55627928	55628048
chr1	55742520	55742640
chr1	55743171	55743291
chr1	55956749	55956869
chr1	55958496	55958616
chr1	56962489	56962609
chr1	56963327	56963447
chr1	56967180	56967300
chr1	57126105	57126225
chr1	57128591	57128711
chr1	62931092	62931212
chr1	62932560	62932680
chr1	62950027	62950147
chr1	62951102	62951222
chr1	62996444	62996564
chr1	62997279	62997399
chr1	63025067	63025187
chr1	63026818	63026938
chr1	63048634	63048754
chr1	63051763	63051883
chr1	63117743	63117863
chr1	63119337	63119457
chr1	63590586	63590706
chr1	63592189	63592309
chr1	64108363	64108483
chr1	64109322	64109442
chr1	66089114	66089234
chr1	66091120	66091240
chr1	66688772	66688892
chr1	66689313	66689433
chr1	66761350	66761470
chr1	66763110	66763230
chr1	66768483	66768603
chr1	66770053	66770173
chr1	67692958	67693078
chr1	67694429	67694549
chr1	67705186	67705306
chr1	67707412	67707532
chr1	67746897	67747017
chr1	67747631	67747751
chr1	67991971	67992091
chr1	67992928	67993048
chr1	68154589	68154709
chr1	68155766	68155886
chr1	74053727	74053847
chr1	74054984	74055104
chr1	74081854	74081974
chr1	74083689	74083809
chr1	76771363	76771483
chr1	76773396	76773516
chr1	78819411	78819531
chr1	78820201	78820321
chr1	80238232	80238352
chr1	80241285	80241405
chr1	82397556	82397676
chr1	82399161	82399281
chr1	85310810	85310930
chr1	85311717	85311837
chr1	85771583	85771703
chr1	85772471	85772591
chr1	86288478	86288598
chr1	86289607	86289727
chr1	89473966	89474086
chr1	89475465	89475585
chr1	90943597	90943717
chr1	90946716	90946836
chr1	91287752	91287872
chr1	91288567	91288687
chr1	92193482	92193602
chr1	92194990	92195110
chr1	92377064	92377184
chr1	93008287	93008407
chr1	93011144	93011264
chr1	93072821	93072941
chr1	93073920	93074040
chr1	93147607	93147727
chr1	93148603	93148723
chr1	93176357	93176477
chr1	93177345	93177465
chr1	93302656	93302776
chr1	93304575	93304695
chr1	94392873	94392993
chr1	94393678	94393798
chr1	94444334	94444454
chr1	94446781	94446901
chr1	95069663	95069783
chr1	95070274	95070394
chr1	95224380	95224500
chr1	95332880	95333000
chr1	95334777	95334897
chr1	100335327	100335447
chr1	100336990	100337110
chr1	100360312	100360432
chr1	100363233	100363353
chr1	101331163	101331283
chr1	101332142	101332262
chr1	101406741	101406861
chr1	101408581	101408701
chr1	105395154	105395274
chr1	105396378	105396498
chr1	106834731	106834851
chr1	106836136	106836256
chr1	108321680	108321800
chr1	108322876	108322996
chr1	109815454	109815574
chr1	109818890	109819010
chr1	109820912	109821032
chr1	109822651	109822771
chr1	111257986	111258106
chr1	111259143	111259263
chr1	112465213	112465333
chr1	113190367	113190487
chr1	113192305	113192425
chr1	114304804	114304924
chr1	114376673	114376793
chr1	114378581	114378701
chr1	115655080	115655200
chr1	115656176	115656296
chr1	117037106	117037226
chr1	117039172	117039292
chr1	117086024	117086144
chr1	117088090	117088210
chr1	117100534	117100654
chr1	117101995	117102115
chr1	117104680	117104800
chr1	117129391	117129511
chr1	117130011	117130131
chr1	120517170	120517290
chr1	120518543	120518663
chr1	144989440	144989560
chr1	144990733	144990853
chr1	145382715	145382835
chr1	145394577	145394697
chr1	145415523	145415643
chr1	145416524	145416644
chr1	146573673	146573793
chr1	146577223	146577343
chr1	146994876	146994996
chr1	146996929	146997049
chr1	147725484	147725604
chr1	147727511	147727631
chr1	147824947	147825067
chr1	147827170	147827290
chr1	149225694	149225814
chr1	150265191	150265311
chr1	150960190	150960310
chr1	151738628	151738748
chr1	152161474	152161594
chr1	152162586	152162706
chr1	152166684	152166804
chr1	152170282	152170402
chr1	152299990	152300110
chr1	152301115	152301235
chr1	152439322	152439442
chr1	152441619	152441739
chr1	152443313	152443433
chr1	152453918	152454038
chr1	152456029	152456149
chr1	152492183	152492303
chr1	152492916	152493036
chr1	152531567	152531687
chr1	152533592	152533712
chr1	152535596	152535716
chr1	152537903	152538023
chr1	152549664	152549784
chr1	152550373	152550493
chr1	152591659	152591779
chr1	152593140	152593260
chr1	152988681	152988801
chr1	152989839	152989959
chr1	154335573	154335693
chr1	154338620	154338740
chr1	154394848	154394968
chr1	154400132	154400252
chr1	154416921	154417041
chr1	154419411	154419531
chr1	154422433	154422553
chr1	154425632	154425752
chr1	154429122	154429242
chr1	154437425	154437545
chr1	154438430	154438550
chr1	156784640	156784760
chr1	157648165	157648285
chr1	157648750	157648870
chr1	157668727	157668847
chr1	158932231	158932351
chr1	158933185	158933305
chr1	159176756	159176876
chr1	159271454	159271574
chr1	159272442	159272562
chr1	159325633	159325753
chr1	159327323	159327443
chr1	159697374	159697494
chr1	159817850	159817970
chr1	159819812	159819932
chr1	160804480	160804600
chr1	160805196	160805316
chr1	161042814	161042934
chr1	161043979	161044099
chr1	162330236	162330356
chr1	166453501	166453621
chr1	166454347	166454467
chr1	169515192	169515312
chr1	169518201	169518321
chr1	169550806	169550926
chr1	169552017	169552137
chr1	169564457	169564577
chr1	169565703	169565823
chr1	169696629	169696749
chr1	169697141	169697261
chr1	170128180	170128300
chr1	170129326	170129446
chr1	171259238	171259358
chr1	171262041	171262161
chr1	171949404	171949524
chr1	171950383	171950503
chr1	173283348	173283468
chr1	173284406	173284526
chr1	173300417	173300537
chr1	173301222	173301342
chr1	176422814	176422934
chr1	176423569	176423689
chr1	176564267	176564387
chr1	176565764	176565884
chr1	176570790	176570910
chr1	176572533	176572653
chr1	176589341	176589461
chr1	176590024	176590144
chr1	176602506	176602626
chr1	176604907	176605027
chr1	176645981	176646101
chr1	176649473	176649593
chr1	176659856	176659976
chr1	176662227	176662347
chr1	179070744	179070864
chr1	179072175	179072295
chr1	179468797	179468917
chr1	179469500	179469620
chr1	180600430	180600550
chr1	180645058	180645178
chr1	180645858	180645978
chr1	181425770	181425890
chr1	181428032	181428152
chr1	182081271	182081391
chr1	182083290	182083410
chr1	182548515	182548635
chr1	182549753	182549873
chr1	183170476	183170596
chr1	183171617	183171737
chr1	183517379	183517499
chr1	183518353	183518473
chr1	189860890	189861010
chr1	189861658	189861778
chr1	192431020	192431140
chr1	192432844	192432964
chr1	192540423	192540543
chr1	192541304	192541424
chr1	192805577	192805697
chr1	192807160	192807280
chr1	196658886	196659006
chr1	196659859	196659979
chr1	196844053	196844173
chr1	196844942	196845062
chr1	197325218	197325338
chr1	197326684	197326804
chr1	200878652	200878772
chr1	200882573	200882693
chr1	201153853	201153973
chr1	201155213	201155333
chr1	201344649	201344769
chr1	205234925	205235045
chr1	205236475	205236595
chr1	205243659	205243779
chr1	205245390	205245510
chr1	205249056	205249176
chr1	205251624	205251744
chr1	205677542	205677662
chr1	205678709	205678829
chr1	206626412	206626532
chr1	206627203	206627323
chr1	206938859	206938979
chr1	206940579	206940699
chr1	207110594	207110714
chr1	207111600	207111720
chr1	207142277	207142397
chr1	207153307	207153427
chr1	207154781	207154901
chr1	207651410	207651530
chr1	207653022	207653142
chr1	207874275	207874395
chr1	207877523	207877643
chr1	207930908	207931028
chr1	207933042	207933162
chr1	208128405	208128525
chr1	208129196	208129316
chr1	208757234	208757354
chr1	208759434	208759554
chr1	211699932	211700052
chr1	211701149	211701269
chr1	214152870	214152990
chr1	214155467	214155587
chr1	214830316	214830436
chr1	214830807	214830927
chr1	216715489	216715609
chr1	216717654	216717774
chr1	218859507	218859627
chr1	218860394	218860514
chr1	219748431	219748551
chr1	219749384	219749504
chr1	220972408	220972528
chr1	220973795	220973915
chr1	220976224	220976344
chr1	220977851	220977971
chr1	222810799	222810919
chr1	222811692	222811812
chr1	222822415	222822535
chr1	222824745	222824865
chr1	228879200	228879320
chr1	228881095	228881215
chr1	230198638	230198758
chr1	230200551	230200671
chr1	230293832	230293952
chr1	230295984	230296104
chr1	230302480	230302600
chr1	230305831	230305951
chr1	230963217	230963337
chr1	230964150	230964270
chr1	231899253	231899373
chr1	231900024	231900144
chr1	233339448	233339568
chr1	233341751	233341871
chr1	234725636	234725756
chr1	234726774	234726894
chr1	234814730	234814850
chr1	234816813	234816933
chr1	234858172	234858292
chr1	234858937	234859057
chr1	235613678	235613798
chr1	235614769	235614889
chr1	237047376	237047496
chr1	237048873	237048993
chr1	237265548	237265668
chr1	237268068	237268188
chr1	239436020	239436140
chr1	239436927	239437047
chr1	240445166	240445286
chr1	240446803	240446923
chr1	241187659	241187779
chr1	241188521	241188641
chr1	242274063	242274183
chr1	242275140	242275260
chr1	244510493	244510613
chr1	244511443	244511563
chr1	246372208	246372328
chr1	246373360	246373480
chr1	247653060	247653180
chr1	247687773	247687893
chr1	247689886	247690006
chr10	1082327	1082447
chr10	1085967	1086087
chr10	1411764	1411884
chr10	1413095	1413215
chr10	1896954	1897074
chr10	1899389	1899509
chr10	3537537	3537657
chr10	3539911	3540031
chr10	4240062	4240182
chr10	4242392	4242512
chr10	4808406	4808526
chr10	4809458	4809578
chr10	6038399	6038519
chr10	6039387	6039507
chr10	6053195	6053315
chr10	6053792	6053912
chr10	6066732	6066852
chr10	6068709	6068829
chr10	6072130	6072250
chr10	6088952	6089072
chr10	6091173	6091293
chr10	6094273	6094393
chr10	6097031	6097151
chr10	6099371	6099491
chr10	6101195	6101315
chr10	6110529	6110649
chr10	6111073	6111193
chr10	6114212	6114332
chr10	6114919	6115039
chr10	6122858	6122978
chr10	6124853	6124973
chr10	6389567	6389687
chr10	6391617	6391737
chr10	6472055	6472175
chr10	6473485	6473605
chr10	6571852	6571972
chr10	6573641	6573761
chr10	8103752	8103872
chr10	8105020	8105140
chr10	8149444	8149564
chr10	8152705	8152825
chr10	8971392	8971512
chr10	8972643	8972763
chr10	9022885	9023005
chr10	9025133	9025253
chr10	9051508	9051628
chr10	9053537	9053657
chr10	12276457	12276577
chr10	12278916	12279036
chr10	12306161	12306281
chr10	12308603	12308723
chr10	12314684	12314804
chr10	12315993	12316113
chr10	12330463	12330583
chr10	12645409	12645529
chr10	12646752	12646872
chr10	13309152	13309272
chr10	13312853	13312973
chr10	14227096	14227216
chr10	14227865	14227985
chr10	14602085	14602205
chr10	14603428	14603548
chr10	16552073	16552193
chr10	16552959	16553079
chr10	17155739	17155859
chr10	17157821	17157941
chr10	17222078	17222198
chr10	17224011	17224131
chr10	17259500	17259620
chr10	17261374	17261494
chr10	17387823	17387943
chr10	17388768	17388888
chr10	18419559	18419679
chr10	18708258	18708378
chr10	18709048	18709168
chr10	18726779	18726899
chr10	18728330	18728450
chr10	18950016	18950136
chr10	18994171	18994291
chr10	18995157	18995277
chr10	20898835	20898955
chr10	20901551	20901671
chr10	20970841	20970961
chr10	21167455	21167575
chr10	21169360	21169480
chr10	22838347	22838467
chr10	22840223	22840343
chr10	25222860	25222980
chr10	25224718	25224838
chr10	26675192	26675312
chr10	26677304	26677424
chr10	27258323	27258443
chr10	27259103	27259223
chr10	27388922	27389042
chr10	28615473	28615593
chr10	28618563	28618683
chr10	29023640	29023760
chr10	29024894	29025014
chr10	29486913	29487033
chr10	29488335	29488455
chr10	29633981	29634101
chr10	29634971	29635091
chr10	30007206	30007326
chr10	30010474	30010594
chr10	30315050	30315170
chr10	30316464	30316584
chr10	30322347	30322467
chr10	30324471	30324591
chr10	30334198	30334318
chr10	30335615	30335735
chr10	31014966	31015086
chr10	31016911	31017031
chr10	31414764	31414884
chr10	31415359	31415479
chr10	34816636	34816756
chr10	34818213	34818333
chr10	43813416	43813536
chr10	43814938	43815058
chr10	43856475	43856595
chr10	43859291	43859411
chr10	44480265	44480385
chr10	44481236	44481356
chr10	44753479	44753599
chr10	44754552	44754672
chr10	44775349	44775469
chr10	44867831	44867951
chr10	44869965	44870085
chr10	45132947	45133067
chr10	45133586	45133706
chr10	45875372	45875492
chr10	45876881	45877001
chr10	46012931	46013051
chr10	46013857	46013977
chr10	46982771	46982891
chr10	46984322	46984442
chr10	50108916	50109036
chr10	50110330	50110450
chr10	53492727	53492847
chr10	53493680	53493800
chr10	54340042	54340162
chr10	54343406	54343526
chr10	56390934	56391054
chr10	56391998	56392118
chr10	56619771	56619891
chr10	56622117	56622237
chr10	57416473	57416593
chr10	57417237	57417357
chr10	59723640	59723760
chr10	59724798	59724918
chr10	63466835	63466955
chr10	63467771	63467891
chr10	63523733	63523853
chr10	63524960	63525080
chr10	63720644	63720764
chr10	63723184	63723304
chr10	63751742	63751862
chr10	63752805	63752925
chr10	64369359	64369479
chr10	64370542	64370662
chr10	64397597	64397717
chr10	64398654	64398774
chr10	64559938	64560058
chr10	64562024	64562144
chr10	65050272	65050392
chr10	65051657	65051777
chr10	65103709	65103829
chr10	65105268	65105388
chr10	65132650	65132770
chr10	65133372	65133492
chr10	67966119	67966239
chr10	67966828	67966948
chr10	68088041	68088161
chr10	70929898	70930018
chr10	70931862	70931982
chr10	71331681	71331801
chr10	71451795	71451915
chr10	71452515	71452635
chr10	72040014	72040134
chr10	72041269	72041389
chr10	72361664	72361784
chr10	73526284	73526404
chr10	73527274	73527394
chr10	73591000	73591120
chr10	73592434	73592554
chr10	77910418	77910538
chr10	77912350	77912470
chr10	78314524	78314644
chr10	78316753	78316873
chr10	78330507	78330627
chr10	78332534	78332654
chr10	79210052	79210172
chr10	79211657	79211777
chr10	80939915	80940035
chr10	80942345	80942465
chr10	80944225	80944345
chr10	81032456	81032576
chr10	81036385	81036505
chr10	81059491	81059611
chr10	81060558	81060678
chr10	82699137	82699257
chr10	82699713	82699833
chr10	83152796	83152916
chr10	83153477	83153597
chr10	85252667	85252787
chr10	85254121	85254241
chr10	85676709	85676829
chr10	85677805	85677925
chr10	87846171	87846291
chr10	87847966	87848086
chr10	89768225	89768345
chr10	89768821	89768941
chr10	90022620	90022740
chr10	90025431	90025551
chr10	90757953	90758073
chr10	90760038	90760158
chr10	91002323	91002443
chr10	91003647	91003767
chr10	91005823	91005943
chr10	91658226	91658346
chr10	91659375	91659495
chr10	94345791	94345911
chr10	94350086	94350206
chr10	94461345	94461465
chr10	94463339	94463459
chr10	94465152	94465272
chr10	94466593	94466713
chr10	94471234	94471354
chr10	94474125	94474245
chr10	94479617	94479737
chr10	94482206	94482326
chr10	94657795	94657915
chr10	94659509	94659629
chr10	94811638	94811758
chr10	94812494	94812614
chr10	95894550	95894670
chr10	95896230	95896350
chr10	96035504	96035624
chr10	96036328	96036448
chr10	98808892	98809012
chr10	98811623	98811743
chr10	99561660	99561780
chr10	99563790	99563910
chr10	99911059	99911179
chr10	99913701	99913821
chr10	100299328	100299448
chr10	100300862	100300982
chr10	100852936	100853056
chr10	100857017	100857137
chr10	103698245	103698365
chr10	103699145	103699265
chr10	104428975	104429095
chr10	104430283	104430403
chr10	104486956	104487076
chr10	104488332	104488452
chr10	104547296	104547416
chr10	104549830	104549950
chr10	104593958	104594078
chr10	104594856	104594976
chr10	104605247	104605367
chr10	104719969	104720089
chr10	104845562	104845682
chr10	104847090	104847210
chr10	104938576	104938696
chr10	105475323	105475443
chr10	105476359	105476479
chr10	105847228	105847348
chr10	108437160	108437280
chr10	108437900	108438020
chr10	108497591	108497711
chr10	108498692	108498812
chr10	112006154	112006274
chr10	112008804	112008924
chr10	113933459	113933579
chr10	113934613	113934733
chr10	114387910	114388030
chr10	114389731	114389851
chr10	114712343	114712463
chr10	114752858	114752978
chr10	114754392	114754512
chr10	114756306	114756426
chr10	114758539	114758659
chr10	115779665	115779785
chr10	115782146	115782266
chr10	117471158	117471278
chr10	117473490	117473610
chr10	119209031	119209151
chr10	119211229	119211349
chr10	119226552	119226672
chr10	119227950	119228070
chr10	119378942	119379062
chr10	119379974	119380094
chr10	119646290	119646410
chr10	119647731	119647851
chr10	121005587	121005707
chr10	121007470	121007590
chr10	121149034	121149154
chr10	121150966	121151086
chr10	122720646	122720766
chr10	122722090	122722210
chr10	122848998	122849118
chr10	122850853	122850973
chr10	122899717	122899837
chr10	122900808	122900928
chr10	123645756	123645876
chr10	123647360	123647480
chr10	124192011	124192131
chr10	124192674	124192794
chr10	125207106	125207226
chr10	125208783	125208903
chr10	129273350	129273470
chr10	131233069	131233189
chr10	131234941	131235061
chr10	131480621	131480741
chr10	131481691	131481811
chr10	132947610	132947730
chr10	132948871	132948991
chr11	200281	200401
chr11	203896	204016
chr11	270275	270395
chr11	271544	271664
chr11	2024010	2024130
chr11	2025236	2025356
chr11	2169164	2169284
chr11	2176605	2176725
chr11	2179457	2179577
chr11	2202945	2203065
chr11	2206070	2206190
chr11	2212178	2212298
chr11	2213748	2213868
chr11	2215638	2215758
chr11	2310521	2310641
chr11	2640657	2640777
chr11	2642998	2643118
chr11	2651701	2651821
chr11	2653418	2653538
chr11	2691003	2691123
chr11	2692396	2692516
chr11	2704041	2704161
chr11	2706036	2706156
chr11	2829402	2829522
chr11	2832723	2832843
chr11	2839049	2839169
chr11	2840636	2840756
chr11	2843232	2843352
chr11	2844811	2844931
chr11	2850761	2850881
chr11	2856024	2856144
chr11	2859056	2859176
chr11	3261491	3261611
chr11	3720884	3721004
chr11	3724822	3724942
chr11	4887283	4887403
chr11	7700502	7700622
chr11	7703808	7703928
chr11	7966991	7967111
chr11	7969202	7969322
chr11	9750408	9750528
chr11	9752129	9752249
chr11	10349995	10350115
chr11	10351648	10351768
chr11	11227300	11227420
chr11	11229404	11229524
chr11	11983120	11983240
chr11	11984224	11984344
chr11	14915155	14915275
chr11	16249073	16249193
chr11	16250629	16250749
chr11	16901813	16901933
chr11	16903435	16903555
chr11	16916529	16916649
chr11	16917572	16917692
chr11	17405830	17405950
chr11	17409195	17409315
chr11	18192405	18192525
chr11	18193622	18193742
chr11	18631150	18631270
chr11	18634177	18634297
chr11	19979922	19980042
chr11	19980838	19980958
chr11	20376592	20376712
chr11	20377833	20377953
chr11	20562023	20562143
chr11	20563110	20563230
chr11	23044144	23044264
chr11	23044980	23045100
chr11	23551847	23551967
chr11	23552698	23552818
chr11	26011855	26011975
chr11	26012495	26012615
chr11	27678673	27678793
chr11	27680234	27680354
chr11	27721411	27721531
chr11	33806358	33806478
chr11	33808212	33808332
chr11	34018439	34018559
chr11	34020080	34020200
chr11	35162986	35163106
chr11	35164319	35164439
chr11	35366432	35366552
chr11	35367959	35368079
chr11	36334062	36334182
chr11	36337175	36337295
chr11	36370963	36371083
chr11	36374049	36374169
chr11	41914988	41915108
chr11	41915991	41916111
chr11	42873466	42873586
chr11	42874797	42874917
chr11	44377851	44377971
chr11	44379083	44379203
chr11	47289298	47289418
chr11	48114711	48114831
chr11	48115302	48115422
chr11	56174655	56174775
chr11	56175926	56176046
chr11	57413180	57413300
chr11	57414805	57414925
chr11	59829949	59830069
chr11	59832256	59832376
chr11	60312562	60312682
chr11	60313292	60313412
chr11	60760251	60760371
chr11	60760873	60760993
chr11	60775576	60775696
chr11	60777326	60777446
chr11	60792975	60793095
chr11	60794282	60794402
chr11	60831826	60831946
chr11	60833463	60833583
chr11	61557018	61557138
chr11	61558286	61558406
chr11	61569203	61569323
chr11	61571906	61572026
chr11	61596568	61596688
chr11	61597511	61597631
chr11	62091932	62092052
chr11	62219522	62219642
chr11	62222040	62222160
chr11	64046718	64046838
chr11	64050320	64050440
chr11	65353223	65353343
chr11	65355470	65355590
chr11	65512802	65512922
chr11	65514291	65514411
chr11	65551261	65551381
chr11	65552266	65552386
chr11	65558244	65558364
chr11	65559555	65559675
chr11	69596185	69596305
chr11	69597433	69597553
chr11	70072771	70072891
chr11	70073938	70074058
chr11	71290845	71290965
chr11	71292960	71293080
chr11	71872454	71872574
chr11	71874165	71874285
chr11	72432524	72432644
chr11	72433377	72433497
chr11	72477997	72478117
chr11	72478988	72479108
chr11	72893973	72894093
chr11	72894670	72894790
chr11	73036161	73036281
chr11	73037343	73037463
chr11	73311582	73311702
chr11	73312558	73312678
chr11	74398952	74399072
chr11	74399884	74400004
chr11	76270292	76270412
chr11	76271655	76271775
chr11	76280791	76280911
chr11	76282473	76282593
chr11	76297741	76297861
chr11	76299827	76299947
chr11	76301522	76301642
chr11	76329785	76329905
chr11	76332586	76332706
chr11	87818837	87818957
chr11	87819668	87819788
chr11	89200003	89200123
chr11	89202496	89202616
chr11	91951010	91951130
chr11	91953309	91953429
chr11	91977593	91977713
chr11	91979586	91979706
chr11	92673146	92673266
chr11	92674400	92674520
chr11	92709427	92709547
chr11	93165436	93165556
chr11	93167136	93167256
chr11	94325809	94325929
chr11	94327023	94327143
chr11	95310562	95310682
chr11	95312089	95312209
chr11	95865334	95865454
chr11	95867547	95867667
chr11	95999068	95999188
chr11	99511927	99512047
chr11	100592995	100593115
chr11	100593970	100594090
chr11	102231647	102231767
chr11	102232818	102232938
chr11	102279189	102279309
chr11	102281391	102281511
chr11	102627319	102627439
chr11	102629135	102629255
chr11	103659248	103659368
chr11	103661952	103662072
chr11	103668091	103668211
chr11	103669211	103669331
chr11	103672712	103672832
chr11	103674740	103674860
chr11	103807824	103807944
chr11	107353806	107353926
chr11	107355268	107355388
chr11	111092138	111092258
chr11	111094015	111094135
chr11	112990573	112990693
chr11	112992206	112992326
chr11	114230696	114230816
chr11	114231734	114231854
chr11	115942546	115942666
chr11	115945399	115945519
chr11	116584541	116584661
chr11	116585599	116585719
chr11	116598987	116599107
chr11	116600916	116601036
chr11	116603310	116603430
chr11	116604055	116604175
chr11	116606185	116606305
chr11	116608787	116608907
chr11	116610814	116610934
chr11	116612363	116612483
chr11	116614191	116614311
chr11	116648327	116648447
chr11	116649381	116649501
chr11	116651618	116651738
chr11	116680095	116680215
chr11	116682130	116682250
chr11	116907980	116908100
chr11	116909952	116910072
chr11	116972721	116972841
chr11	116974745	116974865
chr11	117075063	117075183
chr11	117076100	117076220
chr11	117155597	117155717
chr11	117157207	117157327
chr11	118485291	118485411
chr11	118486340	118486460
chr11	121954286	121954406
chr11	121955021	121955141
chr11	122521329	122521449
chr11	122524129	122524249
chr11	122878418	122878538
chr11	122881338	122881458
chr11	123360661	123360781
chr11	123361994	123362114
chr11	123647597	123647717
chr11	123649231	123649351
chr11	125756757	125756877
chr11	125759780	125759900
chr11	126243193	126243313
chr11	126245627	126245747
chr11	126281418	126281538
chr11	126283405	126283525
chr11	127760644	127760764
chr11	127762067	127762187
chr11	128186143	128186263
chr11	128187797	128187917
chr11	128684750	128684870
chr11	128686444	128686564
chr11	129474102	129474222
chr11	129620105	129620225
chr11	129621995	129622115
chr11	130272873	130272993
chr11	130273754	130273874
chr11	131806612	131806732
chr11	131807428	131807548
chr11	133704109	133704229
chr11	133705682	133705802
chr12	1934214	1934334
chr12	1935329	1935449
chr12	2748189	2748309
chr12	2749481	2749601
chr12	3168639	3168759
chr12	3170049	3170169
chr12	4424719	4424839
chr12	4426383	4426503
chr12	4674171	4674291
chr12	4675628	4675748
chr12	6286792	6286912
chr12	6289709	6289829
chr12	6291458	6291578
chr12	6293073	6293193
chr12	6393277	6393397
chr12	6395363	6395483
chr12	6439363	6439483
chr12	6440304	6440424
chr12	6443360	6443480
chr12	7046605	7046725
chr12	7047351	7047471
chr12	9081433	9081553
chr12	9083841	9083961
chr12	9754738	9754858
chr12	9756287	9756407
chr12	9832986	9833106
chr12	9855133	9855253
chr12	9858461	9858581
chr12	9874950	9875070
chr12	9876411	9876531
chr12	9908031	9908151
chr12	9911055	9911175
chr12	12374901	12375021
chr12	12376882	12377002
chr12	13452422	13452542
chr12	13453552	13453672
chr12	18778882	18779002
chr12	18780866	18780986
chr12	19865594	19865714
chr12	19866545	19866665
chr12	21320608	21320728
chr12	21323945	21324065
chr12	21329350	21329470
chr12	21330111	21330231
chr12	21377253	21377373
chr12	21380244	21380364
chr12	21382036	21382156
chr12	21382833	21382953
chr12	21401968	21402088
chr12	21404150	21404270
chr12	21451084	21451204
chr12	21451579	21451699
chr12	22565910	22566030
chr12	22568146	22568266
chr12	24279860	24279980
chr12	24282227	24282347
chr12	24770375	24770495
chr12	24771752	24771872
chr12	27963164	27963284
chr12	27963988	27964108
chr12	27965842	27965962
chr12	28194194	28194314
chr12	28195677	28195797
chr12	28815223	28815343
chr12	28816518	28816638
chr12	29434453	29434573
chr12	29436105	29436225
chr12	31128862	31128982
chr12	31131342	31131462
chr12	31466263	31466383
chr12	31467024	31467144
chr12	32475811	32475931
chr12	32477258	32477378
chr12	39243461	39243581
chr12	39244355	39244475
chr12	41245006	41245126
chr12	41246600	41246720
chr12	41966753	41966873
chr12	43570130	43570250
chr12	43572402	43572522
chr12	45925058	45925178
chr12	45927011	45927131
chr12	45929969	45930089
chr12	45931763	45931883
chr12	48237800	48237920
chr12	48272419	48272539
chr12	48273122	48273242
chr12	51212627	51212747
chr12	51214488	51214608
chr12	51355239	51355359
chr12	51358215	51358335
chr12	52609161	52609281
chr12	54677321	54677441
chr12	54678119	54678239
chr12	54685704	54685824
chr12	54688033	54688153
chr12	54711895	54712015
chr12	54713129	54713249
chr12	55098259	55098379
chr12	55100002	55100122
chr12	56363075	56363195
chr12	56364764	56364884
chr12	56395855	56395975
chr12	56412123	56412243
chr12	56413182	56413302
chr12	56437389	56437509
chr12	56440310	56440430
chr12	56468411	56468531
chr12	56472683	56472803
chr12	56481406	56481526
chr12	56482494	56482614
chr12	56682907	56683027
chr12	56684916	56685036
chr12	56737639	56737759
chr12	56739901	56740021
chr12	56743365	56743485
chr12	56745183	56745303
chr12	56865330	56865450
chr12	57054240	57054360
chr12	57056182	57056302
chr12	57489258	57489378
chr12	57490236	57490356
chr12	57526275	57526395
chr12	57527928	57528048
chr12	58132666	58132786
chr12	58134479	58134599
chr12	58157036	58157156
chr12	58158139	58158259
chr12	58163218	58163338
chr12	58179834	58179954
chr12	59848831	59848951
chr12	59850332	59850452
chr12	60797011	60797131
chr12	60800351	60800471
chr12	62249844	62249964
chr12	62252162	62252282
chr12	62610475	62610595
chr12	62611431	62611551
chr12	66174143	66174263
chr12	66175573	66175693
chr12	66211993	66212113
chr12	66212579	66212699
chr12	66250536	66250656
chr12	66252118	66252238
chr12	68547907	68548027
chr12	68548730	68548850
chr12	70057955	70058075
chr12	70059538	70059658
chr12	71574812	71574932
chr12	71577610	71577730
chr12	71634420	71634540
chr12	71636894	71637014
chr12	71662276	71662396
chr12	71665436	71665556
chr12	72331583	72331703
chr12	73162686	73162806
chr12	73163365	73163485
chr12	74470863	74470983
chr12	74472026	74472146
chr12	75716497	75716617
chr12	75719975	75720095
chr12	76220033	76220153
chr12	76221141	76221261
chr12	83307999	83308119
chr12	83309230	83309350
chr12	84885515	84885635
chr12	84887412	84887532
chr12	89896722	89896842
chr12	89899060	89899180
chr12	89941114	89941234
chr12	89942146	89942266
chr12	90008054	90008174
chr12	90009362	90009482
chr12	90012541	90012661
chr12	90014446	90014566
chr12	90050921	90051041
chr12	90060120	90060240
chr12	90060893	90061013
chr12	90080661	90080781
chr12	90082075	90082195
chr12	91472012	91472132
chr12	91474093	91474213
chr12	91979874	91979994
chr12	91980712	91980832
chr12	92685549	92685669
chr12	92687816	92687936
chr12	92890113	92890233
chr12	92891089	92891209
chr12	96055911	96056031
chr12	96058739	96058859
chr12	96269564	96269684
chr12	96272089	96272209
chr12	96633734	96633854
chr12	96635272	96635392
chr12	97688700	97688820
chr12	97690617	97690737
chr12	101753463	101753583
chr12	101754142	101754262
chr12	102302620	102302740
chr12	102304050	102304170
chr12	103909876	103909996
chr12	103913518	103913638
chr12	104317661	104317781
chr12	104319144	104319264
chr12	105837166	105837286
chr12	105838338	105838458
chr12	109840349	109840469
chr12	109841180	109841300
chr12	109894515	109894635
chr12	109895725	109895845
chr12	111349469	111349589
chr12	111351155	111351275
chr12	111678422	111678542
chr12	111679450	111679570
chr12	111708126	111708246
chr12	111709135	111709255
chr12	111883721	111883841
chr12	111885814	111885934
chr12	112007136	112007256
chr12	112008350	112008470
chr12	112071525	112071645
chr12	112074000	112074120
chr12	112110086	112110206
chr12	112111335	112111455
chr12	112167695	112167815
chr12	112168880	112169000
chr12	112189940	112190060
chr12	112191130	112191250
chr12	112241320	112241440
chr12	112242982	112243102
chr12	112486197	112486317
chr12	112487350	112487470
chr12	112815775	112815895
chr12	112818494	112818614
chr12	113157057	113157177
chr12	113159034	113159154
chr12	113356629	113356749
chr12	113358423	113358543
chr12	113368740	113368860
chr12	113369923	113370043
chr12	115352277	115352397
chr12	115352943	115353063
chr12	115550341	115550461
chr12	115553426	115553546
chr12	117001944	117002064
chr12	117002882	117003002
chr12	118264791	118264911
chr12	118266230	118266350
chr12	120746372	120746492
chr12	120750423	120750543
chr12	120933475	120933595
chr12	120934296	120934416
chr12	121386257	121386377
chr12	121389165	121389285
chr12	121402598	121402718
chr12	121403348	121403468
chr12	121405582	121405702
chr12	121420487	121420607
chr12	121422267	121422387
chr12	121424801	121424921
chr12	121427306	121427426
chr12	121431850	121431970
chr12	121433497	121433617
chr12	121436056	121436176
chr12	121460261	121460381
chr12	121461411	121461531
chr12	121470965	121471085
chr12	121471599	121471719
chr12	121612275	121612395
chr12	121613568	121613688
chr12	122362795	122362915
chr12	122365976	122366096
chr12	122644568	122644688
chr12	122962927	122963047
chr12	122964319	122964439
chr12	123640404	123640524
chr12	123641323	123641443
chr12	123655572	123655692
chr12	123657714	123657834
chr12	127790554	127790674
chr12	127793496	127793616
chr12	131089963	131090083
chr12	131091786	131091906
chr12	131576609	131576729
chr12	131579940	131580060
chr13	21130039	21130159
chr13	21132160	21132280
chr13	21493557	21493677
chr13	21496133	21496253
chr13	23864170	23864290
chr13	23864979	23865099
chr13	24795096	24795216
chr13	24797285	24797405
chr13	25079986	25080106
chr13	25083688	25083808
chr13	26689104	26689224
chr13	26690162	26690282
chr13	26780099	26780219
chr13	26782610	26782730
chr13	27415282	27415402
chr13	27417112	27417232
chr13	28973271	28973391
chr13	28974161	28974281
chr13	28982297	28982417
chr13	28984381	28984501
chr13	29619397	29619517
chr13	29623425	29623545
chr13	30815148	30815268
chr13	30816811	30816931
chr13	30915120	30915240
chr13	30917421	30917541
chr13	31159766	31159886
chr13	31162368	31162488
chr13	32910776	32910896
chr13	32912453	32912573
chr13	32951776	32951896
chr13	32953691	32953811
chr13	33797225	33797345
chr13	33799166	33799286
chr13	36351321	36351441
chr13	36351953	36352073
chr13	37416935	37417055
chr13	37417797	37417917
chr13	40350232	40350352
chr13	40351660	40351780
chr13	41350835	41350955
chr13	41352024	41352144
chr13	42138033	42138153
chr13	42139434	42139554
chr13	42591313	42591433
chr13	42592211	42592331
chr13	42784552	42784672
chr13	42787097	42787217
chr13	45477052	45477172
chr13	45479199	45479319
chr13	45491120	45491240
chr13	45492535	45492655
chr13	45885346	45885466
chr13	45887615	45887735
chr13	47842829	47842949
chr13	47843652	47843772
chr13	48198404	48198524
chr13	48199044	48199164
chr13	49251255	49251375
chr13	50080310	50080430
chr13	50081994	50082114
chr13	50184648	50184768
chr13	50185770	50185890
chr13	50305463	50305583
chr13	50307888	50308008
chr13	50816642	50816762
chr13	50818315	50818435
chr13	50840734	50840854
chr13	50841530	50841650
chr13	50843528	50843648
chr13	51093398	51093518
chr13	51094508	51094628
chr13	53493473	53493593
chr13	55984371	55984491
chr13	55985410	55985530
chr13	63637655	63637775
chr13	63640161	63640281
chr13	64210013	64210133
chr13	64210759	64210879
chr13	65494328	65494448
chr13	65495642	65495762
chr13	65563638	65563758
chr13	65564607	65564727
chr13	66355672	66355792
chr13	66357070	66357190
chr13	71526269	71526389
chr13	71527820	71527940
chr13	71594611	71594731
chr13	71597576	71597696
chr13	72964571	72964691
chr13	72965678	72965798
chr13	73301350	73301470
chr13	73559633	73559753
chr13	73560510	73560630
chr13	73764126	73764246
chr13	73766326	73766446
chr13	74741693	74741813
chr13	74742565	74742685
chr13	76325804	76325924
chr13	79025212	79025332
chr13	79026837	79026957
chr13	79237967	79238087
chr13	80703600	80703720
chr13	80705749	80705869
chr13	80715958	80716078
chr13	80717847	80717967
chr13	81062616	81062736
chr13	81063395	81063515
chr13	85053721	85053841
chr13	85054904	85055024
chr13	88703365	88703485
chr13	88705704	88705824
chr13	91753018	91753138
chr13	91756303	91756423
chr13	93331046	93331166
chr13	93332099	93332219
chr13	93363024	93363144
chr13	93364689	93364809
chr13	98199746	98199866
chr13	98201084	98201204
chr13	99772805	99772925
chr13	99775921	99776041
chr13	108491072	108491192
chr13	108492227	108492347
chr13	109345972	109346092
chr13	109348078	109348198
chr13	110817767	110817887
chr13	110818443	110818563
chr13	110961593	110961713
chr13	111040003	111040123
chr13	111041087	111041207
chr13	111043697	111043817
chr13	113606827	113606947
chr13	113607682	113607802
chr13	114011824	114011944
chr13	114013300	114013420
chr14	21080986	21081106
chr14	21082181	21082301
chr14	21099040	21099160
chr14	21099833	21099953
chr14	21101521	21101641
chr14	21163574	21163694
chr14	21165072	21165192
chr14	23026371	23026491
chr14	23027726	23027846
chr14	23585019	23585139
chr14	23585925	23586045
chr14	23839205	23839325
chr14	23840298	23840418
chr14	23865443	23865563
chr14	23867910	23868030
chr14	23975977	23976097
chr14	23977345	23977465
chr14	24030622	24030742
chr14	24033345	24033465
chr14	24883347	24883467
chr14	24884603	24884723
chr14	25849997	25850117
chr14	25851368	25851488
chr14	29248605	29248725
chr14	29249827	29249947
chr14	32352802	32352922
chr14	32353816	32353936
chr14	32670145	32670265
chr14	32671458	32671578
chr14	33917462	33917582
chr14	33919588	33919708
chr14	35571599	35571719
chr14	35680217	35680337
chr14	35682431	35682551
chr14	35831684	35831804
chr14	35834854	35834974
chr14	35850726	35850846
chr14	35852706	35852826
chr14	36397156	36397276
chr14	36398169	36398289
chr14	38075768	38075888
chr14	38077423	38077543
chr14	38445765	38445885
chr14	38447339	38447459
chr14	39020164	39020284
chr14	39022985	39023105
chr14	51402787	51402907
chr14	51403921	51404041
chr14	52517849	52517969
chr14	52519563	52519683
chr14	54723460	54723580
chr14	54725174	54725294
chr14	56918556	56918676
chr14	56920144	56920264
chr14	58396944	58397064
chr14	58398256	58398376
chr14	59613682	59613802
chr14	59615397	59615517
chr14	59751156	59751276
chr14	59752459	59752579
chr14	60682635	60682755
chr14	60683617	60683737
chr14	63952786	63952906
chr14	63954401	63954521
chr14	64275228	64275348
chr14	64276056	64276176
chr14	66262555	66262675
chr14	66263462	66263582
chr14	69253054	69253174
chr14	69254857	69254977
chr14	69264486	69264606
chr14	70880712	70880832
chr14	70882692	70882812
chr14	73753892	73754012
chr14	73757135	73757255
chr14	76003958	76004078
chr14	76005973	76006093
chr14	76173369	76173489
chr14	76174200	76174320
chr14	76613083	76613203
chr14	76614119	76614239
chr14	76650170	76650290
chr14	76651352	76651472
chr14	76702496	76702616
chr14	76704300	76704420
chr14	77234456	77234576
chr14	77235275	77235395
chr14	77510611	77510731
chr14	77601007	77601127
chr14	77602845	77602965
chr14	78785478	78785598
chr14	78786669	78786789
chr14	85652919	85653039
chr14	85654668	85654788
chr14	87504558	87504678
chr14	87506935	87507055
chr14	88487310	88487430
chr14	88488790	88488910
chr14	88825985	88826105
chr14	88827258	88827378
chr14	90614999	90615119
chr14	90616162	90616282
chr14	91854209	91854329
chr14	92536201	92536321
chr14	92537165	92537285
chr14	93411235	93411355
chr14	93412275	93412395
chr14	94466676	94466796
chr14	94844287	94844407
chr14	94845334	94845454
chr14	95674326	95674446
chr14	95676769	95676889
chr14	95827531	95827651
chr14	95828546	95828666
chr14	95838057	95838177
chr14	95839228	95839348
chr14	98484591	98484711
chr14	98487834	98487954
chr14	98498434	98498554
chr14	98499196	98499316
chr14	100132762	100132882
chr14	100134176	100134296
chr14	100144493	100144613
chr14	100146381	100146501
chr14	101140606	101140726
chr14	101143108	101143228
chr14	101304848	101304968
chr14	101306977	101307097
chr14	101598406	101598526
chr14	101599143	101599263
chr14	103572305	103572425
chr14	103573369	103573489
chr14	104150580	104150700
chr14	104152869	104152989
chr14	105728943	105729063
chr14	106175035	106175155
chr15	25077446	25077566
chr15	25079696	25079816
chr15	25097521	25097641
chr15	25099076	25099196
chr15	25911792	25911912
chr15	25912912	25913032
chr15	29730969	29731089
chr15	29731692	29731812
chr15	31215096	31215216
chr15	31216833	31216953
chr15	33249143	33249263
chr15	33250610	33250730
chr15	33904799	33904919
chr15	33906521	33906641
chr15	38821112	38821232
chr15	38824162	38824282
chr15	38837541	38837661
chr15	38839679	38839799
chr15	39314738	39314858
chr15	39315978	39316098
chr15	39874869	39874989
chr15	39990803	39990923
chr15	39991518	39991638
chr15	40267387	40267507
chr15	40269440	40269560
chr15	40413589	40413709
chr15	40414524	40414644
chr15	40619141	40619261
chr15	40619928	40620048
chr15	41875673	41875793
chr15	41877179	41877299
chr15	48004712	48004832
chr15	48006854	48006974
chr15	48597211	48597331
chr15	48597965	48598085
chr15	51967817	51967937
chr15	51969984	51970104
chr15	52772498	52772618
chr15	52773329	52773449
chr15	55386213	55386333
chr15	55387170	55387290
chr15	55533382	55533502
chr15	55534963	55535083
chr15	56381581	56381701
chr15	56382607	56382727
chr15	56774932	56775052
chr15	56776718	56776838
chr15	57909658	57909778
chr15	57910632	57910752
chr15	58212946	58213066
chr15	58213965	58214085
chr15	58471620	58471740
chr15	58472484	58472604
chr15	58674112	58674232
chr15	58675009	58675129
chr15	58678064	58678184
chr15	58678981	58679101
chr15	58683011	58683131
chr15	58683571	58683691
chr15	58725829	58725949
chr15	58727674	58727794
chr15	59293095	59293215
chr15	59294378	59294498
chr15	59487430	59487550
chr15	59488844	59488964
chr15	59514953	59515073
chr15	59515734	59515854
chr15	60367679	60367799
chr15	60368686	60368806
chr15	61068797	61068917
chr15	61070245	61070365
chr15	61163424	61163544
chr15	61165156	61165276
chr15	62391237	62391357
chr15	62393738	62393858
chr15	62396600	62396720
chr15	62403143	62403263
chr15	62405229	62405349
chr15	62408687	62408807
chr15	62411256	62411376
chr15	62413599	62413719
chr15	62414305	62414425
chr15	63341302	63341422
chr15	63342799	63342919
chr15	65152765	65152885
chr15	65155460	65155580
chr15	67441096	67441216
chr15	67443984	67444104
chr15	67446378	67446498
chr15	67447275	67447395
chr15	67449993	67450113
chr15	67450843	67450963
chr15	67454993	67455113
chr15	67456673	67456793
chr15	67459761	67459881
chr15	67466613	67466733
chr15	67468499	67468619
chr15	68735219	68735339
chr15	68735999	68736119
chr15	70017167	70017287
chr15	70019521	70019641
chr15	70797104	70797224
chr15	70799176	70799296
chr15	71644635	71644755
chr15	71645341	71645461
chr15	71696293	71696413
chr15	71697766	71697886
chr15	73991701	73991821
chr15	73992843	73992963
chr15	74716033	74716153
chr15	74718583	74718703
chr15	75032415	75032535
chr15	75034910	75035030
chr15	75079555	75079675
chr15	75124444	75124564
chr15	75126017	75126137
chr15	75718055	75718175
chr15	75720330	75720450
chr15	76050648	76050768
chr15	76053867	76053987
chr15	77103573	77103693
chr15	77105168	77105288
chr15	77746036	77746156
chr15	77747398	77747518
chr15	77776726	77776846
chr15	77778444	77778564
chr15	78851032	78851152
chr15	78853792	78853912
chr15	78897799	78897919
chr15	78910578	78910698
chr15	78911397	78911517
chr15	78925617	78925737
chr15	78926469	78926589
chr15	79021040	79021160
chr15	79078510	79078630
chr15	79082152	79082272
chr15	79088533	79088653
chr15	79110500	79110620
chr15	79111364	79111484
chr15	79122663	79122783
chr15	79124853	79124973
chr15	79141151	79141271
chr15	79142596	79142716
chr15	79234825	79234945
chr15	79236225	79236345
chr15	80431278	80431398
chr15	80433332	80433452
chr15	80538364	80538484
chr15	80539034	80539154
chr15	81115784	81115904
chr15	81117119	81117239
chr15	81625553	81625673
chr15	81627146	81627266
chr15	87191556	87191676
chr15	87192170	87192290
chr15	87976896	87977016
chr15	87977669	87977789
chr15	89166121	89166241
chr15	89573574	89573694
chr15	89574910	89575030
chr15	90321413	90321533
chr15	90372526	90372646
chr15	90374612	90374732
chr15	91415930	91416050
chr15	91416804	91416924
chr15	91436932	91437052
chr15	91438363	91438483
chr15	91504889	91505009
chr15	91520497	91520617
chr15	91522005	91522125
chr15	91543578	91543698
chr15	91546220	91546340
chr15	92656692	92656812
chr15	92658587	92658707
chr15	92995092	92995212
chr15	92996269	92996389
chr15	93050297	93050417
chr15	93051227	93051347
chr15	93903262	93903382
chr15	93904474	93904594
chr15	95164379	95164499
chr15	95166916	95167036
chr15	96828853	96828973
chr15	99617690	99617810
chr15	99618909	99619029
chr15	100297221	100297341
chr15	100298116	100298236
chr16	1072265	1072385
chr16	1074421	1074541
chr16	3292624	3292744
chr16	3293700	3293820
chr16	3303889	3304009
chr16	3718299	3718419
chr16	3719087	3719207
chr16	4065180	4065300
chr16	4066026	4066146
chr16	5818565	5818685
chr16	5820182	5820302
chr16	9189933	9190053
chr16	9192339	9192459
chr16	9398975	9399095
chr16	9401285	9401405
chr16	9743195	9743315
chr16	9744414	9744534
chr16	11000439	11000559
chr16	11001515	11001635
chr16	11156939	11157059
chr16	11159350	11159470
chr16	11166214	11166334
chr16	11167096	11167216
chr16	11170328	11170448
chr16	11174156	11174276
chr16	11174909	11175029
chr16	11176819	11176939
chr16	11178019	11178139
chr16	11180728	11180848
chr16	11194286	11194406
chr16	11194969	11195089
chr16	11199064	11199184
chr16	11200092	11200212
chr16	11209468	11209588
chr16	11212673	11212793
chr16	11228336	11228456
chr16	11231193	11231313
chr16	11238439	11238559
chr16	11239547	11239667
chr16	11248934	11249054
chr16	11250551	11250671
chr16	11336798	11336918
chr16	11339723	11339843
chr16	11347078	11347198
chr16	11365024	11365144
chr16	11374007	11374127
chr16	11404705	11404825
chr16	11407056	11407176
chr16	11415410	11415530
chr16	11417573	11417693
chr16	11640496	11640616
chr16	11641857	11641977
chr16	12718187	12718307
chr16	12719114	12719234
chr16	20342142	20342262
chr16	20342991	20343111
chr16	20365971	20366091
chr16	23066849	23066969
chr16	23067652	23067772
chr16	25059386	25059506
chr16	25061043	25061163
chr16	27370256	27370376
chr16	27371866	27371986
chr16	27373708	27373828
chr16	27375412	27375532
chr16	27410519	27410639
chr16	27411906	27412026
chr16	28538980	28539100
chr16	28540294	28540414
chr16	29820677	29820797
chr16	30941800	30941920
chr16	30943483	30943603
chr16	32625800	32625920
chr16	32627303	32627423
chr16	50553074	50553194
chr16	50555420	50555540
chr16	51609062	51609182
chr16	51610296	51610416
chr16	52321504	52321624
chr16	52322389	52322509
chr16	53469729	53469849
chr16	53543282	53543402
chr16	53544715	53544835
chr16	53800241	53800361
chr16	53801537	53801657
chr16	53815503	53815623
chr16	53817705	53817825
chr16	53821237	53821357
chr16	53844861	53844981
chr16	53846129	53846249
chr16	54089511	54089631
chr16	54091141	54091261
chr16	54489047	54489167
chr16	54490591	54490711
chr16	56984612	56984732
chr16	56985527	56985647
chr16	56989225	56989345
chr16	56990933	56991053
chr16	56992790	56992910
chr16	56994536	56994656
chr16	56998675	56998795
chr16	57001673	57001793
chr16	57005067	57005187
chr16	57005769	57005889
chr16	57046626	57046746
chr16	57048212	57048332
chr16	57333393	57333513
chr16	57334989	57335109
chr16	57667806	57667926
chr16	57670224	57670344
chr16	58074916	58075036
chr16	58076218	58076338
chr16	64634712	64634832
chr16	64635835	64635955
chr16	67707812	67707932
chr16	67709604	67709724
chr16	67850212	67850332
chr16	67901113	67901233
chr16	67904264	67904384
chr16	67911209	67911329
chr16	67912032	67912152
chr16	67973354	67973474
chr16	67975354	67975474
chr16	68024605	68024725
chr16	68025575	68025695
chr16	68493444	68493564
chr16	68495090	68495210
chr16	69829879	69829999
chr16	69832229	69832349
chr16	71533460	71533580
chr16	71534355	71534475
chr16	71634489	71634609
chr16	71635055	71635175
chr16	72105344	72105464
chr16	72109946	72110066
chr16	72113444	72113564
chr16	72114311	72114431
chr16	72753812	72753932
chr16	72756631	72756751
chr16	72930708	72930828
chr16	72931285	72931405
chr16	72995489	72995609
chr16	72997812	72997932
chr16	73579746	73579866
chr16	73581290	73581410
chr16	75246819	75246939
chr16	75388646	75388766
chr16	75391493	75391613
chr16	78187476	78187596
chr16	78189127	78189247
chr16	78258138	78258258
chr16	78259098	78259218
chr16	78743219	78743339
chr16	78744248	78744368
chr16	79406082	79406202
chr16	79407776	79407896
chr16	79652026	79652146
chr16	79652822	79652942
chr16	80359987	80360107
chr16	80363095	80363215
chr16	80499634	80499754
chr16	80501784	80501904
chr16	81488918	81489038
chr16	81490424	81490544
chr16	82642028	82642148
chr16	82644149	82644269
chr16	83211986	83212106
chr16	83213805	83213925
chr16	83357447	83357567
chr16	83360914	83361034
chr16	83763860	83763980
chr16	83765660	83765780
chr16	84630935	84631055
chr16	84632355	84632475
chr16	85200770	85200890
chr16	85201773	85201893
chr16	85246103	85246223
chr16	85248658	85248778
chr16	85735243	85735363
chr16	85736808	85736928
chr16	85926670	85926790
chr16	85928472	85928592
chr16	85943400	85943520
chr16	85944776	85944896
chr16	85946824	85946944
chr16	85954973	85955093
chr16	85956053	85956173
chr16	85975083	85975203
chr16	85978039	85978159
chr16	86009082	86009202
chr16	86011260	86011380
chr16	86016604	86016724
chr16	86019028	86019148
chr16	86685044	86685164
chr16	86686403	86686523
chr16	88803183	88803303
chr16	88806026	88806146
chr16	89707651	89707771
chr16	89710734	89710854
chr16	89858823	89858943
chr16	89861231	89861351
chr17	157737	157857
chr17	159850	159970
chr17	203580	203700
chr17	697761	697881
chr17	700425	700545
chr17	774423	774543
chr17	1625368	1625488
chr17	1627863	1627983
[truncated: 3,607 more rows]

## Sheet: Intronic Controls ASMC
Chromosome	Start	End
chr1	60981178	60981297
chr1	60982391	60982510
chr1	61023836	61023955
chr1	61024987	61025106
chr1	61160116	61160235
chr1	61161843	61161962
chr1	61198427	61198546
chr1	61199459	61199578
chr1	61249791	61249910
chr1	61251910	61252029
chr1	68357578	68357697
chr1	68358067	68358186
chr1	69576542	69576661
chr1	69577991	69578110
chr1	69621851	69621970
chr1	69623304	69623423
chr1	71776678	71776797
chr1	71777704	71777823
chr1	71808052	71808171
chr1	71810378	71810497
chr1	73309676	73309795
chr1	73310196	73310315
chr1	76452356	76452475
chr1	76454342	76454461
chr1	78893594	78893713
chr1	78894785	78894904
chr1	81841103	81841222
chr1	81842953	81843072
chr1	81873817	81873936
chr1	81875189	81875308
chr1	81910484	81910603
chr1	81911953	81912072
chr1	89020481	89020600
chr1	89022527	89022646
chr1	89054813	89054932
chr1	89056075	89056194
chr1	89091391	89091510
chr1	89093102	89093221
chr1	96040702	96040821
chr1	96041991	96042110
chr1	96076972	96077091
chr1	96078805	96078924
chr1	96114909	96115028
chr1	96115729	96115848
chr1	96145875	96145994
chr1	96147109	96147228
chr1	99545891	99546010
chr1	99547106	99547225
chr1	99598228	99598347
chr1	99599847	99599966
chr1	102668068	102668187
chr1	102670292	102670411
chr1	102699140	102699259
chr1	102702350	102702469
chr1	102759794	102759913
chr1	102761839	102761958
chr1	102801072	102801191
chr1	102802642	102802761
chr1	103237977	103238096
chr1	103238530	103238649
chr1	112734968	112735087
chr1	112735642	112735761
chr1	112780323	112780442
chr1	112781892	112782011
chr1	114750227	114750346
chr1	114750923	114751042
chr1	119747142	119747261
chr1	119748568	119748687
chr1	166361701	166361820
chr1	166362499	166362618
chr1	168891928	168892047
chr1	168893116	168893235
chr1	168930866	168930985
chr1	168931587	168931706
chr1	168970097	168970216
chr1	168970813	168970932
chr1	170441195	170441314
chr1	170442545	170442664
chr1	172802445	172802564
chr1	172803641	172803760
chr1	172934446	172934565
chr1	172937277	172937396
chr1	177390764	177390883
chr1	177391737	177391856
chr1	177427234	177427353
chr1	177428112	177428231
chr1	177462096	177462215
chr1	177463416	177463535
chr1	187133547	187133666
chr1	187134859	187134978
chr1	187165348	187165467
chr1	187167057	187167176
chr1	187195917	187196036
chr1	187198392	187198511
chr1	187238694	187238813
chr1	187241020	187241139
chr1	187278518	187278637
chr1	187279414	187279533
chr1	187320592	187320711
chr1	187322318	187322437
chr1	188943538	188943657
chr1	188945637	188945756
chr1	188991483	188991602
chr1	188993781	188993900
chr1	193327893	193328012
chr1	193329390	193329509
chr1	213717862	213717981
chr1	213719132	213719251
chr1	213958433	213958552
chr1	213959116	213959235
chr1	213998961	213999080
chr1	213999945	214000064
chr1	214040462	214040581
chr1	214041443	214041562
chr1	219283023	219283142
chr1	219283832	219283951
chr10	2607206	2607325
chr10	2610719	2610838
chr10	8501813	8501932
chr10	8503852	8503971
chr10	38593683	38593802
chr10	38596840	38596959
chr10	45307002	45307121
chr10	45310985	45311104
chr10	45342294	45342413
chr10	45343097	45343216
chr10	45574340	45574459
chr10	45576530	45576649
chr10	54420469	54420588
chr10	54421768	54421887
chr10	54453600	54453719
chr10	54455164	54455283
chr10	57028800	57028919
chr10	57031283	57031402
chr10	57091113	57091232
chr10	57093338	57093457
chr10	57123210	57123329
chr10	57127176	57127295
chr10	57169345	57169464
chr10	57171719	57171838
chr10	65486650	65486769
chr10	65488110	65488229
chr10	65525472	65525591
chr10	65526179	65526298
chr10	65564761	65564880
chr10	65566169	65566288
chr10	65601065	65601184
chr10	65601680	65601799
chr10	65638720	65638839
chr10	65639526	65639645
chr10	65681298	65681417
chr10	65682039	65682158
chr10	65713621	65713740
chr10	65716295	65716414
chr10	67406812	67406931
chr10	67407981	67408100
chr10	109553071	109553190
chr10	109555465	109555584
chr10	109589531	109589650
chr10	109591711	109591830
chr10	109624366	109624485
chr10	109627388	109627507
chr10	109657092	109657211
chr10	109657659	109657778
chr10	109699153	109699272
chr10	109702904	109703023
chr10	109733975	109734094
chr10	109737892	109738011
chr10	109771858	109771977
chr10	109773830	109773949
chr10	110542302	110542421
chr10	110544269	110544388
chr10	110575259	110575378
chr10	110576188	110576307
chr10	119869344	119869463
chr10	119869997	119870116
chr10	119899521	119899640
chr10	119902140	119902259
chr10	119945406	119945525
chr10	119947041	119947160
chr10	122521176	122521295
chr10	122522532	122522651
chr11	13096697	13096816
chr11	13097694	13097813
chr11	22955552	22955671
chr11	22958143	22958262
chr11	27600182	27600301
chr11	27601207	27601326
chr11	28789128	28789247
chr11	28791979	28792098
chr11	28837196	28837315
chr11	28838730	28838849
chr11	28989220	28989339
chr11	28990804	28990923
chr11	29044793	29044912
chr11	29045795	29045914
chr11	29238001	29238120
chr11	29239303	29239422
chr11	29384820	29384939
chr11	29385324	29385443
chr11	29804818	29804937
chr11	29806713	29806832
chr11	29835360	29835479
chr11	29837731	29837850
chr11	29869565	29869684
chr11	29871268	29871387
chr11	31929313	31929432
chr11	31932626	31932745
chr11	31963050	31963169
chr11	31964332	31964451
chr11	31997880	31997999
chr11	31998944	31999063
chr11	41547856	41547975
chr11	41548593	41548712
chr11	41582448	41582567
chr11	41584807	41584926
chr11	41661713	41661832
chr11	41664801	41664920
chr11	41806740	41806859
chr11	41808193	41808312
chr11	45477856	45477975
chr11	45478783	45478902
chr11	83051752	83051871
chr11	83052750	83052869
chr11	83087263	83087382
chr11	83090327	83090446
chr11	90109558	90109677
chr11	90112916	90113035
chr11	90166852	90166971
chr11	90168386	90168505
chr11	90354760	90354879
chr11	90355350	90355469
chr11	90407985	90408104
chr11	90410368	90410487
chr11	90544100	90544219
chr11	90545829	90545948
chr11	101060757	101060876
chr11	101061965	101062084
chr11	103554475	103554594
chr11	103555523	103555642
chr11	103589284	103589403
chr11	103591641	103591760
chr11	104339016	104339135
chr11	104340483	104340602
chr11	104378551	104378670
chr11	104379710	104379829
chr11	105064990	105065109
chr11	105065991	105066110
chr11	105114385	105114504
chr11	105115474	105115593
chr11	105147819	105147938
chr11	105150187	105150306
chr11	105190531	105190650
chr11	105191829	105191948
chr11	105224678	105224797
chr11	105227140	105227259
chr11	105259124	105259243
chr11	105259972	105260091
chr11	105290889	105291008
chr11	105291582	105291701
chr11	105339808	105339927
chr11	105341339	105341458
chr11	109229882	109230001
chr11	109231020	109231139
chr11	109353869	109353988
chr11	109356124	109356243
chr11	109394318	109394437
chr11	109397557	109397676
chr11	109628454	109628573
chr11	109629074	109629193
chr11	115697603	115697722
chr11	115699055	115699174
chr11	119353432	119353551
chr11	119354840	119354959
chr11	119389734	119389853
chr11	119391907	119392026
chr12	20068256	20068375
chr12	20069995	20070114
chr12	20227460	20227579
chr12	20230274	20230393
chr12	42227471	42227590
chr12	42228767	42228886
chr12	42261113	42261232
chr12	42262708	42262827
chr12	59383405	59383524
chr12	59385263	59385382
chr12	59420637	59420756
chr12	59421447	59421566
chr12	59452796	59452915
chr12	59453772	59453891
chr12	63691088	63691207
chr12	63692623	63692742
chr12	67295755	67295874
chr12	67297455	67297574
chr12	67352405	67352524
chr12	67354122	67354241
chr12	67395298	67395417
chr12	67397781	67397900
chr12	68438675	68438794
chr12	68441919	68442038
chr12	71774812	71774931
chr12	71775886	71776005
chr12	75959555	75959674
chr12	75961232	75961351
chr12	77879995	77880114
chr12	77880584	77880703
chr12	89541775	89541894
chr12	89545436	89545555
chr12	89588468	89588587
chr12	89589900	89590019
chr12	89619461	89619580
chr12	89621342	89621461
chr12	97487740	97487859
chr12	97488639	97488758
chr12	98523570	98523689
chr12	98524609	98524728
chr12	98562544	98562663
chr12	98563980	98564099
chr12	98624054	98624173
chr12	98626321	98626440
chr12	114117500	114117619
chr12	114118411	114118530
chr12	116263869	116263988
chr12	116264909	116265028
chr13	29461941	29462060
chr13	29463249	29463368
chr13	29497264	29497383
chr13	29498139	29498258
chr13	29538763	29538882
chr13	29541024	29541143
chr13	34978088	34978207
chr13	34979613	34979732
chr13	35033373	35033492
chr13	35035299	35035418
chr13	35178849	35178968
chr13	35180988	35181107
chr13	39693823	39693942
chr13	39695006	39695125
chr13	39724960	39725079
chr13	39725869	39725988
chr13	39772772	39772891
chr13	39774353	39774472
chr13	40680252	40680371
chr13	40682045	40682164
chr13	44540816	44540935
chr13	44543994	44544113
chr13	55690030	55690149
chr13	55691440	55691559
chr13	63764623	63764742
chr13	63767450	63767569
chr13	63797140	63797259
chr13	63798651	63798770
chr13	63836375	63836494
chr13	63837089	63837208
chr13	71670214	71670333
chr13	71672142	71672261
chr13	71728366	71728485
chr13	71730478	71730597
chr13	74054181	74054300
chr13	74054911	74055030
chr13	75062091	75062210
chr13	75065309	75065428
chr13	78707572	78707691
chr13	78709325	78709444
chr13	78748866	78748985
chr13	78751520	78751639
chr13	78787900	78788019
chr13	78789837	78789956
chr13	79111726	79111845
chr13	79112257	79112376
chr13	85999551	85999670
chr13	86000331	86000450
chr13	86038050	86038169
chr13	86039430	86039549
chr13	86087159	86087278
chr13	86088038	86088157
chr13	86692473	86692592
chr13	86696260	86696379
chr13	86728601	86728720
chr13	86730566	86730685
chr13	101412545	101412664
chr13	101415402	101415521
chr13	101453945	101454064
chr13	101455639	101455758
chr13	101499549	101499668
chr13	101500265	101500384
chr13	101534998	101535117
chr13	101536568	101536687
chr13	112311229	112311348
chr13	112313262	112313381
chr14	26346586	26346705
chr14	26347603	26347722
chr14	26404121	26404240
chr14	26406872	26406991
chr14	26463606	26463725
chr14	26466265	26466384
chr14	26499352	26499471
chr14	26500958	26501077
chr14	26551089	26551208
chr14	26553050	26553169
chr14	27126694	27126813
chr14	27127318	27127437
chr14	27474202	27474321
chr14	27474715	27474834
chr14	27513150	27513269
chr14	27517630	27517749
chr14	27577319	27577438
chr14	27578506	27578625
chr14	27622073	27622192
chr14	27622636	27622755
chr14	28849001	28849120
chr14	28849498	28849617
chr14	29732692	29732811
chr14	29733634	29733753
chr14	29774652	29774771
chr14	29775971	29776090
chr14	30526495	30526614
chr14	30527996	30528115
chr14	30557005	30557124
chr14	30559775	30559894
chr14	30916493	30916612
chr14	30918553	30918672
chr14	36472334	36472453
chr14	36473705	36473824
chr14	43054092	43054211
chr14	43055169	43055288
chr14	43109664	43109783
chr14	43110750	43110869
chr14	43149038	43149157
chr14	43152222	43152341
chr14	44464124	44464243
chr14	44465141	44465260
chr14	44514531	44514650
chr14	44518001	44518120
chr14	44581946	44582065
chr14	44583164	44583283
chr14	44627081	44627200
chr14	44630265	44630384
chr14	44675220	44675339
chr14	44676876	44676995
chr14	44711922	44712041
chr14	44712544	44712663
chr14	44747146	44747265
chr14	44749770	44749889
chr14	44779970	44780089
chr14	44784927	44785046
chr14	46464801	46464920
chr14	46466271	46466390
chr14	46592838	46592957
chr14	46593855	46593974
chr14	46628172	46628291
chr14	46629197	46629316
chr14	46680050	46680169
chr14	46681253	46681372
chr14	46725255	46725374
chr14	46726273	46726392
chr14	46780497	46780616
chr14	46780987	46781106
chr14	46832871	46832990
chr14	46833506	46833625
chr14	46879288	46879407
chr14	46879796	46879915
chr14	48892638	48892757
chr14	48894398	48894517
chr14	53688553	53688672
chr14	53690664	53690783
chr14	53763910	53764029
chr14	53764743	53764862
chr14	53907630	53907749
chr14	53908154	53908273
chr14	53944369	53944488
chr14	53946839	53946958
chr14	53982605	53982724
chr14	53983479	53983598
chr14	54018133	54018252
chr14	54019066	54019185
chr14	54145113	54145232
chr14	54148850	54148969
chr14	54239384	54239503
chr14	54242909	54243028
chr14	56429204	56429323
chr14	56430112	56430231
chr14	59358704	59358823
chr14	59360139	59360258
chr14	59402900	59403019
chr14	59405610	59405729
chr14	59452414	59452533
chr14	59453270	59453389
chr14	60453828	60453947
chr14	60455432	60455551
chr14	60495277	60495396
chr14	60496481	60496600
chr14	62399693	62399812
chr14	62401386	62401505
chr14	77032460	77032579
chr14	77034647	77034766
chr14	77078115	77078234
chr14	77079849	77079968
chr14	77118860	77118979
chr14	77120618	77120737
chr14	80758286	80758405
chr14	80760895	80761014
chr14	80789961	80790080
chr14	80791292	80791411
chr14	80833002	80833121
chr14	80836426	80836545
chr14	80867310	80867429
chr14	80868817	80868936
chr14	80907536	80907655
chr14	80908131	80908250
chr14	82279356	82279475
chr14	82281300	82281419
chr14	82313022	82313141
chr14	82315960	82316079
chr14	82349023	82349142
chr14	82350222	82350341
chr14	82394264	82394383
chr14	82395640	82395759
chr14	82433574	82433693
chr14	82435276	82435395
chr14	82466166	82466285
chr14	82466694	82466813
chr14	83169808	83169927
chr14	83170750	83170869
chr14	86457212	86457331
chr14	86459598	86459717
chr14	86857879	86857998
chr14	86859245	86859364
chr14	87854724	87854843
chr14	87855795	87855914
chr14	87886656	87886775
chr14	87887945	87888064
chr14	87925287	87925406
chr14	87928034	87928153
chr14	87968738	87968857
chr14	87969831	87969950
chr15	36398909	36399028
chr15	36403493	36403612
chr15	36433652	36433771
chr15	36435650	36435769
chr15	36472136	36472255
chr15	36475011	36475130
chr15	37680084	37680203
chr15	37681520	37681639
chr15	37715680	37715799
chr15	37717736	37717855
chr15	39208289	39208408
chr15	39209424	39209543
chr15	39248484	39248603
chr15	39250849	39250968
chr15	46054854	46054973
chr15	46056583	46056702
chr15	46098552	46098671
chr15	46100099	46100218
chr15	46129050	46129169
chr15	46132411	46132530
chr15	46183589	46183708
chr15	46184685	46184804
chr15	46215021	46215140
chr15	46216012	46216131
chr15	47079041	47079160
chr15	47079802	47079921
chr15	48309771	48309890
chr15	48310804	48310923
chr15	61590824	61590943
chr15	61591987	61592106
chr15	61621895	61622014
chr15	61622784	61622903
chr15	61658656	61658775
chr15	61660431	61660550
chr15	61690367	61690486
chr15	61691678	61691797
chr15	61726815	61726934
chr15	61728660	61728779
chr15	61762914	61763033
chr15	61763819	61763938
chr15	61796309	61796428
chr15	61798560	61798679
chr15	61835879	61835998
chr15	61837552	61837671
chr15	81790607	81790726
chr15	81791798	81791917
chr15	82018796	82018915
chr15	82019554	82019673
chr15	84026649	84026768
chr15	84030619	84030738
chr15	84061828	84061947
chr15	84063965	84064084
chr15	88192317	88192436
chr15	88193642	88193761
chr15	92776309	92776428
chr15	92777063	92777182
chr15	92807560	92807679
chr15	92808516	92808635
chr15	94200644	94200763
chr15	94202217	94202336
chr15	94242283	94242402
chr15	94243697	94243816
chr15	94274522	94274641
chr15	94275318	94275437
chr15	94305651	94305770
chr15	94307800	94307919
chr15	95471341	95471460
chr15	95472734	95472853
chr15	95503420	95503539
chr15	95504631	95504750
chr15	96352763	96352882
chr15	96355448	96355567
chr15	98753067	98753186
chr15	98754640	98754759
chr15	101326321	101326440
chr15	101328063	101328182
chr16	5755506	5755625
chr16	5758364	5758483
chr16	5873142	5873261
chr16	5874050	5874169
chr16	5915305	5915424
chr16	5918341	5918460
chr16	5947760	5947879
chr16	5948567	5948686
chr16	5983469	5983588
chr16	5985616	5985735
chr16	6014166	6014285
chr16	6016636	6016755
chr16	11501603	11501722
chr16	11503334	11503453
chr16	13478589	13478708
chr16	13481697	13481816
chr16	13514294	13514413
chr16	13515635	13515754
chr16	13545624	13545743
chr16	13547024	13547143
chr16	13575908	13576027
chr16	13577085	13577204
chr16	13612845	13612964
chr16	13615888	13616007
chr16	13652857	13652976
chr16	13654117	13654236
chr16	18125457	18125576
chr16	18127550	18127669
chr16	18156560	18156679
chr16	18157709	18157828
chr16	63499779	63499898
chr16	63500619	63500738
chr16	63534138	63534257
chr16	63535032	63535151
chr16	63591846	63591965
chr16	63593180	63593299
chr16	64312011	64312130
chr16	64313338	64313457
chr16	64464958	64465077
chr16	64468762	64468881
chr16	64507230	64507349
chr16	64508428	64508547
chr16	64541526	64541645
chr16	64542736	64542855
chr16	64572436	64572555
chr16	64574891	64575010
chr16	72326236	72326355
chr16	72328118	72328237
chr16	76823278	76823397
chr16	76824863	76824982
chr16	76960877	76960996
chr16	76961763	76961882
chr16	80290145	80290264
chr16	80290836	80290955
chr16	80437556	80437675
chr16	80439800	80439919
chr17	6813218	6813337
chr17	6814356	6814475
chr17	14799350	14799469
chr17	14801771	14801890
chr17	35221558	35221677
chr17	35223836	35223955
chr17	50545343	50545462
chr17	50546386	50546505
chr17	50602286	50602405
chr17	50603197	50603316
chr17	57548847	57548966
chr17	57551773	57551892
chr17	67682829	67682948
chr17	67683523	67683642
chr17	67721885	67722004
chr17	67722421	67722540
chr17	67769987	67770106
chr17	67772077	67772196
chr17	67830890	67831009
chr17	67832179	67832298
chr17	67878127	67878246
chr17	67879612	67879731
chr17	68309836	68309955
chr17	68311634	68311753
chr17	72086881	72087000
chr17	72088333	72088452
chr18	1060550	1060669
chr18	1061777	1061896
chr18	1097477	1097596
chr18	1101701	1101820
chr18	1149365	1149484
chr18	1151009	1151128
chr18	1715347	1715466
chr18	1717009	1717128
chr18	4808952	4809071
chr18	4811256	4811375
chr18	4843095	4843214
chr18	4844554	4844673
chr18	4879410	4879529
chr18	4881920	4882039
chr18	4933124	4933243
chr18	4933867	4933986
chr18	20375327	20375446
chr18	20377430	20377549
chr18	20407197	20407316
chr18	20407969	20408088
chr18	22366715	22366834
chr18	22367788	22367907
chr18	22408139	22408258
chr18	22408798	22408917
chr18	22457896	22458015
chr18	22459221	22459340
chr18	26870255	26870374
chr18	26872316	26872435
chr18	39153390	39153509
chr18	39154364	39154483
chr18	49151855	49151974
chr18	49152499	49152618
chr18	58297148	58297267
chr18	58299198	58299317
chr18	58334038	58334157
chr18	58334974	58335093
chr18	58372826	58372945
chr18	58374931	58375050
chr18	58409594	58409713
chr18	58410295	58410414
chr18	58450687	58450806
chr18	58451915	58452034
chr18	58484959	58485078
chr18	58488570	58488689
chr18	71644301	71644420
chr18	71645266	71645385
chr18	75217460	75217579
chr18	75218259	75218378
chr18	75254819	75254938
chr18	75256356	75256475
chr19	23726907	23727026
chr19	23729340	23729459
chr19	23766008	23766127
chr19	23766651	23766770
chr19	28454321	28454440
chr19	28455994	28456113
chr19	28609071	28609190
chr19	28610671	28610790
chr19	43158305	43158424
chr19	43159401	43159520
chr2	5754675	5754794
chr2	5756839	5756958
chr2	16602778	16602897
chr2	16604005	16604124
chr2	21677554	21677673
chr2	21680586	21680705
chr2	21713435	21713554
chr2	21714715	21714834
chr2	21781775	21781894
chr2	21782431	21782550
chr2	21992026	21992145
chr2	21992700	21992819
chr2	22023764	22023883
chr2	22024604	22024723
chr2	22068725	22068844
chr2	22069699	22069818
chr2	22245321	22245440
chr2	22246864	22246983
chr2	22281411	22281530
chr2	22283454	22283573
chr2	22321028	22321147
chr2	22324410	22324529
chr2	22365630	22365749
chr2	22366736	22366855
chr2	22402711	22402830
chr2	22403545	22403664
chr2	22464455	22464574
chr2	22466814	22466933
chr2	22500433	22500552
chr2	22501358	22501477
chr2	22658669	22658788
chr2	22660498	22660617
chr2	22697938	22698057
chr2	22700812	22700931
chr2	23367204	23367323
chr2	23368638	23368757
chr2	34078342	34078461
chr2	34079598	34079717
chr2	34213297	34213416
chr2	34215610	34215729
chr2	34374674	34374793
chr2	34376615	34376734
chr2	34411728	34411847
chr2	34413273	34413392
chr2	34443240	34443359
chr2	34445454	34445573
chr2	34501055	34501174
chr2	34503349	34503468
chr2	34712807	34712926
chr2	34714568	34714687
chr2	34761217	34761336
chr2	34762862	34762981
chr2	34817514	34817633
chr2	34820670	34820789
chr2	35155750	35155869
chr2	35157440	35157559
chr2	35301025	35301144
chr2	35302188	35302307
chr2	39810620	39810739
chr2	39811274	39811393
chr2	40203425	40203544
chr2	40203938	40204057
chr2	49104652	49104771
chr2	49105366	49105485
chr2	49519948	49520067
chr2	49521118	49521237
chr2	49552404	49552523
chr2	49552993	49553112
chr2	49587915	49588034
chr2	49588779	49588898
chr2	49624382	49624501
chr2	49625895	49626014
chr2	52990728	52990847
chr2	52991341	52991460
chr2	53037811	53037930
chr2	53039029	53039148
chr2	58713135	58713254
chr2	58715215	58715334
chr2	58755726	58755845
chr2	58758482	58758601
chr2	58808078	58808197
chr2	58809900	58810019
chr2	58862401	58862520
chr2	58863388	58863507
chr2	58897879	58897998
chr2	58899991	58900110
chr2	58940965	58941084
chr2	58942688	58942807
chr2	58984605	58984724
chr2	58985426	58985545
chr2	59026958	59027077
chr2	59027629	59027748
chr2	59060826	59060945
chr2	59061502	59061621
chr2	59100637	59100756
chr2	59101335	59101454
chr2	59154257	59154376
chr2	59154757	59154876
chr2	59184729	59184848
chr2	59186512	59186631
chr2	59228582	59228701
chr2	59229803	59229922
chr2	59269260	59269379
chr2	59271311	59271430
chr2	59814432	59814551
chr2	59815153	59815272
chr2	60013955	60014074
chr2	60014815	60014934
chr2	60063465	60063584
chr2	60064610	60064729
chr2	60096529	60096648
chr2	60097811	60097930
chr2	60134067	60134186
chr2	60134787	60134906
chr2	60182493	60182612
chr2	60183872	60183991
chr2	60220855	60220974
chr2	60222586	60222705
chr2	62825353	62825472
chr2	62828349	62828468
chr2	64623493	64623612
chr2	64625404	64625523
chr2	66103422	66103541
chr2	66104100	66104219
chr2	66142336	66142455
chr2	66143296	66143415
chr2	66174837	66174956
chr2	66176026	66176145
chr2	66207289	66207408
chr2	66208045	66208164
chr2	66861121	66861240
chr2	66862173	66862292
chr2	67495693	67495812
chr2	67496337	67496456
chr2	67841966	67842085
chr2	67843584	67843703
chr2	79465518	79465637
chr2	79467882	79468001
chr2	79501994	79502113
chr2	79503403	79503522
chr2	79561153	79561272
chr2	79561741	79561860
chr2	79602588	79602707
chr2	79603364	79603483
chr2	79655335	79655454
chr2	79655904	79656023
chr2	80929219	80929338
chr2	80930795	80930914
chr2	80964124	80964243
chr2	80967678	80967797
chr2	81001053	81001172
chr2	81001660	81001779
chr2	103737081	103737200
chr2	103739934	103740053
chr2	104576419	104576538
chr2	104577556	104577675
chr2	104607344	104607463
chr2	104608597	104608716
chr2	105541759	105541878
chr2	105543497	105543616
chr2	107878390	107878509
chr2	107879423	107879542
chr2	107923349	107923468
chr2	107925580	107925699
chr2	108080646	108080765
chr2	108083240	108083359
chr2	150536999	150537118
chr2	150539030	150539149
chr2	151987903	151988022
chr2	151989247	151989366
chr2	154388533	154388652
chr2	154389712	154389831
chr2	164645078	164645197
chr2	164647569	164647688
chr2	164682985	164683104
chr2	164685441	164685560
chr2	164728634	164728753
chr2	164730464	164730583
chr2	164780017	164780136
chr2	164781204	164781323
chr2	164811709	164811828
chr2	164812609	164812728
chr2	164849490	164849609
chr2	164850562	164850681
chr2	165022846	165022965
chr2	165024176	165024295
chr2	165141163	165141282
chr2	165141947	165142066
chr2	168221385	168221504
chr2	168222803	168222922
chr2	168265560	168265679
chr2	168267828	168267947
chr2	168306459	168306578
chr2	168307538	168307657
chr2	168353988	168354107
chr2	168354978	168355097
chr2	168396916	168397035
chr2	168399007	168399126
chr2	176254940	176255059
chr2	176256011	176256130
chr2	176288957	176289076
chr2	176290012	176290131
chr2	177862897	177863016
chr2	177864314	177864433
chr2	182044955	182045074
chr2	182047725	182047844
chr2	182087143	182087262
chr2	182087861	182087980
chr2	182229677	182229796
chr2	182230283	182230402
chr2	187930674	187930793
chr2	187933294	187933413
chr2	188062411	188062530
chr2	188063243	188063362
chr2	188669382	188669501
chr2	188670932	188671051
chr2	188703984	188704103
chr2	188705814	188705933
chr2	188737955	188738074
chr2	188739577	188739696
chr2	188782445	188782564
chr2	188783424	188783543
chr2	188830064	188830183
chr2	188831526	188831645
chr2	188868282	188868401
chr2	188870339	188870458
chr2	188916901	188917020
chr2	188918739	188918858
chr2	188960354	188960473
chr2	188962391	188962510
chr2	189009990	189010109
chr2	189011194	189011313
chr2	189050528	189050647
chr2	189051998	189052117
chr2	189521517	189521636
chr2	189522357	189522476
chr2	199498708	199498827
chr2	199500122	199500241
chr2	199541043	199541162
chr2	199542368	199542487
chr2	199576322	199576441
chr2	199579687	199579806
chr2	199750474	199750593
chr2	199752215	199752334
chr2	199783158	199783277
chr2	199785223	199785342
chr2	199813865	199813984
chr2	199814893	199815012
chr2	199870041	199870160
chr2	199870703	199870822
chr2	208222238	208222357
chr2	208223631	208223750
chr2	208256047	208256166
chr2	208256592	208256711
chr2	208308137	208308256
chr2	208309410	208309529
chr2	213466735	213466854
chr2	213467994	213468113
chr2	213523670	213523789
chr2	213524667	213524786
chr2	215737896	215738015
chr2	215739014	215739133
chr2	217803745	217803864
chr2	217806145	217806264
chr2	221113971	221114090
chr2	221114919	221115038
chr2	221170558	221170677
chr2	221173081	221173200
chr2	221210728	221210847
chr2	221211251	221211370
chr2	221243289	221243408
chr2	221246631	221246750
chr2	229351260	229351379
chr2	229353367	229353486
chr2	229412425	229412544
chr2	229414667	229414786
chr20	6488105	6488224
chr20	6489839	6489958
chr20	10092316	10092435
chr20	10093890	10094009
chr20	50884047	50884166
chr20	50885249	50885368
chr20	50925133	50925252
chr20	50925793	50925912
chr20	50972714	50972833
chr20	50973543	50973662
chr20	51003792	51003911
chr20	51005512	51005631
chr20	51172365	51172484
chr20	51173674	51173793
chr21	16923110	16923229
chr21	16924331	16924450
chr21	23665433	23665552
chr21	23667656	23667775
chr21	23704910	23705029
chr21	23706932	23707051
chr21	23764755	23764874
chr21	23767087	23767206
chr21	24491991	24492110
chr21	24493405	24493524
chr21	26647915	26648034
chr21	26648810	26648929
chr21	39438247	39438366
chr21	39441822	39441941
chr22	27131737	27131856
chr22	27133058	27133177
chr22	27172054	27172173
chr22	27172764	27172883
chr22	27316152	27316271
chr22	27317033	27317152
chr22	34546158	34546277
chr22	34548343	34548462
chr3	3300454	3300573
chr3	3301535	3301654
chr3	6061839	6061958
chr3	6063159	6063278
chr3	6092276	6092395
chr3	6092797	6092916
chr3	6132925	6133044
chr3	6133748	6133867
chr3	6243289	6243408
chr3	6243880	6243999
chr3	6274818	6274937
chr3	6276283	6276402
chr3	6326176	6326295
chr3	6327330	6327449
chr3	8200697	8200816
chr3	8201980	8202099
chr3	8235168	8235287
chr3	8236818	8236937
chr3	8271564	8271683
chr3	8272345	8272464
chr3	8305873	8305992
chr3	8306945	8307064
chr3	8347622	8347741
chr3	8348358	8348477
chr3	8468173	8468292
chr3	8471009	8471128
chr3	18624371	18624490
chr3	18626075	18626194
chr3	18850241	18850360
chr3	18851216	18851335
chr3	18881955	18882074
chr3	18882481	18882600
chr3	18922255	18922374
chr3	18924118	18924237
chr3	20492668	20492787
chr3	20495247	20495366
chr3	20610760	20610879
chr3	20611896	20612015
chr3	20641574	20641693
chr3	20642685	20642804
chr3	20685713	20685832
chr3	20687004	20687123
chr3	20849922	20850041
chr3	20851307	20851426
chr3	20884295	20884414
chr3	20885184	20885303
chr3	21078106	21078225
chr3	21078868	21078987
chr3	21109150	21109269
chr3	21112361	21112480
chr3	24813841	24813960
chr3	24814762	24814881
chr3	27930275	27930394
chr3	27930838	27930957
chr3	28681272	28681391
chr3	28682800	28682919
chr3	28718563	28718682
chr3	28720773	28720892
chr3	28752822	28752941
chr3	28754290	28754409
chr3	28787308	28787427
chr3	28787925	28788044
chr3	34308367	34308486
chr3	34310109	34310228
chr3	34338355	34338474
chr3	34340556	34340675
chr3	34371756	34371875
chr3	34372619	34372738
chr3	34405185	34405304
chr3	34406940	34407059
chr3	34449093	34449212
chr3	34450505	34450624
chr3	34500454	34500573
chr3	34501335	34501454
chr3	40873135	40873254
chr3	40874454	40874573
chr3	59104230	59104349
chr3	59104867	59104986
chr3	64354008	64354127
chr3	64354951	64355070
chr3	64787105	64787224
chr3	64788675	64788794
chr3	64818093	64818212
chr3	64818702	64818821
chr3	64853935	64854054
chr3	64855857	64855976
chr3	64908275	64908394
chr3	64909467	64909586
chr3	64944451	64944570
chr3	64946794	64946913
chr3	64987597	64987716
chr3	64989689	64989808
chr3	73941102	73941221
chr3	73942484	73942603
chr3	76021391	76021510
chr3	76023908	76024027
chr3	76055606	76055725
chr3	76057996	76058115
chr3	76110030	76110149
chr3	76110775	76110894
chr3	76161021	76161140
chr3	76161746	76161865
chr3	76198542	76198661
chr3	76199764	76199883
chr3	76233482	76233601
chr3	76234631	76234750
chr3	76296563	76296682
chr3	76298518	76298637
chr3	76328984	76329103
chr3	76330300	76330419
chr3	76382700	76382819
chr3	76385241	76385360
chr3	76533734	76533853
chr3	76534548	76534667
chr3	76568227	76568346
chr3	76569591	76569710
chr3	76608521	76608640
chr3	76610501	76610620
chr3	76641688	76641807
chr3	76642935	76643054
chr3	76699074	76699193
chr3	76699953	76700072
chr3	76734694	76734813
chr3	76735642	76735761
chr3	76780780	76780899
chr3	76782473	76782592
chr3	76824147	76824266
chr3	76825469	76825588
chr3	76890147	76890266
chr3	76891962	76892081
chr3	76924017	76924136
chr3	76926520	76926639
chr3	76957230	76957349
chr3	76958710	76958829
chr3	76999776	76999895
chr3	77000377	77000496
chr3	77031707	77031826
chr3	77032673	77032792
chr3	81117343	81117462
chr3	81120801	81120920
chr3	81960546	81960665
chr3	81961504	81961623
chr3	101886327	101886446
chr3	101888522	101888641
chr3	101923845	101923964
chr3	101926285	101926404
chr3	101982812	101982931
chr3	101984441	101984560
chr3	102031621	102031740
chr3	102032951	102033070
chr3	102070493	102070612
chr3	102071594	102071713
chr3	110694855	110694974
chr3	110697124	110697243
chr3	110726158	110726277
chr3	110728670	110728789
chr3	117576953	117577072
chr3	117578391	117578510
chr3	117635779	117635898
chr3	117637214	117637333
chr3	117775875	117775994
chr3	117777544	117777663
chr3	117842658	117842777
chr3	117844025	117844144
chr3	117885936	117886055
chr3	117886737	117886856
chr3	117938638	117938757
chr3	117939421	117939540
chr3	117976862	117976981
chr3	117980449	117980568
chr3	118008321	118008440
chr3	118009380	118009499
chr3	118056774	118056893
chr3	118058579	118058698
chr3	118089758	118089877
chr3	118093038	118093157
chr3	118125998	118126117
chr3	118126723	118126842
chr3	118159477	118159596
chr3	118161547	118161666
chr3	131823806	131823925
chr3	131825846	131825965
chr3	131869754	131869873
chr3	131870787	131870906
chr3	131926594	131926713
chr3	131927761	131927880
chr3	132524420	132524539
chr3	132525568	132525687
chr3	132565828	132565947
chr3	132567408	132567527
chr3	135085194	135085313
chr3	135087326	135087445
chr3	138896699	138896818
chr3	138899158	138899277
chr3	146792494	146792613
chr3	146794884	146795003
chr3	146855125	146855244
chr3	146856758	146856877
chr3	146908518	146908637
chr3	146909166	146909285
chr3	146958339	146958458
chr3	146960311	146960430
chr3	146998891	146999010
chr3	146999696	146999815
chr3	147032046	147032165
chr3	147036789	147036908
chr3	147931702	147931821
chr3	147932786	147932905
chr3	148055004	148055123
chr3	148056628	148056747
chr3	148116751	148116870
chr3	148118216	148118335
chr3	149873094	149873213
chr3	149875275	149875394
chr3	150746016	150746135
chr3	150746798	150746917
chr3	153273610	153273729
chr3	153276599	153276718
chr3	153310429	153310548
chr3	153311462	153311581
chr3	153348208	153348327
chr3	153349909	153350028
chr3	153378084	153378203
chr3	153381025	153381144
chr3	153422082	153422201
chr3	153423471	153423590
chr3	153751060	153751179
chr3	153753818	153753937
chr3	155104418	155104537
chr3	155105935	155106054
chr3	157392351	157392470
chr3	157394787	157394906
chr3	157747576	157747695
chr3	157749671	157749790
chr3	159813220	159813339
chr3	159814562	159814681
chr3	159850988	159851107
chr3	159851795	159851914
chr3	162841119	162841238
chr3	162843005	162843124
chr3	164479761	164479880
chr3	164481026	164481145
chr3	164977913	164978032
chr3	164979867	164979986
chr3	165019143	165019262
chr3	165019912	165020031
chr3	165065996	165066115
chr3	165069160	165069279
chr3	165105365	165105484
chr3	165107706	165107825
chr3	165148853	165148972
chr3	165150388	165150507
chr3	172932375	172932494
chr3	172933225	172933344
chr3	172967010	172967129
chr3	172967788	172967907
chr3	173034367	173034486
chr3	173036265	173036384
chr3	176409044	176409163
chr3	176412019	176412138
chr3	177456766	177456885
chr3	177459040	177459159
chr3	177922713	177922832
chr3	177924117	177924236
chr3	177956793	177956912
chr3	177960763	177960882
chr3	177989435	177989554
chr3	177990280	177990399
chr3	180832776	180832895
chr3	180833479	180833598
chr3	180879717	180879836
chr3	180880279	180880398
chr3	181006839	181006958
chr3	181007959	181008078
chr3	184370150	184370269
chr3	184372025	184372144
chr3	188724064	188724183
chr3	188726911	188727030
chr3	188756410	188756529
chr3	188758390	188758509
chr3	188806498	188806617
chr3	188808011	188808130
chr4	4596934	4597053
chr4	4600066	4600185
chr4	4703257	4703376
chr4	4705700	4705819
chr4	15153770	15153889
chr4	15154515	15154634
chr4	16309188	16309307
chr4	16310619	16310738
chr4	16980603	16980722
chr4	16982147	16982266
chr4	17016311	17016430
chr4	17017448	17017567
chr4	19315051	19315170
chr4	19315766	19315885
chr4	19370271	19370390
chr4	19370950	19371069
chr4	19402966	19403085
chr4	19404561	19404680
chr4	19547003	19547122
chr4	19548551	19548670
chr4	19580513	19580632
chr4	19582902	19583021
chr4	19626517	19626636
chr4	19629006	19629125
chr4	19655451	19655570
chr4	19658724	19658843
chr4	19694615	19694734
chr4	19696103	19696222
chr4	19819098	19819217
chr4	19821482	19821601
chr4	19854520	19854639
chr4	19855888	19856007
chr4	19901509	19901628
chr4	19903707	19903826
chr4	22014163	22014282
chr4	22016273	22016392
chr4	22044489	22044608
chr4	22045631	22045750
chr4	22191567	22191686
chr4	22193484	22193603
chr4	22228599	22228718
chr4	22230673	22230792
chr4	22277727	22277846
chr4	22279246	22279365
chr4	22328188	22328307
chr4	22329855	22329974
chr4	28501837	28501956
chr4	28504356	28504475
chr4	28533857	28533976
chr4	28537664	28537783
chr4	28572555	28572674
chr4	28573524	28573643
chr4	32065609	32065728
chr4	32066357	32066476
chr4	32125219	32125338
chr4	32125967	32126086
chr4	34143415	34143534
chr4	34144057	34144176
chr4	34175839	34175958
chr4	34176925	34177044
chr4	34215454	34215573
chr4	34218269	34218388
chr4	36498277	36498396
chr4	36499319	36499438
chr4	36530572	36530691
chr4	36531776	36531895
chr4	42298580	42298699
chr4	42301154	42301273
chr4	42337110	42337229
chr4	42338641	42338760
chr4	43214206	43214325
chr4	43216286	43216405
chr4	54686832	54686951
chr4	54687620	54687739
chr4	55029508	55029627
chr4	55030508	55030627
chr4	59648986	59649105
chr4	59649606	59649725
chr4	59687332	59687451
chr4	59689495	59689614
chr4	59728016	59728135
chr4	59728807	59728926
chr4	59791334	59791453
chr4	59792154	59792273
chr4	66936642	66936761
chr4	66937866	66937985
chr4	67011723	67011842
chr4	67013355	67013474
chr4	70222829	70222948
chr4	70225419	70225538
chr4	78344362	78344481
chr4	78345752	78345871
chr4	79961074	79961193
chr4	79962393	79962512
chr4	80007844	80007963
chr4	80010562	80010681
chr4	80050763	80050882
chr4	80051349	80051468
chr4	80182738	80182857
chr4	80184141	80184260
chr4	82528309	82528428
chr4	82532286	82532405
chr4	82572890	82573009
chr4	82573637	82573756
chr4	82608264	82608383
chr4	82609842	82609961
chr4	82649566	82649685
chr4	82652984	82653103
chr4	82689441	82689560
chr4	82690531	82690650
chr4	82720171	82720290
chr4	82721112	82721231
chr4	82755958	82756077
chr4	82757842	82757961
chr4	82797212	82797331
chr4	82798190	82798309
chr4	82831899	82832018
chr4	82833915	82834034
chr4	82888270	82888389
chr4	82889096	82889215
chr4	90546501	90546620
chr4	90548018	90548137
chr4	97327662	97327781
chr4	97330118	97330237
chr4	97401416	97401535
chr4	97403968	97404087
chr4	97433595	97433714
chr4	97435297	97435416
chr4	97468833	97468952
chr4	97470019	97470138
chr4	97527664	97527783
chr4	97529102	97529221
chr4	97561875	97561994
chr4	97563372	97563491
chr4	97592508	97592627
chr4	97593530	97593649
chr4	97623259	97623378
chr4	97625096	97625215
chr4	97662567	97662686
chr4	97664845	97664964
chr4	97706125	97706244
chr4	97707907	97708026
chr4	97738062	97738181
chr4	97740510	97740629
chr4	100993396	100993515
chr4	100994634	100994753
chr4	102395157	102395276
chr4	102395789	102395908
chr4	102438771	102438890
chr4	102439848	102439967
chr4	102480807	102480926
chr4	102481692	102481811
chr4	104231456	104231575
chr4	104234460	104234579
chr4	104356059	104356178
chr4	104357882	104358001
chr4	105278567	105278686
chr4	105280435	105280554
chr4	105322805	105322924
chr4	105325166	105325285
chr4	105556905	105557024
chr4	105557825	105557944
chr4	105592315	105592434
chr4	105593780	105593899
chr4	105624717	105624836
chr4	105625871	105625990
chr4	105668165	105668284
chr4	105669131	105669250
chr4	105716749	105716868
chr4	105720253	105720372
chr4	105761250	105761369
chr4	105764066	105764185
chr4	105960317	105960436
chr4	105962389	105962508
chr4	105991080	105991199
chr4	105992820	105992939
chr4	108037100	108037219
chr4	108038066	108038185
chr4	108069395	108069514
chr4	108070411	108070530
chr4	108105887	108106006
chr4	108108610	108108729
chr4	109167448	109167567
chr4	109169405	109169524
chr4	110290798	110290917
chr4	110292056	110292175
chr4	112786405	112786524
chr4	112788890	112789009
chr4	112830003	112830122
chr4	112830637	112830756
chr4	112866969	112867088
chr4	112868575	112868694
chr4	117018111	117018230
chr4	117020593	117020712
chr4	117069229	117069348
chr4	117071944	117072063
chr4	117139761	117139880
chr4	117141453	117141572
chr4	118436349	118436468
chr4	118437210	118437329
chr4	118550082	118550201
chr4	118551208	118551327
chr4	118595116	118595235
chr4	118597964	118598083
chr4	121042084	121042203
chr4	121044047	121044166
chr4	121073306	121073425
chr4	121075092	121075211
chr4	121108959	121109078
chr4	121110406	121110525
chr4	121161409	121161528
chr4	121162065	121162184
chr4	121195378	121195497
chr4	121196139	121196258
chr4	121230436	121230555
chr4	121233333	121233452
chr4	121273702	121273821
chr4	121276745	121276864
chr4	121317165	121317284
chr4	121318096	121318215
chr4	123598848	123598967
chr4	123599736	123599855
chr4	124839512	124839631
chr4	124840737	124840856
chr4	125082989	125083108
chr4	125083529	125083648
chr4	125117692	125117811
chr4	125120278	125120397
chr4	126661871	126661990
chr4	126662935	126663054
chr4	128101965	128102084
chr4	128103141	128103260
chr4	128138130	128138249
chr4	128140342	128140461
chr4	128179927	128180046
chr4	128181158	128181277
chr4	128245139	128245258
chr4	128246944	128247063
chr4	128291346	128291465
chr4	128293737	128293856
chr4	128330095	128330214
chr4	128330763	128330882
chr4	129278257	129278376
chr4	129279360	129279479
chr4	130846161	130846280
chr4	130847577	130847696
chr4	133758101	133758220
chr4	133759636	133759755
chr4	133797306	133797425
chr4	133798731	133798850
chr4	133841258	133841377
chr4	133842248	133842367
chr4	134799625	134799744
chr4	134800930	134801049
chr4	134851026	134851145
chr4	134851708	134851827
chr4	135737088	135737207
chr4	135738001	135738120
chr4	137114194	137114313
chr4	137115589	137115708
chr4	137146466	137146585
chr4	137147473	137147592
chr4	137256232	137256351
chr4	137256769	137256888
chr4	137745049	137745168
chr4	137745627	137745746
chr4	137793988	137794107
chr4	137795574	137795693
chr4	137830970	137831089
chr4	137831843	137831962
chr4	137883578	137883697
chr4	137885138	137885257
chr4	137925005	137925124
chr4	137926443	137926562
chr4	137956196	137956315
chr4	137957365	137957484
chr4	137988490	137988609
chr4	137989476	137989595
chr4	138032338	138032457
chr4	138034618	138034737
chr4	139289321	139289440
chr4	139290251	139290370
chr4	139789154	139789273
chr4	139791193	139791312
chr4	143869599	143869718
chr4	143871504	143871623
chr4	143908801	143908920
chr4	143909437	143909556
chr4	143945190	143945309
chr4	143947968	143948087
chr4	144703126	144703245
chr4	144703889	144704008
chr4	150366244	150366363
chr4	150367604	150367723
chr4	150399875	150399994
chr4	150401079	150401198
chr4	150532025	150532144
chr4	150532793	150532912
chr4	150666270	150666389
chr4	150667137	150667256
chr4	159374796	159374915
chr4	159378653	159378772
chr4	160599472	160599591
chr4	160600747	160600866
chr4	160643208	160643327
chr4	160644538	160644657
chr4	167320130	167320249
chr4	167321513	167321632
chr4	167368279	167368398
chr4	167371135	167371254
chr4	168876174	168876293
chr4	168878210	168878329
chr4	168912837	168912956
chr4	168914390	168914509
chr4	168951453	168951572
chr4	168952720	168952839
chr4	178544858	178544977
chr4	178546939	178547058
chr4	180312888	180313007
chr4	180313874	180313993
chr4	182811636	182811755
chr4	182812593	182812712
chr4	182862817	182862936
chr4	182864207	182864326
chr4	182904662	182904781
chr4	182906003	182906122
chr4	182945787	182945906
chr4	182948192	182948311
chr4	187289403	187289522
chr4	187290498	187290617
chr4	187326905	187327024
chr4	187328091	187328210
chr4	187360286	187360405
chr4	187361337	187361456
chr5	4580409	4580528
chr5	4581740	4581859
chr5	4695695	4695814
chr5	4697016	4697135
chr5	6987503	6987622
chr5	6989040	6989159
chr5	7102880	7102999
chr5	7103999	7104118
chr5	7135810	7135929
chr5	7139254	7139373
chr5	7188034	7188153
chr5	7188836	7188955
chr5	12927829	12927948
chr5	12930661	12930780
chr5	12970059	12970178
chr5	12971245	12971364
chr5	17745686	17745805
chr5	17746967	17747086
chr5	17791386	17791505
chr5	17794076	17794195
chr5	17905766	17905885
chr5	17907317	17907436
chr5	17941162	17941281
chr5	17941678	17941797
chr5	21674779	21674898
chr5	21675698	21675817
chr5	25243792	25243911
chr5	25244442	25244561
chr5	29199973	29200092
chr5	29201195	29201314
chr5	31105529	31105648
chr5	31106978	31107097
chr5	31136161	31136280
chr5	31138920	31139039
chr5	33085539	33085658
chr5	33086384	33086503
chr5	33117599	33117718
chr5	33118116	33118235
chr5	33156090	33156209
chr5	33158545	33158664
chr5	45090244	45090363
chr5	45092110	45092229
chr5	51360933	51361052
chr5	51361728	51361847
chr5	52000014	52000133
chr5	52000908	52001027
chr5	66841836	66841955
chr5	66845280	66845399
chr5	67014929	67015048
chr5	67016041	67016160
chr5	68156353	68156472
chr5	68156868	68156987
chr5	68190826	68190945
chr5	68191367	68191486
chr5	71895716	71895835
chr5	71896853	71896972
chr5	72578767	72578886
chr5	72579788	72579907
chr5	73688292	73688411
chr5	73690280	73690399
chr5	74224282	74224401
chr5	74227372	74227491
chr5	74263477	74263596
chr5	74265097	74265216
chr5	87634709	87634828
chr5	87637405	87637524
chr5	87867283	87867402
chr5	87869126	87869245
chr5	87899848	87899967
chr5	87901508	87901627
chr5	88266532	88266651
chr5	88268773	88268892
chr5	88298430	88298549
chr5	88301194	88301313
chr5	88333795	88333914
chr5	88334963	88335082
chr5	88391733	88391852
chr5	88392711	88392830
chr5	88446642	88446761
chr5	88447424	88447543
chr5	88504100	88504219
chr5	88504955	88505074
chr5	88643500	88643619
chr5	88644800	88644919
chr5	88934072	88934191
chr5	88935494	88935613
chr5	88968158	88968277
chr5	88969354	88969473
chr5	91800552	91800671
chr5	91801424	91801543
chr5	91846999	91847118
chr5	91847711	91847830
chr5	91884968	91885087
chr5	91886283	91886402
chr5	91935483	91935602
chr5	91937203	91937322
chr5	92769913	92770032
chr5	92770663	92770782
chr5	92814954	92815073
chr5	92815788	92815907
chr5	92845734	92845853
chr5	92847025	92847144
chr5	95649077	95649196
chr5	95649951	95650070
chr5	95835247	95835366
chr5	95836060	95836179
chr5	96617178	96617297
chr5	96617733	96617852
chr5	96662686	96662805
chr5	96663327	96663446
chr5	96703429	96703548
chr5	96706161	96706280
chr5	96752979	96753098
chr5	96756136	96756255
chr5	96911180	96911299
chr5	96916246	96916365
chr5	96953621	96953740
chr5	96956063	96956182
chr5	96991480	96991599
chr5	96994517	96994636
chr5	97426286	97426405
chr5	97428828	97428947
chr5	98321337	98321456
chr5	98322500	98322619
chr5	99801316	99801435
chr5	99804029	99804148
chr5	103833985	103834104
chr5	103835031	103835150
chr5	103864948	103865067
chr5	103866980	103867099
chr5	103906211	103906330
chr5	103906932	103907051
chr5	103955822	103955941
chr5	103958292	103958411
chr5	103997347	103997466
chr5	103998914	103999033
chr5	104034339	104034458
chr5	104035829	104035948
chr5	104170575	104170694
chr5	104171902	104172021
chr5	104223078	104223197
chr5	104223680	104223799
chr5	104288782	104288901
chr5	104289683	104289802
chr5	104413184	104413303
chr5	104415051	104415170
chr5	104448071	104448190
chr5	104450778	104450897
chr5	104488176	104488295
chr5	104489072	104489191
chr5	104524505	104524624
chr5	104527590	104527709
chr5	104637623	104637742
chr5	104638803	104638922
chr5	110952809	110952928
chr5	110954285	110954404
chr5	110995211	110995330
chr5	110998179	110998298
chr5	116870293	116870412
chr5	116870906	116871025
chr5	117318275	117318394
chr5	117319391	117319510
chr5	117355737	117355856
chr5	117357151	117357270
chr5	117401488	117401607
chr5	117403073	117403192
chr5	117444768	117444887
chr5	117447778	117447897
chr5	117824093	117824212
chr5	117825474	117825593
chr5	119599130	119599249
chr5	119600099	119600218
chr5	125429679	125429798
chr5	125431886	125432005
chr5	127928360	127928479
chr5	127929341	127929460
chr5	128072923	128073042
chr5	128073530	128073649
chr5	129179829	129179948
chr5	129181243	129181362
chr5	146559739	146559858
chr5	146560456	146560575
chr5	155561989	155562108
chr5	155562771	155562890
chr5	155600516	155600635
chr5	155601364	155601483
chr5	155651319	155651438
chr5	155653868	155653987
chr5	155695924	155696043
chr5	155697415	155697534
chr5	161990884	161991003
chr5	161992374	161992493
chr5	162450520	162450639
chr5	162453289	162453408
chr5	162483201	162483320
chr5	162484172	162484291
chr5	162519890	162520009
chr5	162521487	162521606
chr5	162555158	162555277
chr5	162557750	162557869
chr5	162629456	162629575
chr5	162630266	162630385
chr5	163559191	163559310
chr5	163560662	163560781
chr5	163840071	163840190
chr5	163841213	163841332
chr5	163952182	163952301
chr5	163954201	163954320
chr5	164098693	164098812
chr5	164099478	164099597
chr5	164145316	164145435
chr5	164146433	164146552
chr5	164195207	164195326
chr5	164197953	164198072
chr5	164259778	164259897
chr5	164261326	164261445
chr5	164298056	164298175
chr5	164298899	164299018
chr5	164450754	164450873
chr5	164451466	164451585
chr5	164504621	164504740
chr5	164505201	164505320
chr5	164560039	164560158
chr5	164561723	164561842
chr5	164590791	164590910
chr5	164592473	164592592
chr5	164831158	164831277
chr5	164832194	164832313
chr5	164863715	164863834
chr5	164864264	164864383
chr5	164915007	164915126
chr5	164917030	164917149
chr5	164946590	164946709
chr5	164947350	164947469
chr5	164981065	164981184
chr5	164984665	164984784
chr5	165123565	165123684
chr5	165124741	165124860
chr5	165164363	165164482
chr5	165165009	165165128
chr5	165201465	165201584
chr5	165202445	165202564
chr5	173659300	173659419
chr5	173660441	173660560
chr5	173819940	173820059
chr5	173820681	173820800
chr5	173850605	173850724
chr5	173854069	173854188
chr5	173884191	173884310
chr5	173885654	173885773
chr6	6388655	6388774
chr6	6389893	6390012
chr6	6442358	6442477
chr6	6444959	6445078
chr6	6475708	6475827
chr6	6476268	6476387
chr6	6515002	6515121
chr6	6516294	6516413
chr6	14706873	14706992
chr6	14707422	14707541
chr6	14755972	14756091
chr6	14757229	14757348
chr6	14819803	14819922
chr6	14821978	14822097
chr6	14866010	14866129
chr6	14866926	14867045
chr6	14898042	14898161
chr6	14899257	14899376
chr6	14940272	14940391
chr6	14943326	14943445
chr6	19559907	19560026
chr6	19561526	19561645
chr6	22785238	22785357
chr6	22787211	22787330
chr6	22843435	22843554
chr6	22846369	22846488
chr6	22892572	22892691
chr6	22896658	22896777
chr6	22941353	22941472
chr6	22942930	22943049
chr6	22973783	22973902
chr6	22976064	22976183
chr6	82577811	82577930
chr6	82578504	82578623
chr6	89020771	89020890
chr6	89022287	89022406
chr6	89073285	89073404
chr6	89074302	89074421
chr6	96820488	96820607
chr6	96821245	96821364
chr6	96881854	96881973
chr6	96882962	96883081
chr6	98528301	98528420
chr6	98529972	98530091
chr6	98584937	98585056
chr6	98585988	98586107
chr6	98739092	98739211
chr6	98740255	98740374
chr6	98782611	98782730
chr6	98783156	98783275
chr6	98822993	98823112
chr6	98823928	98824047
chr6	100512684	100512803
chr6	100514443	100514562
chr6	114473914	114474033
chr6	114474799	114474918
chr6	125918058	125918177
chr6	125920115	125920234
chr6	132329018	132329137
chr6	132330230	132330349
chr6	133924355	133924474
chr6	133925434	133925553
chr6	133981832	133981951
chr6	133983500	133983619
chr6	134019281	134019400
chr6	134020395	134020514
chr6	134055500	134055619
[truncated: 501 more rows]

## Sheet: Intergenic Controls ASMC
Chromosome	Start	End
chr1	4270507	4270626
chr1	4272165	4272284
chr1	4990733	4990852
chr1	4991380	4991499
chr1	5811006	5811125
chr1	5812587	5812706
chr1	14621393	14621512
chr1	14622238	14622357
chr1	14862413	14862532
chr1	14863847	14863966
chr1	18875032	18875151
chr1	18876891	18877010
chr1	30798731	30798850
chr1	30799452	30799571
chr1	31014132	31014251
chr1	31015658	31015777
chr1	31123034	31123153
chr1	31123842	31123961
chr1	35008290	35008409
chr1	35009129	35009248
chr1	37085722	37085841
chr1	37087222	37087341
chr1	37847765	37847884
chr1	37848758	37848877
chr1	38801231	38801350
chr1	38802573	38802692
chr1	42558328	42558447
chr1	42561584	42561703
chr1	56552959	56553078
chr1	56554153	56554272
chr1	60840246	60840365
chr1	60841046	60841165
chr1	69103145	69103264
chr1	69103887	69104006
chr1	69174477	69174596
chr1	69175736	69175855
chr1	69448893	69449012
chr1	69450158	69450277
chr1	69781034	69781153
chr1	69783524	69783643
chr1	69968015	69968134
chr1	69968613	69968732
chr1	71088422	71088541
chr1	71089430	71089549
chr1	73023922	73024041
chr1	73026172	73026291
chr1	73535690	73535809
chr1	73536431	73536550
chr1	73591907	73592026
chr1	73594636	73594755
chr1	79246108	79246227
chr1	79247477	79247596
chr1	79699187	79699306
chr1	79701087	79701206
chr1	80144638	80144757
chr1	80145254	80145373
chr1	80296374	80296493
chr1	80297300	80297419
chr1	81330563	81330682
chr1	81332301	81332420
chr1	81650790	81650909
chr1	81651419	81651538
chr1	82956615	82956734
chr1	82957478	82957597
chr1	83078323	83078442
chr1	83079744	83079863
chr1	83165617	83165736
chr1	83166703	83166822
chr1	86751866	86751985
chr1	86752921	86753040
chr1	88030664	88030783
chr1	88032084	88032203
chr1	88718152	88718271
chr1	88719590	88719709
chr1	88782264	88782383
chr1	88782900	88783019
chr1	89924200	89924319
chr1	89925810	89925929
chr1	90555891	90556010
chr1	90556891	90557010
chr1	90822135	90822254
chr1	90823777	90823896
chr1	91061548	91061667
chr1	91063174	91063293
chr1	91669401	91669520
chr1	91670647	91670766
chr1	96549017	96549136
chr1	96550137	96550256
chr1	98976500	98976619
chr1	98980206	98980325
chr1	99071394	99071513
chr1	99072369	99072488
chr1	100013007	100013126
chr1	100014644	100014763
chr1	101917236	101917355
chr1	101918766	101918885
chr1	102047909	102048028
chr1	102048403	102048522
chr1	104495637	104495756
chr1	104497136	104497255
chr1	105020656	105020775
chr1	105021382	105021501
chr1	105502913	105503032
chr1	105503466	105503585
chr1	105581398	105581517
chr1	105582775	105582894
chr1	105685250	105685369
chr1	105687464	105687583
chr1	105813995	105814114
chr1	105814805	105814924
chr1	107301976	107302095
chr1	107305250	107305369
chr1	113867491	113867610
chr1	113869762	113869881
chr1	117385092	117385211
chr1	117387148	117387267
chr1	118981510	118981629
chr1	118982262	118982381
chr1	119157318	119157437
chr1	119158417	119158536
chr1	119255537	119255656
chr1	119257448	119257567
chr1	157375019	157375138
chr1	157376084	157376203
chr1	162913484	162913603
chr1	162914303	162914422
chr1	163858274	163858393
chr1	163860107	163860226
chr1	164067444	164067563
chr1	164068174	164068293
chr1	164387020	164387139
chr1	164387771	164387890
chr1	166240011	166240130
chr1	166240938	166241057
chr1	166746466	166746585
chr1	166747436	166747555
chr1	177794742	177794861
chr1	177795430	177795549
chr1	181336570	181336689
chr1	181337913	181338032
chr1	181897079	181897198
chr1	181898683	181898802
chr1	181959117	181959236
chr1	181960448	181960567
chr1	186722434	186722553
chr1	186724550	186724669
chr1	187747327	187747446
chr1	187748844	187748963
chr1	187875230	187875349
chr1	187876819	187876938
chr1	187968526	187968645
chr1	187970439	187970558
chr1	188247808	188247927
chr1	188250239	188250358
chr1	188417751	188417870
chr1	188419735	188419854
chr1	188737504	188737623
chr1	188738464	188738583
chr1	189547004	189547123
chr1	189548054	189548173
chr1	190539051	190539170
chr1	190540781	190540900
chr1	190879074	190879193
chr1	190882922	190883041
chr1	191509632	191509751
chr1	191511194	191511313
chr1	193421860	193421979
chr1	193423290	193423409
chr1	193860287	193860406
chr1	193861681	193861800
chr1	194248645	194248764
chr1	194249642	194249761
chr1	194377569	194377688
chr1	194380296	194380415
chr1	194513989	194514108
chr1	194514529	194514648
chr1	194622127	194622246
chr1	194623733	194623852
chr1	194859753	194859872
chr1	194861193	194861312
chr1	195018227	195018346
chr1	195019393	195019512
chr1	195232841	195232960
chr1	195234358	195234477
chr1	195344348	195344467
chr1	195345911	195346030
chr1	195675194	195675313
chr1	195676005	195676124
chr1	195780644	195780763
chr1	195782665	195782784
chr1	198067125	198067244
chr1	198068583	198068702
chr1	199482951	199483070
chr1	199483842	199483961
chr1	200211930	200212049
chr1	200212515	200212634
chr1	203894687	203894806
chr1	203896678	203896797
chr1	208485737	208485856
chr1	208486784	208486903
chr1	208557297	208557416
chr1	208558849	208558968
chr1	208662425	208662544
chr1	208663258	208663377
chr1	208964550	208964669
chr1	208965925	208966044
chr1	209421096	209421215
chr1	209421917	209422036
chr1	213549036	213549155
chr1	213551626	213551745
chr1	214972498	214972617
chr1	214973004	214973123
chr1	215471162	215471281
chr1	215471782	215471901
chr1	217457322	217457441
chr1	217459021	217459140
chr1	218919650	218919769
chr1	218922285	218922404
chr1	219166798	219166917
chr1	219167422	219167541
chr1	223639233	223639352
chr1	223640280	223640399
chr1	229089135	229089254
chr1	229090231	229090350
chr1	230654239	230654358
chr1	230656291	230656410
chr1	233022568	233022687
chr1	233024240	233024359
chr1	235169001	235169120
chr1	235172680	235172799
chr1	238808480	238808599
chr1	238810282	238810401
chr1	239126583	239126702
chr1	239128580	239128699
chr1	239187033	239187152
chr1	239188324	239188443
chr1	239260550	239260669
chr1	239261832	239261951
chr1	242860956	242861075
chr1	242862542	242862661
chr1	244336091	244336210
chr1	244336780	244336899
chr10	3433424	3433543
chr10	3434663	3434782
chr10	8610124	8610243
chr10	8610783	8610902
chr10	9865552	9865671
chr10	9867342	9867461
chr10	16163846	16163965
chr10	16165131	16165250
chr10	21727313	21727432
chr10	21728389	21728508
chr10	29395160	29395279
chr10	29396490	29396609
chr10	33728531	33728650
chr10	33729757	33729876
chr10	36242376	36242495
chr10	36244269	36244388
chr10	37308786	37308905
chr10	37310478	37310597
chr10	38000334	38000453
chr10	38001405	38001524
chr10	45233330	45233449
chr10	45234939	45235058
chr10	54655570	54655689
chr10	54657377	54657496
chr10	54851059	54851178
chr10	54853466	54853585
chr10	54946116	54946235
chr10	54949031	54949150
chr10	55390996	55391115
chr10	55391894	55392013
chr10	55506811	55506930
chr10	55509944	55510063
chr10	56797790	56797909
chr10	56798770	56798889
chr10	57857512	57857631
chr10	57858861	57858980
chr10	58511762	58511881
chr10	58512671	58512790
chr10	58641757	58641876
chr10	58645205	58645324
chr10	58751534	58751653
chr10	58753333	58753452
chr10	58846020	58846139
chr10	58847291	58847410
chr10	58927430	58927549
chr10	58928184	58928303
chr10	59524426	59524545
chr10	59525276	59525395
chr10	62959462	62959581
chr10	62960121	62960240
chr10	63053289	63053408
chr10	63054995	63055114
chr10	64648360	64648479
chr10	64649790	64649909
chr10	65946702	65946821
chr10	65949012	65949131
chr10	66085015	66085134
chr10	66085584	66085703
chr10	67129155	67129274
chr10	67130635	67130754
chr10	79458830	79458949
chr10	79462194	79462313
chr10	83376812	83376931
chr10	83378378	83378497
chr10	83466679	83466798
chr10	83467798	83467917
chr10	85332555	85332674
chr10	85333434	85333553
chr10	86387595	86387714
chr10	86388800	86388919
chr10	86855252	86855371
chr10	86856160	86856279
chr10	93331698	93331817
chr10	93333314	93333433
chr10	94981512	94981631
chr10	94983594	94983713
chr10	102403145	102403264
chr10	102404920	102405039
chr10	107390649	107390768
chr10	107393350	107393469
chr10	107643220	107643339
chr10	107644368	107644487
chr10	108183139	108183258
chr10	108185247	108185366
chr10	108981186	108981305
chr10	108982036	108982155
chr10	109287309	109287428
chr10	109290287	109290406
chr10	109995351	109995470
chr10	109996523	109996642
chr10	110173035	110173154
chr10	110175129	110175248
chr10	112972477	112972596
chr10	112974014	112974133
chr10	113292232	113292351
chr10	113294135	113294254
chr10	114986608	114986727
chr10	114988334	114988453
chr10	120201301	120201420
chr10	120201964	120202083
chr10	120675235	120675354
chr10	120676085	120676204
chr10	122078539	122078658
chr10	122079872	122079991
chr10	122459347	122459466
chr10	122460957	122461076
chr10	123051525	123051644
chr10	123053343	123053462
chr10	126965489	126965608
chr10	126966906	126967025
chr10	127064045	127064164
chr10	127065317	127065436
chr10	127189714	127189833
chr10	127190428	127190547
chr10	129461344	129461463
chr10	129462217	129462336
chr10	130179483	130179602
chr10	130180591	130180710
chr10	130401140	130401259
chr10	130402550	130402669
chr10	130590439	130590558
chr10	130591407	130591526
chr10	130907033	130907152
chr10	130908421	130908540
chr10	132102927	132103046
chr10	132104640	132104759
chr10	132363032	132363151
chr10	132365859	132365978
chr10	132660494	132660613
chr10	132661484	132661603
chr10	133351892	133352011
chr10	133355110	133355229
chr11	15437131	15437250
chr11	15438304	15438423
chr11	20279009	20279128
chr11	20280545	20280664
chr11	21720151	21720270
chr11	21722362	21722481
chr11	21952058	21952177
chr11	21953505	21953624
chr11	23336316	23336435
chr11	23337792	23337911
chr11	23998991	23999110
chr11	23999911	24000030
chr11	25359305	25359424
chr11	25360751	25360870
chr11	25695152	25695271
chr11	25695859	25695978
chr11	25873152	25873271
chr11	25874709	25874828
chr11	32270217	32270336
chr11	32272899	32273018
chr11	32348984	32349103
chr11	32351926	32352045
chr11	34778329	34778448
chr11	34779158	34779277
chr11	36736212	36736331
chr11	36737944	36738063
chr11	37258126	37258245
chr11	37259481	37259600
chr11	38145620	38145739
chr11	38150394	38150513
chr11	38364958	38365077
chr11	38366036	38366155
chr11	40024144	40024263
chr11	40025542	40025661
chr11	42339073	42339192
chr11	42339576	42339695
chr11	42469527	42469646
chr11	42470903	42471022
chr11	43007157	43007276
chr11	43009941	43010060
chr11	43068556	43068675
chr11	43069277	43069396
chr11	69367844	69367963
chr11	69370914	69371033
chr11	71001639	71001758
chr11	71003695	71003814
chr11	79520116	79520235
chr11	79522822	79522941
chr11	79618532	79618651
chr11	79619486	79619605
chr11	79854279	79854398
chr11	79855066	79855185
chr11	80601768	80601887
chr11	80603401	80603520
chr11	81010213	81010332
chr11	81010928	81011047
chr11	88173592	88173711
chr11	88175684	88175803
chr11	91059557	91059676
chr11	91060064	91060183
chr11	91336523	91336642
chr11	91337152	91337271
chr11	91819669	91819788
chr11	91820789	91820908
chr11	95064186	95064305
chr11	95066207	95066326
chr11	96732461	96732580
chr11	96736829	96736948
chr11	96866516	96866635
chr11	96869760	96869879
chr11	97004058	97004177
chr11	97006424	97006543
chr11	97458834	97458953
chr11	97460431	97460550
chr11	97605427	97605546
chr11	97608569	97608688
chr11	98210051	98210170
chr11	98211194	98211313
chr11	98757535	98757654
chr11	98758675	98758794
chr11	100291873	100291992
chr11	100293643	100293762
chr11	100432796	100432915
chr11	100433843	100433962
chr11	103411825	103411944
chr11	103414576	103414695
chr11	103463575	103463694
chr11	103464290	103464409
chr11	106237257	106237376
chr11	106239612	106239731
chr11	107022793	107022912
chr11	107025046	107025165
chr11	109044179	109044298
chr11	109045633	109045752
chr11	110743307	110743426
chr11	110744192	110744311
chr11	110833635	110833754
chr11	110835009	110835128
chr11	112737510	112737629
chr11	112739519	112739638
chr11	113433953	113434072
chr11	113436723	113436842
chr11	113498512	113498631
chr11	113499679	113499798
chr11	114657525	114657644
chr11	114658092	114658211
chr11	114774059	114774178
chr11	114776169	114776288
chr11	114939530	114939649
chr11	114941866	114941985
chr11	115867259	115867378
chr11	115868343	115868462
chr11	116064785	116064904
chr11	116066688	116066807
chr11	121246316	121246435
chr11	121247219	121247338
chr11	121701383	121701502
chr11	121702177	121702296
chr11	127336533	127336652
chr11	127339071	127339190
chr11	127478575	127478694
chr11	127480947	127481066
chr11	127549537	127549656
chr11	127550271	127550390
chr11	127992894	127993013
chr11	127996210	127996329
chr11	130413213	130413332
chr11	130414744	130414863
chr11	130478171	130478290
chr11	130479523	130479642
chr11	133564501	133564620
chr11	133568238	133568357
chr12	4270807	4270926
chr12	4273114	4273233
chr12	5254535	5254654
chr12	5256279	5256398
chr12	7738326	7738445
chr12	7739811	7739930
chr12	18151149	18151268
chr12	18152785	18152904
chr12	19180807	19180926
chr12	19182198	19182317
chr12	19772460	19772579
chr12	19773982	19774101
chr12	20392819	20392938
chr12	20393730	20393849
chr12	28885803	28885922
chr12	28886956	28887075
chr12	30021338	30021457
chr12	30023428	30023547
chr12	30289267	30289386
chr12	30289978	30290097
chr12	31020819	31020938
chr12	31022438	31022557
chr12	33890760	33890879
chr12	33893987	33894106
chr12	39540336	39540455
chr12	39545119	39545238
chr12	39627863	39627982
chr12	39630082	39630201
chr12	41028090	41028209
chr12	41029665	41029784
chr12	42386115	42386234
chr12	42387402	42387521
chr12	43247642	43247761
chr12	43248636	43248755
chr12	43444312	43444431
chr12	43445193	43445312
chr12	44014958	44015077
chr12	44015847	44015966
chr12	58425275	58425394
chr12	58428173	58428292
chr12	58571076	58571195
chr12	58572742	58572861
chr12	58652056	58652175
chr12	58654083	58654202
chr12	59570162	59570281
chr12	59572116	59572235
chr12	60273507	60273626
chr12	60275949	60276068
chr12	60557894	60558013
chr12	60558516	60558635
chr12	60626878	60626997
chr12	60627661	60627780
chr12	60683282	60683401
chr12	60685647	60685766
chr12	60855251	60855370
chr12	60856064	60856183
chr12	61240680	61240799
chr12	61241964	61242083
chr12	61377954	61378073
chr12	61379109	61379228
chr12	63878090	63878209
chr12	63878873	63878992
chr12	67211432	67211551
chr12	67212522	67212641
chr12	73713170	73713289
chr12	73714585	73714704
chr12	73803038	73803157
chr12	73806884	73807003
chr12	73862468	73862587
chr12	73864669	73864788
chr12	73915492	73915611
chr12	73916184	73916303
chr12	75083508	75083627
chr12	75085581	75085700
chr12	78990641	78990760
chr12	78991461	78991580
chr12	79109560	79109679
chr12	79110694	79110813
chr12	83922446	83922565
chr12	83923541	83923660
chr12	83997707	83997826
chr12	84001641	84001760
chr12	84365303	84365422
chr12	84367416	84367535
chr12	84429193	84429312
chr12	84430609	84430728
chr12	84950166	84950285
chr12	84952363	84952482
chr12	85083081	85083200
chr12	85085706	85085825
chr12	85788978	85789097
chr12	85790984	85791103
chr12	87327439	87327558
chr12	87330246	87330365
chr12	87608868	87608987
chr12	87610064	87610183
chr12	89088132	89088251
chr12	89090950	89091069
chr12	89190022	89190141
chr12	89192192	89192311
chr12	90210825	90210944
chr12	90212061	90212180
chr12	91653341	91653460
chr12	91655409	91655528
chr12	92185074	92185193
chr12	92186497	92186616
chr12	92959805	92959924
chr12	92962909	92963028
chr12	95298995	95299114
chr12	95301034	95301153
chr12	101126930	101127049
chr12	101128134	101128253
chr12	105941074	105941193
chr12	105942479	105942598
chr12	107568004	107568123
chr12	107569151	107569270
chr12	108463683	108463802
chr12	108465903	108466022
chr12	114457933	114458052
chr12	114459324	114459443
chr12	114736517	114736636
chr12	114737437	114737556
chr12	115891193	115891312
chr12	115891976	115892095
chr12	118926443	118926562
chr12	118928317	118928436
chr12	119029243	119029362
chr12	119031069	119031188
chr12	128193828	128193947
chr12	128195581	128195700
chr13	22928910	22929029
chr13	22930920	22931039
chr13	23171251	23171370
chr13	23173901	23174020
chr13	37070990	37071109
chr13	37074782	37074901
chr13	50995251	50995370
chr13	50997272	50997391
chr13	56771753	56771872
chr13	56773201	56773320
chr13	57221731	57221850
chr13	57223281	57223400
chr13	57554193	57554312
chr13	57554856	57554975
chr13	57885447	57885566
chr13	57888384	57888503
chr13	58464024	58464143
chr13	58464912	58465031
chr13	58626775	58626894
chr13	58629161	58629280
chr13	58901470	58901589
chr13	58902285	58902404
chr13	59023814	59023933
chr13	59025111	59025230
chr13	59779300	59779419
chr13	59781096	59781215
chr13	62481200	62481319
chr13	62481999	62482118
chr13	64766311	64766430
chr13	64768822	64768941
chr13	65767979	65768098
chr13	65771601	65771720
chr13	65971308	65971427
chr13	65972915	65973034
chr13	66074531	66074650
chr13	66075054	66075173
chr13	66733929	66734048
chr13	66735319	66735438
chr13	68077825	68077944
chr13	68079047	68079166
chr13	68457163	68457282
chr13	68458337	68458456
chr13	68875894	68876013
chr13	68877414	68877533
chr13	68972005	68972124
chr13	68972964	68973083
chr13	69654472	69654591
chr13	69656190	69656309
chr13	69712597	69712716
chr13	69714874	69714993
chr13	70882669	70882788
chr13	70883517	70883636
chr13	71950462	71950581
chr13	71951307	71951426
chr13	72721793	72721912
chr13	72722361	72722480
chr13	72837174	72837293
chr13	72838765	72838884
chr13	77236307	77236426
chr13	77238430	77238549
chr13	78018720	78018839
chr13	78019959	78020078
chr13	79436327	79436446
chr13	79437133	79437252
chr13	81414003	81414122
chr13	81414865	81414984
chr13	81561279	81561398
chr13	81562369	81562488
chr13	82303210	82303329
chr13	82307985	82308104
chr13	82495349	82495468
chr13	82496330	82496449
chr13	82774300	82774419
chr13	82776739	82776858
chr13	83209741	83209860
chr13	83210427	83210546
chr13	85203934	85204053
chr13	85205695	85205814
chr13	85724421	85724540
chr13	85726844	85726963
chr13	87266035	87266154
chr13	87266993	87267112
chr13	87835989	87836108
chr13	87836684	87836803
chr13	89078757	89078876
chr13	89079281	89079400
chr13	90049256	90049375
chr13	90050342	90050461
chr13	90301163	90301282
chr13	90304270	90304389
chr13	103867854	103867973
chr13	103868588	103868707
chr13	104358161	104358280
chr13	104361451	104361570
chr13	104707718	104707837
chr13	104708780	104708899
chr13	105041211	105041330
chr13	105042236	105042355
chr13	105186831	105186950
chr13	105187879	105187998
chr13	105571753	105571872
chr13	105573196	105573315
chr13	105934223	105934342
chr13	105934823	105934942
chr13	106006137	106006256
chr13	106006877	106006996
chr13	106579836	106579955
chr13	106581150	106581269
chr13	109158861	109158980
chr13	109159447	109159566
chr13	110207186	110207305
chr13	110209901	110210020
chr14	26108950	26109069
chr14	26109639	26109758
chr14	26169801	26169920
chr14	26170894	26171013
chr14	26220871	26220990
chr14	26221392	26221511
chr14	26754808	26754927
chr14	26756105	26756224
chr14	27807170	27807289
chr14	27807810	27807929
chr14	28604523	28604642
chr14	28605635	28605754
chr14	34744135	34744254
chr14	34746001	34746120
chr14	39138027	39138146
chr14	39139685	39139804
chr14	40433426	40433545
chr14	40434669	40434788
chr14	40670040	40670159
chr14	40673660	40673779
chr14	41314759	41314878
chr14	41316316	41316435
chr14	41512717	41512836
chr14	41515631	41515750
chr14	41687096	41687215
chr14	41690464	41690583
chr14	43487195	43487314
chr14	43488518	43488637
chr14	43808171	43808290
chr14	43809475	43809594
chr14	43937916	43938035
chr14	43939095	43939214
chr14	44363809	44363928
chr14	44364722	44364841
chr14	47047761	47047880
chr14	47049057	47049176
chr14	48329524	48329643
chr14	48332008	48332127
chr14	49299785	49299904
chr14	49302150	49302269
chr14	49651637	49651756
chr14	49652545	49652664
chr14	49915563	49915682
chr14	49916755	49916874
chr14	52670761	52670880
chr14	52672849	52672968
chr14	57467791	57467910
chr14	57469483	57469602
chr14	61619987	61620106
chr14	61620753	61620872
chr14	62792216	62792335
chr14	62796421	62796540
chr14	63075566	63075685
chr14	63076437	63076556
chr14	78542255	78542374
chr14	78543509	78543628
chr14	80568723	80568842
chr14	80569226	80569345
chr14	82861189	82861308
chr14	82862461	82862580
chr14	82977531	82977650
chr14	82979441	82979560
chr14	83709764	83709883
chr14	83711232	83711351
chr14	83986270	83986389
chr14	83986939	83987058
chr14	84156053	84156172
chr14	84156708	84156827
chr14	84298169	84298288
chr14	84299321	84299440
chr14	84521961	84522080
chr14	84522791	84522910
chr14	84682253	84682372
chr14	84683793	84683912
chr14	84950137	84950256
chr14	84951980	84952099
chr14	85350181	85350300
chr14	85351340	85351459
chr14	85565268	85565387
chr14	85566792	85566911
chr14	86194168	86194287
chr14	86195625	86195744
chr14	86281773	86281892
chr14	86282727	86282846
chr14	86718710	86718829
chr14	86720056	86720175
chr14	87004546	87004665
chr14	87005363	87005482
chr14	89444716	89444835
chr14	89445903	89446022
chr14	95149971	95150090
chr14	95151385	95151504
chr14	95291079	95291198
chr14	95293289	95293408
chr14	97709089	97709208
chr14	97711166	97711285
chr14	98327656	98327775
chr14	98328586	98328705
chr14	98874884	98875003
chr14	98876124	98876243
chr14	99103748	99103867
chr14	99104718	99104837
chr14	99492636	99492755
chr14	99493533	99493652
chr14	104930570	104930689
chr14	104932481	104932600
chr15	20622371	20622490
chr15	20625124	20625243
chr15	26436878	26436997
chr15	26438235	26438354
chr15	26504857	26504976
chr15	26506533	26506652
chr15	26563489	26563608
chr15	26564963	26565082
chr15	35597905	35598024
chr15	35599548	35599667
chr15	37474564	37474683
chr15	37477179	37477298
chr15	37834985	37835104
chr15	37837041	37837160
chr15	37991159	37991278
chr15	37993397	37993516
chr15	38068718	38068837
chr15	38069365	38069484
chr15	46308072	46308191
chr15	46308865	46308984
chr15	46423039	46423158
chr15	46423629	46423748
chr15	46519774	46519893
chr15	46522072	46522191
chr15	46606411	46606530
chr15	46608600	46608719
chr15	46764995	46765114
chr15	46767595	46767714
chr15	46843525	46843644
chr15	46844508	46844627
chr15	47322764	47322883
chr15	47324604	47324723
chr15	50069345	50069464
chr15	50069973	50070092
chr15	53173337	53173456
chr15	53174707	53174826
chr15	53261477	53261596
chr15	53263144	53263263
chr15	53338141	53338260
chr15	53339061	53339180
chr15	53509320	53509439
chr15	53509945	53510064
chr15	53582837	53582956
chr15	53583701	53583820
chr15	53700377	53700496
chr15	53701128	53701247
chr15	55101712	55101831
chr15	55102495	55102614
chr15	55192078	55192197
chr15	55194778	55194897
chr15	60120007	60120126
chr15	60121849	60121968
chr15	60214975	60215094
chr15	60216387	60216506
chr15	60525620	60525739
chr15	60527470	60527589
chr15	62753382	62753501
chr15	62756792	62756911
chr15	68244524	68244643
chr15	68246039	68246158
chr15	70272671	70272790
chr15	70275781	70275900
chr15	70728164	70728283
chr15	70731433	70731552
chr15	73146293	73146412
chr15	73147573	73147692
chr15	73251848	73251967
chr15	73253656	73253775
chr15	79959937	79960056
chr15	79962456	79962575
chr15	80048617	80048736
chr15	80049571	80049690
chr15	86467161	86467280
chr15	86467747	86467866
chr15	87651717	87651836
chr15	87655521	87655640
chr15	87771521	87771640
chr15	87772360	87772479
chr15	88347401	88347520
chr15	88348421	88348540
chr15	88934533	88934652
chr15	88935140	88935259
chr15	91934123	91934242
chr15	91935736	91935855
chr15	92131152	92131271
chr15	92133402	92133521
chr15	92277578	92277697
chr15	92278573	92278692
chr15	95269364	95269483
chr15	95270606	95270725
chr15	96122439	96122558
chr15	96125039	96125158
chr15	97175920	97176039
chr15	97177504	97177623
chr15	97440517	97440636
chr15	97442112	97442231
chr15	97744292	97744411
chr15	97745439	97745558
chr15	99116040	99116159
chr15	99117139	99117258
chr16	7822764	7822883
chr16	7824894	7825013
chr16	10389368	10389487
chr16	10390074	10390193
chr16	13720485	13720604
chr16	13722089	13722208
chr16	22756645	22756764
chr16	22757720	22757839
chr16	25509149	25509268
chr16	25510911	25511030
chr16	25595684	25595803
chr16	25596525	25596644
chr16	26212438	26212557
chr16	26214491	26214610
chr16	47810980	47811099
chr16	47812756	47812875
chr16	48851934	48852053
chr16	48852740	48852859
chr16	48929302	48929421
chr16	48932252	48932371
chr16	49011137	49011256
chr16	49012860	49012979
chr16	49120304	49120423
chr16	49121297	49121416
chr16	50984528	50984647
chr16	50986478	50986597
chr16	51453964	51454083
chr16	51457965	51458084
chr16	51505406	51505525
chr16	51508009	51508128
chr16	51909542	51909661
chr16	51910175	51910294
chr16	52392850	52392969
chr16	52393904	52394023
chr16	52772187	52772306
chr16	52773951	52774070
chr16	53016552	53016671
chr16	53017733	53017852
chr16	55065107	55065226
chr16	55065832	55065951
chr16	55225531	55225650
chr16	55226871	55226990
chr16	59273169	59273288
chr16	59274178	59274297
chr16	59363540	59363659
chr16	59364803	59364922
chr16	59689487	59689606
chr16	59690178	59690297
chr16	60667507	60667626
chr16	60668640	60668759
chr16	60925858	60925977
chr16	60927123	60927242
chr16	61028246	61028365
chr16	61029058	61029177
chr16	61300701	61300820
chr16	61301759	61301878
chr16	61476961	61477080
chr16	61478731	61478850
chr16	61555536	61555655
chr16	61556019	61556138
chr16	62304816	62304935
chr16	62305897	62306016
chr16	62477256	62477375
chr16	62478176	62478295
chr16	62777562	62777681
chr16	62778374	62778493
chr16	62984552	62984671
chr16	62985484	62985603
chr16	63248021	63248140
chr16	63248745	63248864
chr16	64850018	64850137
chr16	64851072	64851191
chr16	65763293	65763412
chr16	65765504	65765623
chr16	73718105	73718224
chr16	73719286	73719405
chr16	73980377	73980496
chr16	73981598	73981717
chr16	75964246	75964365
chr16	75965125	75965244
chr16	76032968	76033087
chr16	76034111	76034230
chr16	79475802	79475921
chr16	79476860	79476979
chr16	80011316	80011435
chr16	80012541	80012660
chr16	87017577	87017696
chr16	87018669	87018788
chr17	5602627	5602746
chr17	5604668	5604787
chr17	5671624	5671743
chr17	5673016	5673135
chr17	5801128	5801247
chr17	5802597	5802716
chr17	6202518	6202637
chr17	6204387	6204506
chr17	6272182	6272301
chr17	6272840	6272959
chr17	10854778	10854897
chr17	10855714	10855833
chr17	12167944	12168063
chr17	12170252	12170371
chr17	12262226	12262345
chr17	12264015	12264134
chr17	12349285	12349404
chr17	12351615	12351734
chr17	13119154	13119273
chr17	13120227	13120346
chr17	13335808	13335927
chr17	13337563	13337682
chr17	13625944	13626063
chr17	13626483	13626602
chr17	14469167	14469286
chr17	14470637	14470756
chr17	14519373	14519492
chr17	14520722	14520841
chr17	14571392	14571511
chr17	14571989	14572108
chr17	17316614	17316733
chr17	17317201	17317320
chr17	33107382	33107501
chr17	33108484	33108603
chr17	50668938	50669057
chr17	50671041	50671160
chr17	50798154	50798273
chr17	50799919	50800038
chr17	51169177	51169296
chr17	51170674	51170793
chr17	51305905	51306024
chr17	51307349	51307468
chr17	51359727	51359846
chr17	51360417	51360536
chr17	51457173	51457292
chr17	51459384	51459503
chr17	51695384	51695503
chr17	51696920	51697039
chr17	51806627	51806746
chr17	51807662	51807781
chr17	51963006	51963125
chr17	51966370	51966489
chr17	52057900	52058019
chr17	52059812	52059931
chr17	52178900	52179019
chr17	52179975	52180094
chr17	52338620	52338739
chr17	52340873	52340992
chr17	52414238	52414357
chr17	52415185	52415304
chr17	52502680	52502799
chr17	52505256	52505375
chr17	52914898	52915017
chr17	52916324	52916443
chr17	53697891	53698010
chr17	53698637	53698756
chr17	54758015	54758134
chr17	54759473	54759592
chr17	63304202	63304321
chr17	63306880	63306999
chr17	68253058	68253177
chr17	68254452	68254571
chr17	68435589	68435708
chr17	68436178	68436297
chr17	68579007	68579126
chr17	68579915	68580034
chr17	68894823	68894942
chr17	68896066	68896185
chr17	69911894	69912013
chr17	69913136	69913255
chr18	4728520	4728639
chr18	4730655	4730774
chr18	7287052	7287171
chr18	7288758	7288877
chr18	7370005	7370124
chr18	7371057	7371176
chr18	23152996	23153115
chr18	23155497	23155616
chr18	25376878	25376997
chr18	25378262	25378381
chr18	25460360	25460479
chr18	25460902	25461021
chr18	26204889	26205008
chr18	26205787	26205906
chr18	26428515	26428634
chr18	26429724	26429843
chr18	26532182	26532301
chr18	26533482	26533601
chr18	27214460	27214579
chr18	27216647	27216766
chr18	27466317	27466436
chr18	27466888	27467007
chr18	27532644	27532763
chr18	27533150	27533269
chr18	27756095	27756214
chr18	27757472	27757591
chr18	31904561	31904680
chr18	31907561	31907680
chr18	33391770	33391889
chr18	33396114	33396233
chr18	35620456	35620575
chr18	35621582	35621701
chr18	35776175	35776294
chr18	35778021	35778140
chr18	36380185	36380304
chr18	36381137	36381256
chr18	36489526	36489645
chr18	36490474	36490593
chr18	37902705	37902824
chr18	37903980	37904099
chr18	38769806	38769925
chr18	38771607	38771726
chr18	41214619	41214738
chr18	41216296	41216415
chr18	41553825	41553944
chr18	41556480	41556599
chr18	49407324	49407443
chr18	49408698	49408817
chr18	54893200	54893319
chr18	54897531	54897650
chr18	55546485	55546604
chr18	55547781	55547900
chr18	59646244	59646363
chr18	59648010	59648129
chr18	62144198	62144317
chr18	62146520	62146639
chr18	62583206	62583325
chr18	62583915	62584034
chr18	63804869	63804988
chr18	63806432	63806551
chr18	64410511	64410630
chr18	64411557	64411676
chr18	64900594	64900713
chr18	64903848	64903967
chr18	67000238	67000357
chr18	67001576	67001695
chr18	68502114	68502233
chr18	68503103	68503222
chr18	68801375	68801494
chr18	68802542	68802661
chr18	75439414	75439533
chr18	75442181	75442300
chr18	76009063	76009182
chr18	76009708	76009827
chr18	76421721	76421840
chr18	76423308	76423427
chr19	9147803	9147922
chr19	9150367	9150486
chr19	13781979	13782098
chr19	13782568	13782687
chr19	21045336	21045455
chr19	21048431	21048550
chr19	23653545	23653664
chr19	23654293	23654412
chr19	24435589	24435708
chr19	24439349	24439468
chr19	24557832	24557951
chr19	24558877	24558996
chr19	27826292	27826411
chr19	27828564	27828683
chr19	27883840	27883959
chr19	27885407	27885526
chr19	27982186	27982305
chr19	27984418	27984537
chr19	28071379	28071498
chr19	28072799	28072918
chr19	28666699	28666818
chr19	28667395	28667514
chr19	28720058	28720177
chr19	28722221	28722340
chr19	29279849	29279968
chr19	29281334	29281453
chr19	29576551	29576670
chr19	29578552	29578671
chr19	29632270	29632389
chr19	29633039	29633158
chr19	30604030	30604149
chr19	30606507	30606626
chr19	30656388	30656507
chr19	30657523	30657642
chr19	30777836	30777955
chr19	30778695	30778814
chr19	31274731	31274850
chr19	31276548	31276667
chr19	31501940	31502059
chr19	31504434	31504553
chr19	31565291	31565410
chr19	31566175	31566294
chr19	32222019	32222138
chr19	32224473	32224592
chr19	32651661	32651780
chr19	32653141	32653260
chr19	34505660	34505779
chr19	34506351	34506470
chr19	34588451	34588570
chr19	34589308	34589427
chr19	57416062	57416181
chr19	57417408	57417527
chr19	57466883	57467002
chr19	57469098	57469217
chr19	57524392	57524511
chr19	57526216	57526335
chr19	57575932	57576051
chr19	57577073	57577192
chr2	2469236	2469355
chr2	2471790	2471909
chr2	4462563	4462682
chr2	4463993	4464112
chr2	5125173	5125292
chr2	5127378	5127497
chr2	7334247	7334366
chr2	7335609	7335728
chr2	13532887	13533006
chr2	13537132	13537251
chr2	18226771	18226890
chr2	18228755	18228874
chr2	19774025	19774144
chr2	19777143	19777262
chr2	23186608	23186727
chr2	23187136	23187255
chr2	23477074	23477193
chr2	23477566	23477685
chr2	35447985	35448104
chr2	35448617	35448736
chr2	35920026	35920145
chr2	35921099	35921218
chr2	36111059	36111178
chr2	36112678	36112797
chr2	40891145	40891264
chr2	40892445	40892564
chr2	41091659	41091778
chr2	41092590	41092709
chr2	47924336	47924455
chr2	47927674	47927793
chr2	49887458	49887577
chr2	49889378	49889497
chr2	49945723	49945842
chr2	49946929	49947048
chr2	56874362	56874481
chr2	56876200	56876319
chr2	58009393	58009512
chr2	58010896	58011015
chr2	60407882	60408001
chr2	60408632	60408751
chr2	62596530	62596649
chr2	62597616	62597735
chr2	67729807	67729926
chr2	67731844	67731963
chr2	68109431	68109550
chr2	68110350	68110469
chr2	72095930	72096049
chr2	72096757	72096876
chr2	76759888	76760007
chr2	76762396	76762515
chr2	78032626	78032745
chr2	78033878	78033997
chr2	78233110	78233229
chr2	78233942	78234061
chr2	78963835	78963954
chr2	78964627	78964746
chr2	81377492	81377611
chr2	81378175	81378294
chr2	82575059	82575178
chr2	82577834	82577953
chr2	82919822	82919941
chr2	82921440	82921559
chr2	84163563	84163682
chr2	84165109	84165228
chr2	84233029	84233148
chr2	84234913	84235032
chr2	84291332	84291451
chr2	84292659	84292778
chr2	84392388	84392507
chr2	84392953	84393072
chr2	103960441	103960560
chr2	103961431	103961550
chr2	104122580	104122699
chr2	104123415	104123534
chr2	104899491	104899610
chr2	104901169	104901288
chr2	106948323	106948442
chr2	106949402	106949521
chr2	107570642	107570761
chr2	107571918	107572037
chr2	116851607	116851726
chr2	116853463	116853582
chr2	117157205	117157324
chr2	117158667	117158786
chr2	117295865	117295984
chr2	117298017	117298136
chr2	117454524	117454643
chr2	117455792	117455911
chr2	118099486	118099605
chr2	118102969	118103088
chr2	118366682	118366801
chr2	118367954	118368073
chr2	119078622	119078741
chr2	119080715	119080834
chr2	119186275	119186394
chr2	119187347	119187466
chr2	122768416	122768535
chr2	122769266	122769385
chr2	122954261	122954380
chr2	122955931	122956050
chr2	123159575	123159694
chr2	123161305	123161424
chr2	123763876	123763995
chr2	123765443	123765562
chr2	124374366	124374485
chr2	124377569	124377688
chr2	124717171	124717290
chr2	124718039	124718158
chr2	126359212	126359331
chr2	126359937	126360056
chr2	126720812	126720931
chr2	126721352	126721471
chr2	126771954	126772073
chr2	126772934	126773053
chr2	127221416	127221535
chr2	127222395	127222514
chr2	129134416	129134535
chr2	129135190	129135309
chr2	129653749	129653868
chr2	129654999	129655118
chr2	130178836	130178955
chr2	130179499	130179618
chr2	137067972	137068091
chr2	137069152	137069271
chr2	139101962	139102081
chr2	139102844	139102963
chr2	139835635	139835754
chr2	139837436	139837555
chr2	139992964	139993083
chr2	139993573	139993692
chr2	140389079	140389198
chr2	140390133	140390252
chr2	140488323	140488442
chr2	140489407	140489526
chr2	143230125	143230244
chr2	143230919	143231038
chr2	147354863	147354982
chr2	147356196	147356315
chr2	147851362	147851481
chr2	147853044	147853163
chr2	151714312	151714431
chr2	151715737	151715856
chr2	156601633	156601752
chr2	156605389	156605508
chr2	156705284	156705403
chr2	156705935	156706054
chr2	157077866	157077985
chr2	157081489	157081608
chr2	157583863	157583982
chr2	157585441	157585560
chr2	161432139	161432258
chr2	161434225	161434344
chr2	181024713	181024832
chr2	181026895	181027014
chr2	181157573	181157692
chr2	181159090	181159209
chr2	183489907	183490026
chr2	183490397	183490516
chr2	184354901	184355020
chr2	184356444	184356563
chr2	184636959	184637078
chr2	184638234	184638353
chr2	184964362	184964481
chr2	184964926	184965045
chr2	185372778	185372897
chr2	185373621	185373740
chr2	185988167	185988286
chr2	185989060	185989179
chr2	193341741	193341860
chr2	193343429	193343548
chr2	193796038	193796157
chr2	193798061	193798180
chr2	194006860	194006979
chr2	194008555	194008674
chr2	194069531	194069650
chr2	194072550	194072669
chr2	194383007	194383126
chr2	194384608	194384727
chr2	194707436	194707555
chr2	194708918	194709037
chr2	195983692	195983811
chr2	195985600	195985719
chr2	199296503	199296622
chr2	199298320	199298439
chr2	200422838	200422957
chr2	200424113	200424232
chr2	201075213	201075332
chr2	201076331	201076450
chr2	209604194	209604313
chr2	209604849	209604968
chr2	210159556	210159675
chr2	210161000	210161119
chr2	211878600	211878719
chr2	211880406	211880525
chr2	211978862	211978981
chr2	211981835	211981954
chr2	212052785	212052904
chr2	212053949	212054068
chr2	218285250	218285369
chr2	218286307	218286426
chr2	218367501	218367620
chr2	218368172	218368291
chr2	221751425	221751544
chr2	221752192	221752311
chr2	221806589	221806708
chr2	221807473	221807592
chr2	222221613	222221732
chr2	222222167	222222286
chr2	222692983	222693102
chr2	222696225	222696344
chr2	222955033	222955152
chr2	222955853	222955972
chr2	224019591	224019710
chr2	224022667	224022786
chr2	224962365	224962484
chr2	224963090	224963209
chr2	225176051	225176170
chr2	225177677	225177796
chr2	226894905	226895024
chr2	226895849	226895968
chr2	227404126	227404245
chr2	227404616	227404735
chr2	229265414	229265533
chr2	229266607	229266726
chr2	229629870	229629989
chr2	229631329	229631448
chr2	229814371	229814490
chr2	229815716	229815835
chr2	235533272	235533391
chr2	235536383	235536502
chr2	237753500	237753619
chr2	237754143	237754262
chr2	239518190	239518309
chr2	239521296	239521415
chr2	240822523	240822642
chr2	240823734	240823853
chr20	6578180	6578299
chr20	6579309	6579428
chr20	6904253	6904372
chr20	6905789	6905908
chr20	7458296	7458415
chr20	7460127	7460246
chr20	7542270	7542389
chr20	7544150	7544269
chr20	9890559	9890678
chr20	9892059	9892178
chr20	11384179	11384298
chr20	11385917	11386036
chr20	12059747	12059866
chr20	12061835	12061954
chr20	12442905	12443024
chr20	12443715	12443834
chr20	12600658	12600777
chr20	12603765	12603884
chr20	17006830	17006949
chr20	17009126	17009245
chr20	21829530	21829649
chr20	21830297	21830416
chr20	24805234	24805353
chr20	24806435	24806554
chr20	37767615	37767734
chr20	37769989	37770108
chr20	38160885	38161004
chr20	38162475	38162594
chr20	38892350	38892469
chr20	38893747	38893866
chr20	39580924	39581043
chr20	39583361	39583480
chr20	40407128	40407247
chr20	40407788	40407907
chr20	40475416	40475535
chr20	40478147	40478266
chr20	41907773	41907892
chr20	41909632	41909751
chr20	46783819	46783938
chr20	46784611	46784730
chr20	46908918	46909037
chr20	46911700	46911819
chr20	50616627	50616746
chr20	50618185	50618304
chr20	52944299	52944418
chr20	52948735	52948854
chr20	53854081	53854200
chr20	53856002	53856121
chr20	53949535	53949654
chr20	53951187	53951306
chr20	54191590	54191709
chr20	54194709	54194828
chr20	54329591	54329710
chr20	54330382	54330501
chr20	55418840	55418959
chr20	55419972	55420091
chr20	56396626	56396745
chr20	56399001	56399120
chr20	57993007	57993126
chr20	57994235	57994354
chr20	58992493	58992612
chr20	58993233	58993352
chr21	18374275	18374394
chr21	18375983	18376102
chr21	18588012	18588131
chr21	18590472	18590591
chr21	20221042	20221161
chr21	20225639	20225758
chr21	20604062	20604181
chr21	20605387	20605506
chr21	20949033	20949152
chr21	20950929	20951048
chr21	21099540	21099659
chr21	21101024	21101143
chr21	21149793	21149912
chr21	21151215	21151334
chr21	21363557	21363676
chr21	21364650	21364769
chr21	21557515	21557634
chr21	21558391	21558510
chr21	21800393	21800512
chr21	21801828	21801947
chr21	21985897	21986016
chr21	21988174	21988293
chr21	22037715	22037834
chr21	22038746	22038865
chr21	23247986	23248105
chr21	23249577	23249696
chr21	24265989	24266108
chr21	24268520	24268639
chr21	24367480	24367599
chr21	24369785	24369904
chr21	24927047	24927166
chr21	24927593	24927712
chr21	25025513	25025632
chr21	25028721	25028840
chr21	25137056	25137175
chr21	25137977	25138096
chr21	26034234	26034353
chr21	26036433	26036552
chr21	26134398	26134517
chr21	26134896	26135015
chr21	28411689	28411808
chr21	28413809	28413928
chr21	28495156	28495275
chr21	28496092	28496211
chr21	28583563	28583682
chr21	28584161	28584280
chr21	37206275	37206394
chr21	37207376	37207495
chr22	23320292	23320411
chr22	23322987	23323106
chr22	26485967	26486086
chr22	26486703	26486822
chr22	27908746	27908865
chr22	27909987	27910106
chr22	33612671	33612790
chr22	33614452	33614571
chr22	34661666	34661785
chr22	34662398	34662517
chr22	34716599	34716718
chr22	34717962	34718081
chr22	34770215	34770334
chr22	34771670	34771789
chr22	34838164	34838283
chr22	34839784	34839903
chr22	34895096	34895215
chr22	34897309	34897428
chr22	34956401	34956520
chr22	34957713	34957832
chr22	35173649	35173768
chr22	35176409	35176528
chr22	35243053	35243172
chr22	35244326	35244445
chr22	35327579	35327698
chr22	35331182	35331301
chr22	45460875	45460994
chr22	45461673	45461792
chr22	47950020	47950139
chr22	47951345	47951464
chr22	48374105	48374224
chr22	48375265	48375384
chr22	48608264	48608383
chr22	48611728	48611847
chr22	48724132	48724251
chr22	48724827	48724946
chr22	48786749	48786868
chr22	48787712	48787831
chr22	49350013	49350132
chr22	49351310	49351429
chr22	49405611	49405730
chr22	49407443	49407562
chr22	49469350	49469469
chr22	49472117	49472236
chr22	49537917	49538036
chr22	49538837	49538956
chr22	49590093	49590212
chr22	49591292	49591411
chr22	49743165	49743284
chr22	49745906	49746025
chr3	956186	956305
chr3	956691	956810
chr3	1557429	1557548
chr3	1558086	1558205
chr3	5791855	5791974
chr3	5792670	5792789
chr3	5932437	5932556
chr3	5933287	5933406
chr3	7939464	7939583
chr3	7940656	7940775
chr3	13300177	13300296
chr3	13301315	13301434
chr3	16024763	16024882
chr3	16028273	16028392
chr3	17908264	17908383
chr3	17908828	17908947
chr3	26046167	26046286
chr3	26047628	26047747
chr3	26915051	26915170
chr3	26915771	26915890
chr3	28149390	28149509
chr3	28150286	28150405
chr3	29122105	29122224
chr3	29123926	29124045
chr3	29230731	29230850
chr3	29232961	29233080
chr3	30284313	30284432
chr3	30285250	30285369
chr3	31017102	31017221
chr3	31018412	31018531
chr3	31084671	31084790
chr3	31088729	31088848
chr3	33972263	33972382
chr3	33973094	33973213
chr3	34689769	34689888
chr3	34690596	34690715
chr3	35036369	35036488
chr3	35037334	35037453
chr3	35357274	35357393
chr3	35360244	35360363
chr3	35956845	35956964
chr3	35960050	35960169
chr3	36138026	36138145
chr3	36138643	36138762
chr3	36201381	36201500
chr3	36203367	36203486
chr3	42366790	42366909
chr3	42368788	42368907
chr3	66692903	66693022
chr3	66694437	66694556
chr3	70445227	70445346
chr3	70446740	70446859
chr3	71999095	71999214
chr3	72001594	72001713
chr3	74809354	74809473
chr3	74810995	74811114
chr3	74893433	74893552
chr3	74894832	74894951
chr3	78030006	78030125
chr3	78030629	78030748
chr3	79925871	79925990
chr3	79926993	79927112
chr3	80017661	80017780
chr3	80018746	80018865
chr3	80118386	80118505
chr3	80119103	80119222
chr3	80736934	80737053
chr3	80739770	80739889
chr3	83187508	83187627
chr3	83188526	83188645
chr3	83611826	83611945
chr3	83612491	83612610
chr3	84029812	84029931
chr3	84030453	84030572
chr3	86911967	86912086
chr3	86914071	86914190
chr3	87636335	87636454
chr3	87637972	87638091
chr3	88260126	88260245
chr3	88261514	88261633
chr3	88370353	88370472
chr3	88371209	88371328
chr3	88696190	88696309
chr3	88698769	88698888
chr3	89844814	89844933
chr3	89847711	89847830
chr3	90031127	90031246
chr3	90032392	90032511
chr3	95100869	95100988
chr3	95102133	95102252
chr3	95185733	95185852
chr3	95186941	95187060
chr3	95532122	95532241
chr3	95533771	95533890
chr3	96040105	96040224
chr3	96041792	96041911
chr3	98948381	98948500
chr3	98951034	98951153
chr3	102682160	102682279
chr3	102684010	102684129
chr3	102822196	102822315
chr3	102823666	102823785
chr3	103696353	103696472
chr3	103697184	103697303
chr3	103996255	103996374
chr3	103998214	103998333
chr3	104602091	104602210
chr3	104602621	104602740
chr3	105766628	105766747
chr3	105767340	105767459
chr3	106104011	106104130
chr3	106105910	106106029
chr3	111025337	111025456
chr3	111027673	111027792
chr3	111079161	111079280
chr3	111080032	111080151
chr3	115129024	115129143
chr3	115129833	115129952
chr3	118459795	118459914
chr3	118460975	118461094
chr3	118522789	118522908
chr3	118524629	118524748
chr3	126847445	126847564
chr3	126848021	126848140
chr3	135294439	135294558
chr3	135295522	135295641
chr3	135410997	135411116
chr3	135412175	135412294
chr3	135496606	135496725
chr3	135497637	135497756
chr3	136901375	136901494
chr3	136902135	136902254
chr3	137363699	137363818
chr3	137364455	137364574
chr3	137656640	137656759
chr3	137658096	137658215
chr3	144092465	144092584
chr3	144093003	144093122
chr3	144377001	144377120
chr3	144378046	144378165
chr3	144651193	144651312
chr3	144652254	144652373
chr3	145042888	145043007
chr3	145043621	145043740
chr3	145109597	145109716
chr3	145110553	145110672
chr3	146061741	146061860
chr3	146062239	146062358
chr3	146532190	146532309
chr3	146533539	146533658
chr3	147192424	147192543
chr3	147193136	147193255
chr3	148240067	148240186
chr3	148241159	148241278
chr3	151771127	151771246
chr3	151772455	151772574
chr3	157503365	157503484
chr3	157504190	157504309
chr3	161361131	161361250
chr3	161362103	161362222
chr3	161889476	161889595
chr3	161890796	161890915
chr3	161953308	161953427
chr3	161956624	161956743
chr3	162253646	162253765
chr3	162255703	162255822
chr3	162330920	162331039
chr3	162331552	162331671
chr3	162684992	162685111
chr3	162687808	162687927
chr3	165682584	165682703
chr3	165684449	165684568
chr3	166442821	166442940
chr3	166443653	166443772
chr3	166494809	166494928
chr3	166496796	166496915
chr3	166803096	166803215
chr3	166803702	166803821
chr3	168426907	168427026
chr3	168427850	168427969
chr3	168524869	168524988
chr3	168527338	168527457
chr3	175578467	175578586
chr3	175579665	175579784
chr3	180507764	180507883
chr3	180509658	180509777
chr3	190483884	190484003
chr3	190484717	190484836
chr3	190818476	190818595
chr3	190819276	190819395
chr4	3824582	3824701
chr4	3825566	3825685
chr4	11021509	11021628
chr4	11023027	11023146
chr4	12147032	12147151
chr4	12149718	12149837
chr4	12720301	12720420
chr4	12721840	12721959
chr4	13279752	13279871
chr4	13280597	13280716
chr4	18338656	18338775
chr4	18339906	18340025
chr4	22936589	22936708
chr4	22937565	22937684
chr4	23528725	23528844
chr4	23530122	23530241
chr4	27371813	27371932
chr4	27373926	27374045
chr4	28130397	28130516
chr4	28133089	28133208
chr4	30033679	30033798
chr4	30034736	30034855
chr4	30427473	30427592
chr4	30428784	30428903
chr4	31899980	31900099
chr4	31900783	31900902
chr4	32261574	32261693
chr4	32262332	32262451
chr4	32977923	32978042
chr4	32978412	32978531
chr4	33682133	33682252
chr4	33684035	33684154
chr4	35166899	35167018
chr4	35168106	35168225
chr4	35693109	35693228
chr4	35694524	35694643
chr4	44788800	44788919
chr4	44789646	44789765
chr4	45205408	45205527
chr4	45207591	45207710
chr4	45609651	45609770
chr4	45611468	45611587
chr4	45667887	45668006
chr4	45669345	45669464
chr4	53024761	53024880
chr4	53026608	53026727
chr4	55412239	55412358
chr4	55413067	55413186
chr4	58156255	58156374
chr4	58158659	58158778
chr4	61430127	61430246
chr4	61432068	61432187
chr4	61951061	61951180
chr4	61951652	61951771
chr4	63769436	63769555
chr4	63770322	63770441
chr4	64274827	64274946
chr4	64275815	64275934
chr4	64420472	64420591
chr4	64421181	64421300
chr4	64938607	64938726
chr4	64942445	64942564
chr4	65360010	65360129
chr4	65362857	65362976
chr4	65496373	65496492
chr4	65500015	65500134
chr4	67297308	67297427
chr4	67298258	67298377
chr4	72811628	72811747
chr4	72812666	72812785
chr4	78166952	78167071
chr4	78168100	78168219
chr4	83029161	83029280
chr4	83030956	83031075
chr4	92748111	92748230
chr4	92749380	92749499
chr4	94971834	94971953
chr4	94973370	94973489
chr4	96970863	96970982
chr4	96972130	96972249
chr4	99686310	99686429
chr4	99687353	99687472
chr4	101253743	101253862
chr4	101258264	101258383
chr4	101848295	101848414
chr4	101849823	101849942
chr4	107789112	107789231
chr4	107789841	107789960
chr4	111618609	111618728
chr4	111620841	111620960
chr4	111889874	111889993
chr4	111890831	111890950
chr4	112364628	112364747
chr4	112366862	112366981
chr4	116418700	116418819
chr4	116420316	116420435
chr4	117510256	117510375
chr4	117511256	117511375
chr4	117606689	117606808
chr4	117609365	117609484
chr4	118070538	118070657
chr4	118073445	118073564
chr4	122423437	122423556
chr4	122426817	122426936
chr4	125278732	125278851
chr4	125280481	125280600
chr4	125779054	125779173
chr4	125779869	125779988
chr4	125940224	125940343
chr4	125941054	125941173
chr4	126051183	126051302
chr4	126051877	126051996
chr4	126845966	126846085
chr4	126846847	126846966
chr4	127111567	127111686
chr4	127114445	127114564
chr4	130384073	130384192
chr4	130384900	130385019
chr4	130589814	130589933
chr4	130591320	130591439
chr4	131470537	131470656
chr4	131471308	131471427
chr4	132575755	132575874
chr4	132576866	132576985
chr4	133172857	133172976
chr4	133173674	133173793
chr4	133431944	133432063
chr4	133433363	133433482
chr4	136134569	136134688
chr4	136137458	136137577
chr4	136504823	136504942
chr4	136508538	136508657
chr4	138819943	138820062
chr4	138821436	138821555
chr4	142774951	142775070
chr4	142777324	142777443
chr4	142852664	142852783
chr4	142854080	142854199
chr4	155892355	155892474
chr4	155893190	155893309
chr4	157009418	157009537
chr4	157011886	157012005
chr4	161087706	161087825
chr4	161092404	161092523
chr4	161694664	161694783
chr4	161695321	161695440
chr4	161861534	161861653
chr4	161862755	161862874
chr4	163747653	163747772
chr4	163748680	163748799
chr4	167234757	167234876
chr4	167237617	167237736
chr4	167543699	167543818
chr4	167544984	167545103
chr4	168451457	168451576
chr4	168452438	168452557
chr4	171497547	171497666
[truncated: 501 more rows]

## Sheet: Promoters AEC
Chromosome	Start	End
chr1	568293	568413
chr1	762681	762801
chr1	860492	860612
chr1	861216	861336
chr1	894207	894327
chr1	896754	896874
chr1	901012	901132
chr1	902683	902803
chr1	917143	917263
chr1	917897	918017
chr1	935891	936011
chr1	948613	948733
chr1	948996	949116
chr1	955020	955140
chr1	955594	955714
chr1	1009010	1009130
chr1	1050063	1050183
chr1	1052384	1052504
chr1	1071950	1072070
chr1	1100219	1100339
chr1	1105019	1105139
chr1	1108913	1109033
chr1	1114821	1114941
chr1	1116043	1116163
chr1	1141601	1141721
chr1	1142553	1142673
chr1	1167293	1167413
chr1	1168813	1168933
chr1	1208759	1208879
chr1	1209854	1209974
chr1	1216943	1217063
chr1	1231369	1231489
chr1	1242773	1242893
chr1	1248063	1248183
chr1	1259976	1260096
chr1	1260999	1261119
chr1	1266955	1267075
chr1	1274259	1274379
chr1	1275989	1276109
chr1	1286834	1286954
chr1	1297556	1297676
chr1	1299785	1299905
chr1	1310604	1310724
chr1	1312413	1312533
chr1	1334923	1335043
chr1	1342533	1342653
chr1	1356400	1356520
chr1	1362230	1362350
chr1	1369816	1369936
chr1	1371993	1372113
chr1	1385268	1385388
chr1	1407514	1407634
chr1	1447197	1447317
chr1	1448045	1448165
chr1	1474490	1474610
chr1	1509552	1509672
chr1	1510593	1510713
chr1	1534608	1534728
chr1	1536215	1536335
chr1	1550912	1551032
chr1	1567186	1567306
chr1	1569050	1569170
chr1	1624569	1624689
chr1	1632269	1632389
chr1	1656108	1656228
chr1	1677835	1677955
chr1	1689196	1689316
chr1	1690966	1691086
chr1	1710395	1710515
chr1	1821299	1821419
chr1	1850131	1850251
chr1	1936655	1936775
chr1	1950287	1950407
chr1	1951546	1951666
chr1	1981193	1981313
chr1	1982911	1983031
chr1	2006604	2006724
chr1	2034166	2034286
chr1	2036323	2036443
chr1	2125478	2125598
chr1	2126821	2126941
chr1	2138378	2138498
chr1	2140958	2141078
chr1	2143892	2144012
chr1	2158485	2158605
chr1	2160502	2160622
chr1	2322834	2322954
chr1	2323785	2323905
chr1	2343461	2343581
chr1	2344685	2344805
chr1	2397103	2397223
chr1	2399001	2399121
chr1	2407364	2407484
chr1	2408179	2408299
chr1	2460436	2460556
chr1	2462119	2462239
chr1	2485419	2485539
chr1	2488024	2488144
chr1	2563344	2563464
chr1	2564716	2564836
chr1	2704700	2704820
chr1	2708169	2708289
chr1	2937189	2937309
chr1	2938056	2938176
chr1	2985198	2985318
chr1	2985314	2985434
chr1	3044160	3044280
chr1	3044546	3044666
chr1	3370215	3370335
chr1	3373434	3373554
chr1	3477195	3477315
chr1	3478401	3478521
chr1	3526029	3526149
chr1	3528369	3528489
chr1	3541068	3541188
chr1	3541936	3542056
chr1	3565223	3565343
chr1	3569200	3569320
chr1	3606961	3607081
chr1	3607290	3607410
chr1	3614117	3614237
chr1	3615007	3615127
chr1	3663602	3663722
chr1	3663960	3664080
chr1	3668977	3669097
chr1	3688228	3688348
chr1	3689477	3689597
chr1	3712110	3712230
chr1	3773167	3773287
chr1	3773916	3774036
chr1	3816097	3816217
chr1	3819186	3819306
chr1	3999474	3999594
chr1	4001006	4001126
chr1	4714918	4715038
chr1	4716524	4716644
chr1	5623836	5623956
chr1	5624285	5624405
chr1	5922546	5922666
chr1	5923271	5923391
chr1	6052691	6052811
chr1	6086408	6086528
chr1	6094127	6094247
chr1	6105072	6105192
chr1	6106050	6106170
chr1	6238467	6238587
chr1	6240917	6241037
chr1	6259465	6259585
chr1	6259762	6259882
chr1	6265909	6266029
chr1	6294895	6295015
chr1	6303496	6303616
chr1	6304427	6304547
chr1	6320611	6320731
chr1	6321926	6322046
chr1	6419070	6419190
chr1	6420309	6420429
chr1	6445584	6445704
chr1	6447044	6447164
chr1	6453321	6453441
chr1	6453884	6454004
chr1	6478129	6478249
chr1	6480842	6480962
chr1	6483922	6484042
chr1	6490263	6490383
chr1	6490549	6490669
chr1	6525999	6526119
chr1	6527382	6527502
chr1	6544518	6544638
chr1	6551454	6551574
chr1	6552393	6552513
chr1	6557000	6557120
chr1	6558382	6558502
chr1	6579357	6579477
chr1	6581451	6581571
chr1	6614708	6614828
chr1	6639559	6639679
chr1	6640213	6640333
chr1	6662015	6662135
chr1	6672571	6672691
chr1	6683737	6683857
chr1	6760940	6761060
chr1	6762024	6762144
chr1	6844947	6845067
chr1	6846321	6846441
chr1	7830938	7831058
chr1	7831449	7831569
chr1	7845095	7845215
chr1	7913062	7913182
chr1	8002561	8002681
chr1	8021333	8021453
chr1	8022964	8023084
chr1	8084889	8085009
chr1	8087714	8087834
chr1	8377987	8378107
chr1	8379494	8379614
chr1	8482716	8482836
chr1	8484536	8484656
chr1	8877464	8877584
chr1	8877756	8877876
chr1	8926494	8926614
chr1	8927892	8928012
chr1	8938714	8938834
chr1	8939118	8939238
chr1	9005743	9005863
chr1	9006708	9006828
chr1	9086062	9086182
chr1	9086630	9086750
chr1	9129579	9129699
chr1	9130947	9131067
chr1	9188731	9188851
chr1	9189396	9189516
chr1	9210705	9210825
chr1	9294533	9294653
chr1	9299667	9299787
chr1	9299907	9300027
chr1	9351785	9351905
chr1	9600092	9600212
chr1	9646990	9647110
chr1	9648973	9649093
chr1	9714435	9714555
chr1	9747376	9747496
chr1	9883177	9883297
chr1	9884710	9884830
chr1	9969342	9969462
chr1	10002698	10002818
chr1	10003416	10003536
chr1	10057011	10057131
chr1	10057323	10057443
chr1	10092731	10092851
chr1	10093206	10093326
chr1	10270204	10270324
chr1	10271447	10271567
chr1	10459130	10459250
chr1	10489449	10489569
chr1	10508115	10508235
chr1	10509998	10510118
chr1	10534830	10534950
chr1	10535294	10535414
chr1	10856164	10856284
chr1	10856763	10856883
chr1	11042200	11042320
chr1	11073969	11074089
chr1	11106834	11106954
chr1	11119319	11119439
chr1	11159245	11159365
chr1	11160077	11160197
chr1	11203818	11203938
chr1	11204606	11204726
chr1	11248983	11249103
chr1	11250796	11250916
chr1	11322105	11322225
chr1	11322801	11322921
chr1	11333692	11333812
chr1	11538961	11539081
chr1	11539706	11539826
chr1	11713479	11713599
chr1	11715982	11716102
chr1	11721651	11721771
chr1	11724188	11724308
chr1	11741301	11741421
chr1	11750766	11750886
chr1	11753166	11753286
chr1	11794559	11794679
chr1	11796351	11796471
chr1	11821721	11821841
chr1	11822255	11822375
chr1	11900207	11900327
chr1	11900855	11900975
chr1	11907300	11907420
chr1	11908192	11908312
chr1	11918298	11918418
chr1	11919429	11919549
chr1	11994182	11994302
chr1	11994828	11994948
chr1	12039811	12039931
chr1	12041881	12042001
chr1	12079359	12079479
chr1	12089003	12089123
chr1	12089752	12089872
chr1	12123101	12123221
chr1	12123930	12124050
chr1	12226678	12226798
chr1	12228252	12228372
chr1	12252919	12253039
chr1	12288450	12288570
chr1	12290766	12290886
chr1	12677302	12677422
chr1	12678004	12678124
chr1	12704281	12704401
chr1	12706705	12706825
chr1	12775950	12776070
chr1	12776352	12776472
chr1	12834729	12834849
chr1	12835121	12835241
chr1	12853165	12853285
chr1	12856651	12856771
chr1	12908419	12908539
chr1	12909302	12909422
chr1	12917325	12917445
chr1	13184928	13185048
chr1	13518026	13518146
chr1	13738867	13738987
chr1	13839875	13839995
chr1	13840332	13840452
chr1	13909680	13909800
chr1	13912287	13912407
chr1	14030471	14030591
chr1	14031506	14031626
chr1	14075122	14075242
chr1	14076685	14076805
chr1	14924818	14924938
chr1	15250132	15250252
chr1	15251205	15251325
chr1	15256144	15256264
chr1	15257262	15257382
chr1	15271945	15272065
chr1	15273537	15273657
chr1	15480095	15480215
chr1	15481016	15481136
chr1	15496515	15496635
chr1	15499584	15499704
chr1	15573304	15573424
chr1	15573887	15574007
chr1	15735648	15735768
chr1	15736629	15736749
chr1	15763206	15763326
chr1	15783229	15783349
chr1	15783353	15783473
chr1	15802601	15802721
chr1	15802725	15802845
chr1	15850575	15850695
chr1	15853751	15853871
chr1	15910433	15910553
chr1	15912630	15912750
chr1	15944600	15944720
chr1	15985579	15985699
chr1	15986382	15986502
chr1	16010084	16010204
chr1	16011581	16011701
chr1	16062656	16062776
chr1	16063426	16063546
chr1	16068243	16068363
chr1	16069217	16069337
chr1	16084809	16084929
chr1	16085563	16085683
chr1	16090480	16090600
chr1	16091056	16091176
chr1	16135442	16135562
chr1	16173717	16173837
chr1	16175786	16175906
chr1	16301915	16302035
chr1	16332832	16332952
chr1	16344774	16344894
chr1	16346264	16346384
chr1	16368887	16369007
chr1	16370365	16370485
chr1	16374309	16374429
chr1	16375480	16375600
chr1	16482450	16482570
chr1	16482680	16482800
chr1	16538902	16539022
chr1	16539398	16539518
chr1	16563512	16563632
chr1	16563718	16563838
chr1	16678211	16678331
chr1	16693861	16693981
chr1	16766955	16767075
chr1	16767391	16767511
chr1	16817532	16817652
chr1	16819515	16819635
chr1	16939924	16940044
chr1	16956924	16957044
chr1	16971041	16971161
chr1	16972665	16972785
chr1	17045732	17045852
chr1	17048128	17048248
chr1	17092200	17092320
chr1	17247951	17248071
chr1	17248542	17248662
chr1	17309495	17309615
chr1	17338083	17338203
chr1	17339151	17339271
chr1	17379894	17380014
chr1	17445738	17445858
chr1	17529873	17529993
chr1	17532705	17532825
chr1	17575305	17575425
chr1	17575929	17576049
chr1	17602257	17602377
chr1	17605061	17605181
chr1	17634370	17634490
chr1	17698394	17698514
chr1	17698729	17698849
chr1	17766097	17766217
chr1	17767252	17767372
chr1	17866364	17866484
chr1	17906719	17906839
chr1	18083288	18083408
chr1	18433948	18434068
chr1	18435663	18435783
chr1	18807277	18807397
chr1	18808649	18808769
chr1	18957365	18957485
chr1	18957905	18958025
chr1	19185828	19185948
chr1	19187165	19187285
chr1	19209791	19209911
chr1	19214915	19215035
chr1	19217747	19217867
chr1	19222118	19222238
chr1	19229147	19229267
chr1	19229625	19229745
chr1	19282241	19282361
chr1	19283619	19283739
chr1	19536504	19536624
chr1	19536806	19536926
chr1	19578724	19578844
chr1	19599252	19599372
chr1	19600761	19600881
chr1	19613857	19613977
chr1	19614969	19615089
chr1	19638301	19638421
chr1	19638724	19638844
chr1	19811274	19811394
chr1	19922995	19923115
chr1	19924029	19924149
chr1	19934865	19934985
chr1	19967982	19968102
chr1	19971099	19971219
chr1	19973263	19973383
chr1	19991242	19991362
chr1	19992759	19992879
chr1	20124799	20124919
chr1	20128105	20128225
chr1	20141218	20141338
chr1	20142821	20142941
chr1	20209307	20209427
chr1	20249326	20249446
chr1	20250487	20250607
chr1	20306382	20306502
chr1	20396708	20396828
chr1	20445854	20445974
chr1	20464537	20464657
chr1	20467112	20467232
chr1	20501518	20501638
chr1	20512662	20512782
chr1	20512972	20513092
chr1	20616652	20616772
chr1	20753136	20753256
chr1	20811722	20811842
chr1	20812944	20813064
chr1	20915291	20915411
chr1	20958416	20958536
chr1	20960305	20960425
chr1	20977453	20977573
chr1	20979257	20979377
chr1	20986980	20987100
chr1	20988244	20988364
chr1	21043998	21044118
chr1	21044690	21044810
chr1	21058640	21058760
chr1	21059493	21059613
chr1	21112661	21112781
chr1	21313478	21313598
chr1	21437932	21438052
chr1	21503250	21503370
chr1	21503441	21503561
chr1	21606016	21606136
chr1	21607121	21607241
chr1	21615739	21615859
chr1	21671340	21671460
chr1	21673192	21673312
chr1	21767379	21767499
chr1	21836755	21836875
chr1	21976898	21977018
chr1	21979244	21979364
chr1	21995277	21995397
chr1	21996355	21996475
chr1	22108918	22109038
chr1	22138594	22138714
chr1	22139100	22139220
chr1	22262076	22262196
chr1	22264097	22264217
chr1	22305199	22305319
chr1	22329833	22329953
chr1	22351969	22352089
chr1	22379220	22379340
chr1	22468613	22468733
chr1	22470590	22470710
chr1	22591651	22591771
chr1	22594149	22594269
chr1	22777636	22777756
chr1	22779531	22779651
chr1	22891290	22891410
chr1	22958136	22958256
chr1	22963218	22963338
chr1	22970624	22970744
chr1	22979438	22979558
chr1	23036517	23036637
chr1	23043787	23043907
chr1	23189141	23189261
chr1	23191506	23191626
chr1	23289743	23289863
chr1	23346894	23347014
chr1	23370270	23370390
chr1	23371061	23371181
chr1	23384027	23384147
chr1	23385501	23385621
chr1	23493759	23493879
chr1	23496331	23496451
chr1	23521088	23521208
chr1	23521253	23521373
chr1	23611863	23611983
chr1	23612360	23612480
chr1	23670388	23670508
chr1	23671311	23671431
chr1	23695654	23695774
chr1	23696125	23696245
chr1	23751096	23751216
chr1	23752563	23752683
chr1	23857487	23857607
chr1	23884083	23884203
chr1	23887771	23887891
chr1	24018120	24018240
chr1	24018727	24018847
chr1	24068930	24069050
chr1	24071663	24071783
chr1	24104608	24104728
chr1	24106629	24106749
chr1	24117276	24117396
chr1	24117985	24118105
chr1	24126126	24126246
chr1	24127545	24127665
chr1	24151359	24151479
chr1	24152495	24152615
chr1	24193354	24193474
chr1	24286454	24286574
chr1	24306258	24306378
chr1	24309085	24309205
chr1	24436489	24436609
chr1	24438773	24438893
chr1	24469537	24469657
chr1	24470139	24470259
chr1	24513353	24513473
chr1	24513961	24514081
chr1	24645502	24645622
chr1	24648834	24648954
chr1	24741469	24741589
chr1	24741585	24741705
chr1	24827944	24828064
chr1	24832396	24832516
chr1	24840514	24840634
chr1	24840875	24840995
chr1	24882142	24882262
chr1	24882763	24882883
chr1	24969679	24969799
chr1	25071250	25071370
chr1	25072031	25072151
chr1	25245338	25245458
chr1	25246840	25246960
chr1	25255773	25255893
chr1	25257369	25257489
chr1	25290293	25290413
chr1	25291641	25291761
chr1	25348531	25348651
chr1	25350714	25350834
chr1	25558564	25558684
chr1	25573492	25573612
chr1	25574065	25574185
chr1	25599039	25599159
chr1	25665083	25665203
chr1	25747851	25747971
chr1	25755537	25755657
chr1	25758118	25758238
chr1	25868350	25868470
chr1	25870105	25870225
chr1	25942978	25943098
chr1	25945395	25945515
chr1	26125608	26125728
chr1	26146212	26146332
chr1	26147073	26147193
chr1	26186142	26186262
chr1	26196564	26196684
chr1	26197772	26197892
chr1	26232641	26232761
chr1	26233524	26233644
chr1	26324085	26324205
chr1	26324900	26325020
chr1	26347298	26347418
chr1	26348322	26348442
chr1	26371693	26371813
chr1	26372925	26373045
chr1	26393960	26394080
chr1	26437418	26437538
chr1	26438785	26438905
chr1	26495815	26495935
chr1	26496473	26496593
chr1	26502456	26502576
chr1	26516827	26516947
chr1	26517335	26517455
chr1	26560501	26560621
chr1	26561795	26561915
chr1	26595155	26595275
chr1	26605853	26605973
chr1	26606232	26606352
chr1	26632910	26633030
chr1	26633922	26634042
chr1	26644496	26644616
chr1	26645062	26645182
chr1	26680894	26681014
chr1	26698987	26699107
chr1	26699461	26699581
chr1	26736992	26737112
chr1	26738493	26738613
chr1	26758960	26759080
chr1	26800087	26800207
chr1	26855884	26856004
chr1	26856585	26856705
chr1	26870611	26870731
chr1	26872352	26872472
chr1	26879938	26880058
chr1	26881137	26881257
chr1	27021719	27021839
chr1	27115424	27115544
chr1	27151535	27151655
chr1	27153639	27153759
chr1	27189331	27189451
chr1	27190132	27190252
chr1	27216542	27216662
chr1	27217862	27217982
chr1	27240437	27240557
chr1	27248542	27248662
chr1	27286413	27286533
chr1	27287477	27287597
chr1	27321200	27321320
chr1	27480779	27480899
chr1	27561228	27561348
chr1	27647276	27647396
chr1	27649065	27649185
chr1	27669390	27669510
chr1	27693216	27693336
chr1	27700816	27700936
chr1	27702619	27702739
chr1	27709285	27709405
chr1	27718779	27718899
chr1	27719524	27719644
chr1	27815194	27815314
chr1	27929768	27929888
chr1	27930811	27930931
chr1	27952890	27953010
chr1	27955115	27955235
chr1	27961200	27961320
chr1	27961851	27961971
chr1	27998897	27999017
chr1	28099425	28099545
chr1	28099806	28099926
chr1	28156325	28156445
chr1	28158343	28158463
chr1	28198688	28198808
chr1	28199545	28199665
chr1	28240603	28240723
chr1	28286065	28286185
chr1	28414680	28414800
chr1	28415400	28415520
chr1	28502523	28502643
chr1	28503786	28503906
chr1	28519839	28519959
chr1	28559381	28559501
chr1	28585790	28585910
chr1	28586244	28586364
chr1	28655353	28655473
chr1	28696213	28696333
chr1	28763416	28763536
chr1	28764927	28765047
chr1	28832488	28832608
chr1	28843292	28843412
chr1	28879598	28879718
chr1	28907575	28907695
chr1	28919471	28919591
chr1	28969351	28969471
chr1	28974410	28974530
chr1	28994873	28994993
chr1	28996173	28996293
chr1	29063504	29063624
chr1	29139059	29139179
chr1	29213855	29213975
chr1	29240782	29240902
chr1	29241940	29242060
chr1	29448477	29448597
chr1	29451560	29451680
chr1	29508179	29508299
chr1	29557258	29557378
chr1	29557482	29557602
chr1	29563589	29563709
chr1	31190217	31190337
chr1	31192085	31192205
chr1	31196206	31196326
chr1	31197453	31197573
chr1	31210623	31210743
chr1	31213396	31213516
chr1	31230130	31230250
chr1	31231677	31231797
chr1	31380975	31381095
chr1	31537908	31538028
chr1	31711997	31712117
chr1	31713318	31713438
chr1	31769385	31769505
chr1	31770161	31770281
chr1	31845490	31845610
chr1	31847625	31847745
chr1	31882677	31882797
chr1	31883634	31883754
chr1	31973453	31973573
chr1	31982767	31982887
chr1	32043413	32043533
chr1	32081504	32081624
chr1	32083651	32083771
chr1	32110074	32110194
chr1	32110905	32111025
chr1	32169448	32169568
chr1	32170624	32170744
chr1	32224190	32224310
chr1	32224857	32224977
chr1	32230073	32230193
chr1	32280757	32280877
chr1	32281731	32281851
chr1	32383933	32384053
chr1	32386541	32386661
chr1	32402897	32403017
chr1	32404080	32404200
chr1	32478809	32478929
chr1	32479462	32479582
chr1	32538667	32538787
chr1	32554203	32554323
chr1	32571698	32571818
chr1	32574328	32574448
chr1	32645148	32645268
chr1	32645739	32645859
chr1	32665491	32665611
chr1	32666323	32666443
chr1	32670776	32670896
chr1	32671421	32671541
chr1	32686763	32686883
chr1	32688027	32688147
chr1	32707170	32707290
chr1	32716977	32717097
chr1	32739766	32739886
chr1	32756143	32756263
chr1	32757877	32757997
chr1	32800996	32801116
chr1	32803045	32803165
chr1	32826156	32826276
chr1	32828408	32828528
chr1	32859913	32860033
chr1	32860208	32860328
chr1	32931136	32931256
chr1	33006154	33006274
chr1	33115918	33116038
chr1	33117429	33117549
chr1	33207140	33207260
chr1	33207907	33208027
chr1	33231044	33231164
chr1	33231522	33231642
chr1	33282651	33282771
chr1	33283981	33284101
chr1	33336942	33337062
chr1	33351850	33351970
chr1	33352737	33352857
chr1	33366376	33366496
chr1	33428647	33428767
chr1	33430666	33430786
chr1	33502269	33502389
chr1	33546721	33546841
chr1	33647381	33647501
chr1	33721300	33721420
chr1	33722587	33722707
chr1	33786256	33786376
chr1	33786990	33787110
chr1	33797920	33798040
chr1	33798177	33798297
chr1	33814277	33814397
chr1	33839779	33839899
chr1	33938022	33938142
chr1	33938711	33938831
chr1	34329276	34329396
chr1	34329824	34329944
chr1	34631694	34631814
chr1	34633062	34633182
chr1	34642421	34642541
chr1	34643429	34643549
chr1	35133209	35133329
chr1	35221164	35221284
chr1	35246237	35246357
chr1	35248330	35248450
chr1	35258306	35258426
chr1	35259766	35259886
chr1	35325204	35325324
chr1	35325448	35325568
chr1	35394690	35394810
chr1	35450821	35450941
chr1	35524765	35524885
chr1	35526213	35526333
chr1	35544823	35544943
chr1	35657468	35657588
chr1	35658753	35658873
chr1	35734317	35734437
chr1	35735099	35735219
chr1	36021669	36021789
chr1	36023431	36023551
chr1	36038727	36038847
chr1	36039126	36039246
chr1	36094871	36094991
chr1	36097845	36097965
chr1	36107240	36107360
chr1	36184078	36184198
chr1	36185844	36185964
chr1	36234317	36234437
chr1	36235867	36235987
chr1	36273467	36273587
chr1	36274119	36274239
chr1	36348978	36349098
chr1	36396292	36396412
chr1	36397491	36397611
chr1	36547549	36547669
chr1	36549690	36549810
chr1	36554245	36554365
chr1	36554766	36554886
chr1	36590447	36590567
chr1	36591548	36591668
chr1	36616676	36616796
chr1	36622285	36622405
chr1	36691466	36691586
chr1	36771208	36771328
chr1	36772328	36772448
chr1	36788688	36788808
chr1	36789805	36789925
chr1	36851003	36851123
chr1	36851642	36851762
chr1	36929048	36929168
chr1	36948396	36948516
chr1	37499631	37499751
chr1	37500858	37500978
chr1	37626996	37627116
chr1	37627238	37627358
chr1	37943637	37943757
chr1	37946113	37946233
chr1	37965212	37965332
chr1	37966890	37967010
chr1	37979794	37979914
chr1	38019468	38019588
chr1	38061338	38061458
chr1	38063372	38063492
chr1	38100101	38100221
chr1	38100905	38101025
chr1	38156627	38156747
chr1	38158536	38158656
chr1	38230470	38230590
chr1	38230870	38230990
chr1	38260145	38260265
chr1	38262228	38262348
chr1	38272713	38272833
chr1	38274412	38274532
chr1	38324698	38324818
chr1	38325981	38326101
chr1	38396330	38396450
chr1	38397585	38397705
chr1	38412218	38412338
chr1	38414070	38414190
chr1	38455251	38455371
chr1	38470291	38470411
chr1	38471411	38471531
chr1	38478193	38478313
chr1	38478499	38478619
chr1	38511308	38511428
chr1	38513277	38513397
chr1	38553515	38553635
chr1	38678975	38679095
chr1	39323885	39324005
chr1	39325730	39325850
chr1	39338382	39338502
chr1	39339764	39339884
chr1	39347673	39347793
chr1	39407182	39407302
chr1	39407735	39407855
chr1	39457501	39457621
chr1	39494322	39494442
chr1	39548396	39548516
chr1	39549844	39549964
chr1	39873404	39873524
chr1	39876212	39876332
chr1	39957042	39957162
chr1	39958608	39958728
chr1	40025134	40025254
chr1	40025794	40025914
chr1	40041481	40041601
chr1	40105027	40105147
chr1	40105664	40105784
chr1	40137039	40137159
chr1	40138015	40138135
chr1	40157753	40157873
chr1	40204945	40205065
chr1	40236125	40236245
chr1	40236743	40236863
chr1	40252959	40253079
chr1	40254675	40254795
chr1	40349009	40349129
chr1	40365817	40365937
chr1	40420551	40420671
chr1	40420997	40421117
chr1	40505919	40506039
chr1	40506324	40506444
chr1	40562989	40563109
chr1	40626839	40626959
chr1	40627253	40627373
chr1	40713431	40713551
chr1	40713871	40713991
chr1	40724225	40724345
chr1	40782167	40782287
chr1	40783190	40783310
chr1	40837694	40837814
chr1	40839703	40839823
chr1	40860885	40861005
chr1	40915611	40915731
chr1	40916403	40916523
chr1	40944621	40944741
chr1	40974201	40974321
chr1	40974528	40974648
chr1	40997292	40997412
chr1	41130325	41130445
chr1	41157242	41157362
chr1	41158064	41158184
chr1	41220415	41220535
chr1	41221799	41221919
chr1	41248713	41248833
chr1	41250110	41250230
chr1	41326969	41327089
chr1	41328339	41328459
chr1	41443736	41443856
chr1	41445366	41445486
chr1	41453434	41453554
chr1	41454434	41454554
chr1	41479777	41479897
chr1	41486311	41486431
chr1	41624798	41624918
chr1	41626548	41626668
chr1	41705959	41706079
chr1	41708330	41708450
chr1	41826794	41826914
chr1	41827824	41827944
chr1	41948846	41948966
chr1	41951747	41951867
chr1	42384129	42384249
chr1	42384886	42385006
chr1	42500715	42500835
chr1	42501924	42502044
chr1	42621292	42621412
chr1	42629407	42629527
chr1	42631290	42631410
chr1	42801195	42801315
chr1	42801806	42801926
chr1	42846085	42846205
chr1	42846620	42846740
chr1	42921740	42921860
chr1	42921986	42922106
chr1	43000419	43000539
chr1	43123826	43123946
chr1	43124071	43124191
chr1	43147620	43147740
chr1	43149196	43149316
chr1	43203832	43203952
chr1	43206125	43206245
chr1	43232533	43232653
chr1	43234093	43234213
chr1	43253529	43253649
chr1	43253871	43253991
chr1	43291022	43291142
chr1	43291280	43291400
chr1	43311624	43311744
chr1	43312300	43312420
chr1	43423521	43423641
chr1	43637232	43637352
chr1	43637946	43638066
chr1	43734858	43734978
chr1	43736320	43736440
chr1	43751023	43751143
chr1	43751368	43751488
chr1	43765734	43765854
chr1	43767621	43767741
chr1	43801519	43801639
chr1	43803503	43803623
chr1	43824912	43825032
chr1	43825335	43825455
chr1	43830639	43830759
chr1	43832993	43833113
chr1	43855039	43855159
chr1	43855584	43855704
chr1	43914056	43914176
chr1	43914514	43914634
chr1	43919278	43919398
chr1	43920768	43920888
chr1	43996311	43996431
chr1	43997934	43998054
chr1	44115619	44115739
chr1	44115838	44115958
chr1	44172514	44172634
chr1	44173509	44173629
chr1	44303151	44303271
chr1	44304425	44304545
chr1	44397348	44397468
chr1	44399192	44399312
chr1	44410435	44410555
chr1	44412891	44413011
chr1	44434180	44434300
chr1	44435934	44436054
chr1	44439285	44439405
chr1	44441069	44441189
chr1	44444398	44444518
chr1	44446090	44446210
chr1	44456719	44456839
chr1	44457657	44457777
chr1	44482775	44482895
chr1	44485265	44485385
chr1	44496642	44496762
chr1	44497227	44497347
chr1	44584105	44584225
chr1	44585338	44585458
chr1	44678404	44678524
chr1	44679152	44679272
chr1	44709153	44709273
chr1	44710484	44710604
chr1	44819603	44819723
chr1	44821068	44821188
chr1	44869413	44869533
chr1	44871256	44871376
chr1	45010813	45010933
chr1	45011813	45011933
chr1	45140026	45140146
chr1	45205541	45205661
chr1	45212056	45212176
chr1	45241019	45241139
chr1	45243188	45243308
chr1	45251294	45251414
chr1	45253486	45253606
chr1	45265795	45265915
chr1	45266590	45266710
chr1	45272827	45272947
chr1	45274754	45274874
chr1	45307708	45307828
chr1	45309020	45309140
chr1	45452248	45452368
chr1	45475920	45476040
chr1	45477968	45478088
chr1	45671755	45671875
chr1	45672484	45672604
chr1	45769854	45769974
chr1	45791393	45791513
chr1	45792617	45792737
chr1	45806148	45806268
chr1	45956244	45956364
chr1	45958792	45958912
chr1	45965449	45965569
chr1	45965920	45966040
chr1	45987818	45987938
chr1	45989400	45989520
chr1	46016467	46016587
chr1	46049245	46049365
chr1	46089252	46089372
chr1	46111623	46111743
chr1	46152046	46152166
chr1	46154429	46154549
chr1	46215987	46216107
chr1	46216556	46216676
chr1	46270517	46270637
chr1	46597524	46597644
chr1	46600102	46600222
chr1	46640766	46640886
chr1	46641912	46642032
chr1	46663716	46663836
chr1	46669155	46669275
chr1	46685396	46685516
chr1	46686674	46686794
chr1	46713470	46713590
chr1	46768061	46768181
chr1	46769364	46769484
chr1	46805373	46805493
chr1	46899218	46899338
chr1	46900298	46900418
chr1	46915185	46915305
chr1	46916675	46916795
chr1	46973846	46973966
chr1	47003994	47004114
chr1	47015141	47015261
chr1	47016983	47017103
chr1	47069588	47069708
chr1	47070653	47070773
chr1	47080958	47081078
chr1	47081928	47082048
chr1	47132524	47132644
chr1	47132640	47132760
chr1	47137705	47137825
chr1	47184450	47184570
chr1	47263236	47263356
chr1	47264696	47264816
chr1	47364706	47364826
chr1	47365985	47366105
chr1	47407008	47407128
chr1	47534085	47534205
chr1	47603133	47603253
chr1	47645350	47645470
chr1	47655323	47655443
chr1	47656177	47656297
chr1	47697335	47697455
chr1	47698098	47698218
chr1	47779375	47779495
chr1	47779917	47780037
chr1	47799965	47800085
chr1	47881366	47881486
chr1	47881892	47882012
chr1	47899888	47900008
chr1	47903717	47903837
chr1	48462360	48462480
chr1	48463462	48463582
chr1	48645782	48645902
chr1	48648211	48648331
chr1	48687235	48687355
chr1	48688447	48688567
chr1	48937376	48937496
chr1	49240603	49240723
chr1	49244597	49244717
chr1	50489413	50489533
chr1	50513327	50513447
chr1	50513702	50513822
chr1	50570637	50570757
chr1	50572336	50572456
chr1	50888799	50888919
chr1	50891290	50891410
chr1	51433797	51433917
chr1	51435766	51435886
chr1	51701644	51701764
chr1	51702198	51702318
chr1	51762421	51762541
chr1	51787780	51787900
chr1	51795474	51795594
chr1	51796634	51796754
chr1	51811373	51811493
chr1	51886347	51886467
chr1	51888015	51888135
chr1	51984201	51984321
chr1	52083082	52083202
chr1	52194670	52194790
chr1	52301841	52301961
chr1	52302162	52302282
chr1	52344073	52344193
chr1	52345157	52345277
chr1	52455921	52456041
chr1	52457654	52457774
chr1	52499091	52499211
chr1	52499561	52499681
chr1	52515865	52515985
chr1	52520973	52521093
chr1	52522925	52523045
chr1	52607240	52607360
chr1	52608484	52608604
chr1	52830479	52830599
chr1	52869281	52869401
chr1	52870271	52870391
chr1	53017752	53017872
chr1	53018974	53019094
chr1	53068098	53068218
chr1	53163766	53163886
chr1	53192911	53193031
chr1	53309850	53309970
chr1	53387254	53387374
chr1	53392580	53392700
chr1	53393383	53393503
chr1	53407426	53407546
chr1	53480951	53481071
chr1	53527220	53527340
chr1	53528026	53528146
chr1	53608351	53608471
chr1	53661650	53661770
chr1	53662694	53662814
chr1	53685464	53685584
chr1	53686501	53686621
chr1	53703905	53704025
chr1	53704693	53704813
chr1	53792953	53793073
chr1	53794205	53794325
chr1	53905036	53905156
chr1	53906950	53907070
chr1	53923394	53923514
chr1	53925135	53925255
chr1	54199485	54199605
chr1	54200489	54200609
chr1	54303814	54303934
chr1	54304330	54304450
chr1	54355333	54355453
chr1	54355778	54355898
chr1	54408896	54409016
chr1	54413368	54413488
chr1	54483614	54483734
chr1	54519520	54519640
chr1	54520090	54520210
chr1	54618695	54618815
chr1	54665793	54665913
chr1	54665952	54666072
chr1	54702328	54702448
chr1	54871415	54871535
chr1	54872210	54872330
chr1	55013600	55013720
chr1	55013868	55013988
chr1	55106635	55106755
chr1	55180536	55180656
chr1	55181665	55181785
chr1	55229157	55229277
chr1	55230248	55230368
chr1	55266804	55266924
chr1	55350841	55350961
chr1	55446170	55446290
chr1	55447751	55447871
chr1	55464374	55464494
chr1	55464766	55464886
chr1	55503445	55503565
chr1	55679936	55680056
chr1	55682441	55682561
chr1	55689419	55689539
chr1	57044949	57045069
chr1	57045564	57045684
chr1	57110592	57110712
chr1	57111977	57112097
chr1	57284649	57284769
chr1	57320159	57320279
chr1	57431497	57431617
chr1	58326240	58326360
chr1	58715102	58715222
chr1	58718176	58718296
chr1	59012327	59012447
chr1	59012538	59012658
chr1	59042219	59042339
chr1	59044970	59045090
chr1	59165339	59165459
chr1	59250687	59250807
chr1	59251279	59251399
chr1	59485971	59486091
chr1	59487186	59487306
chr1	59762182	59762302
chr1	59763686	59763806
chr1	59776625	59776745
chr1	59979848	59979968
chr1	59982474	59982594
chr1	60198158	60198278
chr1	60199293	60199413
chr1	60280033	60280153
chr1	60280729	60280849
chr1	60539283	60539403
chr1	60539522	60539642
chr1	61436326	61436446
chr1	61436812	61436932
chr1	61542392	61542512
chr1	61547746	61547866
chr1	61717572	61717692
chr1	61719959	61720079
chr1	62117922	62118042
chr1	62190513	62190633
chr1	62207866	62207986
chr1	62208843	62208963
chr1	62542127	62542247
chr1	62544737	62544857
chr1	62660805	62660925
chr1	62783830	62783950
chr1	62900008	62900128
chr1	62903722	62903842
chr1	63062781	63062901
chr1	63063178	63063298
chr1	63156177	63156297
chr1	63249450	63249570
chr1	63249834	63249954
chr1	63782291	63782411
chr1	63782947	63783067
chr1	63787319	63787439
chr1	63792487	63792607
chr1	63792839	63792959
chr1	63833059	63833179
chr1	63833535	63833655
chr1	63986770	63986890
chr1	63989002	63989122
chr1	64058216	64058336
chr1	64059051	64059171
chr1	64088227	64088347
chr1	64089108	64089228
chr1	64238852	64238972
chr1	64239774	64239894
chr1	64579224	64579344
chr1	64669659	64669779
chr1	64938127	64938247
chr1	64970542	64970662
chr1	64972745	64972865
chr1	65044997	65045117
chr1	65046981	65047101
chr1	65210101	65210221
chr1	65211056	65211176
chr1	65430612	65430732
chr1	65432591	65432711
chr1	65466845	65466965
chr1	65468340	65468460
chr1	65523774	65523894
chr1	65523890	65524010
chr1	65612579	65612699
chr1	65614197	65614317
chr1	65731316	65731436
chr1	65774616	65774736
chr1	65775697	65775817
chr1	65885763	65885883
chr1	65886442	65886562
chr1	65990119	65990239
chr1	65991378	65991498
chr1	66257793	66257913
chr1	66259774	66259894
chr1	66378664	66378784
chr1	66379184	66379304
chr1	66457802	66457922
chr1	66458767	66458887
chr1	66797396	66797516
chr1	66797829	66797949
chr1	66819917	66820037
chr1	66820333	66820453
chr1	66999049	66999169
chr1	67000083	67000203
chr1	67092647	67092767
chr1	67094574	67094694
chr1	67216177	67216297
chr1	67218209	67218329
chr1	67266745	67266865
chr1	67268329	67268449
chr1	67390982	67391102
chr1	67396457	67396577
chr1	67519528	67519648
chr1	67520215	67520335
chr1	67600134	67600254
chr1	67600762	67600882
chr1	67632380	67632500
chr1	67773329	67773449
chr1	67894924	67895044
chr1	67897650	67897770
chr1	68150065	68150185
chr1	68648393	68648513
chr1	68649548	68649668
chr1	68697768	68697888
chr1	68698769	68698889
chr1	68914623	68914743
chr1	68915646	68915766
chr1	68960936	68961056
chr1	68962401	68962521
chr1	70224699	70224819
chr1	70226251	70226371
chr1	70382967	70383087
chr1	70385178	70385298
chr1	70671189	70671309
chr1	70671514	70671634
chr1	70820329	70820449
chr1	70820558	70820678
chr1	70875929	70876049
chr1	70877047	70877167
chr1	71513114	71513234
chr1	71513506	71513626
chr1	71532774	71532894
chr1	71534860	71534980
chr1	71546271	71546391
chr1	72301733	72301853
chr1	72303524	72303644
chr1	72746695	72746815
chr1	72749726	72749846
chr1	73769794	73769914
chr1	73772844	73772964
chr1	74663517	74663637
chr1	74664786	74664906
chr1	74700744	74700864
chr1	74701228	74701348
chr1	75040801	75040921
chr1	75043245	75043365
chr1	75054571	75054691
chr1	75139211	75139331
chr1	75139937	75140057
chr1	75198931	75199051
chr1	75593868	75593988
chr1	75595386	75595506
chr1	75600319	75600439
chr1	75600702	75600822
chr1	76077246	76077366
chr1	76190875	76190995
chr1	76209193	76209313
chr1	76252211	76252331
chr1	76262185	76262305
chr1	76262568	76262688
chr1	76397827	76397947
chr1	76399296	76399416
chr1	76539187	76539307
chr1	76540464	76540584
chr1	77332566	77332686
chr1	77333297	77333417
chr1	77526241	77526361
chr1	77684763	77684883
chr1	77686046	77686166
chr1	77747251	77747371
chr1	77748159	77748279
chr1	78146379	78146499
chr1	78148745	78148865
chr1	78224810	78224930
chr1	78225909	78226029
chr1	78354715	78354835
chr1	78354944	78355064
chr1	78444272	78444392
chr1	78446405	78446525
chr1	78469848	78469968
chr1	78470846	78470966
chr1	78510413	78510533
chr1	78510776	78510896
chr1	78695104	78695224
chr1	78955774	78955894
chr1	78956825	78956945
chr1	79086120	79086240
chr1	79115753	79115873
chr1	79471578	79471698
chr1	79472582	79472702
chr1	82165240	82165360
chr1	82165496	82165616
chr1	82265277	82265397
chr1	82267214	82267334
chr1	83451353	83451473
chr1	83453198	83453318
chr1	84378362	84378482
chr1	84379703	84379823
chr1	84464360	84464480
chr1	84465115	84465235
chr1	84543285	84543405
chr1	84544153	84544273
chr1	84609162	84609282
chr1	84610045	84610165
chr1	84629587	84629707
chr1	84630909	84631029
chr1	84646813	84646933
chr1	84647876	84647996
chr1	84766792	84766912
chr1	84767641	84767761
chr1	84863291	84863411
chr1	84863799	84863919
chr1	84873873	84873993
chr1	84876272	84876392
chr1	84942804	84942924
chr1	84945901	84946021
chr1	84971249	84971369
chr1	84972385	84972505
chr1	85040336	85040456
chr1	85086493	85086613
chr1	85101150	85101270
chr1	85154986	85155106
chr1	85156662	85156782
chr1	85357314	85357434
chr1	85358958	85359078
chr1	85462502	85462622
chr1	85464182	85464302
chr1	85513492	85513612
chr1	85514401	85514521
chr1	85527240	85527360
chr1	85528038	85528158
chr1	85598827	85598947
chr1	85666354	85666474
chr1	85725195	85725315
chr1	85725466	85725586
chr1	85742392	85742512
chr1	85929217	85929337
chr1	85931724	85931844
chr1	86043711	86043831
chr1	86044072	86044192
chr1	86173974	86174094
chr1	86621939	86622059
chr1	86623600	86623720
chr1	86822316	86822436
chr1	86824725	86824845
chr1	86860312	86860432
chr1	86890039	86890159
chr1	86932153	86932273
chr1	86935115	86935235
chr1	87012585	87012705
chr1	87012800	87012920
chr1	87100859	87100979
chr1	87169269	87169389
chr1	87171084	87171204
chr1	87379856	87379976
chr1	87380583	87380703
chr1	87595307	87595427
chr1	87596024	87596144
chr1	87678539	87678659
chr1	87793883	87794003
chr1	87795240	87795360
chr1	87835263	87835383
chr1	87838011	87838131
chr1	89149307	89149427
chr1	89151036	89151156
chr1	89355884	89356004
chr1	89357636	89357756
chr1	89458421	89458541
chr1	89458747	89458867
chr1	89488426	89488546
chr1	89488610	89488730
chr1	89530901	89531021
chr1	89591554	89591674
chr1	89641561	89641681
chr1	89641834	89641954
chr1	89663222	89663342
chr1	89664960	89665080
chr1	89737857	89737977
chr1	89740241	89740361
chr1	89829784	89829904
chr1	89873252	89873372
chr1	89989090	89989210
chr1	90023777	90023897
chr1	90098025	90098145
chr1	90098777	90098897
chr1	90285843	90285963
chr1	90287878	90287998
chr1	90459195	90459315
chr1	90461377	90461497
chr1	91182047	91182167
chr1	91183720	91183840
chr1	91487061	91487181
chr1	91487889	91488009
chr1	91870251	91870371
chr1	91966254	91966374
chr1	91966449	91966569
chr1	92351458	92351578
chr1	92352063	92352183
chr1	92370824	92370944
chr1	92414591	92414711
chr1	92415181	92415301
chr1	92495381	92495501
chr1	92495744	92495864
chr1	92542283	92542403
chr1	92631655	92631775
chr1	92632902	92633022
chr1	92683629	92683749
chr1	92764140	92764260
chr1	92764598	92764718
chr1	92949451	92949571
chr1	92951483	92951603
chr1	93256579	93256699
chr1	93258483	93258603
chr1	93297424	93297544
chr1	93544626	93544746
chr1	93546771	93546891
chr1	93645811	93645931
chr1	93647875	93647995
chr1	93811307	93811427
chr1	93811986	93812106
chr1	93913175	93913295
chr1	93914030	93914150
chr1	94078728	94078848
chr1	94079966	94080086
chr1	94146470	94146590
chr1	94147475	94147595
chr1	94312054	94312174
chr1	94343367	94343487
chr1	94375867	94375987
chr1	94585716	94585836
chr1	94586964	94587084
chr1	94702691	94702811
chr1	94703343	94703463
chr1	94883430	94883550
chr1	94884687	94884807
chr1	95007211	95007331
chr1	95008672	95008792
chr1	95209268	95209388
chr1	95211966	95212086
chr1	95285027	95285147
chr1	95286028	95286148
chr1	95390610	95390730
chr1	95393103	95393223
chr1	95537872	95537992
chr1	95539216	95539336
chr1	95582742	95582862
chr1	95583924	95584044
chr1	95698840	95698960
chr1	95700061	95700181
chr1	95940107	95940227
chr1	95940498	95940618
chr1	97185232	97185352
chr1	97188856	97188976
chr1	97560563	97560683
chr1	97561650	97561770
chr1	98261970	98262090
chr1	98262517	98262637
chr1	98384579	98384699
chr1	98386720	98386840
chr1	98511017	98511137
chr1	98515285	98515405
chr1	99126896	99127016
chr1	99127309	99127429
chr1	99469948	99470068
chr1	99470999	99471119
chr1	99729649	99729769
chr1	99730065	99730185
chr1	100109956	100110076
chr1	100111574	100111694
chr1	100154308	100154428
chr1	100154688	100154808
chr1	100176239	100176359
chr1	100230566	100230686
chr1	100232378	100232498
chr1	100315393	100315513
chr1	100316837	100316957
chr1	100324538	100324658
chr1	100435060	100435180
chr1	100436175	100436295
chr1	100503625	100503745
chr1	100504223	100504343
chr1	100598221	100598341
chr1	100598985	100599105
chr1	100643063	100643183
chr1	100644003	100644123
chr1	100714615	100714735
chr1	100715430	100715550
chr1	100731469	100731589
chr1	100731971	100732091
chr1	100745856	100745976
chr1	100748012	100748132
chr1	100816078	100816198
chr1	100818038	100818158
chr1	101003360	101003480
chr1	101003828	101003948
chr1	101111889	101112009
chr1	101183948	101184068
chr1	101185320	101185440
chr1	101358751	101358871
chr1	101361764	101361884
chr1	101490730	101490850
chr1	101491441	101491561
chr1	101702007	101702127
chr1	101702496	101702616
chr1	101788809	101788929
chr1	101790600	101790720
chr1	102312475	102312595
chr1	102312945	102313065
chr1	102337757	102337877
chr1	102462555	102462675
chr1	102463132	102463252
chr1	103573394	103573514
chr1	103574403	103574523
chr1	104069041	104069161
chr1	104096094	104096214
chr1	104111066	104111186
chr1	104112308	104112428
chr1	104161280	104161400
chr1	107599108	107599228
chr1	107599400	107599520
chr1	107681422	107681542
chr1	107683104	107683224
chr1	108230532	108230652
chr1	108231577	108231697
chr1	108439524	108439644
chr1	108441003	108441123
chr1	108504732	108504852
chr1	108508084	108508204
chr1	108735221	108735341
chr1	108736310	108736430
chr1	108742802	108742922
chr1	108743336	108743456
chr1	109202399	109202519
chr1	109204283	109204403
chr1	109234583	109234703
chr1	109235040	109235160
chr1	109254661	109254781
chr1	109255796	109255916
chr1	109289062	109289182
chr1	109290567	109290687
chr1	109400425	109400545
chr1	109418106	109418226
chr1	109420735	109420855
chr1	109492828	109492948
chr1	109505987	109506107
chr1	109584266	109584386
chr1	109585177	109585297
chr1	109618465	109618585
chr1	109618782	109618902
chr1	109632323	109632443
chr1	109633902	109634022
chr1	109656288	109656408
chr1	109656862	109656982
chr1	109728932	109729052
chr1	109729988	109730108
chr1	109756353	109756473
chr1	109757052	109757172
chr1	109791961	109792081
chr1	109793326	109793446
chr1	109825349	109825469
chr1	109849332	109849452
chr1	109849683	109849803
chr1	109937184	109937304
chr1	109939758	109939878
chr1	109968126	109968246
chr1	109969613	109969733
chr1	110008844	110008964
chr1	110009945	110010065
chr1	110026106	110026226
chr1	110027249	110027369
chr1	110036100	110036220
chr1	110036725	110036845
chr1	110051024	110051144
chr1	110053316	110053436
chr1	110081569	110081689
chr1	110082584	110082704
chr1	110090847	110090967
chr1	110091279	110091399
chr1	110140164	110140284
chr1	110142242	110142362
chr1	110155232	110155352
chr1	110155878	110155998
chr1	110161526	110161646
chr1	110166640	110166760
chr1	110167640	110167760
chr1	110197358	110197478
chr1	110198733	110198853
chr1	110210517	110210637
chr1	110211324	110211444
chr1	110231809	110231929
chr1	110232264	110232384
chr1	110255521	110255641
chr1	110256487	110256607
chr1	110282784	110282904
chr1	110284373	110284493
chr1	110306416	110306536
chr1	110306846	110306966
chr1	110453107	110453227
chr1	110454998	110455118
chr1	110525179	110525299
chr1	110527893	110528013
chr1	110543065	110543185
chr1	110543629	110543749
chr1	110572401	110572521
chr1	110574327	110574447
chr1	110612237	110612357
chr1	110613430	110613550
chr1	110624923	110625043
chr1	110626069	110626189
chr1	110655556	110655676
chr1	110692441	110692561
chr1	110693328	110693448
chr1	110752489	110752609
chr1	110754007	110754127
chr1	110880367	110880487
chr1	110882782	110882902
chr1	110932800	110932920
chr1	110933958	110934078
chr1	110950517	110950637
chr1	110993633	110993753
chr1	110993984	110994104
chr1	111022943	111023063
chr1	111024768	111024888
chr1	111061495	111061615
chr1	111063198	111063318
chr1	111148601	111148721
chr1	111149228	111149348
chr1	111173812	111173932
chr1	111175769	111175889
chr1	111214160	111214280
chr1	111218492	111218612
chr1	111412787	111412907
chr1	111415550	111415670
chr1	111505978	111506098
chr1	111506744	111506864
chr1	111682051	111682171
chr1	111683464	111683584
chr1	111743439	111743559
chr1	111746810	111746930
chr1	111767818	111767938
chr1	111772416	111772536
chr1	111822799	111822919
chr1	111824162	111824282
chr1	111832402	111832522
chr1	111888232	111888352
chr1	111889517	111889637
chr1	111932006	111932126
chr1	111933268	111933388
chr1	111969563	111969683
chr1	111991662	111991782
chr1	112015856	112015976
chr1	112016982	112017102
chr1	112046587	112046707
chr1	112047287	112047407
chr1	112105358	112105478
chr1	112148771	112148891
chr1	112151668	112151788
chr1	112163407	112163527
chr1	112296014	112296134
chr1	112298382	112298502
chr1	112399208	112399328
chr1	112400260	112400380
chr1	112452087	112452207
chr1	112452916	112453036
chr1	112532546	112532666
chr1	112532662	112532782
chr1	112938285	112938405
chr1	112939980	112940100
chr1	113002594	113002714
chr1	113007788	113007908
chr1	113050447	113050567
chr1	113051607	113051727
chr1	113161561	113161681
chr1	113162365	113162485
chr1	113216965	113217085
chr1	113249611	113249731
chr1	113250124	113250244
chr1	113256744	113256864
chr1	113258435	113258555
chr1	113464532	113464652
chr1	113466268	113466388
chr1	113498669	113498789
chr1	113500380	113500500
chr1	113615533	113615653
chr1	113615856	113615976
chr1	113933198	113933318
chr1	113933634	113933754
chr1	114301014	114301134
chr1	114301994	114302114
chr1	114354762	114354882
chr1	114356673	114356793
chr1	114398288	114398408
chr1	114400279	114400399
chr1	114412509	114412629
chr1	114414706	114414826
chr1	114429387	114429507
chr1	114447595	114447715
chr1	114448062	114448182
chr1	114471357	114471477
chr1	114473024	114473144
chr1	114495756	114495876
chr1	114497240	114497360
chr1	114521301	114521421
chr1	114522208	114522328
chr1	114694319	114694439
chr1	114697103	114697223
chr1	115054071	115054191
chr1	115123332	115123452
chr1	115125328	115125448
chr1	115210976	115211096
chr1	115213219	115213339
chr1	115237975	115238095
chr1	115238273	115238393
chr1	115259132	115259252
chr1	115259536	115259656
chr1	115300191	115300311
chr1	115301131	115301251
chr1	115323133	115323253
chr1	115398009	115398129
chr1	115573345	115573465
chr1	115576386	115576506
chr1	115631783	115631903
chr1	115632657	115632777
chr1	115880021	115880141
chr1	115880924	115881044
chr1	116184228	116184348
chr1	116184847	116184967
chr1	116310518	116310638
chr1	116312224	116312344
chr1	116383346	116383466
chr1	116383807	116383927
chr1	116519669	116519789
chr1	116654211	116654331
chr1	116655244	116655364
chr1	116915421	116915541
chr1	116917579	116917699
chr1	116925760	116925880
chr1	116926735	116926855
chr1	116962977	116963097
chr1	117112550	117112670
chr1	117114038	117114158
chr1	117209348	117209468
chr1	117214755	117214875
chr1	117236598	117236718
chr1	117236811	117236931
chr1	117296796	117296916
chr1	117297375	117297495
chr1	117451606	117451726
chr1	117453342	117453462
chr1	117542282	117542402
chr1	117544618	117544738
chr1	117601637	117601757
chr1	117603205	117603325
chr1	117635653	117635773
chr1	117638047	117638167
chr1	117664005	117664125
chr1	117666752	117666872
chr1	117744380	117744500
chr1	117747068	117747188
chr1	117753456	117753576
chr1	117754091	117754211
chr1	117838269	117838389
chr1	117909285	117909405
chr1	117910264	117910384
chr1	118472108	118472228
chr1	118472695	118472815
chr1	118727130	118727250
chr1	118729143	118729263
chr1	119531897	119532017
chr1	119532438	119532558
chr1	119588254	119588374
chr1	119681030	119681150
chr1	119683341	119683461
chr1	119910162	119910282
chr1	119911949	119912069
chr1	119957423	119957543
chr1	119957863	119957983
chr1	120049575	120049695
chr1	120049924	120050044
chr1	120106164	120106284
chr1	120106512	120106632
chr1	120139568	120139688
chr1	120190524	120190644
chr1	120253210	120253330
chr1	120254591	120254711
chr1	120309572	120309692
chr1	120354458	120354578
chr1	120387971	120388091
chr1	120388225	120388345
chr1	120438941	120439061
chr1	120441456	120441576
chr1	120612065	120612185
chr1	121108633	121108753
chr1	121260597	121260717
chr1	144932111	144932231
chr1	144932675	144932795
chr1	144996445	144996565
chr1	144997734	144997854
chr1	145039059	145039179
chr1	145040524	145040644
chr1	145075506	145075626
chr1	145076622	145076742
chr1	145096410	145096530
chr1	145209197	145209317
chr1	145292410	145292530
chr1	145437257	145437377
chr1	145438703	145438823
chr1	145470638	145470758
chr1	145474908	145475028
chr1	145477402	145477522
chr1	145507198	145507318
chr1	145507565	145507685
chr1	145515896	145516016
chr1	145516841	145516961
chr1	145522970	145523090
chr1	145524941	145525061
chr1	145549010	145549130
chr1	145549273	145549393
chr1	145575816	145575936
chr1	145576453	145576573
chr1	145584226	145584346
chr1	145584749	145584869
chr1	145610864	145610984
chr1	145715242	145715362
chr1	145727349	145727469
chr1	145727806	145727926
chr1	145827165	145827285
chr1	145829405	145829525
chr1	146554719	146554839
chr1	146587675	146587795
chr1	146643618	146643738
chr1	146645059	146645179
chr1	146651081	146651201
chr1	146696915	146697035
chr1	146698138	146698258
chr1	146714101	146714221
chr1	146714773	146714893
chr1	146987577	146987697
chr1	147012512	147012632
chr1	147013519	147013639
chr1	147142452	147142572
chr1	147142791	147142911
chr1	147232305	147232425
chr1	147233590	147233710
chr1	147244797	147244917
chr1	147245763	147245883
chr1	147372890	147373010
chr1	147375340	147375460
chr1	147398055	147398175
chr1	147400544	147400664
chr1	147805331	147805451
chr1	149108726	149108846
chr1	149367330	149367450
chr1	149752252	149752372
chr1	149781897	149782017
chr1	149804269	149804389
chr1	149813051	149813171
chr1	149816007	149816127
chr1	149821551	149821671
chr1	149822521	149822641
chr1	149832824	149832944
chr1	149858879	149858999
chr1	149858995	149859115
chr1	149870949	149871069
[truncated: 33,974 more rows]

## Sheet: SNVs AEC
Chromosome	Start	End
chr1	2316288	2316408
chr1	2317278	2317398
chr1	3301343	3301463
chr1	9201678	9201798
chr1	9203620	9203740
chr1	10579517	10579637
chr1	10581922	10582042
chr1	10797642	10797762
chr1	10798855	10798975
chr1	11808346	11808466
chr1	11810082	11810202
chr1	11861356	11861476
chr1	11863710	11863830
chr1	12373083	12373203
chr1	12373830	12373950
chr1	12462662	12462782
chr1	12463397	12463517
chr1	16943655	16943775
chr1	16947069	16947189
chr1	17215749	17215869
chr1	17305533	17305653
chr1	17591973	17592093
chr1	19321800	19321920
chr1	19330501	19330621
chr1	19333188	19333308
chr1	19717885	19718005
chr1	19719317	19719437
chr1	23764820	23764940
chr1	24519541	24519661
chr1	25768307	25768427
chr1	25769316	25769436
chr1	25775052	25775172
chr1	38617490	38617610
chr1	39992961	39993081
chr1	39993717	39993837
chr1	43595044	43595164
chr1	43597343	43597463
chr1	45184998	45185118
chr1	51858452	51858572
chr1	51859619	51859739
chr1	55481127	55481247
chr1	55505171	55505291
chr1	55624760	55624880
chr1	55627928	55628048
chr1	55741984	55742104
chr1	56961689	56961809
chr1	56963327	56963447
chr1	57126737	57126857
chr1	63025066	63025186
chr1	63027279	63027399
chr1	63117623	63117743
chr1	63119337	63119457
chr1	63590933	63591053
chr1	63592189	63592309
chr1	66687396	66687516
chr1	66760788	66760908
chr1	66763110	66763230
chr1	66768086	66768206
chr1	66770053	66770173
chr1	67692956	67693076
chr1	68156265	68156385
chr1	74053726	74053846
chr1	74054984	74055104
chr1	76770754	76770874
chr1	76773396	76773516
chr1	80237828	80237948
chr1	80241285	80241405
chr1	90943596	90943716
chr1	90943915	90944035
chr1	91287751	91287871
chr1	91289328	91289448
chr1	93011144	93011264
chr1	94444333	94444453
chr1	94445633	94445753
chr1	95223686	95223806
chr1	100336006	100336126
chr1	105395153	105395273
chr1	105396378	105396498
chr1	106834730	106834850
chr1	106836136	106836256
chr1	108321679	108321799
chr1	108324371	108324491
chr1	109818443	109818563
chr1	109821277	109821397
chr1	111257228	111257348
chr1	111259508	111259628
chr1	113192305	113192425
chr1	113214429	113214549
chr1	117129390	117129510
chr1	117131126	117131246
chr1	144535364	144535484
chr1	144989439	144989559
chr1	144990733	144990853
chr1	145394575	145394695
chr1	145415861	145415981
chr1	145416067	145416187
chr1	146576126	146576246
chr1	146578756	146578876
chr1	147727123	147727243
chr1	147824945	147825065
chr1	149681452	149681572
chr1	150960355	150960475
chr1	152299989	152300109
chr1	152442036	152442156
chr1	152443313	152443433
chr1	152492182	152492302
chr1	152493097	152493217
chr1	152549663	152549783
chr1	152552009	152552129
chr1	154422433	154422553
chr1	154436305	154436425
chr1	154438430	154438550
chr1	158930760	158930880
chr1	159271407	159271527
chr1	159272442	159272562
chr1	160803434	160803554
chr1	160805707	160805827
chr1	161042813	161042933
chr1	161043979	161044099
chr1	161501115	161501235
chr1	162330234	162330354
chr1	166453500	166453620
chr1	166454067	166454187
chr1	167599718	167599838
chr1	169515191	169515311
chr1	170128179	170128299
chr1	170130065	170130185
chr1	171949102	171949222
chr1	171950383	171950503
chr1	176422245	176422365
chr1	176424003	176424123
chr1	179071555	179071675
chr1	179072175	179072295
chr1	180600811	180600931
chr1	180645057	180645177
chr1	180645858	180645978
chr1	181425574	181425694
chr1	182081790	182081910
chr1	182083290	182083410
chr1	183169902	183170022
chr1	183170974	183171094
chr1	192430438	192430558
chr1	192433414	192433534
chr1	192805575	192805695
chr1	196843824	196843944
chr1	197326684	197326804
chr1	201153851	201153971
chr1	201344648	201344768
chr1	201345576	201345696
chr1	205236475	205236595
chr1	205243658	205243778
chr1	205249054	205249174
chr1	205677866	205677986
chr1	205678709	205678829
chr1	206626411	206626531
chr1	206626957	206627077
chr1	207874931	207875051
chr1	208128544	208128664
chr1	208129196	208129316
chr1	208756950	208757070
chr1	208757619	208757739
chr1	214830315	214830435
chr1	214830807	214830927
chr1	216715488	216715608
chr1	216716717	216716837
chr1	218858637	218858757
chr1	218861036	218861156
chr1	220973354	220973474
chr1	220976223	220976343
chr1	222821718	222821838
chr1	222823737	222823857
chr1	231899252	231899372
chr1	231899720	231899840
chr1	234725421	234725541
chr1	234726774	234726894
chr1	234858751	234858871
chr1	235613677	235613797
chr1	235615173	235615293
chr1	237265547	237265667
chr1	237268068	237268188
chr1	240445165	240445285
chr1	240445667	240445787
chr1	242274696	242274816
chr1	242275140	242275260
chr1	242417254	242417374
chr1	244510492	244510612
chr1	244511443	244511563
chr1	246372689	246372809
chr1	246372884	246373004
chr1	247689607	247689727
chr10	1085967	1086087
chr10	1411974	1412094
chr10	3536772	3536892
chr10	4240060	4240180
chr10	4808405	4808525
chr10	4810799	4810919
chr10	6066731	6066851
chr10	6067843	6067963
chr10	6125739	6125859
chr10	6571851	6571971
chr10	6573641	6573761
chr10	8103751	8103871
chr10	8104382	8104502
chr10	8149442	8149562
chr10	8970975	8971095
chr10	9051006	9051126
chr10	9053537	9053657
chr10	12275942	12276062
chr10	12279058	12279178
chr10	14227353	14227473
chr10	14227865	14227985
chr10	14602293	14602413
chr10	14603555	14603675
chr10	16552072	16552192
chr10	16552530	16552650
chr10	17260090	17260210
chr10	17261374	17261494
chr10	17385738	17385858
chr10	17389400	17389520
chr10	18419734	18419854
chr10	18708256	18708376
chr10	18726777	18726897
chr10	20898609	20898729
chr10	22839425	22839545
chr10	22840223	22840343
chr10	26675191	26675311
chr10	26677304	26677424
chr10	28615472	28615592
chr10	28619431	28619551
chr10	29023016	29023136
chr10	29024164	29024284
chr10	29486912	29487032
chr10	29488335	29488455
chr10	29633980	29634100
chr10	29634643	29634763
chr10	30315809	30315929
chr10	30316739	30316859
chr10	30334197	30334317
chr10	30336598	30336718
chr10	31014965	31015085
chr10	31016271	31016391
chr10	34816635	34816755
chr10	34818039	34818159
chr10	43857914	43858034
chr10	44753478	44753598
chr10	44754651	44754771
chr10	44775262	44775382
chr10	44776173	44776293
chr10	45875370	45875490
chr10	46011177	46011297
chr10	46013301	46013421
chr10	46981920	46982040
chr10	46984849	46984969
chr10	51828124	51828244
chr10	53493319	53493439
chr10	53493863	53493983
chr10	56392406	56392526
chr10	57415357	57415477
chr10	57417237	57417357
chr10	59724798	59724918
chr10	63466834	63466954
chr10	63467835	63467955
chr10	63523732	63523852
chr10	63524960	63525080
chr10	63723184	63723304
chr10	63723300	63723420
chr10	63752294	63752414
chr10	64397596	64397716
chr10	64398654	64398774
chr10	64559937	64560057
chr10	64562359	64562479
chr10	65049158	65049278
chr10	65133372	65133492
chr10	68087180	68087300
chr10	73525935	73526055
chr10	73527274	73527394
chr10	73590999	73591119
chr10	73591667	73591787
chr10	77910416	77910536
chr10	78314950	78315070
chr10	78315270	78315390
chr10	78332534	78332654
chr10	79211657	79211777
chr10	81032454	81032574
chr10	82699136	82699256
chr10	82700316	82700436
chr10	85252150	85252270
chr10	85676708	85676828
chr10	85677805	85677925
chr10	87845537	87845657
chr10	87848161	87848281
chr10	90759502	90759622
chr10	90760038	90760158
chr10	91003040	91003160
chr10	91003763	91003883
chr10	95894549	95894669
chr10	95896230	95896350
chr10	98808890	98809010
chr10	99560362	99560482
chr10	100857017	100857137
chr10	103698244	103698364
chr10	103699145	103699265
chr10	104428973	104429093
chr10	104594545	104594665
chr10	104595565	104595685
chr10	104717559	104717679
chr10	104719969	104720089
chr10	104846031	104846151
chr10	104847090	104847210
chr10	105475322	105475442
chr10	105476161	105476281
chr10	108437159	108437279
chr10	108437719	108437839
chr10	113933458	113933578
chr10	113934028	113934148
chr10	114752857	114752977
chr10	114755239	114755359
chr10	115782146	115782266
chr10	119209030	119209150
chr10	119210519	119210639
chr10	119226551	119226671
chr10	119227950	119228070
chr10	119378941	119379061
chr10	119380382	119380502
chr10	119645808	119645928
chr10	119647731	119647851
chr10	122722336	122722456
chr10	122900493	122900613
chr10	122900669	122900789
chr10	123644209	123644329
chr10	125205941	125206061
chr10	125208783	125208903
chr11	203896	204016
chr11	270849	270969
chr11	2024008	2024128
chr11	2309905	2310025
chr11	2311204	2311324
chr11	4885402	4885522
chr11	10349794	10349914
chr11	16248308	16248428
chr11	16250629	16250749
chr11	16901540	16901660
chr11	16903435	16903555
chr11	16917024	16917144
chr11	18631149	18631269
chr11	18634177	18634297
chr11	20375640	20375760
chr11	20378415	20378535
chr11	20562022	20562142
chr11	20563110	20563230
chr11	23550801	23550921
chr11	33807638	33807758
chr11	35163980	35164100
chr11	35164319	35164439
chr11	35366431	35366551
chr11	35367959	35368079
chr11	42874797	42874917
chr11	44377850	44377970
chr11	44378243	44378363
chr11	48115821	48115941
chr11	56173452	56173572
chr11	59829948	59830068
chr11	59831833	59831953
chr11	61569202	61569322
chr11	61571453	61571573
chr11	61596567	61596687
chr11	61597511	61597631
chr11	62092358	62092478
chr11	62220584	62220704
chr11	64051097	64051217
chr11	65353654	65353774
chr11	65355470	65355590
chr11	65549978	65550098
chr11	70073014	70073134
chr11	71290390	71290510
chr11	71292113	71292233
chr11	71871966	71872086
chr11	72893972	72894092
chr11	72894670	72894790
chr11	73036160	73036280
chr11	73038082	73038202
chr11	73311580	73311700
chr11	76271655	76271775
chr11	76301522	76301642
chr11	76332586	76332706
chr11	91977591	91977711
chr11	93165434	93165554
chr11	94325808	94325928
chr11	94326486	94326606
chr11	99511750	99511870
chr11	102232064	102232184
chr11	102232418	102232538
chr11	103659246	103659366
chr11	103807392	103807512
chr11	107353804	107353924
chr11	112990572	112990692
chr11	112992316	112992436
chr11	114230412	114230532
chr11	115941908	115942028
chr11	116605766	116605886
chr11	116613054	116613174
chr11	116650440	116650560
chr11	116653074	116653194
chr11	116679718	116679838
chr11	116975317	116975437
chr11	117075062	117075182
chr11	117076100	117076220
chr11	117155208	117155328
chr11	117157207	117157327
chr11	118485290	118485410
chr11	118486340	118486460
chr11	121954285	121954405
chr11	121955021	121955141
chr11	123359330	123359450
chr11	123361540	123361660
chr11	123647596	123647716
chr11	123649231	123649351
chr11	126243192	126243312
chr11	126245201	126245321
chr11	126279674	126279794
chr11	126283405	126283525
chr11	127761427	127761547
chr11	127763565	127763685
chr11	128187797	128187917
chr11	128684749	128684869
chr11	128685389	128685509
chr11	129620104	129620224
chr11	129621454	129621574
chr11	130272872	130272992
chr11	130273754	130273874
chr11	131805665	131805785
chr11	131807428	131807548
chr11	133704108	133704228
chr11	133705842	133705962
chr12	1934213	1934333
chr12	2746999	2747119
chr12	2749140	2749260
chr12	4426383	4426503
chr12	4674170	4674290
chr12	4675628	4675748
chr12	6289709	6289829
chr12	6291456	6291576
chr12	7047023	7047143
chr12	7047351	7047471
chr12	9080982	9081102
chr12	9084829	9084949
chr12	12374899	12375019
chr12	13451989	13452109
chr12	19865394	19865514
chr12	21320095	21320215
chr12	21329349	21329469
chr12	21331568	21331688
chr12	21380433	21380553
chr12	21450762	21450882
chr12	21451579	21451699
chr12	22565908	22566028
chr12	24280515	24280635
chr12	24770374	24770494
chr12	24772105	24772225
chr12	28193654	28193774
chr12	28195677	28195797
chr12	29435496	29435616
chr12	39243459	39243579
chr12	45927184	45927304
chr12	45930999	45931119
chr12	52608333	52608453
chr12	52609460	52609580
chr12	54688097	54688217
chr12	54713793	54713913
chr12	56363074	56363194
chr12	56364489	56364609
chr12	56395855	56395975
chr12	56412122	56412242
chr12	56413182	56413302
chr12	56437224	56437344
chr12	56439254	56439374
chr12	56737637	56737757
chr12	57054239	57054359
chr12	57055326	57055446
chr12	57489257	57489377
chr12	57490236	57490356
chr12	57525961	57526081
chr12	59848830	59848950
chr12	59850332	59850452
chr12	62249639	62249759
chr12	62612081	62612201
chr12	70057953	70058073
chr12	75716495	75716615
chr12	89941113	89941233
chr12	89943353	89943473
chr12	90007444	90007564
chr12	90010258	90010378
chr12	90012886	90013006
chr12	90060306	90060426
chr12	90060746	90060866
chr12	90079836	90079956
chr12	90082075	90082195
chr12	91474093	91474213
chr12	96269563	96269683
chr12	96272089	96272209
chr12	96633978	96634098
chr12	96634323	96634443
chr12	101755559	101755679
chr12	102303261	102303381
chr12	103913518	103913638
chr12	104317659	104317779
chr12	111348491	111348611
chr12	111351155	111351275
chr12	111678421	111678541
chr12	111679220	111679340
chr12	111884360	111884480
chr12	111884782	111884902
chr12	112009159	112009279
chr12	112071523	112071643
chr12	112167694	112167814
chr12	112169224	112169344
chr12	112188429	112188549
chr12	112191130	112191250
chr12	112818494	112818614
chr12	113159034	113159154
chr12	115352275	115352395
chr12	115549942	115550062
chr12	115553426	115553546
chr12	117002882	117003002
chr12	121436827	121436947
chr12	121469366	121469486
chr12	122365976	122366096
chr12	123849634	123849754
chr12	131091104	131091224
chr12	131576607	131576727
chr13	21129946	21130066
chr13	21131282	21131402
chr13	21496133	21496253
chr13	24795095	24795215
chr13	24795600	24795720
chr13	26689103	26689223
chr13	26690162	26690282
chr13	27415281	27415401
chr13	27415703	27415823
chr13	28973270	28973390
chr13	28974417	28974537
chr13	28983824	28983944
chr13	28984381	28984501
chr13	29619812	29619932
chr13	30815576	30815696
chr13	30817101	30817221
chr13	30917421	30917541
chr13	32953251	32953371
chr13	32953411	32953531
chr13	33797223	33797343
chr13	36350280	36350400
chr13	36352350	36352470
chr13	40350624	40350744
chr13	40351660	40351780
chr13	41349878	41349998
chr13	41352518	41352638
chr13	42784551	42784671
chr13	42788364	42788484
chr13	45492535	45492655
chr13	47842828	47842948
chr13	47844240	47844360
chr13	48197721	48197841
chr13	49251255	49251375
chr13	50079826	50079946
chr13	51094508	51094628
chr13	53494835	53494955
chr13	55987362	55987482
chr13	63637653	63637773
chr13	64210012	64210132
chr13	64210759	64210879
chr13	66355670	66355790
chr13	71527907	71528027
chr13	72965678	72965798
chr13	73559810	73559930
chr13	73560510	73560630
chr13	79025176	79025296
chr13	79025809	79025929
chr13	81063681	81063801
chr13	85054904	85055024
chr13	88702949	88703069
chr13	88705704	88705824
chr13	99772804	99772924
chr13	99775921	99776041
chr13	109345263	109345383
chr13	109348078	109348198
chr13	110961593	110961713
chr13	113606826	113606946
chr13	113607682	113607802
chr13	114011823	114011943
chr13	114014530	114014650
chr14	21080985	21081105
chr14	21082181	21082301
chr14	21101023	21101143
chr14	21101320	21101440
chr14	21162838	21162958
chr14	21165072	21165192
chr14	23025977	23026097
chr14	23027726	23027846
chr14	23585925	23586045
chr14	23865442	23865562
chr14	23865950	23866070
chr14	23976879	23976999
chr14	24883346	24883466
chr14	24883949	24884069
chr14	25849996	25850116
chr14	25850883	25851003
chr14	32671063	32671183
chr14	32671458	32671578
chr14	33917793	33917913
chr14	35683289	35683409
chr14	35831683	35831803
chr14	35832774	35832894
chr14	38075277	38075397
chr14	38078221	38078341
chr14	39020162	39020282
chr14	51402786	51402906
chr14	51403921	51404041
chr14	52518661	52518781
chr14	52519563	52519683
chr14	56918555	56918675
chr14	56919988	56920108
chr14	58396943	58397063
chr14	58398256	58398376
chr14	59613680	59613800
chr14	60682634	60682754
chr14	60684533	60684653
chr14	63954401	63954521
chr14	64275226	64275346
chr14	70880711	70880831
chr14	73753890	73754010
chr14	76173368	76173488
chr14	76173893	76174013
chr14	76650169	76650289
chr14	76651352	76651472
chr14	76702495	76702615
chr14	76704300	76704420
chr14	77234455	77234575
chr14	77235275	77235395
chr14	77509495	77509615
chr14	77510611	77510731
chr14	77600817	77600937
chr14	77601875	77601995
chr14	85652918	85653038
chr14	85654828	85654948
chr14	88824722	88824842
chr14	88827258	88827378
chr14	90614997	90615117
chr14	91854851	91854971
chr14	92537165	92537285
chr14	95674811	95674931
chr14	95827843	95827963
chr14	95828546	95828666
chr14	98484589	98484709
chr14	100134176	100134296
chr14	103570608	103570728
chr14	103573369	103573489
chr14	105728941	105729061
chr14	106169091	106169211
chr14	106169841	106169961
chr15	25080596	25080716
chr15	25911142	25911262
chr15	25913056	25913176
chr15	29729619	29729739
chr15	29732513	29732633
chr15	31215772	31215892
chr15	31216833	31216953
chr15	33249142	33249262
chr15	33251315	33251435
chr15	39314395	39314515
chr15	39315428	39315548
chr15	39990802	39990922
chr15	39991518	39991638
chr15	40268760	40268880
chr15	40269832	40269952
chr15	40414930	40415050
chr15	41877179	41877299
chr15	48007645	48007765
chr15	51967816	51967936
chr15	51969698	51969818
chr15	55534169	55534289
chr15	55535156	55535276
chr15	56382131	56382251
chr15	56382437	56382557
chr15	57909657	57909777
chr15	57910184	57910304
chr15	58211049	58211169
chr15	58213965	58214085
chr15	58679994	58680114
chr15	58683010	58683130
chr15	59515173	59515293
chr15	59515734	59515854
chr15	61069763	61069883
chr15	61070012	61070132
chr15	61163422	61163542
chr15	63341301	63341421
chr15	63342799	63342919
chr15	65152764	65152884
chr15	65155460	65155580
chr15	67446377	67446497
chr15	67449991	67450111
chr15	67466612	67466732
chr15	67468499	67468619
chr15	68733687	68733807
chr15	70018742	70018862
chr15	70019521	70019641
chr15	70798390	70798510
chr15	71644633	71644753
chr15	74716032	74716152
chr15	74718729	74718849
chr15	75035112	75035232
chr15	75076787	75076907
chr15	75079555	75079675
chr15	75124443	75124563
chr15	75125744	75125864
chr15	76050647	76050767
chr15	76050883	76051003
chr15	78851462	78851582
chr15	78897797	78897917
chr15	78910985	78911105
chr15	78911837	78911957
chr15	79082152	79082272
chr15	79088094	79088214
chr15	79110499	79110619
chr15	79111364	79111484
chr15	79143323	79143443
chr15	80538618	80538738
chr15	81115783	81115903
chr15	81117119	81117239
chr15	81625552	81625672
chr15	81626451	81626571
chr15	85090168	85090288
chr15	87977528	87977648
chr15	89165318	89165438
chr15	91416401	91416521
chr15	91436930	91437050
chr15	92656691	92656811
chr15	92658587	92658707
chr15	92994189	92994309
chr15	92996269	92996389
chr15	96828851	96828971
chr15	100297220	100297340
chr15	100298116	100298236
chr16	3718622	3718742
chr16	3719087	3719207
chr16	5818563	5818683
chr16	9398974	9399094
chr16	9401285	9401405
chr16	11156938	11157058
chr16	11160175	11160295
chr16	11208761	11208881
chr16	11211625	11211745
chr16	11229819	11229939
chr16	11232187	11232307
chr16	11347077	11347197
chr16	11640495	11640615
chr16	11641242	11641362
chr16	11680193	11680313
chr16	25059757	25059877
chr16	27370254	27370374
chr16	27375412	27375532
chr16	30774782	30774902
chr16	30941798	30941918
chr16	32625799	32625919
chr16	32627303	32627423
chr16	50553072	50553192
chr16	51608131	51608251
chr16	51610296	51610416
chr16	52321503	52321623
chr16	52322389	52322509
chr16	53469323	53469443
chr16	53471093	53471213
chr16	53544715	53544835
chr16	54089304	54089424
chr16	54091141	54091261
chr16	54489046	54489166
chr16	54489801	54489921
chr16	56987017	56987137
chr16	56994536	56994656
chr16	57000318	57000438
chr16	57005769	57005889
chr16	57048212	57048332
chr16	57333392	57333512
chr16	57335192	57335312
chr16	57669394	57669514
chr16	57669823	57669943
chr16	58074915	58075035
chr16	58076218	58076338
chr16	67850211	67850331
chr16	67850596	67850716
chr16	67911208	67911328
chr16	67911592	67911712
chr16	67975788	67975908
chr16	68493947	68494067
chr16	68494183	68494303
chr16	69832229	69832349
chr16	71531860	71531980
chr16	72109178	72109298
chr16	72930707	72930827
chr16	72931847	72931967
chr16	75388285	75388405
chr16	78188262	78188382
chr16	78188547	78188667
chr16	78256754	78256874
chr16	78260107	78260227
chr16	78743339	78743459
chr16	78744248	78744368
chr16	80361536	80361656
chr16	80500371	80500491
chr16	80500532	80500652
chr16	82642762	82642882
chr16	83212207	83212327
chr16	83213805	83213925
chr16	83360914	83361034
chr16	83763386	83763506
chr16	84628950	84629070
chr16	84632355	84632475
chr16	85200443	85200563
chr16	85201546	85201666
chr16	85245284	85245404
chr16	85927600	85927720
chr16	85928472	85928592
chr16	85944168	85944288
chr16	85946575	85946695
chr16	85954972	85955092
chr16	85956053	85956173
chr16	88803720	88803840
chr16	88806099	88806219
chr17	157736	157856
chr17	159850	159970
chr17	204416	204536
chr17	775026	775146
chr17	777009	777129
chr17	2117568	2117688
chr17	2118725	2118845
chr17	2126330	2126450
chr17	2938340	2938460
chr17	2938782	2938902
chr17	4624390	4624510
chr17	5392683	5392803
chr17	5393415	5393535
chr17	7091767	7091887
chr17	12762742	12762862
chr17	13557896	13558016
chr17	15010292	15010412
chr17	15059893	15060013
chr17	15061915	15062035
chr17	15330979	15331099
chr17	15333101	15333221
chr17	21206591	21206711
chr17	21208254	21208374
chr17	21704727	21704847
chr17	21707730	21707850
chr17	25543001	25543121
chr17	26090997	26091117
chr17	26093021	26093141
chr17	26105952	26106072
chr17	26108193	26108313
chr17	26205529	26205649
chr17	26206930	26207050
chr17	27546779	27546899
chr17	27568409	27568529
chr17	27569751	27569871
chr17	27675101	27675221
chr17	27702065	27702185
chr17	27703633	27703753
chr17	27713734	27713854
chr17	27770517	27770637
chr17	29835595	29835715
chr17	32287913	32288033
chr17	33308899	33309019
chr17	33942519	33942639
chr17	33944553	33944673
chr17	34355904	34356024
chr17	34359368	34359488
chr17	36907804	36907924
chr17	36908695	36908815
chr17	37213128	37213248
chr17	37213839	37213959
chr17	37971971	37972091
chr17	37973878	37973998
chr17	38061811	38061931
chr17	38065204	38065324
chr17	38072317	38072437
chr17	38074839	38074959
chr17	38080540	38080660
chr17	38080944	38081064
chr17	38090455	38090575
chr17	38114629	38114749
chr17	38116621	38116741
chr17	38120842	38120962
chr17	38123696	38123816
chr17	39165205	39165325
chr17	40830194	40830314
chr17	40831723	40831843
chr17	41438135	41438255
chr17	41438345	41438465
chr17	43207942	43208062
chr17	43208214	43208334
chr17	45013067	45013187
chr17	45013937	45014057
chr17	45028818	45028938
chr17	45029605	45029725
chr17	45306881	45307001
chr17	45425127	45425247
chr17	46208446	46208566
chr17	46208828	46208948
chr17	46720091	46720211
chr17	46720712	46720832
chr17	46749123	46749243
chr17	48883160	48883280
chr17	49222088	49222208
chr17	53565391	53565511
chr17	53604215	53604335
chr17	55607396	55607516
chr17	55608280	55608400
chr17	55746318	55746438
chr17	55748692	55748812
chr17	57914902	57915022
chr17	57915907	57916027
chr17	61911838	61911958
chr17	61912790	61912910
chr17	62023497	62023617
chr17	62023771	62023891
chr17	63548741	63548861
chr17	63549572	63549692
chr17	63554336	63554456
chr17	63554785	63554905
chr17	64209558	64209678
chr17	64211701	64211821
chr17	64227037	64227157
chr17	64514971	64515091
chr17	64518520	64518640
chr17	65487423	65487543
chr17	65489224	65489344
chr17	66013758	66013878
chr17	68520660	68520780
chr17	69125240	69125360
chr17	69126073	69126193
chr17	69487615	69487735
chr17	69490856	69490976
chr17	70365619	70365739
chr17	70395768	70395888
chr17	70396468	70396588
chr17	70408823	70408943
chr17	70409564	70409684
chr17	70628015	70628135
chr17	70629885	70630005
chr17	70722936	70723056
chr17	70724975	70725095
chr17	71706188	71706308
chr17	71708338	71708458
chr17	71747201	71747321
chr17	71748782	71748902
chr17	72699310	72699430
chr17	72700404	72700524
chr17	75004033	75004153
chr17	76133221	76133341
chr17	76134879	76134999
chr17	76371199	76371319
chr17	76372892	76373012
chr17	77410179	77410299
chr17	77411281	77411401
chr17	79070889	79071009
chr17	79071750	79071870
chr17	79367735	79367855
chr17	79368484	79368604
chr17	80058979	80059099
chr18	2497121	2497241
chr18	2498917	2499037
chr18	2944136	2944256
chr18	2946372	2946492
chr18	3512038	3512158
chr18	3513859	3513979
chr18	7468105	7468225
chr18	9783064	9783184
chr18	9785249	9785369
chr18	10077736	10077856
chr18	10078087	10078207
chr18	20878551	20878671
chr18	20879550	20879670
chr18	21430619	21430739
chr18	21431566	21431686
chr18	29334880	29335000
chr18	31266203	31266323
chr18	31268483	31268603
chr18	40058766	40058886
chr18	40060555	40060675
chr18	40589307	40589427
chr18	40591990	40592110
chr18	43012731	43012851
chr18	43013432	43013552
chr18	47159017	47159137
chr18	47166998	47167118
chr18	47167458	47167578
chr18	47459429	47459549
chr18	47461911	47462031
chr18	55091374	55091494
chr18	55333181	55333301
chr18	55335357	55335477
chr18	57621699	57621819
chr18	57623110	57623230
chr18	60793420	60793540
chr18	60793852	60793972
chr18	60857676	60857796
chr18	60860327	60860447
chr18	62883530	62883650
chr18	62885027	62885147
chr18	67515541	67515661
chr18	67517708	67517828
chr18	67534620	67534740
chr18	70150712	70150832
chr18	70152752	70152872
chr18	70226828	70226948
chr18	70227070	70227190
chr18	70546344	70546464
chr18	71475508	71475628
chr18	71477264	71477384
chr18	71703145	71703265
chr18	71707006	71707126
chr18	77443139	77443259
chr19	1540767	1540887
chr19	1652986	1653106
chr19	1653258	1653378
chr19	2452079	2452199
chr19	2454873	2454993
chr19	2556023	2556143
chr19	4354052	4354172
chr19	7215267	7215387
chr19	7916970	7917090
chr19	7918033	7918153
chr19	8789090	8789210
chr19	8789578	8789698
chr19	10468710	10468830
chr19	10472759	10472879
chr19	10474205	10474325
chr19	10837699	10837819
chr19	10838792	10838912
chr19	11163268	11163388
chr19	11163648	11163768
chr19	11201747	11201867
chr19	11202706	11202826
chr19	11210784	11210904
chr19	11238813	11238933
chr19	11333851	11333971
chr19	13345945	13346065
chr19	16184808	16184928
chr19	16186483	16186603
chr19	17851791	17851911
chr19	18132234	18132354
chr19	18567084	18567204
chr19	19407930	19408050
chr19	19658236	19658356
chr19	19659653	19659773
chr19	19787252	19787372
chr19	19790067	19790187
chr19	20844287	20844407
chr19	31378068	31378188
chr19	33667470	33667590
chr19	33668358	33668478
chr19	35824066	35824186
chr19	35826922	35827042
chr19	35842393	35842513
chr19	37747512	37747632
chr19	40625535	40625655
chr19	41413626	41413746
chr19	41415765	41415885
chr19	41630523	41630643
chr19	44287342	44287462
chr19	45401301	45401421
chr19	45403850	45403970
chr19	47207341	47207461
chr19	47207912	47208032
chr19	49206459	49206579
chr19	49206972	49207092
chr19	49340717	49340837
chr19	49342177	49342297
chr19	52586723	52586843
chr19	52587496	52587616
chr19	52602500	52602620
chr19	53681396	53681516
chr19	54278931	54279051
chr19	57131099	57131219
chr19	57132374	57132494
chr19	57320048	57320168
chr19	57320758	57320878
chr19	58250643	58250763
chr2	3696122	3696242
chr2	3701083	3701203
chr2	3704550	3704670
chr2	3711196	3711316
chr2	3722013	3722133
chr2	3725139	3725259
chr2	4319002	4319122
chr2	6052540	6052660
chr2	6052946	6053066
chr2	8432047	8432167
chr2	8434383	8434503
chr2	8444582	8444702
chr2	8665660	8665780
chr2	8666587	8666707
chr2	10903258	10903378
chr2	13685454	13685574
chr2	13685763	13685883
chr2	15920618	15920738
chr2	15926009	15926129
chr2	18298884	18299004
chr2	18300182	18300302
chr2	19946344	19946464
chr2	20900960	20901080
chr2	21100181	21100301
chr2	21101750	21101870
chr2	21231009	21231129
chr2	21231537	21231657
chr2	21242007	21242127
chr2	21245241	21245361
chr2	21263689	21263809
chr2	21264848	21264968
chr2	21284123	21284243
chr2	21289383	21289503
chr2	22821329	22821449
chr2	22822961	22823081
chr2	23898629	23898749
chr2	25102864	25102984
chr2	25103216	25103336
chr2	25157746	25157866
chr2	25304993	25305113
chr2	25305953	25306073
chr2	25887761	25887881
chr2	27730132	27730252
chr2	29247101	29247221
chr2	31375726	31375846
chr2	31377791	31377911
chr2	31463926	31464046
chr2	31465416	31465536
chr2	33057696	33057816
chr2	34284525	34284645
chr2	34285365	34285485
chr2	34304637	34304757
chr2	34305872	34305992
chr2	36673072	36673192
chr2	36677554	36677674
chr2	37467893	37468013
chr2	40115482	40115602
chr2	40116782	40116902
chr2	41343969	41344089
chr2	42277307	42277427
chr2	44064803	44064923
chr2	44065434	44065554
chr2	44073733	44073853
chr2	44074442	44074562
chr2	52714071	52714191
chr2	60280832	60280952
chr2	60282188	60282308
chr2	61064321	61064441
chr2	61067780	61067900
chr2	61081179	61081299
chr2	61081671	61081791
chr2	61089719	61089839
chr2	61163640	61163760
chr2	61164658	61164778
chr2	64364306	64364426
chr2	67302506	67302626
chr2	67303534	67303654
chr2	81855675	81855795
chr2	81856567	81856687
chr2	83291658	83291778
chr2	83293483	83293603
chr2	84708189	84708309
chr2	84709585	84709705
chr2	96343354	96343474
chr2	96344739	96344859
chr2	96822339	96822459
chr2	96824057	96824177
chr2	96839992	96840112
chr2	96842633	96842753
chr2	102674350	102674470
chr2	102675558	102675678
chr2	102731153	102731273
chr2	102732218	102732338
chr2	102862101	102862221
chr2	102863760	102863880
chr2	102881445	102881565
chr2	102954379	102954499
chr2	102955129	102955249
chr2	102965899	102966019
chr2	102972249	102972369
chr2	102985958	102986078
chr2	102986706	102986826
chr2	104431962	104432082
chr2	104432646	104432766
chr2	105137549	105137669
chr2	105139184	105139304
chr2	107484644	107484764
chr2	107484899	107485019
chr2	108883720	108883840
chr2	108885720	108885840
chr2	109673746	109673866
chr2	109675215	109675335
chr2	111615912	111616032
chr2	111616824	111616944
chr2	111796828	111796948
chr2	111797470	111797590
chr2	111871167	111871287
chr2	111872850	111872970
chr2	112004060	112004180
chr2	113358064	113358184
chr2	113683407	113683527
chr2	114823761	114823881
chr2	114826996	114827116
chr2	118815738	118815858
chr2	118817140	118817260
chr2	118835434	118835554
chr2	118848685	118848805
chr2	118849720	118849840
chr2	121101027	121101147
chr2	121158997	121159117
chr2	121160115	121160235
chr2	121309618	121309738
chr2	128502342	128502462
chr2	128502725	128502845
chr2	132170487	132170607
chr2	132170923	132171043
chr2	133189066	133189186
chr2	135214134	135214254
chr2	135215515	135215635
chr2	135837965	135838085
chr2	140626822	140626942
chr2	145800972	145801092
chr2	145801893	145802013
chr2	150397853	150397973
chr2	150455746	150455866
chr2	150459119	150459239
chr2	150654511	150654631
chr2	150656139	150656259
chr2	153483384	153483504
chr2	153484826	153484946
chr2	163260342	163260462
chr2	163261529	163261649
chr2	164906600	164906720
chr2	164906863	164906983
chr2	164915086	164915206
chr2	164915566	164915686
chr2	164963080	164963200
chr2	164964406	164964526
chr2	165085838	165085958
chr2	165087419	165087539
chr2	165750268	165750388
chr2	165751265	165751385
chr2	169040310	169040430
chr2	169828938	169829058
chr2	169830640	169830760
chr2	171540646	171540766
chr2	174326606	174326726
chr2	174327905	174328025
chr2	179737326	179737446
chr2	179738599	179738719
chr2	186340874	186340994
chr2	188196256	188196376
chr2	188196730	188196850
chr2	188342612	188342732
chr2	188343892	188344012
chr2	189848055	189848175
chr2	189849462	189849582
chr2	198912545	198912665
chr2	198914976	198915096
chr2	201021594	201021714
chr2	201023068	201023188
chr2	201149563	201149683
chr2	202109271	202109391
chr2	203531697	203531817
chr2	203533730	203533850
chr2	203747367	203747487
chr2	203752178	203752298
chr2	207842647	207842767
chr2	211495283	211495403
chr2	211495769	211495889
chr2	211539409	211539529
chr2	211541008	211541128
chr2	213187522	213187642
chr2	213190856	213190976
chr2	213823077	213823197
chr2	213824116	213824236
chr2	216284690	216284810
chr2	216285405	216285525
chr2	216302158	216302278
chr2	217452417	217452537
chr2	217454803	217454923
chr2	218677329	218677449
chr2	218679531	218679651
chr2	218682816	218682936
chr2	223917697	223917817
chr2	223918221	223918341
chr2	225557351	225557471
chr2	227065587	227065707
chr2	227772486	227772606
chr2	227774051	227774171
chr2	228397271	228397391
chr2	228397680	228397800
chr2	228713144	228713264
chr2	228715662	228715782
chr2	229511343	229511463
chr2	230223845	230223965
chr2	230224096	230224216
chr2	233997282	233997402
chr2	233999164	233999284
chr2	234676966	234677086
chr2	234812489	234812609
chr2	234818580	234818700
chr2	234818982	234819102
chr2	235304185	235304305
chr2	235335228	235335348
chr2	235336038	235336158
chr2	239347754	239347874
chr2	241494775	241494895
chr2	242050777	242050897
chr2	242051663	242051783
chr2	242371867	242371987
chr2	243028285	243028405
chr20	1923470	1923590
chr20	1925722	1925842
chr20	2458014	2458134
chr20	3827438	3827558
chr20	7387878	7387998
chr20	10967635	10967755
chr20	11173435	11173555
chr20	11175762	11175882
chr20	11242045	11242165
chr20	11242758	11242878
chr20	12962590	12962710
chr20	14387737	14387857
chr20	14389122	14389242
chr20	15599036	15599156
chr20	15600869	15600989
chr20	15604180	15604300
chr20	15607673	15607793
chr20	17843517	17843637
chr20	17846277	17846397
chr20	19363756	19363876
chr20	24726175	24726295
chr20	24727319	24727439
chr20	25204776	25204896
chr20	25207296	25207416
chr20	34152578	34152698
chr20	34153138	34153258
chr20	36243917	36244037
chr20	39091299	39091419
chr20	39229012	39229132
chr20	39672371	39672491
chr20	39810808	39810928
chr20	39811503	39811623
chr20	41408821	41408941
chr20	41410261	41410381
chr20	42657669	42657789
chr20	43041895	43042015
chr20	43042592	43042712
chr20	43981946	43982066
chr20	46208326	46208446
chr20	46209342	46209462
chr20	48522072	48522192
chr20	48522593	48522713
chr20	48554676	48554796
chr20	50140439	50140559
chr20	51555006	51555126
chr20	52356895	52357015
chr20	52357358	52357478
chr20	52479890	52480010
chr20	52482587	52482707
chr20	52679252	52679372
chr20	52681105	52681225
chr20	52805965	52806085
chr20	52808510	52808630
chr20	55582203	55582323
chr20	55583258	55583378
chr20	56662278	56662398
chr20	56663403	56663523
chr20	57164216	57164336
chr20	57586432	57586552
chr20	57588198	57588318
chr20	57751941	57752061
chr20	57758571	57758691
chr20	57760253	57760373
chr20	61014027	61014147
chr20	61015642	61015762
chr20	61895613	61895733
chr20	61895935	61896055
chr20	62823312	62823432
chr20	62823955	62824075
chr21	16465499	16465619
chr21	27714403	27714523
chr21	27717189	27717309
chr21	32442392	32442512
chr21	35599534	35599654
chr21	35651161	35651281
chr21	35652438	35652558
chr21	36125420	36125540
chr21	36126612	36126732
chr21	37801486	37801606
chr21	38008353	38008473
chr21	40204857	40204977
chr21	40206926	40207046
chr21	40390003	40390123
chr21	40391518	40391638
chr21	41122799	41122919
chr21	44154470	44154590
chr21	44157966	44158086
chr21	45594068	45594188
chr21	46629402	46629522
chr21	46630638	46630758
chr21	47832753	47832873
chr21	47833392	47833512
chr21	48019713	48019833
chr21	48021243	48021363
chr22	18939752	18939872
chr22	18942304	18942424
chr22	19609514	19609634
chr22	23765000	23765120
chr22	23890885	23891005
chr22	26688738	26688858
chr22	30378462	30378582
chr22	30380673	30380793
chr22	30829550	30829670
chr22	31151285	31151405
chr22	31152010	31152130
chr22	33961307	33961427
chr22	33961796	33961916
chr22	34386067	34386187
chr22	34387176	34387296
chr22	34601181	34601301
chr22	35710640	35710760
chr22	35711481	35711601
chr22	37259944	37260064
chr22	37533426	37533546
chr22	38594791	38594911
chr22	41658668	41658788
chr22	41661511	41661631
chr22	44845375	44845495
chr22	44846259	44846379
chr22	45667473	45667593
chr22	45668599	45668719
chr22	46629186	46629306
chr22	46630912	46631032
chr22	46983132	46983252
chr22	46984385	46984505
chr3	2655217	2655337
chr3	3614755	3614875
chr3	6396043	6396163
chr3	6396781	6396901
chr3	10885925	10886045
chr3	12626153	12626273
chr3	12626621	12626741
chr3	15212285	15212405
chr3	15213256	15213376
chr3	17124262	17124382
chr3	18782717	18782837
chr3	25520301	25520421
chr3	25520963	25521083
chr3	27537759	27537879
chr3	29453278	29453398
chr3	29455074	29455194
chr3	31794145	31794265
chr3	31795786	31795906
chr3	32927641	32927761
chr3	32929328	32929448
chr3	33064834	33064954
chr3	33065375	33065495
chr3	35639663	35639783
chr3	35640081	35640201
chr3	39847364	39847484
chr3	40225543	40225663
chr3	40226749	40226869
chr3	41878165	41878285
chr3	41988116	41988236
chr3	42906123	42906243
chr3	42906671	42906791
chr3	45636878	45636998
chr3	46481936	46482056
chr3	46484567	46484687
chr3	47926227	47926347
chr3	54799170	54799290
chr3	55183699	55183819
chr3	55193956	55194076
chr3	55195137	55195257
chr3	55808173	55808293
chr3	56849627	56849747
chr3	56850898	56851018
chr3	56865868	56865988
chr3	58203202	58203322
chr3	58380819	58380939
chr3	58381759	58381879
chr3	60995068	60995188
chr3	60995800	60995920
chr3	64293326	64293446
chr3	66525511	66525631
chr3	66527152	66527272
chr3	67416459	67416579
chr3	67417217	67417337
chr3	69417060	69417180
chr3	70653792	70653912
chr3	70655452	70655572
chr3	94242038	94242158
chr3	94245674	94245794
chr3	100474260	100474380
chr3	100477302	100477422
chr3	109203737	109203857
chr3	109206291	109206411
chr3	112269950	112270070
chr3	113680243	113680363
chr3	113681079	113681199
chr3	122013790	122013910
chr3	122015458	122015578
chr3	124339995	124340115
chr3	128260860	128260980
chr3	128337399	128337519
chr3	128339161	128339281
chr3	132161357	132161477
chr3	132163805	132163925
chr3	132726950	132727070
chr3	133198811	133198931
chr3	138121101	138121221
chr3	138122266	138122386
chr3	141102360	141102480
chr3	141103354	141103474
chr3	141375479	141375599
chr3	141377334	141377454
chr3	152670827	152670947
chr3	152721702	152721822
chr3	152721983	152722103
chr3	155045245	155045365
chr3	155046802	155046922
chr3	162161383	162161503
chr3	162161832	162161952
chr3	163735245	163735365
chr3	163737451	163737571
chr3	165491127	165491247
chr3	165493282	165493402
chr3	169100360	169100480
chr3	169101826	169101946
chr3	169165188	169165308
chr3	169166459	169166579
chr3	169299431	169299551
chr3	170834117	170834237
chr3	170834838	170834958
chr3	177853812	177853932
chr3	177856191	177856311
chr3	178427754	178427874
chr3	178431172	178431292
chr3	184084448	184084568
chr3	184086302	184086422
chr3	187543086	187543206
chr3	187938566	187938686
chr3	188128352	188128472
chr3	188130038	188130158
chr3	188442133	188442253
chr3	188442968	188443088
chr3	189400544	189400664
chr3	189402273	189402393
chr3	189758276	189758396
chr3	189759834	189759954
chr3	189885128	189885248
chr3	196255500	196255620
chr3	196255951	196256071
chr3	197077793	197077913
chr3	197080018	197080138
chr4	3472729	3472849
chr4	3473498	3473618
chr4	5367858	5367978
chr4	5369302	5369422
chr4	6891329	6891449
chr4	8505140	8505260
chr4	10330904	10331024
chr4	10331347	10331467
chr4	14867420	14867540
chr4	15682766	15682886
chr4	15786088	15786208
chr4	16034752	16034872
chr4	16037043	16037163
chr4	25908576	25908696
chr4	31738967	31739087
chr4	31740286	31740406
chr4	31791918	31792038
chr4	31964133	31964253
chr4	31967241	31967361
chr4	34925301	34925421
chr4	36325166	36325286
chr4	36328430	36328550
chr4	37803311	37803431
chr4	37804649	37804769
chr4	38366808	38366928
chr4	38367737	38367857
chr4	38761101	38761221
chr4	38799111	38799231
chr4	38800285	38800405
chr4	38812584	38812704
chr4	39087614	39087734
chr4	39088370	39088490
chr4	48175921	48176041
chr4	54798988	54799108
chr4	59213413	59213533
chr4	59214847	59214967
chr4	59503445	59503565
chr4	62382441	62382561
chr4	62383467	62383587
chr4	72026628	72026748
chr4	72607556	72607676
chr4	72608795	72608915
chr4	78235862	78235982
chr4	78236747	78236867
chr4	80391222	80391342
chr4	80393224	80393344
chr4	81170015	81170135
chr4	81184137	81184257
chr4	81184383	81184503
chr4	84565823	84565943
chr4	84567619	84567739
chr4	86702393	86702513
chr4	87231675	87231795
chr4	87233700	87233820
chr4	88773166	88773286
chr4	88775304	88775424
chr4	89421161	89421281
chr4	95856071	95856191
chr4	95857668	95857788
chr4	100321461	100321581
chr4	100322693	100322813
chr4	102562074	102562194
chr4	103188498	103188618
chr4	106047807	106047927
chr4	106049119	106049239
chr4	106619698	106619818
chr4	106687789	106687909
chr4	109016296	109016416
chr4	109017449	109017569
chr4	111380243	111380363
chr4	111382434	111382554
chr4	111733894	111734014
chr4	111734648	111734768
chr4	112923956	112924076
chr4	113853882	113854002
chr4	113856498	113856618
chr4	114683061	114683181
chr4	116194390	116194510
chr4	123328807	123328927
chr4	123373012	123373132
chr4	123373191	123373311
chr4	142709842	142709962
chr4	144002917	144003037
chr4	144004530	144004650
chr4	144357600	144357720
chr4	144357927	144358047
chr4	145436175	145436295
chr4	145436633	145436753
chr4	145460095	145460215
chr4	145460576	145460696
chr4	145483674	145483794
chr4	145486442	145486562
chr4	148047222	148047342
chr4	148049497	148049617
chr4	148393172	148393292
chr4	148394355	148394475
chr4	148399184	148399304
chr4	148401651	148401771
chr4	155486840	155486960
chr4	155488961	155489081
chr4	156510027	156510147
chr4	156634271	156634391
chr4	156643211	156643331
chr4	156646767	156646887
chr4	159442749	159442869
chr4	159445947	159446067
chr4	160095327	160095447
chr4	160096649	160096769
chr4	167085537	167085657
chr4	167087404	167087524
chr4	186228180	186228300
chr4	186601182	186601302
chr4	186602407	186602527
chr5	609424	609544
chr5	610479	610599
chr5	1460256	1460376
chr5	1652962	1653082
chr5	1654735	1654855
chr5	1876922	1877042
chr5	4029027	4029147
chr5	10655137	10655257
chr5	10655939	10656059
chr5	11111516	11111636
chr5	13739805	13739925
chr5	13742413	13742533
chr5	13957083	13957203
chr5	13957722	13957842
chr5	15785255	15785375
chr5	15791370	15791490
chr5	15792737	15792857
chr5	32688795	32688915
chr5	32689812	32689932
chr5	32713589	32713709
chr5	32802198	32802318
chr5	32805401	32805521
chr5	32814803	32814923
chr5	34628383	34628503
chr5	34628780	34628900
chr5	36137479	36137599
chr5	36137681	36137801
chr5	36423699	36423819
chr5	40486660	40486780
chr5	52178961	52179081
chr5	52179807	52179927
chr5	52194803	52194923
chr5	60615099	60615219
chr5	60616318	60616438
chr5	73057268	73057388
chr5	73059349	73059469
chr5	74625307	74625427
chr5	74625533	74625653
chr5	74650240	74650360
chr5	74650356	74650476
chr5	74656350	74656470
chr5	74658381	74658501
chr5	76023339	76023459
chr5	77515975	77516095
chr5	77518070	77518190
chr5	82433001	82433121
chr5	82438519	82438639
chr5	83907007	83907127
chr5	83907251	83907371
chr5	88099252	88099372
chr5	88100418	88100538
chr5	93698849	93698969
chr5	95035111	95035231
chr5	95037233	95037353
chr5	96100747	96100867
chr5	96101988	96102108
chr5	98879953	98880073
chr5	104346169	104346289
chr5	104349131	104349251
chr5	110008361	110008481
chr5	110144945	110145065
chr5	110153902	110154022
chr5	110156601	110156721
chr5	110401496	110401616
chr5	110435347	110435467
chr5	110435830	110435950
chr5	110465557	110465677
chr5	110467636	110467756
chr5	110771402	110771522
chr5	110772474	110772594
chr5	115596661	115596781
chr5	115597399	115597519
chr5	115975477	115975597
chr5	122613224	122613344
chr5	122617788	122617908
chr5	122853702	122853822
chr5	122855778	122855898
chr5	124587696	124587816
chr5	131665857	131665977
chr5	131668138	131668258
chr5	131672447	131672567
chr5	131722776	131722896
chr5	131724541	131724661
chr5	131743784	131743904
chr5	131744846	131744966
chr5	131794718	131794838
chr5	131798403	131798523
chr5	131829154	131829274
chr5	131829592	131829712
chr5	131861887	131862007
chr5	131863244	131863364
chr5	131901279	131901399
chr5	131971097	131971217
chr5	131995438	131995558
chr5	132047617	132047737
chr5	133021665	133021785
chr5	133023298	133023418
chr5	134510199	134510319
chr5	134511740	134511860
chr5	141445580	141445700
chr5	141447685	141447805
chr5	141863889	141864009
chr5	142017343	142017463
chr5	142091932	142092052
chr5	142150822	142150942
chr5	142152417	142152537
chr5	142381623	142381743
chr5	142382391	142382511
chr5	147845006	147845126
chr5	150478681	150478801
chr5	152733848	152733968
chr5	153170450	153170570
chr5	156464273	156464393
chr5	156932740	156932860
chr5	157803724	157803844
chr5	157805993	157806113
chr5	157847705	157847825
chr5	158603974	158604094
chr5	158604434	158604554
chr5	158716117	158716237
chr5	158717863	158717983
chr5	158749840	158749960
chr5	158828736	158828856
chr5	158831270	158831390
chr5	174234695	174234815
chr5	179136757	179136877
chr5	179470734	179470854
chr5	179472046	179472166
chr6	410930	411050
chr6	411170	411290
chr6	416955	417075
chr6	1124644	1124764
chr6	1125472	1125592
chr6	3273694	3273814
chr6	8002490	8002610
chr6	8059408	8059528
chr6	8059919	8060039
chr6	8227807	8227927
chr6	8229768	8229888
chr6	8959287	8959407
chr6	10528982	10529102
chr6	10906066	10906186
chr6	10907783	10907903
chr6	11006479	11006599
chr6	12889672	12889792
chr6	12901491	12901611
chr6	12904919	12905039
chr6	12926689	12926809
chr6	12928234	12928354
chr6	13269544	13269664
chr6	13272050	13272170
chr6	15628471	15628591
chr6	15629257	15629377
chr6	18242154	18242274
chr6	19676119	19676239
chr6	19678241	19678361
chr6	21995943	21996063
chr6	21997136	21997256
chr6	22017324	22017444
chr6	22018528	22018648
chr6	22247122	22247242
chr6	24546598	24546718
chr6	24721254	24721374
chr6	24722159	24722279
chr6	25533907	25534027
chr6	25776827	25776947
chr6	25776968	25777088
chr6	25829690	25829810
chr6	25894697	25894817
chr6	25896232	25896352
chr6	26045823	26045943
chr6	26091346	26091466
chr6	26092876	26092996
chr6	26106121	26106241
chr6	26108061	26108181
chr6	26325818	26325938
chr6	26327972	26328092
chr6	26554816	26554936
chr6	26555580	26555700
chr6	26704330	26704450
chr6	27265586	27265706
chr6	27266018	27266138
chr6	27470341	27470461
chr6	27471619	27471739
chr6	27559956	27560076
chr6	27561166	27561286
chr6	27635426	27635546
chr6	27637145	27637265
chr6	27834530	27834650
chr6	28020340	28020460
chr6	28020973	28021093
chr6	28408776	28408896
chr6	28686729	28686849
chr6	28688116	28688236
chr6	28696738	28696858
chr6	28697925	28698045
chr6	28805419	28805539
chr6	28806696	28806816
chr6	28950328	28950448
chr6	29356313	29356433
chr6	29627229	29627349
chr6	29670224	29670344
chr6	29670544	29670664
chr6	29705975	29706095
chr6	29708361	29708481
chr6	29720757	29720877
chr6	29720987	29721107
chr6	29913825	29913945
chr6	29924103	29924223
chr6	30092195	30092315
chr6	30278930	30279050
chr6	30279322	30279442
chr6	30757310	30757430
chr6	31241914	31242034
chr6	31251827	31251947
chr6	31253290	31253410
chr6	31271994	31272114
chr6	31275577	31275697
chr6	31334904	31335024
chr6	31431038	31431158
chr6	31473617	31473737
chr6	31499447	31499567
chr6	31566662	31566782
chr6	31615129	31615249
chr6	31616370	31616490
chr6	31633421	31633541
chr6	32122115	32122235
chr6	32122582	32122702
chr6	32138877	32138997
chr6	32150849	32150969
chr6	32182029	32182149
chr6	32184647	32184767
chr6	32256591	32256711
chr6	32308165	32308285
chr6	32309034	32309154
chr6	32339760	32339880
chr6	32379304	32379424
chr6	32380553	32380673
chr6	32412121	32412241
chr6	32412693	32412813
chr6	32548280	32548400
chr6	32550355	32550475
chr6	32572669	32572789
chr6	32576657	32576777
chr6	32578024	32578144
chr6	32589134	32589254
chr6	32603961	32604081
chr6	32605121	32605241
chr6	32609418	32609538
chr6	32610920	32611040
chr6	32625939	32626059
chr6	32627190	32627310
chr6	32632983	32633103
chr6	32637188	32637308
chr6	32657926	32658046
chr6	32659575	32659695
chr6	32667016	32667136
chr6	32678916	32679036
chr6	32687652	32687772
chr6	32688534	32688654
chr6	32951718	32951838
chr6	32986492	32986612
chr6	32988074	32988194
chr6	33042168	33042288
chr6	33043369	33043489
chr6	33050235	33050355
chr6	33050843	33050963
chr6	33142678	33142798
chr6	33143994	33144114
chr6	33281603	33281723
chr6	33485481	33485601
chr6	33487062	33487182
chr6	33539605	33539725
chr6	33540995	33541115
chr6	33546362	33546482
chr6	33547539	33547659
chr6	33669428	33669548
chr6	33806852	33806972
chr6	33809174	33809294
chr6	34384124	34384244
chr6	34385254	34385374
chr6	34494158	34494278
chr6	34495291	34495411
chr6	34545736	34545856
chr6	34547584	34547704
chr6	34897935	34898055
chr6	35034165	35034285
chr6	35035416	35035536
chr6	35404021	35404141
chr6	35405009	35405129
chr6	35696277	35696397
chr6	39173492	39173612
chr6	39175424	39175544
chr6	39279964	39280084
chr6	39784382	39784502
chr6	41622616	41622736
chr6	41623110	41623230
chr6	42750968	42751088
chr6	42751987	42752107
chr6	43708906	43709026
chr6	43710203	43710323
chr6	43758138	43758258
chr6	43759674	43759794
chr6	44595780	44595900
chr6	44596703	44596823
chr6	44767066	44767186
chr6	44769488	44769608
chr6	47040723	47040843
chr6	47041204	47041324
chr6	51067488	51067608
chr6	52451755	52451875
chr6	52455566	52455686
chr6	55375856	55375976
chr6	55377956	55378076
chr6	57445280	57445400
chr6	57446999	57447119
chr6	57538537	57538657
chr6	57541338	57541458
chr6	72192031	72192151
chr6	76559067	76559187
chr6	76560801	76560921
chr6	77791898	77792018
chr6	79557391	79557511
[truncated: 404 more rows]

## Sheet: Intronic Controls AEC
Chromosome	Start	End
chr1	5975683	5975803
chr1	5976983	5977103
chr1	10367824	10367944
chr1	10368747	10368867
chr1	31471703	31471823
chr1	31473148	31473268
chr1	32214829	32214949
chr1	32216164	32216284
chr1	56982125	56982245
chr1	56983790	56983910
chr1	57360211	57360331
chr1	67172383	67172503
chr1	70420549	70420669
chr1	70631265	70631385
chr1	70632725	70632845
chr1	77782049	77782169
chr1	77785372	77785492
chr1	77913216	77913336
chr1	77916267	77916387
chr1	78293303	78293423
chr1	94125809	94125929
chr1	108236986	108237106
chr1	108239180	108239300
chr1	108268943	108269063
chr1	108269849	108269969
chr1	157726051	157726171
chr1	202234923	202235043
chr1	241861445	241861565
chr1	241864209	241864329
chr1	244662223	244662343
chr10	420936	421056
chr10	423031	423151
chr10	7252819	7252939
chr10	7255551	7255671
chr10	12028184	12028304
chr10	12030854	12030974
chr10	19942411	19942531
chr10	19943953	19944073
chr10	25850383	25850503
chr10	26423294	26423414
chr10	34640156	34640276
chr10	34642818	34642938
chr10	35780338	35780458
chr10	35782077	35782197
chr10	63967574	63967694
chr10	63970728	63970848
chr10	69940488	69940608
chr10	74279147	74279267
chr10	74280660	74280780
chr10	77950766	77950886
chr10	77951479	77951599
chr10	78723625	78723745
chr10	103258228	103258348
chr10	103260304	103260424
chr10	103739644	103739764
chr10	122304601	122304721
chr11	36661424	36661544
chr11	44203857	44203977
chr11	44207299	44207419
chr11	46538286	46538406
chr11	46540355	46540475
chr11	69987707	69987827
chr11	70425402	70425522
chr11	70428338	70428458
chr11	86976864	86976984
chr11	86978618	86978738
chr11	89098258	89098378
chr11	100001702	100001822
chr11	103140418	103140538
chr11	103142185	103142305
chr11	111694137	111694257
chr12	18530039	18530159
chr12	29680963	29681083
chr12	29682396	29682516
chr12	44962189	44962309
chr12	44963857	44963977
chr12	62912414	62912534
chr12	64445780	64445900
chr12	64447584	64447704
chr12	64515635	64515755
chr12	81035824	81035944
chr12	107062414	107062534
chr12	118646128	118646248
chr13	24808600	24808720
chr13	24812946	24813066
chr13	36084150	36084270
chr13	45754556	45754676
chr13	60365762	60365882
chr13	90723731	90723851
chr13	90724854	90724974
chr13	96427857	96427977
chr13	99931179	99931299
chr13	99932767	99932887
chr13	103495388	103495508
chr14	31196934	31197054
chr14	39803121	39803241
chr14	66087250	66087370
chr14	66090554	66090674
chr14	68341737	68341857
chr14	68342659	68342779
chr14	72183041	72183161
chr14	72183423	72183543
chr14	73117513	73117633
chr14	73119381	73119501
chr14	76919096	76919216
chr14	78379997	78380117
chr14	78383629	78383749
chr14	90492095	90492215
chr14	90493774	90493894
chr15	51846609	51846729
chr15	56229724	56229844
chr15	57829177	57829297
chr15	57829850	57829970
chr15	64525153	64525273
chr15	84455946	84456066
chr15	86243068	86243188
chr15	86244469	86244589
chr15	87156498	87156618
chr15	87158512	87158632
chr16	969225	969345
chr16	27741101	27741221
chr16	61752518	61752638
chr16	61754854	61754974
chr16	64993596	64993716
chr16	64995185	64995305
chr16	77343625	77343745
chr16	77345240	77345360
chr16	83797873	83797993
chr17	7651303	7651423
chr17	37252743	37252863
chr17	44081814	44081934
chr17	44083164	44083284
chr17	45500777	45500897
chr17	49719329	49719449
chr17	49719665	49719785
chr17	49915723	49915843
chr17	57904090	57904210
chr17	57905818	57905938
chr17	61750824	61750944
chr17	61752334	61752454
chr17	62257186	62257306
chr17	75161744	75161864
chr18	3575175	3575295
chr18	21676567	21676687
chr18	21679542	21679662
chr18	30921861	30921981
chr18	34221357	34221477
chr18	44129946	44130066
chr18	44132268	44132388
chr18	50787746	50787866
chr18	54595225	54595345
chr18	54596967	54597087
chr18	67746886	67747006
chr18	67749342	67749462
chr19	35316254	35316374
chr2	8313124	8313244
chr2	8900654	8900774
chr2	8901119	8901239
chr2	15479224	15479344
chr2	15481929	15482049
chr2	15526102	15526222
chr2	23885517	23885637
chr2	23886651	23886771
chr2	25689510	25689630
chr2	25691098	25691218
chr2	32971183	32971303
chr2	32972735	32972855
chr2	39255719	39255839
chr2	42875768	42875888
chr2	44089766	44089886
chr2	47226943	47227063
chr2	47227826	47227946
chr2	61532603	61532723
chr2	74771763	74771883
chr2	106734943	106735063
chr2	118722937	118723057
chr2	118724382	118724502
chr2	133509266	133509386
chr2	133511228	133511348
chr2	133972505	133972625
chr2	133975032	133975152
chr2	137957126	137957246
chr2	171207851	171207971
chr2	171210264	171210384
chr2	175275848	175275968
chr2	175682011	175682131
chr2	175683835	175683955
chr2	178692057	178692177
chr2	178695956	178696076
chr2	182379068	182379188
chr2	182382922	182383042
chr2	203605142	203605262
chr2	203954342	203954462
chr2	210552456	210552576
chr2	210555496	210555616
chr2	217040235	217040355
chr2	217040551	217040671
chr2	232201678	232201798
chr20	20463759	20463879
chr20	20464138	20464258
chr20	33913869	33913989
chr20	33914586	33914706
chr20	34510030	34510150
chr20	40135974	40136094
chr20	40844782	40844902
chr20	40847370	40847490
chr20	45805057	45805177
chr20	45808283	45808403
chr20	50031360	50031480
chr20	50033371	50033491
chr20	50248292	50248412
chr20	50250775	50250895
chr20	50320404	50320524
chr20	50321764	50321884
chr21	32530233	32530353
chr21	32532235	32532355
chr21	45019865	45019985
chr21	45023066	45023186
chr22	24786529	24786649
chr22	24787199	24787319
chr22	26369044	26369164
chr22	26370781	26370901
chr3	11626186	11626306
chr3	15771725	15771845
chr3	25615319	25615439
chr3	25617373	25617493
chr3	40215782	40215902
chr3	43629008	43629128
chr3	56796590	56796710
chr3	62130037	62130157
chr3	62131939	62132059
chr3	64566368	64566488
chr3	64567312	64567432
chr3	85999252	85999372
chr3	120962038	120962158
chr3	123027761	123027881
chr3	123028737	123028857
chr3	143463956	143464076
chr3	151118516	151118636
chr3	151120108	151120228
chr3	157088504	157088624
chr3	157091920	157092040
chr3	159734559	159734679
chr3	159734892	159735012
chr3	160054472	160054592
chr3	188990602	188990722
chr3	188992889	188993009
chr3	196897895	196898015
chr3	197646183	197646303
chr4	745887	746007
chr4	746509	746629
chr4	24845919	24846039
chr4	24847752	24847872
chr4	36100316	36100436
chr4	36102009	36102129
chr4	81825737	81825857
chr4	81829666	81829786
chr4	87710757	87710877
chr4	102972335	102972455
chr4	119704805	119704925
chr4	147236324	147236444
chr4	149055052	149055172
chr4	162766283	162766403
chr4	162769256	162769376
chr4	166197580	166197700
chr4	183641674	183641794
chr4	183683836	183683956
chr4	183685258	183685378
chr5	7809918	7810038
chr5	7812061	7812181
chr5	9142666	9142786
chr5	32044785	32044905
chr5	58497442	58497562
chr5	58500440	58500560
chr5	68699876	68699996
chr5	78714781	78714901
chr5	78715430	78715550
chr5	118222716	118222836
chr5	118225457	118225577
chr5	145184781	145184901
chr5	160085019	160085139
chr5	167480368	167480488
chr5	167481725	167481845
chr5	167501136	167501256
chr5	167534609	167534729
chr5	167536039	167536159
chr6	11728309	11728429
chr6	11730282	11730402
chr6	13251262	13251382
chr6	13252639	13252759
chr6	17485342	17485462
chr6	18188542	18188662
chr6	54058587	54058707
chr6	54060802	54060922
chr6	66078203	66078323
chr6	66078700	66078820
chr6	69764603	69764723
chr6	70760676	70760796
chr6	70763665	70763785
chr6	99357715	99357835
chr6	106686882	106687002
chr6	126224374	126224494
chr6	128356659	128356779
chr6	128358188	128358308
chr6	129753357	129753477
chr6	129754417	129754537
chr6	131238904	131239024
chr6	147604784	147604904
chr6	147606200	147606320
chr6	151096563	151096683
chr6	159096329	159096449
chr7	22245480	22245600
chr7	22247982	22248102
chr7	28580252	28580372
chr7	28802738	28802858
chr7	28803975	28804095
chr7	37152097	37152217
chr7	37293422	37293542
chr7	42100560	42100680
chr7	66556694	66556814
chr7	72202345	72202465
chr7	75902060	75902180
chr7	75903717	75903837
chr7	77776346	77776466
chr7	80096941	80097061
chr7	80097796	80097916
chr7	81782501	81782621
chr7	83713366	83713486
chr7	117191937	117192057
chr7	133407706	133407826
chr7	133408824	133408944
chr7	133590279	133590399
chr7	151350448	151350568
chr7	151351132	151351252
chr7	154539665	154539785
chr8	1862351	1862471
chr8	1864687	1864807
chr8	30964834	30964954
chr8	48547386	48547506
chr8	51355661	51355781
chr8	51358294	51358414
chr8	88274884	88275004
chr8	98009366	98009486
chr8	103364924	103365044
chr8	103365434	103365554
chr8	116606373	116606493
chr8	116608445	116608565
chr8	120993086	120993206
chr9	2141900	2142020
chr9	2143542	2143662
chr9	6998321	6998441
chr9	6999779	6999899
chr9	17302830	17302950
chr9	17303816	17303936
chr9	17378683	17378803
chr9	22772669	22772789
chr9	36619787	36619907
chr9	71483772	71483892
chr9	71486162	71486282
chr9	73184883	73185003
chr9	73188686	73188806
chr9	96298605	96298725
chr9	96300941	96301061
chr9	101138548	101138668
chr9	112835741	112835861
chr9	112838988	112839108
chr9	113502259	113502379
chr9	113504109	113504229
chrX	2785490	2785610
chrX	10051338	10051458
chrX	10054263	10054383
chrX	15459283	15459403
chrX	32390234	32390354
chrX	32391044	32391164
chrX	32512295	32512415
chrX	32515050	32515170
chrX	32689142	32689262
chrX	32690344	32690464
chrX	67375031	67375151
chrX	96181480	96181600
chrX	129780174	129780294
chrX	129781071	129781191

## Sheet: Intergenic Controls AEC
Chromosome	Start	End
chr1	48064843	48064963
chr1	56325512	56325632
chr1	56326011	56326131
chr1	71037133	71037253
chr1	91605463	91605583
chr1	103765397	103765517
chr1	114815402	114815522
chr1	116033959	116034079
chr1	181331939	181332059
chr1	181899101	181899221
chr1	181899977	181900097
chr1	209009122	209009242
chr1	209010442	209010562
chr1	218342381	218342501
chr1	221690852	221690972
chr1	221692702	221692822
chr1	227626183	227626303
chr1	227628567	227628687
chr1	234979010	234979130
chr1	234980278	234980398
chr10	9715984	9716104
chr10	23109529	23109649
chr10	23110173	23110293
chr10	28691327	28691447
chr10	32451040	32451160
chr10	56957855	56957975
chr10	64736083	64736203
chr10	72810483	72810603
chr10	80370980	80371100
chr10	80371492	80371612
chr10	86613714	86613834
chr10	91939349	91939469
chr10	91939814	91939934
chr10	110377795	110377915
chr10	110379211	110379331
chr10	115118321	115118441
chr10	120650700	120650820
chr10	120652138	120652258
chr10	121965727	121965847
chr10	123021870	123021990
chr10	123022351	123022471
chr11	16627539	16627659
chr11	16629206	16629326
chr11	23160281	23160401
chr11	23162042	23162162
chr11	32266002	32266122
chr11	32270002	32270122
chr11	42040935	42041055
chr11	42780073	42780193
chr11	49406326	49406446
chr11	82277264	82277384
chr11	82279083	82279203
chr11	101175681	101175801
chr11	101177271	101177391
chr11	110852628	110852748
chr11	110855441	110855561
chr11	119734165	119734285
chr11	119735750	119735870
chr11	133526628	133526748
chr11	133527513	133527633
chr12	14323010	14323130
chr12	23514183	23514303
chr12	28999736	28999856
chr12	29004212	29004332
chr12	45976257	45976377
chr12	67271311	67271431
chr12	67273935	67274055
chr12	76605930	76606050
chr12	80464934	80465054
chr12	92673957	92674077
chr12	92678538	92678658
chr12	97604270	97604390
chr12	105930969	105931089
chr12	105932157	105932277
chr12	106294655	106294775
chr12	114597590	114597710
chr12	114598635	114598755
chr12	114995981	114996101
chr12	114998413	114998533
chr12	126294012	126294132
chr12	126755825	126755945
chr13	30647511	30647631
chr13	30651827	30651947
chr13	32108818	32108938
chr13	32110375	32110495
chr13	37867259	37867379
chr13	37867712	37867832
chr13	39771689	39771809
chr13	68695483	68695603
chr13	71875393	71875513
chr13	72860450	72860570
chr13	83124328	83124448
chr13	83127789	83127909
chr13	88824402	88824522
chr13	88827861	88827981
chr13	109101761	109101881
chr14	26216150	26216270
chr14	54642133	54642253
chr14	54643750	54643870
chr14	89483032	89483152
chr14	89483347	89483467
chr14	99407069	99407189
chr14	99409763	99409883
chr14	101705366	101705486
chr14	101706457	101706577
chr15	26584995	26585115
chr15	27889886	27890006
chr15	36544008	36544128
chr15	36545660	36545780
chr15	39266592	39266712
chr15	39269166	39269286
chr15	92215044	92215164
chr15	92219635	92219755
chr16	51489549	51489669
chr16	52866437	52866557
chr16	54636033	54636153
chr16	54638433	54638553
chr16	73838577	73838697
chr16	73840689	73840809
chr16	77613679	77613799
chr16	79435054	79435174
chr16	79437243	79437363
chr16	86094039	86094159
chr17	35129186	35129306
chr17	53645954	53646074
chr17	54041640	54041760
chr18	1947522	1947642
chr18	19597232	19597352
chr18	19889186	19889306
chr18	49476399	49476519
chr18	49477764	49477884
chr18	53423742	53423862
chr18	62753381	62753501
chr18	68752727	68752847
chr18	73487030	73487150
chr18	73487575	73487695
chr18	75330923	75331043
chr19	29336313	29336433
chr19	31960017	31960137
chr2	4347396	4347516
chr2	5237022	5237142
chr2	5955446	5955566
chr2	5958530	5958650
chr2	8583403	8583523
chr2	8585703	8585823
chr2	12995111	12995231
chr2	34712689	34712809
chr2	52094114	52094234
chr2	52094783	52094903
chr2	63951409	63951529
chr2	67830154	67830274
chr2	67831027	67831147
chr2	79553001	79553121
chr2	79553671	79553791
chr2	81279929	81280049
chr2	118175158	118175278
chr2	118175832	118175952
chr2	119478855	119478975
chr2	119481564	119481684
chr2	129812010	129812130
chr2	129812955	129813075
chr2	147972691	147972811
chr2	157778547	157778667
chr2	164970104	164970224
chr2	176415884	176416004
chr2	176417815	176417935
chr2	182649789	182649909
chr2	182651470	182651590
chr2	186191994	186192114
chr2	187149536	187149656
chr2	187958128	187958248
chr2	187960456	187960576
chr2	193335502	193335622
chr2	208262495	208262615
chr2	208264851	208264971
chr2	224191726	224191846
chr2	226085932	226086052
chr2	226087226	226087346
chr2	226761018	226761138
chr2	235600202	235600322
chr2	238118941	238119061
chr2	241226391	241226511
chr2	241228109	241228229
chr20	6941184	6941304
chr20	6943781	6943901
chr20	7608791	7608911
chr20	16969039	16969159
chr20	16970210	16970330
chr20	20888795	20888915
chr20	21866502	21866622
chr20	21867710	21867830
chr20	24073501	24073621
chr20	39487325	39487445
chr20	39488289	39488409
chr20	40473582	40473702
chr21	26592280	26592400
chr21	26594587	26594707
chr21	27690815	27690935
chr21	29755827	29755947
chr21	29756384	29756504
chr21	31424379	31424499
chr21	34291701	34291821
chr21	34292920	34293040
chr21	42364051	42364171
chr21	42366266	42366386
chr22	48777072	48777192
chr22	48778116	48778236
chr3	1008413	1008533
chr3	1011803	1011923
chr3	34415128	34415248
chr3	54041512	54041632
chr3	67168767	67168887
chr3	70531346	70531466
chr3	70534403	70534523
chr3	73993363	73993483
chr3	73995754	73995874
chr3	94075907	94076027
chr3	94077636	94077756
chr3	98932017	98932137
chr3	98933271	98933391
chr3	102719177	102719297
chr3	102720230	102720350
chr3	103570417	103570537
chr3	106207779	106207899
chr3	118300766	118300886
chr3	118303833	118303953
chr3	137609170	137609290
chr3	140539007	140539127
chr3	140539940	140540060
chr3	147338790	147338910
chr3	147339233	147339353
chr3	147621109	147621229
chr3	147624699	147624819
chr3	149822009	149822129
chr3	149824636	149824756
chr3	153044704	153044824
chr3	153479473	153479593
chr3	157565755	157565875
chr3	157567912	157568032
chr3	165359734	165359854
chr3	187236503	187236623
chr3	191581269	191581389
chr4	10279494	10279614
chr4	10280124	10280244
chr4	11026492	11026612
chr4	12812372	12812492
chr4	22141131	22141251
chr4	24689471	24689591
chr4	24691647	24691767
chr4	55777087	55777207
chr4	72786300	72786420
chr4	82241286	82241406
chr4	82241748	82241868
chr4	82833099	82833219
chr4	116624694	116624814
chr4	125134277	125134397
chr4	129585642	129585762
chr4	133038200	133038320
chr4	138589486	138589606
chr4	138592215	138592335
chr4	155937953	155938073
chr4	159309075	159309195
chr4	159310917	159311037
chr4	163548385	163548505
chr4	177971251	177971371
chr4	188756342	188756462
chr5	5898716	5898836
chr5	10866478	10866598
chr5	13246230	13246350
chr5	13247953	13248073
chr5	15381460	15381580
chr5	15384438	15384558
chr5	24005463	24005583
chr5	45033625	45033745
chr5	54156674	54156794
chr5	57583649	57583769
chr5	66790296	66790416
chr5	66790951	66791071
chr5	73419084	73419204
chr5	73419484	73419604
chr5	75198480	75198600
chr5	87096487	87096607
chr5	88819242	88819362
chr5	105289993	105290113
chr5	107886899	107887019
chr5	107891087	107891207
chr5	114743330	114743450
chr5	114745378	114745498
chr5	130006175	130006295
chr5	142934723	142934843
chr5	144495452	144495572
chr5	144496863	144496983
chr5	151890847	151890967
chr5	151892143	151892263
chr5	160539937	160540057
chr5	160540518	160540638
chr5	165149775	165149895
chr5	165151141	165151261
chr5	173647561	173647681
chr5	174702626	174702746
chr5	174703776	174703896
chr6	3588218	3588338
chr6	4307497	4307617
chr6	9593630	9593750
chr6	22434354	22434474
chr6	22436360	22436480
chr6	23346069	23346189
chr6	23349824	23349944
chr6	98314058	98314178
chr6	98314650	98314770
chr6	100679865	100679985
chr6	100680445	100680565
chr6	129020486	129020606
chr6	131748166	131748286
chr6	133271532	133271652
chr6	133275358	133275478
chr6	153595333	153595453
chr6	156681746	156681866
chr6	169251983	169252103
chr6	169252884	169253004
chr7	17713195	17713315
chr7	17715648	17715768
chr7	24471627	24471747
chr7	41449994	41450114
chr7	42487180	42487300
chr7	53412571	53412691
chr7	57358531	57358651
chr7	57361452	57361572
chr7	79250544	79250664
chr7	82227479	82227599
chr7	82228293	82228413
chr7	91199813	91199933
chr7	91201546	91201666
chr7	96467468	96467588
chr7	96468786	96468906
chr7	115224452	115224572
chr7	118897105	118897225
chr7	118898278	118898398
chr7	149762103	149762223
chr7	155993963	155994083
chr7	155995331	155995451
chr8	15795716	15795836
chr8	21003443	21003563
chr8	23930243	23930363
chr8	24927392	24927512
chr8	24928581	24928701
chr8	26905542	26905662
chr8	26908288	26908408
chr8	55779148	55779268
chr8	70175674	70175794
chr8	70177392	70177512
chr8	78905610	78905730
chr8	108022995	108023115
chr8	110843507	110843627
chr8	116820106	116820226
chr8	116821970	116822090
chr8	118680913	118681033
chr8	118682041	118682161
chr8	122223894	122224014
chr8	122225588	122225708
chr8	126712042	126712162
chr8	127150329	127150449
chr8	127796802	127796922
chr8	128603525	128603645
chr8	136068306	136068426
chr9	18189384	18189504
chr9	18191447	18191567
chr9	22282728	22282848
chr9	27759231	27759351
chr9	27761101	27761221
chr9	38230320	38230440
chr9	38230663	38230783
chr9	81346780	81346900
chr9	87900485	87900605
chr9	87901843	87901963
chr9	90876620	90876740
chr9	120293751	120293871
chr9	122566934	122567054
chr9	122570317	122570437
chrX	1950361	1950481
chrX	18030722	18030842
chrX	36740001	36740121
chrX	39712030	39712150
chrX	39715900	39716020
chrX	42838476	42838596
chrX	84862650	84862770
chrX	113291993	113292113
chrX	114646672	114646792
chrX	114648008	114648128
chrX	119883543	119883663
chrX	119886112	119886232
chrX	121409490	121409610
chrX	124848462	124848582
chrX	126570092	126570212
chrX	126570803	126570923
chrX	127880344	127880464
chrX	140430127	140430247
chrX	141702653	141702773
chrX	141705043	141705163
chrX	143648089	143648209
chrX	143648801	143648921

## Sheet: Promoters mTHP-1-LPS
Chromosome	Start	End
chr1	11160	11279
chr1	12294	12414
chr1	28115	28234
chr1	29744	29864
chr1	567454	567573
chr1	568092	568212
chr1	762683	762802
chr1	764224	764344
chr1	860492	860611
chr1	861216	861336
chr1	894207	894326
chr1	894998	895118
chr1	901012	901131
chr1	902683	902803
chr1	917143	917262
chr1	917897	918017
chr1	931307	931426
chr1	935583	935703
chr1	948613	948732
chr1	948996	949116
chr1	955187	955306
chr1	955188	955307
chr1	955594	955714
chr1	1009012	1009131
chr1	1017440	1017560
chr1	1050063	1050182
chr1	1052347	1052467
chr1	1071951	1072070
chr1	1072818	1072938
chr1	1100219	1100338
chr1	1104168	1104288
chr1	1108913	1109032
chr1	1109316	1109436
chr1	1114821	1114940
chr1	1116043	1116163
chr1	1141601	1141720
chr1	1142553	1142673
chr1	1146938	1147057
chr1	1149845	1149965
chr1	1167293	1167412
chr1	1167810	1167930
chr1	1208759	1208878
chr1	1209854	1209974
chr1	1216943	1217063
chr1	1231371	1231490
chr1	1234220	1234340
chr1	1246372	1246491
chr1	1248063	1248183
chr1	1259149	1259268
chr1	1259976	1260095
chr1	1260999	1261119
chr1	1266955	1267075
chr1	1274259	1274378
chr1	1275989	1276109
chr1	1281914	1282033
chr1	1284694	1284814
chr1	1284760	1284879
chr1	1294883	1295003
chr1	1296638	1296757
chr1	1297556	1297675
chr1	1310604	1310723
chr1	1310979	1311099
chr1	1334575	1334694
chr1	1334696	1334815
chr1	1334923	1335043
chr1	1342534	1342653
chr1	1360052	1360171
chr1	1360800	1360919
chr1	1362230	1362350
chr1	1369816	1369935
chr1	1369817	1369936
chr1	1371335	1371455
chr1	1384923	1385042
chr1	1385268	1385388
chr1	1405871	1405990
chr1	1407514	1407634
chr1	1446246	1446365
chr1	1447197	1447316
chr1	1447901	1448021
chr1	1475334	1475453
chr1	1475473	1475592
chr1	1476625	1476745
chr1	1509552	1509671
chr1	1509673	1509792
chr1	1510593	1510713
chr1	1534608	1534727
chr1	1549906	1550025
chr1	1550466	1550585
chr1	1550912	1551032
chr1	1567186	1567305
chr1	1568243	1568363
chr1	1624054	1624173
chr1	1624569	1624689
chr1	1630871	1630990
chr1	1631462	1631582
chr1	1655264	1655383
chr1	1656108	1656228
chr1	1677126	1677245
chr1	1677835	1677955
chr1	1689196	1689315
chr1	1690966	1691086
chr1	1710395	1710515
chr1	1711280	1711399
chr1	1821345	1821464
chr1	1822916	1823036
chr1	1845277	1845396
chr1	1846300	1846420
chr1	1850133	1850252
chr1	1853765	1853885
chr1	1933433	1933552
chr1	1934059	1934178
chr1	1935471	1935641
chr1	1950287	1950406
chr1	1951546	1951666
chr1	1981193	1981312
chr1	1982911	1983031
chr1	2002340	2002459
chr1	2006604	2006724
chr1	2035083	2035202
chr1	2035204	2035323
chr1	2036323	2036443
chr1	2125478	2125597
chr1	2126821	2126941
chr1	2138914	2139033
chr1	2140958	2141078
chr1	2158486	2158605
chr1	2160502	2160622
chr1	2322834	2322953
chr1	2323785	2323905
chr1	2343461	2343580
chr1	2344685	2344805
chr1	2397103	2397222
chr1	2399001	2399121
chr1	2407364	2407483
chr1	2408179	2408299
chr1	2457946	2458065
chr1	2460436	2460555
chr1	2462119	2462239
chr1	2485419	2485538
chr1	2488024	2488144
chr1	2563837	2563956
chr1	2564716	2564836
chr1	2705261	2705380
chr1	2705521	2705640
chr1	2707446	2707566
chr1	2937189	2937308
chr1	2938056	2938176
chr1	2985314	2985433
chr1	2987998	2988118
chr1	3044160	3044279
chr1	3044546	3044666
chr1	3370215	3370334
chr1	3372799	3372919
chr1	3477195	3477314
chr1	3478401	3478521
chr1	3526030	3526149
chr1	3528369	3528489
chr1	3541068	3541187
chr1	3541893	3542013
chr1	3568749	3568868
chr1	3569200	3569320
chr1	3606961	3607080
chr1	3607290	3607410
chr1	3614117	3614236
chr1	3615007	3615127
chr1	3663602	3663721
chr1	3663960	3664080
chr1	3668977	3669097
chr1	3688228	3688347
chr1	3689477	3689597
chr1	3712111	3712230
chr1	3773167	3773286
chr1	3773916	3774036
chr1	3815836	3815955
chr1	3816097	3816216
chr1	3818028	3818148
chr1	4000178	4000297
chr1	4000299	4000418
chr1	4001006	4001126
chr1	4714918	4715037
chr1	4716524	4716644
chr1	5623836	5623955
chr1	5624285	5624405
chr1	5922546	5922665
chr1	5923271	5923391
chr1	6050953	6051072
chr1	6052691	6052811
chr1	6085944	6086063
chr1	6086065	6086184
chr1	6086408	6086528
chr1	6094128	6094247
chr1	6095318	6095438
chr1	6105072	6105191
chr1	6106050	6106170
chr1	6239775	6239894
chr1	6239776	6239895
chr1	6240917	6241037
chr1	6259465	6259584
chr1	6259762	6259882
chr1	6265910	6266029
chr1	6266856	6266976
chr1	6295083	6295202
chr1	6303496	6303615
chr1	6304427	6304547
chr1	6320611	6320730
chr1	6321926	6322046
chr1	6419070	6419190
chr1	6420309	6420428
chr1	6445584	6445703
chr1	6446536	6446656
chr1	6453321	6453440
chr1	6453884	6454004
chr1	6478918	6479037
chr1	6479039	6479158
chr1	6479918	6480143
chr1	6484313	6484432
chr1	6489790	6489909
chr1	6490263	6490383
chr1	6525999	6526118
chr1	6527382	6527502
chr1	6545696	6545815
chr1	6545697	6545816
chr1	6547066	6547186
chr1	6551454	6551573
chr1	6557000	6557119
chr1	6558382	6558502
chr1	6579357	6579476
chr1	6580470	6580590
chr1	6614710	6614829
chr1	6615820	6615940
chr1	6639559	6639678
chr1	6640213	6640333
chr1	6662017	6662136
chr1	6664699	6664819
chr1	6672572	6672691
chr1	6674106	6674226
chr1	6683738	6683857
chr1	6684691	6684810
chr1	6685980	6686100
chr1	6760940	6761059
chr1	6762024	6762144
chr1	6844939	6845058
chr1	6844947	6845066
chr1	6846321	6846441
chr1	7830938	7831057
chr1	7831449	7831569
chr1	7842673	7842792
chr1	7843150	7843269
chr1	7845095	7845215
chr1	7913063	7913182
chr1	7913830	7913950
chr1	8003040	8003159
chr1	8003161	8003280
chr1	8003558	8003678
chr1	8021333	8021452
chr1	8022964	8023084
chr1	8086132	8086251
chr1	8087714	8087834
chr1	8377987	8378106
chr1	8378957	8379077
chr1	8482716	8482835
chr1	8484536	8484656
chr1	8877464	8877583
chr1	8877465	8877584
chr1	8877756	8877876
chr1	8926494	8926613
chr1	8926586	8926754
chr1	8932099	8932219
chr1	8938714	8938833
chr1	8938949	8939068
chr1	8939118	8939238
chr1	9005743	9005862
chr1	9086062	9086181
chr1	9086630	9086750
chr1	9129579	9129698
chr1	9130030	9130150
chr1	9188731	9188850
chr1	9189396	9189516
chr1	9210706	9210825
chr1	9294533	9294652
chr1	9299667	9299786
chr1	9299788	9299907
chr1	9299907	9300027
chr1	9351786	9351905
chr1	9599142	9599261
chr1	9600092	9600212
chr1	9648394	9648513
chr1	9648973	9649093
chr1	9711253	9711372
chr1	9714734	9714854
chr1	9747377	9747496
chr1	9883177	9883296
chr1	9884710	9884830
chr1	9969343	9969462
chr1	9971391	9971511
chr1	10002698	10002817
chr1	10003416	10003536
chr1	10027353	10027472
chr1	10057011	10057130
chr1	10057323	10057443
chr1	10092731	10092850
chr1	10092852	10092971
chr1	10093206	10093326
chr1	10270204	10270323
chr1	10271447	10271567
chr1	10458347	10458466
chr1	10459130	10459250
chr1	10489450	10489569
chr1	10489939	10490058
chr1	10491018	10491138
chr1	10509598	10509717
chr1	10509998	10510118
chr1	10534830	10534949
chr1	10535294	10535414
chr1	10856438	10856557
chr1	10856439	10856558
chr1	10856763	10856883
chr1	11041467	11041586
chr1	11042200	11042320
chr1	11072327	11072446
chr1	11072448	11072567
chr1	11073220	11073340
chr1	11106835	11106954
chr1	11107394	11107514
chr1	11119321	11119440
chr1	11121147	11121267
chr1	11159245	11159364
chr1	11160077	11160197
chr1	11203818	11203937
chr1	11204606	11204726
chr1	11248983	11249102
chr1	11250796	11250916
chr1	11322105	11322224
chr1	11322801	11322921
chr1	11331863	11331982
chr1	11332596	11332715
chr1	11333692	11333812
chr1	11538961	11539080
chr1	11539706	11539826
chr1	11713479	11713598
chr1	11714775	11714895
chr1	11723984	11724103
chr1	11724188	11724308
chr1	11741121	11741240
chr1	11741301	11741421
chr1	11750766	11750885
chr1	11752747	11752867
chr1	11795789	11795908
chr1	11796351	11796471
chr1	11821721	11821840
chr1	11822255	11822375
chr1	11865906	11866025
chr1	11900207	11900326
chr1	11900855	11900975
chr1	11907300	11907419
chr1	11908192	11908312
chr1	11918298	11918417
chr1	11919429	11919549
chr1	11984912	11985031
chr1	11986738	11986858
chr1	11994182	11994301
chr1	11994828	11994948
chr1	12039811	12039930
chr1	12041168	12041288
chr1	12078300	12078419
chr1	12079250	12079369
chr1	12079359	12079479
chr1	12089003	12089122
chr1	12089752	12089872
chr1	12123101	12123220
chr1	12123930	12124050
chr1	12226678	12226797
chr1	12228252	12228372
chr1	12247802	12247921
chr1	12252092	12252212
chr1	12289522	12289641
chr1	12289647	12289766
chr1	12290766	12290886
chr1	12677302	12677421
chr1	12677872	12677992
chr1	12704281	12704400
chr1	12705452	12705572
chr1	12775950	12776069
chr1	12776352	12776472
chr1	12804216	12804335
chr1	12805107	12805226
chr1	12806911	12807031
chr1	12834729	12834848
chr1	12835121	12835241
chr1	12851386	12851505
chr1	12851919	12852039
chr1	12890015	12890134
chr1	12891052	12891171
chr1	12891465	12891585
chr1	12908111	12908230
chr1	12908419	12908539
chr1	12916765	12916884
chr1	12917121	12917350
chr1	12944823	12944942
chr1	12945806	12945925
chr1	12946226	12946346
chr1	12975882	12976001
chr1	12976820	12976940
chr1	13000618	13000737
chr1	13007187	13007306
chr1	13007612	13007732
chr1	13035200	13035319
chr1	13035651	13035771
chr1	13116466	13116585
chr1	13117385	13117504
chr1	13117943	13118063
chr1	13183841	13183960
chr1	13184516	13184636
chr1	13331442	13331561
chr1	13331893	13332013
chr1	13359602	13359721
chr1	13360032	13360152
chr1	13363244	13363363
chr1	13365669	13365789
chr1	13390274	13390393
chr1	13391212	13391332
chr1	13408392	13408511
chr1	13409304	13409424
chr1	13420462	13420581
chr1	13420959	13421078
chr1	13421375	13421495
chr1	13452162	13452281
chr1	13452695	13452815
chr1	13477299	13477418
chr1	13477623	13477743
chr1	13495048	13495167
chr1	13495366	13495486
chr1	13515203	13515322
chr1	13515854	13515973
chr1	13516267	13516387
chr1	13611059	13611178
chr1	13611997	13612117
chr1	13629189	13629308
chr1	13630101	13630221
chr1	13641756	13641875
chr1	13643187	13643306
chr1	13645589	13645709
chr1	13673017	13673136
chr1	13673550	13673670
chr1	13698135	13698254
chr1	13698459	13698579
chr1	13715882	13716001
chr1	13716200	13716320
chr1	13736043	13736162
chr1	13736695	13736814
chr1	13737056	13737228
chr1	13839875	13839994
chr1	13840332	13840452
chr1	13909680	13909799
chr1	13910765	13910885
chr1	13911683	13911802
chr1	14026539	14026658
chr1	14030471	14030590
chr1	14031506	14031626
chr1	14075122	14075241
chr1	14076066	14076186
chr1	14924819	14924938
chr1	14925513	14925633
chr1	14925655	14925775
chr1	15250132	15250251
chr1	15250832	15251068
chr1	15256144	15256263
chr1	15256901	15257021
chr1	15271945	15272064
chr1	15272066	15272185
chr1	15273040	15273160
chr1	15480095	15480214
chr1	15481016	15481136
chr1	15497737	15497856
chr1	15498164	15498284
chr1	15573304	15573423
chr1	15573887	15574007
chr1	15735648	15735767
chr1	15736629	15736749
chr1	15763737	15763856
chr1	15765077	15765301
chr1	15782805	15782924
chr1	15783229	15783349
chr1	15802601	15802721
chr1	15850800	15850919
chr1	15853152	15853271
chr1	15853751	15853871
chr1	15910433	15910552
chr1	15911003	15911122
chr1	15911878	15911998
chr1	15942951	15943070
chr1	15944600	15944720
chr1	15985579	15985698
chr1	15985700	15985819
chr1	15986382	15986502
chr1	16010084	16010203
chr1	16010205	16010324
chr1	16062656	16062775
chr1	16063426	16063546
chr1	16068243	16068362
chr1	16068780	16068899
chr1	16069217	16069337
chr1	16084809	16084928
chr1	16090480	16090599
chr1	16091056	16091176
chr1	16133681	16133800
chr1	16134060	16134179
chr1	16173717	16173836
chr1	16174508	16174628
chr1	16301916	16302035
chr1	16302883	16303003
chr1	16330396	16330515
chr1	16330826	16330946
chr1	16332832	16332951
chr1	16344774	16344893
chr1	16349714	16349834
chr1	16368887	16369006
chr1	16369802	16369921
chr1	16370365	16370485
chr1	16374988	16375107
chr1	16375480	16375600
chr1	16482450	16482569
chr1	16482680	16482800
chr1	16538902	16539021
chr1	16539398	16539518
chr1	16563512	16563631
chr1	16563633	16563752
chr1	16563718	16563838
chr1	16678212	16678331
chr1	16679316	16679555
chr1	16693861	16693981
chr1	16764163	16764283
chr1	16766955	16767074
chr1	16818189	16818308
chr1	16818964	16819083
chr1	16875250	16875369
chr1	16875459	16875579
chr1	16939926	16940045
chr1	16941715	16941835
chr1	16956925	16957044
chr1	16958078	16958198
chr1	16971041	16971160
chr1	16972075	16972195
chr1	17007591	17007710
chr1	17007797	17007917
chr1	17046450	17046569
chr1	17046698	17046818
chr1	17090162	17090281
chr1	17090710	17090829
chr1	17092200	17092320
chr1	17185428	17185547
chr1	17185554	17185674
chr1	17247951	17248070
chr1	17248542	17248662
chr1	17307476	17307595
chr1	17308134	17308254
chr1	17338083	17338202
chr1	17338550	17338670
chr1	17379895	17380014
chr1	17380771	17380891
chr1	17445739	17445858
chr1	17446161	17446389
chr1	17531275	17531394
chr1	17532455	17532575
chr1	17575305	17575424
chr1	17575929	17576049
chr1	17604026	17604145
chr1	17634371	17634490
chr1	17698394	17698513
chr1	17698729	17698849
chr1	17766015	17766134
chr1	17766097	17766216
chr1	17766823	17766943
chr1	17865516	17865635
chr1	17866364	17866484
chr1	17906720	17906839
chr1	17907248	17907368
chr1	18081346	18081465
chr1	18082497	18082617
chr1	18433948	18434067
chr1	18434464	18434584
chr1	18434590	18434710
chr1	18807277	18807396
chr1	18808649	18808769
chr1	18957365	18957484
chr1	18957905	18958025
chr1	19185828	19185947
chr1	19187165	19187285
chr1	19209250	19209369
chr1	19209791	19209911
chr1	19216991	19217110
chr1	19217112	19217231
chr1	19217747	19217867
chr1	19222377	19222496
chr1	19223515	19223634
chr1	19229120	19229239
chr1	19229147	19229266
chr1	19229625	19229745
chr1	19282241	19282360
chr1	19283619	19283739
chr1	19536504	19536623
chr1	19536806	19536926
chr1	19577690	19577809
chr1	19578724	19578844
chr1	19600335	19600454
chr1	19600761	19600881
chr1	19614970	19615089
chr1	19615595	19615740
chr1	19638301	19638420
chr1	19638724	19638844
chr1	19811275	19811394
chr1	19811396	19811515
chr1	19812468	19812588
chr1	19922995	19923114
chr1	19924029	19924149
chr1	19934031	19934150
chr1	19934032	19934151
chr1	19934626	19934746
chr1	19973908	19974027
chr1	19973909	19974028
chr1	19975593	19975713
chr1	19991242	19991361
chr1	19992179	19992299
chr1	19992321	19992441
chr1	20125155	20125274
chr1	20125156	20125275
chr1	20126957	20127077
chr1	20141218	20141337
chr1	20141919	20142039
chr1	20208483	20208602
chr1	20209307	20209427
chr1	20249326	20249445
chr1	20250487	20250607
chr1	20306383	20306502
chr1	20307417	20307537
chr1	20396294	20396413
chr1	20396708	20396828
chr1	20445855	20445974
chr1	20465341	20465460
chr1	20466038	20466158
chr1	20501519	20501638
chr1	20502294	20502414
chr1	20512662	20512781
chr1	20512972	20513092
chr1	20616653	20616772
chr1	20619345	20619465
chr1	20754999	20755118
chr1	20755000	20755119
chr1	20755844	20755964
chr1	20812599	20812718
chr1	20812600	20812719
chr1	20812944	20813064
chr1	20833953	20834072
chr1	20835361	20835481
chr1	20915292	20915411
chr1	20916454	20916694
chr1	20916800	20916920
chr1	20959144	20959263
chr1	20960305	20960425
chr1	20977453	20977572
chr1	20978660	20978779
chr1	20979257	20979377
chr1	20986980	20987099
chr1	20988244	20988364
chr1	21043998	21044117
chr1	21044690	21044810
chr1	21058640	21058759
chr1	21059493	21059613
chr1	21112663	21112782
chr1	21314521	21314640
chr1	21314747	21314866
chr1	21437932	21438052
chr1	21500260	21500379
chr1	21501938	21502058
chr1	21503250	21503369
chr1	21606016	21606135
chr1	21606356	21606476
chr1	21615740	21615859
chr1	21617928	21618048
chr1	21671340	21671459
chr1	21673192	21673312
chr1	21765005	21765124
chr1	21766053	21766172
chr1	21767379	21767499
chr1	21834608	21834727
chr1	21834729	21834848
chr1	21836755	21836875
chr1	21976898	21977017
chr1	21978604	21978724
chr1	21995277	21995396
chr1	21996055	21996175
chr1	22108919	22109038
chr1	22110490	22110610
chr1	22138594	22138713
chr1	22139100	22139220
chr1	22262076	22262195
chr1	22264096	22264216
chr1	22302962	22303081
chr1	22303901	22304062
chr1	22305199	22305318
chr1	22327566	22327685
chr1	22328535	22328696
chr1	22329833	22329952
chr1	22351009	22351128
chr1	22351458	22351577
chr1	22351969	22352089
chr1	22378889	22379008
chr1	22379010	22379129
chr1	22379220	22379340
chr1	22468613	22468732
chr1	22470590	22470710
chr1	22591651	22591770
chr1	22594149	22594269
chr1	22777636	22777755
chr1	22778209	22778328
chr1	22779083	22779203
chr1	22888684	22888803
chr1	22890263	22890383
chr1	22959698	22959817
chr1	22959699	22959818
chr1	22960288	22960408
chr1	22967634	22967753
chr1	22967755	22967874
chr1	22970456	22970684
chr1	22979439	22979558
chr1	22979837	22979957
chr1	23036518	23036637
chr1	23040850	23040970
chr1	23044278	23044397
chr1	23045239	23045358
chr1	23046221	23046385
chr1	23046461	23046581
chr1	23189141	23189260
chr1	23291563	23291682
chr1	23292889	23293009
chr1	23346894	23347014
chr1	23370270	23370389
chr1	23370271	23370390
chr1	23371061	23371181
chr1	23384027	23384146
chr1	23384148	23384267
chr1	23494762	23494881
chr1	23494883	23495002
chr1	23495474	23495594
chr1	23521088	23521207
chr1	23521253	23521373
chr1	23611863	23611982
chr1	23612360	23612480
chr1	23670388	23670507
chr1	23671311	23671431
chr1	23695654	23695774
chr1	23696125	23696244
chr1	23751096	23751215
chr1	23751097	23751216
chr1	23751568	23751688
chr1	23751698	23751818
chr1	23809516	23809635
chr1	23811234	23811353
chr1	23811239	23811359
chr1	23857488	23857607
chr1	23858200	23858320
chr1	23884084	23884203
chr1	23887771	23887891
chr1	23953559	23953678
chr1	24018120	24018239
chr1	24018727	24018847
chr1	24069418	24069537
chr1	24070792	24070956
chr1	24104608	24104727
chr1	24106099	24106219
chr1	24117276	24117395
chr1	24117985	24118105
chr1	24126675	24126794
chr1	24126796	24126915
chr1	24127545	24127665
chr1	24151359	24151478
chr1	24152016	24152136
chr1	24193355	24193474
chr1	24194990	24195110
chr1	24238511	24238630
chr1	24239590	24239709
chr1	24240001	24240238
chr1	24255409	24255528
chr1	24255730	24255850
chr1	24286454	24286574
chr1	24306258	24306377
chr1	24438074	24438193
chr1	24438773	24438893
chr1	24469537	24469656
chr1	24469827	24469947
chr1	24513353	24513472
chr1	24513961	24514081
chr1	24649236	24649355
chr1	24649888	24650008
chr1	24739804	24739923
chr1	24741361	24741480
chr1	24743576	24743696
chr1	24828266	24828385
chr1	24828387	24828506
chr1	24828951	24829071
chr1	24833712	24833831
chr1	24834187	24834307
chr1	24840514	24840633
chr1	24840635	24840754
chr1	24840875	24840995
chr1	24882142	24882261
chr1	24882763	24882883
chr1	24969009	24969128
chr1	24969679	24969799
chr1	25071250	25071369
chr1	25072907	25073027
chr1	25245338	25245457
chr1	25246071	25246191
chr1	25255773	25255892
chr1	25257369	25257489
chr1	25290293	25290412
chr1	25291641	25291761
chr1	25349828	25349947
chr1	25350714	25350834
chr1	25558566	25558685
chr1	25573492	25573611
chr1	25574065	25574185
chr1	25598344	25598463
chr1	25598666	25598785
chr1	25599039	25599159
chr1	25663856	25663975
chr1	25664049	25664168
chr1	25665083	25665203
chr1	25747156	25747275
chr1	25747530	25747650
chr1	25755537	25755656
chr1	25755899	25756018
chr1	25757546	25757666
chr1	25869770	25869889
chr1	25869891	25870010
chr1	25870105	25870225
chr1	25943470	25943589
chr1	25945395	25945515
chr1	26126528	26126647
chr1	26126529	26126648
chr1	26127632	26127752
chr1	26146212	26146331
chr1	26147073	26147193
chr1	26184691	26184810
chr1	26184692	26184811
chr1	26185996	26186116
chr1	26197350	26197469
chr1	26197772	26197892
chr1	26232641	26232760
chr1	26233524	26233644
chr1	26324085	26324204
chr1	26324900	26325020
chr1	26347298	26347417
chr1	26348322	26348442
chr1	26371693	26371812
chr1	26372925	26373045
chr1	26393962	26394081
chr1	26394458	26394578
chr1	26437418	26437537
chr1	26438785	26438905
chr1	26495815	26495934
chr1	26496473	26496593
chr1	26502457	26502576
chr1	26503487	26503606
chr1	26505526	26505752
chr1	26516827	26516946
chr1	26517335	26517455
chr1	26560501	26560620
chr1	26561091	26561211
chr1	26595157	26595276
chr1	26595859	26595979
chr1	26605853	26605972
chr1	26606232	26606352
chr1	26632910	26633029
chr1	26633308	26633428
chr1	26644270	26644389
chr1	26644496	26644615
chr1	26645062	26645182
chr1	26679695	26679814
chr1	26680894	26681014
chr1	26698987	26699106
chr1	26699461	26699581
chr1	26736992	26737111
chr1	26738493	26738613
chr1	26758232	26758351
chr1	26758960	26759080
chr1	26796996	26797115
chr1	26800087	26800207
chr1	26855884	26856003
chr1	26856381	26856615
chr1	26870611	26870730
chr1	26872025	26872144
chr1	26872352	26872472
chr1	26880351	26880470
chr1	26881137	26881257
chr1	27021720	27021839
chr1	27022823	27022943
chr1	27113945	27114064
chr1	27114066	27114185
chr1	27115081	27115308
chr1	27152875	27152994
chr1	27153639	27153759
chr1	27189331	27189450
chr1	27190132	27190252
chr1	27216542	27216661
chr1	27217862	27217982
chr1	27225609	27225728
chr1	27240438	27240557
chr1	27241075	27241195
chr1	27246475	27246594
chr1	27246930	27247049
chr1	27248542	27248662
chr1	27286413	27286532
chr1	27287112	27287232
chr1	27319636	27319755
chr1	27320242	27320362
chr1	27480780	27480899
chr1	27560008	27560127
chr1	27561228	27561348
chr1	27647635	27647754
chr1	27648248	27648367
chr1	27649065	27649185
chr1	27666804	27666923
chr1	27669390	27669510
chr1	27693217	27693336
chr1	27694085	27694205
chr1	27700816	27700935
chr1	27709286	27709405
chr1	27709975	27710095
chr1	27718779	27718898
chr1	27719524	27719644
chr1	27816205	27816324
chr1	27817301	27817421
chr1	27929768	27929887
chr1	27930021	27930141
chr1	27952890	27953009
chr1	27953687	27953807
chr1	27961200	27961319
chr1	27961851	27961971
chr1	27998388	27998507
chr1	27998897	27999017
chr1	28099425	28099544
chr1	28099806	28099926
chr1	28156325	28156444
chr1	28157078	28157197
chr1	28158343	28158463
chr1	28198688	28198807
chr1	28199545	28199665
chr1	28240605	28240724
chr1	28260226	28260345
chr1	28263071	28263191
chr1	28285507	28285626
chr1	28286065	28286185
chr1	28414680	28414799
chr1	28414801	28414920
chr1	28415400	28415520
chr1	28502523	28502642
chr1	28503025	28503144
chr1	28503541	28503661
chr1	28519840	28519959
chr1	28521539	28521659
chr1	28559382	28559501
chr1	28559676	28559796
chr1	28585790	28585909
chr1	28586244	28586364
chr1	28655354	28655473
chr1	28655690	28655810
chr1	28695456	28695575
chr1	28696213	28696333
chr1	28763416	28763535
chr1	28763954	28764073
chr1	28764927	28765047
chr1	28832162	28832281
chr1	28832488	28832608
chr1	28844202	28844321
chr1	28845153	28845273
chr1	28879166	28879285
chr1	28879598	28879718
chr1	28907639	28907758
chr1	28908760	28908880
chr1	28917498	28917617
chr1	28919471	28919591
chr1	28969351	28969470
chr1	28969908	28970028
chr1	28974532	28974651
chr1	28994873	28994992
chr1	28996173	28996293
chr1	29062036	29062155
chr1	29063504	29063624
chr1	29138436	29138555
chr1	29138665	29138785
chr1	29138793	29138913
chr1	29213284	29213403
chr1	29213855	29213975
chr1	29240782	29240901
chr1	29240903	29241022
chr1	29241940	29242060
chr1	29448477	29448596
chr1	29450306	29450460
chr1	29450546	29450666
chr1	29508180	29508299
chr1	29557258	29557377
chr1	29557482	29557602
chr1	29562463	29562582
chr1	29563589	29563709
chr1	31190217	31190336
chr1	31190858	31190977
chr1	31192085	31192205
chr1	31196206	31196325
chr1	31197453	31197573
chr1	31211530	31211649
chr1	31213030	31213150
chr1	31230130	31230249
chr1	31230841	31230970
chr1	31381273	31381392
chr1	31381274	31381393
chr1	31381720	31381840
chr1	31537909	31538028
chr1	31711990	31712109
chr1	31711997	31712116
chr1	31713093	31713213
chr1	31769385	31769504
chr1	31770161	31770281
chr1	31845490	31845609
chr1	31846936	31847056
chr1	31882225	31882344
chr1	31882677	31882797
chr1	31884198	31884317
chr1	31970812	31970931
chr1	31982768	31982887
chr1	32043414	32043533
chr1	32045000	32045120
chr1	32082540	32082659
chr1	32082661	32082780
chr1	32083651	32083771
chr1	32110074	32110193
chr1	32110905	32111025
chr1	32169448	32169567
chr1	32170240	32170360
chr1	32224190	32224309
chr1	32224857	32224977
chr1	32230020	32230140
chr1	32280757	32280876
chr1	32384639	32384758
chr1	32384760	32384879
chr1	32385345	32385465
chr1	32402284	32402403
chr1	32402897	32403016
chr1	32404080	32404200
chr1	32478809	32478928
chr1	32479462	32479582
chr1	32538112	32538231
chr1	32538233	32538352
chr1	32538667	32538787
chr1	32554203	32554322
chr1	32571868	32571987
chr1	32573403	32573522
chr1	32574328	32574448
chr1	32645148	32645267
chr1	32645739	32645859
chr1	32665491	32665610
chr1	32666323	32666443
chr1	32670776	32670895
chr1	32675092	32675212
chr1	32686935	32687054
chr1	32688027	32688147
chr1	32707172	32707291
chr1	32707473	32707593
chr1	32715268	32715387
chr1	32715389	32715508
chr1	32716977	32717097
chr1	32737989	32738108
chr1	32739766	32739886
chr1	32757402	32757521
chr1	32757877	32757997
chr1	32800996	32801115
chr1	32803045	32803165
chr1	32826156	32826275
chr1	32828408	32828528
chr1	32859913	32860032
chr1	32860208	32860328
chr1	32929906	32930025
chr1	32931136	32931256
chr1	33002414	33002533
chr1	33003886	33004005
chr1	33006154	33006274
chr1	33115918	33116037
chr1	33117429	33117549
chr1	33166874	33166993
chr1	33169281	33169400
chr1	33207140	33207259
chr1	33207141	33207260
chr1	33207907	33208027
chr1	33231044	33231163
chr1	33231522	33231642
chr1	33282651	33282770
chr1	33337286	33337405
chr1	33338612	33338732
chr1	33351850	33351969
chr1	33351851	33351970
chr1	33352737	33352857
chr1	33366378	33366497
chr1	33428647	33428766
chr1	33429390	33429509
chr1	33430512	33430632
chr1	33502271	33502390
chr1	33503749	33503869
chr1	33545737	33545856
chr1	33545858	33545977
chr1	33546721	33546841
chr1	33647382	33647501
chr1	33647503	33647622
chr1	33647810	33647930
chr1	33721300	33721419
chr1	33722587	33722707
chr1	33786256	33786375
chr1	33786990	33787110
chr1	33797920	33798039
chr1	33798177	33798297
chr1	33814440	33814559
chr1	33815804	33815924
chr1	33840948	33841067
chr1	33938022	33938141
chr1	33938711	33938831
chr1	34329276	34329395
chr1	34329824	34329944
chr1	34335011	34335131
chr1	34335251	34335371
chr1	34629616	34629735
chr1	34631578	34631698
chr1	34631694	34631813
chr1	34642421	34642540
chr1	34643429	34643549
chr1	35134954	35135073
chr1	35135387	35135507
chr1	35219580	35219699
chr1	35221164	35221284
chr1	35246237	35246356
chr1	35246974	35247094
chr1	35258306	35258425
chr1	35259766	35259886
chr1	35325204	35325323
chr1	35325448	35325568
chr1	35394691	35394810
chr1	35395390	35395510
chr1	35450822	35450941
chr1	35451134	35451254
chr1	35495987	35496106
chr1	35499414	35499534
chr1	35524765	35524884
chr1	35525484	35525604
chr1	35544824	35544943
chr1	35545329	35545449
chr1	35658470	35658589
chr1	35658753	35658873
chr1	35734317	35734436
chr1	35735099	35735219
chr1	36021669	36021788
chr1	36023606	36023726
chr1	36038769	36038888
chr1	36039126	36039246
chr1	36094871	36094990
chr1	36107241	36107360
chr1	36107450	36107570
chr1	36184078	36184197
chr1	36184820	36184940
chr1	36234668	36234787
chr1	36234789	36234908
chr1	36235867	36235987
chr1	36273467	36273586
chr1	36274119	36274239
chr1	36346798	36346917
chr1	36347281	36347400
chr1	36348754	36348992
chr1	36396292	36396411
chr1	36397491	36397611
chr1	36549467	36549586
chr1	36549690	36549810
chr1	36554766	36554886
chr1	36590336	36590455
chr1	36590447	36590566
chr1	36591548	36591668
chr1	36614101	36614220
chr1	36615624	36615744
chr1	36620210	36620329
chr1	36622285	36622405
chr1	36689260	36689379
chr1	36690888	36691008
chr1	36771208	36771327
chr1	36772328	36772448
chr1	36789614	36789733
chr1	36789805	36789925
chr1	36851003	36851122
chr1	36851642	36851762
chr1	36863146	36863265
chr1	36863595	36863715
chr1	36914429	36914548
chr1	36915509	36915628
chr1	36916404	36916524
chr1	36929049	36929168
chr1	36930328	36930448
chr1	36947428	36947547
chr1	36948397	36948516
chr1	36949602	36949722
chr1	37499631	37499750
chr1	37500858	37500978
chr1	37626996	37627115
chr1	37627238	37627358
chr1	37939358	37939477
chr1	37940347	37940467
chr1	37944179	37944298
chr1	37946113	37946233
chr1	37965212	37965331
chr1	37965853	37965972
chr1	37966890	37967010
chr1	37979907	37980026
chr1	37979908	37980027
chr1	37980618	37980738
chr1	38019469	38019588
chr1	38019942	38020062
chr1	38061338	38061457
chr1	38061899	38062019
chr1	38100101	38100220
chr1	38100905	38101025
chr1	38156015	38156134
chr1	38156627	38156746
chr1	38158536	38158656
chr1	38230470	38230589
chr1	38230870	38230990
chr1	38259379	38259498
chr1	38259500	38259619
chr1	38260145	38260265
chr1	38273134	38273253
chr1	38273255	38273374
chr1	38274412	38274532
chr1	38324698	38324817
chr1	38325994	38326114
chr1	38397005	38397124
chr1	38397585	38397705
chr1	38412218	38412337
chr1	38413269	38413389
chr1	38455252	38455371
chr1	38470291	38470410
chr1	38471411	38471531
chr1	38478193	38478312
chr1	38478499	38478619
chr1	38511416	38511535
chr1	38513277	38513397
chr1	38554192	38554311
chr1	38678976	38679095
chr1	38681325	38681445
chr1	39323885	39324004
chr1	39325730	39325850
chr1	39338382	39338501
chr1	39339623	39339743
chr1	39346418	39346537
chr1	39347673	39347792
chr1	39394774	39394893
chr1	39395831	39395951
chr1	39395843	39395962
chr1	39407182	39407301
chr1	39407735	39407855
chr1	39456059	39456178
chr1	39457501	39457621
chr1	39491840	39491959
chr1	39491961	39492080
chr1	39492220	39492340
chr1	39549558	39549677
chr1	39549844	39549964
chr1	39873404	39873523
chr1	39876212	39876332
chr1	39957042	39957161
chr1	39957687	39957807
chr1	40025134	40025253
chr1	40025358	40025478
chr1	40041483	40041602
chr1	40042685	40042805
chr1	40105027	40105146
chr1	40105664	40105784
chr1	40137039	40137158
chr1	40138015	40138135
chr1	40155969	40156088
chr1	40157753	40157873
chr1	40204259	40204378
chr1	40204945	40205065
chr1	40236745	40236864
chr1	40237820	40237940
chr1	40253233	40253352
chr1	40254014	40254133
chr1	40254675	40254795
chr1	40349010	40349129
chr1	40349234	40349354
chr1	40365819	40365938
chr1	40368498	40368618
chr1	40420551	40420670
chr1	40420997	40421117
chr1	40505919	40506038
chr1	40506324	40506444
chr1	40562991	40563110
chr1	40563777	40563897
chr1	40626839	40626958
chr1	40627253	40627373
chr1	40713431	40713550
chr1	40713871	40713991
chr1	40723196	40723315
chr1	40724225	40724345
chr1	40782167	40782286
chr1	40783190	40783310
chr1	40839045	40839164
chr1	40839046	40839165
chr1	40839703	40839823
chr1	40857224	40857343
chr1	40858728	40858847
chr1	40862843	40862963
chr1	40915611	40915730
chr1	40916403	40916523
chr1	40942672	40942791
chr1	40942793	40942912
chr1	40944621	40944741
chr1	40974201	40974320
chr1	40974528	40974648
chr1	40996978	40997097
chr1	40997292	40997412
chr1	41130326	41130445
chr1	41132317	41132437
chr1	41157242	41157361
chr1	41158064	41158184
chr1	41218856	41218975
chr1	41220415	41220535
chr1	41221799	41221918
chr1	41248713	41248832
chr1	41250110	41250230
chr1	41326969	41327088
chr1	41328339	41328459
chr1	41443736	41443855
chr1	41444542	41444661
chr1	41445366	41445486
chr1	41453434	41453553
chr1	41453529	41453648
chr1	41454434	41454554
chr1	41480059	41480178
chr1	41480690	41480810
chr1	41486935	41487054
chr1	41489156	41489276
chr1	41624798	41624917
chr1	41624919	41625038
chr1	41626433	41626553
chr1	41706808	41706927
chr1	41708330	41708450
chr1	41826794	41826913
chr1	41827824	41827944
chr1	41949426	41949545
chr1	41951747	41951867
chr1	42384129	42384248
chr1	42384805	42384925
chr1	42500715	42500834
chr1	42501924	42502044
chr1	42617007	42617126
chr1	42617347	42617466
chr1	42620140	42620260
chr1	42629987	42630106
chr1	42630625	42630745
chr1	42801195	42801314
chr1	42801806	42801926
chr1	42846085	42846204
chr1	42846551	42846671
chr1	42921740	42921859
chr1	42921986	42922106
chr1	43000420	43000539
chr1	43001147	43001267
chr1	43123826	43123945
chr1	43124071	43124191
chr1	43147620	43147739
chr1	43149196	43149316
chr1	43204926	43205045
chr1	43205047	43205166
chr1	43206125	43206245
chr1	43232533	43232652
chr1	43233567	43233687
chr1	43253529	43253648
chr1	43253871	43253991
chr1	43282273	43282392
chr1	43283124	43283244
chr1	43291022	43291141
chr1	43291280	43291400
chr1	43311728	43311847
chr1	43312300	43312420
chr1	43424101	43424220
chr1	43424222	43424341
chr1	43425259	43425379
chr1	43637232	43637351
chr1	43637946	43638066
chr1	43734858	43734977
chr1	43735769	43735889
chr1	43751023	43751142
chr1	43751368	43751488
chr1	43765734	43765853
chr1	43801519	43801638
chr1	43802563	43802682
chr1	43803503	43803623
chr1	43823944	43824063
chr1	43824912	43825032
chr1	43830639	43830759
chr1	43832993	43833112
chr1	43855039	43855158
chr1	43855584	43855704
chr1	43914056	43914175
chr1	43914514	43914634
chr1	43919279	43919398
chr1	43919497	43919616
chr1	43919874	43919994
chr1	43996311	43996430
chr1	43997083	43997203
chr1	44115619	44115738
chr1	44115838	44115958
chr1	44172514	44172633
chr1	44173509	44173629
chr1	44303151	44303270
chr1	44303419	44303538
chr1	44304425	44304545
chr1	44398676	44398795
chr1	44399192	44399312
chr1	44411691	44411810
chr1	44412891	44413011
chr1	44435274	44435393
chr1	44435395	44435514
chr1	44435934	44436054
chr1	44444398	44444517
chr1	44445153	44445273
chr1	44456719	44456838
chr1	44457657	44457777
chr1	44482775	44482894
chr1	44483881	44484001
chr1	44496835	44496954
chr1	44497227	44497347
chr1	44584105	44584224
chr1	44584226	44584345
chr1	44585338	44585458
chr1	44678404	44678523
chr1	44679152	44679272
chr1	44709153	44709272
chr1	44710484	44710604
chr1	44819603	44819722
chr1	44821068	44821188
chr1	44870309	44870428
chr1	44870430	44870549
chr1	44871098	44871218
chr1	45010813	45010932
chr1	45011611	45011731
chr1	45140027	45140146
chr1	45205214	45205333
chr1	45205541	45205661
chr1	45212056	45212176
chr1	45241019	45241138
chr1	45242410	45242530
chr1	45252890	45253009
chr1	45253011	45253130
chr1	45253486	45253606
chr1	45265795	45265914
chr1	45266590	45266710
chr1	45272827	45272946
chr1	45273433	45273552
chr1	45274754	45274874
chr1	45307708	45307827
chr1	45309020	45309140
chr1	45452249	45452368
chr1	45452521	45452690
chr1	45477458	45477577
chr1	45477968	45478088
chr1	45671755	45671874
chr1	45672484	45672604
chr1	45767847	45767966
chr1	45769199	45769318
chr1	45769708	45769828
chr1	45791393	45791512
chr1	45791773	45791892
chr1	45792617	45792737
chr1	45805403	45805522
chr1	45806148	45806268
chr1	45956244	45956363
chr1	45957440	45957560
chr1	45965449	45965568
chr1	45965920	45966040
chr1	45987998	45988117
chr1	45988371	45988490
chr1	46016178	46016297
chr1	46016467	46016587
chr1	46049246	46049365
chr1	46051232	46051352
chr1	46089254	46089373
chr1	46090291	46090411
chr1	46111936	46112055
chr1	46153310	46153429
chr1	46154321	46154441
chr1	46215987	46216106
chr1	46216556	46216676
chr1	46269011	46269130
chr1	46269641	46269761
chr1	46597524	46597643
chr1	46600102	46600222
chr1	46640245	46640364
chr1	46640766	46640886
chr1	46641912	46642031
chr1	46663716	46663835
chr1	46669155	46669275
chr1	46685396	46685515
chr1	46685961	46686113
chr1	46712257	46712376
chr1	46713470	46713590
chr1	46768662	46768781
chr1	46768783	46768902
chr1	46769056	46769176
chr1	46805420	46805539
chr1	46805552	46805671
chr1	46858870	46858989
chr1	46860464	46860584
chr1	46899218	46899337
chr1	46900298	46900418
chr1	46915185	46915304
chr1	46915592	46915712
chr1	46972255	46972374
chr1	46973846	46973966
chr1	47003995	47004114
chr1	47004380	47004500
chr1	47015141	47015260
chr1	47016983	47017103
chr1	47069588	47069707
chr1	47070653	47070773
chr1	47082422	47082541
chr1	47082749	47082869
chr1	47131354	47131473
chr1	47132020	47132140
chr1	47137705	47137825
chr1	47138931	47139050
chr1	47184451	47184570
chr1	47185662	47185782
chr1	47263758	47263877
chr1	47263879	47263998
chr1	47264696	47264816
chr1	47365987	47366106
chr1	47407010	47407129
chr1	47488574	47488693
chr1	47490445	47490565
chr1	47532414	47532533
chr1	47533162	47533282
chr1	47534085	47534204
chr1	47603133	47603253
chr1	47644096	47644215
chr1	47645350	47645470
chr1	47655323	47655442
chr1	47656177	47656297
chr1	47697335	47697454
chr1	47698098	47698218
chr1	47779375	47779494
chr1	47779917	47780037
chr1	47799305	47799424
chr1	47799965	47800085
chr1	47881366	47881485
chr1	47881892	47882012
chr1	47899888	47900007
chr1	47900491	47900611
chr1	48462360	48462479
chr1	48462361	48462480
chr1	48463462	48463582
chr1	48647561	48647680
chr1	48648211	48648331
chr1	48687235	48687354
chr1	48688447	48688567
chr1	48937635	48937754
chr1	49242290	49242409
chr1	49244597	49244717
chr1	49937364	49937483
chr1	50489414	50489533
chr1	50490222	50490342
chr1	50513327	50513446
chr1	50513702	50513822
chr1	50570637	50570756
chr1	50570758	50570877
chr1	50572336	50572456
chr1	50888799	50888918
chr1	50891290	50891410
chr1	51425453	51425572
chr1	51425454	51425573
chr1	51426585	51426705
chr1	51434506	51434626
chr1	51435400	51435519
chr1	51523601	51523720
chr1	51526259	51526378
chr1	51526275	51526395
chr1	51567738	51567857
chr1	51701644	51701763
chr1	51702124	51702244
chr1	51763474	51763593
chr1	51764533	51764653
chr1	51764773	51764893
chr1	51787781	51787900
chr1	51788270	51788390
chr1	51795661	51795780
chr1	51795782	51795901
chr1	51796634	51796754
chr1	51809529	51809648
chr1	51809650	51809769
chr1	51811373	51811493
chr1	51887118	51887237
chr1	51887239	51887358
chr1	51888015	51888135
chr1	51984203	51984322
chr1	52082071	52082190
chr1	52083082	52083202
chr1	52194672	52194791
chr1	52301841	52301960
chr1	52302162	52302282
chr1	52344073	52344192
chr1	52345157	52345277
chr1	52456184	52456303
chr1	52456305	52456424
chr1	52457126	52457246
chr1	52499091	52499210
chr1	52499561	52499681
chr1	52515866	52515985
chr1	52516825	52516945
chr1	52520973	52521092
chr1	52522925	52523045
chr1	52607240	52607359
chr1	52608484	52608604
chr1	52831321	52831440
chr1	52833400	52833520
chr1	52869436	52869555
chr1	52870271	52870391
chr1	53017752	53017871
chr1	53018974	53019094
chr1	53067456	53067575
chr1	53068098	53068218
chr1	53163767	53163886
chr1	53191739	53191858
chr1	53192911	53193031
chr1	53307309	53307428
chr1	53308381	53308500
chr1	53309246	53309366
chr1	53387256	53387375
chr1	53387667	53387787
chr1	53392580	53392699
chr1	53394451	53394571
chr1	53404656	53404775
chr1	53405583	53405702
chr1	53479935	53480054
chr1	53480951	53481071
chr1	53527220	53527339
chr1	53528026	53528146
chr1	53607925	53608044
chr1	53608351	53608471
chr1	53661650	53661769
chr1	53662694	53662814
chr1	53685888	53686007
chr1	53686501	53686621
chr1	53703905	53704024
chr1	53704693	53704813
chr1	53793245	53793364
chr1	53793478	53793597
chr1	53793924	53794044
chr1	53905174	53905293
chr1	53905175	53905294
chr1	53905982	53906102
chr1	53924380	53924499
chr1	53924501	53924620
chr1	53925135	53925255
chr1	54199485	54199604
chr1	54200489	54200609
chr1	54303814	54303933
chr1	54304330	54304450
chr1	54355333	54355452
chr1	54355778	54355898
chr1	54409532	54409651
chr1	54410179	54410298
chr1	54412637	54412757
chr1	54412804	54412924
chr1	54483615	54483734
chr1	54484839	54484959
chr1	54518429	54518548
chr1	54519778	54519898
chr1	54617641	54617760
chr1	54618695	54618815
chr1	54665025	54665144
chr1	54665952	54666072
chr1	54701882	54702001
chr1	54702328	54702448
chr1	54871415	54871534
chr1	54872210	54872330
chr1	55013600	55013719
chr1	55013868	55013988
chr1	55107064	55107183
chr1	55107801	55107921
chr1	55180831	55180950
chr1	55181665	55181785
chr1	55229157	55229276
chr1	55230248	55230368
chr1	55266805	55266924
chr1	55268161	55268281
chr1	55351257	55351376
chr1	55354763	55354883
chr1	55446170	55446289
chr1	55464374	55464493
chr1	55464766	55464886
chr1	55504388	55504507
chr1	55505680	55505905
chr1	55679936	55680055
chr1	55682441	55682561
chr1	55691099	55691218
chr1	57044949	57045068
chr1	57044950	57045069
chr1	57045564	57045684
chr1	57110592	57110711
chr1	57110593	57110712
chr1	57111429	57111549
chr1	57284650	57284769
chr1	57285517	57285637
chr1	57320160	57320279
chr1	57320785	57320905
chr1	57431498	57431617
chr1	58326028	58326147
chr1	58326240	58326360
chr1	58715102	58715221
chr1	58717075	58717195
chr1	59012327	59012446
chr1	59012538	59012658
chr1	59042219	59042338
chr1	59044144	59044264
chr1	59165341	59165460
chr1	59250687	59250806
chr1	59250808	59250927
chr1	59251279	59251399
chr1	59485971	59486090
chr1	59487186	59487306
chr1	59611755	59611874
chr1	59611756	59611875
chr1	59613174	59613294
chr1	59762457	59762576
chr1	59762842	59762962
chr1	59773975	59774094
chr1	59775482	59775601
chr1	59776625	59776745
chr1	59979848	59979967
chr1	59982474	59982594
chr1	60198158	60198277
chr1	60199009	60199129
chr1	60199136	60199256
chr1	60280033	60280152
chr1	60280729	60280849
chr1	60391826	60391945
chr1	60391947	60392066
chr1	60392936	60393056
chr1	60539283	60539402
chr1	60539522	60539642
chr1	61436326	61436445
chr1	61436812	61436932
chr1	61542392	61542511
chr1	61547746	61547866
chr1	61717572	61717691
chr1	61719959	61720079
chr1	62119739	62119858
chr1	62190514	62190633
chr1	62191192	62191312
chr1	62207912	62208031
chr1	62208417	62208537
chr1	62208558	62208678
chr1	62542810	62542929
chr1	62544316	62544435
chr1	62544737	62544857
chr1	62660129	62660248
chr1	62660805	62660925
chr1	62783831	62783950
chr1	62785508	62785628
chr1	62900534	62900653
chr1	62901109	62901228
chr1	62903722	62903842
chr1	63062781	63062900
chr1	63062782	63062901
chr1	63063178	63063298
chr1	63153902	63154021
chr1	63154023	63154142
chr1	63154548	63154668
chr1	63249450	63249569
chr1	63249834	63249954
chr1	63782291	63782410
chr1	63782947	63783067
chr1	63787319	63787438
chr1	63789332	63789451
chr1	63792487	63792606
chr1	63792839	63792959
chr1	63833059	63833178
chr1	63833535	63833655
chr1	63988284	63988403
chr1	63989002	63989122
chr1	64014413	64014532
chr1	64016569	64016689
chr1	64058216	64058335
chr1	64059051	64059171
chr1	64088227	64088346
chr1	64088348	64088467
chr1	64089108	64089228
chr1	64239413	64239532
chr1	64239534	64239653
chr1	64239774	64239894
chr1	64576980	64577099
chr1	64580548	64580668
chr1	64668701	64668820
chr1	64669659	64669779
chr1	64935125	64935244
chr1	64938127	64938247
chr1	64970542	64970661
chr1	64970543	64970662
chr1	64972055	64972175
chr1	65044951	65045070
chr1	65044997	65045116
chr1	65048311	65048431
chr1	65210101	65210220
chr1	65211056	65211176
chr1	65430612	65430731
chr1	65432591	65432711
chr1	65467754	65467873
chr1	65467875	65467994
chr1	65468340	65468460
chr1	65523322	65523441
chr1	65523323	65523442
chr1	65523774	65523894
chr1	65612855	65612974
chr1	65612976	65613095
chr1	65614045	65614165
chr1	65728493	65728612
chr1	65731316	65731436
chr1	65774616	65774735
chr1	65775697	65775817
chr1	65885763	65885882
chr1	65886201	65886321
chr1	65990858	65990977
chr1	65991378	65991498
chr1	66257793	66257912
chr1	66259774	66259894
chr1	66378664	66378783
chr1	66379184	66379304
chr1	66457802	66457921
chr1	66457923	66458042
chr1	66458767	66458887
chr1	66797396	66797515
chr1	66797829	66797949
chr1	66819917	66820036
chr1	66820333	66820453
chr1	66999049	66999168
chr1	67000083	67000203
chr1	67093983	67094102
chr1	67094104	67094223
chr1	67094574	67094694
chr1	67216178	67216297
chr1	67218209	67218329
chr1	67266745	67266864
chr1	67267097	67267269
chr1	67389283	67389402
chr1	67390213	67390332
chr1	67390982	67391102
chr1	67395713	67395832
chr1	67396457	67396577
chr1	67519528	67519647
chr1	67520215	67520335
chr1	67600134	67600253
chr1	67600762	67600882
chr1	67631563	67631682
chr1	67631684	67631803
chr1	67632380	67632500
chr1	67771972	67772091
chr1	67772093	67772212
chr1	67773329	67773449
chr1	67894924	67895043
chr1	67897650	67897770
chr1	68150065	68150184
chr1	68151651	68151771
chr1	68296046	68296165
chr1	68300738	68300901
chr1	68300853	68300972
chr1	68300978	68301098
chr1	68515608	68515727
chr1	68518011	68518130
chr1	68648393	68648512
chr1	68648933	68649052
chr1	68697768	68697887
chr1	68698769	68698889
chr1	68914623	68914742
chr1	68915646	68915766
chr1	68961881	68962000
chr1	68963032	68963152
chr1	70225229	70225348
chr1	70226251	70226371
chr1	70384752	70384871
chr1	70384873	70384992
chr1	70385178	70385298
chr1	70671189	70671308
chr1	70671514	70671634
chr1	70820329	70820448
chr1	70820558	70820678
chr1	70875929	70876048
chr1	70877047	70877167
chr1	71513114	71513233
chr1	71513506	71513626
chr1	71532774	71532893
chr1	71532895	71533014
chr1	71533454	71533574
chr1	71546272	71546391
chr1	71548525	71548759
chr1	72301733	72301852
chr1	72302183	72302302
chr1	72302937	72303057
chr1	72746695	72746814
chr1	73770674	73770793
chr1	73770795	73770914
chr1	73772844	73772964
chr1	74663517	74663636
chr1	74664786	74664906
chr1	74700744	74700863
chr1	74701228	74701348
chr1	75042765	75042884
chr1	75042766	75042885
chr1	75043245	75043365
chr1	75054572	75054691
chr1	75056182	75056302
chr1	75139211	75139330
chr1	75139937	75140057
chr1	75197319	75197438
chr1	75198932	75199051
chr1	75593868	75593987
chr1	75595386	75595506
chr1	75600319	75600438
chr1	75600702	75600822
chr1	76076289	76076408
chr1	76077246	76077366
chr1	76188459	76188578
chr1	76190875	76190995
chr1	76209194	76209313
chr1	76251708	76251827
chr1	76252211	76252331
chr1	76262185	76262304
chr1	76262568	76262688
chr1	76397827	76397946
chr1	76398312	76398432
chr1	76539187	76539306
chr1	76540464	76540584
chr1	77332566	77332685
chr1	77332567	77332686
chr1	77333297	77333417
chr1	77524603	77524722
chr1	77526241	77526361
chr1	77684763	77684882
chr1	77686046	77686166
chr1	77747251	77747370
chr1	77748159	77748279
chr1	78146379	78146498
chr1	78147655	78147774
chr1	78148745	78148865
chr1	78224810	78224929
chr1	78225909	78226029
chr1	78353344	78353463
chr1	78354944	78355063
chr1	78356044	78356164
chr1	78444272	78444391
chr1	78469848	78469967
chr1	78470846	78470966
chr1	78510413	78510532
chr1	78510776	78510896
chr1	78695105	78695224
chr1	78955774	78955893
chr1	78956825	78956945
chr1	79084806	79084925
chr1	79084927	79085046
chr1	79086120	79086240
chr1	79114984	79115103
chr1	79115753	79115873
chr1	79471578	79471697
chr1	79472582	79472702
chr1	82165240	82165359
chr1	82165496	82165616
chr1	82265277	82265396
chr1	82267214	82267334
chr1	83450339	83450458
chr1	83452004	83452124
chr1	84378362	84378481
chr1	84379703	84379823
chr1	84464360	84464479
chr1	84464877	84464997
chr1	84543285	84543404
chr1	84544153	84544273
chr1	84609162	84609281
chr1	84610045	84610165
chr1	84629587	84629706
chr1	84630909	84631029
chr1	84646813	84646932
chr1	84647317	84647437
chr1	84763629	84763748
chr1	84766792	84766911
chr1	84767641	84767761
chr1	84863291	84863410
chr1	84863684	84863804
[truncated: 46,049 more rows]

## Sheet: SNVs mTHP-1-LPS
Chromosome	Start	End
chr1	1004619	1004738
chr1	1006924	1007044
chr1	8339028	8339147
chr1	8446452	8446571
chr1	8488763	8488882
chr1	8489788	8489908
chr1	10285957	10286076
chr1	10798855	10798974
chr1	10799819	10799939
chr1	11861356	11861475
chr1	11863710	11863830
chr1	16078710	16078829
chr1	16080541	16080661
chr1	17305533	17305652
chr1	17591454	17591573
chr1	17591973	17592093
chr1	18989514	18989633
chr1	18990428	18990548
chr1	19765343	19765462
chr1	19765794	19765914
chr1	19838082	19838201
chr1	19839140	19839260
chr1	19844543	19844662
chr1	19860910	19861029
chr1	22445787	22445906
chr1	22448499	22448619
chr1	22490568	22490687
chr1	22493126	22493246
chr1	22697228	22697347
chr1	22700377	22700497
chr1	22710921	22711040
chr1	22711746	22711866
chr1	23765812	23765931
chr1	23766196	23766316
chr1	24584040	24584159
chr1	24584648	24584768
chr1	25768547	25768666
chr1	25769316	25769436
chr1	25775053	25775172
chr1	27137675	27137794
chr1	38279647	38279766
chr1	38280309	38280429
chr1	38721241	38721360
chr1	38721743	38721863
chr1	43596251	43596370
chr1	43596504	43596624
chr1	43596744	43596864
chr1	50909591	50909710
chr1	50911059	50911179
chr1	53776460	53776579
chr1	53777863	53777983
chr1	54373078	54373197
chr1	54375683	54375803
chr1	55495895	55496014
chr1	55496115	55496235
chr1	55505171	55505290
chr1	55624760	55624879
chr1	55626663	55626783
chr1	55742657	55742776
chr1	55743134	55743254
chr1	55743264	55743384
chr1	56962489	56962608
chr1	56966089	56966208
chr1	56967223	56967343
chr1	61619001	61619120
chr1	61620743	61620863
chr1	63025066	63025185
chr1	63026860	63026980
chr1	63117742	63117861
chr1	63119337	63119457
chr1	63479768	63479887
chr1	63481046	63481166
chr1	63590933	63591052
chr1	63592189	63592309
chr1	65979077	65979196
chr1	65979729	65979849
chr1	66278116	66278235
chr1	66279474	66279594
chr1	68635648	68635768
chr1	68648277	68648397
chr1	68657278	68657397
chr1	68657899	68658019
chr1	70207458	70207578
chr1	72751921	72752041
chr1	72764102	72764221
chr1	72765263	72765383
chr1	72810983	72811102
chr1	72813183	72813303
chr1	72836298	72836417
chr1	72839268	72839388
chr1	74053726	74053845
chr1	74992715	74992834
chr1	74993229	74993349
chr1	78047760	78047879
chr1	85290246	85290365
chr1	85290448	85290568
chr1	90943596	90943715
chr1	90943915	90944035
chr1	91287751	91287870
chr1	92193481	92193600
chr1	92194990	92195110
chr1	92210531	92210650
chr1	92211466	92211586
chr1	93010634	93010793
chr1	93011144	93011263
chr1	95069662	95069781
chr1	95070274	95070394
chr1	96944029	96944148
chr1	97037327	97037447
chr1	97038296	97038415
chr1	100335326	100335445
chr1	100336006	100336126
chr1	103458066	103458185
chr1	103459671	103459791
chr1	106429954	106430073
chr1	106430685	106430805
chr1	106640225	106640344
chr1	106641390	106641510
chr1	106835734	106835853
chr1	106836136	106836256
chr1	108365330	108365449
chr1	108366012	108366249
chr1	109416854	109416973
chr1	109821277	109821396
chr1	109822651	109822771
chr1	110147197	110147316
chr1	110148559	110148679
chr1	110407390	110407509
chr1	112191781	112191900
chr1	112192614	112192734
chr1	112465213	112465332
chr1	113190366	113190485
chr1	113190862	113190982
chr1	113214429	113214548
chr1	114172538	114172657
chr1	114174598	114174718
chr1	114302294	114302413
chr1	120517750	120517869
chr1	145396041	145396161
chr1	145416067	145416187
chr1	150727309	150727428
chr1	150960190	150960309
chr1	154422060	154422179
chr1	154422171	154422290
chr1	154426244	154426470
chr1	154437424	154437543
chr1	154438430	154438550
chr1	171949102	171949221
chr1	172198707	172198826
chr1	172199982	172200102
chr1	177852409	177852528
chr1	177852637	177852862
chr1	177872138	177872257
chr1	177873890	177874121
chr1	177889123	177889242
chr1	177890397	177890517
chr1	177911909	177912028
chr1	177914251	177914371
chr1	181425769	181425888
chr1	181428137	181428257
chr1	182081790	182081909
chr1	183170475	183170594
chr1	183170974	183171094
chr1	186724708	186724827
chr1	186725682	186725802
chr1	187902733	187902852
chr1	187904082	187904202
chr1	188379301	188379420
chr1	188380014	188380134
chr1	192431019	192431138
chr1	192432180	192432300
chr1	192805576	192805695
chr1	201345576	201345696
chr1	202469952	202470072
chr1	202470148	202470267
chr1	205236020	205236140
chr1	205245401	205245521
chr1	205249055	205249174
chr1	205677866	205677985
chr1	205678709	205678829
chr1	206626411	206626530
chr1	206626957	206627077
chr1	207032430	207032549
chr1	207033305	207033425
chr1	207651409	207651528
chr1	207652212	207652332
chr1	207874932	207875051
chr1	207875210	207875330
chr1	208128544	208128663
chr1	208129196	208129316
chr1	208757233	208757352
chr1	208757619	208757739
chr1	209726934	209727053
chr1	209728525	209728645
chr1	213908557	213908676
chr1	213910622	213910742
chr1	214155467	214155586
chr1	216715488	216715607
chr1	216716717	216716837
chr1	218858637	218858756
chr1	218860394	218860514
chr1	219673666	219673785
chr1	219693093	219693212
chr1	219693648	219693768
chr1	219699152	219699271
chr1	219701642	219701762
chr1	219748430	219748549
chr1	219749384	219749504
chr1	220601341	220601460
chr1	220601962	220602082
chr1	220973793	220973913
chr1	220976223	220976342
chr1	222823403	222823522
chr1	222823404	222823523
chr1	222823737	222823857
chr1	228879199	228879318
chr1	228880142	228880262
chr1	233339447	233339566
chr1	233341056	233341176
chr1	234725635	234725754
chr1	234726112	234726232
chr1	234814729	234814848
chr1	234816740	234816860
chr1	234858171	234858290
chr1	234858751	234858871
chr1	238724086	238724205
chr1	238725352	238725472
chr1	239436019	239436138
chr1	239436973	239437093
chr1	240445165	240445284
chr1	240445667	240445787
chr1	240596038	240596157
chr1	240597247	240597367
chr1	242274696	242274815
chr1	242275140	242275260
chr1	243483493	243483612
chr10	3417650	3417769
chr10	3418380	3418500
chr10	3515570	3515689
chr10	3516129	3516249
chr10	3538952	3539072
chr10	4049435	4049554
chr10	4050710	4050830
chr10	4654082	4654201
chr10	4918959	4919078
chr10	4920876	4920996
chr10	5009250	5009369
chr10	5010059	5010179
chr10	5803347	5803466
chr10	5804745	5804865
chr10	6571851	6571970
chr10	6573641	6573761
chr10	6946392	6946511
chr10	12275942	12276061
chr10	12308008	12308128
chr10	12308603	12308722
chr10	12315217	12315337
chr10	16299312	16299431
chr10	16301148	16301268
chr10	17260090	17260209
chr10	17260575	17260695
chr10	18423053	18423173
chr10	18708505	18708624
chr10	18709054	18709174
chr10	18727704	18727823
chr10	18728330	18728450
chr10	20899402	20899521
chr10	20899576	20899696
chr10	23857981	23858100
chr10	23858235	23858355
chr10	28479189	28479308
chr10	28615472	28615591
chr10	28618191	28618311
chr10	30315809	30315928
chr10	30316399	30316636
chr10	30334197	30334316
chr10	30335615	30335735
chr10	31990396	31990515
chr10	37980600	37980719
chr10	44753478	44753597
chr10	44753909	44754029
chr10	44775348	44775467
chr10	44776173	44776293
chr10	46012930	46013049
chr10	46013301	46013421
chr10	54427276	54427395
chr10	54427860	54427980
chr10	54438128	54438247
chr10	54439973	54440093
chr10	56390933	56391052
chr10	57416472	57416591
chr10	57417237	57417357
chr10	59724147	59724266
chr10	59724798	59724918
chr10	63466834	63466953
chr10	63467771	63467891
chr10	63524335	63524454
chr10	63524960	63525080
chr10	65050683	65050803
chr10	65104366	65104485
chr10	70929897	70930016
chr10	70931862	70931982
chr10	71452022	71452141
chr10	71452515	71452635
chr10	72331905	72332024
chr10	73526283	73526402
chr10	73527274	73527394
chr10	73849333	73849452
chr10	78314950	78315069
chr10	78315270	78315390
chr10	78330506	78330625
chr10	78332534	78332654
chr10	79211105	79211224
chr10	79211657	79211777
chr10	79401048	79401167
chr10	79401628	79401748
chr10	80942344	80942463
chr10	80944239	80944359
chr10	82699342	82699461
chr10	82699719	82699839
chr10	83566436	83566555
chr10	87846170	87846289
chr10	89338351	89338470
chr10	89338661	89338781
chr10	89768821	89768941
chr10	91003040	91003160
chr10	91004652	91004771
chr10	91961975	91962094
chr10	91963832	91963952
chr10	92632757	92632876
chr10	94347894	94348014
chr10	94466593	94466712
chr10	95894549	95894668
chr10	95895302	95895422
chr10	96798340	96798459
chr10	96798764	96798884
chr10	98808891	98809010
chr10	99561659	99561778
chr10	99562544	99562664
chr10	101813594	101813713
chr10	101814111	101814231
chr10	103698244	103698363
chr10	103699145	103699265
chr10	104594545	104594665
chr10	104595565	104595684
chr10	104628490	104628609
chr10	104718929	104719048
chr10	104719050	104719169
chr10	104846031	104846150
chr10	104847090	104847210
chr10	104903970	104904089
chr10	104906910	104907030
chr10	104939143	104939263
chr10	105845621	105845740
chr10	105847179	105847299
chr10	113041421	113041540
chr10	113933458	113933577
chr10	113934028	113934148
chr10	114756117	114756237
chr10	114758222	114758341
chr10	115782146	115782266
chr10	119209030	119209149
chr10	119210519	119210639
chr10	121149033	121149152
chr10	121149458	121149578
chr10	122720645	122720764
chr10	122722090	122722210
chr10	124192163	124192282
chr10	124192469	124192589
chr10	125207105	125207224
chr10	125207623	125207743
chr10	131499965	131500084
chr10	131501355	131501475
chr10	132746301	132746420
chr10	132747903	132748023
chr10	132947609	132947728
chr10	132948040	132948160
chr11	270519	270638
chr11	270849	270969
chr11	2137832	2137951
chr11	2138087	2138207
chr11	2138216	2138336
chr11	2651700	2651819
chr11	2653004	2653124
chr11	2691002	2691121
chr11	2692396	2692516
chr11	2829401	2829520
chr11	2831714	2831834
chr11	2839048	2839167
chr11	2840636	2840756
chr11	2844049	2844168
chr11	2850736	2850964
chr11	2858047	2858166
chr11	2859056	2859176
chr11	3036203	3036322
chr11	3036960	3037080
chr11	4885403	4885522
chr11	4887283	4887403
chr11	7701278	7701397
chr11	7701625	7701745
chr11	7707853	7707972
chr11	7708839	7709011
chr11	8243566	8243685
chr11	8244224	8244344
chr11	8483820	8483939
chr11	8484280	8484400
chr11	8604623	8604743
chr11	10349994	10350113
chr11	11227299	11227418
chr11	11229404	11229524
chr11	13621866	13621986
chr11	15693741	15693860
chr11	15695335	15695455
chr11	15709713	15709832
chr11	15710548	15710668
chr11	15951855	15951974
chr11	15952340	15952460
chr11	16249072	16249191
chr11	16250629	16250749
chr11	16388959	16389078
chr11	16389620	16389740
chr11	16402493	16402612
chr11	16404175	16404295
chr11	16901812	16901931
chr11	16903435	16903555
chr11	16917025	16917144
chr11	16917572	16917692
chr11	17408673	17408793
chr11	17409194	17409313
chr11	18634177	18634297
chr11	26603818	26603937
chr11	26605493	26605613
chr11	27336561	27336680
chr11	27337498	27337720
chr11	27505555	27505674
chr11	27505885	27506005
chr11	27562728	27562847
chr11	27564160	27564280
chr11	27582905	27583024
chr11	27583352	27583472
chr11	27666989	27667108
chr11	27667208	27667328
chr11	27678672	27678791
chr11	27680234	27680354
chr11	27683843	27683962
chr11	27685302	27685422
chr11	27726444	27726564
chr11	27728115	27728234
chr11	30951403	30951522
chr11	30952569	30952689
chr11	31209614	31209733
chr11	31210839	31210959
chr11	31904869	31904988
chr11	31906252	31906372
chr11	33806357	33806476
chr11	41914517	41914636
chr11	41915991	41916111
chr11	44377850	44377969
chr11	44378243	44378363
chr11	45227088	45227207
chr11	45227608	45227728
chr11	45872100	45872219
chr11	45873397	45873517
chr11	46849221	46849340
chr11	46849479	46849599
chr11	47334224	47334343
chr11	47336663	47336783
chr11	47650786	47650905
chr11	47662683	47662802
chr11	47663510	47663630
chr11	48331305	48331424
chr11	48333598	48333718
chr11	58472259	58472378
chr11	61569202	61569321
chr11	61570750	61570870
chr11	61596567	61596686
chr11	61597511	61597631
chr11	63174076	63174196
chr11	64049092	64049212
chr11	64584907	64585026
chr11	65260217	65260336
chr11	65260843	65260963
chr11	65353654	65353773
chr11	65894847	65894966
chr11	65895294	65895414
chr11	68192133	68192252
chr11	68192492	68192612
chr11	68201115	68201234
chr11	68201642	68201762
chr11	68262619	68262738
chr11	72433377	72433497
chr11	72893972	72894091
chr11	72894423	72894543
chr11	73036160	73036279
chr11	73037343	73037463
chr11	73311581	73311700
chr11	73312558	73312678
chr11	80985307	80985426
chr11	80985580	80985700
chr11	80985820	80985940
chr11	82722686	82722805
chr11	82723784	82723904
chr11	86853117	86853236
chr11	86854677	86854797
chr11	89009742	89009861
chr11	89011022	89011247
chr11	92673671	92673790
chr11	92674400	92674520
chr11	92690791	92690910
chr11	92692573	92692693
chr11	92698438	92698558
chr11	92709427	92709547
chr11	93165435	93165554
chr11	93167136	93167256
chr11	95991839	95991958
chr11	95993884	95994004
chr11	100592994	100593113
chr11	100593463	100593693
chr11	103659247	103659366
chr11	107353805	107353924
chr11	112991393	112991512
chr11	112991569	112991689
chr11	115942545	115942664
chr11	115943163	115943283
chr11	115943289	115943409
chr11	116603309	116603428
chr11	116613275	116613394
chr11	116613825	116613945
chr11	116638854	116638973
chr11	116648667	116648786
chr11	116652107	116652226
chr11	116659914	116660033
chr11	116660722	116660842
chr11	116679719	116679838
chr11	116680979	116681099
chr11	117075062	117075181
chr11	117076100	117076220
chr11	117157207	117157327
chr11	118241717	118241836
chr11	118242139	118242259
chr11	118485290	118485409
chr11	118486340	118486460
chr11	121954285	121954404
chr11	121955021	121955141
chr11	122523483	122523603
chr11	126243734	126243853
chr11	126243955	126244075
chr11	126281734	126281853
chr11	126282365	126282485
chr11	129474102	129474222
chr11	130272872	130272991
chr11	130273754	130273874
chr11	131806611	131806730
chr11	131807428	131807548
chr11	132640923	132641042
chr11	132641951	132642071
chr12	550966	551085
chr12	551841	551961
chr12	1636833	1636952
chr12	1638396	1638516
chr12	3866694	3866813
chr12	3868352	3868472
chr12	6289709	6289829
chr12	6466341	6466461
chr12	9081432	9081551
chr12	9083761	9083985
chr12	10169337	10169456
chr12	10170220	10170340
chr12	12374900	12375019
chr12	12376625	12376745
chr12	13452548	13452667
chr12	13453540	13453660
chr12	16608241	16608360
chr12	16611012	16611132
chr12	22565909	22566028
chr12	22566449	22566569
chr12	23639239	23639358
chr12	23640485	23640605
chr12	24770374	24770493
chr12	24771751	24771871
chr12	27964408	27964527
chr12	27965177	27965402
chr12	27983923	27984042
chr12	28016612	28016731
chr12	28017408	28017528
chr12	29435251	29435370
chr12	29435496	29435616
chr12	45925779	45926006
chr12	45929968	45930087
chr12	45930999	45931119
chr12	50226869	50226989
chr12	50247770	50247890
chr12	51355238	51355357
chr12	51358215	51358335
chr12	53731429	53731548
chr12	54417598	54417718
chr12	54712156	54712275
chr12	55098258	55098377
chr12	55098969	55099104
chr12	57054239	57054358
chr12	57055326	57055446
chr12	57489257	57489376
chr12	57490236	57490356
chr12	57526274	57526393
chr12	57527914	57528034
chr12	60800351	60800471
chr12	62610474	62610593
chr12	62610895	62611015
chr12	63004041	63004160
chr12	63004577	63004697
chr12	66117364	66117483
chr12	66117944	66118064
chr12	66174142	66174261
chr12	66175573	66175693
chr12	66212198	66212317
chr12	66212473	66212593
chr12	71577223	71577342
chr12	71577270	71577390
chr12	71634419	71634538
chr12	71636894	71637014
chr12	71662935	71663054
chr12	72070825	72070944
chr12	72071842	72071962
chr12	72125281	72125401
chr12	72125491	72125610
chr12	72125521	72125641
chr12	73600511	73600630
chr12	73601284	73601404
chr12	74584840	74584959
chr12	74586423	74586543
chr12	75719975	75720094
chr12	75719993	75720113
chr12	89941113	89941232
chr12	89942146	89942266
chr12	90012886	90013005
chr12	90060306	90060425
chr12	90060648	90060768
chr12	90060770	90060890
chr12	90080660	90080779
chr12	90082075	90082195
chr12	91473598	91473717
chr12	91474093	91474213
chr12	96269563	96269682
chr12	96272089	96272209
chr12	97899663	97899782
chr12	97901332	97901452
chr12	99960888	99961007
chr12	99962503	99962623
chr12	101753462	101753581
chr12	102875374	102875493
chr12	102876222	102876342
chr12	102912392	102912511
chr12	102912571	102912798
chr12	103912509	103912629
chr12	103912514	103912633
chr12	104317660	104317779
chr12	107365488	107365607
chr12	107367510	107367630
chr12	111349468	111349587
chr12	111351155	111351275
chr12	111413457	111413576
chr12	111415317	111415437
chr12	111679081	111679200
chr12	111679220	111679340
chr12	111884360	111884479
chr12	111884782	111884902
chr12	112007135	112007254
chr12	112007909	112008029
chr12	112072151	112072270
chr12	112110085	112110204
chr12	112110925	112111045
chr12	112167694	112167813
chr12	112168151	112168271
chr12	112191130	112191249
chr12	112241826	112241946
chr12	112815774	112815893
chr12	115352276	115352395
chr12	115550340	115550459
chr12	115553426	115553546
chr12	120881154	120881273
chr12	121363795	121363915
chr12	121389034	121389154
chr12	121402975	121403095
chr12	121403348	121403467
chr12	121426611	121426730
chr12	121433613	121433732
chr12	121460708	121460827
chr12	121470530	121470649
chr12	121471580	121471806
chr12	121938520	121938640
chr12	122365592	122365712
chr12	123640403	123640522
chr12	123641323	123641443
chr12	124374880	124374999
chr12	124375203	124375323
chr12	131524501	131524620
chr12	131525657	131525777
chr13	19311459	19311579
chr13	21130038	21130157
chr13	21131282	21131402
chr13	23864169	23864288
chr13	23864979	23865099
chr13	24042368	24042487
chr13	24042524	24042644
chr13	26780098	26780217
chr13	26782610	26782730
chr13	28021850	28021969
chr13	28490406	28490525
chr13	28491521	28491641
chr13	28973270	28973389
chr13	28974161	28974281
chr13	28983824	28983943
chr13	28984605	28984725
chr13	30956202	30956321
chr13	30957908	30958028
chr13	32953251	32953370
chr13	32953411	32953531
chr13	33798095	33798214
chr13	33799085	33799205
chr13	36769791	36769910
chr13	36771401	36771521
chr13	42950746	42950865
chr13	42952559	42952679
chr13	42956304	42956423
chr13	42965468	42965587
chr13	42969249	42969369
chr13	43032162	43032281
chr13	43033076	43033196
chr13	43115901	43116020
chr13	43116192	43116312
chr13	43142838	43142957
chr13	43143202	43143322
chr13	43161912	43162031
chr13	43162500	43162620
chr13	44702503	44702622
chr13	44703079	44703217
chr13	48198552	48198671
chr13	50079827	50079946
chr13	51093363	51093482
chr13	51094508	51094628
chr13	51193447	51193566
chr13	51195139	51195259
chr13	54064216	54064335
chr13	54066038	54066158
chr13	54066179	54066299
chr13	54106806	54106925
chr13	54107515	54107635
chr13	55984699	55984818
chr13	61678227	61678346
chr13	61679212	61679332
chr13	63634218	63634337
chr13	63634958	63635078
chr13	66120600	66120719
chr13	66121416	66121536
chr13	66355671	66355790
chr13	66357072	66357192
chr13	66966759	66966878
chr13	66967754	66967874
chr13	69530284	69530403
chr13	69531108	69531228
chr13	71883401	71883521
chr13	73559810	73559929
chr13	73560510	73560630
chr13	79025211	79025330
chr13	79025809	79025929
chr13	80623005	80623124
chr13	80623908	80624028
chr13	80715957	80716076
chr13	80717361	80717481
chr13	85053720	85053839
chr13	85054904	85055024
chr13	86689852	86689971
chr13	86691018	86691247
chr13	88703364	88703483
chr13	88705704	88705824
chr13	90620852	90620971
chr13	90622459	90622579
chr13	95678059	95678178
chr13	95680356	95680476
chr13	97017198	97017317
chr13	97017583	97017703
chr13	99125584	99125703
chr13	99126745	99126865
chr13	102226930	102227049
chr13	102228978	102229098
chr13	104186692	104186811
chr13	109347821	109347940
chr13	109347919	109348039
chr13	110959722	110959841
chr13	110959843	110959962
chr13	110961593	110961713
chr13	111780486	111780605
chr13	111781248	111781368
chr13	113693833	113693952
chr13	113695491	113695611
chr13	114012717	114012836
chr13	114013417	114013537
chr14	23865442	23865561
chr14	23865950	23866070
chr14	23976879	23976998
chr14	24883346	24883465
chr14	24883949	24884069
chr14	27798709	27798828
chr14	27801271	27801391
chr14	29020603	29020722
chr14	29024259	29024379
chr14	32850883	32851002
chr14	32852391	32852511
chr14	33207107	33207226
chr14	33208079	33208350
chr14	36572488	36572607
chr14	36574017	36574137
chr14	39022971	39023199
chr14	52518661	52518780
chr14	52519563	52519683
chr14	53837305	53837424
chr14	53837788	53837908
chr14	58396943	58397062
chr14	58398256	58398376
chr14	61907854	61907973
chr14	61908944	61909064
chr14	62430401	62430520
chr14	62433275	62433395
chr14	62732156	62732275
chr14	62733111	62733231
chr14	64275227	64275346
chr14	64276055	64276175
chr14	70455452	70455571
chr14	70457285	70457405
chr14	72431576	72431695
chr14	72432288	72432408
chr14	72691468	72691587
chr14	72693043	72693163
chr14	73757135	73757254
chr14	73757148	73757268
chr14	76173368	76173487
chr14	76173893	76174013
chr14	76612208	76612327
chr14	76650169	76650288
chr14	76651352	76651472
chr14	77601006	77601125
chr14	77601875	77601995
chr14	78785477	78785596
chr14	78786669	78786789
chr14	79898849	79898968
chr14	79899589	79899709
chr14	79936685	79936804
chr14	79937560	79937680
chr14	79943929	79944048
chr14	79945256	79945376
chr14	85652918	85653037
chr14	88826313	88826432
chr14	90035077	90035197
chr14	90614998	90615117
chr14	90758356	90758475
chr14	91441303	91441422
chr14	91443326	91443446
chr14	92536200	92536319
chr14	92537165	92537285
chr14	92773472	92773591
chr14	92773671	92773791
chr14	93113351	93113470
chr14	93595419	93595538
chr14	93595994	93596114
chr14	95094207	95094326
chr14	95094467	95094587
chr14	95410139	95410258
chr14	95410677	95410797
chr14	100132761	100132880
chr14	100134176	100134296
chr14	101140605	101140724
chr14	101143108	101143228
chr14	101688969	101689088
chr14	101692136	101692256
chr14	103572304	103572423
chr14	103573369	103573489
chr14	103883258	103883377
chr14	105728942	105729061
chr14	105729809	105729929
chr15	25077211	25077330
chr15	25078897	25079017
chr15	25912100	25912219
chr15	25912919	25913039
chr15	26287979	26288098
chr15	27011965	27012084
chr15	27013429	27013549
chr15	28531842	28531961
chr15	29730968	29731087
chr15	31215772	31215891
chr15	31216833	31216953
chr15	38821111	38821230
chr15	38824162	38824282
chr15	39315058	39315177
chr15	39315428	39315548
chr15	40324685	40324805
chr15	45985120	45985239
chr15	45985128	45985248
chr15	48006796	48007019
chr15	49734211	49734330
chr15	49735803	49735923
chr15	49746020	49746139
chr15	49746648	49746768
chr15	53805139	53805258
chr15	53806115	53806235
chr15	57909657	57909776
chr15	57910184	57910304
chr15	58212945	58213064
chr15	58213416	58213536
chr15	58213541	58213661
chr15	58244070	58244190
chr15	58246578	58246697
chr15	58335043	58335162
chr15	58336194	58336314
chr15	58678378	58678497
chr15	58679149	58679269
chr15	61163991	61164110
chr15	61164269	61164389
chr15	62391236	62391355
chr15	62396716	62396835
chr15	62397073	62397193
chr15	62403142	62403261
chr15	62405164	62405391
chr15	62413598	62413717
chr15	62414305	62414425
chr15	62433670	62433789
chr15	62434987	62435107
chr15	63341301	63341420
chr15	63342799	63342919
chr15	65152764	65152883
chr15	68042927	68043046
chr15	68043125	68043245
chr15	68080404	68080523
chr15	68080929	68081049
chr15	68086254	68086373
chr15	68087311	68087482
chr15	68735218	68735337
chr15	68736100	68736220
chr15	71644634	71644753
chr15	71645341	71645461
chr15	71696292	71696411
chr15	75032414	75032533
chr15	75124443	75124562
chr15	75125744	75125864
chr15	77747001	77747120
chr15	77747398	77747518
chr15	77777338	77777457
chr15	77777892	77778012
chr15	78851463	78851582
chr15	78852545	78852665
chr15	78910985	78911104
chr15	78911397	78911517
chr15	79018278	79018397
chr15	79020112	79020232
chr15	79028650	79028769
chr15	79030354	79030474
chr15	79080340	79080460
chr15	79081011	79081130
chr15	79088532	79088651
chr15	79089121	79089241
chr15	79110499	79110618
chr15	79111097	79111217
chr15	79141150	79141269
chr15	80431277	80431396
chr15	82352048	82352167
chr15	85088261	85088380
chr15	86660233	86660352
chr15	86660812	86660932
chr15	87976895	87977014
chr15	87977528	87977648
chr15	89118212	89118331
chr15	89119570	89119690
chr15	90374096	90374215
chr15	90374612	90374732
chr15	91436931	91437050
chr15	91520496	91520615
chr15	91521591	91521711
chr15	91543818	91543937
chr15	93050296	93050415
chr15	93051193	93051313
chr15	98605016	98605135
chr15	98606487	98606607
chr15	98875840	98875959
chr15	98876228	98876348
chr15	100297220	100297339
chr15	100297689	100297809
chr15	100727727	100727846
chr15	100728772	100728892
chr16	375352	375471
chr16	375971	376091
chr16	1531802	1531921
chr16	1532637	1532757
chr16	1839069	1839189
chr16	2097768	2097888
chr16	4013157	4013276
chr16	4015303	4015423
chr16	4036912	4037031
chr16	4038903	4039023
chr16	11640495	11640614
chr16	11641242	11641362
chr16	12185622	12185741
chr16	12186328	12186448
chr16	15128327	15128446
chr16	15129871	15129991
chr16	15881797	15881916
chr16	19934336	19934456
chr16	19934969	19935088
chr16	19944233	19944352
chr16	19944551	19944671
chr16	20257747	20257866
chr16	20258201	20258321
chr16	20350785	20350904
chr16	20351334	20351454
chr16	24809685	24809804
chr16	24811040	24811160
chr16	28883254	28883374
chr16	28884820	28884939
chr16	28921876	28921995
chr16	28921981	28922101
chr16	50986171	50986290
chr16	50986477	50986597
chr16	51021676	51021795
chr16	51022061	51022181
chr16	51609061	51609180
chr16	51610296	51610416
chr16	53769450	53769569
chr16	53770296	53770416
chr16	53801537	53801657
chr16	53803375	53803494
chr16	53811585	53811704
chr16	53813812	53813932
chr16	53814052	53814172
chr16	53819437	53819557
chr16	53821959	53822078
chr16	53825602	53825722
chr16	53827723	53827842
chr16	53838924	53839043
chr16	53842844	53843070
chr16	53844860	53844979
chr16	55603181	55603300
chr16	56987239	56987358
chr16	56992789	56992908
chr16	57005243	57005362
chr16	57047012	57047131
chr16	57048212	57048332
chr16	58074915	58075034
chr16	58076218	58076338
chr16	67911208	67911327
chr16	67911592	67911712
chr16	72109178	72109298
chr16	72930707	72930826
chr16	72931226	72931346
chr16	77427338	77427457
chr16	77427873	77427993
chr16	78188547	78188666
chr16	78188749	78188869
chr16	78258808	78258972
chr16	78258884	78259003
chr16	78951103	78951222
chr16	78952627	78952747
chr16	79406081	79406200
chr16	79682546	79682665
chr16	79682893	79683013
chr16	79699569	79699688
chr16	79700477	79700717
chr16	79748399	79748518
chr16	79749474	79749594
chr16	81489086	81489205
chr16	81490424	81490544
chr16	82376224	82376343
chr16	82378087	82378207
chr16	82642027	82642146
chr16	82642762	82642882
chr16	83212207	83212326
chr16	83212863	83212983
chr16	83763859	83763978
chr16	84685272	84685391
chr16	85945479	85945598
chr16	85946575	85946695
chr16	86511249	86511368
chr16	86512763	86512883
chr16	86707183	86707302
chr16	86708222	86708342
chr16	86715347	86715467
chr17	700425	700545
chr17	775026	775145
chr17	775694	775814
chr17	831692	831812
chr17	832554	832673
chr17	2070573	2070692
chr17	2117568	2117687
chr17	2118405	2118640
chr17	2125266	2125385
chr17	2125387	2125506
chr17	2126330	2126450
chr17	6607210	6607330
chr17	6940227	6940346
chr17	7091497	7091616
chr17	7091767	7091887
chr17	12803059	12803178
chr17	12804606	12804726
chr17	15331360	15331479
chr17	17542259	17542378
chr17	17544210	17544330
chr17	27675102	27675221
chr17	27675425	27675545
chr17	27702065	27702184
chr17	27703633	27703753
chr17	27714458	27714577
chr17	27768465	27768584
chr17	27769597	27769757
chr17	32287051	32287170
chr17	32287488	32287608
chr17	32463983	32464102
chr17	32464198	32464318
chr17	33942519	33942638
chr17	34356470	34356589
chr17	34358997	34359117
chr17	36098446	36098566
chr17	41798666	41798785
chr17	41798828	41798948
chr17	41807336	41807456
chr17	42192218	42192337
chr17	42194565	42194685
chr17	42224501	42224620
chr17	42225664	42225784
chr17	43207942	43208061
chr17	43208214	43208334
chr17	43805066	43805185
chr17	43805424	43805578
chr17	43805664	43805784
chr17	43977377	43977496
chr17	45013067	45013186
chr17	45013937	45014057
chr17	45423966	45424085
chr17	45425127	45425247
chr17	46124180	46124300
chr17	46720091	46720210
chr17	46720712	46720832
chr17	46749124	46749243
chr17	46749771	46749913
chr17	47402886	47403005
chr17	47439681	47439800
chr17	47440592	47440712
chr17	55746318	55746437
chr17	55747719	55747839
chr17	59667592	59667711
chr17	64209558	64209677
chr17	64211251	64211371
chr17	64515883	64516002
chr17	64518520	64518640
chr17	65487668	65487787
chr17	65488221	65488341
chr17	69125240	69125359
chr17	69125761	69125881
chr17	69490856	69490976
chr17	70126865	70126984
chr17	70127837	70127957
chr17	70362622	70362741
chr17	70363633	70363753
chr17	71000460	71000579
chr17	71000952	71001072
chr17	75004034	75004153
chr17	75701492	75701611
chr17	75702156	75702276
chr17	78590666	78590785
chr17	78591301	78591421
chr17	79262741	79262861
chr18	2945709	2945828
chr18	2948506	2948626
chr18	3512038	3512157
chr18	3512528	3512648
chr18	3521868	3521987
chr18	6566908	6567027
chr18	6567553	6567673
chr18	7068882	7069002
chr18	9785249	9785369
chr18	10077736	10077855
chr18	10078087	10078207
chr18	13706260	13706379
chr18	13708970	13709090
chr18	20878551	20878670
chr18	20879550	20879670
chr18	21140289	21140408
chr18	21140858	21141014
chr18	21938472	21938591
chr18	21938601	21938721
chr18	29334881	29335000
chr18	31266203	31266322
chr18	31267968	31268088
chr18	38764959	38765078
chr18	38766825	38766945
chr18	40023616	40023735
chr18	40024597	40024717
chr18	40059147	40059267
chr18	40059263	40059382
chr18	40075273	40075392
chr18	40075914	40076154
chr18	40105484	40105603
chr18	40107428	40107548
chr18	47160659	47160778
chr18	47166998	47167117
chr18	47167458	47167578
chr18	50904931	50905050
chr18	50906074	50906194
chr18	53025711	53025830
chr18	53026540	53026767
chr18	57675483	57675602
chr18	57734394	57734513
chr18	57735140	57735260
chr18	57812363	57812483
chr18	57828769	57828889
chr18	57828906	57829025
chr18	57838960	57839079
chr18	57842510	57842630
chr18	57851488	57851608
chr18	57851604	57851723
chr18	57857274	57857393
chr18	57858908	57859028
chr18	57882605	57882724
chr18	57883294	57883414
chr18	57964002	57964122
chr18	60054695	60054814
chr18	60054867	60054987
chr18	60081728	60081847
chr18	60082440	60082560
chr18	60859319	60859550
chr18	60859406	60859525
chr18	62884241	62884360
chr18	62885027	62885147
chr18	67142513	67142632
chr18	67143591	67143711
chr18	67515541	67515660
chr18	67517708	67517828
chr18	70150712	70150831
chr18	70440122	70440241
chr18	70443133	70443291
chr18	70443373	70443493
chr18	71167192	71167311
chr18	71168282	71168402
chr18	71475508	71475627
chr18	71477264	71477384
chr18	71704704	71704823
chr18	71705961	71706081
chr18	74101491	74101610
chr18	74102863	74102983
chr19	2160565	2160684
chr19	2176813	2176932
chr19	2177197	2177317
chr19	7223599	7223718
chr19	7223860	7223980
chr19	10837699	10837818
chr19	10838792	10838912
chr19	11163268	11163387
chr19	11163648	11163768
chr19	11202706	11202826
chr19	11210947	11211067
chr19	11237321	11237440
chr19	11238813	11238933
chr19	19407930	19408050
chr19	19658236	19658355
chr19	19659653	19659773
chr19	19788618	19788737
chr19	19790067	19790187
chr19	29035221	29035340
chr19	29035621	29035741
chr19	33598424	33598543
chr19	33599742	33599862
chr19	33605315	33605435
chr19	33891743	33891862
chr19	33893855	33893975
chr19	33908634	33908753
chr19	33910037	33910157
chr19	34309311	34309430
chr19	34309704	34309824
chr19	34322443	34322563
chr19	37747512	37747632
chr19	38324423	38324542
chr19	45326532	45326651
chr19	45326872	45326992
chr19	45395384	45395503
chr19	45395632	45395752
chr19	45401301	45401420
chr19	45403850	45403970
chr19	45412677	45412797
chr19	46158589	46158709
chr19	46172055	46172174
chr19	46172455	46172575
chr19	46181462	46181581
chr19	46181510	46181630
chr19	46201944	46202063
chr19	46202167	46202287
chr19	47568678	47568797
chr19	47570453	47570573
chr19	49205945	49206064
chr19	49206459	49206579
chr19	51773648	51773767
chr19	51773953	51774073
chr2	441649	441768
chr2	443310	443430
chr2	623354	623474
chr2	623470	623589
chr2	628996	629115
chr2	629344	629464
chr2	635929	636049
chr2	645114	645234
chr2	645230	645349
chr2	1405822	1405941
chr2	1416584	1416703
chr2	1417404	1417524
chr2	4318648	4318767
chr2	4319002	4319122
chr2	4805803	4805922
chr2	4808044	4808164
chr2	6052540	6052659
chr2	6052946	6053066
chr2	6460817	6460936
chr2	8529601	8529720
chr2	8531072	8531192
chr2	10903259	10903378
chr2	10904714	10904834
chr2	15926010	15926129
chr2	15926478	15926598
chr2	19943381	19943500
chr2	19946243	19946363
chr2	20902251	20902370
chr2	20904168	20904288
chr2	21100181	21100300
chr2	21231537	21231657
chr2	21242007	21242127
chr2	21243695	21243814
chr2	21263689	21263808
chr2	21264618	21264738
chr2	21285830	21285949
chr2	21286373	21286493
chr2	21388866	21388985
chr2	21390708	21390828
chr2	22821875	22821994
chr2	22822961	22823081
chr2	23895971	23896090
chr2	23898629	23898749
chr2	25097001	25097120
chr2	25102864	25102983
chr2	25103216	25103336
chr2	25116305	25116424
chr2	25130172	25130291
chr2	25131562	25131682
chr2	25149497	25149616
chr2	25150222	25150449
chr2	25157879	25157998
chr2	25158208	25158328
chr2	25305503	25305622
chr2	25305953	25306073
chr2	25368658	25368777
chr2	25369064	25369184
chr2	25887357	25887476
chr2	25887620	25887844
chr2	27730460	27730579
chr2	27741264	27741384
chr2	27741728	27741847
chr2	27995377	27995496
chr2	27996197	27996317
chr2	28347560	28347679
chr2	28347813	28347933
chr2	29247102	29247221
chr2	29248288	29248408
chr2	31463926	31464045
chr2	31464652	31464772
chr2	34284525	34284644
chr2	34284978	34285098
chr2	34304637	34304756
chr2	34305872	34305992
chr2	38043719	38043838
chr2	38044445	38044565
chr2	40578255	40578374
chr2	40578894	40579014
chr2	42249763	42249882
chr2	42250604	42250724
chr2	43732643	43732762
chr2	43733426	43733546
chr2	44064803	44064922
chr2	44065434	44065554
chr2	44073733	44073852
chr2	44073984	44074104
chr2	44074224	44074344
chr2	46330943	46331062
chr2	46642040	46642159
chr2	50514640	50514759
chr2	50516359	50516479
chr2	52703183	52703302
chr2	52703973	52704093
chr2	52711594	52711713
chr2	52714071	52714191
chr2	54659585	54659704
chr2	54659721	54659841
chr2	54683288	54683407
chr2	55081060	55081179
chr2	55081576	55081696
chr2	55156432	55156551
chr2	55156874	55156994
chr2	58833843	58833963
chr2	59301359	59301478
chr2	59303384	59303504
chr2	60280832	60280951
chr2	60282188	60282308
chr2	60567783	60567902
chr2	60568990	60569110
chr2	60584451	60584570
chr2	60585397	60585517
chr2	63149890	63150010
chr2	67601517	67601636
chr2	67602138	67602258
chr2	75074329	75074448
chr2	75075284	75075404
chr2	76239074	76239193
chr2	76240490	76240610
chr2	76375203	76375322
chr2	76376160	76376280
chr2	81855675	81855794
chr2	81856567	81856687
chr2	83291658	83291777
chr2	83293483	83293603
chr2	84708681	84708800
chr2	84709379	84709499
chr2	96841233	96841352
chr2	96842012	96842132
chr2	101668628	101668747
chr2	101669460	101669580
chr2	102875424	102875543
chr2	102876200	102876320
chr2	103769246	103769365
chr2	103771205	103771325
chr2	105836773	105836892
chr2	105837926	105838046
chr2	108883720	108883839
chr2	108884288	108884408
chr2	111706984	111707103
chr2	111707989	111708109
chr2	112499534	112499653
chr2	112500078	112500198
chr2	113683408	113683527
chr2	113683843	113683963
chr2	118815738	118815857
chr2	118816312	118816473
chr2	118816552	118816672
chr2	118835435	118835554
chr2	118835905	118836025
chr2	119036348	119036467
chr2	119039086	119039206
chr2	121194549	121194668
chr2	121195257	121195377
chr2	121308679	121308798
chr2	121309618	121309738
chr2	128502342	128502461
chr2	128502725	128502845
chr2	133187706	133187825
chr2	135214134	135214253
chr2	135837225	135837344
chr2	135837965	135838085
chr2	142958729	142958848
chr2	145801319	145801438
chr2	145801893	145802013
chr2	150509190	150509309
chr2	150510238	150510358
chr2	151637451	151637570
chr2	151637902	151638022
chr2	155170803	155170922
chr2	155171360	155171480
chr2	161171291	161171410
chr2	161172363	161172483
chr2	164906600	164906719
chr2	164906863	164906983
chr2	164915086	164915205
chr2	164915566	164915686
chr2	164963080	164963199
chr2	164964406	164964526
chr2	165085838	165085957
chr2	165086749	165086869
chr2	165500759	165500878
chr2	165502064	165502184
chr2	165527394	165527513
chr2	165528825	165528945
chr2	165551510	165551630
chr2	165750268	165750387
chr2	166370152	166370271
chr2	166370874	166370994
chr2	166577227	166577346
chr2	166578406	166578526
chr2	166582770	166582889
chr2	166583703	166583823
chr2	166600526	166600645
chr2	166602316	166602436
chr2	169041199	169041318
chr2	169042327	169042447
chr2	169762822	169762941
chr2	169763693	169763813
chr2	169773909	169774028
chr2	169774936	169775056
chr2	169829871	169829990
chr2	169830640	169830760
chr2	171540647	171540766
chr2	174326606	174326725
chr2	174327905	174328025
chr2	179737326	179737445
chr2	179738599	179738719
chr2	181361020	181361139
chr2	182328051	182328170
chr2	182328224	182328344
chr2	183684772	183684891
chr2	183685486	183685642
chr2	188196329	188196448
chr2	188196730	188196850
chr2	188342612	188342731
chr2	188343892	188344012
chr2	190984883	190985002
chr2	190985688	190985858
chr2	192912850	192912969
chr2	192914344	192914464
chr2	198962040	198962159
chr2	198962249	198962369
chr2	199585293	199585412
chr2	199586403	199586523
chr2	200676508	200676627
chr2	200676968	200677088
chr2	203531697	203531816
chr2	203745966	203746086
chr2	203746042	203746161
chr2	203746102	203746222
chr2	203752178	203752297
chr2	203753334	203753454
chr2	204734331	204734450
chr2	204735785	204735905
chr2	206150430	206150549
chr2	206151549	206151669
chr2	206836400	206836519
chr2	206837036	206837156
chr2	207841207	207841327
chr2	211495283	211495402
chr2	211495769	211495889
chr2	214547793	214547912
chr2	214548807	214548927
chr2	216284690	216284809
chr2	216285405	216285525
chr2	216306090	216306209
chr2	217625128	217625247
chr2	217625598	217625718
chr2	218682816	218682935
chr2	218684501	218684621
chr2	222800950	222801069
chr2	222801726	222801846
chr2	223936049	223936168
chr2	223937401	223937521
chr2	224274073	224274192
chr2	224275098	224275218
chr2	227020202	227020321
chr2	227066904	227067023
chr2	227093246	227093365
chr2	227093599	227093719
chr2	227772486	227772605
chr2	227774051	227774171
chr2	228714871	228714990
chr2	228715662	228715782
chr2	229509487	229509606
chr2	229511343	229511463
chr2	230223845	230223964
chr2	230224096	230224216
chr2	230521743	230521862
chr2	230522513	230522633
chr2	233997282	233997401
chr2	233999164	233999284
chr2	234677685	234677804
chr2	234813470	234813589
chr2	234818580	234818699
chr2	234818982	234819102
chr2	235210166	235210285
chr2	235211295	235211415
chr2	235302362	235302481
chr2	235302862	235302982
chr2	239348404	239348523
chr2	239349661	239349781
chr2	239875857	239875976
chr2	239877484	239877604
chr2	241494776	241494895
chr2	243028285	243028405
chr20	1924235	1924468
chr20	1924381	1924500
chr20	6609686	6609805
chr20	6610114	6610234
chr20	6621487	6621606
chr20	6622002	6622242
chr20	10639326	10639445
chr20	10640458	10640578
chr20	10968403	10968522
chr20	11174650	11174769
chr20	11175356	11175476
chr20	12729655	12729774
chr20	12731065	12731185
chr20	12962591	12962710
chr20	12962736	12962856
chr20	13147411	13147530
chr20	13148587	13148707
chr20	14387737	14387856
chr20	14389122	14389242
chr20	15335725	15335885
chr20	15335843	15335962
chr20	15599036	15599155
chr20	15604180	15604299
chr20	15606447	15606674
chr20	17843802	17843921
chr20	17846140	17846260
chr20	18885487	18885606
chr20	18885923	18886043
chr20	19363757	19363876
chr20	19364188	19364308
chr20	22568691	22568811
chr20	34152578	34152697
chr20	34153138	34153258
chr20	36469256	36469375
chr20	36470186	36470306
chr20	39091300	39091419
chr20	39092846	39092966
chr20	39227889	39228008
chr20	39229012	39229132
chr20	39672372	39672491
chr20	39810808	39810927
chr20	39811503	39811623
chr20	42946106	42946225
chr20	42988772	42988891
chr20	43042110	43042229
chr20	43042592	43042712
chr20	46095038	46095157
chr20	46095542	46095662
chr20	51009612	51009731
chr20	51009783	51009903
chr20	51092026	51092145
chr20	51093208	51093328
chr20	51556662	51556781
chr20	56029474	56029593
chr20	56030119	56030239
chr20	56663004	56663123
chr20	56663403	56663523
chr20	57164217	57164336
chr20	57164867	57164987
chr20	57586432	57586551
chr20	57588198	57588318
chr20	57613854	57613973
chr20	57749329	57749448
chr20	57758571	57758690
chr20	57760218	57760338
chr20	59926378	59926497
chr20	59929240	59929360
chr20	60212047	60212166
chr20	60212693	60212813
chr20	61895613	61895732
chr20	61895935	61896055
chr21	15844759	15844878
chr21	15845134	15845254
chr21	22688373	22688492
chr21	22909948	22910067
chr21	22910296	22910416
chr21	31100293	31100412
chr21	31101721	31101841
chr21	32440269	32440388
chr21	33384298	33384417
chr21	35598654	35598773
chr21	35598847	35598966
chr21	35599309	35599429
chr21	35651161	35651280
chr21	35652438	35652558
chr21	35697831	35697950
chr21	35698533	35698755
chr21	37484783	37484902
chr21	37799644	37799763
chr21	37801486	37801606
chr21	37847720	37847839
chr21	37848652	37848772
chr21	42471033	42471152
chr21	42472055	42472175
chr21	44155934	44156053
chr21	44157239	44157359
chr21	46629402	46629521
chr21	46630130	46630250
chr21	47123963	47124082
chr21	47124355	47124475
chr22	23476487	23476606
chr22	23478489	23478609
chr22	23765389	23765509
chr22	23890885	23891005
chr22	26688739	26688858
chr22	26689952	26690072
chr22	26697671	26697791
chr22	26697685	26697804
chr22	27416017	27416136
chr22	27416968	27417088
chr22	28377879	28377998
chr22	28378546	28378666
chr22	30378462	30378581
chr22	30379450	30379570
chr22	30750491	30750610
chr22	30751725	30751845
chr22	31646048	31646168
chr22	34386067	34386186
chr22	34386725	34386845
chr22	34601182	34601301
chr22	34602328	34602448
chr22	35710849	35710968
chr22	35713073	35713198
chr22	36125125	36125244
chr22	36125736	36125856
chr22	37581288	37581407
chr22	37581564	37581684
chr22	37614215	37614335
chr22	44247838	44247957
chr22	44249081	44249201
chr22	44968180	44968299
chr22	44968829	44968949
chr22	45011476	45011595
chr22	45011811	45011931
chr22	46629186	46629305
chr22	46629623	46629743
chr22	47531992	47532111
chr22	47532630	47532750
chr22	48453137	48453256
chr22	48453609	48453729
chr22	51104112	51104231
chr22	51104715	51104835
chr3	108872	108991
chr3	109016	109136
chr3	2654908	2655027
chr3	2654914	2655034
chr3	10774310	10774429
chr3	12116240	12116359
chr3	12117326	12117446
chr3	12277001	12277120
chr3	12278138	12278258
chr3	12626153	12626272
chr3	12626621	12626741
chr3	15649897	15650017
chr3	16407290	16407409
chr3	16408699	16408819
chr3	17124263	17124382
chr3	17124406	17124526
chr3	22292370	22292489
chr3	22293173	22293293
chr3	23197987	23198106
chr3	23199346	23199466
chr3	23336002	23336121
chr3	23336518	23336638
chr3	25520301	25520420
chr3	25520963	25521083
chr3	25559403	25559522
chr3	25560130	25560250
chr3	25560370	25560490
chr3	27538522	27538651
chr3	29853210	29853329
chr3	29853494	29853614
chr3	30346006	30346125
chr3	30347468	30347588
chr3	31794984	31795103
chr3	31795786	31795906
chr3	31967449	31967568
chr3	31968218	31968338
chr3	32532187	32532306
chr3	32533834	32533954
chr3	32927641	32927760
chr3	32929328	32929448
chr3	39055190	39055309
chr3	39055354	39055474
chr3	41123509	41123628
chr3	41123913	41124033
chr3	41129457	41129577
chr3	41136747	41136866
chr3	41137935	41138055
chr3	41877989	41878108
chr3	41987490	41987609
chr3	41988116	41988236
chr3	42299086	42299205
chr3	42300138	42300258
chr3	42906123	42906243
chr3	42906671	42906790
chr3	47926938	47927057
chr3	47927683	47927803
chr3	52504206	52504325
chr3	52507161	52507281
chr3	52720603	52720722
chr3	52721543	52721663
chr3	52860224	52860344
chr3	53679978	53680097
chr3	53680144	53680264
chr3	55183700	55183819
chr3	55313230	55313349
chr3	56849627	56849746
chr3	56849858	56849978
chr3	56865381	56865500
chr3	56865868	56865988
chr3	58380819	58380938
chr3	58381759	58381879
chr3	60995194	60995313
chr3	60995800	60995920
chr3	62477908	62478027
chr3	62478626	62478746
chr3	64048063	64048182
chr3	64048309	64048429
chr3	64292247	64292366
chr3	64293326	64293446
chr3	64711734	64711853
chr3	64712177	64712297
chr3	70463541	70463661
chr3	74626716	74626835
chr3	85883689	85883808
chr3	85885468	85885588
chr3	94243300	94243419
chr3	94244940	94245171
chr3	101848759	101848995
chr3	101848846	101848965
chr3	102202668	102202787
chr3	102203569	102203689
chr3	103244904	103245023
chr3	103292008	103292127
chr3	103292612	103292732
chr3	103306576	103306695
chr3	103307743	103307863
chr3	103331081	103331200
chr3	103331777	103331897
chr3	103345092	103345211
chr3	103359335	103359455
chr3	103361987	103362106
chr3	103364496	103364616
chr3	103380618	103380737
chr3	103380984	103381104
chr3	103397115	103397234
chr3	103400563	103400683
chr3	103402984	103403103
chr3	103439153	103439272
chr3	109203737	109203856
chr3	112681138	112681257
chr3	112681625	112681745
chr3	113369603	113369722
chr3	113370592	113370712
chr3	117306972	117307091
chr3	117308565	117308685
chr3	120043524	120043643
chr3	120044706	120044826
chr3	122013790	122013909
chr3	122015458	122015578
chr3	123065000	123065119
chr3	123066979	123067099
chr3	123081509	123081628
chr3	123082253	123082373
chr3	124299187	124299306
chr3	124300310	124300430
chr3	128337799	128337918
chr3	128338527	128338647
chr3	128338767	128338887
chr3	130137152	130137271
chr3	130137565	130137685
chr3	132162734	132162853
chr3	132163805	132163925
chr3	138119350	138119469
chr3	138120070	138120190
chr3	138903743	138903862
chr3	138904026	138904146
chr3	140223461	140223580
chr3	140224799	140224919
chr3	141375479	141375598
chr3	141376682	141376802
chr3	142430737	142430856
chr3	142431114	142431234
chr3	143771994	143772113
chr3	143772604	143772724
chr3	143779438	143779558
chr3	156555782	156555901
chr3	156556491	156556611
chr3	162161383	162161502
chr3	162161832	162161952
chr3	163736186	163736305
chr3	163737451	163737571
chr3	165491127	165491246
chr3	168971099	168971218
chr3	168971621	168971741
chr3	169100699	169100818
chr3	169101826	169101946
chr3	169165188	169165307
chr3	169166459	169166579
chr3	169299432	169299551
chr3	169301314	169301460
chr3	170717164	170717283
chr3	170717624	170717744
chr3	170834117	170834236
chr3	170834838	170834958
chr3	179660606	179660725
chr3	179663057	179663177
chr3	185511142	185511261
chr3	185512034	185512154
chr3	185530619	185530739
chr3	185531289	185531408
chr3	185823724	185823843
chr3	185834087	185834206
chr3	185834727	185834847
chr3	186665576	186665695
chr3	186666660	186666780
chr3	187543087	187543206
chr3	187543444	187543564
chr3	187739331	187739450
chr3	187740565	187740685
chr3	187792163	187792282
chr3	187792809	187792929
chr3	188420437	188420556
chr3	188421560	188421680
chr3	190252368	190252487
chr3	190253183	190253303
chr3	196187574	196187694
chr4	998564	998683
chr4	999529	999649
chr4	1254259	1254378
chr4	1254802	1254922
chr4	1309307	1309426
chr4	1310066	1310186
chr4	1363969	1364088
chr4	3472729	3472848
chr4	3473498	3473618
chr4	5109666	5109785
chr4	5367858	5367977
chr4	5368026	5368146
chr4	6289001	6289120
chr4	6291012	6291132
chr4	6302595	6302714
chr4	6303193	6303313
chr4	6891938	6892058
chr4	7159372	7159491
chr4	7218695	7218814
chr4	7220359	7220479
chr4	9790970	9791090
chr4	10054395	10054514
chr4	10056596	10056716
chr4	10323663	10323782
chr4	10324215	10324335
chr4	10330904	10331023
chr4	10331347	10331467
chr4	34924247	34924366
chr4	34925301	34925421
chr4	45175472	45175591
chr4	45175816	45175936
chr4	45183593	45183713
chr4	45184153	45184272
chr4	46967589	46967708
chr4	46968667	46968787
chr4	76888874	76888993
chr4	76889472	76889592
chr4	77953953	77954072
chr4	77956265	77956385
chr4	81165478	81165598
chr4	81165543	81165662
chr4	81165628	81165748
chr4	81184137	81184256
[truncated: 918 more rows]

[truncated: 2 more sheets: Intronic Controls mTHP-1-LPS, Intergenic Controls mTHP-1-LPS]
