# Supplementary material for: High-Resolution Regulatory Maps Connect Vascular Risk Variants to Disease-Related Pathways
Source: Circ Genom Precis Med. 2019 Feb 20;12(3):e002353. doi: 10.1161/CIRCGEN.118.002353 (PMC8104016; doi:10.1161/CIRCGEN.118.002353)
Supplement: Supplementary file 3 [file hcg-12-e002353-s003.xls]

## Sheet: Sheet1
Supplementary Table : Capture efficiency and sequencing depth.
This table gives the number of read pairs before and after alignment, PCR duplicate removal and reads aligning to capture probe-targeted regions.
	AEC_rep1	TAV2432	AEC_rep2		HASMC_rep1	HASMC_rep2	HASMC_rep2		macrophage THP-1-LPS rep1		macrophage THP-1-LPS_rep2
	R1	R2	R1	R2	R1	R2	R1	R2	R1	R2	R1	R2
Total Reads Processed	1069516332		1130073568		1092861295		719148422		609617008		919756010
Truncated	346050049	321027790	369425783	345294733	381415060	351161337	223457599	204953531	318875891	299472324	319182283	244769808
Total Uniquely Mapped Pairs	497108280		527884272		544802631		403087320		313185163		486465704
Total Pairs after filtration	430091542		458298115		509508503		374711134		292030674		448175198
After deduplication	258890996		291715386		378061085		244919575		192099154		274576324
Pairs on read on probe	93029875		85235115		124495055		146407518		126873916		157841817
Pairs both reads on probes	11186270		9607263		13530322		15727035		1968730		2677824
