# Supplementary material for: High-Resolution Regulatory Maps Connect Vascular Risk Variants to Disease-Related Pathways
Source: Circ Genom Precis Med. 2019 Feb 20;12(3):e002353. doi: 10.1161/CIRCGEN.118.002353 (PMC8104016; doi:10.1161/CIRCGEN.118.002353)
Supplement: Supplementary file 4 [file hcg-12-e002353-s004.xlsx]

## Sheet: AEC_Prom-Prom_Prom-GWAS
RefSeq Name	Transcript Name	RPKM rep1	RPKM rep2	Probe Chr	TSS	Gene End	H3K27Ac rep1	H3K27Ac rep2	HAEC TF	Cardiovascular Dnase	Cardiovascular TF	Annotation	Gene Strand	RefSeq Name	Transcript Name	RPKM rep1	RPKM rep2	Probe Chr	TSS	Gene End	H3K27Ac rep1	H3K27Ac rep2	HAEC TF	Cardiovascular Dnase	Cardiovascular TF	Annotation	Gene Strand	Interaction Distance	Rep1 Supp Pairs	Rep1 p_value	Rep2 Supp Pairs	Rep2 p_value
A2M-AS1	NR_026971	1.3031	1.80757	chr12	9217772	9220651	TRUE	TRUE	RAD21_HUVEC, CTCF_HUVEC, CTCF_HUVEC, CTCF_HUVEC, CTCF_HBMEC, SMC1A_Coronary artery endothelial cells, STAG2_Coronary artery endothelial cells, STAG1_Coronary artery endothelial cells,	TRUE	RAD21_HUVEC, CTCF_HUVEC, CTCF_HUVEC, CTCF_HUVEC, CTCF_HBMEC, SMC1A_Coronary artery endothelial cells, STAG2_Coronary artery endothelial cells, STAG1_Coronary artery endothelial cells,	1	+	PHC1	NM_004426	7.38268	6.80494	chr12	9067315	9094060	TRUE	TRUE	HMGB1_HUVEC, Epitope tags_HUVEC, CTCF_HPAF, CTCF_HPAF, CTCF_HCM, CTCF_HCFaa, CTCF_HBMEC, CTCF_AoAF,	TRUE	HMGB1_HUVEC, Epitope tags_HUVEC, CTCF_HPAF, CTCF_HPAF, CTCF_HCM, CTCF_HCFaa, CTCF_HBMEC, CTCF_AoAF,	1	+	150457	67	5.6573e-05	62	4.18524e-05
A2MP1	NR_040112	0	0.078098	chr12	9386803	9381128	FALSE	FALSE		FALSE		1	-	PHC1	NM_004426	7.38268	6.80494	chr12	9067315	9094060	TRUE	TRUE	HMGB1_HUVEC, Epitope tags_HUVEC, CTCF_HPAF, CTCF_HPAF, CTCF_HCM, CTCF_HCFaa, CTCF_HBMEC, CTCF_AoAF,	TRUE	HMGB1_HUVEC, Epitope tags_HUVEC, CTCF_HPAF, CTCF_HPAF, CTCF_HCM, CTCF_HCFaa, CTCF_HBMEC, CTCF_AoAF,	1	+	319488	69	4.63878e-11	48	9.32202e-07
A3GALT2	NM_001080438	0	0	chr1	33786699	33772366	FALSE	FALSE		FALSE		1	-	MIR3605	NR_037400	0.227558	0.033081	chr1	33798093	33797993	TRUE	TRUE		TRUE		1	-	11394	220	0.000208158	236	8.89172e-06
AAAS	NM_001173466	21.6582	18.048	chr12	53715412	53701239	TRUE	TRUE	CTCF_HUVEC, Epitope tags_HUVEC, CTCF_HUVEC, CTCF_HUVEC, CTCF_HUVEC, CTCF_HUVEC, CTCF_HUVEC, CTCF_HUVEC, CTCF_HPAF, CTCF_HPAF, CTCF_HCM, CTCF_HCM, CTCF_HCFaa, CTCF_HBMEC, CTCF_HBMEC, RELA_HAEC, RELA_HAEC, JUND_Coronary artery smooth muscle, TCF21_Coronary artery smooth muscle, CTCF_AoAF, CTCF_AoAF,	TRUE	CTCF_HUVEC, Epitope tags_HUVEC, CTCF_HUVEC, CTCF_HUVEC, CTCF_HUVEC, CTCF_HUVEC, CTCF_HUVEC, CTCF_HUVEC, CTCF_HPAF, CTCF_HPAF, CTCF_HCM, CTCF_HCM, CTCF_HCFaa, CTCF_HBMEC, CTCF_HBMEC, RELA_HAEC, RELA_HAEC, JUND_Coronary artery smooth muscle, TCF21_Coronary artery smooth muscle, CTCF_AoAF, CTCF_AoAF,	1	-	rs2069408	n/a	NA	NA	chr12	56364321	56364321	FALSE	FALSE		FALSE		2	+	2648909	11	2.72659e-05	11	3.2346e-06
AAAS	NM_001173466	21.6582	18.048	chr12	53715412	53701239	TRUE	TRUE	CTCF_HUVEC, Epitope tags_HUVEC, CTCF_HUVEC, CTCF_HUVEC, CTCF_HUVEC, CTCF_HUVEC, CTCF_HUVEC, CTCF_HUVEC, CTCF_HPAF, CTCF_HPAF, CTCF_HCM, CTCF_HCM, CTCF_HCFaa, CTCF_HBMEC, CTCF_HBMEC, RELA_HAEC, RELA_HAEC, JUND_Coronary artery smooth muscle, TCF21_Coronary artery smooth muscle, CTCF_AoAF, CTCF_AoAF,	TRUE	CTCF_HUVEC, Epitope tags_HUVEC, CTCF_HUVEC, CTCF_HUVEC, CTCF_HUVEC, CTCF_HUVEC, CTCF_HUVEC, CTCF_HUVEC, CTCF_HPAF, CTCF_HPAF, CTCF_HCM, CTCF_HCM, CTCF_HCFaa, CTCF_HBMEC, CTCF_HBMEC, RELA_HAEC, RELA_HAEC, JUND_Coronary artery smooth muscle, TCF21_Coronary artery smooth muscle, CTCF_AoAF, CTCF_AoAF,	1	-	PRR13	NM_001005354	174.952	122.239	chr12	53835432	53840427	TRUE	TRUE	NFATC1_HUVEC, NFATC1_HUVEC, RELA_HAEC, RELA_HAEC, JUN_HAEC,	TRUE	NFATC1_HUVEC, NFATC1_HUVEC, RELA_HAEC, RELA_HAEC, JUN_HAEC,	1	+	120020	163	0	139	0
AAAS	NM_001173466	21.6582	18.048	chr12	53715412	53701239	TRUE	TRUE	CTCF_HUVEC, Epitope tags_HUVEC, CTCF_HUVEC, CTCF_HUVEC, CTCF_HUVEC, CTCF_HUVEC, CTCF_HUVEC, CTCF_HUVEC, CTCF_HPAF, CTCF_HPAF, CTCF_HCM, CTCF_HCM, CTCF_HCFaa, CTCF_HBMEC, CTCF_HBMEC, RELA_HAEC, RELA_HAEC, JUND_Coronary artery smooth muscle, TCF21_Coronary artery smooth muscle, CTCF_AoAF, CTCF_AoAF,	TRUE	CTCF_HUVEC, Epitope tags_HUVEC, CTCF_HUVEC, CTCF_HUVEC, CTCF_HUVEC, CTCF_HUVEC, CTCF_HUVEC, CTCF_HUVEC, CTCF_HPAF, CTCF_HPAF, CTCF_HCM, CTCF_HCM, CTCF_HCFaa, CTCF_HBMEC, CTCF_HBMEC, RELA_HAEC, RELA_HAEC, JUND_Coronary artery smooth muscle, TCF21_Coronary artery smooth muscle, CTCF_AoAF, CTCF_AoAF,	1	-	ARF3	NM_001659	63.6611	46.625	chr12	49351252	49329991	TRUE	TRUE	RELA_HAEC, RELA_HAEC, RELA_HAEC,	TRUE	RELA_HAEC, RELA_HAEC, RELA_HAEC,	1	-	4364160	17	0	9	4.83549e-07
AAAS	NM_001173466	21.6582	18.048	chr12	53715412	53701239	TRUE	TRUE	CTCF_HUVEC, Epitope tags_HUVEC, CTCF_HUVEC, CTCF_HUVEC, CTCF_HUVEC, CTCF_HUVEC, CTCF_HUVEC, CTCF_HUVEC, CTCF_HPAF, CTCF_HPAF, CTCF_HCM, CTCF_HCM, CTCF_HCFaa, CTCF_HBMEC, CTCF_HBMEC, RELA_HAEC, RELA_HAEC, JUND_Coronary artery smooth muscle, TCF21_Coronary artery smooth muscle, CTCF_AoAF, CTCF_AoAF,	TRUE	CTCF_HUVEC, Epitope tags_HUVEC, CTCF_HUVEC, CTCF_HUVEC, CTCF_HUVEC, CTCF_HUVEC, CTCF_HUVEC, CTCF_HUVEC, CTCF_HPAF, CTCF_HPAF, CTCF_HCM, CTCF_HCM, CTCF_HCFaa, CTCF_HBMEC, CTCF_HBMEC, RELA_HAEC, RELA_HAEC, JUND_Coronary artery smooth muscle, TCF21_Coronary artery smooth muscle, CTCF_AoAF, CTCF_AoAF,	1	-	SP1	NM_001251825	39.8875	34.3045	chr12	53773978	53810226	TRUE	TRUE	HMGB1_HUVEC, RELA_HAEC, RELA_HAEC,	TRUE	HMGB1_HUVEC, RELA_HAEC, RELA_HAEC,	1	+	58566	144	3.30188e-06	113	7.96265e-05
AAAS	NM_001173466	21.6582	18.048	chr12	53715412	53701239	TRUE	TRUE	CTCF_HUVEC, Epitope tags_HUVEC, CTCF_HUVEC, CTCF_HUVEC, CTCF_HUVEC, CTCF_HUVEC, CTCF_HUVEC, CTCF_HUVEC, CTCF_HPAF, CTCF_HPAF, CTCF_HCM, CTCF_HCM, CTCF_HCFaa, CTCF_HBMEC, CTCF_HBMEC, RELA_HAEC, RELA_HAEC, JUND_Coronary artery smooth muscle, TCF21_Coronary artery smooth muscle, CTCF_AoAF, CTCF_AoAF,	TRUE	CTCF_HUVEC, Epitope tags_HUVEC, CTCF_HUVEC, CTCF_HUVEC, CTCF_HUVEC, CTCF_HUVEC, CTCF_HUVEC, CTCF_HUVEC, CTCF_HPAF, CTCF_HPAF, CTCF_HCM, CTCF_HCM, CTCF_HCFaa, CTCF_HBMEC, CTCF_HBMEC, RELA_HAEC, RELA_HAEC, JUND_Coronary artery smooth muscle, TCF21_Coronary artery smooth muscle, CTCF_AoAF, CTCF_AoAF,	1	-	SPRYD3	NM_032840	36.4523	13.6867	chr12	53473204	53458099	TRUE	TRUE	NFATC1_HUVEC, NFATC1_HUVEC, JUND_Coronary artery smooth muscle,	TRUE	NFATC1_HUVEC, NFATC1_HUVEC, JUND_Coronary artery smooth muscle,	1	-	242208	89	2.46669e-12	60	4.13267e-07
AAAS	NM_001173466	21.6582	18.048	chr12	53715412	53701239	TRUE	TRUE	CTCF_HUVEC, Epitope tags_HUVEC, CTCF_HUVEC, CTCF_HUVEC, CTCF_HUVEC, CTCF_HUVEC, CTCF_HUVEC, CTCF_HUVEC, CTCF_HPAF, CTCF_HPAF, CTCF_HCM, CTCF_HCM, CTCF_HCFaa, CTCF_HBMEC, CTCF_HBMEC, RELA_HAEC, RELA_HAEC, JUND_Coronary artery smooth muscle, TCF21_Coronary artery smooth muscle, CTCF_AoAF, CTCF_AoAF,	TRUE	CTCF_HUVEC, Epitope tags_HUVEC, CTCF_HUVEC, CTCF_HUVEC, CTCF_HUVEC, CTCF_HUVEC, CTCF_HUVEC, CTCF_HUVEC, CTCF_HPAF, CTCF_HPAF, CTCF_HCM, CTCF_HCM, CTCF_HCFaa, CTCF_HBMEC, CTCF_HBMEC, RELA_HAEC, RELA_HAEC, JUND_Coronary artery smooth muscle, TCF21_Coronary artery smooth muscle, CTCF_AoAF, CTCF_AoAF,	1	-	ATP5G2	NM_001002031	31.15	7.24426	chr12	54070512	54058943	TRUE	TRUE	RAD21_HUVEC, EP300_HUVEC, CTCF_HUVEC, Epitope tags_HUVEC, CTCF_HUVEC, CTCF_HUVEC, CTCF_HUVEC, CTCF_HUVEC, CTCF_HUVEC, CTCF_HUVEC, CTCF_HPAF, CTCF_HPAF, CTCF_HCM, CTCF_HCM, CTCF_HCFaa, CTCF_HBMEC, CTCF_HBMEC, ERG_HAEC, RELA_HAEC, RELA_HAEC, JUN_HAEC, ERG_HAEC, ERG_HAEC, CEBPD_HAEC, SMC1A_Coronary artery endothelial cells, STAG2_Coronary artery endothelial cells, STAG1_Coronary artery endothelial c…	TRUE	RAD21_HUVEC, EP300_HUVEC, CTCF_HUVEC, Epitope tags_HUVEC, CTCF_HUVEC, CTCF_HUVEC, CTCF_HUVEC, CTCF_HUVEC, CTCF_HUVEC, CTCF_HUVEC, CTCF_HPAF, CTCF_HPAF, CTCF_HCM, CTCF_HCM, CTCF_HCFaa, CTCF_HBMEC, CTCF_HBMEC, ERG_HAEC, RELA_HAEC, RELA_HAEC, JUN_HAEC, ERG_HAEC, ERG_HAEC, CEBPD_HAEC, SMC1A_Coronary artery endothelial cells, STAG2_Coronary artery endothelial cells, STAG1_Coronary artery endothelial c…	1	-	355100	51	3.54576e-07	41	8.87478e-06
AAAS	NM_001173466	21.6582	18.048	chr12	53715412	53701239	TRUE	TRUE	CTCF_HUVEC, Epitope tags_HUVEC, CTCF_HUVEC, CTCF_HUVEC, CTCF_HUVEC, CTCF_HUVEC, CTCF_HUVEC, CTCF_HUVEC, CTCF_HPAF, CTCF_HPAF, CTCF_HCM, CTCF_HCM, CTCF_HCFaa, CTCF_HBMEC, CTCF_HBMEC, RELA_HAEC, RELA_HAEC, JUND_Coronary artery smooth muscle, TCF21_Coronary artery smooth muscle, CTCF_AoAF, CTCF_AoAF,	TRUE	CTCF_HUVEC, Epitope tags_HUVEC, CTCF_HUVEC, CTCF_HUVEC, CTCF_HUVEC, CTCF_HUVEC, CTCF_HUVEC, CTCF_HUVEC, CTCF_HPAF, CTCF_HPAF, CTCF_HCM, CTCF_HCM, CTCF_HCFaa, CTCF_HBMEC, CTCF_HBMEC, RELA_HAEC, RELA_HAEC, JUND_Coronary artery smooth muscle, TCF21_Coronary artery smooth muscle, CTCF_AoAF, CTCF_AoAF,	1	-	PCBP2	NM_001098620	28.8608	35.7501	chr12	53845885	53874946	TRUE	TRUE	BRD4_HUVEC, CTCF_HUVEC, CTCF_HUVEC, CTCF_HUVEC, CTCF_HUVEC, CTCF_HUVEC, CTCF_HUVEC, CTCF_HUVEC, CTCF_HPAF, CTCF_HPAF, CTCF_HCM, CTCF_HCM, CTCF_HCFaa, CTCF_HBMEC, CTCF_HBMEC, NFE2L2_HAEC, RELA_HAEC, RELA_HAEC, RELA_HAEC, JUN_HAEC, ERG_HAEC, CTCF_AoAF, CTCF_AoAF,	TRUE	BRD4_HUVEC, CTCF_HUVEC, CTCF_HUVEC, CTCF_HUVEC, CTCF_HUVEC, CTCF_HUVEC, CTCF_HUVEC, CTCF_HUVEC, CTCF_HPAF, CTCF_HPAF, CTCF_HCM, CTCF_HCM, CTCF_HCFaa, CTCF_HBMEC, CTCF_HBMEC, NFE2L2_HAEC, RELA_HAEC, RELA_HAEC, RELA_HAEC, JUN_HAEC, ERG_HAEC, CTCF_AoAF, CTCF_AoAF,	1	+	130473	119	8.05267e-12	97	1.33645e-09
AAAS	NM_001173466	21.6582	18.048	chr12	53715412	53701239	TRUE	TRUE	CTCF_HUVEC, Epitope tags_HUVEC, CTCF_HUVEC, CTCF_HUVEC, CTCF_HUVEC, CTCF_HUVEC, CTCF_HUVEC, CTCF_HUVEC, CTCF_HPAF, CTCF_HPAF, CTCF_HCM, CTCF_HCM, CTCF_HCFaa, CTCF_HBMEC, CTCF_HBMEC, RELA_HAEC, RELA_HAEC, JUND_Coronary artery smooth muscle, TCF21_Coronary artery smooth muscle, CTCF_AoAF, CTCF_AoAF,	TRUE	CTCF_HUVEC, Epitope tags_HUVEC, CTCF_HUVEC, CTCF_HUVEC, CTCF_HUVEC, CTCF_HUVEC, CTCF_HUVEC, CTCF_HUVEC, CTCF_HPAF, CTCF_HPAF, CTCF_HCM, CTCF_HCM, CTCF_HCFaa, CTCF_HBMEC, CTCF_HBMEC, RELA_HAEC, RELA_HAEC, JUND_Coronary artery smooth muscle, TCF21_Coronary artery smooth muscle, CTCF_AoAF, CTCF_AoAF,	1	-	MAP3K12	NM_001193511	10.6205	11.3924	chr12	53893444	53874275	TRUE	TRUE	CEBPD_HAEC, STAG2_Coronary artery endothelial cells,	TRUE	CEBPD_HAEC, STAG2_Coronary artery endothelial cells,	1	-	178032	120	1.11022e-16	84	4.81226e-10
AAAS	NM_001173466	21.6582	18.048	chr12	53715412	53701239	TRUE	TRUE	CTCF_HUVEC, Epitope tags_HUVEC, CTCF_HUVEC, CTCF_HUVEC, CTCF_HUVEC, CTCF_HUVEC, CTCF_HUVEC, CTCF_HUVEC, CTCF_HPAF, CTCF_HPAF, CTCF_HCM, CTCF_HCM, CTCF_HCFaa, CTCF_HBMEC, CTCF_HBMEC, RELA_HAEC, RELA_HAEC, JUND_Coronary artery smooth muscle, TCF21_Coronary artery smooth muscle, CTCF_AoAF, CTCF_AoAF,	TRUE	CTCF_HUVEC, Epitope tags_HUVEC, CTCF_HUVEC, CTCF_HUVEC, CTCF_HUVEC, CTCF_HUVEC, CTCF_HUVEC, CTCF_HUVEC, CTCF_HPAF, CTCF_HPAF, CTCF_HCM, CTCF_HCM, CTCF_HCFaa, CTCF_HBMEC, CTCF_HBMEC, RELA_HAEC, RELA_HAEC, JUND_Coronary artery smooth muscle, TCF21_Coronary artery smooth muscle, CTCF_AoAF, CTCF_AoAF,	1	-	RARG	NM_000966	4.83299	2.68651	chr12	53626040	53604349	TRUE	TRUE		TRUE		1	-	89372	143	8.12672e-12	165	0
AAAS	NM_001173466	21.6582	18.048	chr12	53715412	53701239	TRUE	TRUE	CTCF_HUVEC, Epitope tags_HUVEC, CTCF_HUVEC, CTCF_HUVEC, CTCF_HUVEC, CTCF_HUVEC, CTCF_HUVEC, CTCF_HUVEC, CTCF_HPAF, CTCF_HPAF, CTCF_HCM, CTCF_HCM, CTCF_HCFaa, CTCF_HBMEC, CTCF_HBMEC, RELA_HAEC, RELA_HAEC, JUND_Coronary artery smooth muscle, TCF21_Coronary artery smooth muscle, CTCF_AoAF, CTCF_AoAF,	TRUE	CTCF_HUVEC, Epitope tags_HUVEC, CTCF_HUVEC, CTCF_HUVEC, CTCF_HUVEC, CTCF_HUVEC, CTCF_HUVEC, CTCF_HUVEC, CTCF_HPAF, CTCF_HPAF, CTCF_HCM, CTCF_HCM, CTCF_HCFaa, CTCF_HBMEC, CTCF_HBMEC, RELA_HAEC, RELA_HAEC, JUND_Coronary artery smooth muscle, TCF21_Coronary artery smooth muscle, CTCF_AoAF, CTCF_AoAF,	1	-	PCBP2-OT1	NR_109828	4.7075	2.54024	chr12	53858251	53858841	FALSE	FALSE		FALSE		1	+	142839	129	2.22045e-16	73	9.43033e-07
AAAS	NM_001173466	21.6582	18.048	chr12	53715412	53701239	TRUE	TRUE	CTCF_HUVEC, Epitope tags_HUVEC, CTCF_HUVEC, CTCF_HUVEC, CTCF_HUVEC, CTCF_HUVEC, CTCF_HUVEC, CTCF_HUVEC, CTCF_HPAF, CTCF_HPAF, CTCF_HCM, CTCF_HCM, CTCF_HCFaa, CTCF_HBMEC, CTCF_HBMEC, RELA_HAEC, RELA_HAEC, JUND_Coronary artery smooth muscle, TCF21_Coronary artery smooth muscle, CTCF_AoAF, CTCF_AoAF,	TRUE	CTCF_HUVEC, Epitope tags_HUVEC, CTCF_HUVEC, CTCF_HUVEC, CTCF_HUVEC, CTCF_HUVEC, CTCF_HUVEC, CTCF_HUVEC, CTCF_HPAF, CTCF_HPAF, CTCF_HCM, CTCF_HCM, CTCF_HCFaa, CTCF_HBMEC, CTCF_HBMEC, RELA_HAEC, RELA_HAEC, JUND_Coronary artery smooth muscle, TCF21_Coronary artery smooth muscle, CTCF_AoAF, CTCF_AoAF,	1	-	PFDN5	NM_002624	4.56144	22.896	chr12	53689234	53693234	TRUE	TRUE		TRUE		1	+	26178	320	2.55351e-15	293	1.77636e-15
AAAS	NM_001173466	21.6582	18.048	chr12	53715412	53701239	TRUE	TRUE	CTCF_HUVEC, Epitope tags_HUVEC, CTCF_HUVEC, CTCF_HUVEC, CTCF_HUVEC, CTCF_HUVEC, CTCF_HUVEC, CTCF_HUVEC, CTCF_HPAF, CTCF_HPAF, CTCF_HCM, CTCF_HCM, CTCF_HCFaa, CTCF_HBMEC, CTCF_HBMEC, RELA_HAEC, RELA_HAEC, JUND_Coronary artery smooth muscle, TCF21_Coronary artery smooth muscle, CTCF_AoAF, CTCF_AoAF,	TRUE	CTCF_HUVEC, Epitope tags_HUVEC, CTCF_HUVEC, CTCF_HUVEC, CTCF_HUVEC, CTCF_HUVEC, CTCF_HUVEC, CTCF_HUVEC, CTCF_HPAF, CTCF_HPAF, CTCF_HCM, CTCF_HCM, CTCF_HCFaa, CTCF_HBMEC, CTCF_HBMEC, RELA_HAEC, RELA_HAEC, JUND_Coronary artery smooth muscle, TCF21_Coronary artery smooth muscle, CTCF_AoAF, CTCF_AoAF,	1	-	C12orf10	NM_021640	3.13124	3.55178	chr12	53693469	53700965	TRUE	TRUE	Epitope tags_HUVEC, JUN_HAEC, CEBPD_HAEC, TCF21_Coronary artery smooth muscle,	TRUE	Epitope tags_HUVEC, JUN_HAEC, CEBPD_HAEC, TCF21_Coronary artery smooth muscle,	1	+	21943	407	0	282	2.28706e-14
AAAS	NM_001173466	21.6582	18.048	chr12	53715412	53701239	TRUE	TRUE	CTCF_HUVEC, Epitope tags_HUVEC, CTCF_HUVEC, CTCF_HUVEC, CTCF_HUVEC, CTCF_HUVEC, CTCF_HUVEC, CTCF_HUVEC, CTCF_HPAF, CTCF_HPAF, CTCF_HCM, CTCF_HCM, CTCF_HCFaa, CTCF_HBMEC, CTCF_HBMEC, RELA_HAEC, RELA_HAEC, JUND_Coronary artery smooth muscle, TCF21_Coronary artery smooth muscle, CTCF_AoAF, CTCF_AoAF,	TRUE	CTCF_HUVEC, Epitope tags_HUVEC, CTCF_HUVEC, CTCF_HUVEC, CTCF_HUVEC, CTCF_HUVEC, CTCF_HUVEC, CTCF_HUVEC, CTCF_HPAF, CTCF_HPAF, CTCF_HCM, CTCF_HCM, CTCF_HCFaa, CTCF_HBMEC, CTCF_HBMEC, RELA_HAEC, RELA_HAEC, JUND_Coronary artery smooth muscle, TCF21_Coronary artery smooth muscle, CTCF_AoAF, CTCF_AoAF,	1	-	ESPL1	NM_012291	1.74561	1.50739	chr12	53662082	53687427	TRUE	TRUE	CTCF_HUVEC, CTCF_HUVEC, CTCF_HBMEC, RELA_HAEC, RELA_HAEC, RELA_HAEC,	TRUE	CTCF_HUVEC, CTCF_HUVEC, CTCF_HBMEC, RELA_HAEC, RELA_HAEC, RELA_HAEC,	1	+	53330	340	0	259	0
AAAS	NM_001173466	21.6582	18.048	chr12	53715412	53701239	TRUE	TRUE	CTCF_HUVEC, Epitope tags_HUVEC, CTCF_HUVEC, CTCF_HUVEC, CTCF_HUVEC, CTCF_HUVEC, CTCF_HUVEC, CTCF_HUVEC, CTCF_HPAF, CTCF_HPAF, CTCF_HCM, CTCF_HCM, CTCF_HCFaa, CTCF_HBMEC, CTCF_HBMEC, RELA_HAEC, RELA_HAEC, JUND_Coronary artery smooth muscle, TCF21_Coronary artery smooth muscle, CTCF_AoAF, CTCF_AoAF,	TRUE	CTCF_HUVEC, Epitope tags_HUVEC, CTCF_HUVEC, CTCF_HUVEC, CTCF_HUVEC, CTCF_HUVEC, CTCF_HUVEC, CTCF_HUVEC, CTCF_HPAF, CTCF_HPAF, CTCF_HCM, CTCF_HCM, CTCF_HCFaa, CTCF_HBMEC, CTCF_HBMEC, RELA_HAEC, RELA_HAEC, JUND_Coronary artery smooth muscle, TCF21_Coronary artery smooth muscle, CTCF_AoAF, CTCF_AoAF,	1	-	TARBP2	NM_004178	1.71799	5.00403	chr12	53894704	53900215	TRUE	TRUE	NFE2L2_HAEC, NFE2L2_HAEC, RELA_HAEC, RELA_HAEC, RELA_HAEC, JUN_HAEC, CEBPD_HAEC, TCF21_Coronary artery smooth muscle, TCF21_Coronary artery smooth muscle,	TRUE	NFE2L2_HAEC, NFE2L2_HAEC, RELA_HAEC, RELA_HAEC, RELA_HAEC, JUN_HAEC, CEBPD_HAEC, TCF21_Coronary artery smooth muscle, TCF21_Coronary artery smooth muscle,	1	+	179292	134	0	105	2.44249e-15
AAAS	NM_001173466	21.6582	18.048	chr12	53715412	53701239	TRUE	TRUE	CTCF_HUVEC, Epitope tags_HUVEC, CTCF_HUVEC, CTCF_HUVEC, CTCF_HUVEC, CTCF_HUVEC, CTCF_HUVEC, CTCF_HUVEC, CTCF_HPAF, CTCF_HPAF, CTCF_HCM, CTCF_HCM, CTCF_HCFaa, CTCF_HBMEC, CTCF_HBMEC, RELA_HAEC, RELA_HAEC, JUND_Coronary artery smooth muscle, TCF21_Coronary artery smooth muscle, CTCF_AoAF, CTCF_AoAF,	TRUE	CTCF_HUVEC, Epitope tags_HUVEC, CTCF_HUVEC, CTCF_HUVEC, CTCF_HUVEC, CTCF_HUVEC, CTCF_HUVEC, CTCF_HUVEC, CTCF_HPAF, CTCF_HPAF, CTCF_HCM, CTCF_HCM, CTCF_HCFaa, CTCF_HBMEC, CTCF_HBMEC, RELA_HAEC, RELA_HAEC, JUND_Coronary artery smooth muscle, TCF21_Coronary artery smooth muscle, CTCF_AoAF, CTCF_AoAF,	1	-	CSAD	NM_001244705	1.21786	1.53839	chr12	53574693	53551446	TRUE	TRUE	RELA_HAEC,	TRUE	RELA_HAEC,	1	-	140719	133	0	121	0
AAAS	NM_001173466	21.6582	18.048	chr12	53715412	53701239	TRUE	TRUE	CTCF_HUVEC, Epitope tags_HUVEC, CTCF_HUVEC, CTCF_HUVEC, CTCF_HUVEC, CTCF_HUVEC, CTCF_HUVEC, CTCF_HUVEC, CTCF_HPAF, CTCF_HPAF, CTCF_HCM, CTCF_HCM, CTCF_HCFaa, CTCF_HBMEC, CTCF_HBMEC, RELA_HAEC, RELA_HAEC, JUND_Coronary artery smooth muscle, TCF21_Coronary artery smooth muscle, CTCF_AoAF, CTCF_AoAF,	TRUE	CTCF_HUVEC, Epitope tags_HUVEC, CTCF_HUVEC, CTCF_HUVEC, CTCF_HUVEC, CTCF_HUVEC, CTCF_HUVEC, CTCF_HUVEC, CTCF_HPAF, CTCF_HPAF, CTCF_HCM, CTCF_HCM, CTCF_HCFaa, CTCF_HBMEC, CTCF_HBMEC, RELA_HAEC, RELA_HAEC, JUND_Coronary artery smooth muscle, TCF21_Coronary artery smooth muscle, CTCF_AoAF, CTCF_AoAF,	1	-	CSAD	NM_001244706	1.21786	1.53839	chr12	53558277	53551446	FALSE	FALSE		FALSE		1	-	157135	94	5.31823e-09	66	1.13777e-05
AAAS	NM_001173466	21.6582	18.048	chr12	53715412	53701239	TRUE	TRUE	CTCF_HUVEC, Epitope tags_HUVEC, CTCF_HUVEC, CTCF_HUVEC, CTCF_HUVEC, CTCF_HUVEC, CTCF_HUVEC, CTCF_HUVEC, CTCF_HPAF, CTCF_HPAF, CTCF_HCM, CTCF_HCM, CTCF_HCFaa, CTCF_HBMEC, CTCF_HBMEC, RELA_HAEC, RELA_HAEC, JUND_Coronary artery smooth muscle, TCF21_Coronary artery smooth muscle, CTCF_AoAF, CTCF_AoAF,	TRUE	CTCF_HUVEC, Epitope tags_HUVEC, CTCF_HUVEC, CTCF_HUVEC, CTCF_HUVEC, CTCF_HUVEC, CTCF_HUVEC, CTCF_HUVEC, CTCF_HPAF, CTCF_HPAF, CTCF_HCM, CTCF_HCM, CTCF_HCFaa, CTCF_HBMEC, CTCF_HBMEC, RELA_HAEC, RELA_HAEC, JUND_Coronary artery smooth muscle, TCF21_Coronary artery smooth muscle, CTCF_AoAF, CTCF_AoAF,	1	-	NR4A1	NM_001202234	1.0421	0.52611	chr12	52431498	52453291	TRUE	TRUE	HMGB1_HUVEC, RELA_HAEC,	TRUE	HMGB1_HUVEC, RELA_HAEC,	1	+	1283914	28	1.55431e-15	22	1.05965e-11
AAAS	NM_001173466	21.6582	18.048	chr12	53715412	53701239	TRUE	TRUE	CTCF_HUVEC, Epitope tags_HUVEC, CTCF_HUVEC, CTCF_HUVEC, CTCF_HUVEC, CTCF_HUVEC, CTCF_HUVEC, CTCF_HUVEC, CTCF_HPAF, CTCF_HPAF, CTCF_HCM, CTCF_HCM, CTCF_HCFaa, CTCF_HBMEC, CTCF_HBMEC, RELA_HAEC, RELA_HAEC, JUND_Coronary artery smooth muscle, TCF21_Coronary artery smooth muscle, CTCF_AoAF, CTCF_AoAF,	TRUE	CTCF_HUVEC, Epitope tags_HUVEC, CTCF_HUVEC, CTCF_HUVEC, CTCF_HUVEC, CTCF_HUVEC, CTCF_HUVEC, CTCF_HUVEC, CTCF_HPAF, CTCF_HPAF, CTCF_HCM, CTCF_HCM, CTCF_HCFaa, CTCF_HBMEC, CTCF_HBMEC, RELA_HAEC, RELA_HAEC, JUND_Coronary artery smooth muscle, TCF21_Coronary artery smooth muscle, CTCF_AoAF, CTCF_AoAF,	1	-	ITGB7	NM_000889	0	0	chr12	53601091	53585101	FALSE	FALSE		FALSE		1	-	114321	186	0	202	0
AAAS	NM_001173466	21.6582	18.048	chr12	53715412	53701239	TRUE	TRUE	CTCF_HUVEC, Epitope tags_HUVEC, CTCF_HUVEC, CTCF_HUVEC, CTCF_HUVEC, CTCF_HUVEC, CTCF_HUVEC, CTCF_HUVEC, CTCF_HPAF, CTCF_HPAF, CTCF_HCM, CTCF_HCM, CTCF_HCFaa, CTCF_HBMEC, CTCF_HBMEC, RELA_HAEC, RELA_HAEC, JUND_Coronary artery smooth muscle, TCF21_Coronary artery smooth muscle, CTCF_AoAF, CTCF_AoAF,	TRUE	CTCF_HUVEC, Epitope tags_HUVEC, CTCF_HUVEC, CTCF_HUVEC, CTCF_HUVEC, CTCF_HUVEC, CTCF_HUVEC, CTCF_HUVEC, CTCF_HPAF, CTCF_HPAF, CTCF_HCM, CTCF_HCM, CTCF_HCFaa, CTCF_HBMEC, CTCF_HBMEC, RELA_HAEC, RELA_HAEC, JUND_Coronary artery smooth muscle, TCF21_Coronary artery smooth muscle, CTCF_AoAF, CTCF_AoAF,	1	-	AMHR2	NM_001164690	0	0.238701	chr12	53817638	53825318	FALSE	FALSE		FALSE		1	+	102226	178	0	142	0
AAAS	NM_001173466	21.6582	18.048	chr12	53715412	53701239	TRUE	TRUE	CTCF_HUVEC, Epitope tags_HUVEC, CTCF_HUVEC, CTCF_HUVEC, CTCF_HUVEC, CTCF_HUVEC, CTCF_HUVEC, CTCF_HUVEC, CTCF_HPAF, CTCF_HPAF, CTCF_HCM, CTCF_HCM, CTCF_HCFaa, CTCF_HBMEC, CTCF_HBMEC, RELA_HAEC, RELA_HAEC, JUND_Coronary artery smooth muscle, TCF21_Coronary artery smooth muscle, CTCF_AoAF, CTCF_AoAF,	TRUE	CTCF_HUVEC, Epitope tags_HUVEC, CTCF_HUVEC, CTCF_HUVEC, CTCF_HUVEC, CTCF_HUVEC, CTCF_HUVEC, CTCF_HUVEC, CTCF_HPAF, CTCF_HPAF, CTCF_HCM, CTCF_HCM, CTCF_HCFaa, CTCF_HBMEC, CTCF_HBMEC, RELA_HAEC, RELA_HAEC, JUND_Coronary artery smooth muscle, TCF21_Coronary artery smooth muscle, CTCF_AoAF, CTCF_AoAF,	1	-	SP7	NM_001173467	0	0	chr12	53730167	53720359	FALSE	FALSE		FALSE		1	-	14755	531	0	491	0
AAAS	NM_001173466	21.6582	18.048	chr12	53715412	53701239	TRUE	TRUE	CTCF_HUVEC, Epitope tags_HUVEC, CTCF_HUVEC, CTCF_HUVEC, CTCF_HUVEC, CTCF_HUVEC, CTCF_HUVEC, CTCF_HUVEC, CTCF_HPAF, CTCF_HPAF, CTCF_HCM, CTCF_HCM, CTCF_HCFaa, CTCF_HBMEC, CTCF_HBMEC, RELA_HAEC, RELA_HAEC, JUND_Coronary artery smooth muscle, TCF21_Coronary artery smooth muscle, CTCF_AoAF, CTCF_AoAF,	TRUE	CTCF_HUVEC, Epitope tags_HUVEC, CTCF_HUVEC, CTCF_HUVEC, CTCF_HUVEC, CTCF_HUVEC, CTCF_HUVEC, CTCF_HUVEC, CTCF_HPAF, CTCF_HPAF, CTCF_HCM, CTCF_HCM, CTCF_HCFaa, CTCF_HBMEC, CTCF_HBMEC, RELA_HAEC, RELA_HAEC, JUND_Coronary artery smooth muscle, TCF21_Coronary artery smooth muscle, CTCF_AoAF, CTCF_AoAF,	1	-	SP7	NM_001300837	0	0	chr12	53738577	53720359	TRUE	TRUE	TAL1_Primary endothelial cells, TAL1_Primary endothelial cells, RAD21_HUVEC, CTCF_HUVEC, Epitope tags_HUVEC, Epitope tags_HUVEC, CTCF_HUVEC, CTCF_HUVEC, CTCF_HUVEC, CTCF_HUVEC, CTCF_HUVEC, CTCF_HPAF, CTCF_HPAF, CTCF_HCM, CTCF_HCM, CTCF_HCFaa, CTCF_HBMEC, CTCF_HBMEC, SMC1A_Coronary artery endothelial cells, STAG1_Coronary artery endothelial cells, CTCF_AoAF, CTCF_AoAF,	TRUE	TAL1_Primary endothelial cells, TAL1_Primary endothelial cells, RAD21_HUVEC, CTCF_HUVEC, Epitope tags_HUVEC, Epitope tags_HUVEC, CTCF_HUVEC, CTCF_HUVEC, CTCF_HUVEC, CTCF_HUVEC, CTCF_HUVEC, CTCF_HPAF, CTCF_HPAF, CTCF_HCM, CTCF_HCM, CTCF_HCFaa, CTCF_HBMEC, CTCF_HBMEC, SMC1A_Coronary artery endothelial cells, STAG1_Coronary artery endothelial cells, CTCF_AoAF, CTCF_AoAF,	1	-	23165	442	0	355	0
AAAS	NM_001173466	21.6582	18.048	chr12	53715412	53701239	TRUE	TRUE	CTCF_HUVEC, Epitope tags_HUVEC, CTCF_HUVEC, CTCF_HUVEC, CTCF_HUVEC, CTCF_HUVEC, CTCF_HUVEC, CTCF_HUVEC, CTCF_HPAF, CTCF_HPAF, CTCF_HCM, CTCF_HCM, CTCF_HCFaa, CTCF_HBMEC, CTCF_HBMEC, RELA_HAEC, RELA_HAEC, JUND_Coronary artery smooth muscle, TCF21_Coronary artery smooth muscle, CTCF_AoAF, CTCF_AoAF,	TRUE	CTCF_HUVEC, Epitope tags_HUVEC, CTCF_HUVEC, CTCF_HUVEC, CTCF_HUVEC, CTCF_HUVEC, CTCF_HUVEC, CTCF_HUVEC, CTCF_HPAF, CTCF_HPAF, CTCF_HCM, CTCF_HCM, CTCF_HCFaa, CTCF_HBMEC, CTCF_HBMEC, RELA_HAEC, RELA_HAEC, JUND_Coronary artery smooth muscle, TCF21_Coronary artery smooth muscle, CTCF_AoAF, CTCF_AoAF,	1	-	IGFBP6	NM_002178	0	0	chr12	53491435	53496128	TRUE	TRUE	RAD21_HUVEC, RAD21_HUVEC, RAD21_HUVEC, FOS_HUVEC, CTCF_HUVEC, CTCF_HUVEC, CTCF_HUVEC, FOS_HUVEC, CTCF_HUVEC, CTCF_HUVEC, CTCF_HUVEC, CTCF_HUVEC, CTCF_HPAF, CTCF_HPAF, CTCF_HCM, CTCF_HCM, CTCF_HCFaa, CTCF_HBMEC, CTCF_HBMEC, JUN_HAEC, JUN_HAEC, ERG_HAEC, JUND_Coronary artery smooth muscle, SMC1A_Coronary artery endothelial cells, STAG2_Coronary artery endothelial cells, STAG1_Coronary artery endoth…	TRUE	RAD21_HUVEC, RAD21_HUVEC, RAD21_HUVEC, FOS_HUVEC, CTCF_HUVEC, CTCF_HUVEC, CTCF_HUVEC, FOS_HUVEC, CTCF_HUVEC, CTCF_HUVEC, CTCF_HUVEC, CTCF_HUVEC, CTCF_HPAF, CTCF_HPAF, CTCF_HCM, CTCF_HCM, CTCF_HCFaa, CTCF_HBMEC, CTCF_HBMEC, JUN_HAEC, JUN_HAEC, ERG_HAEC, JUND_Coronary artery smooth muscle, SMC1A_Coronary artery endothelial cells, STAG2_Coronary artery endothelial cells, STAG1_Coronary artery endoth…	1	+	223977	119	0	76	1.21757e-09
AAAS	NM_001173466	21.6582	18.048	chr12	53715412	53701239	TRUE	TRUE	CTCF_HUVEC, Epitope tags_HUVEC, CTCF_HUVEC, CTCF_HUVEC, CTCF_HUVEC, CTCF_HUVEC, CTCF_HUVEC, CTCF_HUVEC, CTCF_HPAF, CTCF_HPAF, CTCF_HCM, CTCF_HCM, CTCF_HCFaa, CTCF_HBMEC, CTCF_HBMEC, RELA_HAEC, RELA_HAEC, JUND_Coronary artery smooth muscle, TCF21_Coronary artery smooth muscle, CTCF_AoAF, CTCF_AoAF,	TRUE	CTCF_HUVEC, Epitope tags_HUVEC, CTCF_HUVEC, CTCF_HUVEC, CTCF_HUVEC, CTCF_HUVEC, CTCF_HUVEC, CTCF_HUVEC, CTCF_HPAF, CTCF_HPAF, CTCF_HCM, CTCF_HCM, CTCF_HCFaa, CTCF_HBMEC, CTCF_HBMEC, RELA_HAEC, RELA_HAEC, JUND_Coronary artery smooth muscle, TCF21_Coronary artery smooth muscle, CTCF_AoAF, CTCF_AoAF,	1	-	SOAT2	NM_003578	0	0	chr12	53497273	53518323	FALSE	FALSE	Epitope tags_HUVEC,	FALSE	Epitope tags_HUVEC,	1	+	218139	139	0	98	1.55431e-15
AAAS	NM_001173466	21.6582	18.048	chr12	53715412	53701239	TRUE	TRUE	CTCF_HUVEC, Epitope tags_HUVEC, CTCF_HUVEC, CTCF_HUVEC, CTCF_HUVEC, CTCF_HUVEC, CTCF_HUVEC, CTCF_HUVEC, CTCF_HPAF, CTCF_HPAF, CTCF_HCM, CTCF_HCM, CTCF_HCFaa, CTCF_HBMEC, CTCF_HBMEC, RELA_HAEC, RELA_HAEC, JUND_Coronary artery smooth muscle, TCF21_Coronary artery smooth muscle, CTCF_AoAF, CTCF_AoAF,	TRUE	CTCF_HUVEC, Epitope tags_HUVEC, CTCF_HUVEC, CTCF_HUVEC, CTCF_HUVEC, CTCF_HUVEC, CTCF_HUVEC, CTCF_HUVEC, CTCF_HPAF, CTCF_HPAF, CTCF_HCM, CTCF_HCM, CTCF_HCFaa, CTCF_HBMEC, CTCF_HBMEC, RELA_HAEC, RELA_HAEC, JUND_Coronary artery smooth muscle, TCF21_Coronary artery smooth muscle, CTCF_AoAF, CTCF_AoAF,	1	-	NPFF	NM_003717	0	0	chr12	53901422	53900473	TRUE	TRUE	RAD21_HUVEC, RAD21_HUVEC, RAD21_HUVEC, CTCF_HUVEC, CTCF_HUVEC, CTCF_HUVEC, CTCF_HUVEC, CTCF_HUVEC, CTCF_HUVEC, CTCF_HUVEC, CTCF_HPAF, CTCF_HPAF, CTCF_HCM, CTCF_HCM, CTCF_HCFaa, CTCF_HBMEC, CTCF_HBMEC, ERG_HAEC, SMC1A_Coronary artery endothelial cells, STAG2_Coronary artery endothelial cells, STAG1_Coronary artery endothelial cells, CTCF_AoAF, CTCF_AoAF,	TRUE	RAD21_HUVEC, RAD21_HUVEC, RAD21_HUVEC, CTCF_HUVEC, CTCF_HUVEC, CTCF_HUVEC, CTCF_HUVEC, CTCF_HUVEC, CTCF_HUVEC, CTCF_HUVEC, CTCF_HPAF, CTCF_HPAF, CTCF_HCM, CTCF_HCM, CTCF_HCFaa, CTCF_HBMEC, CTCF_HBMEC, ERG_HAEC, SMC1A_Coronary artery endothelial cells, STAG2_Coronary artery endothelial cells, STAG1_Coronary artery endothelial cells, CTCF_AoAF, CTCF_AoAF,	1	-	186010	71	7.09352e-07	88	4.12892e-12
AADAC	NM_001086	0	0	chr3	151531860	151546276	FALSE	FALSE	JUND_Coronary artery smooth muscle,	TRUE	JUND_Coronary artery smooth muscle,	1	+	IGSF10	NM_001178145	0	0	chr3	151158578	151153777	FALSE	FALSE	CTCF_HUVEC, CTCF_HUVEC, CTCF_HUVEC, CTCF_HUVEC, CTCF_HPAF, CTCF_HPAF, CTCF_HCM, CTCF_HCM, CTCF_HCFaa, CTCF_HBMEC, CTCF_HBMEC, SMC1A_Coronary artery endothelial cells, STAG1_Coronary artery endothelial cells, CTCF_AoAF,	TRUE	CTCF_HUVEC, CTCF_HUVEC, CTCF_HUVEC, CTCF_HUVEC, CTCF_HPAF, CTCF_HPAF, CTCF_HCM, CTCF_HCM, CTCF_HCFaa, CTCF_HBMEC, CTCF_HBMEC, SMC1A_Coronary artery endothelial cells, STAG1_Coronary artery endothelial cells, CTCF_AoAF,	1	-	373282	74	1.9984e-15	57	3.23466e-11
AADAC	NM_001086	0	0	chr3	151531860	151546276	FALSE	FALSE	JUND_Coronary artery smooth muscle,	TRUE	JUND_Coronary artery smooth muscle,	1	+	MIR548H2	NR_031678	0	0	chr3	151347319	151542394	FALSE	FALSE		FALSE		1	+	184541	49	0.00098849	55	3.33825e-05
AADACL2-AS1	NR_110202	0	0	chr3	151645963	151468966	TRUE	FALSE		TRUE		1	-	IGSF10	NM_001178145	0	0	chr3	151158578	151153777	FALSE	FALSE	CTCF_HUVEC, CTCF_HUVEC, CTCF_HUVEC, CTCF_HUVEC, CTCF_HPAF, CTCF_HPAF, CTCF_HCM, CTCF_HCM, CTCF_HCFaa, CTCF_HBMEC, CTCF_HBMEC, SMC1A_Coronary artery endothelial cells, STAG1_Coronary artery endothelial cells, CTCF_AoAF,	TRUE	CTCF_HUVEC, CTCF_HUVEC, CTCF_HUVEC, CTCF_HUVEC, CTCF_HPAF, CTCF_HPAF, CTCF_HCM, CTCF_HCM, CTCF_HCFaa, CTCF_HBMEC, CTCF_HBMEC, SMC1A_Coronary artery endothelial cells, STAG1_Coronary artery endothelial cells, CTCF_AoAF,	1	-	487385	30	0.000778671	36	5.44713e-06
AADACL4	NM_001013630	0	0	chr1	12704565	12727097	FALSE	FALSE		FALSE		1	+	rs7547740	n/a	NA	NA	chr1	12463073	12463073	FALSE	FALSE		FALSE		2	+	241492	60	4.76735e-06	56	2.63816e-06
AADACL4	NM_001013630	0	0	chr1	12704565	12727097	FALSE	FALSE		FALSE		1	+	rs6685273	n/a	NA	NA	chr1	12373748	12373748	FALSE	FALSE	CTCF_HUVEC, CTCF_HUVEC, CTCF_HPAF, CTCF_HPAF, CTCF_HCM, STAG1_Coronary artery endothelial cells,	FALSE	CTCF_HUVEC, CTCF_HUVEC, CTCF_HPAF, CTCF_HPAF, CTCF_HCM, STAG1_Coronary artery endothelial cells,	2	+	330817	113	0	91	0
AADACL4	NM_001013630	0	0	chr1	12704565	12727097	FALSE	FALSE		FALSE		1	+	VPS13D	NM_015378	2.55883	2.72281	chr1	12290095	12572098	TRUE	TRUE	HMGB1_HUVEC, CTCF_HUVEC, CTCF_HUVEC, CTCF_HUVEC, CTCF_HUVEC, CTCF_HUVEC, CTCF_HUVEC, CTCF_HUVEC, CTCF_HPAF, CTCF_HPAF, CTCF_HCM, CTCF_HCM, CTCF_HCFaa, CTCF_HBMEC, CTCF_HBMEC, SMC1A_Coronary artery endothelial cells, CTCF_AoAF, CTCF_AoAF,	TRUE	HMGB1_HUVEC, CTCF_HUVEC, CTCF_HUVEC, CTCF_HUVEC, CTCF_HUVEC, CTCF_HUVEC, CTCF_HUVEC, CTCF_HUVEC, CTCF_HPAF, CTCF_HPAF, CTCF_HCM, CTCF_HCM, CTCF_HCFaa, CTCF_HBMEC, CTCF_HBMEC, SMC1A_Coronary artery endothelial cells, CTCF_AoAF, CTCF_AoAF,	1	+	414470	41	5.88728e-06	28	0.00093801
AAED1	NM_153698	2.36941	1.14711	chr9	99417599	99403532	TRUE	TRUE	HMGB1_HUVEC,	TRUE	HMGB1_HUVEC,	1	-	FANCC	NM_000136	0.810627	1.01084	chr9	98079991	97861335	TRUE	TRUE	E2F1_Wharton Jelly, RELA_HAEC,	TRUE	E2F1_Wharton Jelly, RELA_HAEC,	1	-	1337608	16	0.000126163	14	0.000246579
AAED1	NM_153698	2.36941	1.14711	chr9	99417599	99403532	TRUE	TRUE	HMGB1_HUVEC,	TRUE	HMGB1_HUVEC,	1	-	ZNF367	NM_153695	0.333465	0	chr9	99180669	99148224	TRUE	TRUE	E2F1_Wharton Jelly, E2F1_Wharton Jelly, E2F1_Wharton Jelly,	TRUE	E2F1_Wharton Jelly, E2F1_Wharton Jelly, E2F1_Wharton Jelly,	1	-	236930	66	2.42983e-06	56	1.28564e-05
AAED1	NM_153698	2.36941	1.14711	chr9	99417599	99403532	TRUE	TRUE	HMGB1_HUVEC,	TRUE	HMGB1_HUVEC,	1	-	HABP4	NM_014282	0	0.535605	chr9	99212436	99253618	TRUE	TRUE	HMGB1_HUVEC,	TRUE	HMGB1_HUVEC,	1	+	205163	68	1.22691e-06	46	0.000468481
AAGAB	NM_001271885	0.763601	1.66411	chr15	67547536	67493012	TRUE	TRUE	GATA2_HUVEC, Epitope tags_HUVEC, GATA2_HUVEC, NFE2L2_HAEC, NFE2L2_HAEC, JUN_HAEC, JUND_Coronary artery smooth muscle, JUN_Coronary artery smooth muscle, TCF21_Coronary artery smooth muscle, TCF21_Coronary artery smooth muscle,	TRUE	GATA2_HUVEC, Epitope tags_HUVEC, GATA2_HUVEC, NFE2L2_HAEC, NFE2L2_HAEC, JUN_HAEC, JUND_Coronary artery smooth muscle, JUN_Coronary artery smooth muscle, TCF21_Coronary artery smooth muscle, TCF21_Coronary artery smooth muscle,	1	-	SMAD3	NM_001145102	20.6365	29.9953	chr15	67418053	67487533	TRUE	TRUE	FOS_HUVEC, JUN_HAEC, JUN_HAEC, JUND_Coronary artery smooth muscle,	TRUE	FOS_HUVEC, JUN_HAEC, JUN_HAEC, JUND_Coronary artery smooth muscle,	1	+	129483	135	4.88498e-15	98	8.74575e-10
AAMP	NM_001087	2.85108	0.517949	chr2	219134932	219128851	TRUE	TRUE	ETS1_HUVEC, ETS1_HUVEC, ETS1_HUVEC, ETS1_HUVEC, ETS1_HUVEC, ETS1_HUVEC, ETS1_HUVEC, ETS1_HUVEC, ETS1_HUVEC, ETS1_HUVEC, ETS1_HUVEC, ETS1_HUVEC, ETS1_HUVEC, RELA_HAEC, RELA_HAEC, RELA_HAEC,	TRUE	ETS1_HUVEC, ETS1_HUVEC, ETS1_HUVEC, ETS1_HUVEC, ETS1_HUVEC, ETS1_HUVEC, ETS1_HUVEC, ETS1_HUVEC, ETS1_HUVEC, ETS1_HUVEC, ETS1_HUVEC, ETS1_HUVEC, ETS1_HUVEC, RELA_HAEC, RELA_HAEC, RELA_HAEC,	1	-	GPBAR1	NM_001077191	0.262202	0	chr2	219125737	219128582	TRUE	TRUE		FALSE		1	+	9195	320	2.14139e-08	255	1.31616e-06
AANAT	NM_001088	0	0	chr17	74463629	74466199	FALSE	FALSE	RAD21_HUVEC, RAD21_HUVEC, RAD21_HUVEC, CTCF_HUVEC, CTCF_HUVEC, CTCF_HUVEC, CTCF_HUVEC, CTCF_HUVEC, CTCF_HUVEC, CTCF_HUVEC, CTCF_HPAF, CTCF_HPAF, CTCF_HCM, CTCF_HCM, CTCF_HCFaa, CTCF_HBMEC, CTCF_HBMEC, TCF21_Coronary artery smooth muscle, SMC1A_Coronary artery endothelial cells, STAG2_Coronary artery endothelial cells, STAG1_Coronary artery endothelial cells, CTCF_AoAF,	FALSE	RAD21_HUVEC, RAD21_HUVEC, RAD21_HUVEC, CTCF_HUVEC, CTCF_HUVEC, CTCF_HUVEC, CTCF_HUVEC, CTCF_HUVEC, CTCF_HUVEC, CTCF_HUVEC, CTCF_HPAF, CTCF_HPAF, CTCF_HCM, CTCF_HCM, CTCF_HCFaa, CTCF_HBMEC, CTCF_HBMEC, TCF21_Coronary artery smooth muscle, SMC1A_Coronary artery endothelial cells, STAG2_Coronary artery endothelial cells, STAG1_Coronary artery endothelial cells, CTCF_AoAF,	1	+	RHBDF2	NM_024599	4.41542	5.41078	chr17	74497509	74466974	TRUE	TRUE	HMGB1_HUVEC,	TRUE	HMGB1_HUVEC,	1	-	33880	187	1.01986e-05	174	6.27352e-06
AARS2	NM_020745	1.78506	0.927216	chr6	44281063	44266462	TRUE	TRUE	CTCF_HUVEC, CTCF_HUVEC, CTCF_HUVEC, CTCF_HUVEC, CTCF_HUVEC, CTCF_HUVEC, CTCF_HUVEC, CTCF_HPAF, CTCF_HPAF, CTCF_HCM, CTCF_HCM, CTCF_HCFaa, CTCF_HBMEC, CTCF_HBMEC, JUN_HAEC, CTCF_AoAF, CTCF_AoAF,	TRUE	CTCF_HUVEC, CTCF_HUVEC, CTCF_HUVEC, CTCF_HUVEC, CTCF_HUVEC, CTCF_HUVEC, CTCF_HUVEC, CTCF_HPAF, CTCF_HPAF, CTCF_HCM, CTCF_HCM, CTCF_HCFaa, CTCF_HBMEC, CTCF_HBMEC, JUN_HAEC, CTCF_AoAF, CTCF_AoAF,	1	-	CD2AP	NM_012120	14.4233	12.0375	chr6	47445524	47594996	TRUE	TRUE		TRUE		1	+	3164461	12	4.23818e-06	15	7.40665e-11
AARSD1	NM_001261434	0.14355	0.342222	chr17	41116515	41102542	TRUE	TRUE	NFATC1_HUVEC, NFATC1_HUVEC, MAX_HUVEC,	TRUE	NFATC1_HUVEC, NFATC1_HUVEC, MAX_HUVEC,	1	-	PSME3	NM_001267045	25.5972	18.9202	chr17	40985158	40995777	TRUE	TRUE	NFATC1_HUVEC, NFATC1_HUVEC, MAX_HUVEC, MYC_HUVEC, Epitope tags_HUVEC, MYC_HUVEC,	TRUE	NFATC1_HUVEC, NFATC1_HUVEC, MAX_HUVEC, MYC_HUVEC, Epitope tags_HUVEC, MYC_HUVEC,	1	+	131357	141	2.22045e-16	109	6.06182e-12
AARSD1	NM_001261434	0.14355	0.342222	chr17	41116515	41102542	TRUE	TRUE	NFATC1_HUVEC, NFATC1_HUVEC, MAX_HUVEC,	TRUE	NFATC1_HUVEC, NFATC1_HUVEC, MAX_HUVEC,	1	-	EZH1	NM_001991	3.60787	2.3587	chr17	40897071	40852292	TRUE	TRUE	MAX_HUVEC, CTCF_HPAF, CTCF_HPAF, RELA_HAEC, RELA_HAEC, RELA_HAEC,	TRUE	MAX_HUVEC, CTCF_HPAF, CTCF_HPAF, RELA_HAEC, RELA_HAEC, RELA_HAEC,	1	-	219444	49	0.000714205	45	0.000639159
AARSD1	NM_001261434	0.14355	0.342222	chr17	41116515	41102542	TRUE	TRUE	NFATC1_HUVEC, NFATC1_HUVEC, MAX_HUVEC,	TRUE	NFATC1_HUVEC, NFATC1_HUVEC, MAX_HUVEC,	1	-	LINC00854	NR_047479	1.58217	3.78127	chr17	41381062	41373436	FALSE	FALSE	RELA_HUVEC, BRD4_HUVEC, BRD4_HUVEC, NFATC1_HUVEC, NFATC1_HUVEC, RELA_HUVEC, HMGB2_HUVEC, EZH2_HUVEC, MAX_HUVEC, JUN_HUVEC, Epitope tags_HUVEC, Epitope tags_HUVEC, Epitope tags_HUVEC, EP300_Heart, EP300_Heart, SMC1A_Coronary artery endothelial cells, STAG2_Coronary artery endothelial cells, STAG1_Coronary artery endothelial cells,	TRUE	RELA_HUVEC, BRD4_HUVEC, BRD4_HUVEC, NFATC1_HUVEC, NFATC1_HUVEC, RELA_HUVEC, HMGB2_HUVEC, EZH2_HUVEC, MAX_HUVEC, JUN_HUVEC, Epitope tags_HUVEC, Epitope tags_HUVEC, Epitope tags_HUVEC, EP300_Heart, EP300_Heart, SMC1A_Coronary artery endothelial cells, STAG2_Coronary artery endothelial cells, STAG1_Coronary artery endothelial cells,	1	-	264547	96	1.11022e-16	57	1.77595e-07
AARSD1	NM_001261434	0.14355	0.342222	chr17	41116515	41102542	TRUE	TRUE	NFATC1_HUVEC, NFATC1_HUVEC, MAX_HUVEC,	TRUE	NFATC1_HUVEC, NFATC1_HUVEC, MAX_HUVEC,	1	-	AOC2	NM_001158	0.976903	1.90107	chr17	40996608	41002724	FALSE	FALSE	RAD21_HUVEC, RAD21_HUVEC, RAD21_HUVEC, CTCF_HUVEC, CTCF_HUVEC, CTCF_HUVEC, CTCF_HUVEC, CTCF_HUVEC, CTCF_HUVEC, CTCF_HUVEC, CTCF_HPAF, CTCF_HPAF, CTCF_HCM, CTCF_HCM, CTCF_HCFaa, CTCF_HBMEC, CTCF_HBMEC, SMC1A_Coronary artery endothelial cells, STAG2_Coronary artery endothelial cells, STAG1_Coronary artery endothelial cells, CTCF_AoAF, CTCF_AoAF,	TRUE	RAD21_HUVEC, RAD21_HUVEC, RAD21_HUVEC, CTCF_HUVEC, CTCF_HUVEC, CTCF_HUVEC, CTCF_HUVEC, CTCF_HUVEC, CTCF_HUVEC, CTCF_HUVEC, CTCF_HPAF, CTCF_HPAF, CTCF_HCM, CTCF_HCM, CTCF_HCFaa, CTCF_HBMEC, CTCF_HBMEC, SMC1A_Coronary artery endothelial cells, STAG2_Coronary artery endothelial cells, STAG1_Coronary artery endothelial cells, CTCF_AoAF, CTCF_AoAF,	1	+	119907	151	1.11022e-16	96	1.96157e-08
AARSD1	NM_001261434	0.14355	0.342222	chr17	41116515	41102542	TRUE	TRUE	NFATC1_HUVEC, NFATC1_HUVEC, MAX_HUVEC,	TRUE	NFATC1_HUVEC, NFATC1_HUVEC, MAX_HUVEC,	1	-	RPL27	NM_000988	0.744983	1.43185	chr17	41150445	41154971	TRUE	TRUE	ELK3_HUVEC, ETS1_HUVEC, NFATC1_HUVEC, NFATC1_HUVEC, RAD21_HUVEC, ETS1_HUVEC, ETS1_HUVEC, MAX_HUVEC, JUN_HUVEC, MYC_HUVEC, CTCF_HUVEC, Epitope tags_HUVEC, CTCF_HUVEC, CTCF_HUVEC, MYC_HUVEC, CTCF_HUVEC, CTCF_HUVEC, CTCF_HUVEC, CTCF_HUVEC, CTCF_HPAF, CTCF_HPAF, CTCF_HCM, CTCF_HCM, CTCF_HCFaa, CTCF_HBMEC, CTCF_HBMEC, NFE2L2_HAEC, NFE2L2_HAEC, RELA_HAEC, RELA_HAEC, RELA_HAEC, JUN_HAEC, ERG_HAEC, EP300…	TRUE	ELK3_HUVEC, ETS1_HUVEC, NFATC1_HUVEC, NFATC1_HUVEC, RAD21_HUVEC, ETS1_HUVEC, ETS1_HUVEC, MAX_HUVEC, JUN_HUVEC, MYC_HUVEC, CTCF_HUVEC, Epitope tags_HUVEC, CTCF_HUVEC, CTCF_HUVEC, MYC_HUVEC, CTCF_HUVEC, CTCF_HUVEC, CTCF_HUVEC, CTCF_HUVEC, CTCF_HPAF, CTCF_HPAF, CTCF_HCM, CTCF_HCM, CTCF_HCFaa, CTCF_HBMEC, CTCF_HBMEC, NFE2L2_HAEC, NFE2L2_HAEC, RELA_HAEC, RELA_HAEC, RELA_HAEC, JUN_HAEC, ERG_HAEC, EP300…	1	+	33930	278	1.05471e-11	210	2.87341e-08
AARSD1	NM_001261434	0.14355	0.342222	chr17	41116515	41102542	TRUE	TRUE	NFATC1_HUVEC, NFATC1_HUVEC, MAX_HUVEC,	TRUE	NFATC1_HUVEC, NFATC1_HUVEC, MAX_HUVEC,	1	-	AOC3	NM_001277731	0.166068	0.048685	chr17	41003200	41010147	FALSE	FALSE		FALSE		1	+	113315	110	4.01225e-09	64	0.000322423
AASDH	NM_001286668	0.446052	0	chr4	57253674	57204450	TRUE	TRUE	NFATC1_HUVEC, NFATC1_HUVEC, MAX_HUVEC,	TRUE	NFATC1_HUVEC, NFATC1_HUVEC, MAX_HUVEC,	1	-	TMEM165	NM_018475	19.5048	49.6798	chr4	56262079	56292342	TRUE	TRUE	NFATC1_HUVEC, NFATC1_HUVEC, HMGB1_HUVEC,	TRUE	NFATC1_HUVEC, NFATC1_HUVEC, HMGB1_HUVEC,	1	+	991595	27	3.42179e-06	23	1.59983e-05
AASDH	NM_001286668	0.446052	0	chr4	57253674	57204450	TRUE	TRUE	NFATC1_HUVEC, NFATC1_HUVEC, MAX_HUVEC,	TRUE	NFATC1_HUVEC, NFATC1_HUVEC, MAX_HUVEC,	1	-	SRP72	NM_001267722	17.1027	22.3694	chr4	57333761	57369847	TRUE	TRUE	NFATC1_HUVEC, GATA2_HUVEC, Epitope tags_HUVEC, GATA2_HUVEC, STAG2_Coronary artery endothelial cells,	TRUE	NFATC1_HUVEC, GATA2_HUVEC, Epitope tags_HUVEC, GATA2_HUVEC, STAG2_Coronary artery endothelial cells,	1	+	80087	148	1.29496e-12	113	4.66151e-09
AASDH	NM_001286668	0.446052	0	chr4	57253674	57204450	TRUE	TRUE	NFATC1_HUVEC, NFATC1_HUVEC, MAX_HUVEC,	TRUE	NFATC1_HUVEC, NFATC1_HUVEC, MAX_HUVEC,	1	-	CLOCK	NM_001267843	6.96675	12.9526	chr4	56413076	56294067	TRUE	TRUE	Epitope tags_HUVEC, CTCF_HUVEC, CTCF_HUVEC, CTCF_HUVEC, CTCF_HCM, CTCF_HCFaa, CTCF_HBMEC,	TRUE	Epitope tags_HUVEC, CTCF_HUVEC, CTCF_HUVEC, CTCF_HUVEC, CTCF_HCM, CTCF_HCFaa, CTCF_HBMEC,	1	-	840598	25	2.66167e-06	23	2.06948e-06
AASDH	NM_001286668	0.446052	0	chr4	57253674	57204450	TRUE	TRUE	NFATC1_HUVEC, NFATC1_HUVEC, MAX_HUVEC,	TRUE	NFATC1_HUVEC, NFATC1_HUVEC, MAX_HUVEC,	1	-	EXOC1	NM_001024924	2.59746	2.44685	chr4	56719815	56771244	TRUE	TRUE	MAX_HUVEC, Epitope tags_HUVEC, RELA_HAEC, JUN_HAEC,	TRUE	MAX_HUVEC, Epitope tags_HUVEC, RELA_HAEC, JUN_HAEC,	1	+	533859	36	1.31182e-06	29	2.3617e-05
AASDH	NM_001286668	0.446052	0	chr4	57253674	57204450	TRUE	TRUE	NFATC1_HUVEC, NFATC1_HUVEC, MAX_HUVEC,	TRUE	NFATC1_HUVEC, NFATC1_HUVEC, MAX_HUVEC,	1	-	REST	NM_001193508	1.33258	3.6256	chr4	57774041	57802010	TRUE	TRUE	TAL1_Primary endothelial cells, HMGB1_HUVEC, RELA_HAEC,	TRUE	TAL1_Primary endothelial cells, HMGB1_HUVEC, RELA_HAEC,	1	+	520367	28	0.000241949	29	2.3617e-05
AASDH	NM_001286668	0.446052	0	chr4	57253674	57204450	TRUE	TRUE	NFATC1_HUVEC, NFATC1_HUVEC, MAX_HUVEC,	TRUE	NFATC1_HUVEC, NFATC1_HUVEC, MAX_HUVEC,	1	-	CEP135	NM_025009	0.583433	0.211503	chr4	56814973	56899529	TRUE	TRUE	TAL1_Primary endothelial cells, RELA_HUVEC, RAD21_HUVEC, FOS_HUVEC, JUN_HUVEC, CTCF_HUVEC, Epitope tags_HUVEC, CTCF_HUVEC, CTCF_HUVEC, FOS_HUVEC, CTCF_HUVEC, CTCF_HUVEC, CTCF_HUVEC, CTCF_HUVEC, CTCF_HPAF, CTCF_HPAF, CTCF_HCM, CTCF_HCM, CTCF_HCFaa, CTCF_HBMEC, CTCF_HBMEC, NFE2L2_HAEC, RELA_HAEC, RELA_HAEC, RELA_HAEC, RELA_HAEC, JUN_HAEC, JUN_HAEC, SMC1A_Coronary artery endothelial cells, STAG2_Cor…	TRUE	TAL1_Primary endothelial cells, RELA_HUVEC, RAD21_HUVEC, FOS_HUVEC, JUN_HUVEC, CTCF_HUVEC, Epitope tags_HUVEC, CTCF_HUVEC, CTCF_HUVEC, FOS_HUVEC, CTCF_HUVEC, CTCF_HUVEC, CTCF_HUVEC, CTCF_HUVEC, CTCF_HPAF, CTCF_HPAF, CTCF_HCM, CTCF_HCM, CTCF_HCFaa, CTCF_HBMEC, CTCF_HBMEC, NFE2L2_HAEC, RELA_HAEC, RELA_HAEC, RELA_HAEC, RELA_HAEC, JUN_HAEC, JUN_HAEC, SMC1A_Coronary artery endothelial cells, STAG2_Cor…	1	+	438701	76	0	59	2.23155e-14
AASS	NM_005763	0.53795	2.07203	chr7	121784344	121713597	TRUE	TRUE		TRUE		1	-	GPR37	NM_005302	1.04085	2.05048	chr7	124406079	124385654	TRUE	TRUE	CTCF_HBMEC,	TRUE	CTCF_HBMEC,	1	-	2621735	21	6.04183e-13	11	8.84242e-05
AASS	NM_005763	0.53795	2.07203	chr7	121784344	121713597	TRUE	TRUE		TRUE		1	-	NDUFA5	NM_001282419	0.358025	1.01924	chr7	123197958	123177051	TRUE	TRUE	TAL1_Primary endothelial cells, JUND_Coronary artery smooth muscle,	TRUE	TAL1_Primary endothelial cells, JUND_Coronary artery smooth muscle,	1	-	1413614	16	0.000726093	17	6.05836e-05
AASS	NM_005763	0.53795	2.07203	chr7	121784344	121713597	TRUE	TRUE		TRUE		1	-	TFEC	NM_001018058	0.192182	0.798037	chr7	115670867	115575201	TRUE	TRUE	GATA2_HUVEC, GATA2_HUVEC,	TRUE	GATA2_HUVEC, GATA2_HUVEC,	1	-	6113477	8	0.000102131	7	0.000206093
ABCA12	NM_015657	0	0	chr2	215896810	215796265	FALSE	FALSE		FALSE		1	-	ABCA12	NM_173076	0	0	chr2	216003151	215796265	FALSE	FALSE		TRUE		1	-	106341	207	0	210	0
ABCA12	NM_173076	0	0	chr2	216003151	215796265	FALSE	FALSE		TRUE		1	-	ABCA12	NM_015657	0	0	chr2	215896810	215796265	FALSE	FALSE		FALSE		1	-	106341	207	0	210	0
ABCA17P	NR_003574	0	0	chr16	2390922	2476700	TRUE	TRUE	HMGB1_HUVEC, MAX_HUVEC, CTCF_HUVEC, CTCF_HUVEC, CTCF_HUVEC, CTCF_HUVEC, CTCF_HUVEC, CTCF_HUVEC, CTCF_HUVEC, CTCF_HPAF, CTCF_HPAF, CTCF_HCM, CTCF_HCM, CTCF_HCFaa, CTCF_HBMEC, CTCF_HBMEC, ERG_HAEC, RELA_HAEC, SMC1A_Coronary artery endothelial cells, STAG1_Coronary artery endothelial cells, CTCF_AoAF, CTCF_AoAF,	TRUE	HMGB1_HUVEC, MAX_HUVEC, CTCF_HUVEC, CTCF_HUVEC, CTCF_HUVEC, CTCF_HUVEC, CTCF_HUVEC, CTCF_HUVEC, CTCF_HUVEC, CTCF_HPAF, CTCF_HPAF, CTCF_HCM, CTCF_HCM, CTCF_HCFaa, CTCF_HBMEC, CTCF_HBMEC, ERG_HAEC, RELA_HAEC, SMC1A_Coronary artery endothelial cells, STAG1_Coronary artery endothelial cells, CTCF_AoAF, CTCF_AoAF,	1	+	MIR6767	NR_106825	NA	NA	chr16	2495392	2495458	FALSE	FALSE		FALSE		1	+	104470	96	3.94503e-07	75	1.83131e-05
ABCA17P	NR_003574	0	0	chr16	2390922	2476700	TRUE	TRUE	HMGB1_HUVEC, MAX_HUVEC, CTCF_HUVEC, CTCF_HUVEC, CTCF_HUVEC, CTCF_HUVEC, CTCF_HUVEC, CTCF_HUVEC, CTCF_HUVEC, CTCF_HPAF, CTCF_HPAF, CTCF_HCM, CTCF_HCM, CTCF_HCFaa, CTCF_HBMEC, CTCF_HBMEC, ERG_HAEC, RELA_HAEC, SMC1A_Coronary artery endothelial cells, STAG1_Coronary artery endothelial cells, CTCF_AoAF, CTCF_AoAF,	TRUE	HMGB1_HUVEC, MAX_HUVEC, CTCF_HUVEC, CTCF_HUVEC, CTCF_HUVEC, CTCF_HUVEC, CTCF_HUVEC, CTCF_HUVEC, CTCF_HUVEC, CTCF_HPAF, CTCF_HPAF, CTCF_HCM, CTCF_HCM, CTCF_HCFaa, CTCF_HBMEC, CTCF_HBMEC, ERG_HAEC, RELA_HAEC, SMC1A_Coronary artery endothelial cells, STAG1_Coronary artery endothelial cells, CTCF_AoAF, CTCF_AoAF,	1	+	ATP6V0C	NM_001198569	467.272	0	chr16	2563726	2570224	TRUE	TRUE	MAX_HUVEC, NFE2L2_HAEC, RELA_HAEC, JUN_HAEC, JUN_Coronary artery smooth muscle,	TRUE	MAX_HUVEC, NFE2L2_HAEC, RELA_HAEC, JUN_HAEC, JUN_Coronary artery smooth muscle,	1	+	172804	108	1.52101e-13	84	4.81226e-10
ABCA17P	NR_003574	0	0	chr16	2390922	2476700	TRUE	TRUE	HMGB1_HUVEC, MAX_HUVEC, CTCF_HUVEC, CTCF_HUVEC, CTCF_HUVEC, CTCF_HUVEC, CTCF_HUVEC, CTCF_HUVEC, CTCF_HUVEC, CTCF_HPAF, CTCF_HPAF, CTCF_HCM, CTCF_HCM, CTCF_HCFaa, CTCF_HBMEC, CTCF_HBMEC, ERG_HAEC, RELA_HAEC, SMC1A_Coronary artery endothelial cells, STAG1_Coronary artery endothelial cells, CTCF_AoAF, CTCF_AoAF,	TRUE	HMGB1_HUVEC, MAX_HUVEC, CTCF_HUVEC, CTCF_HUVEC, CTCF_HUVEC, CTCF_HUVEC, CTCF_HUVEC, CTCF_HUVEC, CTCF_HUVEC, CTCF_HPAF, CTCF_HPAF, CTCF_HCM, CTCF_HCM, CTCF_HCFaa, CTCF_HBMEC, CTCF_HBMEC, ERG_HAEC, RELA_HAEC, SMC1A_Coronary artery endothelial cells, STAG1_Coronary artery endothelial cells, CTCF_AoAF, CTCF_AoAF,	1	+	CCNF	NM_001761	6.34868	5.28081	chr16	2479394	2508859	TRUE	TRUE	CTCF_HBMEC, STAG2_Coronary artery endothelial cells,	TRUE	CTCF_HBMEC, STAG2_Coronary artery endothelial cells,	1	+	88472	246	0	170	0
ABCA17P	NR_003574	0	0	chr16	2390922	2476700	TRUE	TRUE	HMGB1_HUVEC, MAX_HUVEC, CTCF_HUVEC, CTCF_HUVEC, CTCF_HUVEC, CTCF_HUVEC, CTCF_HUVEC, CTCF_HUVEC, CTCF_HUVEC, CTCF_HPAF, CTCF_HPAF, CTCF_HCM, CTCF_HCM, CTCF_HCFaa, CTCF_HBMEC, CTCF_HBMEC, ERG_HAEC, RELA_HAEC, SMC1A_Coronary artery endothelial cells, STAG1_Coronary artery endothelial cells, CTCF_AoAF, CTCF_AoAF,	TRUE	HMGB1_HUVEC, MAX_HUVEC, CTCF_HUVEC, CTCF_HUVEC, CTCF_HUVEC, CTCF_HUVEC, CTCF_HUVEC, CTCF_HUVEC, CTCF_HUVEC, CTCF_HPAF, CTCF_HPAF, CTCF_HCM, CTCF_HCM, CTCF_HCFaa, CTCF_HBMEC, CTCF_HBMEC, ERG_HAEC, RELA_HAEC, SMC1A_Coronary artery endothelial cells, STAG1_Coronary artery endothelial cells, CTCF_AoAF, CTCF_AoAF,	1	+	AMDHD2	NM_001145815	2.899	1.87983	chr16	2570362	2580955	TRUE	TRUE	HMGB1_HUVEC, MAX_HUVEC, NFE2L2_HAEC, NFE2L2_HAEC, RELA_HAEC, RELA_HAEC, RELA_HAEC, JUN_HAEC,	TRUE	HMGB1_HUVEC, MAX_HUVEC, NFE2L2_HAEC, NFE2L2_HAEC, RELA_HAEC, RELA_HAEC, RELA_HAEC, JUN_HAEC,	1	+	179440	71	2.88965e-06	82	1.32566e-09
ABCA17P	NR_003574	0	0	chr16	2390922	2476700	TRUE	TRUE	HMGB1_HUVEC, MAX_HUVEC, CTCF_HUVEC, CTCF_HUVEC, CTCF_HUVEC, CTCF_HUVEC, CTCF_HUVEC, CTCF_HUVEC, CTCF_HUVEC, CTCF_HPAF, CTCF_HPAF, CTCF_HCM, CTCF_HCM, CTCF_HCFaa, CTCF_HBMEC, CTCF_HBMEC, ERG_HAEC, RELA_HAEC, SMC1A_Coronary artery endothelial cells, STAG1_Coronary artery endothelial cells, CTCF_AoAF, CTCF_AoAF,	TRUE	HMGB1_HUVEC, MAX_HUVEC, CTCF_HUVEC, CTCF_HUVEC, CTCF_HUVEC, CTCF_HUVEC, CTCF_HUVEC, CTCF_HUVEC, CTCF_HUVEC, CTCF_HPAF, CTCF_HPAF, CTCF_HCM, CTCF_HCM, CTCF_HCFaa, CTCF_HBMEC, CTCF_HBMEC, ERG_HAEC, RELA_HAEC, SMC1A_Coronary artery endothelial cells, STAG1_Coronary artery endothelial cells, CTCF_AoAF, CTCF_AoAF,	1	+	TBC1D24	NM_001199107	2.63512	2.99613	chr16	2525146	2555734	TRUE	TRUE	CTCF_HUVEC, CTCF_HUVEC, CTCF_HUVEC, RELA_HAEC,	TRUE	CTCF_HUVEC, CTCF_HUVEC, CTCF_HUVEC, RELA_HAEC,	1	+	134224	110	3.37739e-10	72	1.19425e-05
ABCA17P	NR_003574	0	0	chr16	2390922	2476700	TRUE	TRUE	HMGB1_HUVEC, MAX_HUVEC, CTCF_HUVEC, CTCF_HUVEC, CTCF_HUVEC, CTCF_HUVEC, CTCF_HUVEC, CTCF_HUVEC, CTCF_HUVEC, CTCF_HPAF, CTCF_HPAF, CTCF_HCM, CTCF_HCM, CTCF_HCFaa, CTCF_HBMEC, CTCF_HBMEC, ERG_HAEC, RELA_HAEC, SMC1A_Coronary artery endothelial cells, STAG1_Coronary artery endothelial cells, CTCF_AoAF, CTCF_AoAF,	TRUE	HMGB1_HUVEC, MAX_HUVEC, CTCF_HUVEC, CTCF_HUVEC, CTCF_HUVEC, CTCF_HUVEC, CTCF_HUVEC, CTCF_HUVEC, CTCF_HUVEC, CTCF_HPAF, CTCF_HPAF, CTCF_HCM, CTCF_HCM, CTCF_HCFaa, CTCF_HBMEC, CTCF_HBMEC, ERG_HAEC, RELA_HAEC, SMC1A_Coronary artery endothelial cells, STAG1_Coronary artery endothelial cells, CTCF_AoAF, CTCF_AoAF,	1	+	MIR3178	NR_036139	0	0	chr16	2582006	2581922	TRUE	TRUE	NFE2L2_HAEC, NFE2L2_HAEC, RELA_HAEC, RELA_HAEC, RELA_HAEC, JUN_HAEC,	TRUE	NFE2L2_HAEC, NFE2L2_HAEC, RELA_HAEC, RELA_HAEC, RELA_HAEC, JUN_HAEC,	1	-	191084	62	1.93449e-05	65	6.17008e-07
ABCA5	NM_018672	0.116705	0.336013	chr17	67311774	67240575	FALSE	FALSE		TRUE		1	-	ABCA5	NM_172232	0.116705	0.336013	chr17	67323323	67240575	TRUE	TRUE	RELA_HAEC,	TRUE	RELA_HAEC,	1	-	11549	268	4.0004e-06	201	0.000198462
ABCA5	NM_172232	0.116705	0.336013	chr17	67323323	67240575	TRUE	TRUE	RELA_HAEC,	TRUE	RELA_HAEC,	1	-	ABCA5	NM_018672	0.116705	0.336013	chr17	67311774	67240575	FALSE	FALSE		TRUE		1	-	11549	268	4.0004e-06	201	0.000198462
ABCA7	NM_019112	3.56028	1.25203	chr19	1040101	1065570	TRUE	FALSE	TAL1_Primary endothelial cells, RELA_HAEC, STAG2_Coronary artery endothelial cells,	TRUE	TAL1_Primary endothelial cells, RELA_HAEC, STAG2_Coronary artery endothelial cells,	1	+	SBNO2	NM_001100122	2.96266	4.4554	chr19	1132273	1107632	TRUE	TRUE	FOS_HUVEC, Epitope tags_HUVEC, NFE2L2_HAEC, NFE2L2_HAEC, RELA_HAEC, RELA_HAEC, RELA_HAEC, JUN_HAEC, JUN_HAEC,	TRUE	FOS_HUVEC, Epitope tags_HUVEC, NFE2L2_HAEC, NFE2L2_HAEC, RELA_HAEC, RELA_HAEC, RELA_HAEC, JUN_HAEC, JUN_HAEC,	1	-	92172	75	0.000758175	74	0.000234118
ABCB11	NM_003742	0	0	chr2	169887833	169779448	FALSE	FALSE		FALSE		1	-	CERS6	NM_001256126	0.956969	0.910758	chr2	169312758	169631644	TRUE	TRUE	NFATC1_HUVEC, HMGB1_HUVEC, MAX_HUVEC,	TRUE	NFATC1_HUVEC, HMGB1_HUVEC, MAX_HUVEC,	1	+	575075	28	6.17131e-05	24	0.00017897
ABCB5	NM_001163941	0	0	chr7	20655244	20796637	FALSE	FALSE		FALSE		1	+	TWISTNB	NM_001002926	1.39671	2.04515	chr7	19748660	19735084	TRUE	TRUE	NFATC1_HUVEC, RELA_HUVEC, MAX_HUVEC, CTCF_HUVEC, Epitope tags_HUVEC, CTCF_HUVEC, CTCF_HUVEC, CTCF_HUVEC, CTCF_HUVEC, CTCF_HUVEC, CTCF_HUVEC, CTCF_HPAF, CTCF_HPAF, CTCF_HCM, CTCF_HCM, CTCF_HCFaa, CTCF_HBMEC, CTCF_HBMEC, RELA_HAEC, RELA_HAEC, RELA_HAEC, RELA_HAEC, RELA_HAEC, STAG1_Coronary artery endothelial cells, CTCF_AoAF, CTCF_AoAF,	TRUE	NFATC1_HUVEC, RELA_HUVEC, MAX_HUVEC, CTCF_HUVEC, Epitope tags_HUVEC, CTCF_HUVEC, CTCF_HUVEC, CTCF_HUVEC, CTCF_HUVEC, CTCF_HUVEC, CTCF_HUVEC, CTCF_HPAF, CTCF_HPAF, CTCF_HCM, CTCF_HCM, CTCF_HCFaa, CTCF_HBMEC, CTCF_HBMEC, RELA_HAEC, RELA_HAEC, RELA_HAEC, RELA_HAEC, RELA_HAEC, STAG1_Coronary artery endothelial cells, CTCF_AoAF, CTCF_AoAF,	1	-	906584	49	0	30	3.95201e-09
ABCB5	NM_001163941	0	0	chr7	20655244	20796637	FALSE	FALSE		FALSE		1	+	ABCB5	NM_001163942	0	0	chr7	20686965	20796637	FALSE	FALSE		FALSE		1	+	31721	237	1.07227e-08	210	2.87341e-08
ABCB5	NM_001163941	0	0	chr7	20655244	20796637	FALSE	FALSE		FALSE		1	+	TMEM196	NM_152774	0	0	chr7	19812404	19758937	FALSE	FALSE		TRUE		1	-	842840	76	0	60	0
ABCB5	NM_001163942	0	0	chr7	20686965	20796637	FALSE	FALSE		FALSE		1	+	ABCB5	NM_001163941	0	0	chr7	20655244	20796637	FALSE	FALSE		FALSE		1	+	31721	237	1.07227e-08	210	2.87341e-08
ABCB5	NM_001163942	0	0	chr7	20686965	20796637	FALSE	FALSE		FALSE		1	+	TMEM196	NM_152774	0	0	chr7	19812404	19758937	FALSE	FALSE		TRUE		1	-	874561	45	0	54	0
ABCB9	NM_001243013	1.70548	4.43538	chr12	123451056	123413538	TRUE	TRUE	EP300_HUVEC, EP300_HUVEC, RELA_HAEC, RELA_HAEC, RELA_HAEC, JUN_HAEC,	TRUE	EP300_HUVEC, EP300_HUVEC, RELA_HAEC, RELA_HAEC, RELA_HAEC, JUN_HAEC,	1	-	OGFOD2	NM_001304833	1.43488	3.89448	chr12	123459249	123464588	TRUE	TRUE	NFE2L2_HAEC, NFE2L2_HAEC, RELA_HAEC, JUN_HAEC,	TRUE	NFE2L2_HAEC, NFE2L2_HAEC, RELA_HAEC, JUN_HAEC,	1	+	8193	252	1.6387e-05	212	7.92063e-05
ABCC12	NM_033226	0	0	chr16	48180681	48116883	FALSE	FALSE		FALSE		1	-	DNAJA2	NM_005880	1.83578	3.14988	chr16	47007625	46989273	TRUE	TRUE	HMGB1_HUVEC,	TRUE	HMGB1_HUVEC,	1	-	1173056	26	2.85641e-08	15	0.000786413
ABCC12	NM_033226	0	0	chr16	48180681	48116883	FALSE	FALSE		FALSE		1	-	C16orf87	NM_001001436	0.932493	0.876984	chr16	46865074	46835958	TRUE	TRUE	HMGB1_HUVEC,	TRUE	HMGB1_HUVEC,	1	-	1315607	31	0	31	0
ABCC12	NM_033226	0	0	chr16	48180681	48116883	FALSE	FALSE		FALSE		1	-	ITFG1-AS1	NR_110903	0	0	chr16	47177978	47196657	TRUE	TRUE	CTCF_HUVEC, CTCF_HUVEC, CTCF_HUVEC, CTCF_HPAF, CTCF_HPAF, CTCF_HCM, CTCF_HCFaa, CTCF_HBMEC, CTCF_HBMEC, SMC1A_Coronary artery endothelial cells, STAG1_Coronary artery endothelial cells,	TRUE	CTCF_HUVEC, CTCF_HUVEC, CTCF_HUVEC, CTCF_HPAF, CTCF_HPAF, CTCF_HCM, CTCF_HCFaa, CTCF_HBMEC, CTCF_HBMEC, SMC1A_Coronary artery endothelial cells, STAG1_Coronary artery endothelial cells,	1	+	1002703	72	0	53	0
ABCC2	NM_000392	0.118316	0.11926	chr10	101542354	101611949	TRUE	TRUE	TAL1_Primary endothelial cells, FOS_HUVEC, Epitope tags_HUVEC,	TRUE	TAL1_Primary endothelial cells, FOS_HUVEC, Epitope tags_HUVEC,	1	+	ERLIN1	NM_001100626	5.70743	10.4049	chr10	101945814	101909846	TRUE	TRUE	FOS_HUVEC, Epitope tags_HUVEC, NFE2L2_HAEC, RELA_HAEC, JUN_HAEC,	TRUE	FOS_HUVEC, Epitope tags_HUVEC, NFE2L2_HAEC, RELA_HAEC, JUN_HAEC,	1	-	403460	54	1.02625e-09	31	0.000217801
ABCD2	NM_005164	0	0	chr12	40013843	39945021	TRUE	TRUE		TRUE		1	-	C12orf40	NM_001031748	0	0	chr12	40019971	40115720	FALSE	FALSE		FALSE		1	+	6128	256	1.16197e-05	236	8.89172e-06
ABCD3	NM_001122674	0.331014	0.48982	chr1	94883932	94944260	TRUE	TRUE	HMGB1_HUVEC, Epitope tags_HUVEC, RELA_HAEC, RELA_HAEC, STAG2_Coronary artery endothelial cells,	TRUE	HMGB1_HUVEC, Epitope tags_HUVEC, RELA_HAEC, RELA_HAEC, STAG2_Coronary artery endothelial cells,	1	+	DR1	NM_001938	6.1925	2.25278	chr1	93811477	93828148	TRUE	TRUE	TAL1_Primary endothelial cells, TAL1_Primary endothelial cells, ELK3_HUVEC, ETS1_HUVEC, NFATC1_HUVEC, NFATC1_HUVEC, ETS1_HUVEC, ETS1_HUVEC, GATA2_HUVEC, MYC_HUVEC, Epitope tags_HUVEC, MYC_HUVEC, RELA_HAEC, RELA_HAEC, RELA_HAEC, ERG_HAEC,	TRUE	TAL1_Primary endothelial cells, TAL1_Primary endothelial cells, ELK3_HUVEC, ETS1_HUVEC, NFATC1_HUVEC, NFATC1_HUVEC, ETS1_HUVEC, ETS1_HUVEC, GATA2_HUVEC, MYC_HUVEC, Epitope tags_HUVEC, MYC_HUVEC, RELA_HAEC, RELA_HAEC, RELA_HAEC, ERG_HAEC,	1	+	1072455	22	5.49129e-06	18	5.37534e-05
ABCD4	NM_005050	1.86251	0.830328	chr14	74769767	74751979	TRUE	TRUE	NFATC1_HUVEC, NFATC1_HUVEC, CTCF_HUVEC, CTCF_HUVEC, CTCF_HPAF, CTCF_HPAF, CTCF_HCM, CTCF_HCFaa, CTCF_HBMEC, RELA_HAEC, ERG_HAEC, CTCF_AoAF,	TRUE	NFATC1_HUVEC, NFATC1_HUVEC, CTCF_HUVEC, CTCF_HUVEC, CTCF_HPAF, CTCF_HPAF, CTCF_HCM, CTCF_HCFaa, CTCF_HBMEC, RELA_HAEC, ERG_HAEC, CTCF_AoAF,	1	-	MIR4709	NR_039858	0.308962	0.446447	chr14	74946907	74946835	FALSE	FALSE	RAD21_HUVEC, RAD21_HUVEC, RAD21_HUVEC, CTCF_HUVEC, CTCF_HUVEC, CTCF_HUVEC, CTCF_HUVEC, CTCF_HUVEC, CTCF_HUVEC, CTCF_HUVEC, CTCF_HPAF, CTCF_HPAF, CTCF_HCM, CTCF_HCM, CTCF_HCFaa, CTCF_HBMEC, CTCF_HBMEC, SMC1A_Coronary artery endothelial cells, STAG2_Coronary artery endothelial cells, STAG1_Coronary artery endothelial cells, CTCF_AoAF, CTCF_AoAF,	TRUE	RAD21_HUVEC, RAD21_HUVEC, RAD21_HUVEC, CTCF_HUVEC, CTCF_HUVEC, CTCF_HUVEC, CTCF_HUVEC, CTCF_HUVEC, CTCF_HUVEC, CTCF_HUVEC, CTCF_HPAF, CTCF_HPAF, CTCF_HCM, CTCF_HCM, CTCF_HCFaa, CTCF_HBMEC, CTCF_HBMEC, SMC1A_Coronary artery endothelial cells, STAG2_Coronary artery endothelial cells, STAG1_Coronary artery endothelial cells, CTCF_AoAF, CTCF_AoAF,	1	-	177140	108	1.52101e-13	77	1.48939e-08
ABCG2	NM_001257386	0.179634	0	chr4	89152474	89011415	TRUE	TRUE	Epitope tags_HUVEC,	TRUE	Epitope tags_HUVEC,	1	-	PIGY	NM_001042616	0.988733	0	chr4	89444952	89442128	TRUE	TRUE	NFATC1_HUVEC, NFATC1_HUVEC, RELA_HAEC,	TRUE	NFATC1_HUVEC, NFATC1_HUVEC, RELA_HAEC,	1	-	292478	65	1.62373e-09	42	3.4443e-05
ABCG2	NM_001257386	0.179634	0	chr4	89152474	89011415	TRUE	TRUE	Epitope tags_HUVEC,	TRUE	Epitope tags_HUVEC,	1	-	TIGD2	NM_145715	0.060085	0.204874	chr4	90033967	90036052	TRUE	TRUE	CTCF_HUVEC, CTCF_HUVEC, CTCF_HUVEC, CTCF_HUVEC, CTCF_HPAF, CTCF_HPAF, CTCF_HCM, CTCF_HCFaa, CTCF_HBMEC, CTCF_HBMEC, SMC1A_Coronary artery endothelial cells, STAG2_Coronary artery endothelial cells, STAG1_Coronary artery endothelial cells, CTCF_AoAF,	TRUE	CTCF_HUVEC, CTCF_HUVEC, CTCF_HUVEC, CTCF_HUVEC, CTCF_HPAF, CTCF_HPAF, CTCF_HCM, CTCF_HCFaa, CTCF_HBMEC, CTCF_HBMEC, SMC1A_Coronary artery endothelial cells, STAG2_Coronary artery endothelial cells, STAG1_Coronary artery endothelial cells, CTCF_AoAF,	1	+	881493	61	0	30	4.81298e-09
ABCG2	NM_001257386	0.179634	0	chr4	89152474	89011415	TRUE	TRUE	Epitope tags_HUVEC,	TRUE	Epitope tags_HUVEC,	1	-	DMP1	NM_001079911	0	0	chr4	88571453	88585512	FALSE	FALSE		FALSE		1	+	581021	31	4.31034e-05	34	5.54436e-07
ABHD10	NM_001272069	2.16795	2.22481	chr3	111697722	111712215	TRUE	TRUE	NFATC1_HUVEC, NFATC1_HUVEC,	TRUE	NFATC1_HUVEC, NFATC1_HUVEC,	1	+	PHLDB2	NM_001134437	2.15902	2.5347	chr3	111451326	111695364	FALSE	FALSE		FALSE		1	+	246396	54	4.53223e-05	68	6.73445e-09
ABHD13	NM_032859	4.47441	3.9423	chr13	108870762	108886603	TRUE	TRUE		TRUE		1	+	TPP2	NM_003291	0.447071	3.48925	chr13	103249285	103331523	TRUE	TRUE	NFATC1_HUVEC, NFATC1_HUVEC, HMGB1_HUVEC, Epitope tags_HUVEC,	TRUE	NFATC1_HUVEC, NFATC1_HUVEC, HMGB1_HUVEC, Epitope tags_HUVEC,	1	+	5621477	28	0	8	8.06598e-05
ABHD5	NM_016006	2.10174	2.29542	chr3	43732374	43764217	TRUE	TRUE	NFATC1_HUVEC, HMGB1_HUVEC, MAX_HUVEC, CTCF_HUVEC, CTCF_HBMEC, RELA_HAEC, SMC1A_Coronary artery endothelial cells,	TRUE	NFATC1_HUVEC, HMGB1_HUVEC, MAX_HUVEC, CTCF_HUVEC, CTCF_HBMEC, RELA_HAEC, SMC1A_Coronary artery endothelial cells,	1	+	POMGNT2	NM_032806	2.1849	0.689198	chr3	43147575	43120720	TRUE	TRUE	HMGB1_HUVEC,	TRUE	HMGB1_HUVEC,	1	-	584799	45	8.81328e-10	28	5.07175e-05
ABI3BP	NM_015429	0.308459	3.87866	chr3	100712334	100468178	TRUE	TRUE	JUN_HAEC, JUN_HAEC,	TRUE	JUN_HAEC, JUN_HAEC,	1	-	CMSS1	NM_001167924	0.307802	1.8351	chr3	99833773	99897476	FALSE	FALSE		FALSE		1	+	878561	21	5.59447e-05	18	0.00016517
ABL1	NM_005157	10.8994	43.7504	chr9	133710641	133763062	TRUE	TRUE	HMGB1_HUVEC, FOS_HUVEC, Epitope tags_HUVEC, JUN_HAEC, JUN_HAEC,	TRUE	HMGB1_HUVEC, FOS_HUVEC, Epitope tags_HUVEC, JUN_HAEC, JUN_HAEC,	1	+	EXOSC2	NM_001282708	1.36	2.42789	chr9	133569146	133580281	TRUE	TRUE	NFATC1_HUVEC, CTCF_HUVEC, CTCF_HUVEC, CTCF_HUVEC, CTCF_HUVEC, CTCF_HBMEC, RELA_HAEC, RELA_HAEC,	TRUE	NFATC1_HUVEC, CTCF_HUVEC, CTCF_HUVEC, CTCF_HUVEC, CTCF_HUVEC, CTCF_HBMEC, RELA_HAEC, RELA_HAEC,	1	+	141495	215	0	132	0
ABLIM1	NM_001003407	9.38702	4.44506	chr10	116444414	116190868	TRUE	TRUE	TAL1_Primary endothelial cells, JUN_HUVEC, Epitope tags_HUVEC, NFE2L2_HAEC, JUN_HAEC,	TRUE	TAL1_Primary endothelial cells, JUN_HUVEC, Epitope tags_HUVEC, NFE2L2_HAEC, JUN_HAEC,	1	-	ABLIM1	NM_002313	9.38702	4.44506	chr10	116418058	116190868	FALSE	FALSE		FALSE		1	-	26356	278	1.05471e-11	179	3.16743e-06
ABLIM1	NM_001003407	9.38702	4.44506	chr10	116444414	116190868	TRUE	TRUE	TAL1_Primary endothelial cells, JUN_HUVEC, Epitope tags_HUVEC, NFE2L2_HAEC, JUN_HAEC,	TRUE	TAL1_Primary endothelial cells, JUN_HUVEC, Epitope tags_HUVEC, NFE2L2_HAEC, JUN_HAEC,	1	-	ABLIM1	NM_006720	9.38702	4.44506	chr10	116286685	116190868	TRUE	TRUE	TAL1_Primary endothelial cells, MAX_HUVEC,	TRUE	TAL1_Primary endothelial cells, MAX_HUVEC,	1	-	157729	99	6.61207e-10	74	6.46342e-07
ABLIM1	NM_001003407	9.38702	4.44506	chr10	116444414	116190868	TRUE	TRUE	TAL1_Primary endothelial cells, JUN_HUVEC, Epitope tags_HUVEC, NFE2L2_HAEC, JUN_HAEC,	TRUE	TAL1_Primary endothelial cells, JUN_HUVEC, Epitope tags_HUVEC, NFE2L2_HAEC, JUN_HAEC,	1	-	GSTO2	NM_001191013	0.019071	1.02276	chr10	106028630	106059176	TRUE	TRUE	MAX_HUVEC, Epitope tags_HUVEC, RELA_HAEC,	TRUE	MAX_HUVEC, Epitope tags_HUVEC, RELA_HAEC,	1	+	10415784	9	6.09142e-08	7	5.74475e-06
ABLIM1	NM_002313	9.38702	4.44506	chr10	116418058	116190868	FALSE	FALSE		FALSE		1	-	ABLIM1	NM_001003407	9.38702	4.44506	chr10	116444414	116190868	TRUE	TRUE	TAL1_Primary endothelial cells, JUN_HUVEC, Epitope tags_HUVEC, NFE2L2_HAEC, JUN_HAEC,	TRUE	TAL1_Primary endothelial cells, JUN_HUVEC, Epitope tags_HUVEC, NFE2L2_HAEC, JUN_HAEC,	1	-	26356	278	1.05471e-11	179	3.16743e-06
ABLIM1	NM_006720	9.38702	4.44506	chr10	116286685	116190868	TRUE	TRUE	TAL1_Primary endothelial cells, MAX_HUVEC,	TRUE	TAL1_Primary endothelial cells, MAX_HUVEC,	1	-	ABLIM1	NM_001003407	9.38702	4.44506	chr10	116444414	116190868	TRUE	TRUE	TAL1_Primary endothelial cells, JUN_HUVEC, Epitope tags_HUVEC, NFE2L2_HAEC, JUN_HAEC,	TRUE	TAL1_Primary endothelial cells, JUN_HUVEC, Epitope tags_HUVEC, NFE2L2_HAEC, JUN_HAEC,	1	-	157729	99	6.61207e-10	74	6.46342e-07
ABLIM2	NM_001130083	0.203235	0.14555	chr4	8160559	7967036	TRUE	TRUE	NFATC1_HUVEC, EZH2_HUVEC, RELA_HAEC, RELA_HAEC, CEBPD_HAEC,	TRUE	NFATC1_HUVEC, EZH2_HUVEC, RELA_HAEC, RELA_HAEC, CEBPD_HAEC,	1	-	FLJ36777	NR_027441	NA	NA	chr4	7105103	7099150	TRUE	TRUE	CTCF_HUVEC, CTCF_HUVEC, CTCF_HCM,	TRUE	CTCF_HUVEC, CTCF_HUVEC, CTCF_HCM,	1	-	1055456	20	0.000340547	17	0.000904563
ABLIM3	NM_001301015	20.4461	32.0199	chr5	148521045	148640001	TRUE	TRUE	TAL1_Primary endothelial cells, MAX_HUVEC, CTCF_HUVEC, CTCF_HUVEC, CTCF_HUVEC, CTCF_HUVEC, CTCF_HUVEC, CTCF_HUVEC, CTCF_HUVEC, CTCF_HPAF, CTCF_HPAF, CTCF_HCM, CTCF_HCM, CTCF_HCFaa, CTCF_HBMEC, CTCF_HBMEC, SMC1A_Coronary artery endothelial cells, STAG2_Coronary artery endothelial cells, STAG1_Coronary artery endothelial cells, CTCF_AoAF,	TRUE	TAL1_Primary endothelial cells, MAX_HUVEC, CTCF_HUVEC, CTCF_HUVEC, CTCF_HUVEC, CTCF_HUVEC, CTCF_HUVEC, CTCF_HUVEC, CTCF_HUVEC, CTCF_HPAF, CTCF_HPAF, CTCF_HCM, CTCF_HCM, CTCF_HCFaa, CTCF_HBMEC, CTCF_HBMEC, SMC1A_Coronary artery endothelial cells, STAG2_Coronary artery endothelial cells, STAG1_Coronary artery endothelial cells, CTCF_AoAF,	1	+	rs72799090	n/a	NA	NA	chr5	142382100	142382100	TRUE	TRUE	TAL1_Primary endothelial cells, TAL1_Primary endothelial cells, GATA2_HUVEC, EP300_HUVEC, CTCF_HUVEC, Epitope tags_HUVEC, Epitope tags_HUVEC, CTCF_HUVEC, CTCF_HPAF, CTCF_HPAF, CTCF_HCM, CTCF_HCFaa, CTCF_HBMEC, CTCF_HBMEC, CEBPD_HAEC, SMC1A_Coronary artery endothelial cells, STAG1_Coronary artery endothelial cells, EP300_Cardiac progenitor cells, CTCF_AoAF,	TRUE	TAL1_Primary endothelial cells, TAL1_Primary endothelial cells, GATA2_HUVEC, EP300_HUVEC, CTCF_HUVEC, Epitope tags_HUVEC, Epitope tags_HUVEC, CTCF_HUVEC, CTCF_HPAF, CTCF_HPAF, CTCF_HCM, CTCF_HCFaa, CTCF_HBMEC, CTCF_HBMEC, CEBPD_HAEC, SMC1A_Coronary artery endothelial cells, STAG1_Coronary artery endothelial cells, EP300_Cardiac progenitor cells, CTCF_AoAF,	2	+	6138945	11	5.20255e-07	8	9.44408e-05
ABLIM3	NM_001301015	20.4461	32.0199	chr5	148521045	148640001	TRUE	TRUE	TAL1_Primary endothelial cells, MAX_HUVEC, CTCF_HUVEC, CTCF_HUVEC, CTCF_HUVEC, CTCF_HUVEC, CTCF_HUVEC, CTCF_HUVEC, CTCF_HUVEC, CTCF_HPAF, CTCF_HPAF, CTCF_HCM, CTCF_HCM, CTCF_HCFaa, CTCF_HBMEC, CTCF_HBMEC, SMC1A_Coronary artery endothelial cells, STAG2_Coronary artery endothelial cells, STAG1_Coronary artery endothelial cells, CTCF_AoAF,	TRUE	TAL1_Primary endothelial cells, MAX_HUVEC, CTCF_HUVEC, CTCF_HUVEC, CTCF_HUVEC, CTCF_HUVEC, CTCF_HUVEC, CTCF_HUVEC, CTCF_HUVEC, CTCF_HPAF, CTCF_HPAF, CTCF_HCM, CTCF_HCM, CTCF_HCFaa, CTCF_HBMEC, CTCF_HBMEC, SMC1A_Coronary artery endothelial cells, STAG2_Coronary artery endothelial cells, STAG1_Coronary artery endothelial cells, CTCF_AoAF,	1	+	DPYSL3	NM_001197294	15.6693	18.3131	chr5	146889619	146770370	TRUE	TRUE	CTCF_HUVEC, CTCF_HPAF, CTCF_HPAF, CTCF_HCM, CTCF_HBMEC, SMC1A_Coronary artery endothelial cells, CTCF_AoAF,	TRUE	CTCF_HUVEC, CTCF_HPAF, CTCF_HPAF, CTCF_HCM, CTCF_HBMEC, SMC1A_Coronary artery endothelial cells, CTCF_AoAF,	1	-	1631426	22	1.16086e-10	11	0.000897586
ABLIM3	NM_001301015	20.4461	32.0199	chr5	148521045	148640001	TRUE	TRUE	TAL1_Primary endothelial cells, MAX_HUVEC, CTCF_HUVEC, CTCF_HUVEC, CTCF_HUVEC, CTCF_HUVEC, CTCF_HUVEC, CTCF_HUVEC, CTCF_HUVEC, CTCF_HPAF, CTCF_HPAF, CTCF_HCM, CTCF_HCM, CTCF_HCFaa, CTCF_HBMEC, CTCF_HBMEC, SMC1A_Coronary artery endothelial cells, STAG2_Coronary artery endothelial cells, STAG1_Coronary artery endothelial cells, CTCF_AoAF,	TRUE	TAL1_Primary endothelial cells, MAX_HUVEC, CTCF_HUVEC, CTCF_HUVEC, CTCF_HUVEC, CTCF_HUVEC, CTCF_HUVEC, CTCF_HUVEC, CTCF_HUVEC, CTCF_HPAF, CTCF_HPAF, CTCF_HCM, CTCF_HCM, CTCF_HCFaa, CTCF_HBMEC, CTCF_HBMEC, SMC1A_Coronary artery endothelial cells, STAG2_Coronary artery endothelial cells, STAG1_Coronary artery endothelial cells, CTCF_AoAF,	1	+	AFAP1L1	NM_001146337	10.7144	14.1005	chr5	148651400	148721367	TRUE	TRUE	HMGB1_HUVEC,	TRUE	HMGB1_HUVEC,	1	+	130355	99	2.12496e-08	91	1.54361e-08
ABLIM3	NM_001301015	20.4461	32.0199	chr5	148521045	148640001	TRUE	TRUE	TAL1_Primary endothelial cells, MAX_HUVEC, CTCF_HUVEC, CTCF_HUVEC, CTCF_HUVEC, CTCF_HUVEC, CTCF_HUVEC, CTCF_HUVEC, CTCF_HUVEC, CTCF_HPAF, CTCF_HPAF, CTCF_HCM, CTCF_HCM, CTCF_HCFaa, CTCF_HBMEC, CTCF_HBMEC, SMC1A_Coronary artery endothelial cells, STAG2_Coronary artery endothelial cells, STAG1_Coronary artery endothelial cells, CTCF_AoAF,	TRUE	TAL1_Primary endothelial cells, MAX_HUVEC, CTCF_HUVEC, CTCF_HUVEC, CTCF_HUVEC, CTCF_HUVEC, CTCF_HUVEC, CTCF_HUVEC, CTCF_HUVEC, CTCF_HPAF, CTCF_HPAF, CTCF_HCM, CTCF_HCM, CTCF_HCFaa, CTCF_HBMEC, CTCF_HBMEC, SMC1A_Coronary artery endothelial cells, STAG2_Coronary artery endothelial cells, STAG1_Coronary artery endothelial cells, CTCF_AoAF,	1	+	FGF1	NM_000800	0.072828	0.261705	chr5	142066060	141971742	FALSE	FALSE		TRUE		1	-	6454985	9	1.24107e-05	8	2.12902e-05
ABR	NM_001092	17.042	13.0212	chr17	1012340	906757	TRUE	TRUE	HMGB1_HUVEC,	TRUE	HMGB1_HUVEC,	1	-	ABR	NM_021962	17.042	13.0212	chr17	1083268	906757	TRUE	TRUE	JUN_HAEC,	TRUE	JUN_HAEC,	1	-	70928	237	0	203	0
ABR	NM_021962	17.042	13.0212	chr17	1083268	906757	TRUE	TRUE	JUN_HAEC,	TRUE	JUN_HAEC,	1	-	ABR	NM_001092	17.042	13.0212	chr17	1012340	906757	TRUE	TRUE	HMGB1_HUVEC,	TRUE	HMGB1_HUVEC,	1	-	70928	237	0	203	0
ABRA	NM_139166	0	0	chr8	107782472	107771710	FALSE	FALSE		FALSE		1	-	SYBU	NM_001099743	0.647182	0.351917	chr8	110704020	110586404	FALSE	FALSE		FALSE		1	-	2921548	12	1.11125e-07	15	5.30687e-14
ABRA	NM_139166	0	0	chr8	107782472	107771710	FALSE	FALSE		FALSE		1	-	ANGPT1	NM_001146	0	0.060038	chr8	108510254	108261709	TRUE	TRUE	GATA2_HUVEC, Epitope tags_HUVEC, GATA2_HUVEC,	TRUE	GATA2_HUVEC, Epitope tags_HUVEC, GATA2_HUVEC,	1	-	727782	26	1.49343e-05	44	0
ABRA	NM_139166	0	0	chr8	107782472	107771710	FALSE	FALSE		FALSE		1	-	OXR1	NM_001198532	0	0	chr8	107460151	107764921	FALSE	FALSE		FALSE		1	+	322321	43	3.40418e-05	49	1.1771e-07
ABT1	NM_013375	5.80112	4.84574	chr6	26597170	26600277	TRUE	TRUE	TAL1_Primary endothelial cells, TAL1_Primary endothelial cells, NFATC1_HUVEC, EP300_HUVEC, EP300_HUVEC, FOS_HUVEC, JUN_HUVEC, CTCF_HUVEC, Epitope tags_HUVEC, Epitope tags_HUVEC, CTCF_HUVEC, CTCF_HUVEC, FOS_HUVEC, CTCF_HUVEC, CTCF_HUVEC, CTCF_HUVEC, CTCF_HUVEC, CTCF_HPAF, CTCF_HPAF, CTCF_HCM, CTCF_HCM, CTCF_HCFaa, CTCF_HBMEC, CTCF_HBMEC, NFE2L2_HAEC, NFE2L2_HAEC, RELA_HAEC, RELA_HAEC, RELA_HAEC, R…	TRUE	TAL1_Primary endothelial cells, TAL1_Primary endothelial cells, NFATC1_HUVEC, EP300_HUVEC, EP300_HUVEC, FOS_HUVEC, JUN_HUVEC, CTCF_HUVEC, Epitope tags_HUVEC, Epitope tags_HUVEC, CTCF_HUVEC, CTCF_HUVEC, FOS_HUVEC, CTCF_HUVEC, CTCF_HUVEC, CTCF_HUVEC, CTCF_HUVEC, CTCF_HPAF, CTCF_HPAF, CTCF_HCM, CTCF_HCM, CTCF_HCFaa, CTCF_HBMEC, CTCF_HBMEC, NFE2L2_HAEC, NFE2L2_HAEC, RELA_HAEC, RELA_HAEC, RELA_HAEC, R…	1	+	rs16901784	n/a	NA	NA	chr6	26555433	26555433	TRUE	TRUE	RELA_HAEC,	TRUE	RELA_HAEC,	2	+	41737	270	0	164	2.87361e-09
ABT1	NM_013375	5.80112	4.84574	chr6	26597170	26600277	TRUE	TRUE	TAL1_Primary endothelial cells, TAL1_Primary endothelial cells, NFATC1_HUVEC, EP300_HUVEC, EP300_HUVEC, FOS_HUVEC, JUN_HUVEC, CTCF_HUVEC, Epitope tags_HUVEC, Epitope tags_HUVEC, CTCF_HUVEC, CTCF_HUVEC, FOS_HUVEC, CTCF_HUVEC, CTCF_HUVEC, CTCF_HUVEC, CTCF_HUVEC, CTCF_HPAF, CTCF_HPAF, CTCF_HCM, CTCF_HCM, CTCF_HCFaa, CTCF_HBMEC, CTCF_HBMEC, NFE2L2_HAEC, NFE2L2_HAEC, RELA_HAEC, RELA_HAEC, RELA_HAEC, R…	TRUE	TAL1_Primary endothelial cells, TAL1_Primary endothelial cells, NFATC1_HUVEC, EP300_HUVEC, EP300_HUVEC, FOS_HUVEC, JUN_HUVEC, CTCF_HUVEC, Epitope tags_HUVEC, Epitope tags_HUVEC, CTCF_HUVEC, CTCF_HUVEC, FOS_HUVEC, CTCF_HUVEC, CTCF_HUVEC, CTCF_HUVEC, CTCF_HUVEC, CTCF_HPAF, CTCF_HPAF, CTCF_HCM, CTCF_HCM, CTCF_HCFaa, CTCF_HBMEC, CTCF_HBMEC, NFE2L2_HAEC, NFE2L2_HAEC, RELA_HAEC, RELA_HAEC, RELA_HAEC, R…	1	+	rs6911865	n/a	NA	NA	chr6	27470778	27470778	TRUE	FALSE		TRUE		2	+	873608	48	0	30	4.32542e-11
ABT1	NM_013375	5.80112	4.84574	chr6	26597170	26600277	TRUE	TRUE	TAL1_Primary endothelial cells, TAL1_Primary endothelial cells, NFATC1_HUVEC, EP300_HUVEC, EP300_HUVEC, FOS_HUVEC, JUN_HUVEC, CTCF_HUVEC, Epitope tags_HUVEC, Epitope tags_HUVEC, CTCF_HUVEC, CTCF_HUVEC, FOS_HUVEC, CTCF_HUVEC, CTCF_HUVEC, CTCF_HUVEC, CTCF_HUVEC, CTCF_HPAF, CTCF_HPAF, CTCF_HCM, CTCF_HCM, CTCF_HCFaa, CTCF_HBMEC, CTCF_HBMEC, NFE2L2_HAEC, NFE2L2_HAEC, RELA_HAEC, RELA_HAEC, RELA_HAEC, R…	TRUE	TAL1_Primary endothelial cells, TAL1_Primary endothelial cells, NFATC1_HUVEC, EP300_HUVEC, EP300_HUVEC, FOS_HUVEC, JUN_HUVEC, CTCF_HUVEC, Epitope tags_HUVEC, Epitope tags_HUVEC, CTCF_HUVEC, CTCF_HUVEC, FOS_HUVEC, CTCF_HUVEC, CTCF_HUVEC, CTCF_HUVEC, CTCF_HUVEC, CTCF_HPAF, CTCF_HPAF, CTCF_HCM, CTCF_HCM, CTCF_HCFaa, CTCF_HBMEC, CTCF_HBMEC, NFE2L2_HAEC, NFE2L2_HAEC, RELA_HAEC, RELA_HAEC, RELA_HAEC, R…	1	+	rs9468140	n/a	NA	NA	chr6	27471515	27471515	TRUE	FALSE		TRUE		2	+	874345	26	3.46272e-07	18	0.00016517
ABT1	NM_013375	5.80112	4.84574	chr6	26597170	26600277	TRUE	TRUE	TAL1_Primary endothelial cells, TAL1_Primary endothelial cells, NFATC1_HUVEC, EP300_HUVEC, EP300_HUVEC, FOS_HUVEC, JUN_HUVEC, CTCF_HUVEC, Epitope tags_HUVEC, Epitope tags_HUVEC, CTCF_HUVEC, CTCF_HUVEC, FOS_HUVEC, CTCF_HUVEC, CTCF_HUVEC, CTCF_HUVEC, CTCF_HUVEC, CTCF_HPAF, CTCF_HPAF, CTCF_HCM, CTCF_HCM, CTCF_HCFaa, CTCF_HBMEC, CTCF_HBMEC, NFE2L2_HAEC, NFE2L2_HAEC, RELA_HAEC, RELA_HAEC, RELA_HAEC, R…	TRUE	TAL1_Primary endothelial cells, TAL1_Primary endothelial cells, NFATC1_HUVEC, EP300_HUVEC, EP300_HUVEC, FOS_HUVEC, JUN_HUVEC, CTCF_HUVEC, Epitope tags_HUVEC, Epitope tags_HUVEC, CTCF_HUVEC, CTCF_HUVEC, FOS_HUVEC, CTCF_HUVEC, CTCF_HUVEC, CTCF_HUVEC, CTCF_HUVEC, CTCF_HPAF, CTCF_HPAF, CTCF_HCM, CTCF_HCM, CTCF_HCFaa, CTCF_HBMEC, CTCF_HBMEC, NFE2L2_HAEC, NFE2L2_HAEC, RELA_HAEC, RELA_HAEC, RELA_HAEC, R…	1	+	rs6918325	n/a	NA	NA	chr6	26327965	26327965	FALSE	FALSE	GATA2_HUVEC, GATA2_HUVEC, GATA2_HUVEC,	TRUE	GATA2_HUVEC, GATA2_HUVEC, GATA2_HUVEC,	2	+	269205	180	0	112	0
ABT1	NM_013375	5.80112	4.84574	chr6	26597170	26600277	TRUE	TRUE	TAL1_Primary endothelial cells, TAL1_Primary endothelial cells, NFATC1_HUVEC, EP300_HUVEC, EP300_HUVEC, FOS_HUVEC, JUN_HUVEC, CTCF_HUVEC, Epitope tags_HUVEC, Epitope tags_HUVEC, CTCF_HUVEC, CTCF_HUVEC, FOS_HUVEC, CTCF_HUVEC, CTCF_HUVEC, CTCF_HUVEC, CTCF_HUVEC, CTCF_HPAF, CTCF_HPAF, CTCF_HCM, CTCF_HCM, CTCF_HCFaa, CTCF_HBMEC, CTCF_HBMEC, NFE2L2_HAEC, NFE2L2_HAEC, RELA_HAEC, RELA_HAEC, RELA_HAEC, R…	TRUE	TAL1_Primary endothelial cells, TAL1_Primary endothelial cells, NFATC1_HUVEC, EP300_HUVEC, EP300_HUVEC, FOS_HUVEC, JUN_HUVEC, CTCF_HUVEC, Epitope tags_HUVEC, Epitope tags_HUVEC, CTCF_HUVEC, CTCF_HUVEC, FOS_HUVEC, CTCF_HUVEC, CTCF_HUVEC, CTCF_HUVEC, CTCF_HUVEC, CTCF_HPAF, CTCF_HPAF, CTCF_HCM, CTCF_HCM, CTCF_HCFaa, CTCF_HBMEC, CTCF_HBMEC, NFE2L2_HAEC, NFE2L2_HAEC, RELA_HAEC, RELA_HAEC, RELA_HAEC, R…	1	+	rs200948	n/a	NA	NA	chr6	27835272	27835272	TRUE	TRUE		TRUE		2	+	1238102	40	0	25	8.91569e-11
ABT1	NM_013375	5.80112	4.84574	chr6	26597170	26600277	TRUE	TRUE	TAL1_Primary endothelial cells, TAL1_Primary endothelial cells, NFATC1_HUVEC, EP300_HUVEC, EP300_HUVEC, FOS_HUVEC, JUN_HUVEC, CTCF_HUVEC, Epitope tags_HUVEC, Epitope tags_HUVEC, CTCF_HUVEC, CTCF_HUVEC, FOS_HUVEC, CTCF_HUVEC, CTCF_HUVEC, CTCF_HUVEC, CTCF_HUVEC, CTCF_HPAF, CTCF_HPAF, CTCF_HCM, CTCF_HCM, CTCF_HCFaa, CTCF_HBMEC, CTCF_HBMEC, NFE2L2_HAEC, NFE2L2_HAEC, RELA_HAEC, RELA_HAEC, RELA_HAEC, R…	TRUE	TAL1_Primary endothelial cells, TAL1_Primary endothelial cells, NFATC1_HUVEC, EP300_HUVEC, EP300_HUVEC, FOS_HUVEC, JUN_HUVEC, CTCF_HUVEC, Epitope tags_HUVEC, Epitope tags_HUVEC, CTCF_HUVEC, CTCF_HUVEC, FOS_HUVEC, CTCF_HUVEC, CTCF_HUVEC, CTCF_HUVEC, CTCF_HUVEC, CTCF_HPAF, CTCF_HPAF, CTCF_HCM, CTCF_HCM, CTCF_HCFaa, CTCF_HBMEC, CTCF_HBMEC, NFE2L2_HAEC, NFE2L2_HAEC, RELA_HAEC, RELA_HAEC, RELA_HAEC, R…	1	+	rs6903823	n/a	NA	NA	chr6	28322296	28322296	TRUE	TRUE	JUN_HAEC,	TRUE	JUN_HAEC,	2	+	1725126	28	1.11022e-16	18	1.35588e-08
ABT1	NM_013375	5.80112	4.84574	chr6	26597170	26600277	TRUE	TRUE	TAL1_Primary endothelial cells, TAL1_Primary endothelial cells, NFATC1_HUVEC, EP300_HUVEC, EP300_HUVEC, FOS_HUVEC, JUN_HUVEC, CTCF_HUVEC, Epitope tags_HUVEC, Epitope tags_HUVEC, CTCF_HUVEC, CTCF_HUVEC, FOS_HUVEC, CTCF_HUVEC, CTCF_HUVEC, CTCF_HUVEC, CTCF_HUVEC, CTCF_HPAF, CTCF_HPAF, CTCF_HCM, CTCF_HCM, CTCF_HCFaa, CTCF_HBMEC, CTCF_HBMEC, NFE2L2_HAEC, NFE2L2_HAEC, RELA_HAEC, RELA_HAEC, RELA_HAEC, R…	TRUE	TAL1_Primary endothelial cells, TAL1_Primary endothelial cells, NFATC1_HUVEC, EP300_HUVEC, EP300_HUVEC, FOS_HUVEC, JUN_HUVEC, CTCF_HUVEC, Epitope tags_HUVEC, Epitope tags_HUVEC, CTCF_HUVEC, CTCF_HUVEC, FOS_HUVEC, CTCF_HUVEC, CTCF_HUVEC, CTCF_HUVEC, CTCF_HUVEC, CTCF_HPAF, CTCF_HPAF, CTCF_HCM, CTCF_HCM, CTCF_HCFaa, CTCF_HBMEC, CTCF_HBMEC, NFE2L2_HAEC, NFE2L2_HAEC, RELA_HAEC, RELA_HAEC, RELA_HAEC, R…	1	+	HIST1H2AL	NM_003511	482.744	120.755	chr6	27833106	27833576	TRUE	TRUE	JUN_HUVEC, JUN_HAEC, JUND_Coronary artery smooth muscle, JUN_Coronary artery smooth muscle,	TRUE	JUN_HUVEC, JUN_HAEC, JUND_Coronary artery smooth muscle, JUN_Coronary artery smooth muscle,	1	+	1235936	28	3.43231e-11	39	0
ABT1	NM_013375	5.80112	4.84574	chr6	26597170	26600277	TRUE	TRUE	TAL1_Primary endothelial cells, TAL1_Primary endothelial cells, NFATC1_HUVEC, EP300_HUVEC, EP300_HUVEC, FOS_HUVEC, JUN_HUVEC, CTCF_HUVEC, Epitope tags_HUVEC, Epitope tags_HUVEC, CTCF_HUVEC, CTCF_HUVEC, FOS_HUVEC, CTCF_HUVEC, CTCF_HUVEC, CTCF_HUVEC, CTCF_HUVEC, CTCF_HPAF, CTCF_HPAF, CTCF_HCM, CTCF_HCM, CTCF_HCFaa, CTCF_HBMEC, CTCF_HBMEC, NFE2L2_HAEC, NFE2L2_HAEC, RELA_HAEC, RELA_HAEC, RELA_HAEC, R…	TRUE	TAL1_Primary endothelial cells, TAL1_Primary endothelial cells, NFATC1_HUVEC, EP300_HUVEC, EP300_HUVEC, FOS_HUVEC, JUN_HUVEC, CTCF_HUVEC, Epitope tags_HUVEC, Epitope tags_HUVEC, CTCF_HUVEC, CTCF_HUVEC, FOS_HUVEC, CTCF_HUVEC, CTCF_HUVEC, CTCF_HUVEC, CTCF_HUVEC, CTCF_HPAF, CTCF_HPAF, CTCF_HCM, CTCF_HCM, CTCF_HCFaa, CTCF_HBMEC, CTCF_HBMEC, NFE2L2_HAEC, NFE2L2_HAEC, RELA_HAEC, RELA_HAEC, RELA_HAEC, R…	1	+	HIST1H1E	NM_005321	457.969	174.954	chr6	26156558	26157343	TRUE	TRUE	NFATC1_HUVEC, RELA_HAEC,	TRUE	NFATC1_HUVEC, RELA_HAEC,	1	+	440612	51	9.75181e-10	41	9.24213e-08
ABT1	NM_013375	5.80112	4.84574	chr6	26597170	26600277	TRUE	TRUE	TAL1_Primary endothelial cells, TAL1_Primary endothelial cells, NFATC1_HUVEC, EP300_HUVEC, EP300_HUVEC, FOS_HUVEC, JUN_HUVEC, CTCF_HUVEC, Epitope tags_HUVEC, Epitope tags_HUVEC, CTCF_HUVEC, CTCF_HUVEC, FOS_HUVEC, CTCF_HUVEC, CTCF_HUVEC, CTCF_HUVEC, CTCF_HUVEC, CTCF_HPAF, CTCF_HPAF, CTCF_HCM, CTCF_HCM, CTCF_HCFaa, CTCF_HBMEC, CTCF_HBMEC, NFE2L2_HAEC, NFE2L2_HAEC, RELA_HAEC, RELA_HAEC, RELA_HAEC, R…	TRUE	TAL1_Primary endothelial cells, TAL1_Primary endothelial cells, NFATC1_HUVEC, EP300_HUVEC, EP300_HUVEC, FOS_HUVEC, JUN_HUVEC, CTCF_HUVEC, Epitope tags_HUVEC, Epitope tags_HUVEC, CTCF_HUVEC, CTCF_HUVEC, FOS_HUVEC, CTCF_HUVEC, CTCF_HUVEC, CTCF_HUVEC, CTCF_HUVEC, CTCF_HPAF, CTCF_HPAF, CTCF_HCM, CTCF_HCM, CTCF_HCFaa, CTCF_HBMEC, CTCF_HBMEC, NFE2L2_HAEC, NFE2L2_HAEC, RELA_HAEC, RELA_HAEC, RELA_HAEC, R…	1	+	HIST1H2AE	NM_021052	190.537	101.224	chr6	26217147	26217711	TRUE	TRUE	NFATC1_HUVEC, NFATC1_HUVEC, CTCF_HUVEC, CTCF_HPAF, CTCF_HPAF, CTCF_HCM, CTCF_HCFaa, CTCF_HBMEC, CTCF_HBMEC, CEBPD_HAEC, JUND_Coronary artery smooth muscle,	TRUE	NFATC1_HUVEC, NFATC1_HUVEC, CTCF_HUVEC, CTCF_HPAF, CTCF_HPAF, CTCF_HCM, CTCF_HCFaa, CTCF_HBMEC, CTCF_HBMEC, CEBPD_HAEC, JUND_Coronary artery smooth muscle,	1	+	380023	50	1.20284e-07	31	0.000501205
ABT1	NM_013375	5.80112	4.84574	chr6	26597170	26600277	TRUE	TRUE	TAL1_Primary endothelial cells, TAL1_Primary endothelial cells, NFATC1_HUVEC, EP300_HUVEC, EP300_HUVEC, FOS_HUVEC, JUN_HUVEC, CTCF_HUVEC, Epitope tags_HUVEC, Epitope tags_HUVEC, CTCF_HUVEC, CTCF_HUVEC, FOS_HUVEC, CTCF_HUVEC, CTCF_HUVEC, CTCF_HUVEC, CTCF_HUVEC, CTCF_HPAF, CTCF_HPAF, CTCF_HCM, CTCF_HCM, CTCF_HCFaa, CTCF_HBMEC, CTCF_HBMEC, NFE2L2_HAEC, NFE2L2_HAEC, RELA_HAEC, RELA_HAEC, RELA_HAEC, R…	TRUE	TAL1_Primary endothelial cells, TAL1_Primary endothelial cells, NFATC1_HUVEC, EP300_HUVEC, EP300_HUVEC, FOS_HUVEC, JUN_HUVEC, CTCF_HUVEC, Epitope tags_HUVEC, Epitope tags_HUVEC, CTCF_HUVEC, CTCF_HUVEC, FOS_HUVEC, CTCF_HUVEC, CTCF_HUVEC, CTCF_HUVEC, CTCF_HUVEC, CTCF_HPAF, CTCF_HPAF, CTCF_HCM, CTCF_HCM, CTCF_HCFaa, CTCF_HBMEC, CTCF_HBMEC, NFE2L2_HAEC, NFE2L2_HAEC, RELA_HAEC, RELA_HAEC, RELA_HAEC, R…	1	+	HIST1H2AM	NM_003514	152.681	46.2478	chr6	27860963	27860476	TRUE	TRUE	E2F1_Wharton Jelly, E2F1_Wharton Jelly, E2F1_Wharton Jelly, NFATC1_HUVEC, NFATC1_HUVEC,	TRUE	E2F1_Wharton Jelly, E2F1_Wharton Jelly, E2F1_Wharton Jelly, NFATC1_HUVEC, NFATC1_HUVEC,	1	-	1263793	26	5.85088e-13	26	1.55431e-15
ABT1	NM_013375	5.80112	4.84574	chr6	26597170	26600277	TRUE	TRUE	TAL1_Primary endothelial cells, TAL1_Primary endothelial cells, NFATC1_HUVEC, EP300_HUVEC, EP300_HUVEC, FOS_HUVEC, JUN_HUVEC, CTCF_HUVEC, Epitope tags_HUVEC, Epitope tags_HUVEC, CTCF_HUVEC, CTCF_HUVEC, FOS_HUVEC, CTCF_HUVEC, CTCF_HUVEC, CTCF_HUVEC, CTCF_HUVEC, CTCF_HPAF, CTCF_HPAF, CTCF_HCM, CTCF_HCM, CTCF_HCFaa, CTCF_HBMEC, CTCF_HBMEC, NFE2L2_HAEC, NFE2L2_HAEC, RELA_HAEC, RELA_HAEC, RELA_HAEC, R…	TRUE	TAL1_Primary endothelial cells, TAL1_Primary endothelial cells, NFATC1_HUVEC, EP300_HUVEC, EP300_HUVEC, FOS_HUVEC, JUN_HUVEC, CTCF_HUVEC, Epitope tags_HUVEC, Epitope tags_HUVEC, CTCF_HUVEC, CTCF_HUVEC, FOS_HUVEC, CTCF_HUVEC, CTCF_HUVEC, CTCF_HUVEC, CTCF_HUVEC, CTCF_HPAF, CTCF_HPAF, CTCF_HCM, CTCF_HCM, CTCF_HCFaa, CTCF_HBMEC, CTCF_HBMEC, NFE2L2_HAEC, NFE2L2_HAEC, RELA_HAEC, RELA_HAEC, RELA_HAEC, R…	1	+	HIST1H2BK	NM_080593	133.441	41.0807	chr6	27114637	27106071	TRUE	TRUE	NFATC1_HUVEC, NFATC1_HUVEC, JUN_HUVEC, JUND_Coronary artery smooth muscle, JUN_Coronary artery smooth muscle,	TRUE	NFATC1_HUVEC, NFATC1_HUVEC, JUN_HUVEC, JUND_Coronary artery smooth muscle, JUN_Coronary artery smooth muscle,	1	-	517467	46	5.95877e-08	40	2.57003e-07
ABT1	NM_013375	5.80112	4.84574	chr6	26597170	26600277	TRUE	TRUE	TAL1_Primary endothelial cells, TAL1_Primary endothelial cells, NFATC1_HUVEC, EP300_HUVEC, EP300_HUVEC, FOS_HUVEC, JUN_HUVEC, CTCF_HUVEC, Epitope tags_HUVEC, Epitope tags_HUVEC, CTCF_HUVEC, CTCF_HUVEC, FOS_HUVEC, CTCF_HUVEC, CTCF_HUVEC, CTCF_HUVEC, CTCF_HUVEC, CTCF_HPAF, CTCF_HPAF, CTCF_HCM, CTCF_HCM, CTCF_HCFaa, CTCF_HBMEC, CTCF_HBMEC, NFE2L2_HAEC, NFE2L2_HAEC, RELA_HAEC, RELA_HAEC, RELA_HAEC, R…	TRUE	TAL1_Primary endothelial cells, TAL1_Primary endothelial cells, NFATC1_HUVEC, EP300_HUVEC, EP300_HUVEC, FOS_HUVEC, JUN_HUVEC, CTCF_HUVEC, Epitope tags_HUVEC, Epitope tags_HUVEC, CTCF_HUVEC, CTCF_HUVEC, FOS_HUVEC, CTCF_HUVEC, CTCF_HUVEC, CTCF_HUVEC, CTCF_HUVEC, CTCF_HPAF, CTCF_HPAF, CTCF_HCM, CTCF_HCM, CTCF_HCFaa, CTCF_HBMEC, CTCF_HBMEC, NFE2L2_HAEC, NFE2L2_HAEC, RELA_HAEC, RELA_HAEC, RELA_HAEC, R…	1	+	HIST1H1C	NM_005319	96.0625	33.6818	chr6	26056699	26055967	TRUE	TRUE	NFATC1_HUVEC, NFATC1_HUVEC, RELA_HAEC,	TRUE	NFATC1_HUVEC, NFATC1_HUVEC, RELA_HAEC,	1	-	540471	28	8.6732e-05	23	0.000462439
ABT1	NM_013375	5.80112	4.84574	chr6	26597170	26600277	TRUE	TRUE	TAL1_Primary endothelial cells, TAL1_Primary endothelial cells, NFATC1_HUVEC, EP300_HUVEC, EP300_HUVEC, FOS_HUVEC, JUN_HUVEC, CTCF_HUVEC, Epitope tags_HUVEC, Epitope tags_HUVEC, CTCF_HUVEC, CTCF_HUVEC, FOS_HUVEC, CTCF_HUVEC, CTCF_HUVEC, CTCF_HUVEC, CTCF_HUVEC, CTCF_HPAF, CTCF_HPAF, CTCF_HCM, CTCF_HCM, CTCF_HCFaa, CTCF_HBMEC, CTCF_HBMEC, NFE2L2_HAEC, NFE2L2_HAEC, RELA_HAEC, RELA_HAEC, RELA_HAEC, R…	TRUE	TAL1_Primary endothelial cells, TAL1_Primary endothelial cells, NFATC1_HUVEC, EP300_HUVEC, EP300_HUVEC, FOS_HUVEC, JUN_HUVEC, CTCF_HUVEC, Epitope tags_HUVEC, Epitope tags_HUVEC, CTCF_HUVEC, CTCF_HUVEC, FOS_HUVEC, CTCF_HUVEC, CTCF_HUVEC, CTCF_HUVEC, CTCF_HUVEC, CTCF_HPAF, CTCF_HPAF, CTCF_HCM, CTCF_HCM, CTCF_HCFaa, CTCF_HBMEC, CTCF_HBMEC, NFE2L2_HAEC, NFE2L2_HAEC, RELA_HAEC, RELA_HAEC, RELA_HAEC, R…	1	+	HIST1H2BL	NM_003519	71.3142	20.5827	chr6	27775709	27775256	TRUE	TRUE		TRUE		1	-	1178539	34	1.15463e-13	34	2.22045e-16
ABT1	NM_013375	5.80112	4.84574	chr6	26597170	26600277	TRUE	TRUE	TAL1_Primary endothelial cells, TAL1_Primary endothelial cells, NFATC1_HUVEC, EP300_HUVEC, EP300_HUVEC, FOS_HUVEC, JUN_HUVEC, CTCF_HUVEC, Epitope tags_HUVEC, Epitope tags_HUVEC, CTCF_HUVEC, CTCF_HUVEC, FOS_HUVEC, CTCF_HUVEC, CTCF_HUVEC, CTCF_HUVEC, CTCF_HUVEC, CTCF_HPAF, CTCF_HPAF, CTCF_HCM, CTCF_HCM, CTCF_HCFaa, CTCF_HBMEC, CTCF_HBMEC, NFE2L2_HAEC, NFE2L2_HAEC, RELA_HAEC, RELA_HAEC, RELA_HAEC, R…	TRUE	TAL1_Primary endothelial cells, TAL1_Primary endothelial cells, NFATC1_HUVEC, EP300_HUVEC, EP300_HUVEC, FOS_HUVEC, JUN_HUVEC, CTCF_HUVEC, Epitope tags_HUVEC, Epitope tags_HUVEC, CTCF_HUVEC, CTCF_HUVEC, FOS_HUVEC, CTCF_HUVEC, CTCF_HUVEC, CTCF_HUVEC, CTCF_HUVEC, CTCF_HPAF, CTCF_HPAF, CTCF_HCM, CTCF_HCM, CTCF_HCFaa, CTCF_HBMEC, CTCF_HBMEC, NFE2L2_HAEC, NFE2L2_HAEC, RELA_HAEC, RELA_HAEC, RELA_HAEC, R…	1	+	HIST1H3I	NM_003533	69.9549	31.6729	chr6	27840099	27839622	TRUE	TRUE	NFATC1_HUVEC, NFATC1_HUVEC, CTCF_HBMEC,	TRUE	NFATC1_HUVEC, NFATC1_HUVEC, CTCF_HBMEC,	1	-	1242929	31	4.69624e-14	31	0
ABT1	NM_013375	5.80112	4.84574	chr6	26597170	26600277	TRUE	TRUE	TAL1_Primary endothelial cells, TAL1_Primary endothelial cells, NFATC1_HUVEC, EP300_HUVEC, EP300_HUVEC, FOS_HUVEC, JUN_HUVEC, CTCF_HUVEC, Epitope tags_HUVEC, Epitope tags_HUVEC, CTCF_HUVEC, CTCF_HUVEC, FOS_HUVEC, CTCF_HUVEC, CTCF_HUVEC, CTCF_HUVEC, CTCF_HUVEC, CTCF_HPAF, CTCF_HPAF, CTCF_HCM, CTCF_HCM, CTCF_HCFaa, CTCF_HBMEC, CTCF_HBMEC, NFE2L2_HAEC, NFE2L2_HAEC, RELA_HAEC, RELA_HAEC, RELA_HAEC, R…	TRUE	TAL1_Primary endothelial cells, TAL1_Primary endothelial cells, NFATC1_HUVEC, EP300_HUVEC, EP300_HUVEC, FOS_HUVEC, JUN_HUVEC, CTCF_HUVEC, Epitope tags_HUVEC, Epitope tags_HUVEC, CTCF_HUVEC, CTCF_HUVEC, FOS_HUVEC, CTCF_HUVEC, CTCF_HUVEC, CTCF_HUVEC, CTCF_HUVEC, CTCF_HPAF, CTCF_HPAF, CTCF_HCM, CTCF_HCM, CTCF_HCFaa, CTCF_HBMEC, CTCF_HBMEC, NFE2L2_HAEC, NFE2L2_HAEC, RELA_HAEC, RELA_HAEC, RELA_HAEC, R…	1	+	HIST1H3J	NM_003535	39.4966	9.09137	chr6	27858570	27858092	TRUE	TRUE		TRUE		1	-	1261400	48	0	36	0
ABT1	NM_013375	5.80112	4.84574	chr6	26597170	26600277	TRUE	TRUE	TAL1_Primary endothelial cells, TAL1_Primary endothelial cells, NFATC1_HUVEC, EP300_HUVEC, EP300_HUVEC, FOS_HUVEC, JUN_HUVEC, CTCF_HUVEC, Epitope tags_HUVEC, Epitope tags_HUVEC, CTCF_HUVEC, CTCF_HUVEC, FOS_HUVEC, CTCF_HUVEC, CTCF_HUVEC, CTCF_HUVEC, CTCF_HUVEC, CTCF_HPAF, CTCF_HPAF, CTCF_HCM, CTCF_HCM, CTCF_HCFaa, CTCF_HBMEC, CTCF_HBMEC, NFE2L2_HAEC, NFE2L2_HAEC, RELA_HAEC, RELA_HAEC, RELA_HAEC, R…	TRUE	TAL1_Primary endothelial cells, TAL1_Primary endothelial cells, NFATC1_HUVEC, EP300_HUVEC, EP300_HUVEC, FOS_HUVEC, JUN_HUVEC, CTCF_HUVEC, Epitope tags_HUVEC, Epitope tags_HUVEC, CTCF_HUVEC, CTCF_HUVEC, FOS_HUVEC, CTCF_HUVEC, CTCF_HUVEC, CTCF_HUVEC, CTCF_HUVEC, CTCF_HPAF, CTCF_HPAF, CTCF_HCM, CTCF_HCM, CTCF_HCFaa, CTCF_HBMEC, CTCF_HBMEC, NFE2L2_HAEC, NFE2L2_HAEC, RELA_HAEC, RELA_HAEC, RELA_HAEC, R…	1	+	HIST1H2BE	NM_003523	29.5888	13.3356	chr6	26184023	26184458	TRUE	TRUE		TRUE		1	+	413147	45	5.36698e-07	51	2.19186e-10
ABT1	NM_013375	5.80112	4.84574	chr6	26597170	26600277	TRUE	TRUE	TAL1_Primary endothelial cells, TAL1_Primary endothelial cells, NFATC1_HUVEC, EP300_HUVEC, EP300_HUVEC, FOS_HUVEC, JUN_HUVEC, CTCF_HUVEC, Epitope tags_HUVEC, Epitope tags_HUVEC, CTCF_HUVEC, CTCF_HUVEC, FOS_HUVEC, CTCF_HUVEC, CTCF_HUVEC, CTCF_HUVEC, CTCF_HUVEC, CTCF_HPAF, CTCF_HPAF, CTCF_HCM, CTCF_HCM, CTCF_HCFaa, CTCF_HBMEC, CTCF_HBMEC, NFE2L2_HAEC, NFE2L2_HAEC, RELA_HAEC, RELA_HAEC, RELA_HAEC, R…	TRUE	TAL1_Primary endothelial cells, TAL1_Primary endothelial cells, NFATC1_HUVEC, EP300_HUVEC, EP300_HUVEC, FOS_HUVEC, JUN_HUVEC, CTCF_HUVEC, Epitope tags_HUVEC, Epitope tags_HUVEC, CTCF_HUVEC, CTCF_HUVEC, FOS_HUVEC, CTCF_HUVEC, CTCF_HUVEC, CTCF_HUVEC, CTCF_HUVEC, CTCF_HPAF, CTCF_HPAF, CTCF_HCM, CTCF_HCM, CTCF_HCFaa, CTCF_HBMEC, CTCF_HBMEC, NFE2L2_HAEC, NFE2L2_HAEC, RELA_HAEC, RELA_HAEC, RELA_HAEC, R…	1	+	ZKSCAN8	NM_001278119	25.6933	36.8848	chr6	28109687	28127250	TRUE	TRUE	NFATC1_HUVEC, Epitope tags_HUVEC,	TRUE	NFATC1_HUVEC, Epitope tags_HUVEC,	1	+	1512517	32	3.66374e-15	39	0
ABT1	NM_013375	5.80112	4.84574	chr6	26597170	26600277	TRUE	TRUE	TAL1_Primary endothelial cells, TAL1_Primary endothelial cells, NFATC1_HUVEC, EP300_HUVEC, EP300_HUVEC, FOS_HUVEC, JUN_HUVEC, CTCF_HUVEC, Epitope tags_HUVEC, Epitope tags_HUVEC, CTCF_HUVEC, CTCF_HUVEC, FOS_HUVEC, CTCF_HUVEC, CTCF_HUVEC, CTCF_HUVEC, CTCF_HUVEC, CTCF_HPAF, CTCF_HPAF, CTCF_HCM, CTCF_HCM, CTCF_HCFaa, CTCF_HBMEC, CTCF_HBMEC, NFE2L2_HAEC, NFE2L2_HAEC, RELA_HAEC, RELA_HAEC, RELA_HAEC, R…	TRUE	TAL1_Primary endothelial cells, TAL1_Primary endothelial cells, NFATC1_HUVEC, EP300_HUVEC, EP300_HUVEC, FOS_HUVEC, JUN_HUVEC, CTCF_HUVEC, Epitope tags_HUVEC, Epitope tags_HUVEC, CTCF_HUVEC, CTCF_HUVEC, FOS_HUVEC, CTCF_HUVEC, CTCF_HUVEC, CTCF_HUVEC, CTCF_HUVEC, CTCF_HPAF, CTCF_HPAF, CTCF_HCM, CTCF_HCM, CTCF_HCFaa, CTCF_HBMEC, CTCF_HBMEC, NFE2L2_HAEC, NFE2L2_HAEC, RELA_HAEC, RELA_HAEC, RELA_HAEC, R…	1	+	HIST1H2BJ	NM_021058	24.0872	4.35784	chr6	27100575	27100094	TRUE	TRUE	NFATC1_HUVEC, NFATC1_HUVEC,	TRUE	NFATC1_HUVEC, NFATC1_HUVEC,	1	-	503405	63	2.70894e-14	30	0.000169594
ABT1	NM_013375	5.80112	4.84574	chr6	26597170	26600277	TRUE	TRUE	TAL1_Primary endothelial cells, TAL1_Primary endothelial cells, NFATC1_HUVEC, EP300_HUVEC, EP300_HUVEC, FOS_HUVEC, JUN_HUVEC, CTCF_HUVEC, Epitope tags_HUVEC, Epitope tags_HUVEC, CTCF_HUVEC, CTCF_HUVEC, FOS_HUVEC, CTCF_HUVEC, CTCF_HUVEC, CTCF_HUVEC, CTCF_HUVEC, CTCF_HPAF, CTCF_HPAF, CTCF_HCM, CTCF_HCM, CTCF_HCFaa, CTCF_HBMEC, CTCF_HBMEC, NFE2L2_HAEC, NFE2L2_HAEC, RELA_HAEC, RELA_HAEC, RELA_HAEC, R…	TRUE	TAL1_Primary endothelial cells, TAL1_Primary endothelial cells, NFATC1_HUVEC, EP300_HUVEC, EP300_HUVEC, FOS_HUVEC, JUN_HUVEC, CTCF_HUVEC, Epitope tags_HUVEC, Epitope tags_HUVEC, CTCF_HUVEC, CTCF_HUVEC, FOS_HUVEC, CTCF_HUVEC, CTCF_HUVEC, CTCF_HUVEC, CTCF_HUVEC, CTCF_HPAF, CTCF_HPAF, CTCF_HCM, CTCF_HCM, CTCF_HCFaa, CTCF_HBMEC, CTCF_HBMEC, NFE2L2_HAEC, NFE2L2_HAEC, RELA_HAEC, RELA_HAEC, RELA_HAEC, R…	1	+	HIST1H2AG	NM_021064	20.2257	6.96366	chr6	27100816	27101314	TRUE	TRUE	NFATC1_HUVEC, NFATC1_HUVEC,	TRUE	NFATC1_HUVEC, NFATC1_HUVEC,	1	+	503646	55	4.79033e-11	48	3.39038e-10
ABT1	NM_013375	5.80112	4.84574	chr6	26597170	26600277	TRUE	TRUE	TAL1_Primary endothelial cells, TAL1_Primary endothelial cells, NFATC1_HUVEC, EP300_HUVEC, EP300_HUVEC, FOS_HUVEC, JUN_HUVEC, CTCF_HUVEC, Epitope tags_HUVEC, Epitope tags_HUVEC, CTCF_HUVEC, CTCF_HUVEC, FOS_HUVEC, CTCF_HUVEC, CTCF_HUVEC, CTCF_HUVEC, CTCF_HUVEC, CTCF_HPAF, CTCF_HPAF, CTCF_HCM, CTCF_HCM, CTCF_HCFaa, CTCF_HBMEC, CTCF_HBMEC, NFE2L2_HAEC, NFE2L2_HAEC, RELA_HAEC, RELA_HAEC, RELA_HAEC, R…	TRUE	TAL1_Primary endothelial cells, TAL1_Primary endothelial cells, NFATC1_HUVEC, EP300_HUVEC, EP300_HUVEC, FOS_HUVEC, JUN_HUVEC, CTCF_HUVEC, Epitope tags_HUVEC, Epitope tags_HUVEC, CTCF_HUVEC, CTCF_HUVEC, FOS_HUVEC, CTCF_HUVEC, CTCF_HUVEC, CTCF_HUVEC, CTCF_HUVEC, CTCF_HPAF, CTCF_HPAF, CTCF_HCM, CTCF_HCM, CTCF_HCFaa, CTCF_HBMEC, CTCF_HBMEC, NFE2L2_HAEC, NFE2L2_HAEC, RELA_HAEC, RELA_HAEC, RELA_HAEC, R…	1	+	HIST1H4D	NM_003539	19.5328	9.24851	chr6	26189304	26188937	TRUE	TRUE	NFATC1_HUVEC, GATA2_HUVEC, GATA2_HUVEC, RELA_HAEC, EP300_Cardiac progenitor cells,	TRUE	NFATC1_HUVEC, GATA2_HUVEC, GATA2_HUVEC, RELA_HAEC, EP300_Cardiac progenitor cells,	1	-	407866	76	0	45	2.92945e-08
ABT1	NM_013375	5.80112	4.84574	chr6	26597170	26600277	TRUE	TRUE	TAL1_Primary endothelial cells, TAL1_Primary endothelial cells, NFATC1_HUVEC, EP300_HUVEC, EP300_HUVEC, FOS_HUVEC, JUN_HUVEC, CTCF_HUVEC, Epitope tags_HUVEC, Epitope tags_HUVEC, CTCF_HUVEC, CTCF_HUVEC, FOS_HUVEC, CTCF_HUVEC, CTCF_HUVEC, CTCF_HUVEC, CTCF_HUVEC, CTCF_HPAF, CTCF_HPAF, CTCF_HCM, CTCF_HCM, CTCF_HCFaa, CTCF_HBMEC, CTCF_HBMEC, NFE2L2_HAEC, NFE2L2_HAEC, RELA_HAEC, RELA_HAEC, RELA_HAEC, R…	TRUE	TAL1_Primary endothelial cells, TAL1_Primary endothelial cells, NFATC1_HUVEC, EP300_HUVEC, EP300_HUVEC, FOS_HUVEC, JUN_HUVEC, CTCF_HUVEC, Epitope tags_HUVEC, Epitope tags_HUVEC, CTCF_HUVEC, CTCF_HUVEC, FOS_HUVEC, CTCF_HUVEC, CTCF_HUVEC, CTCF_HUVEC, CTCF_HUVEC, CTCF_HPAF, CTCF_HPAF, CTCF_HCM, CTCF_HCM, CTCF_HCFaa, CTCF_HBMEC, CTCF_HBMEC, NFE2L2_HAEC, NFE2L2_HAEC, RELA_HAEC, RELA_HAEC, RELA_HAEC, R…	1	+	HIST1H1A	NM_005325	19.4361	3.11033	chr6	26018040	26017259	TRUE	TRUE	CTCF_HUVEC, CTCF_HUVEC, CTCF_HUVEC, CTCF_HUVEC, CTCF_HPAF, CTCF_HPAF, CTCF_HCM, CTCF_HCFaa, CTCF_HBMEC, CTCF_HBMEC,	TRUE	CTCF_HUVEC, CTCF_HUVEC, CTCF_HUVEC, CTCF_HUVEC, CTCF_HPAF, CTCF_HPAF, CTCF_HCM, CTCF_HCFaa, CTCF_HBMEC, CTCF_HBMEC,	1	-	579130	30	1.5528e-05	22	0.00066129
ABT1	NM_013375	5.80112	4.84574	chr6	26597170	26600277	TRUE	TRUE	TAL1_Primary endothelial cells, TAL1_Primary endothelial cells, NFATC1_HUVEC, EP300_HUVEC, EP300_HUVEC, FOS_HUVEC, JUN_HUVEC, CTCF_HUVEC, Epitope tags_HUVEC, Epitope tags_HUVEC, CTCF_HUVEC, CTCF_HUVEC, FOS_HUVEC, CTCF_HUVEC, CTCF_HUVEC, CTCF_HUVEC, CTCF_HUVEC, CTCF_HPAF, CTCF_HPAF, CTCF_HCM, CTCF_HCM, CTCF_HCFaa, CTCF_HBMEC, CTCF_HBMEC, NFE2L2_HAEC, NFE2L2_HAEC, RELA_HAEC, RELA_HAEC, RELA_HAEC, R…	TRUE	TAL1_Primary endothelial cells, TAL1_Primary endothelial cells, NFATC1_HUVEC, EP300_HUVEC, EP300_HUVEC, FOS_HUVEC, JUN_HUVEC, CTCF_HUVEC, Epitope tags_HUVEC, Epitope tags_HUVEC, CTCF_HUVEC, CTCF_HUVEC, FOS_HUVEC, CTCF_HUVEC, CTCF_HUVEC, CTCF_HUVEC, CTCF_HUVEC, CTCF_HPAF, CTCF_HPAF, CTCF_HCM, CTCF_HCM, CTCF_HCFaa, CTCF_HBMEC, CTCF_HBMEC, NFE2L2_HAEC, NFE2L2_HAEC, RELA_HAEC, RELA_HAEC, RELA_HAEC, R…	1	+	HIST1H4K	NM_003541	12.643	3.54804	chr6	27799305	27798951	TRUE	TRUE	E2F1_Wharton Jelly, RELA_HUVEC, BRD4_HUVEC, BRD4_HUVEC, BRD4_HUVEC, NFATC1_HUVEC, NFATC1_HUVEC, ETS1_HUVEC, Epitope tags_HUVEC, RELA_HAEC, RELA_HAEC, RELA_HAEC, RELA_HAEC, EP300_Cardiac progenitor cells,	TRUE	E2F1_Wharton Jelly, RELA_HUVEC, BRD4_HUVEC, BRD4_HUVEC, BRD4_HUVEC, NFATC1_HUVEC, NFATC1_HUVEC, ETS1_HUVEC, Epitope tags_HUVEC, RELA_HAEC, RELA_HAEC, RELA_HAEC, RELA_HAEC, EP300_Cardiac progenitor cells,	1	-	1202135	35	0	27	6.33271e-13
ABT1	NM_013375	5.80112	4.84574	chr6	26597170	26600277	TRUE	TRUE	TAL1_Primary endothelial cells, TAL1_Primary endothelial cells, NFATC1_HUVEC, EP300_HUVEC, EP300_HUVEC, FOS_HUVEC, JUN_HUVEC, CTCF_HUVEC, Epitope tags_HUVEC, Epitope tags_HUVEC, CTCF_HUVEC, CTCF_HUVEC, FOS_HUVEC, CTCF_HUVEC, CTCF_HUVEC, CTCF_HUVEC, CTCF_HUVEC, CTCF_HPAF, CTCF_HPAF, CTCF_HCM, CTCF_HCM, CTCF_HCFaa, CTCF_HBMEC, CTCF_HBMEC, NFE2L2_HAEC, NFE2L2_HAEC, RELA_HAEC, RELA_HAEC, RELA_HAEC, R…	TRUE	TAL1_Primary endothelial cells, TAL1_Primary endothelial cells, NFATC1_HUVEC, EP300_HUVEC, EP300_HUVEC, FOS_HUVEC, JUN_HUVEC, CTCF_HUVEC, Epitope tags_HUVEC, Epitope tags_HUVEC, CTCF_HUVEC, CTCF_HUVEC, FOS_HUVEC, CTCF_HUVEC, CTCF_HUVEC, CTCF_HUVEC, CTCF_HUVEC, CTCF_HPAF, CTCF_HPAF, CTCF_HCM, CTCF_HCM, CTCF_HCFaa, CTCF_HBMEC, CTCF_HBMEC, NFE2L2_HAEC, NFE2L2_HAEC, RELA_HAEC, RELA_HAEC, RELA_HAEC, R…	1	+	HIST1H4J	NM_021968	11.3322	3.00106	chr6	27791902	27792258	TRUE	TRUE	E2F1_Wharton Jelly, RELA_HUVEC, RELA_HUVEC, BRD4_HUVEC, BRD4_HUVEC, BRD4_HUVEC, NFATC1_HUVEC, NFATC1_HUVEC, Epitope tags_HUVEC, RELA_HAEC, RELA_HAEC, RELA_HAEC, RELA_HAEC, EP300_Cardiac progenitor cells,	TRUE	E2F1_Wharton Jelly, RELA_HUVEC, RELA_HUVEC, BRD4_HUVEC, BRD4_HUVEC, BRD4_HUVEC, NFATC1_HUVEC, NFATC1_HUVEC, Epitope tags_HUVEC, RELA_HAEC, RELA_HAEC, RELA_HAEC, RELA_HAEC, EP300_Cardiac progenitor cells,	1	+	1194732	29	2.27285e-11	14	0.000861152
ABT1	NM_013375	5.80112	4.84574	chr6	26597170	26600277	TRUE	TRUE	TAL1_Primary endothelial cells, TAL1_Primary endothelial cells, NFATC1_HUVEC, EP300_HUVEC, EP300_HUVEC, FOS_HUVEC, JUN_HUVEC, CTCF_HUVEC, Epitope tags_HUVEC, Epitope tags_HUVEC, CTCF_HUVEC, CTCF_HUVEC, FOS_HUVEC, CTCF_HUVEC, CTCF_HUVEC, CTCF_HUVEC, CTCF_HUVEC, CTCF_HPAF, CTCF_HPAF, CTCF_HCM, CTCF_HCM, CTCF_HCFaa, CTCF_HBMEC, CTCF_HBMEC, NFE2L2_HAEC, NFE2L2_HAEC, RELA_HAEC, RELA_HAEC, RELA_HAEC, R…	TRUE	TAL1_Primary endothelial cells, TAL1_Primary endothelial cells, NFATC1_HUVEC, EP300_HUVEC, EP300_HUVEC, FOS_HUVEC, JUN_HUVEC, CTCF_HUVEC, Epitope tags_HUVEC, Epitope tags_HUVEC, CTCF_HUVEC, CTCF_HUVEC, FOS_HUVEC, CTCF_HUVEC, CTCF_HUVEC, CTCF_HUVEC, CTCF_HUVEC, CTCF_HPAF, CTCF_HPAF, CTCF_HCM, CTCF_HCM, CTCF_HCFaa, CTCF_HBMEC, CTCF_HBMEC, NFE2L2_HAEC, NFE2L2_HAEC, RELA_HAEC, RELA_HAEC, RELA_HAEC, R…	1	+	HIST1H3H	NM_003536	10.1309	3.3476	chr6	27777841	27778314	TRUE	TRUE	NFATC1_HUVEC, NFATC1_HUVEC,	TRUE	NFATC1_HUVEC, NFATC1_HUVEC,	1	+	1180671	27	6.05365e-10	54	0
ABT1	NM_013375	5.80112	4.84574	chr6	26597170	26600277	TRUE	TRUE	TAL1_Primary endothelial cells, TAL1_Primary endothelial cells, NFATC1_HUVEC, EP300_HUVEC, EP300_HUVEC, FOS_HUVEC, JUN_HUVEC, CTCF_HUVEC, Epitope tags_HUVEC, Epitope tags_HUVEC, CTCF_HUVEC, CTCF_HUVEC, FOS_HUVEC, CTCF_HUVEC, CTCF_HUVEC, CTCF_HUVEC, CTCF_HUVEC, CTCF_HPAF, CTCF_HPAF, CTCF_HCM, CTCF_HCM, CTCF_HCFaa, CTCF_HBMEC, CTCF_HBMEC, NFE2L2_HAEC, NFE2L2_HAEC, RELA_HAEC, RELA_HAEC, RELA_HAEC, R…	TRUE	TAL1_Primary endothelial cells, TAL1_Primary endothelial cells, NFATC1_HUVEC, EP300_HUVEC, EP300_HUVEC, FOS_HUVEC, JUN_HUVEC, CTCF_HUVEC, Epitope tags_HUVEC, Epitope tags_HUVEC, CTCF_HUVEC, CTCF_HUVEC, FOS_HUVEC, CTCF_HUVEC, CTCF_HUVEC, CTCF_HUVEC, CTCF_HUVEC, CTCF_HPAF, CTCF_HPAF, CTCF_HCM, CTCF_HCM, CTCF_HCFaa, CTCF_HBMEC, CTCF_HBMEC, NFE2L2_HAEC, NFE2L2_HAEC, RELA_HAEC, RELA_HAEC, RELA_HAEC, R…	1	+	TRIM38	NM_006355	5.71723	7.60701	chr6	25962916	25987557	TRUE	TRUE	Epitope tags_HUVEC,	TRUE	Epitope tags_HUVEC,	1	+	634254	39	3.34072e-08	56	0
ABT1	NM_013375	5.80112	4.84574	chr6	26597170	26600277	TRUE	TRUE	TAL1_Primary endothelial cells, TAL1_Primary endothelial cells, NFATC1_HUVEC, EP300_HUVEC, EP300_HUVEC, FOS_HUVEC, JUN_HUVEC, CTCF_HUVEC, Epitope tags_HUVEC, Epitope tags_HUVEC, CTCF_HUVEC, CTCF_HUVEC, FOS_HUVEC, CTCF_HUVEC, CTCF_HUVEC, CTCF_HUVEC, CTCF_HUVEC, CTCF_HPAF, CTCF_HPAF, CTCF_HCM, CTCF_HCM, CTCF_HCFaa, CTCF_HBMEC, CTCF_HBMEC, NFE2L2_HAEC, NFE2L2_HAEC, RELA_HAEC, RELA_HAEC, RELA_HAEC, R…	TRUE	TAL1_Primary endothelial cells, TAL1_Primary endothelial cells, NFATC1_HUVEC, EP300_HUVEC, EP300_HUVEC, FOS_HUVEC, JUN_HUVEC, CTCF_HUVEC, Epitope tags_HUVEC, Epitope tags_HUVEC, CTCF_HUVEC, CTCF_HUVEC, FOS_HUVEC, CTCF_HUVEC, CTCF_HUVEC, CTCF_HUVEC, CTCF_HUVEC, CTCF_HPAF, CTCF_HPAF, CTCF_HCM, CTCF_HCM, CTCF_HCFaa, CTCF_HBMEC, CTCF_HBMEC, NFE2L2_HAEC, NFE2L2_HAEC, RELA_HAEC, RELA_HAEC, RELA_HAEC, R…	1	+	BTN3A2	NM_001197247	3.22411	10.9159	chr6	26365386	26378548	TRUE	TRUE		TRUE		1	+	231784	54	0.000152947	46	0.000434541
ABT1	NM_013375	5.80112	4.84574	chr6	26597170	26600277	TRUE	TRUE	TAL1_Primary endothelial cells, TAL1_Primary endothelial cells, NFATC1_HUVEC, EP300_HUVEC, EP300_HUVEC, FOS_HUVEC, JUN_HUVEC, CTCF_HUVEC, Epitope tags_HUVEC, Epitope tags_HUVEC, CTCF_HUVEC, CTCF_HUVEC, FOS_HUVEC, CTCF_HUVEC, CTCF_HUVEC, CTCF_HUVEC, CTCF_HUVEC, CTCF_HPAF, CTCF_HPAF, CTCF_HCM, CTCF_HCM, CTCF_HCFaa, CTCF_HBMEC, CTCF_HBMEC, NFE2L2_HAEC, NFE2L2_HAEC, RELA_HAEC, RELA_HAEC, RELA_HAEC, R…	TRUE	TAL1_Primary endothelial cells, TAL1_Primary endothelial cells, NFATC1_HUVEC, EP300_HUVEC, EP300_HUVEC, FOS_HUVEC, JUN_HUVEC, CTCF_HUVEC, Epitope tags_HUVEC, Epitope tags_HUVEC, CTCF_HUVEC, CTCF_HUVEC, FOS_HUVEC, CTCF_HUVEC, CTCF_HUVEC, CTCF_HUVEC, CTCF_HUVEC, CTCF_HPAF, CTCF_HPAF, CTCF_HCM, CTCF_HCM, CTCF_HCFaa, CTCF_HBMEC, CTCF_HBMEC, NFE2L2_HAEC, NFE2L2_HAEC, RELA_HAEC, RELA_HAEC, RELA_HAEC, R…	1	+	HMGN4	NM_006353	3.10576	2.30828	chr6	26538571	26547164	TRUE	TRUE	TAL1_Primary endothelial cells, TAL1_Primary endothelial cells, MAX_HUVEC, Epitope tags_HUVEC,	TRUE	TAL1_Primary endothelial cells, TAL1_Primary endothelial cells, MAX_HUVEC, Epitope tags_HUVEC,	1	+	58599	147	1.95785e-06	96	0.000988762
ABT1	NM_013375	5.80112	4.84574	chr6	26597170	26600277	TRUE	TRUE	TAL1_Primary endothelial cells, TAL1_Primary endothelial cells, NFATC1_HUVEC, EP300_HUVEC, EP300_HUVEC, FOS_HUVEC, JUN_HUVEC, CTCF_HUVEC, Epitope tags_HUVEC, Epitope tags_HUVEC, CTCF_HUVEC, CTCF_HUVEC, FOS_HUVEC, CTCF_HUVEC, CTCF_HUVEC, CTCF_HUVEC, CTCF_HUVEC, CTCF_HPAF, CTCF_HPAF, CTCF_HCM, CTCF_HCM, CTCF_HCFaa, CTCF_HBMEC, CTCF_HBMEC, NFE2L2_HAEC, NFE2L2_HAEC, RELA_HAEC, RELA_HAEC, RELA_HAEC, R…	TRUE	TAL1_Primary endothelial cells, TAL1_Primary endothelial cells, NFATC1_HUVEC, EP300_HUVEC, EP300_HUVEC, FOS_HUVEC, JUN_HUVEC, CTCF_HUVEC, Epitope tags_HUVEC, Epitope tags_HUVEC, CTCF_HUVEC, CTCF_HUVEC, FOS_HUVEC, CTCF_HUVEC, CTCF_HUVEC, CTCF_HUVEC, CTCF_HUVEC, CTCF_HPAF, CTCF_HPAF, CTCF_HCM, CTCF_HCM, CTCF_HCFaa, CTCF_HBMEC, CTCF_HBMEC, NFE2L2_HAEC, NFE2L2_HAEC, RELA_HAEC, RELA_HAEC, RELA_HAEC, R…	1	+	HIST1H3G	NM_003534	2.58116	1.33129	chr6	26271612	26271145	TRUE	TRUE		TRUE		1	-	325558	86	0	68	4.26326e-14
ABT1	NM_013375	5.80112	4.84574	chr6	26597170	26600277	TRUE	TRUE	TAL1_Primary endothelial cells, TAL1_Primary endothelial cells, NFATC1_HUVEC, EP300_HUVEC, EP300_HUVEC, FOS_HUVEC, JUN_HUVEC, CTCF_HUVEC, Epitope tags_HUVEC, Epitope tags_HUVEC, CTCF_HUVEC, CTCF_HUVEC, FOS_HUVEC, CTCF_HUVEC, CTCF_HUVEC, CTCF_HUVEC, CTCF_HUVEC, CTCF_HPAF, CTCF_HPAF, CTCF_HCM, CTCF_HCM, CTCF_HCFaa, CTCF_HBMEC, CTCF_HBMEC, NFE2L2_HAEC, NFE2L2_HAEC, RELA_HAEC, RELA_HAEC, RELA_HAEC, R…	TRUE	TAL1_Primary endothelial cells, TAL1_Primary endothelial cells, NFATC1_HUVEC, EP300_HUVEC, EP300_HUVEC, FOS_HUVEC, JUN_HUVEC, CTCF_HUVEC, Epitope tags_HUVEC, Epitope tags_HUVEC, CTCF_HUVEC, CTCF_HUVEC, FOS_HUVEC, CTCF_HUVEC, CTCF_HUVEC, CTCF_HUVEC, CTCF_HUVEC, CTCF_HPAF, CTCF_HPAF, CTCF_HCM, CTCF_HCM, CTCF_HCFaa, CTCF_HBMEC, CTCF_HBMEC, NFE2L2_HAEC, NFE2L2_HAEC, RELA_HAEC, RELA_HAEC, RELA_HAEC, R…	1	+	ZSCAN16-AS1	NR_103455	2.53569	2.67248	chr6	28105094	28089572	TRUE	TRUE	TAL1_Primary endothelial cells, Epitope tags_HUVEC, RELA_HAEC, RELA_HAEC,	TRUE	TAL1_Primary endothelial cells, Epitope tags_HUVEC, RELA_HAEC, RELA_HAEC,	1	-	1507924	33	4.44089e-16	27	4.41869e-13
ABT1	NM_013375	5.80112	4.84574	chr6	26597170	26600277	TRUE	TRUE	TAL1_Primary endothelial cells, TAL1_Primary endothelial cells, NFATC1_HUVEC, EP300_HUVEC, EP300_HUVEC, FOS_HUVEC, JUN_HUVEC, CTCF_HUVEC, Epitope tags_HUVEC, Epitope tags_HUVEC, CTCF_HUVEC, CTCF_HUVEC, FOS_HUVEC, CTCF_HUVEC, CTCF_HUVEC, CTCF_HUVEC, CTCF_HUVEC, CTCF_HPAF, CTCF_HPAF, CTCF_HCM, CTCF_HCM, CTCF_HCFaa, CTCF_HBMEC, CTCF_HBMEC, NFE2L2_HAEC, NFE2L2_HAEC, RELA_HAEC, RELA_HAEC, RELA_HAEC, R…	TRUE	TAL1_Primary endothelial cells, TAL1_Primary endothelial cells, NFATC1_HUVEC, EP300_HUVEC, EP300_HUVEC, FOS_HUVEC, JUN_HUVEC, CTCF_HUVEC, Epitope tags_HUVEC, Epitope tags_HUVEC, CTCF_HUVEC, CTCF_HUVEC, FOS_HUVEC, CTCF_HUVEC, CTCF_HUVEC, CTCF_HUVEC, CTCF_HUVEC, CTCF_HPAF, CTCF_HPAF, CTCF_HCM, CTCF_HCM, CTCF_HCFaa, CTCF_HBMEC, CTCF_HBMEC, NFE2L2_HAEC, NFE2L2_HAEC, RELA_HAEC, RELA_HAEC, RELA_HAEC, R…	1	+	ZSCAN9	NM_001199479	1.51894	2.16899	chr6	28193028	28201264	TRUE	TRUE	Epitope tags_HUVEC, RELA_HAEC, RELA_HAEC,	TRUE	Epitope tags_HUVEC, RELA_HAEC, RELA_HAEC,	1	+	1595858	29	8.88178e-16	30	0
ABT1	NM_013375	5.80112	4.84574	chr6	26597170	26600277	TRUE	TRUE	TAL1_Primary endothelial cells, TAL1_Primary endothelial cells, NFATC1_HUVEC, EP300_HUVEC, EP300_HUVEC, FOS_HUVEC, JUN_HUVEC, CTCF_HUVEC, Epitope tags_HUVEC, Epitope tags_HUVEC, CTCF_HUVEC, CTCF_HUVEC, FOS_HUVEC, CTCF_HUVEC, CTCF_HUVEC, CTCF_HUVEC, CTCF_HUVEC, CTCF_HPAF, CTCF_HPAF, CTCF_HCM, CTCF_HCM, CTCF_HCFaa, CTCF_HBMEC, CTCF_HBMEC, NFE2L2_HAEC, NFE2L2_HAEC, RELA_HAEC, RELA_HAEC, RELA_HAEC, R…	TRUE	TAL1_Primary endothelial cells, TAL1_Primary endothelial cells, NFATC1_HUVEC, EP300_HUVEC, EP300_HUVEC, FOS_HUVEC, JUN_HUVEC, CTCF_HUVEC, Epitope tags_HUVEC, Epitope tags_HUVEC, CTCF_HUVEC, CTCF_HUVEC, FOS_HUVEC, CTCF_HUVEC, CTCF_HUVEC, CTCF_HUVEC, CTCF_HUVEC, CTCF_HPAF, CTCF_HPAF, CTCF_HCM, CTCF_HCM, CTCF_HCFaa, CTCF_HBMEC, CTCF_HBMEC, NFE2L2_HAEC, NFE2L2_HAEC, RELA_HAEC, RELA_HAEC, RELA_HAEC, R…	1	+	HIST1H4H	NM_003543	1.39614	0.173972	chr6	26285727	26285353	TRUE	TRUE	TAL1_Primary endothelial cells, NFATC1_HUVEC, NFATC1_HUVEC, FOS_HUVEC, JUN_HUVEC, RELA_HAEC, RELA_HAEC, JUN_HAEC, JUN_HAEC, JUND_Coronary artery smooth muscle, JUN_Coronary artery smooth muscle, EP300_Cardiac progenitor cells,	TRUE	TAL1_Primary endothelial cells, NFATC1_HUVEC, NFATC1_HUVEC, FOS_HUVEC, JUN_HUVEC, RELA_HAEC, RELA_HAEC, JUN_HAEC, JUN_HAEC, JUND_Coronary artery smooth muscle, JUN_Coronary artery smooth muscle, EP300_Cardiac progenitor cells,	1	-	311443	89	0	57	3.23864e-09
ABT1	NM_013375	5.80112	4.84574	chr6	26597170	26600277	TRUE	TRUE	TAL1_Primary endothelial cells, TAL1_Primary endothelial cells, NFATC1_HUVEC, EP300_HUVEC, EP300_HUVEC, FOS_HUVEC, JUN_HUVEC, CTCF_HUVEC, Epitope tags_HUVEC, Epitope tags_HUVEC, CTCF_HUVEC, CTCF_HUVEC, FOS_HUVEC, CTCF_HUVEC, CTCF_HUVEC, CTCF_HUVEC, CTCF_HUVEC, CTCF_HPAF, CTCF_HPAF, CTCF_HCM, CTCF_HCM, CTCF_HCFaa, CTCF_HBMEC, CTCF_HBMEC, NFE2L2_HAEC, NFE2L2_HAEC, RELA_HAEC, RELA_HAEC, RELA_HAEC, R…	TRUE	TAL1_Primary endothelial cells, TAL1_Primary endothelial cells, NFATC1_HUVEC, EP300_HUVEC, EP300_HUVEC, FOS_HUVEC, JUN_HUVEC, CTCF_HUVEC, Epitope tags_HUVEC, Epitope tags_HUVEC, CTCF_HUVEC, CTCF_HUVEC, FOS_HUVEC, CTCF_HUVEC, CTCF_HUVEC, CTCF_HUVEC, CTCF_HUVEC, CTCF_HPAF, CTCF_HPAF, CTCF_HCM, CTCF_HCM, CTCF_HCFaa, CTCF_HBMEC, CTCF_HBMEC, NFE2L2_HAEC, NFE2L2_HAEC, RELA_HAEC, RELA_HAEC, RELA_HAEC, R…	1	+	HIST1H4F	NM_003540	1.38707	0.755467	chr6	26240653	26241021	TRUE	TRUE	Epitope tags_HUVEC,	TRUE	Epitope tags_HUVEC,	1	+	356517	48	1.8754e-06	50	3.48858e-08
ABT1	NM_013375	5.80112	4.84574	chr6	26597170	26600277	TRUE	TRUE	TAL1_Primary endothelial cells, TAL1_Primary endothelial cells, NFATC1_HUVEC, EP300_HUVEC, EP300_HUVEC, FOS_HUVEC, JUN_HUVEC, CTCF_HUVEC, Epitope tags_HUVEC, Epitope tags_HUVEC, CTCF_HUVEC, CTCF_HUVEC, FOS_HUVEC, CTCF_HUVEC, CTCF_HUVEC, CTCF_HUVEC, CTCF_HUVEC, CTCF_HPAF, CTCF_HPAF, CTCF_HCM, CTCF_HCM, CTCF_HCFaa, CTCF_HBMEC, CTCF_HBMEC, NFE2L2_HAEC, NFE2L2_HAEC, RELA_HAEC, RELA_HAEC, RELA_HAEC, R…	TRUE	TAL1_Primary endothelial cells, TAL1_Primary endothelial cells, NFATC1_HUVEC, EP300_HUVEC, EP300_HUVEC, FOS_HUVEC, JUN_HUVEC, CTCF_HUVEC, Epitope tags_HUVEC, Epitope tags_HUVEC, CTCF_HUVEC, CTCF_HUVEC, FOS_HUVEC, CTCF_HUVEC, CTCF_HUVEC, CTCF_HUVEC, CTCF_HUVEC, CTCF_HPAF, CTCF_HPAF, CTCF_HCM, CTCF_HCM, CTCF_HCFaa, CTCF_HBMEC, CTCF_HBMEC, NFE2L2_HAEC, NFE2L2_HAEC, RELA_HAEC, RELA_HAEC, RELA_HAEC, R…	1	+	ZSCAN26	NM_001023560	1.05857	1.57966	chr6	28234787	28246000	TRUE	TRUE		TRUE		1	+	1637617	17	1.19026e-06	39	0
ABT1	NM_013375	5.80112	4.84574	chr6	26597170	26600277	TRUE	TRUE	TAL1_Primary endothelial cells, TAL1_Primary endothelial cells, NFATC1_HUVEC, EP300_HUVEC, EP300_HUVEC, FOS_HUVEC, JUN_HUVEC, CTCF_HUVEC, Epitope tags_HUVEC, Epitope tags_HUVEC, CTCF_HUVEC, CTCF_HUVEC, FOS_HUVEC, CTCF_HUVEC, CTCF_HUVEC, CTCF_HUVEC, CTCF_HUVEC, CTCF_HPAF, CTCF_HPAF, CTCF_HCM, CTCF_HCM, CTCF_HCFaa, CTCF_HBMEC, CTCF_HBMEC, NFE2L2_HAEC, NFE2L2_HAEC, RELA_HAEC, RELA_HAEC, RELA_HAEC, R…	TRUE	TAL1_Primary endothelial cells, TAL1_Primary endothelial cells, NFATC1_HUVEC, EP300_HUVEC, EP300_HUVEC, FOS_HUVEC, JUN_HUVEC, CTCF_HUVEC, Epitope tags_HUVEC, Epitope tags_HUVEC, CTCF_HUVEC, CTCF_HUVEC, FOS_HUVEC, CTCF_HUVEC, CTCF_HUVEC, CTCF_HUVEC, CTCF_HUVEC, CTCF_HPAF, CTCF_HPAF, CTCF_HCM, CTCF_HCM, CTCF_HCFaa, CTCF_HBMEC, CTCF_HBMEC, NFE2L2_HAEC, NFE2L2_HAEC, RELA_HAEC, RELA_HAEC, RELA_HAEC, R…	1	+	ZNF184	NM_007149	1.04919	0.576606	chr6	27440897	27418520	TRUE	TRUE	ELK3_HUVEC, NFATC1_HUVEC, Epitope tags_HUVEC, JUND_Coronary artery smooth muscle,	TRUE	ELK3_HUVEC, NFATC1_HUVEC, Epitope tags_HUVEC, JUND_Coronary artery smooth muscle,	1	-	843727	63	0	29	9.74363e-10
ABT1	NM_013375	5.80112	4.84574	chr6	26597170	26600277	TRUE	TRUE	TAL1_Primary endothelial cells, TAL1_Primary endothelial cells, NFATC1_HUVEC, EP300_HUVEC, EP300_HUVEC, FOS_HUVEC, JUN_HUVEC, CTCF_HUVEC, Epitope tags_HUVEC, Epitope tags_HUVEC, CTCF_HUVEC, CTCF_HUVEC, FOS_HUVEC, CTCF_HUVEC, CTCF_HUVEC, CTCF_HUVEC, CTCF_HUVEC, CTCF_HPAF, CTCF_HPAF, CTCF_HCM, CTCF_HCM, CTCF_HCFaa, CTCF_HBMEC, CTCF_HBMEC, NFE2L2_HAEC, NFE2L2_HAEC, RELA_HAEC, RELA_HAEC, RELA_HAEC, R…	TRUE	TAL1_Primary endothelial cells, TAL1_Primary endothelial cells, NFATC1_HUVEC, EP300_HUVEC, EP300_HUVEC, FOS_HUVEC, JUN_HUVEC, CTCF_HUVEC, Epitope tags_HUVEC, Epitope tags_HUVEC, CTCF_HUVEC, CTCF_HUVEC, FOS_HUVEC, CTCF_HUVEC, CTCF_HUVEC, CTCF_HUVEC, CTCF_HUVEC, CTCF_HPAF, CTCF_HPAF, CTCF_HCM, CTCF_HCM, CTCF_HCFaa, CTCF_HBMEC, CTCF_HBMEC, NFE2L2_HAEC, NFE2L2_HAEC, RELA_HAEC, RELA_HAEC, RELA_HAEC, R…	1	+	HIST1H1D	NM_005320	1.00633	3.4522	chr6	26235216	26234439	TRUE	TRUE	TAL1_Primary endothelial cells, TAL1_Primary endothelial cells, Epitope tags_HUVEC, Epitope tags_HUVEC,	TRUE	TAL1_Primary endothelial cells, TAL1_Primary endothelial cells, Epitope tags_HUVEC, Epitope tags_HUVEC,	1	-	361954	64	1.05889e-11	51	3.94334e-09
ABT1	NM_013375	5.80112	4.84574	chr6	26597170	26600277	TRUE	TRUE	TAL1_Primary endothelial cells, TAL1_Primary endothelial cells, NFATC1_HUVEC, EP300_HUVEC, EP300_HUVEC, FOS_HUVEC, JUN_HUVEC, CTCF_HUVEC, Epitope tags_HUVEC, Epitope tags_HUVEC, CTCF_HUVEC, CTCF_HUVEC, FOS_HUVEC, CTCF_HUVEC, CTCF_HUVEC, CTCF_HUVEC, CTCF_HUVEC, CTCF_HPAF, CTCF_HPAF, CTCF_HCM, CTCF_HCM, CTCF_HCFaa, CTCF_HBMEC, CTCF_HBMEC, NFE2L2_HAEC, NFE2L2_HAEC, RELA_HAEC, RELA_HAEC, RELA_HAEC, R…	TRUE	TAL1_Primary endothelial cells, TAL1_Primary endothelial cells, NFATC1_HUVEC, EP300_HUVEC, EP300_HUVEC, FOS_HUVEC, JUN_HUVEC, CTCF_HUVEC, Epitope tags_HUVEC, Epitope tags_HUVEC, CTCF_HUVEC, CTCF_HUVEC, FOS_HUVEC, CTCF_HUVEC, CTCF_HUVEC, CTCF_HUVEC, CTCF_HUVEC, CTCF_HPAF, CTCF_HPAF, CTCF_HCM, CTCF_HCM, CTCF_HCFaa, CTCF_HBMEC, CTCF_HBMEC, NFE2L2_HAEC, NFE2L2_HAEC, RELA_HAEC, RELA_HAEC, RELA_HAEC, R…	1	+	HIST1H4E	NM_003545	0.855157	0.825369	chr6	26204872	26205249	TRUE	TRUE	BRD4_HUVEC, BRD4_HUVEC, NFATC1_HUVEC, NFATC1_HUVEC, JUN_HUVEC, CTCF_HPAF, CTCF_HCM, CTCF_HBMEC, RELA_HAEC, RELA_HAEC, RELA_HAEC, RELA_HAEC, JUN_HAEC, JUND_Coronary artery smooth muscle, JUN_Coronary artery smooth muscle, EP300_Cardiac progenitor cells,	TRUE	BRD4_HUVEC, BRD4_HUVEC, NFATC1_HUVEC, NFATC1_HUVEC, JUN_HUVEC, CTCF_HPAF, CTCF_HCM, CTCF_HBMEC, RELA_HAEC, RELA_HAEC, RELA_HAEC, RELA_HAEC, JUN_HAEC, JUND_Coronary artery smooth muscle, JUN_Coronary artery smooth muscle, EP300_Cardiac progenitor cells,	1	+	392298	149	0	56	3.70678e-11
ABT1	NM_013375	5.80112	4.84574	chr6	26597170	26600277	TRUE	TRUE	TAL1_Primary endothelial cells, TAL1_Primary endothelial cells, NFATC1_HUVEC, EP300_HUVEC, EP300_HUVEC, FOS_HUVEC, JUN_HUVEC, CTCF_HUVEC, Epitope tags_HUVEC, Epitope tags_HUVEC, CTCF_HUVEC, CTCF_HUVEC, FOS_HUVEC, CTCF_HUVEC, CTCF_HUVEC, CTCF_HUVEC, CTCF_HUVEC, CTCF_HPAF, CTCF_HPAF, CTCF_HCM, CTCF_HCM, CTCF_HCFaa, CTCF_HBMEC, CTCF_HBMEC, NFE2L2_HAEC, NFE2L2_HAEC, RELA_HAEC, RELA_HAEC, RELA_HAEC, R…	TRUE	TAL1_Primary endothelial cells, TAL1_Primary endothelial cells, NFATC1_HUVEC, EP300_HUVEC, EP300_HUVEC, FOS_HUVEC, JUN_HUVEC, CTCF_HUVEC, Epitope tags_HUVEC, Epitope tags_HUVEC, CTCF_HUVEC, CTCF_HUVEC, FOS_HUVEC, CTCF_HUVEC, CTCF_HUVEC, CTCF_HUVEC, CTCF_HUVEC, CTCF_HPAF, CTCF_HPAF, CTCF_HCM, CTCF_HCM, CTCF_HCFaa, CTCF_HBMEC, CTCF_HBMEC, NFE2L2_HAEC, NFE2L2_HAEC, RELA_HAEC, RELA_HAEC, RELA_HAEC, R…	1	+	ZSCAN16	NM_025231	0.849028	1.56602	chr6	28092386	28097856	TRUE	TRUE	ELK3_HUVEC, Epitope tags_HUVEC,	TRUE	ELK3_HUVEC, Epitope tags_HUVEC,	1	+	1495216	18	2.61793e-05	22	6.40425e-09
ABT1	NM_013375	5.80112	4.84574	chr6	26597170	26600277	TRUE	TRUE	TAL1_Primary endothelial cells, TAL1_Primary endothelial cells, NFATC1_HUVEC, EP300_HUVEC, EP300_HUVEC, FOS_HUVEC, JUN_HUVEC, CTCF_HUVEC, Epitope tags_HUVEC, Epitope tags_HUVEC, CTCF_HUVEC, CTCF_HUVEC, FOS_HUVEC, CTCF_HUVEC, CTCF_HUVEC, CTCF_HUVEC, CTCF_HUVEC, CTCF_HPAF, CTCF_HPAF, CTCF_HCM, CTCF_HCM, CTCF_HCFaa, CTCF_HBMEC, CTCF_HBMEC, NFE2L2_HAEC, NFE2L2_HAEC, RELA_HAEC, RELA_HAEC, RELA_HAEC, R…	TRUE	TAL1_Primary endothelial cells, TAL1_Primary endothelial cells, NFATC1_HUVEC, EP300_HUVEC, EP300_HUVEC, FOS_HUVEC, JUN_HUVEC, CTCF_HUVEC, Epitope tags_HUVEC, Epitope tags_HUVEC, CTCF_HUVEC, CTCF_HUVEC, FOS_HUVEC, CTCF_HUVEC, CTCF_HUVEC, CTCF_HUVEC, CTCF_HUVEC, CTCF_HPAF, CTCF_HPAF, CTCF_HCM, CTCF_HCM, CTCF_HCFaa, CTCF_HBMEC, CTCF_HBMEC, NFE2L2_HAEC, NFE2L2_HAEC, RELA_HAEC, RELA_HAEC, RELA_HAEC, R…	1	+	ZNF322	NM_001242797	0.835373	1.55988	chr6	26659980	26634610	TRUE	TRUE	GATA2_HUVEC, Epitope tags_HUVEC,	TRUE	GATA2_HUVEC, Epitope tags_HUVEC,	1	-	62810	140	1.14461e-08	92	6.6735e-05
ABT1	NM_013375	5.80112	4.84574	chr6	26597170	26600277	TRUE	TRUE	TAL1_Primary endothelial cells, TAL1_Primary endothelial cells, NFATC1_HUVEC, EP300_HUVEC, EP300_HUVEC, FOS_HUVEC, JUN_HUVEC, CTCF_HUVEC, Epitope tags_HUVEC, Epitope tags_HUVEC, CTCF_HUVEC, CTCF_HUVEC, FOS_HUVEC, CTCF_HUVEC, CTCF_HUVEC, CTCF_HUVEC, CTCF_HUVEC, CTCF_HPAF, CTCF_HPAF, CTCF_HCM, CTCF_HCM, CTCF_HCFaa, CTCF_HBMEC, CTCF_HBMEC, NFE2L2_HAEC, NFE2L2_HAEC, RELA_HAEC, RELA_HAEC, RELA_HAEC, R…	TRUE	TAL1_Primary endothelial cells, TAL1_Primary endothelial cells, NFATC1_HUVEC, EP300_HUVEC, EP300_HUVEC, FOS_HUVEC, JUN_HUVEC, CTCF_HUVEC, Epitope tags_HUVEC, Epitope tags_HUVEC, CTCF_HUVEC, CTCF_HUVEC, FOS_HUVEC, CTCF_HUVEC, CTCF_HUVEC, CTCF_HUVEC, CTCF_HUVEC, CTCF_HPAF, CTCF_HPAF, CTCF_HCM, CTCF_HCM, CTCF_HCFaa, CTCF_HBMEC, CTCF_HBMEC, NFE2L2_HAEC, NFE2L2_HAEC, RELA_HAEC, RELA_HAEC, RELA_HAEC, R…	1	+	ZSCAN12	NM_001163391	0.652632	1.04136	chr6	28367544	28356726	TRUE	TRUE	ETS1_HUVEC, ETS1_HUVEC, ETS1_HUVEC, ETS1_HUVEC, ETS1_HUVEC, ETS1_HUVEC, Epitope tags_HUVEC, CTCF_HUVEC, CTCF_HUVEC, CTCF_HUVEC, CTCF_HPAF, CTCF_HPAF, CTCF_HCM, CTCF_HCM, CTCF_HCFaa, CTCF_HBMEC, CTCF_HBMEC,	TRUE	ETS1_HUVEC, ETS1_HUVEC, ETS1_HUVEC, ETS1_HUVEC, ETS1_HUVEC, ETS1_HUVEC, Epitope tags_HUVEC, CTCF_HUVEC, CTCF_HUVEC, CTCF_HUVEC, CTCF_HPAF, CTCF_HPAF, CTCF_HCM, CTCF_HCM, CTCF_HCFaa, CTCF_HBMEC, CTCF_HBMEC,	1	-	1770374	24	5.88579e-10	34	0
ABT1	NM_013375	5.80112	4.84574	chr6	26597170	26600277	TRUE	TRUE	TAL1_Primary endothelial cells, TAL1_Primary endothelial cells, NFATC1_HUVEC, EP300_HUVEC, EP300_HUVEC, FOS_HUVEC, JUN_HUVEC, CTCF_HUVEC, Epitope tags_HUVEC, Epitope tags_HUVEC, CTCF_HUVEC, CTCF_HUVEC, FOS_HUVEC, CTCF_HUVEC, CTCF_HUVEC, CTCF_HUVEC, CTCF_HUVEC, CTCF_HPAF, CTCF_HPAF, CTCF_HCM, CTCF_HCM, CTCF_HCFaa, CTCF_HBMEC, CTCF_HBMEC, NFE2L2_HAEC, NFE2L2_HAEC, RELA_HAEC, RELA_HAEC, RELA_HAEC, R…	TRUE	TAL1_Primary endothelial cells, TAL1_Primary endothelial cells, NFATC1_HUVEC, EP300_HUVEC, EP300_HUVEC, FOS_HUVEC, JUN_HUVEC, CTCF_HUVEC, Epitope tags_HUVEC, Epitope tags_HUVEC, CTCF_HUVEC, CTCF_HUVEC, FOS_HUVEC, CTCF_HUVEC, CTCF_HUVEC, CTCF_HUVEC, CTCF_HUVEC, CTCF_HPAF, CTCF_HPAF, CTCF_HCM, CTCF_HCM, CTCF_HCFaa, CTCF_HBMEC, CTCF_HBMEC, NFE2L2_HAEC, NFE2L2_HAEC, RELA_HAEC, RELA_HAEC, RELA_HAEC, R…	1	+	ZNF391	NM_001076781	0.588561	1.09691	chr6	27356523	27369227	TRUE	TRUE		TRUE		1	+	759353	63	0	56	0
ABT1	NM_013375	5.80112	4.84574	chr6	26597170	26600277	TRUE	TRUE	TAL1_Primary endothelial cells, TAL1_Primary endothelial cells, NFATC1_HUVEC, EP300_HUVEC, EP300_HUVEC, FOS_HUVEC, JUN_HUVEC, CTCF_HUVEC, Epitope tags_HUVEC, Epitope tags_HUVEC, CTCF_HUVEC, CTCF_HUVEC, FOS_HUVEC, CTCF_HUVEC, CTCF_HUVEC, CTCF_HUVEC, CTCF_HUVEC, CTCF_HPAF, CTCF_HPAF, CTCF_HCM, CTCF_HCM, CTCF_HCFaa, CTCF_HBMEC, CTCF_HBMEC, NFE2L2_HAEC, NFE2L2_HAEC, RELA_HAEC, RELA_HAEC, RELA_HAEC, R…	TRUE	TAL1_Primary endothelial cells, TAL1_Primary endothelial cells, NFATC1_HUVEC, EP300_HUVEC, EP300_HUVEC, FOS_HUVEC, JUN_HUVEC, CTCF_HUVEC, Epitope tags_HUVEC, Epitope tags_HUVEC, CTCF_HUVEC, CTCF_HUVEC, FOS_HUVEC, CTCF_HUVEC, CTCF_HUVEC, CTCF_HUVEC, CTCF_HUVEC, CTCF_HPAF, CTCF_HPAF, CTCF_HCM, CTCF_HCM, CTCF_HCFaa, CTCF_HBMEC, CTCF_HBMEC, NFE2L2_HAEC, NFE2L2_HAEC, RELA_HAEC, RELA_HAEC, RELA_HAEC, R…	1	+	ZKSCAN4	NM_001304506	0.48676	0.452346	chr6	28227030	28209482	FALSE	FALSE		TRUE		1	-	1629860	20	6.34162e-09	15	2.74532e-06
ABT1	NM_013375	5.80112	4.84574	chr6	26597170	26600277	TRUE	TRUE	TAL1_Primary endothelial cells, TAL1_Primary endothelial cells, NFATC1_HUVEC, EP300_HUVEC, EP300_HUVEC, FOS_HUVEC, JUN_HUVEC, CTCF_HUVEC, Epitope tags_HUVEC, Epitope tags_HUVEC, CTCF_HUVEC, CTCF_HUVEC, FOS_HUVEC, CTCF_HUVEC, CTCF_HUVEC, CTCF_HUVEC, CTCF_HUVEC, CTCF_HPAF, CTCF_HPAF, CTCF_HCM, CTCF_HCM, CTCF_HCFaa, CTCF_HBMEC, CTCF_HBMEC, NFE2L2_HAEC, NFE2L2_HAEC, RELA_HAEC, RELA_HAEC, RELA_HAEC, R…	TRUE	TAL1_Primary endothelial cells, TAL1_Primary endothelial cells, NFATC1_HUVEC, EP300_HUVEC, EP300_HUVEC, FOS_HUVEC, JUN_HUVEC, CTCF_HUVEC, Epitope tags_HUVEC, Epitope tags_HUVEC, CTCF_HUVEC, CTCF_HUVEC, FOS_HUVEC, CTCF_HUVEC, CTCF_HUVEC, CTCF_HUVEC, CTCF_HUVEC, CTCF_HPAF, CTCF_HPAF, CTCF_HCM, CTCF_HCM, CTCF_HCFaa, CTCF_HBMEC, CTCF_HBMEC, NFE2L2_HAEC, NFE2L2_HAEC, RELA_HAEC, RELA_HAEC, RELA_HAEC, R…	1	+	HIST1H4I	NM_003495	0.425824	0.098427	chr6	27107087	27107457	TRUE	TRUE	Epitope tags_HUVEC, STAG2_Coronary artery endothelial cells,	TRUE	Epitope tags_HUVEC, STAG2_Coronary artery endothelial cells,	1	+	509917	53	2.6241e-10	60	1.44329e-15
ABT1	NM_013375	5.80112	4.84574	chr6	26597170	26600277	TRUE	TRUE	TAL1_Primary endothelial cells, TAL1_Primary endothelial cells, NFATC1_HUVEC, EP300_HUVEC, EP300_HUVEC, FOS_HUVEC, JUN_HUVEC, CTCF_HUVEC, Epitope tags_HUVEC, Epitope tags_HUVEC, CTCF_HUVEC, CTCF_HUVEC, FOS_HUVEC, CTCF_HUVEC, CTCF_HUVEC, CTCF_HUVEC, CTCF_HUVEC, CTCF_HPAF, CTCF_HPAF, CTCF_HCM, CTCF_HCM, CTCF_HCFaa, CTCF_HBMEC, CTCF_HBMEC, NFE2L2_HAEC, NFE2L2_HAEC, RELA_HAEC, RELA_HAEC, RELA_HAEC, R…	TRUE	TAL1_Primary endothelial cells, TAL1_Primary endothelial cells, NFATC1_HUVEC, EP300_HUVEC, EP300_HUVEC, FOS_HUVEC, JUN_HUVEC, CTCF_HUVEC, Epitope tags_HUVEC, Epitope tags_HUVEC, CTCF_HUVEC, CTCF_HUVEC, FOS_HUVEC, CTCF_HUVEC, CTCF_HUVEC, CTCF_HUVEC, CTCF_HUVEC, CTCF_HPAF, CTCF_HPAF, CTCF_HCM, CTCF_HCM, CTCF_HCFaa, CTCF_HBMEC, CTCF_HBMEC, NFE2L2_HAEC, NFE2L2_HAEC, RELA_HAEC, RELA_HAEC, RELA_HAEC, R…	1	+	HIST1H3E	NM_003532	0.395878	3.04905	chr6	26225382	26225844	TRUE	TRUE	CTCF_HBMEC,	TRUE	CTCF_HBMEC,	1	+	371788	51	1.02667e-07	38	1.88853e-05
ABT1	NM_013375	5.80112	4.84574	chr6	26597170	26600277	TRUE	TRUE	TAL1_Primary endothelial cells, TAL1_Primary endothelial cells, NFATC1_HUVEC, EP300_HUVEC, EP300_HUVEC, FOS_HUVEC, JUN_HUVEC, CTCF_HUVEC, Epitope tags_HUVEC, Epitope tags_HUVEC, CTCF_HUVEC, CTCF_HUVEC, FOS_HUVEC, CTCF_HUVEC, CTCF_HUVEC, CTCF_HUVEC, CTCF_HUVEC, CTCF_HPAF, CTCF_HPAF, CTCF_HCM, CTCF_HCM, CTCF_HCFaa, CTCF_HBMEC, CTCF_HBMEC, NFE2L2_HAEC, NFE2L2_HAEC, RELA_HAEC, RELA_HAEC, RELA_HAEC, R…	TRUE	TAL1_Primary endothelial cells, TAL1_Primary endothelial cells, NFATC1_HUVEC, EP300_HUVEC, EP300_HUVEC, FOS_HUVEC, JUN_HUVEC, CTCF_HUVEC, Epitope tags_HUVEC, Epitope tags_HUVEC, CTCF_HUVEC, CTCF_HUVEC, FOS_HUVEC, CTCF_HUVEC, CTCF_HUVEC, CTCF_HUVEC, CTCF_HUVEC, CTCF_HPAF, CTCF_HPAF, CTCF_HCM, CTCF_HCM, CTCF_HCFaa, CTCF_HBMEC, CTCF_HBMEC, NFE2L2_HAEC, NFE2L2_HAEC, RELA_HAEC, RELA_HAEC, RELA_HAEC, R…	1	+	BTN2A2	NM_001197237	0.366722	0.532948	chr6	26383323	26395100	TRUE	TRUE	RELA_HAEC,	TRUE	RELA_HAEC,	1	+	213847	107	2.22045e-15	55	2.05877e-05
ABT1	NM_013375	5.80112	4.84574	chr6	26597170	26600277	TRUE	TRUE	TAL1_Primary endothelial cells, TAL1_Primary endothelial cells, NFATC1_HUVEC, EP300_HUVEC, EP300_HUVEC, FOS_HUVEC, JUN_HUVEC, CTCF_HUVEC, Epitope tags_HUVEC, Epitope tags_HUVEC, CTCF_HUVEC, CTCF_HUVEC, FOS_HUVEC, CTCF_HUVEC, CTCF_HUVEC, CTCF_HUVEC, CTCF_HUVEC, CTCF_HPAF, CTCF_HPAF, CTCF_HCM, CTCF_HCM, CTCF_HCFaa, CTCF_HBMEC, CTCF_HBMEC, NFE2L2_HAEC, NFE2L2_HAEC, RELA_HAEC, RELA_HAEC, RELA_HAEC, R…	TRUE	TAL1_Primary endothelial cells, TAL1_Primary endothelial cells, NFATC1_HUVEC, EP300_HUVEC, EP300_HUVEC, FOS_HUVEC, JUN_HUVEC, CTCF_HUVEC, Epitope tags_HUVEC, Epitope tags_HUVEC, CTCF_HUVEC, CTCF_HUVEC, FOS_HUVEC, CTCF_HUVEC, CTCF_HUVEC, CTCF_HUVEC, CTCF_HUVEC, CTCF_HPAF, CTCF_HPAF, CTCF_HCM, CTCF_HCM, CTCF_HCFaa, CTCF_HBMEC, CTCF_HBMEC, NFE2L2_HAEC, NFE2L2_HAEC, RELA_HAEC, RELA_HAEC, RELA_HAEC, R…	1	+	TOB2P1	NR_002936	0.16986	0.435195	chr6	28186707	28183115	TRUE	TRUE		TRUE		1	-	1589537	16	2.68532e-05	14	5.93684e-05
ABT1	NM_013375	5.80112	4.84574	chr6	26597170	26600277	TRUE	TRUE	TAL1_Primary endothelial cells, TAL1_Primary endothelial cells, NFATC1_HUVEC, EP300_HUVEC, EP300_HUVEC, FOS_HUVEC, JUN_HUVEC, CTCF_HUVEC, Epitope tags_HUVEC, Epitope tags_HUVEC, CTCF_HUVEC, CTCF_HUVEC, FOS_HUVEC, CTCF_HUVEC, CTCF_HUVEC, CTCF_HUVEC, CTCF_HUVEC, CTCF_HPAF, CTCF_HPAF, CTCF_HCM, CTCF_HCM, CTCF_HCFaa, CTCF_HBMEC, CTCF_HBMEC, NFE2L2_HAEC, NFE2L2_HAEC, RELA_HAEC, RELA_HAEC, RELA_HAEC, R…	TRUE	TAL1_Primary endothelial cells, TAL1_Primary endothelial cells, NFATC1_HUVEC, EP300_HUVEC, EP300_HUVEC, FOS_HUVEC, JUN_HUVEC, CTCF_HUVEC, Epitope tags_HUVEC, Epitope tags_HUVEC, CTCF_HUVEC, CTCF_HUVEC, FOS_HUVEC, CTCF_HUVEC, CTCF_HUVEC, CTCF_HUVEC, CTCF_HUVEC, CTCF_HPAF, CTCF_HPAF, CTCF_HCM, CTCF_HCM, CTCF_HCFaa, CTCF_HBMEC, CTCF_HBMEC, NFE2L2_HAEC, NFE2L2_HAEC, RELA_HAEC, RELA_HAEC, RELA_HAEC, R…	1	+	HIST1H2AK	NM_003510	0	0	chr6	27806117	27805657	TRUE	TRUE	NFATC1_HUVEC, NFATC1_HUVEC, GATA2_HUVEC,	TRUE	NFATC1_HUVEC, NFATC1_HUVEC, GATA2_HUVEC,	1	-	1208947	28	1.34557e-11	28	7.37188e-14
ABT1	NM_013375	5.80112	4.84574	chr6	26597170	26600277	TRUE	TRUE	TAL1_Primary endothelial cells, TAL1_Primary endothelial cells, NFATC1_HUVEC, EP300_HUVEC, EP300_HUVEC, FOS_HUVEC, JUN_HUVEC, CTCF_HUVEC, Epitope tags_HUVEC, Epitope tags_HUVEC, CTCF_HUVEC, CTCF_HUVEC, FOS_HUVEC, CTCF_HUVEC, CTCF_HUVEC, CTCF_HUVEC, CTCF_HUVEC, CTCF_HPAF, CTCF_HPAF, CTCF_HCM, CTCF_HCM, CTCF_HCFaa, CTCF_HBMEC, CTCF_HBMEC, NFE2L2_HAEC, NFE2L2_HAEC, RELA_HAEC, RELA_HAEC, RELA_HAEC, R…	TRUE	TAL1_Primary endothelial cells, TAL1_Primary endothelial cells, NFATC1_HUVEC, EP300_HUVEC, EP300_HUVEC, FOS_HUVEC, JUN_HUVEC, CTCF_HUVEC, Epitope tags_HUVEC, Epitope tags_HUVEC, CTCF_HUVEC, CTCF_HUVEC, FOS_HUVEC, CTCF_HUVEC, CTCF_HUVEC, CTCF_HUVEC, CTCF_HUVEC, CTCF_HPAF, CTCF_HPAF, CTCF_HCM, CTCF_HCM, CTCF_HCFaa, CTCF_HBMEC, CTCF_HBMEC, NFE2L2_HAEC, NFE2L2_HAEC, RELA_HAEC, RELA_HAEC, RELA_HAEC, R…	1	+	HIST1H4G	NM_003547	0	0	chr6	26247205	26246838	FALSE	FALSE		FALSE		1	-	349965	40	9.43121e-05	46	4.72544e-07
ABT1	NM_013375	5.80112	4.84574	chr6	26597170	26600277	TRUE	TRUE	TAL1_Primary endothelial cells, TAL1_Primary endothelial cells, NFATC1_HUVEC, EP300_HUVEC, EP300_HUVEC, FOS_HUVEC, JUN_HUVEC, CTCF_HUVEC, Epitope tags_HUVEC, Epitope tags_HUVEC, CTCF_HUVEC, CTCF_HUVEC, FOS_HUVEC, CTCF_HUVEC, CTCF_HUVEC, CTCF_HUVEC, CTCF_HUVEC, CTCF_HPAF, CTCF_HPAF, CTCF_HCM, CTCF_HCM, CTCF_HCFaa, CTCF_HBMEC, CTCF_HBMEC, NFE2L2_HAEC, NFE2L2_HAEC, RELA_HAEC, RELA_HAEC, RELA_HAEC, R…	TRUE	TAL1_Primary endothelial cells, TAL1_Primary endothelial cells, NFATC1_HUVEC, EP300_HUVEC, EP300_HUVEC, FOS_HUVEC, JUN_HUVEC, CTCF_HUVEC, Epitope tags_HUVEC, Epitope tags_HUVEC, CTCF_HUVEC, CTCF_HUVEC, FOS_HUVEC, CTCF_HUVEC, CTCF_HUVEC, CTCF_HUVEC, CTCF_HUVEC, CTCF_HPAF, CTCF_HPAF, CTCF_HCM, CTCF_HCM, CTCF_HCFaa, CTCF_HBMEC, CTCF_HBMEC, NFE2L2_HAEC, NFE2L2_HAEC, RELA_HAEC, RELA_HAEC, RELA_HAEC, R…	1	+	POM121L2	NM_033482	0	0	chr6	27280011	27276841	FALSE	FALSE	RAD21_HUVEC, RAD21_HUVEC, CTCF_HUVEC, CTCF_HUVEC, CTCF_HUVEC, CTCF_HUVEC, CTCF_HUVEC, CTCF_HUVEC, CTCF_HPAF, CTCF_HPAF, CTCF_HCM, CTCF_HCM, CTCF_HCFaa, CTCF_HBMEC, CTCF_HBMEC, SMC1A_Coronary artery endothelial cells, STAG2_Coronary artery endothelial cells, STAG1_Coronary artery endothelial cells,	TRUE	RAD21_HUVEC, RAD21_HUVEC, CTCF_HUVEC, CTCF_HUVEC, CTCF_HUVEC, CTCF_HUVEC, CTCF_HUVEC, CTCF_HUVEC, CTCF_HPAF, CTCF_HPAF, CTCF_HCM, CTCF_HCM, CTCF_HCFaa, CTCF_HBMEC, CTCF_HBMEC, SMC1A_Coronary artery endothelial cells, STAG2_Coronary artery endothelial cells, STAG1_Coronary artery endothelial cells,	1	-	682841	29	2.94174e-06	26	4.36e-06
ACAA2	NM_006111	0.833957	1.7032	chr18	47340251	47309873	TRUE	TRUE		TRUE		1	-	RPL17	NM_000985	19.919	29.3708	chr18	47018935	47014850	TRUE	TRUE	NFATC1_HUVEC, NFATC1_HUVEC,	TRUE	NFATC1_HUVEC, NFATC1_HUVEC,	1	-	321316	69	3.93219e-12	77	0
ACAA2	NM_006111	0.833957	1.7032	chr18	47340251	47309873	TRUE	TRUE		TRUE		1	-	LIPG	NM_006033	2.67661	26.8899	chr18	47088426	47119278	TRUE	TRUE	NFATC1_HUVEC, MAX_HUVEC,	TRUE	NFATC1_HUVEC, MAX_HUVEC,	1	+	251825	48	0.000335388	74	2.14264e-10
ACAA2	NM_006111	0.833957	1.7032	chr18	47340251	47309873	TRUE	TRUE		TRUE		1	-	C18orf32	NM_001035005	0.835355	1.82469	chr18	47013644	47007547	TRUE	TRUE	NFATC1_HUVEC, NFATC1_HUVEC, Epitope tags_HUVEC, JUN_HAEC,	TRUE	NFATC1_HUVEC, NFATC1_HUVEC, Epitope tags_HUVEC, JUN_HAEC,	1	-	326607	62	6.3358e-10	48	2.22912e-07
ACAA2	NM_006111	0.833957	1.7032	chr18	47340251	47309873	TRUE	TRUE		TRUE		1	-	HDHD2	NM_032124	0.523377	2.83319	chr18	44676871	44633780	TRUE	TRUE	ETS1_HUVEC, NFATC1_HUVEC, NFATC1_HUVEC, ETS1_HUVEC, ETS1_HUVEC, Epitope tags_HUVEC, Epitope tags_HUVEC,	TRUE	ETS1_HUVEC, NFATC1_HUVEC, NFATC1_HUVEC, ETS1_HUVEC, ETS1_HUVEC, Epitope tags_HUVEC, Epitope tags_HUVEC,	1	-	2663380	17	2.40049e-09	11	4.2731e-05
ACACA	NM_198834	18.3318	16.3864	chr17	35766902	35441926	TRUE	TRUE	TAL1_Primary endothelial cells, NFATC1_HUVEC, HMGB1_HUVEC,	TRUE	TAL1_Primary endothelial cells, NFATC1_HUVEC, HMGB1_HUVEC,	1	-	ACACA	NM_198837	18.3318	16.3864	chr17	35656692	35441926	TRUE	TRUE		FALSE		1	-	110210	193	0	122	3.33289e-13
ACACA	NM_198837	18.3318	16.3864	chr17	35656692	35441926	TRUE	TRUE		FALSE		1	-	ACACA	NM_198834	18.3318	16.3864	chr17	35766902	35441926	TRUE	TRUE	TAL1_Primary endothelial cells, NFATC1_HUVEC, HMGB1_HUVEC,	TRUE	TAL1_Primary endothelial cells, NFATC1_HUVEC, HMGB1_HUVEC,	1	-	110210	193	0	122	3.33289e-13
ACAD11	NM_032169	0	0	chr3	132378975	132276981	TRUE	TRUE	CTCF_HUVEC, Epitope tags_HUVEC, CTCF_HUVEC, CTCF_HUVEC, CTCF_HUVEC, CTCF_HUVEC, CTCF_HUVEC, CTCF_HUVEC, CTCF_HPAF, CTCF_HPAF, CTCF_HCM, CTCF_HCM, CTCF_HCFaa, CTCF_HBMEC, CTCF_HBMEC, RELA_HAEC, STAG2_Coronary artery endothelial cells, CTCF_AoAF, CTCF_AoAF,	TRUE	CTCF_HUVEC, Epitope tags_HUVEC, CTCF_HUVEC, CTCF_HUVEC, CTCF_HUVEC, CTCF_HUVEC, CTCF_HUVEC, CTCF_HUVEC, CTCF_HPAF, CTCF_HPAF, CTCF_HCM, CTCF_HCM, CTCF_HCFaa, CTCF_HBMEC, CTCF_HBMEC, RELA_HAEC, STAG2_Coronary artery endothelial cells, CTCF_AoAF, CTCF_AoAF,	1	-	ANAPC13	NM_001242374	18.1321	13.3086	chr3	134204865	134196545	TRUE	TRUE	TAL1_Primary endothelial cells, TAL1_Primary endothelial cells, MAX_HUVEC, Epitope tags_HUVEC, RELA_HAEC, JUN_HAEC,	TRUE	TAL1_Primary endothelial cells, TAL1_Primary endothelial cells, MAX_HUVEC, Epitope tags_HUVEC, RELA_HAEC, JUN_HAEC,	1	-	1825890	19	5.61471e-08	18	1.43469e-08
ACBD3	NM_022735	5.4317	5.51217	chr1	226374423	226332379	TRUE	TRUE	HMGB1_HUVEC, Epitope tags_HUVEC,	TRUE	HMGB1_HUVEC, Epitope tags_HUVEC,	1	-	SRP9	NM_001130440	2.1326	1.33996	chr1	225965514	225978168	TRUE	TRUE	RAD21_HUVEC, CTCF_HUVEC, Epitope tags_HUVEC, CTCF_HUVEC, CTCF_HUVEC, CTCF_HUVEC, CTCF_HUVEC, CTCF_HUVEC, CTCF_HUVEC, CTCF_HPAF, CTCF_HPAF, CTCF_HCM, CTCF_HCM, CTCF_HCFaa, CTCF_HBMEC, CTCF_HBMEC, SMC1A_Coronary artery endothelial cells, STAG1_Coronary artery endothelial cells, CTCF_AoAF, CTCF_AoAF,	TRUE	RAD21_HUVEC, CTCF_HUVEC, Epitope tags_HUVEC, CTCF_HUVEC, CTCF_HUVEC, CTCF_HUVEC, CTCF_HUVEC, CTCF_HUVEC, CTCF_HUVEC, CTCF_HPAF, CTCF_HPAF, CTCF_HCM, CTCF_HCM, CTCF_HCFaa, CTCF_HBMEC, CTCF_HBMEC, SMC1A_Coronary artery endothelial cells, STAG1_Coronary artery endothelial cells, CTCF_AoAF, CTCF_AoAF,	1	+	408909	31	0.000839516	42	2.65546e-07
ACBD3	NM_022735	5.4317	5.51217	chr1	226374423	226332379	TRUE	TRUE	HMGB1_HUVEC, Epitope tags_HUVEC,	TRUE	HMGB1_HUVEC, Epitope tags_HUVEC,	1	-	LBR	NM_002296	1.34246	1.06374	chr1	225616557	225589203	TRUE	TRUE	HMGB1_HUVEC, JUN_HAEC,	TRUE	HMGB1_HUVEC, JUN_HAEC,	1	-	757866	22	0.000416584	22	9.14644e-05
ACIN1	NM_001164814	40.3427	52.1855	chr14	23564823	23527773	TRUE	TRUE	NFATC1_HUVEC, Epitope tags_HUVEC, CTCF_HBMEC,	TRUE	NFATC1_HUVEC, Epitope tags_HUVEC, CTCF_HBMEC,	1	-	ACIN1	NM_001164816	40.3427	52.1855	chr14	23540779	23527773	TRUE	TRUE		TRUE		1	-	24044	258	3.58085e-10	226	1.85069e-09
ACIN1	NM_001164816	40.3427	52.1855	chr14	23540779	23527773	TRUE	TRUE		TRUE		1	-	ACIN1	NM_001164814	40.3427	52.1855	chr14	23564823	23527773	TRUE	TRUE	NFATC1_HUVEC, Epitope tags_HUVEC, CTCF_HBMEC,	TRUE	NFATC1_HUVEC, Epitope tags_HUVEC, CTCF_HBMEC,	1	-	24044	258	3.58085e-10	226	1.85069e-09
ACO1	NM_001278352	0.10929	1.34089	chr9	32384600	32450832	TRUE	TRUE	TCF21_Coronary artery smooth muscle,	TRUE	TCF21_Coronary artery smooth muscle,	1	+	rs10970976	n/a	NA	NA	chr9	32433526	32433526	FALSE	FALSE		FALSE		2	+	48926	140	6.51006e-06	153	3.67751e-08
ACO1	NM_001278352	0.10929	1.34089	chr9	32384600	32450832	TRUE	TRUE	TCF21_Coronary artery smooth muscle,	TRUE	TCF21_Coronary artery smooth muscle,	1	+	TOPORS-AS1	NR_033991	0.827799	0.70065	chr9	32551141	32553015	TRUE	TRUE		TRUE		1	+	166541	86	7.90619e-09	61	1.15123e-05
ACO1	NM_001278352	0.10929	1.34089	chr9	32384600	32450832	TRUE	TRUE	TCF21_Coronary artery smooth muscle,	TRUE	TCF21_Coronary artery smooth muscle,	1	+	DDX58	NM_014314	0.246196	0.510519	chr9	32526322	32455299	TRUE	TRUE	RELA_HUVEC, RELA_HUVEC, NFATC1_HUVEC, NFATC1_HUVEC, RELA_HUVEC, GATA2_HUVEC, RELA_HUVEC, CTCF_HUVEC, Epitope tags_HUVEC, CTCF_HUVEC, CTCF_HUVEC, CTCF_HPAF, CTCF_HPAF, CTCF_HCM, CTCF_HCFaa, CTCF_HBMEC, RELA_HAEC, RELA_HAEC, RELA_HAEC, RELA_HAEC, RELA_HAEC, SMC1A_Coronary artery endothelial cells, STAG2_Coronary artery endothelial cells, STAG1_Coronary artery endothelial cells,	TRUE	RELA_HUVEC, RELA_HUVEC, NFATC1_HUVEC, NFATC1_HUVEC, RELA_HUVEC, GATA2_HUVEC, RELA_HUVEC, CTCF_HUVEC, Epitope tags_HUVEC, CTCF_HUVEC, CTCF_HUVEC, CTCF_HPAF, CTCF_HPAF, CTCF_HCM, CTCF_HCFaa, CTCF_HBMEC, RELA_HAEC, RELA_HAEC, RELA_HAEC, RELA_HAEC, RELA_HAEC, SMC1A_Coronary artery endothelial cells, STAG2_Coronary artery endothelial cells, STAG1_Coronary artery endothelial cells,	1	-	141722	81	7.00625e-07	59	0.000104988
ACO1	NM_001278352	0.10929	1.34089	chr9	32384600	32450832	TRUE	TRUE	TCF21_Coronary artery smooth muscle,	TRUE	TCF21_Coronary artery smooth muscle,	1	+	NDUFB6	NM_001199987	0.030541	0.087184	chr9	32573182	32553523	TRUE	TRUE	CTCF_HUVEC, Epitope tags_HUVEC, CTCF_HUVEC, CTCF_HUVEC, CTCF_HUVEC, CTCF_HUVEC, CTCF_HUVEC, CTCF_HUVEC, CTCF_HPAF, CTCF_HPAF, CTCF_HCM, CTCF_HCM, CTCF_HCFaa, CTCF_HBMEC, CTCF_HBMEC, RELA_HAEC, SMC1A_Coronary artery endothelial cells, STAG1_Coronary artery endothelial cells, CTCF_AoAF,	TRUE	CTCF_HUVEC, Epitope tags_HUVEC, CTCF_HUVEC, CTCF_HUVEC, CTCF_HUVEC, CTCF_HUVEC, CTCF_HUVEC, CTCF_HUVEC, CTCF_HPAF, CTCF_HPAF, CTCF_HCM, CTCF_HCM, CTCF_HCFaa, CTCF_HBMEC, CTCF_HBMEC, RELA_HAEC, SMC1A_Coronary artery endothelial cells, STAG1_Coronary artery endothelial cells, CTCF_AoAF,	1	-	188582	213	0	114	0
ACO1	NM_001278352	0.10929	1.34089	chr9	32384600	32450832	TRUE	TRUE	TCF21_Coronary artery smooth muscle,	TRUE	TCF21_Coronary artery smooth muscle,	1	+	IFT74	NM_001099222	0	2.59157	chr9	26947036	27062931	TRUE	TRUE	ETS1_HUVEC, ETS1_HUVEC, ETS1_HUVEC, Epitope tags_HUVEC, JUND_Coronary artery smooth muscle,	TRUE	ETS1_HUVEC, ETS1_HUVEC, ETS1_HUVEC, Epitope tags_HUVEC, JUND_Coronary artery smooth muscle,	1	+	5437564	14	4.37196e-11	8	8.7738e-05
ACOT11	NM_015547	1.65186	1.72543	chr1	55013806	55100417	TRUE	TRUE	CTCF_HPAF, CTCF_HPAF, CTCF_HCM, CTCF_HCM, CTCF_HBMEC,	TRUE	CTCF_HPAF, CTCF_HPAF, CTCF_HCM, CTCF_HCM, CTCF_HBMEC,	1	+	YIPF1	NM_018982	2.92948	2.84834	chr1	54355487	54317391	TRUE	TRUE	Epitope tags_HUVEC, STAG2_Coronary artery endothelial cells,	TRUE	Epitope tags_HUVEC, STAG2_Coronary artery endothelial cells,	1	-	658319	26	8.25923e-05	29	8.54352e-07
ACOT11	NM_015547	1.65186	1.72543	chr1	55013806	55100417	TRUE	TRUE	CTCF_HPAF, CTCF_HPAF, CTCF_HCM, CTCF_HCM, CTCF_HBMEC,	TRUE	CTCF_HPAF, CTCF_HPAF, CTCF_HCM, CTCF_HCM, CTCF_HBMEC,	1	+	MAGOH	NM_002370	0.400848	0	chr1	53704282	53692563	TRUE	TRUE	ELK3_HUVEC, Epitope tags_HUVEC, RELA_HAEC, RELA_HAEC, RELA_HAEC, JUN_HAEC, TCF21_Coronary artery smooth muscle,	TRUE	ELK3_HUVEC, Epitope tags_HUVEC, RELA_HAEC, RELA_HAEC, RELA_HAEC, JUN_HAEC, TCF21_Coronary artery smooth muscle,	1	-	1309524	20	3.64177e-08	14	3.89501e-05
ACOT8	NM_005469	2.12022	2.57837	chr20	44486048	44470359	TRUE	TRUE	TAL1_Primary endothelial cells, ELK3_HUVEC, NFATC1_HUVEC, Epitope tags_HUVEC,	TRUE	TAL1_Primary endothelial cells, ELK3_HUVEC, NFATC1_HUVEC, Epitope tags_HUVEC,	1	-	TNNC2	NM_003279	0	0	chr20	44455953	44451854	FALSE	FALSE		TRUE		1	-	30095	220	1.34106e-07	145	0.000219827
ACOX2	NM_003500	0	0	chr3	58522929	58490862	TRUE	TRUE		TRUE		1	-	KCTD6	NM_001128214	1.06797	0.820558	chr3	58477822	58488087	TRUE	TRUE	HMGB1_HUVEC, CTCF_HUVEC, CTCF_HUVEC, CTCF_HUVEC, CTCF_HUVEC, CTCF_HPAF, CTCF_HPAF, CTCF_HCM, CTCF_HCFaa, CTCF_HBMEC, CTCF_HBMEC, SMC1A_Coronary artery endothelial cells, STAG2_Coronary artery endothelial cells, STAG1_Coronary artery endothelial cells, CTCF_AoAF,	TRUE	HMGB1_HUVEC, CTCF_HUVEC, CTCF_HUVEC, CTCF_HUVEC, CTCF_HUVEC, CTCF_HPAF, CTCF_HPAF, CTCF_HCM, CTCF_HCFaa, CTCF_HBMEC, CTCF_HBMEC, SMC1A_Coronary artery endothelial cells, STAG2_Coronary artery endothelial cells, STAG1_Coronary artery endothelial cells, CTCF_AoAF,	1	+	45107	108	0.000713102	96	0.000988762
ACP6	NM_016361	1.96418	4.76596	chr1	147142634	147119167	TRUE	TRUE	ETS1_HUVEC, ETS1_HUVEC, ETS1_HUVEC,	TRUE	ETS1_HUVEC, ETS1_HUVEC, ETS1_HUVEC,	1	-	BCL9	NM_004326	12.823	11.5555	chr1	147013270	147098020	TRUE	TRUE		TRUE		1	+	129364	88	8.39955e-07	67	5.22284e-05
ACP6	NM_016361	1.96418	4.76596	chr1	147142634	147119167	TRUE	TRUE	ETS1_HUVEC, ETS1_HUVEC, ETS1_HUVEC,	TRUE	ETS1_HUVEC, ETS1_HUVEC, ETS1_HUVEC,	1	-	ALDH9A1	NM_000696	4.90002	3.25429	chr1	165667900	165631448	TRUE	TRUE	ETS1_HUVEC, NFATC1_HUVEC, ETS1_HUVEC, ETS1_HUVEC, Epitope tags_HUVEC, CTCF_HPAF, CTCF_HPAF, CTCF_HCFaa, CTCF_HBMEC,	TRUE	ETS1_HUVEC, NFATC1_HUVEC, ETS1_HUVEC, ETS1_HUVEC, Epitope tags_HUVEC, CTCF_HPAF, CTCF_HPAF, CTCF_HCFaa, CTCF_HBMEC,	1	-	18525266	10	0.000131855	9	0.000162629
ACSL1	NM_001286708	0.995207	0.702871	chr4	185733413	185676748	FALSE	FALSE		TRUE		1	-	TLR3	NM_003265	1.01768	0.767364	chr4	186990308	187006252	TRUE	TRUE	RAD21_HUVEC, CTCF_HUVEC, CTCF_HUVEC, CTCF_HUVEC, CTCF_HUVEC, CTCF_HUVEC, CTCF_HPAF, CTCF_HPAF, CTCF_HCM, CTCF_HCM, CTCF_HCFaa, CTCF_HBMEC, CTCF_HBMEC, SMC1A_Coronary artery endothelial cells, STAG1_Coronary artery endothelial cells,	TRUE	RAD21_HUVEC, CTCF_HUVEC, CTCF_HUVEC, CTCF_HUVEC, CTCF_HUVEC, CTCF_HUVEC, CTCF_HPAF, CTCF_HPAF, CTCF_HCM, CTCF_HCM, CTCF_HCFaa, CTCF_HBMEC, CTCF_HBMEC, SMC1A_Coronary artery endothelial cells, STAG1_Coronary artery endothelial cells,	1	+	1256895	37	0	15	0.00016426
ACSL1	NM_001286708	0.995207	0.702871	chr4	185733413	185676748	FALSE	FALSE		TRUE		1	-	ING2	NM_001291959	0.920022	0	chr4	184426202	184433581	TRUE	TRUE	E2F1_Wharton Jelly, E2F1_Wharton Jelly, RELA_HAEC, RELA_HAEC, RELA_HAEC, RELA_HAEC, STAG2_Coronary artery endothelial cells,	TRUE	E2F1_Wharton Jelly, E2F1_Wharton Jelly, RELA_HAEC, RELA_HAEC, RELA_HAEC, RELA_HAEC, STAG2_Coronary artery endothelial cells,	1	+	1307211	18	9.43711e-07	16	1.82674e-06
ACSL1	NM_001286708	0.995207	0.702871	chr4	185733413	185676748	FALSE	FALSE		TRUE		1	-	SLC25A4	NM_001151	0.290203	0.43345	chr4	186064416	186071538	TRUE	TRUE	CTCF_HUVEC, CTCF_HCM, CTCF_HBMEC,	TRUE	CTCF_HUVEC, CTCF_HCM, CTCF_HBMEC,	1	+	331003	50	1.00519e-06	33	0.000601456
ACSL1	NM_001286708	0.995207	0.702871	chr4	185733413	185676748	FALSE	FALSE		TRUE		1	-	SLED1	NR_003542	0	0.635513	chr4	185720200	185719450	FALSE	FALSE		FALSE		1	-	13213	481	0	352	6.29852e-12
ACSL3	NM_004457	7.71445	5.22522	chr2	223725731	223808119	TRUE	TRUE	NFATC1_HUVEC, NFATC1_HUVEC, HMGB1_HUVEC,	TRUE	NFATC1_HUVEC, NFATC1_HUVEC, HMGB1_HUVEC,	1	+	MRPL44	NM_022915	2.25807	1.65691	chr2	224822120	224832431	TRUE	TRUE	ELK3_HUVEC, ETS1_HUVEC, ETS1_HUVEC, ETS1_HUVEC, ETS1_HUVEC, ETS1_HUVEC, ETS1_HUVEC, Epitope tags_HUVEC, RELA_HAEC, RELA_HAEC,	TRUE	ELK3_HUVEC, ETS1_HUVEC, ETS1_HUVEC, ETS1_HUVEC, ETS1_HUVEC, ETS1_HUVEC, ETS1_HUVEC, Epitope tags_HUVEC, RELA_HAEC, RELA_HAEC,	1	+	1096389	18	0.000178012	21	8.57467e-07
ACSL3	NM_004457	7.71445	5.22522	chr2	223725731	223808119	TRUE	TRUE	NFATC1_HUVEC, NFATC1_HUVEC, HMGB1_HUVEC,	TRUE	NFATC1_HUVEC, NFATC1_HUVEC, HMGB1_HUVEC,	1	+	KANSL1L	NM_152519	1.38043	0.610186	chr2	211036051	210885434	TRUE	TRUE	NFATC1_HUVEC, HMGB1_HUVEC, MAX_HUVEC, RELA_HAEC, RELA_HAEC, RELA_HAEC, RELA_HAEC, RELA_HAEC, CEBPD_HAEC,	TRUE	NFATC1_HUVEC, HMGB1_HUVEC, MAX_HUVEC, RELA_HAEC, RELA_HAEC, RELA_HAEC, RELA_HAEC, RELA_HAEC, CEBPD_HAEC,	1	-	12689680	7	0.000219307	6	0.000565989
ACSL6	NM_001009185	0	0	chr5	131347761	131285666	FALSE	FALSE		TRUE		1	-	LYRM7	NM_001293735	0.721725	0.791748	chr5	130506606	130541119	TRUE	TRUE	RELA_HAEC, RELA_HAEC, JUN_HAEC,	TRUE	RELA_HAEC, RELA_HAEC, JUN_HAEC,	1	+	841155	31	2.85713e-09	25	1.98705e-07
ACSM4	NM_001080454	0	0	chr12	7456927	7480969	FALSE	FALSE		FALSE		1	+	CLEC4C	NM_130441	0	0	chr12	7902069	7882010	FALSE	FALSE		FALSE		1	-	445142	33	0.000138909	38	8.72315e-07
ACSS2	NM_001076552	21.1104	5.62915	chr20	33464327	33515769	TRUE	TRUE	NFE2L2_HAEC, RELA_HAEC, RELA_HAEC, RELA_HAEC, JUN_HAEC,	TRUE	NFE2L2_HAEC, RELA_HAEC, RELA_HAEC, RELA_HAEC, JUN_HAEC,	1	+	GSS	NM_000178	7.64391	7.95755	chr20	33543601	33516235	TRUE	TRUE	RAD21_HUVEC, RAD21_HUVEC, CTCF_HUVEC, CTCF_HUVEC, CTCF_HUVEC, CTCF_HPAF, CTCF_HPAF, CTCF_HCM, CTCF_HCFaa, CTCF_HBMEC, RELA_HAEC, RELA_HAEC, JUN_HAEC, EP300_Endothelial Cells, SMC1A_Coronary artery endothelial cells, STAG2_Coronary artery endothelial cells, STAG1_Coronary artery endothelial cells,	TRUE	RAD21_HUVEC, RAD21_HUVEC, CTCF_HUVEC, CTCF_HUVEC, CTCF_HUVEC, CTCF_HPAF, CTCF_HPAF, CTCF_HCM, CTCF_HCFaa, CTCF_HBMEC, RELA_HAEC, RELA_HAEC, JUN_HAEC, EP300_Endothelial Cells, SMC1A_Coronary artery endothelial cells, STAG2_Coronary artery endothelial cells, STAG1_Coronary artery endothelial cells,	1	-	79274	192	8.88178e-16	134	1.70604e-09
ACTA2-AS1	NR_125373	0	11.038	chr10	90692440	90699731	FALSE	FALSE	RAD21_HUVEC, RAD21_HUVEC, CTCF_HUVEC, CTCF_HUVEC, CTCF_HUVEC, CTCF_HUVEC, CTCF_HUVEC, CTCF_HUVEC, CTCF_HPAF, CTCF_HPAF, CTCF_HCM, CTCF_HCM, CTCF_HCFaa, CTCF_HBMEC, CTCF_HBMEC, SMC1A_Coronary artery endothelial cells, STAG2_Coronary artery endothelial cells, STAG1_Coronary artery endothelial cells, CTCF_AoAF,	TRUE	RAD21_HUVEC, RAD21_HUVEC, CTCF_HUVEC, CTCF_HUVEC, CTCF_HUVEC, CTCF_HUVEC, CTCF_HUVEC, CTCF_HUVEC, CTCF_HPAF, CTCF_HPAF, CTCF_HCM, CTCF_HCM, CTCF_HCFaa, CTCF_HBMEC, CTCF_HBMEC, SMC1A_Coronary artery endothelial cells, STAG2_Coronary artery endothelial cells, STAG1_Coronary artery endothelial cells, CTCF_AoAF,	1	+	FAS-AS1	NR_028371	NA	NA	chr10	90752732	90751180	TRUE	TRUE	RELA_HAEC,	FALSE	RELA_HAEC,	1	-	60292	187	5.77316e-15	114	4.43974e-07
ACTA2-AS1	NR_125373	0	11.038	chr10	90692440	90699731	FALSE	FALSE	RAD21_HUVEC, RAD21_HUVEC, CTCF_HUVEC, CTCF_HUVEC, CTCF_HUVEC, CTCF_HUVEC, CTCF_HUVEC, CTCF_HUVEC, CTCF_HPAF, CTCF_HPAF, CTCF_HCM, CTCF_HCM, CTCF_HCFaa, CTCF_HBMEC, CTCF_HBMEC, SMC1A_Coronary artery endothelial cells, STAG2_Coronary artery endothelial cells, STAG1_Coronary artery endothelial cells, CTCF_AoAF,	TRUE	RAD21_HUVEC, RAD21_HUVEC, CTCF_HUVEC, CTCF_HUVEC, CTCF_HUVEC, CTCF_HUVEC, CTCF_HUVEC, CTCF_HUVEC, CTCF_HPAF, CTCF_HPAF, CTCF_HCM, CTCF_HCM, CTCF_HCFaa, CTCF_HBMEC, CTCF_HBMEC, SMC1A_Coronary artery endothelial cells, STAG2_Coronary artery endothelial cells, STAG1_Coronary artery endothelial cells, CTCF_AoAF,	1	+	rs4406737	n/a	NA	NA	chr10	90759724	90759724	FALSE	FALSE		TRUE		2	+	67284	116	3.39119e-06	81	0.000533075
ACTA2-AS1	NR_125373	0	11.038	chr10	90692440	90699731	FALSE	FALSE	RAD21_HUVEC, RAD21_HUVEC, CTCF_HUVEC, CTCF_HUVEC, CTCF_HUVEC, CTCF_HUVEC, CTCF_HUVEC, CTCF_HUVEC, CTCF_HPAF, CTCF_HPAF, CTCF_HCM, CTCF_HCM, CTCF_HCFaa, CTCF_HBMEC, CTCF_HBMEC, SMC1A_Coronary artery endothelial cells, STAG2_Coronary artery endothelial cells, STAG1_Coronary artery endothelial cells, CTCF_AoAF,	TRUE	RAD21_HUVEC, RAD21_HUVEC, CTCF_HUVEC, CTCF_HUVEC, CTCF_HUVEC, CTCF_HUVEC, CTCF_HUVEC, CTCF_HUVEC, CTCF_HPAF, CTCF_HPAF, CTCF_HCM, CTCF_HCM, CTCF_HCFaa, CTCF_HBMEC, CTCF_HBMEC, SMC1A_Coronary artery endothelial cells, STAG2_Coronary artery endothelial cells, STAG1_Coronary artery endothelial cells, CTCF_AoAF,	1	+	CH25H	NM_003956	2.4603	0.34092	chr10	90967071	90965693	TRUE	TRUE	Epitope tags_HUVEC,	TRUE	Epitope tags_HUVEC,	1	-	274631	75	2.13865e-10	73	9.11582e-12
ACTA2-AS1	NR_125373	0	11.038	chr10	90692440	90699731	FALSE	FALSE	RAD21_HUVEC, RAD21_HUVEC, CTCF_HUVEC, CTCF_HUVEC, CTCF_HUVEC, CTCF_HUVEC, CTCF_HUVEC, CTCF_HUVEC, CTCF_HPAF, CTCF_HPAF, CTCF_HCM, CTCF_HCM, CTCF_HCFaa, CTCF_HBMEC, CTCF_HBMEC, SMC1A_Coronary artery endothelial cells, STAG2_Coronary artery endothelial cells, STAG1_Coronary artery endothelial cells, CTCF_AoAF,	TRUE	RAD21_HUVEC, RAD21_HUVEC, CTCF_HUVEC, CTCF_HUVEC, CTCF_HUVEC, CTCF_HUVEC, CTCF_HUVEC, CTCF_HUVEC, CTCF_HPAF, CTCF_HPAF, CTCF_HCM, CTCF_HCM, CTCF_HCFaa, CTCF_HBMEC, CTCF_HBMEC, SMC1A_Coronary artery endothelial cells, STAG2_Coronary artery endothelial cells, STAG1_Coronary artery endothelial cells, CTCF_AoAF,	1	+	ANKRD22	NM_144590	0	0	chr10	90611732	90579658	FALSE	FALSE		TRUE		1	-	80708	118	2.88657e-08	81	4.78736e-05
ACTBL2	NM_001017992	0	0	chr5	56778636	56775842	FALSE	FALSE		TRUE		1	-	PLK2	NM_001252226	27.0523	11.1324	chr5	57755966	57749809	TRUE	TRUE	NFATC1_HUVEC, NFATC1_HUVEC, HMGB2_HUVEC, RAD21_HUVEC, RAD21_HUVEC, RAD21_HUVEC, RAD21_HUVEC, CTCF_HUVEC, CTCF_HUVEC, CTCF_HUVEC, CTCF_HUVEC, CTCF_HUVEC, CTCF_HUVEC, CTCF_HUVEC, CTCF_HPAF, CTCF_HPAF, CTCF_HCM, CTCF_HCM, CTCF_HCFaa, CTCF_HBMEC, CTCF_HBMEC, RELA_HAEC, SMC1A_Coronary artery endothelial cells, STAG1_Coronary artery endothelial cells, CTCF_AoAF,	TRUE	NFATC1_HUVEC, NFATC1_HUVEC, HMGB2_HUVEC, RAD21_HUVEC, RAD21_HUVEC, RAD21_HUVEC, RAD21_HUVEC, CTCF_HUVEC, CTCF_HUVEC, CTCF_HUVEC, CTCF_HUVEC, CTCF_HUVEC, CTCF_HUVEC, CTCF_HUVEC, CTCF_HPAF, CTCF_HPAF, CTCF_HCM, CTCF_HCM, CTCF_HCFaa, CTCF_HBMEC, CTCF_HBMEC, RELA_HAEC, SMC1A_Coronary artery endothelial cells, STAG1_Coronary artery endothelial cells, CTCF_AoAF,	1	-	977330	65	0	54	0
ACTBL2	NM_001017992	0	0	chr5	56778636	56775842	FALSE	FALSE		TRUE		1	-	PDE4D	NM_001104631	4.08181	0.951222	chr5	59189621	58264865	FALSE	FALSE		TRUE		1	-	2410985	15	5.81324e-07	10	0.000406115
ACTG1	NM_001199954	604.953	379.838	chr17	79479892	79476996	TRUE	TRUE	RELA_HAEC,	TRUE	RELA_HAEC,	1	-	NPLOC4	NM_017921	25.6766	18.8881	chr17	79604179	79523910	TRUE	TRUE	HMGB1_HUVEC, RELA_HAEC, RELA_HAEC, SMC1A_Coronary artery endothelial cells,	TRUE	HMGB1_HUVEC, RELA_HAEC, RELA_HAEC, SMC1A_Coronary artery endothelial cells,	1	-	124287	73	6.01599e-05	77	2.43661e-06
ACTL6A	NM_004301	1.05823	1.50958	chr3	179280667	179306193	TRUE	TRUE	NFATC1_HUVEC, CTCF_HUVEC, CTCF_HUVEC, CTCF_HPAF, CTCF_HPAF, CTCF_HCFaa, CTCF_HBMEC, CTCF_HBMEC, CTCF_AoAF,	TRUE	NFATC1_HUVEC, CTCF_HUVEC, CTCF_HUVEC, CTCF_HPAF, CTCF_HPAF, CTCF_HCFaa, CTCF_HBMEC, CTCF_HBMEC, CTCF_AoAF,	1	+	PIK3CA	NM_006218	1.2691	2.47679	chr3	178866310	178952497	TRUE	TRUE	TAL1_Primary endothelial cells, TAL1_Primary endothelial cells, GATA2_HUVEC, HMGB1_HUVEC, GATA2_HUVEC, CTCF_HUVEC, Epitope tags_HUVEC, GATA2_HUVEC, GATA2_HUVEC, CTCF_HUVEC, CTCF_HPAF, CTCF_HPAF, CTCF_HCM, CTCF_HCM, CTCF_HCFaa, CTCF_HBMEC, CTCF_HBMEC, SMC1A_Coronary artery endothelial cells, STAG1_Coronary artery endothelial cells, CTCF_AoAF,	TRUE	TAL1_Primary endothelial cells, TAL1_Primary endothelial cells, GATA2_HUVEC, HMGB1_HUVEC, GATA2_HUVEC, CTCF_HUVEC, Epitope tags_HUVEC, GATA2_HUVEC, GATA2_HUVEC, CTCF_HUVEC, CTCF_HPAF, CTCF_HPAF, CTCF_HCM, CTCF_HCM, CTCF_HCFaa, CTCF_HBMEC, CTCF_HBMEC, SMC1A_Coronary artery endothelial cells, STAG1_Coronary artery endothelial cells, CTCF_AoAF,	1	+	414357	33	0.000349721	35	2.43315e-05
ACTL7A	NM_006687	0	0	chr9	111624507	111626035	FALSE	FALSE		FALSE		1	+	PTPN3	NM_001145368	0	0	chr9	112260593	112137973	FALSE	FALSE		FALSE		1	-	636086	31	1.72964e-05	24	0.00032638
ACTR10	NM_018477	2.81656	4.62206	chr14	58666832	58702353	TRUE	TRUE	HMGB2_HUVEC, HMGB1_HUVEC, RELA_HAEC,	TRUE	HMGB2_HUVEC, HMGB1_HUVEC, RELA_HAEC,	1	+	TMEM260	NM_017799	0.922194	1.42377	chr14	57046510	57116232	TRUE	TRUE	CTCF_HUVEC, CTCF_HUVEC, CTCF_HUVEC, CTCF_HUVEC, CTCF_HUVEC, CTCF_HUVEC, CTCF_HUVEC, CTCF_HPAF, CTCF_HPAF, CTCF_HCM, CTCF_HCM, CTCF_HCFaa, CTCF_HBMEC, CTCF_HBMEC, JUN_Coronary artery smooth muscle, CTCF_AoAF, CTCF_AoAF,	TRUE	CTCF_HUVEC, CTCF_HUVEC, CTCF_HUVEC, CTCF_HUVEC, CTCF_HUVEC, CTCF_HUVEC, CTCF_HUVEC, CTCF_HPAF, CTCF_HPAF, CTCF_HCM, CTCF_HCM, CTCF_HCFaa, CTCF_HBMEC, CTCF_HBMEC, JUN_Coronary artery smooth muscle, CTCF_AoAF, CTCF_AoAF,	1	+	1620322	14	8.98626e-05	20	1.27626e-10
ACTR3	NM_001277140	1.33509	2.78212	chr2	114647510	114719129	TRUE	TRUE	NFATC1_HUVEC, NFATC1_HUVEC, Epitope tags_HUVEC, RELA_HAEC, RELA_HAEC, RELA_HAEC, RELA_HAEC,	TRUE	NFATC1_HUVEC, NFATC1_HUVEC, Epitope tags_HUVEC, RELA_HAEC, RELA_HAEC, RELA_HAEC, RELA_HAEC,	1	+	SLC35F5	NM_025181	0.610524	0.803841	chr2	114514400	114470368	TRUE	TRUE	ELK3_HUVEC, NFATC1_HUVEC, RELA_HAEC, JUN_HAEC, ERG_HAEC, JUND_Coronary artery smooth muscle, JUN_Coronary artery smooth muscle,	TRUE	ELK3_HUVEC, NFATC1_HUVEC, RELA_HAEC, JUN_HAEC, ERG_HAEC, JUND_Coronary artery smooth muscle, JUN_Coronary artery smooth muscle,	1	-	133110	82	5.13713e-06	64	0.000119885
ACTR8	NM_022899	0.290635	0.293652	chr3	53916229	53901093	TRUE	TRUE		TRUE		1	-	DCP1A	NM_001290204	22.8125	6.46934	chr3	53381654	53317444	TRUE	TRUE	ETS1_HUVEC, ETS1_HUVEC, ETS1_HUVEC, ETS1_HUVEC, ETS1_HUVEC, ETS1_HUVEC, ETS1_HUVEC, ETS1_HUVEC, ETS1_HUVEC, MAX_HUVEC, MYC_HUVEC, Epitope tags_HUVEC, MYC_HUVEC, RELA_HAEC, RELA_HAEC, RELA_HAEC, RELA_HAEC, RELA_HAEC, JUN_HAEC, STAG2_Coronary artery endothelial cells,	TRUE	ETS1_HUVEC, ETS1_HUVEC, ETS1_HUVEC, ETS1_HUVEC, ETS1_HUVEC, ETS1_HUVEC, ETS1_HUVEC, ETS1_HUVEC, ETS1_HUVEC, MAX_HUVEC, MYC_HUVEC, Epitope tags_HUVEC, MYC_HUVEC, RELA_HAEC, RELA_HAEC, RELA_HAEC, RELA_HAEC, RELA_HAEC, JUN_HAEC, STAG2_Coronary artery endothelial cells,	1	-	534575	62	0	40	1.89148e-09
ACVR2A	NM_001278579	0.970353	1.50109	chr2	148602085	148688396	TRUE	TRUE	HMGB1_HUVEC, CTCF_HBMEC,	TRUE	HMGB1_HUVEC, CTCF_HBMEC,	1	+	EPC2	NM_015630	3.27103	2.5618	chr2	149402559	149545136	TRUE	TRUE	ELK3_HUVEC, CTCF_HPAF, CTCF_HBMEC,	TRUE	ELK3_HUVEC, CTCF_HPAF, CTCF_HBMEC,	1	+	800474	26	2.44713e-07	16	0.000834327
ACYP1	NM_001107	0	0	chr14	75530752	75519927	TRUE	TRUE		TRUE		1	-	PGF	NM_001207012	86.0063	40.3608	chr14	75422467	75408532	TRUE	TRUE		TRUE		1	-	108285	72	0.000219527	63	0.000408539
ACYP1	NM_001107	0	0	chr14	75530752	75519927	TRUE	TRUE		TRUE		1	-	FLVCR2	NM_001195283	1.56813	0.380331	chr14	76071804	76114512	TRUE	TRUE	TAL1_Primary endothelial cells, TAL1_Primary endothelial cells, Epitope tags_HUVEC, Epitope tags_HUVEC,	TRUE	TAL1_Primary endothelial cells, TAL1_Primary endothelial cells, Epitope tags_HUVEC, Epitope tags_HUVEC,	1	+	541052	26	0.000298131	25	0.000123488
ACYP1	NM_001107	0	0	chr14	75530752	75519927	TRUE	TRUE		TRUE		1	-	RPS6KL1	NM_031464	1.52047	2.11125	chr14	75389145	75370656	TRUE	TRUE	NFE2L2_HAEC, NFE2L2_HAEC, JUN_HAEC, STAG2_Coronary artery endothelial cells,	TRUE	NFE2L2_HAEC, NFE2L2_HAEC, JUN_HAEC, STAG2_Coronary artery endothelial cells,	1	-	141607	65	9.85277e-05	51	0.000961704
ADAM22	NM_004194	0.230329	0.271485	chr7	87563565	87811428	TRUE	FALSE		TRUE		1	+	CROT	NM_001143935	0	0	chr7	86974950	87029112	TRUE	TRUE	NFATC1_HUVEC,	TRUE	NFATC1_HUVEC,	1	+	588615	40	6.77643e-08	24	0.000616687
ADAM23	NM_003812	2.33635	24.2258	chr2	207308367	207485854	TRUE	TRUE	HMGB1_HUVEC, CTCF_HUVEC, STAG2_Coronary artery endothelial cells, STAG1_Coronary artery endothelial cells,	TRUE	HMGB1_HUVEC, CTCF_HUVEC, STAG2_Coronary artery endothelial cells, STAG1_Coronary artery endothelial cells,	1	+	EEF1B2	NM_001037663	5.03731	3.77556	chr2	207024317	207027653	TRUE	TRUE	ELK3_HUVEC, Epitope tags_HUVEC, JUN_HAEC,	TRUE	ELK3_HUVEC, Epitope tags_HUVEC, JUN_HAEC,	1	+	284050	47	2.33158e-05	36	0.00047594
ADAM23	NM_003812	2.33635	24.2258	chr2	207308367	207485854	TRUE	TRUE	HMGB1_HUVEC, CTCF_HUVEC, STAG2_Coronary artery endothelial cells, STAG1_Coronary artery endothelial cells,	TRUE	HMGB1_HUVEC, CTCF_HUVEC, STAG2_Coronary artery endothelial cells, STAG1_Coronary artery endothelial cells,	1	+	PLEKHM3	NM_001080475	2.98158	3.68637	chr2	208890284	208686011	TRUE	TRUE	Epitope tags_HUVEC, EP300_Endothelial Cells,	TRUE	Epitope tags_HUVEC, EP300_Endothelial Cells,	1	-	1581917	20	7.88948e-08	17	6.4832e-07
ADAM23	NM_003812	2.33635	24.2258	chr2	207308367	207485854	TRUE	TRUE	HMGB1_HUVEC, CTCF_HUVEC, STAG2_Coronary artery endothelial cells, STAG1_Coronary artery endothelial cells,	TRUE	HMGB1_HUVEC, CTCF_HUVEC, STAG2_Coronary artery endothelial cells, STAG1_Coronary artery endothelial cells,	1	+	MDH1B	NM_001039845	0	0	chr2	207630273	207602488	TRUE	TRUE	HMGB2_HUVEC, NFE2L2_HAEC, NFE2L2_HAEC, JUN_HAEC, JUN_HAEC, JUND_Coronary artery smooth muscle,	TRUE	HMGB2_HUVEC, NFE2L2_HAEC, NFE2L2_HAEC, JUN_HAEC, JUN_HAEC, JUND_Coronary artery smooth muscle,	1	-	321906	43	3.40418e-05	41	1.31371e-05
ADAM28	NM_001304351	0	0	chr8	24151552	24216531	FALSE	FALSE	TAL1_Primary endothelial cells, TAL1_Primary endothelial cells, Epitope tags_HUVEC, CEBPD_HAEC, EP300_Cardiac progenitor cells,	TRUE	TAL1_Primary endothelial cells, TAL1_Primary endothelial cells, Epitope tags_HUVEC, CEBPD_HAEC, EP300_Cardiac progenitor cells,	1	+	EBF2	NM_022659	0.074031	0	chr8	25902640	25699245	FALSE	FALSE		TRUE		1	-	1751088	14	0.000207071	12	0.000527836
ADAM30	NM_021794	0	0	chr1	120439147	120436155	FALSE	FALSE	CTCF_HUVEC, CTCF_HUVEC, CTCF_HBMEC,	FALSE	CTCF_HUVEC, CTCF_HUVEC, CTCF_HBMEC,	1	-	SEC22B	NM_004892	12.1644	15.8076	chr1	145096406	145116997	TRUE	TRUE	Epitope tags_HUVEC,	TRUE	Epitope tags_HUVEC,	1	+	24657259	13	6.33352e-10	7	0.000663205
ADAM30	NM_021794	0	0	chr1	120439147	120436155	FALSE	FALSE	CTCF_HUVEC, CTCF_HUVEC, CTCF_HBMEC,	FALSE	CTCF_HUVEC, CTCF_HUVEC, CTCF_HBMEC,	1	-	PDE4DIP	NM_001002810	3.31736	5.56494	chr1	144995082	144951760	FALSE	FALSE	EP300_Heart,	FALSE	EP300_Heart,	1	-	24555935	41	0	36	0
ADAM30	NM_021794	0	0	chr1	120439147	120436155	FALSE	FALSE	CTCF_HUVEC, CTCF_HUVEC, CTCF_HBMEC,	FALSE	CTCF_HUVEC, CTCF_HUVEC, CTCF_HBMEC,	1	-	PDE4DIP	NM_022359	3.31736	5.56494	chr1	145076186	144951760	TRUE	TRUE		TRUE		1	-	24637039	9	0.000123924	10	1.53162e-06
ADAMTS1	NM_006988	7.36077	5.55632	chr21	28217728	28208605	TRUE	TRUE	NFATC1_HUVEC, Epitope tags_HUVEC,	TRUE	NFATC1_HUVEC, Epitope tags_HUVEC,	1	-	MAP3K7CL	NM_001286617	0.483043	1.18525	chr21	30449791	30548210	TRUE	TRUE		FALSE		1	+	2232063	13	0.000171713	17	2.16767e-08
ADAMTS1	NM_006988	7.36077	5.55632	chr21	28217728	28208605	TRUE	TRUE	NFATC1_HUVEC, Epitope tags_HUVEC,	TRUE	NFATC1_HUVEC, Epitope tags_HUVEC,	1	-	N6AMT1	NM_013240	0.245858	0.710873	chr21	30257695	30248385	TRUE	TRUE	MAX_HUVEC, SMC1A_Coronary artery endothelial cells,	TRUE	MAX_HUVEC, SMC1A_Coronary artery endothelial cells,	1	-	2039967	16	3.9261e-06	20	6.51394e-11
ADAMTS18	NM_199355	0.131489	1.04649	chr16	77469011	77316024	FALSE	TRUE		TRUE		1	-	VAT1L	NM_020927	2.00475	1.81062	chr16	77822460	78014004	FALSE	FALSE		TRUE		1	+	353449	37	0.000337327	37	7.1636e-05
ADAMTSL1	NM_001040272	4.02528	8.1293	chr9	18474078	18910947	TRUE	TRUE	TAL1_Primary endothelial cells, TAL1_Primary endothelial cells, HMGB2_HUVEC, GATA2_HUVEC, GATA2_HUVEC, JUND_Coronary artery smooth muscle,	TRUE	TAL1_Primary endothelial cells, TAL1_Primary endothelial cells, HMGB2_HUVEC, GATA2_HUVEC, GATA2_HUVEC, JUND_Coronary artery smooth muscle,	1	+	PLIN2	NM_001122	7.69551	4.29763	chr9	19127604	19115758	TRUE	TRUE	MAX_HUVEC,	TRUE	MAX_HUVEC,	1	-	653526	45	7.08322e-13	25	2.92293e-05
ADAMTSL1	NM_001040272	4.02528	8.1293	chr9	18474078	18910947	TRUE	TRUE	TAL1_Primary endothelial cells, TAL1_Primary endothelial cells, HMGB2_HUVEC, GATA2_HUVEC, GATA2_HUVEC, JUND_Coronary artery smooth muscle,	TRUE	TAL1_Primary endothelial cells, TAL1_Primary endothelial cells, HMGB2_HUVEC, GATA2_HUVEC, GATA2_HUVEC, JUND_Coronary artery smooth muscle,	1	+	RPS6	NM_001010	0.943952	10.1177	chr9	19380235	19376253	TRUE	TRUE	TAL1_Primary endothelial cells, ELK3_HUVEC, NFATC1_HUVEC, NFATC1_HUVEC, Epitope tags_HUVEC, JUN_HAEC, ERG_HAEC, ERG_HAEC, EP300_Endothelial Cells,	TRUE	TAL1_Primary endothelial cells, ELK3_HUVEC, NFATC1_HUVEC, NFATC1_HUVEC, Epitope tags_HUVEC, JUN_HAEC, ERG_HAEC, ERG_HAEC, EP300_Endothelial Cells,	1	-	906157	48	0	33	6.94017e-11
ADAMTSL1	NM_001040272	4.02528	8.1293	chr9	18474078	18910947	TRUE	TRUE	TAL1_Primary endothelial cells, TAL1_Primary endothelial cells, HMGB2_HUVEC, GATA2_HUVEC, GATA2_HUVEC, JUND_Coronary artery smooth muscle,	TRUE	TAL1_Primary endothelial cells, TAL1_Primary endothelial cells, HMGB2_HUVEC, GATA2_HUVEC, GATA2_HUVEC, JUND_Coronary artery smooth muscle,	1	+	SAXO1	NM_001287049	0	0	chr9	19049352	18927657	TRUE	TRUE	NFATC1_HUVEC, NFATC1_HUVEC, RAD21_HUVEC, CTCF_HUVEC, Epitope tags_HUVEC, CTCF_HUVEC, CTCF_HUVEC, CTCF_HUVEC, CTCF_HUVEC, CTCF_HUVEC, CTCF_HUVEC, CTCF_HPAF, CTCF_HPAF, CTCF_HCM, CTCF_HCM, CTCF_HCFaa, CTCF_HBMEC, CTCF_HBMEC, SMC1A_Coronary artery endothelial cells, STAG1_Coronary artery endothelial cells, CTCF_AoAF,	TRUE	NFATC1_HUVEC, NFATC1_HUVEC, RAD21_HUVEC, CTCF_HUVEC, Epitope tags_HUVEC, CTCF_HUVEC, CTCF_HUVEC, CTCF_HUVEC, CTCF_HUVEC, CTCF_HUVEC, CTCF_HUVEC, CTCF_HPAF, CTCF_HPAF, CTCF_HCM, CTCF_HCM, CTCF_HCFaa, CTCF_HBMEC, CTCF_HBMEC, SMC1A_Coronary artery endothelial cells, STAG1_Coronary artery endothelial cells, CTCF_AoAF,	1	-	575274	64	0	52	0
ADAMTSL1	NM_001040272	4.02528	8.1293	chr9	18474078	18910947	TRUE	TRUE	TAL1_Primary endothelial cells, TAL1_Primary endothelial cells, HMGB2_HUVEC, GATA2_HUVEC, GATA2_HUVEC, JUND_Coronary artery smooth muscle,	TRUE	TAL1_Primary endothelial cells, TAL1_Primary endothelial cells, HMGB2_HUVEC, GATA2_HUVEC, GATA2_HUVEC, JUND_Coronary artery smooth muscle,	1	+	SAXO1	NM_001287050	0	0	chr9	19033256	18927657	FALSE	FALSE		FALSE		1	-	559178	60	0	44	1.12288e-12
ADAMTSL1	NM_001040272	4.02528	8.1293	chr9	18474078	18910947	TRUE	TRUE	TAL1_Primary endothelial cells, TAL1_Primary endothelial cells, HMGB2_HUVEC, GATA2_HUVEC, GATA2_HUVEC, JUND_Coronary artery smooth muscle,	TRUE	TAL1_Primary endothelial cells, TAL1_Primary endothelial cells, HMGB2_HUVEC, GATA2_HUVEC, GATA2_HUVEC, JUND_Coronary artery smooth muscle,	1	+	FOCAD-AS1	NR_121601	0	0	chr9	20684749	20683300	TRUE	TRUE	TAL1_Primary endothelial cells, HMGB1_HUVEC, FOS_HUVEC, JUN_HUVEC, FOS_HUVEC, JUN_HAEC, JUND_Coronary artery smooth muscle, JUN_Coronary artery smooth muscle,	TRUE	TAL1_Primary endothelial cells, HMGB1_HUVEC, FOS_HUVEC, JUN_HUVEC, FOS_HUVEC, JUN_HAEC, JUND_Coronary artery smooth muscle, JUN_Coronary artery smooth muscle,	1	-	2210671	11	0.000782874	11	0.000192295
ADAR	NM_001025107	57.2578	119.003	chr1	154600456	154554533	TRUE	TRUE	MAX_HUVEC, GATA2_HUVEC, MYC_HUVEC, MYC_HUVEC,	TRUE	MAX_HUVEC, GATA2_HUVEC, MYC_HUVEC, MYC_HUVEC,	1	-	PBXIP1	NM_020524	21.9704	11.4533	chr1	154928567	154916558	TRUE	TRUE	TAL1_Primary endothelial cells, CTCF_HUVEC, CTCF_HUVEC, CTCF_HPAF, CTCF_HPAF, CTCF_HCM, CTCF_HCM, CTCF_HBMEC, RELA_HAEC, STAG2_Coronary artery endothelial cells, STAG1_Coronary artery endothelial cells, CTCF_AoAF,	TRUE	TAL1_Primary endothelial cells, CTCF_HUVEC, CTCF_HUVEC, CTCF_HPAF, CTCF_HPAF, CTCF_HCM, CTCF_HCM, CTCF_HBMEC, RELA_HAEC, STAG2_Coronary artery endothelial cells, STAG1_Coronary artery endothelial cells, CTCF_AoAF,	1	-	328111	39	0.00019767	44	2.49053e-06
ADAT1	NM_012091	54.4436	47.2546	chr16	75657221	75632246	TRUE	TRUE	ETS1_HUVEC, ETS1_HUVEC, NFATC1_HUVEC, ETS1_HUVEC, ETS1_HUVEC, ETS1_HUVEC, ETS1_HUVEC, MAX_HUVEC, Epitope tags_HUVEC, RELA_HAEC, JUN_HAEC,	TRUE	ETS1_HUVEC, ETS1_HUVEC, NFATC1_HUVEC, ETS1_HUVEC, ETS1_HUVEC, ETS1_HUVEC, ETS1_HUVEC, MAX_HUVEC, Epitope tags_HUVEC, RELA_HAEC, JUN_HAEC,	1	-	MON1B	NM_001286639	18.5367	7.52815	chr16	77224815	77233543	TRUE	TRUE	Epitope tags_HUVEC, JUN_HAEC,	TRUE	Epitope tags_HUVEC, JUN_HAEC,	1	+	1567594	33	0	24	2.18414e-12
ADAT2	NM_001286259	1.42266	4.61265	chr6	143763814	143743968	FALSE	FALSE		TRUE		1	-	AIG1	NM_001286587	11.9642	10.2636	chr6	143380499	143661480	TRUE	TRUE		TRUE		1	+	383315	59	2.46052e-10	42	1.25316e-06
ADCK2	NM_052853	3.57099	4.50017	chr7	140372952	140394908	TRUE	TRUE		TRUE		1	+	KIAA1147	NM_001080392	1.9631	4.17571	chr7	141401953	141356527	TRUE	TRUE	HMGB1_HUVEC, RELA_HAEC,	TRUE	HMGB1_HUVEC, RELA_HAEC,	1	-	1029001	25	4.90195e-06	32	3.53624e-11
ADCK2	NM_052853	3.57099	4.50017	chr7	140372952	140394908	TRUE	TRUE		TRUE		1	+	MRPS33	NM_016071	0.073331	0	chr7	140714781	140705960	TRUE	TRUE	ETS1_HUVEC, CTCF_HUVEC, Epitope tags_HUVEC, CTCF_HUVEC, CTCF_HUVEC, CTCF_HUVEC, CTCF_HUVEC, CTCF_HUVEC, CTCF_HBMEC, ERG_HAEC, RELA_HAEC, ERG_HAEC, ERG_HAEC,	TRUE	ETS1_HUVEC, CTCF_HUVEC, Epitope tags_HUVEC, CTCF_HUVEC, CTCF_HUVEC, CTCF_HUVEC, CTCF_HUVEC, CTCF_HUVEC, CTCF_HBMEC, ERG_HAEC, RELA_HAEC, ERG_HAEC, ERG_HAEC,	1	-	341829	71	3.33067e-13	62	3.47178e-12
ADCK4	NM_001142555	NA	NA	chr19	41221011	41197433	TRUE	TRUE	TAL1_Primary endothelial cells, TAL1_Primary endothelial cells, HMGB1_HUVEC, FOS_HUVEC, FOS_HUVEC, NFE2L2_HAEC, RELA_HAEC, RELA_HAEC, RELA_HAEC, RELA_HAEC, RELA_HAEC, JUN_HAEC, JUN_HAEC, JUND_Coronary artery smooth muscle, JUN_Coronary artery smooth muscle, STAG2_Coronary artery endothelial cells, EP300_Cardiac progenitor cells,	TRUE	TAL1_Primary endothelial cells, TAL1_Primary endothelial cells, HMGB1_HUVEC, FOS_HUVEC, FOS_HUVEC, NFE2L2_HAEC, RELA_HAEC, RELA_HAEC, RELA_HAEC, RELA_HAEC, RELA_HAEC, JUN_HAEC, JUN_HAEC, JUND_Coronary artery smooth muscle, JUN_Coronary artery smooth muscle, STAG2_Coronary artery endothelial cells, EP300_Cardiac progenitor cells,	1	-	NUMBL	NM_001289979	37.0791	27.6359	chr19	41196563	41171811	TRUE	TRUE	RELA_HAEC, RELA_HAEC,	TRUE	RELA_HAEC, RELA_HAEC,	1	-	24448	205	1.0545e-06	140	0.000378541
ADCK4	NM_001142555	NA	NA	chr19	41221011	41197433	TRUE	TRUE	TAL1_Primary endothelial cells, TAL1_Primary endothelial cells, HMGB1_HUVEC, FOS_HUVEC, FOS_HUVEC, NFE2L2_HAEC, RELA_HAEC, RELA_HAEC, RELA_HAEC, RELA_HAEC, RELA_HAEC, JUN_HAEC, JUN_HAEC, JUND_Coronary artery smooth muscle, JUN_Coronary artery smooth muscle, STAG2_Coronary artery endothelial cells, EP300_Cardiac progenitor cells,	TRUE	TAL1_Primary endothelial cells, TAL1_Primary endothelial cells, HMGB1_HUVEC, FOS_HUVEC, FOS_HUVEC, NFE2L2_HAEC, RELA_HAEC, RELA_HAEC, RELA_HAEC, RELA_HAEC, RELA_HAEC, JUN_HAEC, JUN_HAEC, JUND_Coronary artery smooth muscle, JUN_Coronary artery smooth muscle, STAG2_Coronary artery endothelial cells, EP300_Cardiac progenitor cells,	1	-	B3GNT8	NM_198540	1.22123	2.16468	chr19	41934635	41931263	TRUE	TRUE	TAL1_Primary endothelial cells, GATA2_HUVEC,	FALSE	TAL1_Primary endothelial cells, GATA2_HUVEC,	1	-	713624	31	6.34893e-08	20	0.000219762
ADCY6	NM_015270	3.20381	1.71445	chr12	49177877	49159974	FALSE	FALSE		FALSE		1	-	GDF11	NM_005811	3.90577	3.71082	chr12	56137063	56146665	TRUE	TRUE	HMGB1_HUVEC,	TRUE	HMGB1_HUVEC,	1	+	6959186	12	5.46417e-07	9	5.64379e-05
ADCY8	NM_001115	0	0	chr8	132052835	131792546	FALSE	FALSE		FALSE		1	-	EFR3A	NM_015137	0.899648	2.02754	chr8	132916355	133025886	TRUE	TRUE	HMGB1_HUVEC, Epitope tags_HUVEC,	TRUE	HMGB1_HUVEC, Epitope tags_HUVEC,	1	+	863520	59	0	59	0
ADCY8	NM_001115	0	0	chr8	132052835	131792546	FALSE	FALSE		FALSE		1	-	OC90	NM_001080399	0	0	chr8	133071627	133036466	FALSE	FALSE		FALSE		1	-	1018792	50	0	38	3.21965e-14
ADCY8	NM_001115	0	0	chr8	132052835	131792546	FALSE	FALSE		FALSE		1	-	LRRC6	NM_012472	0	1.86	chr8	133687863	133584200	TRUE	TRUE		TRUE		1	-	1635028	14	8.98626e-05	16	4.77131e-07
ADD2	NM_001185054	0.820572	0.562336	chr2	70995375	70889215	FALSE	TRUE	EZH2_HUVEC, CTCF_HCM,	TRUE	EZH2_HUVEC, CTCF_HCM,	1	-	ATP6V1B1-AS1	NR_110273	0	0	chr2	71175741	71169142	TRUE	TRUE	FOS_HUVEC, CTCF_HUVEC, CTCF_HUVEC, CTCF_HUVEC, CTCF_HUVEC, CTCF_HUVEC, CTCF_HUVEC, CTCF_HUVEC, CTCF_HPAF, CTCF_HPAF, CTCF_HCM, CTCF_HCM, CTCF_HCFaa, CTCF_HBMEC, CTCF_HBMEC, JUN_HAEC, JUN_HAEC, SMC1A_Coronary artery endothelial cells, CTCF_AoAF, CTCF_AoAF,	TRUE	FOS_HUVEC, CTCF_HUVEC, CTCF_HUVEC, CTCF_HUVEC, CTCF_HUVEC, CTCF_HUVEC, CTCF_HUVEC, CTCF_HUVEC, CTCF_HPAF, CTCF_HPAF, CTCF_HCM, CTCF_HCM, CTCF_HCFaa, CTCF_HBMEC, CTCF_HBMEC, JUN_HAEC, JUN_HAEC, SMC1A_Coronary artery endothelial cells, CTCF_AoAF, CTCF_AoAF,	1	-	180366	108	5.32907e-15	82	1.33811e-10
ADGRF5	NM_001098518	2.14898	0.673022	chr6	46889714	46820241	FALSE	FALSE	Epitope tags_HUVEC,	TRUE	Epitope tags_HUVEC,	1	-	TNFRSF21	NM_014452	15.1083	17.5013	chr6	47277683	47199262	TRUE	TRUE	NFATC1_HUVEC, NFATC1_HUVEC, RAD21_HUVEC, RAD21_HUVEC, RAD21_HUVEC, RAD21_HUVEC, MAX_HUVEC, CTCF_HUVEC, CTCF_HUVEC, CTCF_HUVEC, CTCF_HUVEC, CTCF_HUVEC, CTCF_HUVEC, CTCF_HUVEC, CTCF_HPAF, CTCF_HPAF, CTCF_HCM, CTCF_HCM, CTCF_HCFaa, CTCF_HBMEC, CTCF_HBMEC, RELA_HAEC, SMC1A_Coronary artery endothelial cells, STAG2_Coronary artery endothelial cells, STAG1_Coronary artery endothelial cells, CTCF_AoAF, C…	TRUE	NFATC1_HUVEC, NFATC1_HUVEC, RAD21_HUVEC, RAD21_HUVEC, RAD21_HUVEC, RAD21_HUVEC, MAX_HUVEC, CTCF_HUVEC, CTCF_HUVEC, CTCF_HUVEC, CTCF_HUVEC, CTCF_HUVEC, CTCF_HUVEC, CTCF_HUVEC, CTCF_HPAF, CTCF_HPAF, CTCF_HCM, CTCF_HCM, CTCF_HCFaa, CTCF_HBMEC, CTCF_HBMEC, RELA_HAEC, SMC1A_Coronary artery endothelial cells, STAG2_Coronary artery endothelial cells, STAG1_Coronary artery endothelial cells, CTCF_AoAF, C…	1	-	387969	49	2.23828e-07	41	2.33908e-06
ADGRF5	NM_001098518	2.14898	0.673022	chr6	46889714	46820241	FALSE	FALSE	Epitope tags_HUVEC,	TRUE	Epitope tags_HUVEC,	1	-	CD2AP	NM_012120	14.4233	12.0375	chr6	47445524	47594996	TRUE	TRUE		TRUE		1	+	555810	82	0	70	0
ADGRF5	NM_001098518	2.14898	0.673022	chr6	46889714	46820241	FALSE	FALSE	Epitope tags_HUVEC,	TRUE	Epitope tags_HUVEC,	1	-	C6orf141	NM_001145652	3.25049	6.42377	chr6	49518112	49519808	TRUE	TRUE		TRUE		1	+	2628398	11	0.000410147	26	0
ADGRF5	NM_001098518	2.14898	0.673022	chr6	46889714	46820241	FALSE	FALSE	Epitope tags_HUVEC,	TRUE	Epitope tags_HUVEC,	1	-	ENPP4	NM_014936	1.48667	0.54555	chr6	46097700	46114436	TRUE	TRUE		TRUE		1	+	792014	31	3.3018e-08	19	0.000353385
ADGRF5	NM_001098518	2.14898	0.673022	chr6	46889714	46820241	FALSE	FALSE	Epitope tags_HUVEC,	TRUE	Epitope tags_HUVEC,	1	-	MCM3	NM_001270472	0.409225	0.229692	chr6	52149679	52128811	TRUE	TRUE	E2F1_Wharton Jelly, E2F1_Wharton Jelly, E2F1_Wharton Jelly, RELA_HAEC, JUN_HAEC,	TRUE	E2F1_Wharton Jelly, E2F1_Wharton Jelly, E2F1_Wharton Jelly, RELA_HAEC, JUN_HAEC,	1	-	5259965	8	0.000309328	7	0.000567032
ADGRG7	NM_032787	0	0	chr3	100328432	100414323	FALSE	FALSE		FALSE		1	+	TMEM45A	NM_018004	2.41171	2.28854	chr3	100211462	100296285	TRUE	TRUE	TCF21_Coronary artery smooth muscle, TCF21_Coronary artery smooth muscle,	TRUE	TCF21_Coronary artery smooth muscle, TCF21_Coronary artery smooth muscle,	1	+	116970	130	1.78191e-12	108	1.74676e-10
ADH4	NM_000670	0	0	chr4	100065449	100044832	TRUE	FALSE		TRUE		1	-	ADH5	NM_000671	3.08424	2.49987	chr4	100009939	99992129	TRUE	TRUE	NFATC1_HUVEC, NFATC1_HUVEC, Epitope tags_HUVEC,	TRUE	NFATC1_HUVEC, NFATC1_HUVEC, Epitope tags_HUVEC,	1	-	55510	138	9.07093e-06	117	4.12897e-05
ADH4	NM_000670	0	0	chr4	100065449	100044832	TRUE	FALSE		TRUE		1	-	STPG2	NM_174952	0.176569	0.189767	chr4	99064391	98480024	TRUE	TRUE	Epitope tags_HUVEC, CTCF_HUVEC, CTCF_HUVEC, CTCF_HPAF, CTCF_HCM, CTCF_HCFaa, CTCF_HBMEC, CTCF_HBMEC,	TRUE	Epitope tags_HUVEC, CTCF_HUVEC, CTCF_HUVEC, CTCF_HPAF, CTCF_HCM, CTCF_HCFaa, CTCF_HBMEC, CTCF_HBMEC,	1	-	1001058	44	8.88178e-16	24	4.01286e-06
ADH5	NM_000671	3.08424	2.49987	chr4	100009939	99992129	TRUE	TRUE	NFATC1_HUVEC, NFATC1_HUVEC, Epitope tags_HUVEC,	TRUE	NFATC1_HUVEC, NFATC1_HUVEC, Epitope tags_HUVEC,	1	-	rs991316	n/a	NA	NA	chr4	100322445	100322445	FALSE	FALSE		FALSE		2	+	312506	120	0	81	0
ADH5	NM_000671	3.08424	2.49987	chr4	100009939	99992129	TRUE	TRUE	NFATC1_HUVEC, NFATC1_HUVEC, Epitope tags_HUVEC,	TRUE	NFATC1_HUVEC, NFATC1_HUVEC, Epitope tags_HUVEC,	1	-	RAP1GDS1	NM_001100426	19.2665	17.0347	chr4	99182526	99365012	TRUE	TRUE	NFATC1_HUVEC, NFATC1_HUVEC, HMGB1_HUVEC, Epitope tags_HUVEC,	TRUE	NFATC1_HUVEC, NFATC1_HUVEC, HMGB1_HUVEC, Epitope tags_HUVEC,	1	+	827413	91	0	75	0
ADH5	NM_000671	3.08424	2.49987	chr4	100009939	99992129	TRUE	TRUE	NFATC1_HUVEC, NFATC1_HUVEC, Epitope tags_HUVEC,	TRUE	NFATC1_HUVEC, NFATC1_HUVEC, Epitope tags_HUVEC,	1	-	TSPAN5	NM_005723	4.8069	13.9587	chr4	99579812	99391517	TRUE	TRUE	HMGB1_HUVEC,	TRUE	HMGB1_HUVEC,	1	-	430127	64	4.70735e-14	53	9.91029e-12
ADH5	NM_000671	3.08424	2.49987	chr4	100009939	99992129	TRUE	TRUE	NFATC1_HUVEC, NFATC1_HUVEC, Epitope tags_HUVEC,	TRUE	NFATC1_HUVEC, NFATC1_HUVEC, Epitope tags_HUVEC,	1	-	H2AFZ	NM_002106	3.65888	1.82864	chr4	100871512	100869243	TRUE	TRUE	NFATC1_HUVEC, NFATC1_HUVEC, HMGB1_HUVEC, MAX_HUVEC, Epitope tags_HUVEC, JUN_HAEC,	TRUE	NFATC1_HUVEC, NFATC1_HUVEC, HMGB1_HUVEC, MAX_HUVEC, Epitope tags_HUVEC, JUN_HAEC,	1	-	861573	30	2.55425e-09	26	1.66973e-08
ADH5	NM_000671	3.08424	2.49987	chr4	100009939	99992129	TRUE	TRUE	NFATC1_HUVEC, NFATC1_HUVEC, Epitope tags_HUVEC,	TRUE	NFATC1_HUVEC, NFATC1_HUVEC, Epitope tags_HUVEC,	1	-	RUFY3	NM_001037442	2.86208	3.61722	chr4	71587558	71674339	TRUE	FALSE	JUND_Coronary artery smooth muscle,	TRUE	JUND_Coronary artery smooth muscle,	1	+	28422381	6	0.000394069	7	2.71003e-06
ADH5	NM_000671	3.08424	2.49987	chr4	100009939	99992129	TRUE	TRUE	NFATC1_HUVEC, NFATC1_HUVEC, Epitope tags_HUVEC,	TRUE	NFATC1_HUVEC, NFATC1_HUVEC, Epitope tags_HUVEC,	1	-	SMARCAD1	NM_001128429	1.74443	1.14877	chr4	95128758	95212443	TRUE	TRUE	TAL1_Primary endothelial cells, TAL1_Primary endothelial cells, ELK3_HUVEC, NFATC1_HUVEC, Epitope tags_HUVEC, RELA_HAEC, CEBPD_HAEC, JUND_Coronary artery smooth muscle, JUN_Coronary artery smooth muscle,	TRUE	TAL1_Primary endothelial cells, TAL1_Primary endothelial cells, ELK3_HUVEC, NFATC1_HUVEC, Epitope tags_HUVEC, RELA_HAEC, CEBPD_HAEC, JUND_Coronary artery smooth muscle, JUN_Coronary artery smooth muscle,	1	+	4881181	26	0	15	6.4504e-14
ADH5	NM_000671	3.08424	2.49987	chr4	100009939	99992129	TRUE	TRUE	NFATC1_HUVEC, NFATC1_HUVEC, Epitope tags_HUVEC,	TRUE	NFATC1_HUVEC, NFATC1_HUVEC, Epitope tags_HUVEC,	1	-	MANBA	NM_005908	1.66867	1.95159	chr4	103682151	103552642	TRUE	TRUE		TRUE		1	-	3672212	17	0	7	0.000493171
ADH5	NM_000671	3.08424	2.49987	chr4	100009939	99992129	TRUE	TRUE	NFATC1_HUVEC, NFATC1_HUVEC, Epitope tags_HUVEC,	TRUE	NFATC1_HUVEC, NFATC1_HUVEC, Epitope tags_HUVEC,	1	-	DDIT4L	NM_145244	1.20474	0.107349	chr4	101111655	101107026	TRUE	FALSE		TRUE		1	-	1101716	18	5.13406e-05	15	0.000244679
ADH5	NM_000671	3.08424	2.49987	chr4	100009939	99992129	TRUE	TRUE	NFATC1_HUVEC, NFATC1_HUVEC, Epitope tags_HUVEC,	TRUE	NFATC1_HUVEC, NFATC1_HUVEC, Epitope tags_HUVEC,	1	-	DNAJB14	NM_001031723	0.839351	2.30287	chr4	100867883	100817406	TRUE	TRUE		TRUE		1	-	857944	20	0.000241013	18	0.000291403
ADH5	NM_000671	3.08424	2.49987	chr4	100009939	99992129	TRUE	TRUE	NFATC1_HUVEC, NFATC1_HUVEC, Epitope tags_HUVEC,	TRUE	NFATC1_HUVEC, NFATC1_HUVEC, Epitope tags_HUVEC,	1	-	LAMTOR3	NM_001243736	0.816426	0.917844	chr4	100815703	100799494	TRUE	TRUE	HMGB1_HUVEC, Epitope tags_HUVEC, JUN_HAEC,	TRUE	HMGB1_HUVEC, Epitope tags_HUVEC, JUN_HAEC,	1	-	805764	47	0	30	2.33882e-11
ADH5	NM_000671	3.08424	2.49987	chr4	100009939	99992129	TRUE	TRUE	NFATC1_HUVEC, NFATC1_HUVEC, Epitope tags_HUVEC,	TRUE	NFATC1_HUVEC, NFATC1_HUVEC, Epitope tags_HUVEC,	1	-	UBA6	NM_018227	0.589128	1.25955	chr4	68566889	68481478	TRUE	TRUE	TAL1_Primary endothelial cells, TAL1_Primary endothelial cells, MAX_HUVEC, MYC_HUVEC, Epitope tags_HUVEC, CTCF_HUVEC, MYC_HUVEC, CTCF_HCM, CTCF_HBMEC, RELA_HAEC, JUN_HAEC,	TRUE	TAL1_Primary endothelial cells, TAL1_Primary endothelial cells, MAX_HUVEC, MYC_HUVEC, Epitope tags_HUVEC, CTCF_HUVEC, MYC_HUVEC, CTCF_HCM, CTCF_HBMEC, RELA_HAEC, JUN_HAEC,	1	-	31443050	8	0.000437455	7	0.000785553
ADH5	NM_000671	3.08424	2.49987	chr4	100009939	99992129	TRUE	TRUE	NFATC1_HUVEC, NFATC1_HUVEC, Epitope tags_HUVEC,	TRUE	NFATC1_HUVEC, NFATC1_HUVEC, Epitope tags_HUVEC,	1	-	SLC9B1	NM_001100874	0.472095	0	chr4	103940896	103806204	TRUE	TRUE	RELA_HAEC, JUN_HAEC, CEBPD_HAEC,	TRUE	RELA_HAEC, JUN_HAEC, CEBPD_HAEC,	1	-	3930957	11	0.000156494	9	0.000815443
ADH5	NM_000671	3.08424	2.49987	chr4	100009939	99992129	TRUE	TRUE	NFATC1_HUVEC, NFATC1_HUVEC, Epitope tags_HUVEC,	TRUE	NFATC1_HUVEC, NFATC1_HUVEC, Epitope tags_HUVEC,	1	-	STPG2	NM_174952	0.176569	0.189767	chr4	99064391	98480024	TRUE	TRUE	Epitope tags_HUVEC, CTCF_HUVEC, CTCF_HUVEC, CTCF_HPAF, CTCF_HCM, CTCF_HCFaa, CTCF_HBMEC, CTCF_HBMEC,	TRUE	Epitope tags_HUVEC, CTCF_HUVEC, CTCF_HUVEC, CTCF_HPAF, CTCF_HCM, CTCF_HCFaa, CTCF_HBMEC, CTCF_HBMEC,	1	-	945548	139	0	124	0
ADH5	NM_000671	3.08424	2.49987	chr4	100009939	99992129	TRUE	TRUE	NFATC1_HUVEC, NFATC1_HUVEC, Epitope tags_HUVEC,	TRUE	NFATC1_HUVEC, NFATC1_HUVEC, Epitope tags_HUVEC,	1	-	TIGD2	NM_145715	0.060085	0.204874	chr4	90033967	90036052	TRUE	TRUE	CTCF_HUVEC, CTCF_HUVEC, CTCF_HUVEC, CTCF_HUVEC, CTCF_HPAF, CTCF_HPAF, CTCF_HCM, CTCF_HCFaa, CTCF_HBMEC, CTCF_HBMEC, SMC1A_Coronary artery endothelial cells, STAG2_Coronary artery endothelial cells, STAG1_Coronary artery endothelial cells, CTCF_AoAF,	TRUE	CTCF_HUVEC, CTCF_HUVEC, CTCF_HUVEC, CTCF_HUVEC, CTCF_HPAF, CTCF_HPAF, CTCF_HCM, CTCF_HCFaa, CTCF_HBMEC, CTCF_HBMEC, SMC1A_Coronary artery endothelial cells, STAG2_Coronary artery endothelial cells, STAG1_Coronary artery endothelial cells, CTCF_AoAF,	1	+	9975972	15	1.75149e-11	10	2.01926e-06
ADH5	NM_000671	3.08424	2.49987	chr4	100009939	99992129	TRUE	TRUE	NFATC1_HUVEC, NFATC1_HUVEC, Epitope tags_HUVEC,	TRUE	NFATC1_HUVEC, NFATC1_HUVEC, Epitope tags_HUVEC,	1	-	CENPE	NM_001286734	0.026081	0	chr4	104119566	104026962	TRUE	TRUE	JUN_HAEC, JUN_Coronary artery smooth muscle, STAG2_Coronary artery endothelial cells,	TRUE	JUN_HAEC, JUN_Coronary artery smooth muscle, STAG2_Coronary artery endothelial cells,	1	-	4109627	13	3.95649e-09	10	1.04726e-06
ADH5	NM_000671	3.08424	2.49987	chr4	100009939	99992129	TRUE	TRUE	NFATC1_HUVEC, NFATC1_HUVEC, Epitope tags_HUVEC,	TRUE	NFATC1_HUVEC, NFATC1_HUVEC, Epitope tags_HUVEC,	1	-	ADH4	NM_000670	0	0	chr4	100065449	100044832	TRUE	FALSE		TRUE		1	-	55510	138	9.07093e-06	117	4.12897e-05
ADH5	NM_000671	3.08424	2.49987	chr4	100009939	99992129	TRUE	TRUE	NFATC1_HUVEC, NFATC1_HUVEC, Epitope tags_HUVEC,	TRUE	NFATC1_HUVEC, NFATC1_HUVEC, Epitope tags_HUVEC,	1	-	ADH7	NM_000673	0	0	chr4	100356667	100333417	FALSE	FALSE		FALSE		1	-	346728	80	1.11022e-16	36	0.000116527
ADH5	NM_000671	3.08424	2.49987	chr4	100009939	99992129	TRUE	TRUE	NFATC1_HUVEC, NFATC1_HUVEC, Epitope tags_HUVEC,	TRUE	NFATC1_HUVEC, NFATC1_HUVEC, Epitope tags_HUVEC,	1	-	MIR3684	NR_037455	0	0	chr4	99918537	99918611	TRUE	FALSE	JUND_Coronary artery smooth muscle,	FALSE	JUND_Coronary artery smooth muscle,	1	+	91402	74	0.000906979	75	0.000188383
ADH7	NM_000673	0	0	chr4	100356667	100333417	FALSE	FALSE		FALSE		1	-	ADH5	NM_000671	3.08424	2.49987	chr4	100009939	99992129	TRUE	TRUE	NFATC1_HUVEC, NFATC1_HUVEC, Epitope tags_HUVEC,	TRUE	NFATC1_HUVEC, NFATC1_HUVEC, Epitope tags_HUVEC,	1	-	346728	80	1.11022e-16	36	0.000116527
ADH7	NM_000673	0	0	chr4	100356667	100333417	FALSE	FALSE		FALSE		1	-	STPG2	NM_174952	0.176569	0.189767	chr4	99064391	98480024	TRUE	TRUE	Epitope tags_HUVEC, CTCF_HUVEC, CTCF_HUVEC, CTCF_HPAF, CTCF_HCM, CTCF_HCFaa, CTCF_HBMEC, CTCF_HBMEC,	TRUE	Epitope tags_HUVEC, CTCF_HUVEC, CTCF_HUVEC, CTCF_HPAF, CTCF_HCM, CTCF_HCFaa, CTCF_HBMEC, CTCF_HBMEC,	1	-	1292276	16	1.53806e-05	22	1.05965e-11
ADIPOQ-AS1	NR_046662	0	0	chr3	186573912	186569675	FALSE	FALSE		FALSE		1	-	ST6GAL1	NM_003032	60.2675	49.3373	chr3	186739664	186796341	FALSE	FALSE	TAL1_Primary endothelial cells,	FALSE	TAL1_Primary endothelial cells,	1	+	165752	94	2.06701e-10	83	8.01327e-10
ADK	NM_001123	0.495233	1.27392	chr10	75936246	76469061	TRUE	TRUE	NFATC1_HUVEC, MAX_HUVEC, JUN_HAEC,	TRUE	NFATC1_HUVEC, MAX_HUVEC, JUN_HAEC,	1	+	ADK	NM_001202450	0.495233	1.27392	chr10	75910942	76469061	TRUE	TRUE	HMGB2_HUVEC, CTCF_HPAF, CTCF_HPAF, CTCF_HCM, CTCF_HCFaa, CTCF_HBMEC, RELA_HAEC,	TRUE	HMGB2_HUVEC, CTCF_HPAF, CTCF_HPAF, CTCF_HCM, CTCF_HCFaa, CTCF_HBMEC, RELA_HAEC,	1	+	25304	193	4.90706e-06	175	5.48115e-06
ADK	NM_001202450	0.495233	1.27392	chr10	75910942	76469061	TRUE	TRUE	HMGB2_HUVEC, CTCF_HPAF, CTCF_HPAF, CTCF_HCM, CTCF_HCFaa, CTCF_HBMEC, RELA_HAEC,	TRUE	HMGB2_HUVEC, CTCF_HPAF, CTCF_HPAF, CTCF_HCM, CTCF_HCFaa, CTCF_HBMEC, RELA_HAEC,	1	+	ADK	NM_001123	0.495233	1.27392	chr10	75936246	76469061	TRUE	TRUE	NFATC1_HUVEC, MAX_HUVEC, JUN_HAEC,	TRUE	NFATC1_HUVEC, MAX_HUVEC, JUN_HAEC,	1	+	25304	193	4.90706e-06	175	5.48115e-06
ADORA3	NM_000677	0.284994	0	chr1	112046743	112042050	FALSE	FALSE		FALSE		1	-	DDX20	NM_007204	1.25495	1.48741	chr1	112298189	112310199	TRUE	TRUE	NFATC1_HUVEC, MAX_HUVEC, CTCF_HUVEC, Epitope tags_HUVEC, CTCF_HUVEC, CTCF_HUVEC, CTCF_HUVEC, CTCF_HUVEC, CTCF_HUVEC, CTCF_HPAF, CTCF_HPAF, CTCF_HCM, CTCF_HCM, CTCF_HCFaa, CTCF_HBMEC, CTCF_HBMEC, RELA_HAEC, RELA_HAEC, RELA_HAEC, RELA_HAEC, RELA_HAEC, JUN_HAEC, JUND_Coronary artery smooth muscle, SMC1A_Coronary artery endothelial cells, STAG2_Coronary artery endothelial cells, STAG1_Coronary artery…	TRUE	NFATC1_HUVEC, MAX_HUVEC, CTCF_HUVEC, Epitope tags_HUVEC, CTCF_HUVEC, CTCF_HUVEC, CTCF_HUVEC, CTCF_HUVEC, CTCF_HUVEC, CTCF_HPAF, CTCF_HPAF, CTCF_HCM, CTCF_HCM, CTCF_HCFaa, CTCF_HBMEC, CTCF_HBMEC, RELA_HAEC, RELA_HAEC, RELA_HAEC, RELA_HAEC, RELA_HAEC, JUN_HAEC, JUND_Coronary artery smooth muscle, SMC1A_Coronary artery endothelial cells, STAG2_Coronary artery endothelial cells, STAG1_Coronary artery…	1	+	251446	84	4.58955e-11	49	4.88257e-05
ADORA3	NM_000677	0.284994	0	chr1	112046743	112042050	FALSE	FALSE		FALSE		1	-	RAP1A	NM_001010935	0.051549	1.03248	chr1	112162404	112259317	TRUE	TRUE	RELA_HAEC, RELA_HAEC, STAG2_Coronary artery endothelial cells,	TRUE	RELA_HAEC, RELA_HAEC, STAG2_Coronary artery endothelial cells,	1	+	115661	79	4.24091e-05	60	0.000811526
ADPRH	NM_001125	0.29176	1.35353	chr3	119298279	119308792	TRUE	TRUE		TRUE		1	+	POPDC2	NM_022135	0.456854	0	chr3	119379404	119360907	FALSE	FALSE		TRUE		1	-	81125	84	0.000134564	68	0.00080795
ADRM1	NM_001281437	4.08024	4.2954	chr20	60877951	60883918	TRUE	TRUE	HMGB1_HUVEC, RAD21_HUVEC, CTCF_HUVEC, CTCF_HUVEC, CTCF_HUVEC, CTCF_HUVEC, CTCF_HUVEC, CTCF_HUVEC, CTCF_HUVEC, CTCF_HPAF, CTCF_HPAF, CTCF_HCM, CTCF_HCM, CTCF_HCFaa, CTCF_HBMEC, CTCF_HBMEC, RELA_HAEC, JUN_HAEC, SMC1A_Coronary artery endothelial cells, STAG2_Coronary artery endothelial cells, STAG1_Coronary artery endothelial cells, CTCF_AoAF, CTCF_AoAF,	TRUE	HMGB1_HUVEC, RAD21_HUVEC, CTCF_HUVEC, CTCF_HUVEC, CTCF_HUVEC, CTCF_HUVEC, CTCF_HUVEC, CTCF_HUVEC, CTCF_HUVEC, CTCF_HPAF, CTCF_HPAF, CTCF_HCM, CTCF_HCM, CTCF_HCFaa, CTCF_HBMEC, CTCF_HBMEC, RELA_HAEC, JUN_HAEC, SMC1A_Coronary artery endothelial cells, STAG2_Coronary artery endothelial cells, STAG1_Coronary artery endothelial cells, CTCF_AoAF, CTCF_AoAF,	1	+	RPS21	NM_001024	1.51195	1.50819	chr20	60962120	60963576	TRUE	TRUE	Epitope tags_HUVEC, JUN_HAEC,	TRUE	Epitope tags_HUVEC, JUN_HAEC,	1	+	84169	112	1.60097e-07	104	8.72237e-08
ADSS	NM_001126	1.01053	1.21347	chr1	244615436	244571793	TRUE	TRUE	NFATC1_HUVEC, MAX_HUVEC, CTCF_HUVEC, CTCF_HUVEC, CTCF_HUVEC, CTCF_HPAF, CTCF_HPAF, CTCF_HCM, CTCF_HCFaa, CTCF_HBMEC, RELA_HAEC, RELA_HAEC, RELA_HAEC, JUN_HAEC, STAG2_Coronary artery endothelial cells, STAG1_Coronary artery endothelial cells, CTCF_AoAF,	TRUE	NFATC1_HUVEC, MAX_HUVEC, CTCF_HUVEC, CTCF_HUVEC, CTCF_HUVEC, CTCF_HPAF, CTCF_HPAF, CTCF_HCM, CTCF_HCFaa, CTCF_HBMEC, RELA_HAEC, RELA_HAEC, RELA_HAEC, JUN_HAEC, STAG2_Coronary artery endothelial cells, STAG1_Coronary artery endothelial cells, CTCF_AoAF,	1	-	MIR3124	NR_036070	0	0	chr1	249120575	249120642	TRUE	TRUE	ETS1_HUVEC, ETS1_HUVEC, ETS1_HUVEC, ETS1_HUVEC, ETS1_HUVEC, ETS1_HUVEC, CTCF_HUVEC, Epitope tags_HUVEC, CTCF_HUVEC, CTCF_HUVEC, CTCF_HUVEC, CTCF_HUVEC, CTCF_HUVEC, CTCF_HUVEC, CTCF_HPAF, CTCF_HPAF, CTCF_HCM, CTCF_HCM, CTCF_HCFaa, CTCF_HBMEC, CTCF_HBMEC, CTCF_AoAF,	TRUE	ETS1_HUVEC, ETS1_HUVEC, ETS1_HUVEC, ETS1_HUVEC, ETS1_HUVEC, ETS1_HUVEC, CTCF_HUVEC, Epitope tags_HUVEC, CTCF_HUVEC, CTCF_HUVEC, CTCF_HUVEC, CTCF_HUVEC, CTCF_HUVEC, CTCF_HUVEC, CTCF_HPAF, CTCF_HPAF, CTCF_HCM, CTCF_HCM, CTCF_HCFaa, CTCF_HBMEC, CTCF_HBMEC, CTCF_AoAF,	1	+	4505139	10	0.000619192	10	0.000143955
AFAP1L1	NM_001146337	10.7144	14.1005	chr5	148651400	148721367	TRUE	TRUE	HMGB1_HUVEC,	TRUE	HMGB1_HUVEC,	1	+	ABLIM3	NM_001301015	20.4461	32.0199	chr5	148521045	148640001	TRUE	TRUE	TAL1_Primary endothelial cells, MAX_HUVEC, CTCF_HUVEC, CTCF_HUVEC, CTCF_HUVEC, CTCF_HUVEC, CTCF_HUVEC, CTCF_HUVEC, CTCF_HUVEC, CTCF_HPAF, CTCF_HPAF, CTCF_HCM, CTCF_HCM, CTCF_HCFaa, CTCF_HBMEC, CTCF_HBMEC, SMC1A_Coronary artery endothelial cells, STAG2_Coronary artery endothelial cells, STAG1_Coronary artery endothelial cells, CTCF_AoAF,	TRUE	TAL1_Primary endothelial cells, MAX_HUVEC, CTCF_HUVEC, CTCF_HUVEC, CTCF_HUVEC, CTCF_HUVEC, CTCF_HUVEC, CTCF_HUVEC, CTCF_HUVEC, CTCF_HPAF, CTCF_HPAF, CTCF_HCM, CTCF_HCM, CTCF_HCFaa, CTCF_HBMEC, CTCF_HBMEC, SMC1A_Coronary artery endothelial cells, STAG2_Coronary artery endothelial cells, STAG1_Coronary artery endothelial cells, CTCF_AoAF,	1	+	130355	99	2.12496e-08	91	1.54361e-08
AFAP1L1	NM_001146337	10.7144	14.1005	chr5	148651400	148721367	TRUE	TRUE	HMGB1_HUVEC,	TRUE	HMGB1_HUVEC,	1	+	FGF1	NM_000800	0.072828	0.261705	chr5	142066060	141971742	FALSE	FALSE		TRUE		1	-	6585340	8	1.59724e-05	7	3.77068e-05
AFG3L2	NM_006796	0.039222	3.32476	chr18	12377275	12328942	TRUE	TRUE	HMGB1_HUVEC, MAX_HUVEC, CTCF_HUVEC, CTCF_HBMEC, NFE2L2_HAEC, NFE2L2_HAEC, RELA_HAEC, RELA_HAEC, RELA_HAEC, JUN_HAEC, JUN_HAEC,	TRUE	HMGB1_HUVEC, MAX_HUVEC, CTCF_HUVEC, CTCF_HBMEC, NFE2L2_HAEC, NFE2L2_HAEC, RELA_HAEC, RELA_HAEC, RELA_HAEC, JUN_HAEC, JUN_HAEC,	1	-	SEH1L	NM_001013437	2.11609	3.34545	chr18	12947982	12987536	TRUE	TRUE	NFATC1_HUVEC, MAX_HUVEC, Epitope tags_HUVEC, NFE2L2_HAEC, NFE2L2_HAEC, RELA_HAEC, RELA_HAEC, RELA_HAEC, JUN_HAEC, TCF21_Coronary artery smooth muscle, TCF21_Coronary artery smooth muscle,	TRUE	NFATC1_HUVEC, MAX_HUVEC, Epitope tags_HUVEC, NFE2L2_HAEC, NFE2L2_HAEC, RELA_HAEC, RELA_HAEC, RELA_HAEC, JUN_HAEC, TCF21_Coronary artery smooth muscle, TCF21_Coronary artery smooth muscle,	1	+	570707	49	1.85185e-13	59	0
AFTPH	NM_001002243	0.908569	0.611077	chr2	64751438	64820138	TRUE	TRUE	CTCF_HUVEC, CTCF_HUVEC, CTCF_HUVEC, CTCF_HUVEC, CTCF_HUVEC, CTCF_HUVEC, CTCF_HPAF, CTCF_HPAF, CTCF_HCM, CTCF_HCM, CTCF_HCFaa, CTCF_HBMEC, CTCF_HBMEC, RELA_HAEC, RELA_HAEC, RELA_HAEC, RELA_HAEC, JUN_HAEC, SMC1A_Coronary artery endothelial cells, STAG2_Coronary artery endothelial cells, STAG1_Coronary artery endothelial cells, CTCF_AoAF,	TRUE	CTCF_HUVEC, CTCF_HUVEC, CTCF_HUVEC, CTCF_HUVEC, CTCF_HUVEC, CTCF_HUVEC, CTCF_HPAF, CTCF_HPAF, CTCF_HCM, CTCF_HCM, CTCF_HCFaa, CTCF_HBMEC, CTCF_HBMEC, RELA_HAEC, RELA_HAEC, RELA_HAEC, RELA_HAEC, JUN_HAEC, SMC1A_Coronary artery endothelial cells, STAG2_Coronary artery endothelial cells, STAG1_Coronary artery endothelial cells, CTCF_AoAF,	1	+	SPRED2	NM_001128210	20.0884	13.3683	chr2	65593931	65537984	TRUE	TRUE	TAL1_Primary endothelial cells, TAL1_Primary endothelial cells, FOS_HUVEC, JUN_HUVEC, FOS_HUVEC, FOS_HUVEC, NFE2L2_HAEC, NFE2L2_HAEC, RELA_HAEC, RELA_HAEC, RELA_HAEC, JUNB_HAEC, JUN_HAEC, JUN_HAEC, JUND_Coronary artery smooth muscle, JUN_Coronary artery smooth muscle, TCF21_Coronary artery smooth muscle, EP300_Cardiac progenitor cells,	TRUE	TAL1_Primary endothelial cells, TAL1_Primary endothelial cells, FOS_HUVEC, JUN_HUVEC, FOS_HUVEC, FOS_HUVEC, NFE2L2_HAEC, NFE2L2_HAEC, RELA_HAEC, RELA_HAEC, RELA_HAEC, JUNB_HAEC, JUN_HAEC, JUN_HAEC, JUND_Coronary artery smooth muscle, JUN_Coronary artery smooth muscle, TCF21_Coronary artery smooth muscle, EP300_Cardiac progenitor cells,	1	-	842493	19	0.000522104	23	2.06948e-06
AFTPH	NM_001002243	0.908569	0.611077	chr2	64751438	64820138	TRUE	TRUE	CTCF_HUVEC, CTCF_HUVEC, CTCF_HUVEC, CTCF_HUVEC, CTCF_HUVEC, CTCF_HUVEC, CTCF_HPAF, CTCF_HPAF, CTCF_HCM, CTCF_HCM, CTCF_HCFaa, CTCF_HBMEC, CTCF_HBMEC, RELA_HAEC, RELA_HAEC, RELA_HAEC, RELA_HAEC, JUN_HAEC, SMC1A_Coronary artery endothelial cells, STAG2_Coronary artery endothelial cells, STAG1_Coronary artery endothelial cells, CTCF_AoAF,	TRUE	CTCF_HUVEC, CTCF_HUVEC, CTCF_HUVEC, CTCF_HUVEC, CTCF_HUVEC, CTCF_HUVEC, CTCF_HPAF, CTCF_HPAF, CTCF_HCM, CTCF_HCM, CTCF_HCFaa, CTCF_HBMEC, CTCF_HBMEC, RELA_HAEC, RELA_HAEC, RELA_HAEC, RELA_HAEC, JUN_HAEC, SMC1A_Coronary artery endothelial cells, STAG2_Coronary artery endothelial cells, STAG1_Coronary artery endothelial cells, CTCF_AoAF,	1	+	PELI1	NM_020651	7.30354	13.6493	chr2	64371605	64319785	TRUE	TRUE	NFATC1_HUVEC, NFATC1_HUVEC, HMGB1_HUVEC, RELA_HAEC, RELA_HAEC, JUN_HAEC, SMC1A_Coronary artery endothelial cells, STAG2_Coronary artery endothelial cells, STAG1_Coronary artery endothelial cells,	TRUE	NFATC1_HUVEC, NFATC1_HUVEC, HMGB1_HUVEC, RELA_HAEC, RELA_HAEC, JUN_HAEC, SMC1A_Coronary artery endothelial cells, STAG2_Coronary artery endothelial cells, STAG1_Coronary artery endothelial cells,	1	-	379833	59	4.6934e-10	32	0.000390982
AGBL3	NM_178563	0.15805	0.21599	chr7	134671258	134820530	TRUE	TRUE	Epitope tags_HUVEC, CTCF_HUVEC, CTCF_HUVEC, CTCF_HUVEC, CTCF_HUVEC, CTCF_HPAF, CTCF_HPAF, CTCF_HCM, CTCF_HCM, CTCF_HCFaa, CTCF_HBMEC, CTCF_HBMEC, SMC1A_Coronary artery endothelial cells, CTCF_AoAF,	TRUE	Epitope tags_HUVEC, CTCF_HUVEC, CTCF_HUVEC, CTCF_HUVEC, CTCF_HUVEC, CTCF_HPAF, CTCF_HPAF, CTCF_HCM, CTCF_HCM, CTCF_HCFaa, CTCF_HBMEC, CTCF_HBMEC, SMC1A_Coronary artery endothelial cells, CTCF_AoAF,	1	+	C7orf49	NM_001243753	7.78322	3.25788	chr7	134854226	134850531	TRUE	TRUE	CTCF_HUVEC, CTCF_HUVEC, CTCF_HPAF, CTCF_HBMEC, JUND_Coronary artery smooth muscle,	FALSE	CTCF_HUVEC, CTCF_HUVEC, CTCF_HPAF, CTCF_HBMEC, JUND_Coronary artery smooth muscle,	1	-	182968	93	2.85671e-11	75	5.56108e-09
AGGF1	NM_018046	4.26663	4.31744	chr5	76326209	76361058	TRUE	TRUE	NFATC1_HUVEC, HMGB2_HUVEC, MAX_HUVEC, Epitope tags_HUVEC, RELA_HAEC,	TRUE	NFATC1_HUVEC, HMGB2_HUVEC, MAX_HUVEC, Epitope tags_HUVEC, RELA_HAEC,	1	+	S100Z	NM_130772	0	0	chr5	76145825	76217056	FALSE	FALSE		FALSE		1	+	180384	52	0.000435167	55	3.33825e-05
AGK	NM_018238	2.67794	8.18644	chr7	141251077	141354209	TRUE	TRUE	ETS1_HUVEC, ETS1_HUVEC, ETS1_HUVEC,	TRUE	ETS1_HUVEC, ETS1_HUVEC, ETS1_HUVEC,	1	+	MRPS33	NM_016071	0.073331	0	chr7	140714781	140705960	TRUE	TRUE	ETS1_HUVEC, CTCF_HUVEC, Epitope tags_HUVEC, CTCF_HUVEC, CTCF_HUVEC, CTCF_HUVEC, CTCF_HUVEC, CTCF_HUVEC, CTCF_HBMEC, ERG_HAEC, RELA_HAEC, ERG_HAEC, ERG_HAEC,	TRUE	ETS1_HUVEC, CTCF_HUVEC, Epitope tags_HUVEC, CTCF_HUVEC, CTCF_HUVEC, CTCF_HUVEC, CTCF_HUVEC, CTCF_HUVEC, CTCF_HBMEC, ERG_HAEC, RELA_HAEC, ERG_HAEC, ERG_HAEC,	1	-	536296	65	0	63	0
AGL	NM_000028	1.00346	0.943213	chr1	100315639	100389579	TRUE	TRUE	NFATC1_HUVEC, Epitope tags_HUVEC,	TRUE	NFATC1_HUVEC, Epitope tags_HUVEC,	1	+	SLC35A3	NM_001271684	0.459412	1.15189	chr1	100435344	100492534	TRUE	TRUE		TRUE		1	+	119705	75	0.000110701	86	6.37634e-07
AGL	NM_000028	1.00346	0.943213	chr1	100315639	100389579	TRUE	TRUE	NFATC1_HUVEC, Epitope tags_HUVEC,	TRUE	NFATC1_HUVEC, Epitope tags_HUVEC,	1	+	SASS6	NM_001304829	0.12563	0.338977	chr1	100598651	100549100	TRUE	TRUE	ETS1_HUVEC, ETS1_HUVEC, ETS1_HUVEC, ETS1_HUVEC, ETS1_HUVEC, ETS1_HUVEC, Epitope tags_HUVEC,	TRUE	ETS1_HUVEC, ETS1_HUVEC, ETS1_HUVEC, ETS1_HUVEC, ETS1_HUVEC, ETS1_HUVEC, Epitope tags_HUVEC,	1	-	283012	61	1.8126e-08	48	1.61342e-06
AGO3	NM_024852	0.570254	1.63836	chr1	36396682	36522063	TRUE	TRUE	HMGB1_HUVEC, RELA_HAEC,	TRUE	HMGB1_HUVEC, RELA_HAEC,	1	+	TEKT2	NM_014466	0	0	chr1	36549675	36553876	FALSE	FALSE		TRUE		1	+	152993	75	5.1316e-06	59	0.000104988
AGPAT3	NM_001037553	26.0965	23.5993	chr21	45345278	45407475	FALSE	FALSE		FALSE		1	+	RRP1	NM_003683	0.269906	2.52633	chr21	45209417	45223983	TRUE	TRUE	MAX_HUVEC, MYC_HUVEC, CTCF_HUVEC, CTCF_HUVEC, MYC_HUVEC, CTCF_HUVEC, CTCF_HUVEC, CTCF_HUVEC, CTCF_HPAF, CTCF_HPAF, CTCF_HCM, CTCF_HCM, CTCF_HCFaa, CTCF_HBMEC, CTCF_HBMEC, RELA_HAEC, RELA_HAEC, SMC1A_Coronary artery endothelial cells, CTCF_AoAF, CTCF_AoAF,	TRUE	MAX_HUVEC, MYC_HUVEC, CTCF_HUVEC, CTCF_HUVEC, MYC_HUVEC, CTCF_HUVEC, CTCF_HUVEC, CTCF_HUVEC, CTCF_HPAF, CTCF_HPAF, CTCF_HCM, CTCF_HCM, CTCF_HCFaa, CTCF_HBMEC, CTCF_HBMEC, RELA_HAEC, RELA_HAEC, SMC1A_Coronary artery endothelial cells, CTCF_AoAF, CTCF_AoAF,	1	+	135861	62	0.000805563	69	2.93429e-05
AGPAT4	NM_020133	0.206453	2.16166	chr6	161695107	161551056	TRUE	TRUE	FOS_HUVEC, JUN_HUVEC, FOS_HUVEC, FOS_HUVEC, NFE2L2_HAEC, RELA_HAEC, JUN_HAEC, JUN_HAEC, EP300_Endothelial Cells, JUND_Coronary artery smooth muscle, STAG2_Coronary artery endothelial cells, EP300_Cardiac progenitor cells,	TRUE	FOS_HUVEC, JUN_HUVEC, FOS_HUVEC, FOS_HUVEC, NFE2L2_HAEC, RELA_HAEC, JUN_HAEC, JUN_HAEC, EP300_Endothelial Cells, JUND_Coronary artery smooth muscle, STAG2_Coronary artery endothelial cells, EP300_Cardiac progenitor cells,	1	-	MRPL18	NM_014161	9.13202	5.00092	chr6	160211491	160219461	TRUE	TRUE	NFATC1_HUVEC, NFATC1_HUVEC, RELA_HAEC, JUN_HAEC,	TRUE	NFATC1_HUVEC, NFATC1_HUVEC, RELA_HAEC, JUN_HAEC,	1	+	1483616	15	0.000591262	18	3.16484e-06
AGPAT4	NM_020133	0.206453	2.16166	chr6	161695107	161551056	TRUE	TRUE	FOS_HUVEC, JUN_HUVEC, FOS_HUVEC, FOS_HUVEC, NFE2L2_HAEC, RELA_HAEC, JUN_HAEC, JUN_HAEC, EP300_Endothelial Cells, JUND_Coronary artery smooth muscle, STAG2_Coronary artery endothelial cells, EP300_Cardiac progenitor cells,	TRUE	FOS_HUVEC, JUN_HUVEC, FOS_HUVEC, FOS_HUVEC, NFE2L2_HAEC, RELA_HAEC, JUN_HAEC, JUN_HAEC, EP300_Endothelial Cells, JUND_Coronary artery smooth muscle, STAG2_Coronary artery endothelial cells, EP300_Cardiac progenitor cells,	1	-	IGF2R	NM_000876	2.46097	3.53277	chr6	160390130	160527583	TRUE	TRUE		TRUE		1	+	1304977	17	4.18173e-06	12	0.000535158
AGPS	NM_003659	4.35992	3.52326	chr2	178257470	178408564	TRUE	TRUE	HMGB1_HUVEC,	TRUE	HMGB1_HUVEC,	1	+	HNRNPA3	NM_194247	5.62391	8.72064	chr2	178077421	178088685	TRUE	TRUE	MAX_HUVEC, MYC_HUVEC, MYC_HUVEC, RELA_HAEC, RELA_HAEC, RELA_HAEC, JUN_HAEC,	TRUE	MAX_HUVEC, MYC_HUVEC, MYC_HUVEC, RELA_HAEC, RELA_HAEC, RELA_HAEC, JUN_HAEC,	1	+	180049	71	7.09352e-07	72	2.46394e-08
AGPS	NM_003659	4.35992	3.52326	chr2	178257470	178408564	TRUE	TRUE	HMGB1_HUVEC,	TRUE	HMGB1_HUVEC,	1	+	TTC30A	NM_152275	0.421792	0.52003	chr2	178483694	178479025	TRUE	TRUE	ETS1_HUVEC, ETS1_HUVEC, ETS1_HUVEC, ETS1_HUVEC, ETS1_HUVEC, ETS1_HUVEC, Epitope tags_HUVEC,	TRUE	ETS1_HUVEC, ETS1_HUVEC, ETS1_HUVEC, ETS1_HUVEC, ETS1_HUVEC, ETS1_HUVEC, Epitope tags_HUVEC,	1	-	226224	55	0.000111995	45	0.000593605
AGPS	NM_003659	4.35992	3.52326	chr2	178257470	178408564	TRUE	TRUE	HMGB1_HUVEC,	TRUE	HMGB1_HUVEC,	1	+	HOXD9	NM_014213	0	0	chr2	176987412	176989645	FALSE	FALSE	MAX_HUVEC,	TRUE	MAX_HUVEC,	1	+	1270058	23	2.87709e-10	22	2.94184e-11
AGTPBP1	NM_001286715	1.40584	0.799686	chr9	88356944	88161453	TRUE	TRUE	HMGB1_HUVEC,	TRUE	HMGB1_HUVEC,	1	-	MIR7-1	NR_029605	0.091122	0	chr9	86584772	86584662	FALSE	FALSE		FALSE		1	-	1772172	19	1.6213e-06	17	2.58022e-06
AGXT2	NM_031900	0	0	chr5	35048240	34998205	FALSE	FALSE	FOS_HUVEC, FOS_HUVEC, JUND_Coronary artery smooth muscle,	TRUE	FOS_HUVEC, FOS_HUVEC, JUND_Coronary artery smooth muscle,	1	-	SLC45A2	NM_001012509	0	0	chr5	33984780	33945971	FALSE	FALSE		TRUE		1	-	1063460	18	0.000268458	19	1.81654e-05
AHCTF1	NM_015446	0.236384	0.05871	chr1	247094726	247002401	TRUE	TRUE	ETS1_HUVEC, ETS1_HUVEC, ETS1_HUVEC, NFATC1_HUVEC, NFATC1_HUVEC, HMGB1_HUVEC, ETS1_HUVEC, ETS1_HUVEC, ETS1_HUVEC, ETS1_HUVEC, ETS1_HUVEC, RELA_HAEC, RELA_HAEC,	TRUE	ETS1_HUVEC, ETS1_HUVEC, ETS1_HUVEC, NFATC1_HUVEC, NFATC1_HUVEC, HMGB1_HUVEC, ETS1_HUVEC, ETS1_HUVEC, ETS1_HUVEC, ETS1_HUVEC, ETS1_HUVEC, RELA_HAEC, RELA_HAEC,	1	-	MIR3124	NR_036070	0	0	chr1	249120575	249120642	TRUE	TRUE	ETS1_HUVEC, ETS1_HUVEC, ETS1_HUVEC, ETS1_HUVEC, ETS1_HUVEC, ETS1_HUVEC, CTCF_HUVEC, Epitope tags_HUVEC, CTCF_HUVEC, CTCF_HUVEC, CTCF_HUVEC, CTCF_HUVEC, CTCF_HUVEC, CTCF_HUVEC, CTCF_HPAF, CTCF_HPAF, CTCF_HCM, CTCF_HCM, CTCF_HCFaa, CTCF_HBMEC, CTCF_HBMEC, CTCF_AoAF,	TRUE	ETS1_HUVEC, ETS1_HUVEC, ETS1_HUVEC, ETS1_HUVEC, ETS1_HUVEC, ETS1_HUVEC, CTCF_HUVEC, Epitope tags_HUVEC, CTCF_HUVEC, CTCF_HUVEC, CTCF_HUVEC, CTCF_HUVEC, CTCF_HUVEC, CTCF_HUVEC, CTCF_HPAF, CTCF_HPAF, CTCF_HCM, CTCF_HCM, CTCF_HCFaa, CTCF_HBMEC, CTCF_HBMEC, CTCF_AoAF,	1	+	2025849	13	0.000247982	18	5.81445e-09
AHCY	NM_000687	0.328146	0.389263	chr20	32891215	32868070	TRUE	TRUE	MYC_HUVEC, MYC_HUVEC, RELA_HAEC, RELA_HAEC, RELA_HAEC, JUN_HAEC, STAG2_Coronary artery endothelial cells,	TRUE	MYC_HUVEC, MYC_HUVEC, RELA_HAEC, RELA_HAEC, RELA_HAEC, JUN_HAEC, STAG2_Coronary artery endothelial cells,	1	-	PIGU	NM_080476	0.220793	0.827363	chr20	33265089	33148345	TRUE	TRUE	ETS1_HUVEC, ETS1_HUVEC, ETS1_HUVEC, ETS1_HUVEC, ETS1_HUVEC, ETS1_HUVEC, ETS1_HUVEC, ETS1_HUVEC, ETS1_HUVEC,	TRUE	ETS1_HUVEC, ETS1_HUVEC, ETS1_HUVEC, ETS1_HUVEC, ETS1_HUVEC, ETS1_HUVEC, ETS1_HUVEC, ETS1_HUVEC, ETS1_HUVEC,	1	-	373874	43	9.80072e-06	33	0.000245118
AHCYL1	NM_001242673	1.98634	1.34113	chr1	110527386	110566364	TRUE	TRUE	NFATC1_HUVEC, HMGB1_HUVEC, RAD21_HUVEC, RAD21_HUVEC, RAD21_HUVEC, RAD21_HUVEC, CTCF_HUVEC, CTCF_HUVEC, CTCF_HUVEC, CTCF_HUVEC, CTCF_HUVEC, CTCF_HUVEC, CTCF_HUVEC, CTCF_HPAF, CTCF_HPAF, CTCF_HCM, CTCF_HCM, CTCF_HCFaa, CTCF_HBMEC, CTCF_HBMEC, RELA_HAEC, JUN_HAEC, JUND_Coronary artery smooth muscle, JUN_Coronary artery smooth muscle, SMC1A_Coronary artery endothelial cells, STAG2_Coronary artery end…	TRUE	NFATC1_HUVEC, HMGB1_HUVEC, RAD21_HUVEC, RAD21_HUVEC, RAD21_HUVEC, RAD21_HUVEC, CTCF_HUVEC, CTCF_HUVEC, CTCF_HUVEC, CTCF_HUVEC, CTCF_HUVEC, CTCF_HUVEC, CTCF_HUVEC, CTCF_HPAF, CTCF_HPAF, CTCF_HCM, CTCF_HCM, CTCF_HCFaa, CTCF_HBMEC, CTCF_HBMEC, RELA_HAEC, JUN_HAEC, JUND_Coronary artery smooth muscle, JUN_Coronary artery smooth muscle, SMC1A_Coronary artery endothelial cells, STAG2_Coronary artery end…	1	+	GPR61	NM_031936	0.169839	0.133946	chr1	110082493	110088455	FALSE	FALSE		FALSE		1	+	444893	47	2.17589e-08	44	8.16449e-09
AHCYL1	NM_001242673	1.98634	1.34113	chr1	110527386	110566364	TRUE	TRUE	NFATC1_HUVEC, HMGB1_HUVEC, RAD21_HUVEC, RAD21_HUVEC, RAD21_HUVEC, RAD21_HUVEC, CTCF_HUVEC, CTCF_HUVEC, CTCF_HUVEC, CTCF_HUVEC, CTCF_HUVEC, CTCF_HUVEC, CTCF_HUVEC, CTCF_HPAF, CTCF_HPAF, CTCF_HCM, CTCF_HCM, CTCF_HCFaa, CTCF_HBMEC, CTCF_HBMEC, RELA_HAEC, JUN_HAEC, JUND_Coronary artery smooth muscle, JUN_Coronary artery smooth muscle, SMC1A_Coronary artery endothelial cells, STAG2_Coronary artery end…	TRUE	NFATC1_HUVEC, HMGB1_HUVEC, RAD21_HUVEC, RAD21_HUVEC, RAD21_HUVEC, RAD21_HUVEC, CTCF_HUVEC, CTCF_HUVEC, CTCF_HUVEC, CTCF_HUVEC, CTCF_HUVEC, CTCF_HUVEC, CTCF_HUVEC, CTCF_HPAF, CTCF_HPAF, CTCF_HCM, CTCF_HCM, CTCF_HCFaa, CTCF_HBMEC, CTCF_HBMEC, RELA_HAEC, JUN_HAEC, JUND_Coronary artery smooth muscle, JUN_Coronary artery smooth muscle, SMC1A_Coronary artery endothelial cells, STAG2_Coronary artery end…	1	+	EPS8L3	NM_024526	0	0	chr1	110306644	110292701	TRUE	TRUE	TAL1_Primary endothelial cells, TAL1_Primary endothelial cells, FOS_HUVEC, GATA2_HUVEC, JUN_HUVEC, Epitope tags_HUVEC, FOS_HUVEC, GATA2_HUVEC, NFE2L2_HAEC, RELA_HAEC, RELA_HAEC, JUN_HAEC, JUN_HAEC, JUND_Coronary artery smooth muscle,	TRUE	TAL1_Primary endothelial cells, TAL1_Primary endothelial cells, FOS_HUVEC, GATA2_HUVEC, JUN_HUVEC, Epitope tags_HUVEC, FOS_HUVEC, GATA2_HUVEC, NFE2L2_HAEC, RELA_HAEC, RELA_HAEC, JUN_HAEC, JUN_HAEC, JUND_Coronary artery smooth muscle,	1	-	220742	65	3.54922e-06	56	1.28564e-05
AHCYL2	NM_001130720	0.474753	2.42206	chr7	128864854	129070052	TRUE	TRUE	ETS1_HUVEC, ETS1_HUVEC, ETS1_HUVEC, ETS1_HUVEC, HMGB1_HUVEC, ETS1_HUVEC, ETS1_HUVEC, ETS1_HUVEC, ETS1_HUVEC, ETS1_HUVEC, ETS1_HUVEC, ETS1_HUVEC, ETS1_HUVEC, ETS1_HUVEC, MAX_HUVEC, RELA_HAEC, RELA_HAEC, RELA_HAEC, STAG2_Coronary artery endothelial cells,	TRUE	ETS1_HUVEC, ETS1_HUVEC, ETS1_HUVEC, ETS1_HUVEC, HMGB1_HUVEC, ETS1_HUVEC, ETS1_HUVEC, ETS1_HUVEC, ETS1_HUVEC, ETS1_HUVEC, ETS1_HUVEC, ETS1_HUVEC, ETS1_HUVEC, ETS1_HUVEC, MAX_HUVEC, RELA_HAEC, RELA_HAEC, RELA_HAEC, STAG2_Coronary artery endothelial cells,	1	+	ZC3HC1	NM_001282190	3.46223	4.91221	chr7	129691291	129658125	TRUE	TRUE	Epitope tags_HUVEC,	TRUE	Epitope tags_HUVEC,	1	-	826437	46	0	26	2.86411e-08
AHCYL2	NM_001130720	0.474753	2.42206	chr7	128864854	129070052	TRUE	TRUE	ETS1_HUVEC, ETS1_HUVEC, ETS1_HUVEC, ETS1_HUVEC, HMGB1_HUVEC, ETS1_HUVEC, ETS1_HUVEC, ETS1_HUVEC, ETS1_HUVEC, ETS1_HUVEC, ETS1_HUVEC, ETS1_HUVEC, ETS1_HUVEC, ETS1_HUVEC, MAX_HUVEC, RELA_HAEC, RELA_HAEC, RELA_HAEC, STAG2_Coronary artery endothelial cells,	TRUE	ETS1_HUVEC, ETS1_HUVEC, ETS1_HUVEC, ETS1_HUVEC, HMGB1_HUVEC, ETS1_HUVEC, ETS1_HUVEC, ETS1_HUVEC, ETS1_HUVEC, ETS1_HUVEC, ETS1_HUVEC, ETS1_HUVEC, ETS1_HUVEC, ETS1_HUVEC, MAX_HUVEC, RELA_HAEC, RELA_HAEC, RELA_HAEC, STAG2_Coronary artery endothelial cells,	1	+	STRIP2	NM_001134336	1.45255	4.62709	chr7	129074273	129123475	TRUE	TRUE		TRUE		1	+	209419	146	0	81	8.36345e-11
AHCYL2	NM_001130720	0.474753	2.42206	chr7	128864854	129070052	TRUE	TRUE	ETS1_HUVEC, ETS1_HUVEC, ETS1_HUVEC, ETS1_HUVEC, HMGB1_HUVEC, ETS1_HUVEC, ETS1_HUVEC, ETS1_HUVEC, ETS1_HUVEC, ETS1_HUVEC, ETS1_HUVEC, ETS1_HUVEC, ETS1_HUVEC, ETS1_HUVEC, MAX_HUVEC, RELA_HAEC, RELA_HAEC, RELA_HAEC, STAG2_Coronary artery endothelial cells,	TRUE	ETS1_HUVEC, ETS1_HUVEC, ETS1_HUVEC, ETS1_HUVEC, HMGB1_HUVEC, ETS1_HUVEC, ETS1_HUVEC, ETS1_HUVEC, ETS1_HUVEC, ETS1_HUVEC, ETS1_HUVEC, ETS1_HUVEC, ETS1_HUVEC, ETS1_HUVEC, MAX_HUVEC, RELA_HAEC, RELA_HAEC, RELA_HAEC, STAG2_Coronary artery endothelial cells,	1	+	CALU	NM_001130674	0.907606	45.1489	chr7	128379345	128413477	TRUE	TRUE	ELK3_HUVEC, NFATC1_HUVEC, NFATC1_HUVEC, Epitope tags_HUVEC, RELA_HAEC, RELA_HAEC, JUN_HAEC,	TRUE	ELK3_HUVEC, NFATC1_HUVEC, NFATC1_HUVEC, Epitope tags_HUVEC, RELA_HAEC, RELA_HAEC, JUN_HAEC,	1	+	485509	33	0.000190462	34	1.94595e-05
AHCYL2	NM_001130720	0.474753	2.42206	chr7	128864854	129070052	TRUE	TRUE	ETS1_HUVEC, ETS1_HUVEC, ETS1_HUVEC, ETS1_HUVEC, HMGB1_HUVEC, ETS1_HUVEC, ETS1_HUVEC, ETS1_HUVEC, ETS1_HUVEC, ETS1_HUVEC, ETS1_HUVEC, ETS1_HUVEC, ETS1_HUVEC, ETS1_HUVEC, MAX_HUVEC, RELA_HAEC, RELA_HAEC, RELA_HAEC, STAG2_Coronary artery endothelial cells,	TRUE	ETS1_HUVEC, ETS1_HUVEC, ETS1_HUVEC, ETS1_HUVEC, HMGB1_HUVEC, ETS1_HUVEC, ETS1_HUVEC, ETS1_HUVEC, ETS1_HUVEC, ETS1_HUVEC, ETS1_HUVEC, ETS1_HUVEC, ETS1_HUVEC, ETS1_HUVEC, MAX_HUVEC, RELA_HAEC, RELA_HAEC, RELA_HAEC, STAG2_Coronary artery endothelial cells,	1	+	AHCYL2	NM_001130722	0.474753	2.42206	chr7	129015483	129070052	FALSE	FALSE		FALSE		1	+	150629	108	1.15808e-11	60	7.76885e-05
AHCYL2	NM_001130720	0.474753	2.42206	chr7	128864854	129070052	TRUE	TRUE	ETS1_HUVEC, ETS1_HUVEC, ETS1_HUVEC, ETS1_HUVEC, HMGB1_HUVEC, ETS1_HUVEC, ETS1_HUVEC, ETS1_HUVEC, ETS1_HUVEC, ETS1_HUVEC, ETS1_HUVEC, ETS1_HUVEC, ETS1_HUVEC, ETS1_HUVEC, MAX_HUVEC, RELA_HAEC, RELA_HAEC, RELA_HAEC, STAG2_Coronary artery endothelial cells,	TRUE	ETS1_HUVEC, ETS1_HUVEC, ETS1_HUVEC, ETS1_HUVEC, HMGB1_HUVEC, ETS1_HUVEC, ETS1_HUVEC, ETS1_HUVEC, ETS1_HUVEC, ETS1_HUVEC, ETS1_HUVEC, ETS1_HUVEC, ETS1_HUVEC, ETS1_HUVEC, MAX_HUVEC, RELA_HAEC, RELA_HAEC, RELA_HAEC, STAG2_Coronary artery endothelial cells,	1	+	AHCYL2	NM_001130723	0.474753	2.42206	chr7	129007963	129070052	FALSE	FALSE	RAD21_HUVEC, RAD21_HUVEC, RAD21_HUVEC, CTCF_HUVEC, CTCF_HUVEC, CTCF_HUVEC, CTCF_HUVEC, CTCF_HUVEC, CTCF_HUVEC, CTCF_HUVEC, CTCF_HPAF, CTCF_HPAF, CTCF_HCM, CTCF_HCM, CTCF_HCFaa, CTCF_HBMEC, CTCF_HBMEC, RELA_HAEC, SMC1A_Coronary artery endothelial cells, STAG2_Coronary artery endothelial cells, STAG1_Coronary artery endothelial cells, CTCF_AoAF, CTCF_AoAF,	TRUE	RAD21_HUVEC, RAD21_HUVEC, RAD21_HUVEC, CTCF_HUVEC, CTCF_HUVEC, CTCF_HUVEC, CTCF_HUVEC, CTCF_HUVEC, CTCF_HUVEC, CTCF_HUVEC, CTCF_HPAF, CTCF_HPAF, CTCF_HCM, CTCF_HCM, CTCF_HCFaa, CTCF_HBMEC, CTCF_HBMEC, RELA_HAEC, SMC1A_Coronary artery endothelial cells, STAG2_Coronary artery endothelial cells, STAG1_Coronary artery endothelial cells, CTCF_AoAF, CTCF_AoAF,	1	+	143109	328	0	239	0
AHCYL2	NM_001130720	0.474753	2.42206	chr7	128864854	129070052	TRUE	TRUE	ETS1_HUVEC, ETS1_HUVEC, ETS1_HUVEC, ETS1_HUVEC, HMGB1_HUVEC, ETS1_HUVEC, ETS1_HUVEC, ETS1_HUVEC, ETS1_HUVEC, ETS1_HUVEC, ETS1_HUVEC, ETS1_HUVEC, ETS1_HUVEC, ETS1_HUVEC, MAX_HUVEC, RELA_HAEC, RELA_HAEC, RELA_HAEC, STAG2_Coronary artery endothelial cells,	TRUE	ETS1_HUVEC, ETS1_HUVEC, ETS1_HUVEC, ETS1_HUVEC, HMGB1_HUVEC, ETS1_HUVEC, ETS1_HUVEC, ETS1_HUVEC, ETS1_HUVEC, ETS1_HUVEC, ETS1_HUVEC, ETS1_HUVEC, ETS1_HUVEC, ETS1_HUVEC, MAX_HUVEC, RELA_HAEC, RELA_HAEC, RELA_HAEC, STAG2_Coronary artery endothelial cells,	1	+	NRF1	NM_001040110	0.023993	0.176092	chr7	129269918	129396922	FALSE	FALSE		FALSE		1	+	405064	117	0	100	0
AHCYL2	NM_001130720	0.474753	2.42206	chr7	128864854	129070052	TRUE	TRUE	ETS1_HUVEC, ETS1_HUVEC, ETS1_HUVEC, ETS1_HUVEC, HMGB1_HUVEC, ETS1_HUVEC, ETS1_HUVEC, ETS1_HUVEC, ETS1_HUVEC, ETS1_HUVEC, ETS1_HUVEC, ETS1_HUVEC, ETS1_HUVEC, ETS1_HUVEC, MAX_HUVEC, RELA_HAEC, RELA_HAEC, RELA_HAEC, STAG2_Coronary artery endothelial cells,	TRUE	ETS1_HUVEC, ETS1_HUVEC, ETS1_HUVEC, ETS1_HUVEC, HMGB1_HUVEC, ETS1_HUVEC, ETS1_HUVEC, ETS1_HUVEC, ETS1_HUVEC, ETS1_HUVEC, ETS1_HUVEC, ETS1_HUVEC, ETS1_HUVEC, ETS1_HUVEC, MAX_HUVEC, RELA_HAEC, RELA_HAEC, RELA_HAEC, STAG2_Coronary artery endothelial cells,	1	+	NRF1	NM_001293163	0.023993	0.176092	chr7	129251542	129396922	TRUE	TRUE	HMGB1_HUVEC, CTCF_HUVEC, CTCF_HUVEC, CTCF_HUVEC, CTCF_HUVEC, CTCF_HUVEC, CTCF_HPAF, CTCF_HPAF, CTCF_HCM, CTCF_HCM, CTCF_HCFaa, CTCF_HBMEC, CTCF_HBMEC, SMC1A_Coronary artery endothelial cells, STAG1_Coronary artery endothelial cells, CTCF_AoAF,	TRUE	HMGB1_HUVEC, CTCF_HUVEC, CTCF_HUVEC, CTCF_HUVEC, CTCF_HUVEC, CTCF_HUVEC, CTCF_HPAF, CTCF_HPAF, CTCF_HCM, CTCF_HCM, CTCF_HCFaa, CTCF_HBMEC, CTCF_HBMEC, SMC1A_Coronary artery endothelial cells, STAG1_Coronary artery endothelial cells, CTCF_AoAF,	1	+	386688	47	7.44653e-07	36	4.17219e-05
AHCYL2	NM_001130720	0.474753	2.42206	chr7	128864854	129070052	TRUE	TRUE	ETS1_HUVEC, ETS1_HUVEC, ETS1_HUVEC, ETS1_HUVEC, HMGB1_HUVEC, ETS1_HUVEC, ETS1_HUVEC, ETS1_HUVEC, ETS1_HUVEC, ETS1_HUVEC, ETS1_HUVEC, ETS1_HUVEC, ETS1_HUVEC, ETS1_HUVEC, MAX_HUVEC, RELA_HAEC, RELA_HAEC, RELA_HAEC, STAG2_Coronary artery endothelial cells,	TRUE	ETS1_HUVEC, ETS1_HUVEC, ETS1_HUVEC, ETS1_HUVEC, HMGB1_HUVEC, ETS1_HUVEC, ETS1_HUVEC, ETS1_HUVEC, ETS1_HUVEC, ETS1_HUVEC, ETS1_HUVEC, ETS1_HUVEC, ETS1_HUVEC, ETS1_HUVEC, MAX_HUVEC, RELA_HAEC, RELA_HAEC, RELA_HAEC, STAG2_Coronary artery endothelial cells,	1	+	SMKR1	NM_001195243	0	0	chr7	129142319	129152773	TRUE	FALSE		TRUE		1	+	277465	58	1.52206e-06	47	2.31035e-05
AHCYL2	NM_001130720	0.474753	2.42206	chr7	128864854	129070052	TRUE	TRUE	ETS1_HUVEC, ETS1_HUVEC, ETS1_HUVEC, ETS1_HUVEC, HMGB1_HUVEC, ETS1_HUVEC, ETS1_HUVEC, ETS1_HUVEC, ETS1_HUVEC, ETS1_HUVEC, ETS1_HUVEC, ETS1_HUVEC, ETS1_HUVEC, ETS1_HUVEC, MAX_HUVEC, RELA_HAEC, RELA_HAEC, RELA_HAEC, STAG2_Coronary artery endothelial cells,	TRUE	ETS1_HUVEC, ETS1_HUVEC, ETS1_HUVEC, ETS1_HUVEC, HMGB1_HUVEC, ETS1_HUVEC, ETS1_HUVEC, ETS1_HUVEC, ETS1_HUVEC, ETS1_HUVEC, ETS1_HUVEC, ETS1_HUVEC, ETS1_HUVEC, ETS1_HUVEC, MAX_HUVEC, RELA_HAEC, RELA_HAEC, RELA_HAEC, STAG2_Coronary artery endothelial cells,	1	+	TSPAN33	NM_178562	0	0	chr7	128784711	128809535	FALSE	FALSE	CTCF_HCM,	TRUE	CTCF_HCM,	1	+	80143	75	0.000758175	74	0.000234118
AHCYL2	NM_001130722	0.474753	2.42206	chr7	129015483	129070052	FALSE	FALSE		FALSE		1	+	AHCYL2	NM_001130720	0.474753	2.42206	chr7	128864854	129070052	TRUE	TRUE	ETS1_HUVEC, ETS1_HUVEC, ETS1_HUVEC, ETS1_HUVEC, HMGB1_HUVEC, ETS1_HUVEC, ETS1_HUVEC, ETS1_HUVEC, ETS1_HUVEC, ETS1_HUVEC, ETS1_HUVEC, ETS1_HUVEC, ETS1_HUVEC, ETS1_HUVEC, MAX_HUVEC, RELA_HAEC, RELA_HAEC, RELA_HAEC, STAG2_Coronary artery endothelial cells,	TRUE	ETS1_HUVEC, ETS1_HUVEC, ETS1_HUVEC, ETS1_HUVEC, HMGB1_HUVEC, ETS1_HUVEC, ETS1_HUVEC, ETS1_HUVEC, ETS1_HUVEC, ETS1_HUVEC, ETS1_HUVEC, ETS1_HUVEC, ETS1_HUVEC, ETS1_HUVEC, MAX_HUVEC, RELA_HAEC, RELA_HAEC, RELA_HAEC, STAG2_Coronary artery endothelial cells,	1	+	150629	108	1.15808e-11	60	7.76885e-05
AHCYL2	NM_001130723	0.474753	2.42206	chr7	129007963	129070052	FALSE	FALSE	RAD21_HUVEC, RAD21_HUVEC, RAD21_HUVEC, CTCF_HUVEC, CTCF_HUVEC, CTCF_HUVEC, CTCF_HUVEC, CTCF_HUVEC, CTCF_HUVEC, CTCF_HUVEC, CTCF_HPAF, CTCF_HPAF, CTCF_HCM, CTCF_HCM, CTCF_HCFaa, CTCF_HBMEC, CTCF_HBMEC, RELA_HAEC, SMC1A_Coronary artery endothelial cells, STAG2_Coronary artery endothelial cells, STAG1_Coronary artery endothelial cells, CTCF_AoAF, CTCF_AoAF,	TRUE	RAD21_HUVEC, RAD21_HUVEC, RAD21_HUVEC, CTCF_HUVEC, CTCF_HUVEC, CTCF_HUVEC, CTCF_HUVEC, CTCF_HUVEC, CTCF_HUVEC, CTCF_HUVEC, CTCF_HPAF, CTCF_HPAF, CTCF_HCM, CTCF_HCM, CTCF_HCFaa, CTCF_HBMEC, CTCF_HBMEC, RELA_HAEC, SMC1A_Coronary artery endothelial cells, STAG2_Coronary artery endothelial cells, STAG1_Coronary artery endothelial cells, CTCF_AoAF, CTCF_AoAF,	1	+	AHCYL2	NM_001130720	0.474753	2.42206	chr7	128864854	129070052	TRUE	TRUE	ETS1_HUVEC, ETS1_HUVEC, ETS1_HUVEC, ETS1_HUVEC, HMGB1_HUVEC, ETS1_HUVEC, ETS1_HUVEC, ETS1_HUVEC, ETS1_HUVEC, ETS1_HUVEC, ETS1_HUVEC, ETS1_HUVEC, ETS1_HUVEC, ETS1_HUVEC, MAX_HUVEC, RELA_HAEC, RELA_HAEC, RELA_HAEC, STAG2_Coronary artery endothelial cells,	TRUE	ETS1_HUVEC, ETS1_HUVEC, ETS1_HUVEC, ETS1_HUVEC, HMGB1_HUVEC, ETS1_HUVEC, ETS1_HUVEC, ETS1_HUVEC, ETS1_HUVEC, ETS1_HUVEC, ETS1_HUVEC, ETS1_HUVEC, ETS1_HUVEC, ETS1_HUVEC, MAX_HUVEC, RELA_HAEC, RELA_HAEC, RELA_HAEC, STAG2_Coronary artery endothelial cells,	1	+	143109	328	0	239	0
AHI1	NM_001134830	0.156292	0.916265	chr6	135818903	135605109	TRUE	TRUE	NFATC1_HUVEC, FOS_HUVEC, MAX_HUVEC, FOS_HUVEC, JUN_HAEC, JUN_HAEC,	TRUE	NFATC1_HUVEC, FOS_HUVEC, MAX_HUVEC, FOS_HUVEC, JUN_HAEC, JUN_HAEC,	1	-	MTFR2	NM_001099286	0	0.709878	chr6	136571449	136552167	TRUE	TRUE	Epitope tags_HUVEC,	TRUE	Epitope tags_HUVEC,	1	-	752546	21	0.000801016	22	9.14644e-05
AICDA	NM_020661	0	0	chr12	8765442	8754761	FALSE	FALSE		FALSE		1	-	PHC1	NM_004426	7.38268	6.80494	chr12	9067315	9094060	TRUE	TRUE	HMGB1_HUVEC, Epitope tags_HUVEC, CTCF_HPAF, CTCF_HPAF, CTCF_HCM, CTCF_HCFaa, CTCF_HBMEC, CTCF_AoAF,	TRUE	HMGB1_HUVEC, Epitope tags_HUVEC, CTCF_HPAF, CTCF_HPAF, CTCF_HCM, CTCF_HCFaa, CTCF_HBMEC, CTCF_AoAF,	1	+	301873	85	2.22045e-16	92	0
AICDA	NM_020661	0	0	chr12	8765442	8754761	FALSE	FALSE		FALSE		1	-	M6PR	NM_001207024	1.96744	3.25908	chr12	9102357	9092956	TRUE	TRUE	MAX_HUVEC, CTCF_HUVEC, Epitope tags_HUVEC, CTCF_HUVEC, CTCF_HUVEC, CTCF_HUVEC, CTCF_HUVEC, CTCF_HPAF, CTCF_HPAF, CTCF_HCM, CTCF_HCFaa, CTCF_HBMEC, CTCF_HBMEC, SMC1A_Coronary artery endothelial cells, STAG2_Coronary artery endothelial cells, STAG1_Coronary artery endothelial cells, CTCF_AoAF,	TRUE	MAX_HUVEC, CTCF_HUVEC, Epitope tags_HUVEC, CTCF_HUVEC, CTCF_HUVEC, CTCF_HUVEC, CTCF_HUVEC, CTCF_HPAF, CTCF_HPAF, CTCF_HCM, CTCF_HCFaa, CTCF_HBMEC, CTCF_HBMEC, SMC1A_Coronary artery endothelial cells, STAG2_Coronary artery endothelial cells, STAG1_Coronary artery endothelial cells, CTCF_AoAF,	1	-	336915	42	5.37612e-05	38	6.11299e-05
AICDA	NM_020661	0	0	chr12	8765442	8754761	FALSE	FALSE		FALSE		1	-	PARP11	NM_001286521	0.894518	1.33717	chr12	3982614	3918026	TRUE	TRUE		TRUE		1	-	4782828	8	0.000564568	8	0.000126588
AIDA	NM_022831	8.42621	8.30026	chr1	222885864	222841354	TRUE	TRUE	Epitope tags_HUVEC, RELA_HAEC,	TRUE	Epitope tags_HUVEC, RELA_HAEC,	1	-	rs17465637	n/a	NA	NA	chr1	222823529	222823529	FALSE	FALSE		FALSE		2	+	62335	135	4.1179e-08	102	7.88331e-06
AIDA	NM_022831	8.42621	8.30026	chr1	222885864	222841354	TRUE	TRUE	Epitope tags_HUVEC, RELA_HAEC,	TRUE	Epitope tags_HUVEC, RELA_HAEC,	1	-	WDR26	NM_001115113	21.2541	11.0091	chr1	224622001	224572844	TRUE	TRUE	HMGB1_HUVEC, Epitope tags_HUVEC,	TRUE	HMGB1_HUVEC, Epitope tags_HUVEC,	1	-	1736137	39	0	27	0
AIDA	NM_022831	8.42621	8.30026	chr1	222885864	222841354	TRUE	TRUE	Epitope tags_HUVEC, RELA_HAEC,	TRUE	Epitope tags_HUVEC, RELA_HAEC,	1	-	C1orf115	NM_024709	16.0684	7.77047	chr1	220863627	220872499	TRUE	TRUE	CTCF_HUVEC, CTCF_HUVEC, CTCF_HUVEC, CTCF_HUVEC, CTCF_HUVEC, CTCF_HUVEC, CTCF_HUVEC, CTCF_HPAF, CTCF_HPAF, CTCF_HCM, CTCF_HCM, CTCF_HCFaa, CTCF_HBMEC, CTCF_HBMEC, RELA_HAEC, SMC1A_Coronary artery endothelial cells, STAG2_Coronary artery endothelial cells, STAG1_Coronary artery endothelial cells, CTCF_AoAF,	TRUE	CTCF_HUVEC, CTCF_HUVEC, CTCF_HUVEC, CTCF_HUVEC, CTCF_HUVEC, CTCF_HUVEC, CTCF_HUVEC, CTCF_HPAF, CTCF_HPAF, CTCF_HCM, CTCF_HCM, CTCF_HCFaa, CTCF_HBMEC, CTCF_HBMEC, RELA_HAEC, SMC1A_Coronary artery endothelial cells, STAG2_Coronary artery endothelial cells, STAG1_Coronary artery endothelial cells, CTCF_AoAF,	1	+	2022237	13	0.000247982	11	0.000739183
AIDA	NM_022831	8.42621	8.30026	chr1	222885864	222841354	TRUE	TRUE	Epitope tags_HUVEC, RELA_HAEC,	TRUE	Epitope tags_HUVEC, RELA_HAEC,	1	-	MIA3	NM_001300867	10.7038	12.0752	chr1	222817644	222841354	TRUE	TRUE	Epitope tags_HUVEC, NFE2L2_HAEC, RELA_HAEC, RELA_HAEC, JUN_HAEC, JUN_Coronary artery smooth muscle, STAG2_Coronary artery endothelial cells,	TRUE	Epitope tags_HUVEC, NFE2L2_HAEC, RELA_HAEC, RELA_HAEC, JUN_HAEC, JUN_Coronary artery smooth muscle, STAG2_Coronary artery endothelial cells,	1	+	68220	187	5.77316e-15	128	1.00119e-08
AIDA	NM_022831	8.42621	8.30026	chr1	222885864	222841354	TRUE	TRUE	Epitope tags_HUVEC, RELA_HAEC,	TRUE	Epitope tags_HUVEC, RELA_HAEC,	1	-	MIA3	NM_198551	10.7038	12.0752	chr1	222791443	222841354	TRUE	TRUE	HMGB1_HUVEC, JUN_HAEC,	TRUE	HMGB1_HUVEC, JUN_HAEC,	1	+	94421	106	8.06814e-07	78	9.63173e-05
AIDA	NM_022831	8.42621	8.30026	chr1	222885864	222841354	TRUE	TRUE	Epitope tags_HUVEC, RELA_HAEC,	TRUE	Epitope tags_HUVEC, RELA_HAEC,	1	-	CAPN2	NM_001146068	4.47602	8.43608	chr1	223889294	223963720	TRUE	TRUE	FOS_HUVEC, FOS_HUVEC, NFE2L2_HAEC, JUN_HAEC, JUN_HAEC, JUND_Coronary artery smooth muscle,	TRUE	FOS_HUVEC, FOS_HUVEC, NFE2L2_HAEC, JUN_HAEC, JUN_HAEC, JUND_Coronary artery smooth muscle,	1	+	1003430	24	3.14994e-05	21	6.83076e-05
AIDA	NM_022831	8.42621	8.30026	chr1	222885864	222841354	TRUE	TRUE	Epitope tags_HUVEC, RELA_HAEC,	TRUE	Epitope tags_HUVEC, RELA_HAEC,	1	-	DUSP10	NM_007207	3.12837	4.2891	chr1	221915518	221874761	TRUE	TRUE	HMGB1_HUVEC, JUN_HUVEC, NFE2L2_HAEC, JUN_HAEC, TCF21_Coronary artery smooth muscle, SMC1A_Coronary artery endothelial cells, STAG2_Coronary artery endothelial cells, STAG1_Coronary artery endothelial cells,	TRUE	HMGB1_HUVEC, JUN_HUVEC, NFE2L2_HAEC, JUN_HAEC, TCF21_Coronary artery smooth muscle, SMC1A_Coronary artery endothelial cells, STAG2_Coronary artery endothelial cells, STAG1_Coronary artery endothelial cells,	1	-	970346	27	1.37954e-05	51	0
AIDA	NM_022831	8.42621	8.30026	chr1	222885864	222841354	TRUE	TRUE	Epitope tags_HUVEC, RELA_HAEC,	TRUE	Epitope tags_HUVEC, RELA_HAEC,	1	-	FBXO28	NM_001136115	3.01537	3.09513	chr1	224301788	224349749	TRUE	TRUE	NFATC1_HUVEC, NFATC1_HUVEC, Epitope tags_HUVEC,	TRUE	NFATC1_HUVEC, NFATC1_HUVEC, Epitope tags_HUVEC,	1	+	1415924	25	3.06987e-08	20	1.58131e-06
AIDA	NM_022831	8.42621	8.30026	chr1	222885864	222841354	TRUE	TRUE	Epitope tags_HUVEC, RELA_HAEC,	TRUE	Epitope tags_HUVEC, RELA_HAEC,	1	-	RAB3GAP2	NM_012414	1.13941	2.14017	chr1	220445843	220321609	TRUE	TRUE	MAX_HUVEC,	TRUE	MAX_HUVEC,	1	-	2440021	19	8.50219e-10	16	1.83e-08
AIDA	NM_022831	8.42621	8.30026	chr1	222885864	222841354	TRUE	TRUE	Epitope tags_HUVEC, RELA_HAEC,	TRUE	Epitope tags_HUVEC, RELA_HAEC,	1	-	MARC2	NM_017898	0.685476	1.98404	chr1	220921675	220957596	TRUE	TRUE	NFATC1_HUVEC, NFATC1_HUVEC, HMGB1_HUVEC,	TRUE	NFATC1_HUVEC, NFATC1_HUVEC, HMGB1_HUVEC,	1	+	1964189	22	7.24076e-10	13	0.000120093
AIDA	NM_022831	8.42621	8.30026	chr1	222885864	222841354	TRUE	TRUE	Epitope tags_HUVEC, RELA_HAEC,	TRUE	Epitope tags_HUVEC, RELA_HAEC,	1	-	MARC1	NM_022746	0.037436	0	chr1	220960038	220987741	TRUE	FALSE	HMGB1_HUVEC,	TRUE	HMGB1_HUVEC,	1	+	1925826	17	8.62506e-09	16	2.43136e-09
AIDA	NM_022831	8.42621	8.30026	chr1	222885864	222841354	TRUE	TRUE	Epitope tags_HUVEC, RELA_HAEC,	TRUE	Epitope tags_HUVEC, RELA_HAEC,	1	-	MIR3124	NR_036070	0	0	chr1	249120575	249120642	TRUE	TRUE	ETS1_HUVEC, ETS1_HUVEC, ETS1_HUVEC, ETS1_HUVEC, ETS1_HUVEC, ETS1_HUVEC, CTCF_HUVEC, Epitope tags_HUVEC, CTCF_HUVEC, CTCF_HUVEC, CTCF_HUVEC, CTCF_HUVEC, CTCF_HUVEC, CTCF_HUVEC, CTCF_HPAF, CTCF_HPAF, CTCF_HCM, CTCF_HCM, CTCF_HCFaa, CTCF_HBMEC, CTCF_HBMEC, CTCF_AoAF,	TRUE	ETS1_HUVEC, ETS1_HUVEC, ETS1_HUVEC, ETS1_HUVEC, ETS1_HUVEC, ETS1_HUVEC, CTCF_HUVEC, Epitope tags_HUVEC, CTCF_HUVEC, CTCF_HUVEC, CTCF_HUVEC, CTCF_HUVEC, CTCF_HUVEC, CTCF_HUVEC, CTCF_HPAF, CTCF_HPAF, CTCF_HCM, CTCF_HCM, CTCF_HCFaa, CTCF_HBMEC, CTCF_HBMEC, CTCF_AoAF,	1	+	26234711	14	0	11	2.66231e-13
AIDA	NM_022831	8.42621	8.30026	chr1	222885864	222841354	TRUE	TRUE	Epitope tags_HUVEC, RELA_HAEC,	TRUE	Epitope tags_HUVEC, RELA_HAEC,	1	-	HLX-AS1	NR_046901	0	0	chr1	221053482	221006104	TRUE	TRUE		TRUE		1	-	1832382	26	2.15383e-14	26	0
AIF1L	NM_001185095	46.0959	12.9006	chr9	133971862	133998539	TRUE	TRUE	CTCF_HUVEC,	TRUE	CTCF_HUVEC,	1	+	EXOSC2	NM_001282708	1.36	2.42789	chr9	133569146	133580281	TRUE	TRUE	NFATC1_HUVEC, CTCF_HUVEC, CTCF_HUVEC, CTCF_HUVEC, CTCF_HUVEC, CTCF_HBMEC, RELA_HAEC, RELA_HAEC,	TRUE	NFATC1_HUVEC, CTCF_HUVEC, CTCF_HUVEC, CTCF_HUVEC, CTCF_HUVEC, CTCF_HBMEC, RELA_HAEC, RELA_HAEC,	1	+	402716	60	8.05467e-12	62	5.10703e-15
AIFM1	NM_001130846	1.06012	0.332058	chrX	129272015	129263337	FALSE	FALSE		FALSE		1	-	AIFM1	NM_001130847	1.06012	0.332058	chrX	129299861	129263337	TRUE	TRUE		TRUE		1	-	27846	283	4.18154e-12	183	1.8062e-06
AIFM1	NM_001130846	1.06012	0.332058	chrX	129272015	129263337	FALSE	FALSE		FALSE		1	-	RPL39	NM_001000	0.442974	0.95653	chrX	118925622	118920466	TRUE	TRUE	NFATC1_HUVEC, NFATC1_HUVEC, Epitope tags_HUVEC,	TRUE	NFATC1_HUVEC, NFATC1_HUVEC, Epitope tags_HUVEC,	1	-	10346393	8	6.88781e-05	7	0.000143427
AIFM1	NM_001130847	1.06012	0.332058	chrX	129299861	129263337	TRUE	TRUE		TRUE		1	-	AIFM1	NM_001130846	1.06012	0.332058	chrX	129272015	129263337	FALSE	FALSE		FALSE		1	-	27846	283	4.18154e-12	183	1.8062e-06
AIG1	NM_001286587	11.9642	10.2636	chr6	143380499	143661480	TRUE	TRUE		TRUE		1	+	ADAT2	NM_001286259	1.42266	4.61265	chr6	143763814	143743968	FALSE	FALSE		TRUE		1	-	383315	59	2.46052e-10	42	1.25316e-06
AIG1	NM_001286587	11.9642	10.2636	chr6	143380499	143661480	TRUE	TRUE		TRUE		1	+	HIVEP2	NM_006734	0.315837	1.05053	chr6	143266338	143072603	TRUE	TRUE	HMGB1_HUVEC, Epitope tags_HUVEC, Epitope tags_HUVEC, RELA_HAEC, CEBPD_HAEC,	TRUE	HMGB1_HUVEC, Epitope tags_HUVEC, Epitope tags_HUVEC, RELA_HAEC, CEBPD_HAEC,	1	-	114161	110	4.01225e-09	62	0.0005156
AIM2	NM_004833	0	0	chr1	159046647	159032274	FALSE	FALSE		FALSE		1	-	CD1D	NM_001766	0	0	chr1	158149736	158156216	FALSE	FALSE		FALSE		1	+	896911	35	4.05915e-10	19	0.000376409
AIMP1	NM_001142415	0	0.401917	chr4	107236766	107270381	TRUE	TRUE	HMGB2_HUVEC, MAX_HUVEC, Epitope tags_HUVEC, RELA_HAEC,	TRUE	HMGB2_HUVEC, MAX_HUVEC, Epitope tags_HUVEC, RELA_HAEC,	1	+	DKK2	NM_014421	0.590721	0.463808	chr4	107957453	107842958	TRUE	TRUE	RAD21_HUVEC, CTCF_HUVEC, CTCF_HUVEC, CTCF_HUVEC, CTCF_HUVEC, CTCF_HUVEC, CTCF_HUVEC, CTCF_HPAF, CTCF_HPAF, CTCF_HCM, CTCF_HCM, CTCF_HCFaa, CTCF_HBMEC, CTCF_HBMEC, SMC1A_Coronary artery endothelial cells, STAG2_Coronary artery endothelial cells, STAG1_Coronary artery endothelial cells, CTCF_AoAF,	FALSE	RAD21_HUVEC, CTCF_HUVEC, CTCF_HUVEC, CTCF_HUVEC, CTCF_HUVEC, CTCF_HUVEC, CTCF_HUVEC, CTCF_HPAF, CTCF_HPAF, CTCF_HCM, CTCF_HCM, CTCF_HCFaa, CTCF_HBMEC, CTCF_HBMEC, SMC1A_Coronary artery endothelial cells, STAG2_Coronary artery endothelial cells, STAG1_Coronary artery endothelial cells, CTCF_AoAF,	1	-	720687	24	7.40377e-05	27	5.6871e-07
AIRN	NR_047511	0.31562	0.260174	chr6	160428696	160424322	FALSE	FALSE		FALSE		1	-	SIM1	NM_005068	0	0.067987	chr6	100911551	100836749	FALSE	FALSE		FALSE		1	-	59517145	6	0.000337742	6	6.66142e-05
AJUBA	NM_001289097	4.66028	11.8604	chr14	23451851	23447820	TRUE	TRUE	CTCF_HUVEC, Epitope tags_HUVEC, CTCF_HUVEC, CTCF_HPAF, CTCF_HPAF, CTCF_HCM, CTCF_HCFaa, CTCF_HBMEC, SMC1A_Coronary artery endothelial cells, CTCF_AoAF,	TRUE	CTCF_HUVEC, Epitope tags_HUVEC, CTCF_HUVEC, CTCF_HPAF, CTCF_HPAF, CTCF_HCM, CTCF_HCFaa, CTCF_HBMEC, SMC1A_Coronary artery endothelial cells, CTCF_AoAF,	1	-	SLC7A8	NM_001267036	11.3626	1.19819	chr14	23624667	23594503	TRUE	TRUE	MAX_HUVEC, Epitope tags_HUVEC, TCF21_Coronary artery smooth muscle,	TRUE	MAX_HUVEC, Epitope tags_HUVEC, TCF21_Coronary artery smooth muscle,	1	-	172816	52	0.000910667	62	7.97388e-06
AJUBA	NM_001289097	4.66028	11.8604	chr14	23451851	23447820	TRUE	TRUE	CTCF_HUVEC, Epitope tags_HUVEC, CTCF_HUVEC, CTCF_HPAF, CTCF_HPAF, CTCF_HCM, CTCF_HCFaa, CTCF_HBMEC, SMC1A_Coronary artery endothelial cells, CTCF_AoAF,	TRUE	CTCF_HUVEC, Epitope tags_HUVEC, CTCF_HUVEC, CTCF_HPAF, CTCF_HPAF, CTCF_HCM, CTCF_HCFaa, CTCF_HBMEC, SMC1A_Coronary artery endothelial cells, CTCF_AoAF,	1	-	PRMT5	NM_001039619	0.940687	3.06546	chr14	23398794	23389719	TRUE	TRUE	NFATC1_HUVEC, NFATC1_HUVEC, GATA2_HUVEC, CTCF_HUVEC, CTCF_HUVEC, CTCF_HUVEC, GATA2_HUVEC, CTCF_HUVEC, CTCF_HUVEC, CTCF_HUVEC, CTCF_HUVEC, CTCF_HPAF, CTCF_HPAF, CTCF_HCM, CTCF_HCM, CTCF_HCFaa, CTCF_HBMEC, CTCF_HBMEC, RELA_HAEC, RELA_HAEC, CTCF_AoAF, CTCF_AoAF,	TRUE	NFATC1_HUVEC, NFATC1_HUVEC, GATA2_HUVEC, CTCF_HUVEC, CTCF_HUVEC, CTCF_HUVEC, GATA2_HUVEC, CTCF_HUVEC, CTCF_HUVEC, CTCF_HUVEC, CTCF_HUVEC, CTCF_HPAF, CTCF_HPAF, CTCF_HCM, CTCF_HCM, CTCF_HCFaa, CTCF_HBMEC, CTCF_HBMEC, RELA_HAEC, RELA_HAEC, CTCF_AoAF, CTCF_AoAF,	1	-	53057	177	5.54601e-09	121	2.0891e-05
AK3	NM_001199852	1.65272	2.49591	chr9	4742043	4709556	TRUE	TRUE		TRUE		1	-	SPATA6L	NM_001039395	0.187198	0.479207	chr9	4666674	4598315	TRUE	TRUE		TRUE		1	-	75369	108	1.75419e-05	125	2.34769e-08
AK4	NM_001005353	0.441827	1.6172	chr1	65613231	65697828	TRUE	TRUE		FALSE		1	+	PDE4B	NM_001037339	13.6569	11.6938	chr1	66797790	66840262	TRUE	TRUE	NFATC1_HUVEC, Epitope tags_HUVEC, CTCF_HUVEC, CTCF_HUVEC, CTCF_HPAF, CTCF_HPAF, CTCF_HCFaa, CTCF_HBMEC, JUND_Coronary artery smooth muscle, CTCF_AoAF,	TRUE	NFATC1_HUVEC, Epitope tags_HUVEC, CTCF_HUVEC, CTCF_HUVEC, CTCF_HPAF, CTCF_HPAF, CTCF_HCFaa, CTCF_HBMEC, JUND_Coronary artery smooth muscle, CTCF_AoAF,	1	+	1184559	16	0.000493443	27	7.55263e-12
AK9	NM_001145128	2.2562	1.36947	chr6	110012415	109814058	TRUE	TRUE	SMC1A_Coronary artery endothelial cells,	TRUE	SMC1A_Coronary artery endothelial cells,	1	-	GTF3C6	NM_138408	0.393834	1.65234	chr6	111279762	111289091	TRUE	TRUE	BRD4_HUVEC, NFATC1_HUVEC, NFATC1_HUVEC, MAX_HUVEC, Epitope tags_HUVEC,	TRUE	BRD4_HUVEC, NFATC1_HUVEC, NFATC1_HUVEC, MAX_HUVEC, Epitope tags_HUVEC,	1	+	1267347	14	0.000268496	14	5.27664e-05
AKAP1	NM_001242902	15.4509	5.26776	chr17	55162552	55198705	TRUE	TRUE	NFATC1_HUVEC, NFATC1_HUVEC, HMGB1_HUVEC, RELA_HAEC, RELA_HAEC, JUN_HAEC, JUND_Coronary artery smooth muscle,	TRUE	NFATC1_HUVEC, NFATC1_HUVEC, HMGB1_HUVEC, RELA_HAEC, RELA_HAEC, JUN_HAEC, JUND_Coronary artery smooth muscle,	1	+	SRSF1	NM_001078166	1.91744	12.2986	chr17	56084707	56078279	TRUE	TRUE	E2F1_Wharton Jelly, E2F1_Wharton Jelly, E2F1_Wharton Jelly, TAL1_Primary endothelial cells, NFATC1_HUVEC, NFATC1_HUVEC, MAX_HUVEC, MYC_HUVEC, Epitope tags_HUVEC, MYC_HUVEC,	TRUE	E2F1_Wharton Jelly, E2F1_Wharton Jelly, E2F1_Wharton Jelly, TAL1_Primary endothelial cells, NFATC1_HUVEC, NFATC1_HUVEC, MAX_HUVEC, MYC_HUVEC, Epitope tags_HUVEC, MYC_HUVEC,	1	-	922155	35	6.84178e-08	38	7.36793e-11
AKAP1	NM_001242902	15.4509	5.26776	chr17	55162552	55198705	TRUE	TRUE	NFATC1_HUVEC, NFATC1_HUVEC, HMGB1_HUVEC, RELA_HAEC, RELA_HAEC, JUN_HAEC, JUND_Coronary artery smooth muscle,	TRUE	NFATC1_HUVEC, NFATC1_HUVEC, HMGB1_HUVEC, RELA_HAEC, RELA_HAEC, JUN_HAEC, JUND_Coronary artery smooth muscle,	1	+	SCPEP1	NM_021626	0.736619	1.38548	chr17	55055467	55084129	TRUE	TRUE		TRUE		1	+	107085	141	1.42109e-14	99	6.371e-09
AKAP1	NM_001242902	15.4509	5.26776	chr17	55162552	55198705	TRUE	TRUE	NFATC1_HUVEC, NFATC1_HUVEC, HMGB1_HUVEC, RELA_HAEC, RELA_HAEC, JUN_HAEC, JUND_Coronary artery smooth muscle,	TRUE	NFATC1_HUVEC, NFATC1_HUVEC, HMGB1_HUVEC, RELA_HAEC, RELA_HAEC, JUN_HAEC, JUND_Coronary artery smooth muscle,	1	+	MRPS23	NM_016070	0.305179	0.60619	chr17	55927433	55916286	TRUE	TRUE	ELK3_HUVEC, ETS1_HUVEC, ETS1_HUVEC, Epitope tags_HUVEC, RELA_HAEC, RELA_HAEC, RELA_HAEC, JUN_HAEC, JUN_HAEC, ERG_HAEC,	TRUE	ELK3_HUVEC, ETS1_HUVEC, ETS1_HUVEC, Epitope tags_HUVEC, RELA_HAEC, RELA_HAEC, RELA_HAEC, JUN_HAEC, JUN_HAEC, ERG_HAEC,	1	-	764881	54	0	34	7.34906e-10
AKAP1	NM_001242902	15.4509	5.26776	chr17	55162552	55198705	TRUE	TRUE	NFATC1_HUVEC, NFATC1_HUVEC, HMGB1_HUVEC, RELA_HAEC, RELA_HAEC, JUN_HAEC, JUND_Coronary artery smooth muscle,	TRUE	NFATC1_HUVEC, NFATC1_HUVEC, HMGB1_HUVEC, RELA_HAEC, RELA_HAEC, JUN_HAEC, JUND_Coronary artery smooth muscle,	1	+	MKS1	NM_001165927	0.240501	0.384951	chr17	56296966	56282796	TRUE	TRUE	Epitope tags_HUVEC, CTCF_HUVEC, CTCF_HUVEC, CTCF_HUVEC, CTCF_HUVEC, CTCF_HPAF, CTCF_HPAF, CTCF_HCM, CTCF_HCFaa, CTCF_HBMEC, CTCF_HBMEC, CTCF_AoAF,	TRUE	Epitope tags_HUVEC, CTCF_HUVEC, CTCF_HUVEC, CTCF_HUVEC, CTCF_HUVEC, CTCF_HPAF, CTCF_HPAF, CTCF_HCM, CTCF_HCFaa, CTCF_HBMEC, CTCF_HBMEC, CTCF_AoAF,	1	-	1134414	33	2.51132e-13	18	2.93486e-05
AKAP1	NM_001242902	15.4509	5.26776	chr17	55162552	55198705	TRUE	TRUE	NFATC1_HUVEC, NFATC1_HUVEC, HMGB1_HUVEC, RELA_HAEC, RELA_HAEC, JUN_HAEC, JUND_Coronary artery smooth muscle,	TRUE	NFATC1_HUVEC, NFATC1_HUVEC, HMGB1_HUVEC, RELA_HAEC, RELA_HAEC, JUN_HAEC, JUND_Coronary artery smooth muscle,	1	+	RNF43	NM_017763	0	0.370572	chr17	56494931	56431037	FALSE	FALSE	RAD21_HUVEC, RAD21_HUVEC, CTCF_HUVEC, CTCF_HUVEC, CTCF_HUVEC, CTCF_HUVEC, CTCF_HUVEC, CTCF_HUVEC, CTCF_HUVEC, CTCF_HPAF, CTCF_HPAF, CTCF_HCM, CTCF_HCM, CTCF_HCFaa, CTCF_HBMEC, CTCF_HBMEC, SMC1A_Coronary artery endothelial cells, STAG2_Coronary artery endothelial cells, STAG1_Coronary artery endothelial cells, CTCF_AoAF, CTCF_AoAF,	TRUE	RAD21_HUVEC, RAD21_HUVEC, CTCF_HUVEC, CTCF_HUVEC, CTCF_HUVEC, CTCF_HUVEC, CTCF_HUVEC, CTCF_HUVEC, CTCF_HUVEC, CTCF_HPAF, CTCF_HPAF, CTCF_HCM, CTCF_HCM, CTCF_HCFaa, CTCF_HBMEC, CTCF_HBMEC, SMC1A_Coronary artery endothelial cells, STAG2_Coronary artery endothelial cells, STAG1_Coronary artery endothelial cells, CTCF_AoAF, CTCF_AoAF,	1	-	1332379	21	2.22289e-07	22	1.57168e-09
AKAP12	NM_005100	59.0824	33.9904	chr6	151561133	151679694	TRUE	TRUE	HMGB1_HUVEC, Epitope tags_HUVEC,	TRUE	HMGB1_HUVEC, Epitope tags_HUVEC,	1	+	AKAP12	NM_144497	59.0824	33.9904	chr6	151646665	151679694	TRUE	TRUE	NFATC1_HUVEC,	TRUE	NFATC1_HUVEC,	1	+	85532	136	9.49537e-11	100	2.94935e-07
AKAP12	NM_144497	59.0824	33.9904	chr6	151646665	151679694	TRUE	TRUE	NFATC1_HUVEC,	TRUE	NFATC1_HUVEC,	1	+	AKAP12	NM_005100	59.0824	33.9904	chr6	151561133	151679694	TRUE	TRUE	HMGB1_HUVEC, Epitope tags_HUVEC,	TRUE	HMGB1_HUVEC, Epitope tags_HUVEC,	1	+	85532	136	9.49537e-11	100	2.94935e-07
AKAP3	NM_001278309	0	0.963916	chr12	4758213	4724673	TRUE	TRUE		TRUE		1	-	DCP1B	NM_152640	11.5733	10.2212	chr12	2113677	2055213	TRUE	TRUE	NFATC1_HUVEC, MAX_HUVEC, RELA_HAEC, RELA_HAEC, JUN_HAEC, EP300_Endothelial Cells,	TRUE	NFATC1_HUVEC, MAX_HUVEC, RELA_HAEC, RELA_HAEC, JUN_HAEC, EP300_Endothelial Cells,	1	-	2644536	12	3.7813e-06	9	0.000199875
AKAP4	NM_003886	0	0	chrX	49965664	49955410	TRUE	FALSE		FALSE		1	-	PPP1R3F	NM_001184745	0.12195	0.320806	chrX	49126305	49144555	TRUE	TRUE		TRUE		1	+	839359	24	4.39251e-06	28	1.79757e-09
AKAP5	NM_004857	0.083323	0.220035	chr14	64932216	64941221	TRUE	TRUE	GATA2_HUVEC, Epitope tags_HUVEC, Epitope tags_HUVEC, GATA2_HUVEC, GATA2_HUVEC, CTCF_HPAF, CTCF_HPAF, CTCF_HCM, CTCF_HBMEC,	TRUE	GATA2_HUVEC, Epitope tags_HUVEC, Epitope tags_HUVEC, GATA2_HUVEC, GATA2_HUVEC, CTCF_HPAF, CTCF_HPAF, CTCF_HCM, CTCF_HBMEC,	1	+	rs7144584	n/a	NA	NA	chr14	64275812	64275812	FALSE	FALSE		FALSE		2	+	656404	30	4.003e-06	23	0.000138531
AKAP5	NM_004857	0.083323	0.220035	chr14	64932216	64941221	TRUE	TRUE	GATA2_HUVEC, Epitope tags_HUVEC, Epitope tags_HUVEC, GATA2_HUVEC, GATA2_HUVEC, CTCF_HPAF, CTCF_HPAF, CTCF_HCM, CTCF_HBMEC,	TRUE	GATA2_HUVEC, Epitope tags_HUVEC, Epitope tags_HUVEC, GATA2_HUVEC, GATA2_HUVEC, CTCF_HPAF, CTCF_HPAF, CTCF_HCM, CTCF_HBMEC,	1	+	SYNE2	NM_015180	0.596489	0.391491	chr14	64319682	64693167	TRUE	TRUE	HMGB1_HUVEC, SMC1A_Coronary artery endothelial cells,	TRUE	HMGB1_HUVEC, SMC1A_Coronary artery endothelial cells,	1	+	612534	27	0.000250767	29	1.17016e-05
AKAP5	NM_004857	0.083323	0.220035	chr14	64932216	64941221	TRUE	TRUE	GATA2_HUVEC, Epitope tags_HUVEC, Epitope tags_HUVEC, GATA2_HUVEC, GATA2_HUVEC, CTCF_HPAF, CTCF_HPAF, CTCF_HCM, CTCF_HBMEC,	TRUE	GATA2_HUVEC, Epitope tags_HUVEC, Epitope tags_HUVEC, GATA2_HUVEC, GATA2_HUVEC, CTCF_HPAF, CTCF_HPAF, CTCF_HCM, CTCF_HBMEC,	1	+	HSPA2	NM_021979	0.276288	0.44296	chr14	65007185	65009954	TRUE	TRUE	NFATC1_HUVEC, NFATC1_HUVEC, CTCF_HUVEC, CTCF_HUVEC, CTCF_HUVEC, CTCF_HUVEC, CTCF_HUVEC, CTCF_HUVEC, CTCF_HPAF, CTCF_HPAF, CTCF_HCM, CTCF_HCM, CTCF_HCFaa, CTCF_HBMEC, CTCF_HBMEC, RELA_HAEC, SMC1A_Coronary artery endothelial cells, STAG2_Coronary artery endothelial cells, STAG1_Coronary artery endothelial cells, CTCF_AoAF,	TRUE	NFATC1_HUVEC, NFATC1_HUVEC, CTCF_HUVEC, CTCF_HUVEC, CTCF_HUVEC, CTCF_HUVEC, CTCF_HUVEC, CTCF_HUVEC, CTCF_HPAF, CTCF_HPAF, CTCF_HCM, CTCF_HCM, CTCF_HCFaa, CTCF_HBMEC, CTCF_HBMEC, RELA_HAEC, SMC1A_Coronary artery endothelial cells, STAG2_Coronary artery endothelial cells, STAG1_Coronary artery endothelial cells, CTCF_AoAF,	1	+	74969	86	0.000844231	78	0.000894653
AKAP5	NM_004857	0.083323	0.220035	chr14	64932216	64941221	TRUE	TRUE	GATA2_HUVEC, Epitope tags_HUVEC, Epitope tags_HUVEC, GATA2_HUVEC, GATA2_HUVEC, CTCF_HPAF, CTCF_HPAF, CTCF_HCM, CTCF_HBMEC,	TRUE	GATA2_HUVEC, Epitope tags_HUVEC, Epitope tags_HUVEC, GATA2_HUVEC, GATA2_HUVEC, CTCF_HPAF, CTCF_HPAF, CTCF_HCM, CTCF_HBMEC,	1	+	ESR2	NM_001040275	0.230293	0.767664	chr14	64761128	64693750	TRUE	FALSE	RAD21_HUVEC, RAD21_HUVEC, CTCF_HUVEC, CTCF_HUVEC, CTCF_HUVEC, CTCF_HUVEC, CTCF_HUVEC, CTCF_HUVEC, CTCF_HUVEC, CTCF_HPAF, CTCF_HPAF, CTCF_HCM, CTCF_HCM, CTCF_HCFaa, CTCF_HBMEC, CTCF_HBMEC, SMC1A_Coronary artery endothelial cells, STAG2_Coronary artery endothelial cells, STAG1_Coronary artery endothelial cells, CTCF_AoAF,	TRUE	RAD21_HUVEC, RAD21_HUVEC, CTCF_HUVEC, CTCF_HUVEC, CTCF_HUVEC, CTCF_HUVEC, CTCF_HUVEC, CTCF_HUVEC, CTCF_HUVEC, CTCF_HPAF, CTCF_HPAF, CTCF_HCM, CTCF_HCM, CTCF_HCFaa, CTCF_HBMEC, CTCF_HBMEC, SMC1A_Coronary artery endothelial cells, STAG2_Coronary artery endothelial cells, STAG1_Coronary artery endothelial cells, CTCF_AoAF,	1	-	171088	61	7.56765e-05	55	9.11582e-05
AKAP6	NM_004274	0.020851	0.032812	chr14	32798478	33302268	FALSE	FALSE		FALSE		1	+	DTD2	NM_080664	0.722075	0.401495	chr14	31926680	31915242	TRUE	TRUE	NFATC1_HUVEC,	TRUE	NFATC1_HUVEC,	1	-	871798	23	8.41266e-06	21	7.98351e-06
AKIP1	NM_001206646	0.967248	0.676214	chr11	8932700	8941626	TRUE	TRUE		TRUE		1	+	RPL27A	NM_000990	18.2874	14.132	chr11	8703994	8711419	TRUE	TRUE	NFATC1_HUVEC, NFATC1_HUVEC, RELA_HAEC,	TRUE	NFATC1_HUVEC, NFATC1_HUVEC, RELA_HAEC,	1	+	228706	89	7.19462e-11	92	8.43769e-14
AKIP1	NM_001206646	0.967248	0.676214	chr11	8932700	8941626	TRUE	TRUE		TRUE		1	+	ZBED5	NM_001143667	8.01402	3.46768	chr11	10879620	10874250	TRUE	TRUE	FOS_HUVEC, Epitope tags_HUVEC, FOS_HUVEC,	TRUE	FOS_HUVEC, Epitope tags_HUVEC, FOS_HUVEC,	1	-	1946920	20	1.01882e-11	12	1.78427e-05
AKIRIN2	NM_018064	28.023	17.303	chr6	88411985	88384577	TRUE	TRUE	ETS1_HUVEC, ETS1_HUVEC, NFATC1_HUVEC, NFATC1_HUVEC, ETS1_HUVEC, ETS1_HUVEC, ETS1_HUVEC, ETS1_HUVEC, RELA_HAEC, RELA_HAEC,	TRUE	ETS1_HUVEC, ETS1_HUVEC, NFATC1_HUVEC, NFATC1_HUVEC, ETS1_HUVEC, ETS1_HUVEC, ETS1_HUVEC, ETS1_HUVEC, RELA_HAEC, RELA_HAEC,	1	-	SNHG5	NR_003038	1.2004	1.41823	chr6	86388451	86386724	TRUE	TRUE	NFATC1_HUVEC, NFATC1_HUVEC, HMGB2_HUVEC, RELA_HAEC, RELA_HAEC,	TRUE	NFATC1_HUVEC, NFATC1_HUVEC, HMGB2_HUVEC, RELA_HAEC, RELA_HAEC,	1	-	2023534	12	0.000804758	14	1.01508e-05
AKIRIN2	NM_018064	28.023	17.303	chr6	88411985	88384577	TRUE	TRUE	ETS1_HUVEC, ETS1_HUVEC, NFATC1_HUVEC, NFATC1_HUVEC, ETS1_HUVEC, ETS1_HUVEC, ETS1_HUVEC, ETS1_HUVEC, RELA_HAEC, RELA_HAEC,	TRUE	ETS1_HUVEC, ETS1_HUVEC, NFATC1_HUVEC, NFATC1_HUVEC, ETS1_HUVEC, ETS1_HUVEC, ETS1_HUVEC, ETS1_HUVEC, RELA_HAEC, RELA_HAEC,	1	-	RNGTT	NM_001286426	1.0403	1.12784	chr6	89673348	89319615	TRUE	TRUE	Epitope tags_HUVEC, RELA_HAEC, RELA_HAEC, JUN_HAEC,	TRUE	Epitope tags_HUVEC, RELA_HAEC, RELA_HAEC, JUN_HAEC,	1	-	1261363	16	2.35606e-05	13	0.000197157
AKIRIN2	NM_018064	28.023	17.303	chr6	88411985	88384577	TRUE	TRUE	ETS1_HUVEC, ETS1_HUVEC, NFATC1_HUVEC, NFATC1_HUVEC, ETS1_HUVEC, ETS1_HUVEC, ETS1_HUVEC, ETS1_HUVEC, RELA_HAEC, RELA_HAEC,	TRUE	ETS1_HUVEC, ETS1_HUVEC, NFATC1_HUVEC, NFATC1_HUVEC, ETS1_HUVEC, ETS1_HUVEC, ETS1_HUVEC, ETS1_HUVEC, RELA_HAEC, RELA_HAEC,	1	-	ZNF292	NM_015021	0.951949	1.05785	chr6	87865268	87973406	TRUE	TRUE	MAX_HUVEC, RELA_HAEC,	TRUE	MAX_HUVEC, RELA_HAEC,	1	+	546717	28	8.6732e-05	24	0.000242502
AKR1A1	NM_001202413	0.067055	1.52897	chr1	46016454	46035723	TRUE	TRUE	NFATC1_HUVEC, NFATC1_HUVEC, MAX_HUVEC,	TRUE	NFATC1_HUVEC, NFATC1_HUVEC, MAX_HUVEC,	1	+	CCDC163P	NR_033296	NA	NA	chr1	45965751	45959597	TRUE	TRUE	ETS1_HUVEC, ETS1_HUVEC, ETS1_HUVEC, ETS1_HUVEC, ETS1_HUVEC, ETS1_HUVEC, ETS1_HUVEC, ETS1_HUVEC, ETS1_HUVEC, ETS1_HUVEC, ETS1_HUVEC, ETS1_HUVEC, ETS1_HUVEC, RELA_HAEC, RELA_HAEC, JUN_HAEC,	TRUE	ETS1_HUVEC, ETS1_HUVEC, ETS1_HUVEC, ETS1_HUVEC, ETS1_HUVEC, ETS1_HUVEC, ETS1_HUVEC, ETS1_HUVEC, ETS1_HUVEC, ETS1_HUVEC, ETS1_HUVEC, ETS1_HUVEC, ETS1_HUVEC, RELA_HAEC, RELA_HAEC, JUN_HAEC,	1	-	50703	188	4.8135e-10	122	1.75517e-05
AKR1A1	NM_001202413	0.067055	1.52897	chr1	46016454	46035723	TRUE	TRUE	NFATC1_HUVEC, NFATC1_HUVEC, MAX_HUVEC,	TRUE	NFATC1_HUVEC, NFATC1_HUVEC, MAX_HUVEC,	1	+	UROD	NM_000374	1.63058	2.53657	chr1	45477804	45481341	TRUE	TRUE	TAL1_Primary endothelial cells, TAL1_Primary endothelial cells, NFATC1_HUVEC, NFATC1_HUVEC, MAX_HUVEC, RELA_HAEC,	TRUE	TAL1_Primary endothelial cells, TAL1_Primary endothelial cells, NFATC1_HUVEC, NFATC1_HUVEC, MAX_HUVEC, RELA_HAEC,	1	+	538650	31	4.02677e-05	24	0.000598514
AKR1A1	NM_001202413	0.067055	1.52897	chr1	46016454	46035723	TRUE	TRUE	NFATC1_HUVEC, NFATC1_HUVEC, MAX_HUVEC,	TRUE	NFATC1_HUVEC, NFATC1_HUVEC, MAX_HUVEC,	1	+	PRDX1	NM_001202431	0	0	chr1	45988562	45976706	TRUE	TRUE	NFATC1_HUVEC, NFATC1_HUVEC, RELA_HAEC, RELA_HAEC, RELA_HAEC, RELA_HAEC, NFE2L2_HAEC, JUN_HAEC,	TRUE	NFATC1_HUVEC, NFATC1_HUVEC, RELA_HAEC, RELA_HAEC, RELA_HAEC, RELA_HAEC, NFE2L2_HAEC, JUN_HAEC,	1	-	27892	340	0	209	3.38636e-08
AKR1C2	NM_001135241	0.233253	0.31146	chr10	5046206	5042102	FALSE	TRUE	TCF21_Coronary artery smooth muscle,	TRUE	TCF21_Coronary artery smooth muscle,	1	-	NET1	NM_001047160	2.44067	1.52605	chr10	5454513	5501019	TRUE	TRUE		TRUE		1	+	408307	63	5.82201e-13	45	2.92945e-08
AKR1C2	NM_001135241	0.233253	0.31146	chr10	5046206	5042102	FALSE	TRUE	TCF21_Coronary artery smooth muscle,	TRUE	TCF21_Coronary artery smooth muscle,	1	-	TUBAL3	NM_001171864	0	0	chr10	5446793	5435060	TRUE	TRUE	FOS_HUVEC, JUN_HAEC, TCF21_Coronary artery smooth muscle, STAG2_Coronary artery endothelial cells,	TRUE	FOS_HUVEC, JUN_HAEC, TCF21_Coronary artery smooth muscle, STAG2_Coronary artery endothelial cells,	1	-	400587	37	5.10053e-05	36	1.34602e-05
AKR1C2	NM_001135241	0.233253	0.31146	chr10	5046206	5042102	FALSE	TRUE	TCF21_Coronary artery smooth muscle,	TRUE	TCF21_Coronary artery smooth muscle,	1	-	UCN3	NM_053049	0	0	chr10	5406975	5416169	FALSE	FALSE		FALSE		1	+	360769	34	0.000621791	47	7.08143e-08
AKR1C4	NM_001818	0.163998	0	chr10	5238797	5260910	FALSE	FALSE		FALSE		1	+	AKR1C8P	NR_027916	0	0	chr10	5227150	5196654	FALSE	FALSE		FALSE		1	-	11647	232	8.37992e-05	188	0.000549355
AKR1C8P	NR_027916	0	0	chr10	5227150	5196654	FALSE	FALSE		FALSE		1	-	AKR1C4	NM_001818	0.163998	0	chr10	5238797	5260910	FALSE	FALSE		FALSE		1	+	11647	232	8.37992e-05	188	0.000549355
AKR1C8P	NR_027916	0	0	chr10	5227150	5196654	FALSE	FALSE		FALSE		1	-	UCN3	NM_053049	0	0	chr10	5406975	5416169	FALSE	FALSE		FALSE		1	+	179825	54	0.000543446	83	8.01327e-10
AKT3	NM_001206729	7.68724	12.4629	chr1	244006886	243663020	TRUE	TRUE	TAL1_Primary endothelial cells, FOS_HUVEC, JUN_HUVEC, FOS_HUVEC, NFE2L2_HAEC, RELA_HAEC, JUN_HAEC, JUN_HAEC, JUND_Coronary artery smooth muscle,	TRUE	TAL1_Primary endothelial cells, FOS_HUVEC, JUN_HUVEC, FOS_HUVEC, NFE2L2_HAEC, RELA_HAEC, JUN_HAEC, JUN_HAEC, JUND_Coronary artery smooth muscle,	1	-	rs4658627	n/a	NA	NA	chr1	244511176	244511176	TRUE	TRUE	JUN_HAEC, JUN_HAEC,	TRUE	JUN_HAEC, JUN_HAEC,	2	+	504290	40	3.25704e-06	30	0.000169594
AKT3	NM_001206729	7.68724	12.4629	chr1	244006886	243663020	TRUE	TRUE	TAL1_Primary endothelial cells, FOS_HUVEC, JUN_HUVEC, FOS_HUVEC, NFE2L2_HAEC, RELA_HAEC, JUN_HAEC, JUN_HAEC, JUND_Coronary artery smooth muscle,	TRUE	TAL1_Primary endothelial cells, FOS_HUVEC, JUN_HUVEC, FOS_HUVEC, NFE2L2_HAEC, RELA_HAEC, JUN_HAEC, JUN_HAEC, JUND_Coronary artery smooth muscle,	1	-	ZBTB18	NM_001278196	9.39964	5.378	chr1	244212240	244220780	TRUE	TRUE	NFATC1_HUVEC,	TRUE	NFATC1_HUVEC,	1	+	205354	97	9.84657e-13	81	8.36345e-11
AKT3	NM_001206729	7.68724	12.4629	chr1	244006886	243663020	TRUE	TRUE	TAL1_Primary endothelial cells, FOS_HUVEC, JUN_HUVEC, FOS_HUVEC, NFE2L2_HAEC, RELA_HAEC, JUN_HAEC, JUN_HAEC, JUND_Coronary artery smooth muscle,	TRUE	TAL1_Primary endothelial cells, FOS_HUVEC, JUN_HUVEC, FOS_HUVEC, NFE2L2_HAEC, RELA_HAEC, JUN_HAEC, JUN_HAEC, JUND_Coronary artery smooth muscle,	1	-	MIR4677	NR_039824	0	0	chr1	243509477	243509557	FALSE	FALSE	STAG1_Coronary artery endothelial cells,	TRUE	STAG1_Coronary artery endothelial cells,	1	+	497409	38	1.32524e-05	34	1.94595e-05
AKTIP	NM_001012398	4.32664	4.82296	chr16	53537170	53525191	TRUE	TRUE	RELA_HAEC, JUN_HAEC,	TRUE	RELA_HAEC, JUN_HAEC,	1	-	MMP2	NM_001302508	115.513	80.9173	chr16	55512741	55540603	TRUE	TRUE	TAL1_Primary endothelial cells, TAL1_Primary endothelial cells,	TRUE	TAL1_Primary endothelial cells, TAL1_Primary endothelial cells,	1	+	1975571	14	0.000165818	12	0.000426745
AKTIP	NM_001012398	4.32664	4.82296	chr16	53537170	53525191	TRUE	TRUE	RELA_HAEC, JUN_HAEC,	TRUE	RELA_HAEC, JUN_HAEC,	1	-	LPCAT2	NM_017839	1.29014	9.9698	chr16	55542912	55620582	TRUE	TRUE		TRUE		1	+	2005742	18	5.64332e-06	16	9.88176e-06
ALAD	NM_000031	12.2215	13.8581	chr9	116163618	116148591	TRUE	TRUE	CTCF_HUVEC, CTCF_HUVEC, CTCF_HUVEC, CTCF_HUVEC, CTCF_HUVEC, CTCF_HUVEC, CTCF_HUVEC, CTCF_HPAF, CTCF_HPAF, CTCF_HCM, CTCF_HCM, CTCF_HCFaa, CTCF_HBMEC, CTCF_HBMEC, RELA_HAEC, RELA_HAEC, SMC1A_Coronary artery endothelial cells, STAG1_Coronary artery endothelial cells, CTCF_AoAF, CTCF_AoAF,	TRUE	CTCF_HUVEC, CTCF_HUVEC, CTCF_HUVEC, CTCF_HUVEC, CTCF_HUVEC, CTCF_HUVEC, CTCF_HUVEC, CTCF_HPAF, CTCF_HPAF, CTCF_HCM, CTCF_HCM, CTCF_HCFaa, CTCF_HBMEC, CTCF_HBMEC, RELA_HAEC, RELA_HAEC, SMC1A_Coronary artery endothelial cells, STAG1_Coronary artery endothelial cells, CTCF_AoAF, CTCF_AoAF,	1	-	RGS3	NM_001276260	9.14089	5.58136	chr9	116298756	116360023	FALSE	FALSE		TRUE		1	+	135138	94	1.19719e-07	89	3.36223e-08
ALAD	NM_000031	12.2215	13.8581	chr9	116163618	116148591	TRUE	TRUE	CTCF_HUVEC, CTCF_HUVEC, CTCF_HUVEC, CTCF_HUVEC, CTCF_HUVEC, CTCF_HUVEC, CTCF_HUVEC, CTCF_HPAF, CTCF_HPAF, CTCF_HCM, CTCF_HCM, CTCF_HCFaa, CTCF_HBMEC, CTCF_HBMEC, RELA_HAEC, RELA_HAEC, SMC1A_Coronary artery endothelial cells, STAG1_Coronary artery endothelial cells, CTCF_AoAF, CTCF_AoAF,	TRUE	CTCF_HUVEC, CTCF_HUVEC, CTCF_HUVEC, CTCF_HUVEC, CTCF_HUVEC, CTCF_HUVEC, CTCF_HUVEC, CTCF_HPAF, CTCF_HPAF, CTCF_HCM, CTCF_HCM, CTCF_HCFaa, CTCF_HBMEC, CTCF_HBMEC, RELA_HAEC, RELA_HAEC, SMC1A_Coronary artery endothelial cells, STAG1_Coronary artery endothelial cells, CTCF_AoAF, CTCF_AoAF,	1	-	WDR31	NM_001012361	0.292784	0.263302	chr9	116102620	116077930	TRUE	TRUE		TRUE		1	-	60998	88	0.000617096	82	0.000446496
ALDH18A1	NM_001017423	1.19383	0.459684	chr10	97416567	97365685	TRUE	TRUE	ELK3_HUVEC, MAX_HUVEC,	TRUE	ELK3_HUVEC, MAX_HUVEC,	1	-	SLC25A28	NM_031212	4.85653	4.92955	chr10	101380221	101370274	TRUE	TRUE	NFATC1_HUVEC, NFATC1_HUVEC, HMGB1_HUVEC, JUN_HAEC, JUN_HAEC, JUND_Coronary artery smooth muscle,	TRUE	NFATC1_HUVEC, NFATC1_HUVEC, HMGB1_HUVEC, JUN_HAEC, JUN_HAEC, JUND_Coronary artery smooth muscle,	1	-	3963654	13	3.80023e-07	9	0.000189092
ALDH1A1	NM_000689	9.81576	2.50035	chr9	75568233	75515577	TRUE	TRUE		TRUE		1	-	LINC01474	NR_121120	0	0	chr9	75489025	75486644	FALSE	FALSE		FALSE		1	-	79208	104	3.80575e-05	114	4.43974e-07
ALDH1A2	NM_001206897	3.87646	0.21796	chr15	58358121	58245621	TRUE	TRUE	RAD21_HUVEC, CTCF_HUVEC, CTCF_HUVEC, CTCF_HUVEC, CTCF_HUVEC, CTCF_HUVEC, CTCF_HUVEC, CTCF_HPAF, CTCF_HPAF, CTCF_HCM, CTCF_HCM, CTCF_HCFaa, CTCF_HBMEC, CTCF_HBMEC, RELA_HAEC, SMC1A_Coronary artery endothelial cells, STAG1_Coronary artery endothelial cells, CTCF_AoAF,	TRUE	RAD21_HUVEC, CTCF_HUVEC, CTCF_HUVEC, CTCF_HUVEC, CTCF_HUVEC, CTCF_HUVEC, CTCF_HUVEC, CTCF_HPAF, CTCF_HPAF, CTCF_HCM, CTCF_HCM, CTCF_HCFaa, CTCF_HBMEC, CTCF_HBMEC, RELA_HAEC, SMC1A_Coronary artery endothelial cells, STAG1_Coronary artery endothelial cells, CTCF_AoAF,	1	-	rs1550576	n/a	NA	NA	chr15	58213414	58213414	FALSE	FALSE		TRUE		2	+	144707	60	0.000364589	62	4.18524e-05
ALDH1A2	NM_001206897	3.87646	0.21796	chr15	58358121	58245621	TRUE	TRUE	RAD21_HUVEC, CTCF_HUVEC, CTCF_HUVEC, CTCF_HUVEC, CTCF_HUVEC, CTCF_HUVEC, CTCF_HUVEC, CTCF_HPAF, CTCF_HPAF, CTCF_HCM, CTCF_HCM, CTCF_HCFaa, CTCF_HBMEC, CTCF_HBMEC, RELA_HAEC, SMC1A_Coronary artery endothelial cells, STAG1_Coronary artery endothelial cells, CTCF_AoAF,	TRUE	RAD21_HUVEC, CTCF_HUVEC, CTCF_HUVEC, CTCF_HUVEC, CTCF_HUVEC, CTCF_HUVEC, CTCF_HUVEC, CTCF_HPAF, CTCF_HPAF, CTCF_HCM, CTCF_HCM, CTCF_HCFaa, CTCF_HBMEC, CTCF_HBMEC, RELA_HAEC, SMC1A_Coronary artery endothelial cells, STAG1_Coronary artery endothelial cells, CTCF_AoAF,	1	-	ALDH1A2	NM_170697	3.87646	0.21796	chr15	58306295	58245621	FALSE	FALSE		FALSE		1	-	51826	165	6.6669e-08	120	2.48275e-05
ALDH1A2	NM_001206897	3.87646	0.21796	chr15	58358121	58245621	TRUE	TRUE	RAD21_HUVEC, CTCF_HUVEC, CTCF_HUVEC, CTCF_HUVEC, CTCF_HUVEC, CTCF_HUVEC, CTCF_HUVEC, CTCF_HPAF, CTCF_HPAF, CTCF_HCM, CTCF_HCM, CTCF_HCFaa, CTCF_HBMEC, CTCF_HBMEC, RELA_HAEC, SMC1A_Coronary artery endothelial cells, STAG1_Coronary artery endothelial cells, CTCF_AoAF,	TRUE	RAD21_HUVEC, CTCF_HUVEC, CTCF_HUVEC, CTCF_HUVEC, CTCF_HUVEC, CTCF_HUVEC, CTCF_HUVEC, CTCF_HPAF, CTCF_HPAF, CTCF_HCM, CTCF_HCM, CTCF_HCFaa, CTCF_HBMEC, CTCF_HBMEC, RELA_HAEC, SMC1A_Coronary artery endothelial cells, STAG1_Coronary artery endothelial cells, CTCF_AoAF,	1	-	AQP9	NM_020980	0	0	chr15	58430407	58478110	FALSE	FALSE		FALSE		1	+	72286	89	0.000526071	83	0.000373111
ALDH1A2	NM_170697	3.87646	0.21796	chr15	58306295	58245621	FALSE	FALSE		FALSE		1	-	ALDH1A2	NM_001206897	3.87646	0.21796	chr15	58358121	58245621	TRUE	TRUE	RAD21_HUVEC, CTCF_HUVEC, CTCF_HUVEC, CTCF_HUVEC, CTCF_HUVEC, CTCF_HUVEC, CTCF_HUVEC, CTCF_HPAF, CTCF_HPAF, CTCF_HCM, CTCF_HCM, CTCF_HCFaa, CTCF_HBMEC, CTCF_HBMEC, RELA_HAEC, SMC1A_Coronary artery endothelial cells, STAG1_Coronary artery endothelial cells, CTCF_AoAF,	TRUE	RAD21_HUVEC, CTCF_HUVEC, CTCF_HUVEC, CTCF_HUVEC, CTCF_HUVEC, CTCF_HUVEC, CTCF_HUVEC, CTCF_HPAF, CTCF_HPAF, CTCF_HCM, CTCF_HCM, CTCF_HCFaa, CTCF_HBMEC, CTCF_HBMEC, RELA_HAEC, SMC1A_Coronary artery endothelial cells, STAG1_Coronary artery endothelial cells, CTCF_AoAF,	1	-	51826	165	6.6669e-08	120	2.48275e-05
ALDH1B1	NM_000692	6.73647	7.78837	chr9	38392660	38398662	TRUE	TRUE		TRUE		1	+	FRMPD1	NM_014907	0	0	chr9	37651051	37746901	FALSE	FALSE		TRUE		1	+	741609	25	4.81906e-05	35	7.98532e-11
ALDH1L2	NM_001034173	0.38121	0.615648	chr12	105478341	105413561	TRUE	FALSE	TCF21_Coronary artery smooth muscle,	TRUE	TCF21_Coronary artery smooth muscle,	1	-	TXNRD1	NM_001093771	9.33554	12.3725	chr12	104609556	104744085	TRUE	TRUE	RAD21_HUVEC, CTCF_HUVEC, CTCF_HUVEC, CTCF_HUVEC, CTCF_HUVEC, CTCF_HUVEC, CTCF_HUVEC, CTCF_HUVEC, CTCF_HPAF, CTCF_HPAF, CTCF_HCM, CTCF_HCM, CTCF_HCFaa, CTCF_HBMEC, CTCF_HBMEC, SMC1A_Coronary artery endothelial cells, STAG2_Coronary artery endothelial cells, STAG1_Coronary artery endothelial cells, CTCF_AoAF,	TRUE	RAD21_HUVEC, CTCF_HUVEC, CTCF_HUVEC, CTCF_HUVEC, CTCF_HUVEC, CTCF_HUVEC, CTCF_HUVEC, CTCF_HUVEC, CTCF_HPAF, CTCF_HPAF, CTCF_HCM, CTCF_HCM, CTCF_HCFaa, CTCF_HBMEC, CTCF_HBMEC, SMC1A_Coronary artery endothelial cells, STAG2_Coronary artery endothelial cells, STAG1_Coronary artery endothelial cells, CTCF_AoAF,	1	+	868785	27	1.08891e-07	33	2.72671e-13
ALDH1L2	NM_001034173	0.38121	0.615648	chr12	105478341	105413561	TRUE	FALSE	TCF21_Coronary artery smooth muscle,	TRUE	TCF21_Coronary artery smooth muscle,	1	-	TXNRD1	NM_001261445	9.33554	12.3725	chr12	104680459	104744085	TRUE	TRUE	FOS_HUVEC, FOS_HUVEC, NFE2L2_HAEC, RELA_HAEC, NFE2L2_HAEC, JUN_HAEC, JUN_HAEC,	TRUE	FOS_HUVEC, FOS_HUVEC, NFE2L2_HAEC, RELA_HAEC, NFE2L2_HAEC, JUN_HAEC, JUN_HAEC,	1	+	797882	32	1.07011e-08	35	3.08453e-12
ALDH1L2	NM_001034173	0.38121	0.615648	chr12	105478341	105413561	TRUE	FALSE	TCF21_Coronary artery smooth muscle,	TRUE	TCF21_Coronary artery smooth muscle,	1	-	CHST11	NM_001173982	3.64572	8.32509	chr12	104850691	105155792	TRUE	TRUE	HMGB1_HUVEC, CTCF_HUVEC, CTCF_HUVEC, CTCF_HPAF, CTCF_HPAF, CTCF_HCM, CTCF_HBMEC, JUN_HAEC, TCF21_Coronary artery smooth muscle, TCF21_Coronary artery smooth muscle, SMC1A_Coronary artery endothelial cells, STAG1_Coronary artery endothelial cells,	TRUE	HMGB1_HUVEC, CTCF_HUVEC, CTCF_HUVEC, CTCF_HPAF, CTCF_HPAF, CTCF_HCM, CTCF_HBMEC, JUN_HAEC, TCF21_Coronary artery smooth muscle, TCF21_Coronary artery smooth muscle, SMC1A_Coronary artery endothelial cells, STAG1_Coronary artery endothelial cells,	1	+	627650	44	3.08214e-10	40	3.37204e-10
ALDH1L2	NM_001034173	0.38121	0.615648	chr12	105478341	105413561	TRUE	FALSE	TCF21_Coronary artery smooth muscle,	TRUE	TCF21_Coronary artery smooth muscle,	1	-	EID3	NM_001008394	0.391119	1.09595	chr12	104697509	104698982	TRUE	TRUE	TAL1_Primary endothelial cells, TAL1_Primary endothelial cells,	TRUE	TAL1_Primary endothelial cells, TAL1_Primary endothelial cells,	1	+	780832	24	3.02038e-05	36	6.527e-13
ALDH1L2	NM_001034173	0.38121	0.615648	chr12	105478341	105413561	TRUE	FALSE	TCF21_Coronary artery smooth muscle,	TRUE	TCF21_Coronary artery smooth muscle,	1	-	NFYB	NM_006166	0.278308	1.88432	chr12	104532040	104510857	TRUE	TRUE	EP300_HUVEC, EP300_HUVEC, EP300_HUVEC, EP300_HUVEC, HMGB1_HUVEC, EP300_HUVEC, EP300_HUVEC, EP300_HUVEC, EP300_HUVEC, EP300_HUVEC, EP300_HUVEC, EP300_HUVEC, EP300_HUVEC,	TRUE	EP300_HUVEC, EP300_HUVEC, EP300_HUVEC, EP300_HUVEC, HMGB1_HUVEC, EP300_HUVEC, EP300_HUVEC, EP300_HUVEC, EP300_HUVEC, EP300_HUVEC, EP300_HUVEC, EP300_HUVEC, EP300_HUVEC,	1	-	946301	30	1.22245e-06	23	5.82935e-05
ALDH1L2	NM_001034173	0.38121	0.615648	chr12	105478341	105413561	TRUE	FALSE	TCF21_Coronary artery smooth muscle,	TRUE	TCF21_Coronary artery smooth muscle,	1	-	GLT8D2	NM_031302	0.26975	1.57313	chr12	104443915	104382764	TRUE	TRUE		TRUE		1	-	1034426	38	5.63771e-13	17	0.00093965
ALDH4A1	NM_001161504	1.00096	1.08083	chr1	19217385	19197923	FALSE	FALSE		TRUE		1	-	rs7547740	n/a	NA	NA	chr1	12463073	12463073	FALSE	FALSE		FALSE		2	+	6754312	9	9.42849e-05	8	0.000146416
ALDH4A1	NM_001161504	1.00096	1.08083	chr1	19217385	19197923	FALSE	FALSE		TRUE		1	-	rs7523455	n/a	NA	NA	chr1	19332076	19332076	FALSE	FALSE		FALSE		2	+	114691	95	5.33692e-07	104	9.00307e-10
ALDH4A1	NM_001161504	1.00096	1.08083	chr1	19217385	19197923	FALSE	FALSE		TRUE		1	-	ALDH4A1	NM_003748	1.00096	1.08083	chr1	19229293	19197923	TRUE	TRUE	HMGB1_HUVEC, MAX_HUVEC, JUN_HAEC, JUN_Coronary artery smooth muscle,	TRUE	HMGB1_HUVEC, MAX_HUVEC, JUN_HAEC, JUN_Coronary artery smooth muscle,	1	-	11908	801	0	683	0
ALDH4A1	NM_003748	1.00096	1.08083	chr1	19229293	19197923	TRUE	TRUE	HMGB1_HUVEC, MAX_HUVEC, JUN_HAEC, JUN_Coronary artery smooth muscle,	TRUE	HMGB1_HUVEC, MAX_HUVEC, JUN_HAEC, JUN_Coronary artery smooth muscle,	1	-	rs7523455	n/a	NA	NA	chr1	19332076	19332076	FALSE	FALSE		FALSE		2	+	102783	79	4.24091e-05	78	7.69593e-06
ALDH4A1	NM_003748	1.00096	1.08083	chr1	19229293	19197923	TRUE	TRUE	HMGB1_HUVEC, MAX_HUVEC, JUN_HAEC, JUN_Coronary artery smooth muscle,	TRUE	HMGB1_HUVEC, MAX_HUVEC, JUN_HAEC, JUN_Coronary artery smooth muscle,	1	-	ALDH4A1	NM_001161504	1.00096	1.08083	chr1	19217385	19197923	FALSE	FALSE		TRUE		1	-	11908	801	0	683	0
ALDH7A1	NM_001182	1.40999	3.01191	chr5	125931082	125877532	TRUE	TRUE	TAL1_Primary endothelial cells, TAL1_Primary endothelial cells, NFATC1_HUVEC, CTCF_HUVEC, Epitope tags_HUVEC, CTCF_HUVEC, CTCF_HUVEC, CTCF_HUVEC, CTCF_HPAF, CTCF_HPAF, CTCF_HCM, CTCF_HBMEC, CTCF_HBMEC, RELA_HAEC, SMC1A_Coronary artery endothelial cells, STAG2_Coronary artery endothelial cells, STAG1_Coronary artery endothelial cells, CTCF_AoAF,	TRUE	TAL1_Primary endothelial cells, TAL1_Primary endothelial cells, NFATC1_HUVEC, CTCF_HUVEC, Epitope tags_HUVEC, CTCF_HUVEC, CTCF_HUVEC, CTCF_HUVEC, CTCF_HPAF, CTCF_HPAF, CTCF_HCM, CTCF_HBMEC, CTCF_HBMEC, RELA_HAEC, SMC1A_Coronary artery endothelial cells, STAG2_Coronary artery endothelial cells, STAG1_Coronary artery endothelial cells, CTCF_AoAF,	1	-	ZNF608	NM_020747	2.51306	1.01895	chr5	124080805	123972609	TRUE	TRUE		FALSE		1	-	1850277	20	4.28959e-09	16	3.57262e-07
ALDH9A1	NM_000696	4.90002	3.25429	chr1	165667900	165631448	TRUE	TRUE	ETS1_HUVEC, NFATC1_HUVEC, ETS1_HUVEC, ETS1_HUVEC, Epitope tags_HUVEC, CTCF_HPAF, CTCF_HPAF, CTCF_HCFaa, CTCF_HBMEC,	TRUE	ETS1_HUVEC, NFATC1_HUVEC, ETS1_HUVEC, ETS1_HUVEC, Epitope tags_HUVEC, CTCF_HPAF, CTCF_HPAF, CTCF_HCFaa, CTCF_HBMEC,	1	-	MIR3658	NR_037431	NA	NA	chr1	165877157	165877213	FALSE	FALSE		FALSE		1	+	209257	408	0	278	0
ALDH9A1	NM_000696	4.90002	3.25429	chr1	165667900	165631448	TRUE	TRUE	ETS1_HUVEC, NFATC1_HUVEC, ETS1_HUVEC, ETS1_HUVEC, Epitope tags_HUVEC, CTCF_HPAF, CTCF_HPAF, CTCF_HCFaa, CTCF_HBMEC,	TRUE	ETS1_HUVEC, NFATC1_HUVEC, ETS1_HUVEC, ETS1_HUVEC, Epitope tags_HUVEC, CTCF_HPAF, CTCF_HPAF, CTCF_HCFaa, CTCF_HBMEC,	1	-	IFI16	NM_001206567	29.9903	50.2414	chr1	158979681	159024945	TRUE	TRUE	NFATC1_HUVEC, FOS_HUVEC, GATA2_HUVEC, NFE2L2_HAEC, JUN_HAEC, JUN_HAEC, EP300_Cardiac progenitor cells,	TRUE	NFATC1_HUVEC, FOS_HUVEC, GATA2_HUVEC, NFE2L2_HAEC, JUN_HAEC, JUN_HAEC, EP300_Cardiac progenitor cells,	1	+	6688219	8	0.0005297	7	0.000931723
ALDH9A1	NM_000696	4.90002	3.25429	chr1	165667900	165631448	TRUE	TRUE	ETS1_HUVEC, NFATC1_HUVEC, ETS1_HUVEC, ETS1_HUVEC, Epitope tags_HUVEC, CTCF_HPAF, CTCF_HPAF, CTCF_HCFaa, CTCF_HBMEC,	TRUE	ETS1_HUVEC, NFATC1_HUVEC, ETS1_HUVEC, ETS1_HUVEC, Epitope tags_HUVEC, CTCF_HPAF, CTCF_HPAF, CTCF_HCFaa, CTCF_HBMEC,	1	-	DUSP23	NM_017823	23.4757	49.9154	chr1	159750758	159752333	TRUE	TRUE	MAX_HUVEC, CTCF_HUVEC, CTCF_HUVEC, CTCF_HUVEC, CTCF_HUVEC, CTCF_HUVEC, CTCF_HUVEC, CTCF_HUVEC, CTCF_HPAF, CTCF_HPAF, CTCF_HCM, CTCF_HCM, CTCF_HCFaa, CTCF_HBMEC, CTCF_HBMEC, RELA_HAEC, RELA_HAEC, SMC1A_Coronary artery endothelial cells, STAG2_Coronary artery endothelial cells, STAG1_Coronary artery endothelial cells, CTCF_AoAF, CTCF_AoAF,	TRUE	MAX_HUVEC, CTCF_HUVEC, CTCF_HUVEC, CTCF_HUVEC, CTCF_HUVEC, CTCF_HUVEC, CTCF_HUVEC, CTCF_HUVEC, CTCF_HPAF, CTCF_HPAF, CTCF_HCM, CTCF_HCM, CTCF_HCFaa, CTCF_HBMEC, CTCF_HBMEC, RELA_HAEC, RELA_HAEC, SMC1A_Coronary artery endothelial cells, STAG2_Coronary artery endothelial cells, STAG1_Coronary artery endothelial cells, CTCF_AoAF, CTCF_AoAF,	1	+	5917142	7	0.000102409	8	5.05216e-07
ALDH9A1	NM_000696	4.90002	3.25429	chr1	165667900	165631448	TRUE	TRUE	ETS1_HUVEC, NFATC1_HUVEC, ETS1_HUVEC, ETS1_HUVEC, Epitope tags_HUVEC, CTCF_HPAF, CTCF_HPAF, CTCF_HCFaa, CTCF_HBMEC,	TRUE	ETS1_HUVEC, NFATC1_HUVEC, ETS1_HUVEC, ETS1_HUVEC, Epitope tags_HUVEC, CTCF_HPAF, CTCF_HPAF, CTCF_HCFaa, CTCF_HBMEC,	1	-	UCK2	NM_012474	7.69851	8.23628	chr1	165796731	165880855	TRUE	TRUE	HMGB1_HUVEC,	TRUE	HMGB1_HUVEC,	1	+	128831	173	0	112	1.41642e-12
ALDH9A1	NM_000696	4.90002	3.25429	chr1	165667900	165631448	TRUE	TRUE	ETS1_HUVEC, NFATC1_HUVEC, ETS1_HUVEC, ETS1_HUVEC, Epitope tags_HUVEC, CTCF_HPAF, CTCF_HPAF, CTCF_HCFaa, CTCF_HBMEC,	TRUE	ETS1_HUVEC, NFATC1_HUVEC, ETS1_HUVEC, ETS1_HUVEC, Epitope tags_HUVEC, CTCF_HPAF, CTCF_HPAF, CTCF_HCFaa, CTCF_HBMEC,	1	-	POGK	NM_017542	6.13255	4.1998	chr1	166808723	166823709	TRUE	TRUE	TAL1_Primary endothelial cells, TAL1_Primary endothelial cells, MAX_HUVEC, MYC_HUVEC, MYC_HUVEC, CTCF_HBMEC, RELA_HAEC, RELA_HAEC, RELA_HAEC,	TRUE	TAL1_Primary endothelial cells, TAL1_Primary endothelial cells, MAX_HUVEC, MYC_HUVEC, MYC_HUVEC, CTCF_HBMEC, RELA_HAEC, RELA_HAEC, RELA_HAEC,	1	+	1140823	54	0	40	0
ALDH9A1	NM_000696	4.90002	3.25429	chr1	165667900	165631448	TRUE	TRUE	ETS1_HUVEC, NFATC1_HUVEC, ETS1_HUVEC, ETS1_HUVEC, Epitope tags_HUVEC, CTCF_HPAF, CTCF_HPAF, CTCF_HCFaa, CTCF_HBMEC,	TRUE	ETS1_HUVEC, NFATC1_HUVEC, ETS1_HUVEC, ETS1_HUVEC, Epitope tags_HUVEC, CTCF_HPAF, CTCF_HPAF, CTCF_HCFaa, CTCF_HBMEC,	1	-	DCAF6	NM_001017977	5.32111	3.5583	chr1	167905796	168045083	TRUE	TRUE	RELA_HAEC, RELA_HAEC, JUN_HAEC,	TRUE	RELA_HAEC, RELA_HAEC, JUN_HAEC,	1	+	2237896	17	4.32701e-07	13	3.0908e-05
ALDH9A1	NM_000696	4.90002	3.25429	chr1	165667900	165631448	TRUE	TRUE	ETS1_HUVEC, NFATC1_HUVEC, ETS1_HUVEC, ETS1_HUVEC, Epitope tags_HUVEC, CTCF_HPAF, CTCF_HPAF, CTCF_HCFaa, CTCF_HBMEC,	TRUE	ETS1_HUVEC, NFATC1_HUVEC, ETS1_HUVEC, ETS1_HUVEC, Epitope tags_HUVEC, CTCF_HPAF, CTCF_HPAF, CTCF_HCFaa, CTCF_HBMEC,	1	-	PBX1	NM_001204961	3.89662	8.56375	chr1	164528596	164821060	TRUE	TRUE	STAG2_Coronary artery endothelial cells,	TRUE	STAG2_Coronary artery endothelial cells,	1	+	1139304	17	0.000404489	15	0.000640017
ALDH9A1	NM_000696	4.90002	3.25429	chr1	165667900	165631448	TRUE	TRUE	ETS1_HUVEC, NFATC1_HUVEC, ETS1_HUVEC, ETS1_HUVEC, Epitope tags_HUVEC, CTCF_HPAF, CTCF_HPAF, CTCF_HCFaa, CTCF_HBMEC,	TRUE	ETS1_HUVEC, NFATC1_HUVEC, ETS1_HUVEC, ETS1_HUVEC, Epitope tags_HUVEC, CTCF_HPAF, CTCF_HPAF, CTCF_HCFaa, CTCF_HBMEC,	1	-	IER5	NM_016545	3.09611	1.51406	chr1	181057637	181059979	TRUE	TRUE	NFATC1_HUVEC, NFATC1_HUVEC, HMGB1_HUVEC, STAG2_Coronary artery endothelial cells,	TRUE	NFATC1_HUVEC, NFATC1_HUVEC, HMGB1_HUVEC, STAG2_Coronary artery endothelial cells,	1	+	15389737	10	7.18217e-08	6	0.000809742
ALDH9A1	NM_000696	4.90002	3.25429	chr1	165667900	165631448	TRUE	TRUE	ETS1_HUVEC, NFATC1_HUVEC, ETS1_HUVEC, ETS1_HUVEC, Epitope tags_HUVEC, CTCF_HPAF, CTCF_HPAF, CTCF_HCFaa, CTCF_HBMEC,	TRUE	ETS1_HUVEC, NFATC1_HUVEC, ETS1_HUVEC, ETS1_HUVEC, Epitope tags_HUVEC, CTCF_HPAF, CTCF_HPAF, CTCF_HCFaa, CTCF_HBMEC,	1	-	TIPRL	NM_001031800	2.56879	3.66057	chr1	168148082	168161633	TRUE	TRUE	NFATC1_HUVEC, JUN_HUVEC, CTCF_HUVEC, CTCF_HUVEC, CTCF_HUVEC, CTCF_HPAF, CTCF_HPAF, CTCF_HCM, CTCF_HCFaa, CTCF_HBMEC, CTCF_HBMEC, NFE2L2_HAEC, NFE2L2_HAEC, RELA_HAEC, JUN_HAEC, JUND_Coronary artery smooth muscle, JUN_Coronary artery smooth muscle, CTCF_AoAF,	TRUE	NFATC1_HUVEC, JUN_HUVEC, CTCF_HUVEC, CTCF_HUVEC, CTCF_HUVEC, CTCF_HPAF, CTCF_HPAF, CTCF_HCM, CTCF_HCFaa, CTCF_HBMEC, CTCF_HBMEC, NFE2L2_HAEC, NFE2L2_HAEC, RELA_HAEC, JUN_HAEC, JUND_Coronary artery smooth muscle, JUN_Coronary artery smooth muscle, CTCF_AoAF,	1	+	2480182	21	2.6936e-11	16	4.27923e-08
ALDH9A1	NM_000696	4.90002	3.25429	chr1	165667900	165631448	TRUE	TRUE	ETS1_HUVEC, NFATC1_HUVEC, ETS1_HUVEC, ETS1_HUVEC, Epitope tags_HUVEC, CTCF_HPAF, CTCF_HPAF, CTCF_HCFaa, CTCF_HBMEC,	TRUE	ETS1_HUVEC, NFATC1_HUVEC, ETS1_HUVEC, ETS1_HUVEC, Epitope tags_HUVEC, CTCF_HPAF, CTCF_HPAF, CTCF_HCFaa, CTCF_HBMEC,	1	-	RGS5	NM_001195303	2.4123	0.013262	chr1	163172963	163112088	FALSE	TRUE	NFATC1_HUVEC, NFATC1_HUVEC,	TRUE	NFATC1_HUVEC, NFATC1_HUVEC,	1	-	2494937	15	4.17734e-06	11	0.000301472
ALDH9A1	NM_000696	4.90002	3.25429	chr1	165667900	165631448	TRUE	TRUE	ETS1_HUVEC, NFATC1_HUVEC, ETS1_HUVEC, ETS1_HUVEC, Epitope tags_HUVEC, CTCF_HPAF, CTCF_HPAF, CTCF_HCFaa, CTCF_HBMEC,	TRUE	ETS1_HUVEC, NFATC1_HUVEC, ETS1_HUVEC, ETS1_HUVEC, Epitope tags_HUVEC, CTCF_HPAF, CTCF_HPAF, CTCF_HCFaa, CTCF_HBMEC,	1	-	GORAB	NM_001146039	2.12132	2.1045	chr1	170501262	170514929	TRUE	TRUE	NFATC1_HUVEC, NFATC1_HUVEC, RELA_HUVEC, HMGB2_HUVEC, Epitope tags_HUVEC, RELA_HAEC, RELA_HAEC, RELA_HAEC, RELA_HAEC,	TRUE	NFATC1_HUVEC, NFATC1_HUVEC, RELA_HUVEC, HMGB2_HUVEC, Epitope tags_HUVEC, RELA_HAEC, RELA_HAEC, RELA_HAEC, RELA_HAEC,	1	+	4833362	7	0.000992985	11	1.07714e-09
ALDH9A1	NM_000696	4.90002	3.25429	chr1	165667900	165631448	TRUE	TRUE	ETS1_HUVEC, NFATC1_HUVEC, ETS1_HUVEC, ETS1_HUVEC, Epitope tags_HUVEC, CTCF_HPAF, CTCF_HPAF, CTCF_HCFaa, CTCF_HBMEC,	TRUE	ETS1_HUVEC, NFATC1_HUVEC, ETS1_HUVEC, ETS1_HUVEC, Epitope tags_HUVEC, CTCF_HPAF, CTCF_HPAF, CTCF_HCFaa, CTCF_HBMEC,	1	-	ACP6	NM_016361	1.96418	4.76596	chr1	147142634	147119167	TRUE	TRUE	ETS1_HUVEC, ETS1_HUVEC, ETS1_HUVEC,	TRUE	ETS1_HUVEC, ETS1_HUVEC, ETS1_HUVEC,	1	-	18525266	10	0.000131855	9	0.000162629
ALDH9A1	NM_000696	4.90002	3.25429	chr1	165667900	165631448	TRUE	TRUE	ETS1_HUVEC, NFATC1_HUVEC, ETS1_HUVEC, ETS1_HUVEC, Epitope tags_HUVEC, CTCF_HPAF, CTCF_HPAF, CTCF_HCFaa, CTCF_HBMEC,	TRUE	ETS1_HUVEC, NFATC1_HUVEC, ETS1_HUVEC, ETS1_HUVEC, Epitope tags_HUVEC, CTCF_HPAF, CTCF_HPAF, CTCF_HCFaa, CTCF_HBMEC,	1	-	MGST3	NM_004528	1.8066	7.75802	chr1	165600109	165625372	TRUE	TRUE	FOS_HUVEC, FOS_HUVEC, CTCF_HPAF, JUND_Coronary artery smooth muscle,	TRUE	FOS_HUVEC, FOS_HUVEC, CTCF_HPAF, JUND_Coronary artery smooth muscle,	1	+	67791	286	0	186	0
ALDH9A1	NM_000696	4.90002	3.25429	chr1	165667900	165631448	TRUE	TRUE	ETS1_HUVEC, NFATC1_HUVEC, ETS1_HUVEC, ETS1_HUVEC, Epitope tags_HUVEC, CTCF_HPAF, CTCF_HPAF, CTCF_HCFaa, CTCF_HBMEC,	TRUE	ETS1_HUVEC, NFATC1_HUVEC, ETS1_HUVEC, ETS1_HUVEC, Epitope tags_HUVEC, CTCF_HPAF, CTCF_HPAF, CTCF_HCFaa, CTCF_HBMEC,	1	-	RAB3GAP2	NM_012414	1.13941	2.14017	chr1	220445843	220321609	TRUE	TRUE	MAX_HUVEC,	TRUE	MAX_HUVEC,	1	-	54777943	4	0.000966808	6	5.60181e-09
ALDH9A1	NM_000696	4.90002	3.25429	chr1	165667900	165631448	TRUE	TRUE	ETS1_HUVEC, NFATC1_HUVEC, ETS1_HUVEC, ETS1_HUVEC, Epitope tags_HUVEC, CTCF_HPAF, CTCF_HPAF, CTCF_HCFaa, CTCF_HBMEC,	TRUE	ETS1_HUVEC, NFATC1_HUVEC, ETS1_HUVEC, ETS1_HUVEC, Epitope tags_HUVEC, CTCF_HPAF, CTCF_HPAF, CTCF_HCFaa, CTCF_HBMEC,	1	-	TMCO1	NM_001256164	1.09928	1.03398	chr1	165738159	165693527	TRUE	TRUE	Epitope tags_HUVEC, CTCF_HBMEC,	TRUE	Epitope tags_HUVEC, CTCF_HBMEC,	1	-	70259	168	3.48821e-12	124	3.10402e-08
ALDH9A1	NM_000696	4.90002	3.25429	chr1	165667900	165631448	TRUE	TRUE	ETS1_HUVEC, NFATC1_HUVEC, ETS1_HUVEC, ETS1_HUVEC, Epitope tags_HUVEC, CTCF_HPAF, CTCF_HPAF, CTCF_HCFaa, CTCF_HBMEC,	TRUE	ETS1_HUVEC, NFATC1_HUVEC, ETS1_HUVEC, ETS1_HUVEC, Epitope tags_HUVEC, CTCF_HPAF, CTCF_HPAF, CTCF_HCFaa, CTCF_HBMEC,	1	-	BLZF1	NM_003666	1.09917	1.66717	chr1	169337193	169365780	TRUE	TRUE	MAX_HUVEC, Epitope tags_HUVEC, TCF21_Coronary artery smooth muscle,	TRUE	MAX_HUVEC, Epitope tags_HUVEC, TCF21_Coronary artery smooth muscle,	1	+	3669293	10	2.6812e-06	9	3.64829e-06
ALDH9A1	NM_000696	4.90002	3.25429	chr1	165667900	165631448	TRUE	TRUE	ETS1_HUVEC, NFATC1_HUVEC, ETS1_HUVEC, ETS1_HUVEC, Epitope tags_HUVEC, CTCF_HPAF, CTCF_HPAF, CTCF_HCFaa, CTCF_HBMEC,	TRUE	ETS1_HUVEC, NFATC1_HUVEC, ETS1_HUVEC, ETS1_HUVEC, Epitope tags_HUVEC, CTCF_HPAF, CTCF_HPAF, CTCF_HCFaa, CTCF_HBMEC,	1	-	TADA1	NM_053053	0.400113	4.37752	chr1	166845654	166825748	TRUE	TRUE		TRUE		1	-	1177754	74	0	34	2.22045e-16
ALDH9A1	NM_000696	4.90002	3.25429	chr1	165667900	165631448	TRUE	TRUE	ETS1_HUVEC, NFATC1_HUVEC, ETS1_HUVEC, ETS1_HUVEC, Epitope tags_HUVEC, CTCF_HPAF, CTCF_HPAF, CTCF_HCFaa, CTCF_HBMEC,	TRUE	ETS1_HUVEC, NFATC1_HUVEC, ETS1_HUVEC, ETS1_HUVEC, Epitope tags_HUVEC, CTCF_HPAF, CTCF_HPAF, CTCF_HCFaa, CTCF_HBMEC,	1	-	MPZL1	NM_001146191	0.024373	21.7998	chr1	167691186	167761156	TRUE	TRUE	CTCF_HPAF, CTCF_HPAF, CTCF_HCM, CTCF_HCFaa, CTCF_HBMEC, STAG1_Coronary artery endothelial cells, CTCF_AoAF,	TRUE	CTCF_HPAF, CTCF_HPAF, CTCF_HCM, CTCF_HCFaa, CTCF_HBMEC, STAG1_Coronary artery endothelial cells, CTCF_AoAF,	1	+	2023286	38	0	17	4.54096e-08
ALDH9A1	NM_000696	4.90002	3.25429	chr1	165667900	165631448	TRUE	TRUE	ETS1_HUVEC, NFATC1_HUVEC, ETS1_HUVEC, ETS1_HUVEC, Epitope tags_HUVEC, CTCF_HPAF, CTCF_HPAF, CTCF_HCFaa, CTCF_HBMEC,	TRUE	ETS1_HUVEC, NFATC1_HUVEC, ETS1_HUVEC, ETS1_HUVEC, Epitope tags_HUVEC, CTCF_HPAF, CTCF_HPAF, CTCF_HCFaa, CTCF_HBMEC,	1	-	CASQ1	NM_001231	0	0	chr1	160160284	160171676	FALSE	FALSE	JUN_HAEC,	TRUE	JUN_HAEC,	1	+	5507616	8	0.000190828	12	7.0844e-11
ALG1	NM_019109	5.28282	0.943984	chr16	5121809	5137380	TRUE	TRUE	NFATC1_HUVEC, NFATC1_HUVEC, MAX_HUVEC,	TRUE	NFATC1_HUVEC, NFATC1_HUVEC, MAX_HUVEC,	1	+	GSPT1	NM_001130006	20.6075	31.544	chr16	12010519	11961984	TRUE	TRUE	ELK3_HUVEC, ETS1_HUVEC, ETS1_HUVEC, ETS1_HUVEC, ETS1_HUVEC, HMGB1_HUVEC, ETS1_HUVEC, ETS1_HUVEC, ETS1_HUVEC, ETS1_HUVEC, ETS1_HUVEC, ETS1_HUVEC, ETS1_HUVEC, ETS1_HUVEC, ETS1_HUVEC, Epitope tags_HUVEC, RELA_HAEC, JUND_Coronary artery smooth muscle, JUN_Coronary artery smooth muscle,	TRUE	ELK3_HUVEC, ETS1_HUVEC, ETS1_HUVEC, ETS1_HUVEC, ETS1_HUVEC, HMGB1_HUVEC, ETS1_HUVEC, ETS1_HUVEC, ETS1_HUVEC, ETS1_HUVEC, ETS1_HUVEC, ETS1_HUVEC, ETS1_HUVEC, ETS1_HUVEC, ETS1_HUVEC, Epitope tags_HUVEC, RELA_HAEC, JUND_Coronary artery smooth muscle, JUN_Coronary artery smooth muscle,	1	-	6888710	21	0	11	3.49567e-11
ALG6	NM_013339	0	0.321494	chr1	63833260	63904233	TRUE	TRUE	NFATC1_HUVEC, RELA_HAEC, RELA_HAEC, RELA_HAEC, RELA_HAEC,	TRUE	NFATC1_HUVEC, RELA_HAEC, RELA_HAEC, RELA_HAEC, RELA_HAEC,	1	+	PDE4B	NM_001037339	13.6569	11.6938	chr1	66797790	66840262	TRUE	TRUE	NFATC1_HUVEC, Epitope tags_HUVEC, CTCF_HUVEC, CTCF_HUVEC, CTCF_HPAF, CTCF_HPAF, CTCF_HCFaa, CTCF_HBMEC, JUND_Coronary artery smooth muscle, CTCF_AoAF,	TRUE	NFATC1_HUVEC, Epitope tags_HUVEC, CTCF_HUVEC, CTCF_HUVEC, CTCF_HPAF, CTCF_HPAF, CTCF_HCFaa, CTCF_HBMEC, JUND_Coronary artery smooth muscle, CTCF_AoAF,	1	+	2964530	14	8.32195e-07	12	4.09525e-06
ALG6	NM_013339	0	0.321494	chr1	63833260	63904233	TRUE	TRUE	NFATC1_HUVEC, RELA_HAEC, RELA_HAEC, RELA_HAEC, RELA_HAEC,	TRUE	NFATC1_HUVEC, RELA_HAEC, RELA_HAEC, RELA_HAEC, RELA_HAEC,	1	+	USP24	NM_015306	4.2423	4.3426	chr1	55681039	55532031	TRUE	TRUE	NFATC1_HUVEC, HMGB1_HUVEC, RELA_HAEC,	TRUE	NFATC1_HUVEC, HMGB1_HUVEC, RELA_HAEC,	1	-	8152221	8	2.75464e-05	8	3.19098e-06
ALG6	NM_013339	0	0.321494	chr1	63833260	63904233	TRUE	TRUE	NFATC1_HUVEC, RELA_HAEC, RELA_HAEC, RELA_HAEC, RELA_HAEC,	TRUE	NFATC1_HUVEC, RELA_HAEC, RELA_HAEC, RELA_HAEC, RELA_HAEC,	1	+	EFCAB7	NM_032437	0.032837	0.152768	chr1	63988971	64038364	TRUE	TRUE	E2F1_Wharton Jelly, E2F1_Wharton Jelly, ETS1_HUVEC, HMGB2_HUVEC, ETS1_HUVEC, ETS1_HUVEC, Epitope tags_HUVEC,	TRUE	E2F1_Wharton Jelly, E2F1_Wharton Jelly, ETS1_HUVEC, HMGB2_HUVEC, ETS1_HUVEC, ETS1_HUVEC, Epitope tags_HUVEC,	1	+	155711	70	2.37951e-05	51	0.000961704
ALG9	NM_001077690	1.67814	3.69243	chr11	111742305	111652918	TRUE	TRUE	CTCF_HPAF, CTCF_HPAF, CTCF_HCFaa, CTCF_HBMEC,	TRUE	CTCF_HPAF, CTCF_HPAF, CTCF_HCFaa, CTCF_HBMEC,	1	-	SIK2	NM_015191	14.0264	11.5369	chr11	111473114	111597641	TRUE	TRUE	RAD21_HUVEC, CTCF_HUVEC, CTCF_HUVEC, CTCF_HUVEC, CTCF_HUVEC, CTCF_HUVEC, CTCF_HUVEC, CTCF_HPAF, CTCF_HPAF, CTCF_HCM, CTCF_HCM, CTCF_HCFaa, CTCF_HBMEC, CTCF_HBMEC, RELA_HAEC, RELA_HAEC, RELA_HAEC, JUN_HAEC, SMC1A_Coronary artery endothelial cells, STAG2_Coronary artery endothelial cells, STAG1_Coronary artery endothelial cells, CTCF_AoAF, CTCF_AoAF,	TRUE	RAD21_HUVEC, CTCF_HUVEC, CTCF_HUVEC, CTCF_HUVEC, CTCF_HUVEC, CTCF_HUVEC, CTCF_HUVEC, CTCF_HPAF, CTCF_HPAF, CTCF_HCM, CTCF_HCM, CTCF_HCFaa, CTCF_HBMEC, CTCF_HBMEC, RELA_HAEC, RELA_HAEC, RELA_HAEC, JUN_HAEC, SMC1A_Coronary artery endothelial cells, STAG2_Coronary artery endothelial cells, STAG1_Coronary artery endothelial cells, CTCF_AoAF, CTCF_AoAF,	1	+	269191	100	0	72	1.8232e-11
ALKBH2	NM_001001655	0.483441	0	chr12	109531293	109525992	TRUE	TRUE	RAD21_HUVEC, RAD21_HUVEC, MAX_HUVEC, CTCF_HUVEC, Epitope tags_HUVEC, CTCF_HUVEC, CTCF_HUVEC, CTCF_HUVEC, CTCF_HUVEC, CTCF_HUVEC, CTCF_HUVEC, CTCF_HPAF, CTCF_HPAF, CTCF_HCM, CTCF_HCM, CTCF_HCFaa, CTCF_HBMEC, CTCF_HBMEC, ERG_HAEC, RELA_HAEC, JUN_HAEC, ERG_HAEC, SMC1A_Coronary artery endothelial cells, STAG2_Coronary artery endothelial cells, STAG1_Coronary artery endothelial cells, CTCF_AoAF, CTCF_…	TRUE	RAD21_HUVEC, RAD21_HUVEC, MAX_HUVEC, CTCF_HUVEC, Epitope tags_HUVEC, CTCF_HUVEC, CTCF_HUVEC, CTCF_HUVEC, CTCF_HUVEC, CTCF_HUVEC, CTCF_HUVEC, CTCF_HPAF, CTCF_HPAF, CTCF_HCM, CTCF_HCM, CTCF_HCFaa, CTCF_HBMEC, CTCF_HBMEC, ERG_HAEC, RELA_HAEC, JUN_HAEC, ERG_HAEC, SMC1A_Coronary artery endothelial cells, STAG2_Coronary artery endothelial cells, STAG1_Coronary artery endothelial cells, CTCF_AoAF, CTCF_…	1	-	USP30	NM_001301175	2.76724	2.5779	chr12	109460893	109525831	FALSE	FALSE		FALSE		1	+	70400	139	1.48455e-08	116	2.65832e-07
ALKBH6	NM_001297701	1.65532	1.9352	chr19	36505145	36500017	TRUE	TRUE	ELK3_HUVEC,	TRUE	ELK3_HUVEC,	1	-	HAUS5	NM_015302	3.31091	12.1418	chr19	36103645	36116251	TRUE	TRUE	JUN_HUVEC, JUND_Coronary artery smooth muscle, JUN_Coronary artery smooth muscle,	TRUE	JUN_HUVEC, JUND_Coronary artery smooth muscle, JUN_Coronary artery smooth muscle,	1	+	401500	47	1.48246e-07	28	0.00093801
ALOX12P2	NR_002710	0	0	chr17	6756894	6803668	FALSE	FALSE	CTCF_HPAF, CTCF_HCM, CTCF_HBMEC,	FALSE	CTCF_HPAF, CTCF_HCM, CTCF_HBMEC,	1	+	ALOX12P2	NR_120453	0	0	chr17	6797095	6803668	FALSE	FALSE	RAD21_HUVEC, CTCF_HUVEC, CTCF_HUVEC, CTCF_HUVEC, CTCF_HUVEC, CTCF_HUVEC, CTCF_HPAF, CTCF_HPAF, CTCF_HCM, CTCF_HCFaa, CTCF_HBMEC, SMC1A_Coronary artery endothelial cells, STAG1_Coronary artery endothelial cells,	TRUE	RAD21_HUVEC, CTCF_HUVEC, CTCF_HUVEC, CTCF_HUVEC, CTCF_HUVEC, CTCF_HUVEC, CTCF_HPAF, CTCF_HPAF, CTCF_HCM, CTCF_HCFaa, CTCF_HBMEC, SMC1A_Coronary artery endothelial cells, STAG1_Coronary artery endothelial cells,	1	+	40201	135	1.47767e-05	124	1.23319e-05
ALOX12P2	NR_120453	0	0	chr17	6797095	6803668	FALSE	FALSE	RAD21_HUVEC, CTCF_HUVEC, CTCF_HUVEC, CTCF_HUVEC, CTCF_HUVEC, CTCF_HUVEC, CTCF_HPAF, CTCF_HPAF, CTCF_HCM, CTCF_HCFaa, CTCF_HBMEC, SMC1A_Coronary artery endothelial cells, STAG1_Coronary artery endothelial cells,	TRUE	RAD21_HUVEC, CTCF_HUVEC, CTCF_HUVEC, CTCF_HUVEC, CTCF_HUVEC, CTCF_HUVEC, CTCF_HPAF, CTCF_HPAF, CTCF_HCM, CTCF_HCFaa, CTCF_HBMEC, SMC1A_Coronary artery endothelial cells, STAG1_Coronary artery endothelial cells,	1	+	XAF1	NM_017523	0.852775	1.09993	chr17	6659155	6678964	TRUE	TRUE	RELA_HAEC,	TRUE	RELA_HAEC,	1	+	137940	79	1.20694e-05	96	2.03278e-09
ALOX12P2	NR_120453	0	0	chr17	6797095	6803668	FALSE	FALSE	RAD21_HUVEC, CTCF_HUVEC, CTCF_HUVEC, CTCF_HUVEC, CTCF_HUVEC, CTCF_HUVEC, CTCF_HPAF, CTCF_HPAF, CTCF_HCM, CTCF_HCFaa, CTCF_HBMEC, SMC1A_Coronary artery endothelial cells, STAG1_Coronary artery endothelial cells,	TRUE	RAD21_HUVEC, CTCF_HUVEC, CTCF_HUVEC, CTCF_HUVEC, CTCF_HUVEC, CTCF_HUVEC, CTCF_HPAF, CTCF_HPAF, CTCF_HCM, CTCF_HCFaa, CTCF_HBMEC, SMC1A_Coronary artery endothelial cells, STAG1_Coronary artery endothelial cells,	1	+	ALOX12P2	NR_002710	0	0	chr17	6756894	6803668	FALSE	FALSE	CTCF_HPAF, CTCF_HCM, CTCF_HBMEC,	FALSE	CTCF_HPAF, CTCF_HCM, CTCF_HBMEC,	1	+	40201	135	1.47767e-05	124	1.23319e-05
ALOX5AP	NM_001204406	0	0	chr13	31287614	31338565	TRUE	TRUE	TAL1_Primary endothelial cells, TAL1_Primary endothelial cells, GATA2_HUVEC, Epitope tags_HUVEC, Epitope tags_HUVEC, GATA2_HUVEC, GATA2_HUVEC, JUN_HAEC, EP300_Cardiac progenitor cells,	TRUE	TAL1_Primary endothelial cells, TAL1_Primary endothelial cells, GATA2_HUVEC, Epitope tags_HUVEC, Epitope tags_HUVEC, GATA2_HUVEC, GATA2_HUVEC, JUN_HAEC, EP300_Cardiac progenitor cells,	1	+	LINC01058	NR_125771	0	0	chr13	30996381	30993575	TRUE	TRUE	HMGB1_HUVEC,	TRUE	HMGB1_HUVEC,	1	-	291233	55	4.97455e-07	44	1.30343e-05
ALOXE3	NM_001165960	0	0	chr17	8022234	7999217	TRUE	TRUE	CTCF_HUVEC, CTCF_HUVEC, CTCF_HUVEC, CTCF_HUVEC, CTCF_HUVEC, CTCF_HUVEC, CTCF_HUVEC, CTCF_HPAF, CTCF_HPAF, CTCF_HCM, CTCF_HCM, CTCF_HCFaa, CTCF_HBMEC, CTCF_HBMEC, JUND_Coronary artery smooth muscle, JUN_Coronary artery smooth muscle, CTCF_AoAF, CTCF_AoAF,	TRUE	CTCF_HUVEC, CTCF_HUVEC, CTCF_HUVEC, CTCF_HUVEC, CTCF_HUVEC, CTCF_HUVEC, CTCF_HUVEC, CTCF_HPAF, CTCF_HPAF, CTCF_HCM, CTCF_HCM, CTCF_HCFaa, CTCF_HBMEC, CTCF_HBMEC, JUND_Coronary artery smooth muscle, JUN_Coronary artery smooth muscle, CTCF_AoAF, CTCF_AoAF,	1	-	MIR4521	NR_039746	NA	NA	chr17	8090262	8090322	TRUE	TRUE	MAX_HUVEC, Epitope tags_HUVEC, CTCF_HBMEC, RELA_HAEC, RELA_HAEC, RELA_HAEC, JUN_HAEC,	TRUE	MAX_HUVEC, Epitope tags_HUVEC, CTCF_HBMEC, RELA_HAEC, RELA_HAEC, RELA_HAEC, JUN_HAEC,	1	+	68028	199	0	101	9.86506e-06
ALPK3	NM_020778	11.0646	13.8374	chr15	85359910	85416713	TRUE	TRUE	HMGB1_HUVEC,	TRUE	HMGB1_HUVEC,	1	+	WDR73	NM_032856	0.101423	0.791021	chr15	85197574	85184725	TRUE	TRUE	RAD21_HUVEC, CTCF_HUVEC, Epitope tags_HUVEC, CTCF_HUVEC, CTCF_HUVEC, CTCF_HUVEC, CTCF_HUVEC, CTCF_HUVEC, CTCF_HPAF, CTCF_HPAF, CTCF_HCM, CTCF_HCFaa, CTCF_HBMEC, CTCF_HBMEC, RELA_HAEC, SMC1A_Coronary artery endothelial cells, STAG1_Coronary artery endothelial cells, CTCF_AoAF,	TRUE	RAD21_HUVEC, CTCF_HUVEC, Epitope tags_HUVEC, CTCF_HUVEC, CTCF_HUVEC, CTCF_HUVEC, CTCF_HUVEC, CTCF_HUVEC, CTCF_HPAF, CTCF_HPAF, CTCF_HCM, CTCF_HCFaa, CTCF_HBMEC, CTCF_HBMEC, RELA_HAEC, SMC1A_Coronary artery endothelial cells, STAG1_Coronary artery endothelial cells, CTCF_AoAF,	1	-	162336	85	1.21677e-08	75	3.74478e-08
ALS2CL	NM_001190707	0.392491	1.02253	chr3	46735194	46710484	TRUE	TRUE		FALSE		1	-	CCRL2	NM_001130910	2.09493	1.53649	chr3	46448720	46451014	TRUE	TRUE	TAL1_Primary endothelial cells, TAL1_Primary endothelial cells, FOS_HUVEC, GATA2_HUVEC, Epitope tags_HUVEC, GATA2_HUVEC, GATA2_HUVEC, JUN_HAEC,	TRUE	TAL1_Primary endothelial cells, TAL1_Primary endothelial cells, FOS_HUVEC, GATA2_HUVEC, Epitope tags_HUVEC, GATA2_HUVEC, GATA2_HUVEC, JUN_HAEC,	1	+	286474	65	1.62373e-09	38	0.00020808
ALS2CR12	NM_001127391	0.41553	0	chr2	202222121	202152993	FALSE	FALSE		TRUE		1	-	CASP8	NM_001080124	1.19233	1.15447	chr2	202098165	202152434	TRUE	TRUE	RAD21_HUVEC, RAD21_HUVEC, RAD21_HUVEC, RAD21_HUVEC, CTCF_HUVEC, CTCF_HUVEC, CTCF_HUVEC, CTCF_HUVEC, CTCF_HUVEC, CTCF_HUVEC, CTCF_HUVEC, CTCF_HPAF, CTCF_HPAF, CTCF_HCM, CTCF_HCM, CTCF_HCFaa, CTCF_HBMEC, CTCF_HBMEC, SMC1A_Coronary artery endothelial cells, STAG2_Coronary artery endothelial cells, STAG1_Coronary artery endothelial cells, CTCF_AoAF, CTCF_AoAF,	TRUE	RAD21_HUVEC, RAD21_HUVEC, RAD21_HUVEC, RAD21_HUVEC, CTCF_HUVEC, CTCF_HUVEC, CTCF_HUVEC, CTCF_HUVEC, CTCF_HUVEC, CTCF_HUVEC, CTCF_HUVEC, CTCF_HPAF, CTCF_HPAF, CTCF_HCM, CTCF_HCM, CTCF_HCFaa, CTCF_HBMEC, CTCF_HBMEC, SMC1A_Coronary artery endothelial cells, STAG2_Coronary artery endothelial cells, STAG1_Coronary artery endothelial cells, CTCF_AoAF, CTCF_AoAF,	1	+	123956	99	2.12496e-08	89	3.36223e-08
ALS2CR12	NM_001127391	0.41553	0	chr2	202222121	202152993	FALSE	FALSE		TRUE		1	-	MPP4	NM_033066	0	0	chr2	202563417	202509596	TRUE	TRUE	FOS_HUVEC, GATA2_HUVEC, JUN_HUVEC, FOS_HUVEC, GATA2_HUVEC, GATA2_HUVEC, JUN_HAEC, JUN_HAEC,	TRUE	FOS_HUVEC, GATA2_HUVEC, JUN_HUVEC, FOS_HUVEC, GATA2_HUVEC, GATA2_HUVEC, JUN_HAEC, JUN_HAEC,	1	-	341296	42	3.80245e-05	33	0.000460792
ALX1	NM_006982	0	0	chr12	85674035	85695561	FALSE	FALSE		TRUE		1	+	C12orf29	NM_001009894	0.678071	0.611434	chr12	88429267	88443937	TRUE	TRUE	NFATC1_HUVEC, NFATC1_HUVEC,	TRUE	NFATC1_HUVEC, NFATC1_HUVEC,	1	+	2755232	20	1.70813e-11	12	2.1415e-05
ALX1	NM_006982	0	0	chr12	85674035	85695561	FALSE	FALSE		TRUE		1	+	NTS	NM_006183	0	0	chr12	86268072	86276770	FALSE	FALSE		FALSE		1	+	594037	38	3.30689e-07	26	0.000186071
ALX3	NM_006492	0	0	chr1	110613322	110602996	FALSE	FALSE	EZH2_HUVEC,	FALSE	EZH2_HUVEC,	1	-	CSDE1	NM_001007553	9.09907	7.98052	chr1	115300671	115259533	TRUE	TRUE	ETS1_HUVEC, ETS1_HUVEC, ETS1_HUVEC, ETS1_HUVEC, ETS1_HUVEC, ETS1_HUVEC, CTCF_HUVEC, CTCF_HPAF, CTCF_HPAF, CTCF_HCM, CTCF_HCFaa, CTCF_HBMEC, CTCF_HBMEC, CEBPD_HAEC,	TRUE	ETS1_HUVEC, ETS1_HUVEC, ETS1_HUVEC, ETS1_HUVEC, ETS1_HUVEC, ETS1_HUVEC, CTCF_HUVEC, CTCF_HPAF, CTCF_HPAF, CTCF_HCM, CTCF_HCFaa, CTCF_HBMEC, CTCF_HBMEC, CEBPD_HAEC,	1	-	4687349	8	0.000246804	8	4.60706e-05
ALX4	NM_021926	0	0.077238	chr11	44331716	44282277	FALSE	FALSE		FALSE		1	-	EXT2	NM_000401	4.80941	8.86677	chr11	44117098	44266980	TRUE	TRUE	HMGB1_HUVEC, CTCF_HUVEC, CTCF_HUVEC, CTCF_HUVEC, CTCF_HUVEC, CTCF_HUVEC, CTCF_HUVEC, CTCF_HUVEC, CTCF_HPAF, CTCF_HPAF, CTCF_HCM, CTCF_HCM, CTCF_HCFaa, CTCF_HBMEC, CTCF_HBMEC, STAG1_Coronary artery endothelial cells, CTCF_AoAF, CTCF_AoAF,	TRUE	HMGB1_HUVEC, CTCF_HUVEC, CTCF_HUVEC, CTCF_HUVEC, CTCF_HUVEC, CTCF_HUVEC, CTCF_HUVEC, CTCF_HUVEC, CTCF_HPAF, CTCF_HPAF, CTCF_HCM, CTCF_HCM, CTCF_HCFaa, CTCF_HBMEC, CTCF_HBMEC, STAG1_Coronary artery endothelial cells, CTCF_AoAF, CTCF_AoAF,	1	+	214618	70	5.51658e-07	105	0
AMACR	NM_001167595	1.00677	1.05028	chr5	34008220	33987090	TRUE	TRUE	NFATC1_HUVEC, NFATC1_HUVEC, Epitope tags_HUVEC, RELA_HAEC,	TRUE	NFATC1_HUVEC, NFATC1_HUVEC, Epitope tags_HUVEC, RELA_HAEC,	1	-	DNAJC21	NM_001012339	0.955703	1.99944	chr5	34929697	34959069	TRUE	TRUE	HMGB1_HUVEC, RELA_HAEC, RELA_HAEC, JUN_HAEC,	TRUE	HMGB1_HUVEC, RELA_HAEC, RELA_HAEC, JUN_HAEC,	1	+	921477	31	2.20451e-06	22	0.000302334
AMBP	NM_001633	0	0	chr9	116840752	116822407	FALSE	FALSE		FALSE		1	-	KIF12	NM_138424	0	0	chr9	116861337	116853917	FALSE	FALSE		FALSE		1	-	20585	187	1.01986e-05	158	4.86256e-05
AMD1	NM_001287214	0.179212	1.25208	chr6	111195986	111216915	TRUE	TRUE	NFATC1_HUVEC, NFATC1_HUVEC, JUN_HAEC, JUND_Coronary artery smooth muscle,	TRUE	NFATC1_HUVEC, NFATC1_HUVEC, JUN_HAEC, JUND_Coronary artery smooth muscle,	1	+	CDK19	NM_001300960	0.728511	0.999901	chr6	111137088	110931180	TRUE	TRUE	RELA_HAEC, JUN_HAEC,	TRUE	RELA_HAEC, JUN_HAEC,	1	-	58898	188	4.8135e-10	106	0.000236932
AMD1	NM_001287214	0.179212	1.25208	chr6	111195986	111216915	TRUE	TRUE	NFATC1_HUVEC, NFATC1_HUVEC, JUN_HAEC, JUND_Coronary artery smooth muscle,	TRUE	NFATC1_HUVEC, NFATC1_HUVEC, JUN_HAEC, JUND_Coronary artery smooth muscle,	1	+	GTF3C6	NM_138408	0.393834	1.65234	chr6	111279762	111289091	TRUE	TRUE	BRD4_HUVEC, NFATC1_HUVEC, NFATC1_HUVEC, MAX_HUVEC, Epitope tags_HUVEC,	TRUE	BRD4_HUVEC, NFATC1_HUVEC, NFATC1_HUVEC, MAX_HUVEC, Epitope tags_HUVEC,	1	+	83776	94	1.53941e-05	98	5.32014e-07
AMDHD2	NM_001145815	2.899	1.87983	chr16	2570362	2580955	TRUE	TRUE	HMGB1_HUVEC, MAX_HUVEC, NFE2L2_HAEC, NFE2L2_HAEC, RELA_HAEC, RELA_HAEC, RELA_HAEC, JUN_HAEC,	TRUE	HMGB1_HUVEC, MAX_HUVEC, NFE2L2_HAEC, NFE2L2_HAEC, RELA_HAEC, RELA_HAEC, RELA_HAEC, JUN_HAEC,	1	+	ABCA17P	NR_003574	0	0	chr16	2390922	2476700	TRUE	TRUE	HMGB1_HUVEC, MAX_HUVEC, CTCF_HUVEC, CTCF_HUVEC, CTCF_HUVEC, CTCF_HUVEC, CTCF_HUVEC, CTCF_HUVEC, CTCF_HUVEC, CTCF_HPAF, CTCF_HPAF, CTCF_HCM, CTCF_HCM, CTCF_HCFaa, CTCF_HBMEC, CTCF_HBMEC, ERG_HAEC, RELA_HAEC, SMC1A_Coronary artery endothelial cells, STAG1_Coronary artery endothelial cells, CTCF_AoAF, CTCF_AoAF,	TRUE	HMGB1_HUVEC, MAX_HUVEC, CTCF_HUVEC, CTCF_HUVEC, CTCF_HUVEC, CTCF_HUVEC, CTCF_HUVEC, CTCF_HUVEC, CTCF_HUVEC, CTCF_HPAF, CTCF_HPAF, CTCF_HCM, CTCF_HCM, CTCF_HCFaa, CTCF_HBMEC, CTCF_HBMEC, ERG_HAEC, RELA_HAEC, SMC1A_Coronary artery endothelial cells, STAG1_Coronary artery endothelial cells, CTCF_AoAF, CTCF_AoAF,	1	+	179440	71	2.88965e-06	82	1.32566e-09
AMELX	NM_001142	0	0	chrX	11311532	11318881	FALSE	FALSE		FALSE		1	+	ARHGAP6	NM_001287242	0.313392	0.256291	chrX	11445905	11155662	TRUE	TRUE	CTCF_HUVEC, CTCF_HUVEC, CTCF_HPAF, CTCF_HCM, CTCF_HCFaa, CTCF_HBMEC,	TRUE	CTCF_HUVEC, CTCF_HUVEC, CTCF_HPAF, CTCF_HCM, CTCF_HCFaa, CTCF_HBMEC,	1	-	134373	167	0	116	1.90958e-13
AMHR2	NM_001164690	0	0.238701	chr12	53817638	53825318	FALSE	FALSE		FALSE		1	+	AAAS	NM_001173466	21.6582	18.048	chr12	53715412	53701239	TRUE	TRUE	CTCF_HUVEC, Epitope tags_HUVEC, CTCF_HUVEC, CTCF_HUVEC, CTCF_HUVEC, CTCF_HUVEC, CTCF_HUVEC, CTCF_HUVEC, CTCF_HPAF, CTCF_HPAF, CTCF_HCM, CTCF_HCM, CTCF_HCFaa, CTCF_HBMEC, CTCF_HBMEC, RELA_HAEC, RELA_HAEC, JUND_Coronary artery smooth muscle, TCF21_Coronary artery smooth muscle, CTCF_AoAF, CTCF_AoAF,	TRUE	CTCF_HUVEC, Epitope tags_HUVEC, CTCF_HUVEC, CTCF_HUVEC, CTCF_HUVEC, CTCF_HUVEC, CTCF_HUVEC, CTCF_HUVEC, CTCF_HPAF, CTCF_HPAF, CTCF_HCM, CTCF_HCM, CTCF_HCFaa, CTCF_HBMEC, CTCF_HBMEC, RELA_HAEC, RELA_HAEC, JUND_Coronary artery smooth muscle, TCF21_Coronary artery smooth muscle, CTCF_AoAF, CTCF_AoAF,	1	-	102226	178	0	142	0
AMICA1	NM_001098526	NA	NA	chr11	118095809	118064441	FALSE	FALSE	CTCF_HUVEC, CTCF_HUVEC,	TRUE	CTCF_HUVEC, CTCF_HUVEC,	1	-	UBE4A	NM_001204077	2.74797	22.9666	chr11	118230295	118269926	TRUE	TRUE	ELK3_HUVEC, JUN_HUVEC, Epitope tags_HUVEC, JUND_Coronary artery smooth muscle, JUN_Coronary artery smooth muscle,	TRUE	ELK3_HUVEC, JUN_HUVEC, Epitope tags_HUVEC, JUND_Coronary artery smooth muscle, JUN_Coronary artery smooth muscle,	1	+	134486	109	5.01739e-10	101	2.38347e-10
AMICA1	NM_001286571	NA	NA	chr11	118084074	118064441	FALSE	FALSE		FALSE		1	-	UBE4A	NM_001204077	2.74797	22.9666	chr11	118230295	118269926	TRUE	TRUE	ELK3_HUVEC, JUN_HUVEC, Epitope tags_HUVEC, JUND_Coronary artery smooth muscle, JUN_Coronary artery smooth muscle,	TRUE	ELK3_HUVEC, JUN_HUVEC, Epitope tags_HUVEC, JUND_Coronary artery smooth muscle, JUN_Coronary artery smooth muscle,	1	+	146221	172	0	122	0
AMMECR1	NM_001025580	2.98785	3.01824	chrX	109561380	109437413	TRUE	TRUE	Epitope tags_HUVEC,	TRUE	Epitope tags_HUVEC,	1	-	rs73260118	n/a	NA	NA	chrX	110090675	110090675	FALSE	FALSE	CTCF_HUVEC, CTCF_HUVEC, CTCF_HPAF, CTCF_HPAF,	TRUE	CTCF_HUVEC, CTCF_HUVEC, CTCF_HPAF, CTCF_HPAF,	2	+	529295	38	2.85956e-07	36	8.47745e-08
AMMECR1	NM_001025580	2.98785	3.01824	chrX	109561380	109437413	TRUE	TRUE	Epitope tags_HUVEC,	TRUE	Epitope tags_HUVEC,	1	-	AMMECR1	NM_001171689	2.98785	3.01824	chrX	109683461	109437413	FALSE	FALSE		FALSE		1	-	122081	147	0	173	0
AMMECR1	NM_001171689	2.98785	3.01824	chrX	109683461	109437413	FALSE	FALSE		FALSE		1	-	AMMECR1	NM_001025580	2.98785	3.01824	chrX	109561380	109437413	TRUE	TRUE	Epitope tags_HUVEC,	TRUE	Epitope tags_HUVEC,	1	-	122081	147	0	173	0
AMN	NM_030943	0.546699	0.38846	chr14	103388992	103397179	FALSE	FALSE	EZH2_HUVEC,	FALSE	EZH2_HUVEC,	1	+	RCOR1	NM_015156	7.85251	8.82518	chr14	103058995	103196913	TRUE	TRUE	HMGB1_HUVEC, CTCF_HUVEC, Epitope tags_HUVEC, CTCF_HUVEC, CTCF_HUVEC, CTCF_HUVEC, CTCF_HUVEC, CTCF_HUVEC, CTCF_HPAF, CTCF_HPAF, CTCF_HCM, CTCF_HCM, CTCF_HCFaa, CTCF_HBMEC, CTCF_HBMEC, RELA_HAEC, RELA_HAEC, STAG1_Coronary artery endothelial cells, CTCF_AoAF, CTCF_AoAF,	TRUE	HMGB1_HUVEC, CTCF_HUVEC, Epitope tags_HUVEC, CTCF_HUVEC, CTCF_HUVEC, CTCF_HUVEC, CTCF_HUVEC, CTCF_HUVEC, CTCF_HPAF, CTCF_HPAF, CTCF_HCM, CTCF_HCM, CTCF_HCFaa, CTCF_HBMEC, CTCF_HBMEC, RELA_HAEC, RELA_HAEC, STAG1_Coronary artery endothelial cells, CTCF_AoAF, CTCF_AoAF,	1	+	329997	42	5.37612e-05	56	9.06957e-10
AMN	NM_030943	0.546699	0.38846	chr14	103388992	103397179	FALSE	FALSE	EZH2_HUVEC,	FALSE	EZH2_HUVEC,	1	+	ANKRD9	NM_152326	1.26838	2.77688	chr14	102976128	102973197	TRUE	TRUE	RELA_HAEC, RELA_HAEC, RELA_HAEC,	TRUE	RELA_HAEC, RELA_HAEC, RELA_HAEC,	1	-	412864	37	5.10053e-05	44	6.21879e-08
AMN1	NM_001113402	0	0	chr12	31882108	31824070	TRUE	TRUE	RELA_HAEC,	TRUE	RELA_HAEC,	1	-	KIAA1551	NM_018169	12.3129	5.10841	chr12	32112352	32146043	TRUE	TRUE	TAL1_Primary endothelial cells, TAL1_Primary endothelial cells, HMGB1_HUVEC,	TRUE	TAL1_Primary endothelial cells, TAL1_Primary endothelial cells, HMGB1_HUVEC,	1	+	230244	92	1.44726e-11	68	7.09275e-08
AMN1	NM_001113402	0	0	chr12	31882108	31824070	TRUE	TRUE	RELA_HAEC,	TRUE	RELA_HAEC,	1	-	FAR2	NM_001271783	11.8039	8.70126	chr12	29301935	29488549	TRUE	TRUE	Epitope tags_HUVEC,	TRUE	Epitope tags_HUVEC,	1	+	2580173	17	3.29114e-08	19	5.08593e-12
AMN1	NM_001113402	0	0	chr12	31882108	31824070	TRUE	TRUE	RELA_HAEC,	TRUE	RELA_HAEC,	1	-	FGD4	NM_001304480	2.10596	2.54894	chr12	32687226	32798984	TRUE	TRUE		TRUE		1	+	805118	38	6.10623e-15	17	0.000350552
AMOTL2	NM_001278683	36.4426	4.68386	chr3	134094259	134074186	TRUE	TRUE	NFATC1_HUVEC, NFATC1_HUVEC, RELA_HAEC, RELA_HAEC, JUND_Coronary artery smooth muscle,	TRUE	NFATC1_HUVEC, NFATC1_HUVEC, RELA_HAEC, RELA_HAEC, JUND_Coronary artery smooth muscle,	1	-	ANAPC13	NM_001242374	18.1321	13.3086	chr3	134204865	134196545	TRUE	TRUE	TAL1_Primary endothelial cells, TAL1_Primary endothelial cells, MAX_HUVEC, Epitope tags_HUVEC, RELA_HAEC, JUN_HAEC,	TRUE	TAL1_Primary endothelial cells, TAL1_Primary endothelial cells, MAX_HUVEC, Epitope tags_HUVEC, RELA_HAEC, JUN_HAEC,	1	-	110606	173	0	161	0
AMOTL2	NM_001278683	36.4426	4.68386	chr3	134094259	134074186	TRUE	TRUE	NFATC1_HUVEC, NFATC1_HUVEC, RELA_HAEC, RELA_HAEC, JUND_Coronary artery smooth muscle,	TRUE	NFATC1_HUVEC, NFATC1_HUVEC, RELA_HAEC, RELA_HAEC, JUND_Coronary artery smooth muscle,	1	-	C3orf36	NM_025041	0.101345	0	chr3	133648656	133646989	FALSE	FALSE	RAD21_HUVEC, RAD21_HUVEC, CTCF_HUVEC, CTCF_HUVEC, CTCF_HUVEC, CTCF_HUVEC, CTCF_HUVEC, CTCF_HPAF, CTCF_HPAF, CTCF_HCM, CTCF_HCM, CTCF_HCFaa, CTCF_HBMEC, CTCF_HBMEC, JUND_Coronary artery smooth muscle, SMC1A_Coronary artery endothelial cells, STAG2_Coronary artery endothelial cells, STAG1_Coronary artery endothelial cells, CTCF_AoAF,	TRUE	RAD21_HUVEC, RAD21_HUVEC, CTCF_HUVEC, CTCF_HUVEC, CTCF_HUVEC, CTCF_HUVEC, CTCF_HUVEC, CTCF_HPAF, CTCF_HPAF, CTCF_HCM, CTCF_HCM, CTCF_HCFaa, CTCF_HBMEC, CTCF_HBMEC, JUND_Coronary artery smooth muscle, SMC1A_Coronary artery endothelial cells, STAG2_Coronary artery endothelial cells, STAG1_Coronary artery endothelial cells, CTCF_AoAF,	1	-	445603	38	8.8305e-06	32	4.52149e-05
AMPD1	NM_000036	0	0	chr1	115238239	115215719	FALSE	FALSE		FALSE		1	-	CSDE1	NM_001007553	9.09907	7.98052	chr1	115300671	115259533	TRUE	TRUE	ETS1_HUVEC, ETS1_HUVEC, ETS1_HUVEC, ETS1_HUVEC, ETS1_HUVEC, ETS1_HUVEC, CTCF_HUVEC, CTCF_HPAF, CTCF_HPAF, CTCF_HCM, CTCF_HCFaa, CTCF_HBMEC, CTCF_HBMEC, CEBPD_HAEC,	TRUE	ETS1_HUVEC, ETS1_HUVEC, ETS1_HUVEC, ETS1_HUVEC, ETS1_HUVEC, ETS1_HUVEC, CTCF_HUVEC, CTCF_HPAF, CTCF_HPAF, CTCF_HCM, CTCF_HCFaa, CTCF_HBMEC, CTCF_HBMEC, CEBPD_HAEC,	1	-	62432	135	4.1179e-08	87	0.000177742
AMPD2	NM_203404	3.4603	3.75408	chr1	110168048	110174677	TRUE	FALSE		FALSE		1	+	GNAI3	NM_006496	1.88358	1.96304	chr1	110091185	110138454	TRUE	TRUE	NFATC1_HUVEC, NFATC1_HUVEC, Epitope tags_HUVEC, Epitope tags_HUVEC, JUN_HAEC, ERG_HAEC,	TRUE	NFATC1_HUVEC, NFATC1_HUVEC, Epitope tags_HUVEC, Epitope tags_HUVEC, JUN_HAEC, ERG_HAEC,	1	+	76863	85	0.000984611	79	0.00075458
AMPD3	NM_001172430	0.459735	0	chr11	10482677	10529126	FALSE	FALSE		TRUE		1	+	MRVI1	NM_001098579	0.474201	0.186504	chr11	10673848	10594637	FALSE	FALSE		TRUE		1	-	191171	67	3.27128e-06	70	6.41073e-08
ANAPC13	NM_001242374	18.1321	13.3086	chr3	134204865	134196545	TRUE	TRUE	TAL1_Primary endothelial cells, TAL1_Primary endothelial cells, MAX_HUVEC, Epitope tags_HUVEC, RELA_HAEC, JUN_HAEC,	TRUE	TAL1_Primary endothelial cells, TAL1_Primary endothelial cells, MAX_HUVEC, Epitope tags_HUVEC, RELA_HAEC, JUN_HAEC,	1	-	MIR6827	NR_106885	NA	NA	chr3	134086704	134086645	TRUE	TRUE	CTCF_HBMEC,	FALSE	CTCF_HBMEC,	1	-	118161	109	5.69326e-09	87	4.58549e-07
ANAPC13	NM_001242374	18.1321	13.3086	chr3	134204865	134196545	TRUE	TRUE	TAL1_Primary endothelial cells, TAL1_Primary endothelial cells, MAX_HUVEC, Epitope tags_HUVEC, RELA_HAEC, JUN_HAEC,	TRUE	TAL1_Primary endothelial cells, TAL1_Primary endothelial cells, MAX_HUVEC, Epitope tags_HUVEC, RELA_HAEC, JUN_HAEC,	1	-	AMOTL2	NM_001278683	36.4426	4.68386	chr3	134094259	134074186	TRUE	TRUE	NFATC1_HUVEC, NFATC1_HUVEC, RELA_HAEC, RELA_HAEC, JUND_Coronary artery smooth muscle,	TRUE	NFATC1_HUVEC, NFATC1_HUVEC, RELA_HAEC, RELA_HAEC, JUND_Coronary artery smooth muscle,	1	-	110606	173	0	161	0
ANAPC13	NM_001242374	18.1321	13.3086	chr3	134204865	134196545	TRUE	TRUE	TAL1_Primary endothelial cells, TAL1_Primary endothelial cells, MAX_HUVEC, Epitope tags_HUVEC, RELA_HAEC, JUN_HAEC,	TRUE	TAL1_Primary endothelial cells, TAL1_Primary endothelial cells, MAX_HUVEC, Epitope tags_HUVEC, RELA_HAEC, JUN_HAEC,	1	-	PPP2R3A	NM_001190447	11.0266	6.84126	chr3	135684514	135866752	TRUE	TRUE	HMGB1_HUVEC, RELA_HAEC, TCF21_Coronary artery smooth muscle, TCF21_Coronary artery smooth muscle,	TRUE	HMGB1_HUVEC, RELA_HAEC, TCF21_Coronary artery smooth muscle, TCF21_Coronary artery smooth muscle,	1	+	1479649	25	2.01248e-09	17	1.39014e-05
ANAPC13	NM_001242374	18.1321	13.3086	chr3	134204865	134196545	TRUE	TRUE	TAL1_Primary endothelial cells, TAL1_Primary endothelial cells, MAX_HUVEC, Epitope tags_HUVEC, RELA_HAEC, JUN_HAEC,	TRUE	TAL1_Primary endothelial cells, TAL1_Primary endothelial cells, MAX_HUVEC, Epitope tags_HUVEC, RELA_HAEC, JUN_HAEC,	1	-	CDV3	NM_001134422	6.04086	7.78892	chr3	133292433	133309118	TRUE	TRUE	HMGB1_HUVEC, MAX_HUVEC, JUN_HAEC,	TRUE	HMGB1_HUVEC, MAX_HUVEC, JUN_HAEC,	1	+	912432	23	6.67161e-05	18	0.000727126
ANAPC13	NM_001242374	18.1321	13.3086	chr3	134204865	134196545	TRUE	TRUE	TAL1_Primary endothelial cells, TAL1_Primary endothelial cells, MAX_HUVEC, Epitope tags_HUVEC, RELA_HAEC, JUN_HAEC,	TRUE	TAL1_Primary endothelial cells, TAL1_Primary endothelial cells, MAX_HUVEC, Epitope tags_HUVEC, RELA_HAEC, JUN_HAEC,	1	-	PCCB	NM_000532	3.97809	4.10295	chr3	135969166	136049013	TRUE	TRUE	TAL1_Primary endothelial cells, TAL1_Primary endothelial cells, CTCF_HUVEC, CTCF_HUVEC, CTCF_HUVEC, CTCF_HUVEC, CTCF_HPAF, CTCF_HPAF, CTCF_HCM, CTCF_HCM, CTCF_HCFaa, CTCF_HBMEC, CTCF_HBMEC, SMC1A_Coronary artery endothelial cells, CTCF_AoAF,	TRUE	TAL1_Primary endothelial cells, TAL1_Primary endothelial cells, CTCF_HUVEC, CTCF_HUVEC, CTCF_HUVEC, CTCF_HUVEC, CTCF_HPAF, CTCF_HPAF, CTCF_HCM, CTCF_HCM, CTCF_HCFaa, CTCF_HBMEC, CTCF_HBMEC, SMC1A_Coronary artery endothelial cells, CTCF_AoAF,	1	+	1764301	16	7.30162e-05	13	0.00047717
ANAPC13	NM_001242374	18.1321	13.3086	chr3	134204865	134196545	TRUE	TRUE	TAL1_Primary endothelial cells, TAL1_Primary endothelial cells, MAX_HUVEC, Epitope tags_HUVEC, RELA_HAEC, JUN_HAEC,	TRUE	TAL1_Primary endothelial cells, TAL1_Primary endothelial cells, MAX_HUVEC, Epitope tags_HUVEC, RELA_HAEC, JUN_HAEC,	1	-	SLC35G2	NM_001097599	1.96473	1.98038	chr3	136537860	136574734	TRUE	TRUE	RAD21_HUVEC, FOS_HUVEC, CTCF_HUVEC, FOS_HUVEC, CTCF_HUVEC, CTCF_HCFaa, JUN_HAEC, JUN_HAEC, JUND_Coronary artery smooth muscle, JUN_Coronary artery smooth muscle, SMC1A_Coronary artery endothelial cells, STAG1_Coronary artery endothelial cells,	TRUE	RAD21_HUVEC, FOS_HUVEC, CTCF_HUVEC, FOS_HUVEC, CTCF_HUVEC, CTCF_HCFaa, JUN_HAEC, JUN_HAEC, JUND_Coronary artery smooth muscle, JUN_Coronary artery smooth muscle, SMC1A_Coronary artery endothelial cells, STAG1_Coronary artery endothelial cells,	1	+	2332995	16	2.95028e-08	11	5.12269e-05
ANAPC13	NM_001242374	18.1321	13.3086	chr3	134204865	134196545	TRUE	TRUE	TAL1_Primary endothelial cells, TAL1_Primary endothelial cells, MAX_HUVEC, Epitope tags_HUVEC, RELA_HAEC, JUN_HAEC,	TRUE	TAL1_Primary endothelial cells, TAL1_Primary endothelial cells, MAX_HUVEC, Epitope tags_HUVEC, RELA_HAEC, JUN_HAEC,	1	-	C3orf36	NM_025041	0.101345	0	chr3	133648656	133646989	FALSE	FALSE	RAD21_HUVEC, RAD21_HUVEC, CTCF_HUVEC, CTCF_HUVEC, CTCF_HUVEC, CTCF_HUVEC, CTCF_HUVEC, CTCF_HPAF, CTCF_HPAF, CTCF_HCM, CTCF_HCM, CTCF_HCFaa, CTCF_HBMEC, CTCF_HBMEC, JUND_Coronary artery smooth muscle, SMC1A_Coronary artery endothelial cells, STAG2_Coronary artery endothelial cells, STAG1_Coronary artery endothelial cells, CTCF_AoAF,	TRUE	RAD21_HUVEC, RAD21_HUVEC, CTCF_HUVEC, CTCF_HUVEC, CTCF_HUVEC, CTCF_HUVEC, CTCF_HUVEC, CTCF_HPAF, CTCF_HPAF, CTCF_HCM, CTCF_HCM, CTCF_HCFaa, CTCF_HBMEC, CTCF_HBMEC, JUND_Coronary artery smooth muscle, SMC1A_Coronary artery endothelial cells, STAG2_Coronary artery endothelial cells, STAG1_Coronary artery endothelial cells, CTCF_AoAF,	1	-	556209	75	0	35	2.81655e-08
ANAPC13	NM_001242374	18.1321	13.3086	chr3	134204865	134196545	TRUE	TRUE	TAL1_Primary endothelial cells, TAL1_Primary endothelial cells, MAX_HUVEC, Epitope tags_HUVEC, RELA_HAEC, JUN_HAEC,	TRUE	TAL1_Primary endothelial cells, TAL1_Primary endothelial cells, MAX_HUVEC, Epitope tags_HUVEC, RELA_HAEC, JUN_HAEC,	1	-	ACAD11	NM_032169	0	0	chr3	132378975	132276981	TRUE	TRUE	CTCF_HUVEC, Epitope tags_HUVEC, CTCF_HUVEC, CTCF_HUVEC, CTCF_HUVEC, CTCF_HUVEC, CTCF_HUVEC, CTCF_HUVEC, CTCF_HPAF, CTCF_HPAF, CTCF_HCM, CTCF_HCM, CTCF_HCFaa, CTCF_HBMEC, CTCF_HBMEC, RELA_HAEC, STAG2_Coronary artery endothelial cells, CTCF_AoAF, CTCF_AoAF,	TRUE	CTCF_HUVEC, Epitope tags_HUVEC, CTCF_HUVEC, CTCF_HUVEC, CTCF_HUVEC, CTCF_HUVEC, CTCF_HUVEC, CTCF_HUVEC, CTCF_HPAF, CTCF_HPAF, CTCF_HCM, CTCF_HCM, CTCF_HCFaa, CTCF_HBMEC, CTCF_HBMEC, RELA_HAEC, STAG2_Coronary artery endothelial cells, CTCF_AoAF, CTCF_AoAF,	1	-	1825890	19	5.61471e-08	18	1.43469e-08
ANAPC15	NM_001278485	0.799428	1.96514	chr11	71823822	71820632	TRUE	TRUE	TAL1_Primary endothelial cells, TAL1_Primary endothelial cells, NFATC1_HUVEC, NFATC1_HUVEC, Epitope tags_HUVEC, NFE2L2_HAEC, RELA_HAEC, RELA_HAEC, JUN_HAEC,	TRUE	TAL1_Primary endothelial cells, TAL1_Primary endothelial cells, NFATC1_HUVEC, NFATC1_HUVEC, Epitope tags_HUVEC, NFE2L2_HAEC, RELA_HAEC, RELA_HAEC, JUN_HAEC,	1	-	RNF121	NM_001300926	1.18451	12.7008	chr11	71639767	71708643	TRUE	TRUE	TAL1_Primary endothelial cells, TAL1_Primary endothelial cells, ETS1_HUVEC, ETS1_HUVEC, ETS1_HUVEC,	TRUE	TAL1_Primary endothelial cells, TAL1_Primary endothelial cells, ETS1_HUVEC, ETS1_HUVEC, ETS1_HUVEC,	1	+	184055	62	1.93449e-05	46	0.000660867
ANAPC16	NM_001242546	1.23219	1.00236	chr10	73975757	73995618	TRUE	TRUE	NFATC1_HUVEC, NFATC1_HUVEC, RELA_HAEC, RELA_HAEC,	TRUE	NFATC1_HUVEC, NFATC1_HUVEC, RELA_HAEC, RELA_HAEC,	1	+	ASCC1	NM_001198798	7.06283	6.91396	chr10	73976892	73855789	TRUE	TRUE	NFATC1_HUVEC, NFATC1_HUVEC, RELA_HAEC,	TRUE	NFATC1_HUVEC, NFATC1_HUVEC, RELA_HAEC,	1	-	1135	235	6.62116e-05	205	0.000142972
ANAPC4	NM_001286756	0	0	chr4	25378847	25420120	TRUE	TRUE		TRUE		1	+	CCDC149	NM_173463	4.72987	7.65371	chr4	24981826	24807738	TRUE	TRUE	TAL1_Primary endothelial cells, TAL1_Primary endothelial cells, RAD21_HUVEC, FOS_HUVEC, JUN_HUVEC, CTCF_HUVEC, Epitope tags_HUVEC, Epitope tags_HUVEC, CTCF_HUVEC, CTCF_HUVEC, FOS_HUVEC, CTCF_HUVEC, CTCF_HUVEC, CTCF_HUVEC, CTCF_HUVEC, CTCF_HPAF, CTCF_HPAF, CTCF_HCM, CTCF_HCM, CTCF_HCFaa, CTCF_HBMEC, CTCF_HBMEC, JUN_HAEC, ERG_HAEC, EP300_Endothelial Cells, SMC1A_Coronary artery endothelial cells, S…	TRUE	TAL1_Primary endothelial cells, TAL1_Primary endothelial cells, RAD21_HUVEC, FOS_HUVEC, JUN_HUVEC, CTCF_HUVEC, Epitope tags_HUVEC, Epitope tags_HUVEC, CTCF_HUVEC, CTCF_HUVEC, FOS_HUVEC, CTCF_HUVEC, CTCF_HUVEC, CTCF_HUVEC, CTCF_HUVEC, CTCF_HPAF, CTCF_HPAF, CTCF_HCM, CTCF_HCM, CTCF_HCFaa, CTCF_HBMEC, CTCF_HBMEC, JUN_HAEC, ERG_HAEC, EP300_Endothelial Cells, SMC1A_Coronary artery endothelial cells, S…	1	-	397021	33	0.00076507	31	0.000501205
ANG	NM_001097577	3.38562	1.87839	chr14	21156931	21162345	FALSE	FALSE		FALSE		1	+	CCNB1IP1	NM_021178	2.12335	1.71407	chr14	20801471	20779526	TRUE	TRUE	MAX_HUVEC, Epitope tags_HUVEC,	TRUE	MAX_HUVEC, Epitope tags_HUVEC,	1	-	355460	61	6.29562e-10	42	5.08041e-06
ANG	NM_001145	3.38562	1.87839	chr14	21152335	21162345	TRUE	TRUE		TRUE		1	+	TMEM55B	NM_001100814	3.38758	6.48078	chr14	20929771	20926011	TRUE	TRUE	E2F1_Wharton Jelly, EZH2_HUVEC, MAX_HUVEC,	TRUE	E2F1_Wharton Jelly, EZH2_HUVEC, MAX_HUVEC,	1	-	222564	86	3.38035e-10	46	0.000434541
ANGEL2	NM_001300753	1.09595	0.870841	chr1	213189217	213165523	TRUE	TRUE	Epitope tags_HUVEC, STAG2_Coronary artery endothelial cells,	TRUE	Epitope tags_HUVEC, STAG2_Coronary artery endothelial cells,	1	-	NENF	NM_013349	7.92326	6.79495	chr1	212606228	212619721	TRUE	TRUE	HMGB1_HUVEC,	TRUE	HMGB1_HUVEC,	1	+	582989	38	3.30689e-07	30	1.24791e-05
ANGEL2	NM_001300753	1.09595	0.870841	chr1	213189217	213165523	TRUE	TRUE	Epitope tags_HUVEC, STAG2_Coronary artery endothelial cells,	TRUE	Epitope tags_HUVEC, STAG2_Coronary artery endothelial cells,	1	-	TMEM206	NM_001198862	1.85536	1.21593	chr1	212588267	212537815	TRUE	TRUE	MAX_HUVEC,	TRUE	MAX_HUVEC,	1	-	600950	27	0.000250767	31	2.43696e-06
ANGEL2	NM_001300753	1.09595	0.870841	chr1	213189217	213165523	TRUE	TRUE	Epitope tags_HUVEC, STAG2_Coronary artery endothelial cells,	TRUE	Epitope tags_HUVEC, STAG2_Coronary artery endothelial cells,	1	-	TRAF5	NM_001033910	1.24436	8.00993	chr1	211499956	211548286	TRUE	TRUE	HMGB1_HUVEC,	TRUE	HMGB1_HUVEC,	1	+	1689261	19	2.59442e-05	21	2.07328e-07
ANGEL2	NM_001300753	1.09595	0.870841	chr1	213189217	213165523	TRUE	TRUE	Epitope tags_HUVEC, STAG2_Coronary artery endothelial cells,	TRUE	Epitope tags_HUVEC, STAG2_Coronary artery endothelial cells,	1	-	KCTD3	NM_016121	0.805941	0.3301	chr1	215740734	215795149	TRUE	TRUE	HMGB1_HUVEC, Epitope tags_HUVEC,	TRUE	HMGB1_HUVEC, Epitope tags_HUVEC,	1	+	2551517	11	0.000566428	24	0
ANGEL2	NM_001300753	1.09595	0.870841	chr1	213189217	213165523	TRUE	TRUE	Epitope tags_HUVEC, STAG2_Coronary artery endothelial cells,	TRUE	Epitope tags_HUVEC, STAG2_Coronary artery endothelial cells,	1	-	ATF3	NM_001030287	0.344314	0.24449	chr1	212738675	212794119	FALSE	FALSE		TRUE		1	+	450542	29	0.00093794	35	6.87098e-06
ANGEL2	NM_001300753	1.09595	0.870841	chr1	213189217	213165523	TRUE	TRUE	Epitope tags_HUVEC, STAG2_Coronary artery endothelial cells,	TRUE	Epitope tags_HUVEC, STAG2_Coronary artery endothelial cells,	1	-	BATF3	NM_018664	0.322049	0.215093	chr1	212873327	212859758	TRUE	TRUE	CTCF_HUVEC, CTCF_HUVEC, CTCF_HPAF, CTCF_HCM, CTCF_HCFaa, CTCF_HBMEC, CTCF_HBMEC, SMC1A_Coronary artery endothelial cells,	TRUE	CTCF_HUVEC, CTCF_HUVEC, CTCF_HPAF, CTCF_HCM, CTCF_HCFaa, CTCF_HBMEC, CTCF_HBMEC, SMC1A_Coronary artery endothelial cells,	1	-	315890	54	4.67559e-07	53	4.56238e-08
ANGEL2	NM_001300753	1.09595	0.870841	chr1	213189217	213165523	TRUE	TRUE	Epitope tags_HUVEC, STAG2_Coronary artery endothelial cells,	TRUE	Epitope tags_HUVEC, STAG2_Coronary artery endothelial cells,	1	-	TRAF3IP3	NM_001287754	0	0	chr1	209941832	209953002	TRUE	TRUE		TRUE		1	+	3247385	9	0.000595156	12	1.54587e-07
ANGPT1	NM_001146	0	0.060038	chr8	108510254	108261709	TRUE	TRUE	GATA2_HUVEC, Epitope tags_HUVEC, GATA2_HUVEC,	TRUE	GATA2_HUVEC, Epitope tags_HUVEC, GATA2_HUVEC,	1	-	ABRA	NM_139166	0	0	chr8	107782472	107771710	FALSE	FALSE		FALSE		1	-	727782	26	1.49343e-05	44	0
ANGPTL2	NM_012098	66.1784	62.5746	chr9	129885044	129849627	TRUE	TRUE	NFATC1_HUVEC, NFATC1_HUVEC, RELA_HAEC, JUN_HAEC, TCF21_Coronary artery smooth muscle, TCF21_Coronary artery smooth muscle,	TRUE	NFATC1_HUVEC, NFATC1_HUVEC, RELA_HAEC, JUN_HAEC, TCF21_Coronary artery smooth muscle, TCF21_Coronary artery smooth muscle,	1	-	RALGPS1	NM_001190728	0.332044	0.612838	chr9	129724503	129979724	FALSE	FALSE		FALSE		1	+	160541	137	0	113	0
ANGPTL7	NM_021146	1.29396	3.21002	chr1	11249345	11256038	FALSE	FALSE		TRUE		1	+	EXOSC10	NM_001001998	1.65279	1.79497	chr1	11159967	11126669	TRUE	TRUE		TRUE		1	-	89378	107	6.20285e-07	84	2.31298e-05
ANK2	NM_001127493	0.395895	0.504632	chr4	113739238	114304896	FALSE	FALSE		TRUE		1	+	MIR1243	NR_031641	NA	NA	chr4	114028018	114028111	FALSE	FALSE	CTCF_HPAF, CTCF_HPAF, CTCF_HCM,	TRUE	CTCF_HPAF, CTCF_HPAF, CTCF_HCM,	1	+	288780	76	9.13492e-13	68	2.45348e-12
ANK2	NM_001127493	0.395895	0.504632	chr4	113739238	114304896	FALSE	FALSE		TRUE		1	+	LARP7	NM_001267039	2.83257	2.77299	chr4	113558119	113578748	TRUE	TRUE	Epitope tags_HUVEC, CTCF_HUVEC, CTCF_HUVEC, CTCF_HUVEC, CTCF_HUVEC, CTCF_HPAF, CTCF_HPAF, CTCF_HCM, CTCF_HCM, CTCF_HCFaa, CTCF_HBMEC, CTCF_HBMEC, RELA_HAEC, JUND_Coronary artery smooth muscle, JUN_Coronary artery smooth muscle, CTCF_AoAF, CTCF_AoAF,	TRUE	Epitope tags_HUVEC, CTCF_HUVEC, CTCF_HUVEC, CTCF_HUVEC, CTCF_HUVEC, CTCF_HPAF, CTCF_HPAF, CTCF_HCM, CTCF_HCM, CTCF_HCFaa, CTCF_HBMEC, CTCF_HBMEC, RELA_HAEC, JUND_Coronary artery smooth muscle, JUN_Coronary artery smooth muscle, CTCF_AoAF, CTCF_AoAF,	1	+	181119	53	0.000327233	51	0.000135
ANK2	NM_001127493	0.395895	0.504632	chr4	113739238	114304896	FALSE	FALSE		TRUE		1	+	ANK2	NM_001148	0.395895	0.504632	chr4	113970784	114304896	FALSE	FALSE		FALSE		1	+	231546	62	1.06604e-05	57	8.68304e-06
ANK2	NM_001148	0.395895	0.504632	chr4	113970784	114304896	FALSE	FALSE		FALSE		1	+	ANK2	NM_001127493	0.395895	0.504632	chr4	113739238	114304896	FALSE	FALSE		TRUE		1	+	231546	62	1.06604e-05	57	8.68304e-06
ANK3	NM_001149	0.175036	3.66343	chr10	61900774	61786055	FALSE	FALSE		TRUE		1	-	ARID5B	NM_001244638	16.3301	9.41963	chr10	63808969	63856707	TRUE	TRUE	JUN_HAEC,	TRUE	JUN_HAEC,	1	+	1908195	37	0	32	0
ANK3	NM_001149	0.175036	3.66343	chr10	61900774	61786055	FALSE	FALSE		TRUE		1	-	RHOBTB1	NM_001242359	0.222708	1.31128	chr10	62704033	62629197	TRUE	TRUE	HMGB1_HUVEC,	TRUE	HMGB1_HUVEC,	1	-	803259	31	3.90632e-10	39	0
ANK3	NM_001149	0.175036	3.66343	chr10	61900774	61786055	FALSE	FALSE		TRUE		1	-	ANK3	NM_001204404	0.175036	3.66343	chr10	62332714	61786055	FALSE	FALSE		TRUE		1	-	431940	80	0	81	0
ANK3	NM_001149	0.175036	3.66343	chr10	61900774	61786055	FALSE	FALSE		TRUE		1	-	ANK3	NM_020987	0.175036	3.66343	chr10	62149634	61786055	TRUE	TRUE		TRUE		1	-	248860	137	0	113	0
ANK3	NM_001149	0.175036	3.66343	chr10	61900774	61786055	FALSE	FALSE		TRUE		1	-	C10orf107	NM_173554	0.118972	0	chr10	63422718	63526091	TRUE	TRUE	CTCF_HBMEC,	TRUE	CTCF_HBMEC,	1	+	1521944	18	1.78371e-05	22	3.17629e-09
ANK3	NM_001204404	0.175036	3.66343	chr10	62332714	61786055	FALSE	FALSE		TRUE		1	-	ANK3	NM_001149	0.175036	3.66343	chr10	61900774	61786055	FALSE	FALSE		TRUE		1	-	431940	80	0	81	0
ANK3	NM_020987	0.175036	3.66343	chr10	62149634	61786055	TRUE	TRUE		TRUE		1	-	ANK3	NM_001149	0.175036	3.66343	chr10	61900774	61786055	FALSE	FALSE		TRUE		1	-	248860	137	0	113	0
ANKEF1	NM_001303472	1.12708	0.751144	chr20	10015646	10037410	TRUE	TRUE		TRUE		1	+	BTBD3	NM_001282550	0.674278	0.655416	chr20	11873140	11907243	TRUE	TRUE		TRUE		1	+	1857494	29	0	12	0.00021849
ANKHD1	NM_001197030	1.97908	2.63519	chr5	139781398	139852062	TRUE	TRUE	ELK3_HUVEC, NFATC1_HUVEC, IRF1_HAEC,	TRUE	ELK3_HUVEC, NFATC1_HUVEC, IRF1_HAEC,	1	+	CD14	NM_000591	0	0.447284	chr5	140013286	140011312	FALSE	FALSE		FALSE		1	-	231888	94	4.81515e-12	59	3.87376e-06
ANKHD1-EIF4EBP3	NM_020690	4.65984	1.94789	chr5	139781398	139929163	TRUE	TRUE	ELK3_HUVEC, NFATC1_HUVEC, IRF1_HAEC,	TRUE	ELK3_HUVEC, NFATC1_HUVEC, IRF1_HAEC,	1	+	CD14	NM_000591	0	0.447284	chr5	140013286	140011312	FALSE	FALSE		FALSE		1	-	231888	49	0.000663561	46	0.000434541
ANKK1	NM_178510	0	0	chr11	113258512	113271140	FALSE	FALSE	CTCF_HUVEC, CTCF_HUVEC, CTCF_HPAF, CTCF_HCM, CTCF_HBMEC, SMC1A_Coronary artery endothelial cells,	FALSE	CTCF_HUVEC, CTCF_HUVEC, CTCF_HPAF, CTCF_HCM, CTCF_HBMEC, SMC1A_Coronary artery endothelial cells,	1	+	ZW10	NM_004724	1.63451	1.33908	chr11	113644485	113603904	TRUE	TRUE	ETS1_HUVEC, ETS1_HUVEC, ETS1_HUVEC, ETS1_HUVEC, ETS1_HUVEC, ETS1_HUVEC, ETS1_HUVEC, ETS1_HUVEC, ETS1_HUVEC, ETS1_HUVEC, CTCF_HUVEC, CTCF_HUVEC, CTCF_HUVEC, CTCF_HUVEC, CTCF_HUVEC, CTCF_HUVEC, CTCF_HUVEC, CTCF_HPAF, CTCF_HPAF, CTCF_HCM, CTCF_HCM, CTCF_HCFaa, CTCF_HBMEC, CTCF_HBMEC, RELA_HAEC, RELA_HAEC, CTCF_AoAF,	TRUE	ETS1_HUVEC, ETS1_HUVEC, ETS1_HUVEC, ETS1_HUVEC, ETS1_HUVEC, ETS1_HUVEC, ETS1_HUVEC, ETS1_HUVEC, ETS1_HUVEC, ETS1_HUVEC, CTCF_HUVEC, CTCF_HUVEC, CTCF_HUVEC, CTCF_HUVEC, CTCF_HUVEC, CTCF_HUVEC, CTCF_HUVEC, CTCF_HPAF, CTCF_HPAF, CTCF_HCM, CTCF_HCM, CTCF_HCFaa, CTCF_HBMEC, CTCF_HBMEC, RELA_HAEC, RELA_HAEC, CTCF_AoAF,	1	-	385973	34	0.000507534	33	0.000194361
ANKK1	NM_178510	0	0	chr11	113258512	113271140	FALSE	FALSE	CTCF_HUVEC, CTCF_HUVEC, CTCF_HPAF, CTCF_HCM, CTCF_HBMEC, SMC1A_Coronary artery endothelial cells,	FALSE	CTCF_HUVEC, CTCF_HUVEC, CTCF_HPAF, CTCF_HCM, CTCF_HBMEC, SMC1A_Coronary artery endothelial cells,	1	+	PTS	NM_000317	0.588144	0	chr11	112097087	112104695	TRUE	TRUE	NFATC1_HUVEC, NFATC1_HUVEC, Epitope tags_HUVEC,	TRUE	NFATC1_HUVEC, NFATC1_HUVEC, Epitope tags_HUVEC,	1	+	1161425	20	3.1529e-05	16	0.000310939
ANKMY2	NM_020319	0.079009	1.11838	chr7	16685442	16639400	TRUE	TRUE	NFATC1_HUVEC, NFATC1_HUVEC, JUN_Coronary artery smooth muscle,	TRUE	NFATC1_HUVEC, NFATC1_HUVEC, JUN_Coronary artery smooth muscle,	1	-	ETV1	NM_001163147	1.57562	1.91463	chr7	14030327	13930855	TRUE	TRUE	MAX_HUVEC, Epitope tags_HUVEC, RELA_HAEC, TCF21_Coronary artery smooth muscle, STAG2_Coronary artery endothelial cells,	TRUE	MAX_HUVEC, Epitope tags_HUVEC, RELA_HAEC, TCF21_Coronary artery smooth muscle, STAG2_Coronary artery endothelial cells,	1	-	2655115	14	4.13783e-08	13	2.11895e-08
ANKRA2	NM_023039	0	0.210999	chr5	72861511	72848024	TRUE	TRUE	MAX_HUVEC, MYC_HUVEC, MYC_HUVEC, RELA_HAEC, RELA_HAEC, RELA_HAEC,	TRUE	MAX_HUVEC, MYC_HUVEC, MYC_HUVEC, RELA_HAEC, RELA_HAEC, RELA_HAEC,	1	-	HEXB	NM_000521	0.448028	69.8865	chr5	73980968	74017113	TRUE	TRUE	NFATC1_HUVEC, NFATC1_HUVEC, FOS_HUVEC, FOS_HUVEC, NFE2L2_HAEC, NFE2L2_HAEC, RELA_HAEC, RELA_HAEC, JUN_HAEC, JUND_Coronary artery smooth muscle, JUN_Coronary artery smooth muscle,	TRUE	NFATC1_HUVEC, NFATC1_HUVEC, FOS_HUVEC, FOS_HUVEC, NFE2L2_HAEC, NFE2L2_HAEC, RELA_HAEC, RELA_HAEC, JUN_HAEC, JUND_Coronary artery smooth muscle, JUN_Coronary artery smooth muscle,	1	+	1119457	23	1.10695e-07	15	0.000244679
ANKRD1	NM_014391	9.60608	48.7323	chr10	92681032	92671856	TRUE	TRUE	TAL1_Primary endothelial cells, TAL1_Primary endothelial cells, FOS_HUVEC, GATA2_HUVEC, JUN_HUVEC, FOS_HUVEC, FOS_HUVEC, GATA2_HUVEC, GATA2_HUVEC, JUNB_HAEC, JUN_HAEC, JUN_HAEC, EP300_Endothelial Cells, EP300_Cardiac progenitor cells,	TRUE	TAL1_Primary endothelial cells, TAL1_Primary endothelial cells, FOS_HUVEC, GATA2_HUVEC, JUN_HUVEC, FOS_HUVEC, FOS_HUVEC, GATA2_HUVEC, GATA2_HUVEC, JUNB_HAEC, JUN_HAEC, JUN_HAEC, EP300_Endothelial Cells, EP300_Cardiac progenitor cells,	1	-	PCGF5	NM_001256549	36.1697	23.2657	chr10	92979907	93044088	TRUE	TRUE	CTCF_HUVEC, RELA_HAEC, RELA_HAEC, RELA_HAEC, RELA_HAEC,	TRUE	CTCF_HUVEC, RELA_HAEC, RELA_HAEC, RELA_HAEC, RELA_HAEC,	1	+	298875	99	0	73	3.9746e-14
ANKRD11	NM_001256182	69.6385	39.2717	chr16	89556969	89334028	TRUE	TRUE	NFATC1_HUVEC, NFATC1_HUVEC, HMGB1_HUVEC,	TRUE	NFATC1_HUVEC, NFATC1_HUVEC, HMGB1_HUVEC,	1	-	LOC100287036	NM_001242885	NA	NA	chr16	89387540	89391518	TRUE	TRUE	FOS_HUVEC, FOS_HUVEC, NFE2L2_HAEC, NFE2L2_HAEC, RELA_HAEC, JUN_HAEC, JUN_HAEC, JUND_Coronary artery smooth muscle,	TRUE	FOS_HUVEC, FOS_HUVEC, NFE2L2_HAEC, NFE2L2_HAEC, RELA_HAEC, JUN_HAEC, JUN_HAEC, JUND_Coronary artery smooth muscle,	1	+	169429	86	7.90619e-09	68	7.69222e-07
ANKRD13C	NM_030816	1.96995	1.85263	chr1	70820417	70724684	TRUE	TRUE	TAL1_Primary endothelial cells, TAL1_Primary endothelial cells, NFATC1_HUVEC, NFATC1_HUVEC, Epitope tags_HUVEC, Epitope tags_HUVEC,	TRUE	TAL1_Primary endothelial cells, TAL1_Primary endothelial cells, NFATC1_HUVEC, NFATC1_HUVEC, Epitope tags_HUVEC, Epitope tags_HUVEC,	1	-	LRRC40	NM_017768	0.827926	0.577836	chr1	70671361	70610484	TRUE	TRUE	HMGB2_HUVEC, Epitope tags_HUVEC, RELA_HAEC, RELA_HAEC, RELA_HAEC,	TRUE	HMGB2_HUVEC, Epitope tags_HUVEC, RELA_HAEC, RELA_HAEC, RELA_HAEC,	1	-	149056	97	1.54361e-09	96	3.90206e-11
ANKRD17	NM_001286771	44.839	44.315	chr4	74088831	73940501	TRUE	TRUE	FOS_HUVEC, JUN_HUVEC, FOS_HUVEC, NFE2L2_HAEC, NFE2L2_HAEC, RELA_HAEC, JUN_HAEC, JUN_HAEC, JUND_Coronary artery smooth muscle, JUN_Coronary artery smooth muscle, STAG2_Coronary artery endothelial cells, EP300_Cardiac progenitor cells,	TRUE	FOS_HUVEC, JUN_HUVEC, FOS_HUVEC, NFE2L2_HAEC, NFE2L2_HAEC, RELA_HAEC, JUN_HAEC, JUN_HAEC, JUND_Coronary artery smooth muscle, JUN_Coronary artery smooth muscle, STAG2_Coronary artery endothelial cells, EP300_Cardiac progenitor cells,	1	-	RUFY3	NM_001037442	2.86208	3.61722	chr4	71587558	71674339	TRUE	FALSE	JUND_Coronary artery smooth muscle,	TRUE	JUND_Coronary artery smooth muscle,	1	+	2501273	28	0	13	1.91604e-07
ANKRD17	NM_001286771	44.839	44.315	chr4	74088831	73940501	TRUE	TRUE	FOS_HUVEC, JUN_HUVEC, FOS_HUVEC, NFE2L2_HAEC, NFE2L2_HAEC, RELA_HAEC, JUN_HAEC, JUN_HAEC, JUND_Coronary artery smooth muscle, JUN_Coronary artery smooth muscle, STAG2_Coronary artery endothelial cells, EP300_Cardiac progenitor cells,	TRUE	FOS_HUVEC, JUN_HUVEC, FOS_HUVEC, NFE2L2_HAEC, NFE2L2_HAEC, RELA_HAEC, JUN_HAEC, JUN_HAEC, JUND_Coronary artery smooth muscle, JUN_Coronary artery smooth muscle, STAG2_Coronary artery endothelial cells, EP300_Cardiac progenitor cells,	1	-	THAP6	NM_144721	2.32649	3.77448	chr4	76439653	76455236	TRUE	TRUE	NFATC1_HUVEC, NFATC1_HUVEC, MAX_HUVEC, Epitope tags_HUVEC,	TRUE	NFATC1_HUVEC, NFATC1_HUVEC, MAX_HUVEC, Epitope tags_HUVEC,	1	+	2350822	16	1.70679e-07	16	6.83307e-09
ANKRD17	NM_001286771	44.839	44.315	chr4	74088831	73940501	TRUE	TRUE	FOS_HUVEC, JUN_HUVEC, FOS_HUVEC, NFE2L2_HAEC, NFE2L2_HAEC, RELA_HAEC, JUN_HAEC, JUN_HAEC, JUND_Coronary artery smooth muscle, JUN_Coronary artery smooth muscle, STAG2_Coronary artery endothelial cells, EP300_Cardiac progenitor cells,	TRUE	FOS_HUVEC, JUN_HUVEC, FOS_HUVEC, NFE2L2_HAEC, NFE2L2_HAEC, RELA_HAEC, JUN_HAEC, JUN_HAEC, JUND_Coronary artery smooth muscle, JUN_Coronary artery smooth muscle, STAG2_Coronary artery endothelial cells, EP300_Cardiac progenitor cells,	1	-	COX18	NM_001297732	1.03359	0.855749	chr4	73935476	73920412	TRUE	TRUE	NFATC1_HUVEC, NFATC1_HUVEC, MAX_HUVEC, RELA_HUVEC, NFE2L2_HAEC, RELA_HAEC, RELA_HAEC, RELA_HAEC, RELA_HAEC, RELA_HAEC, JUN_HAEC, CEBPD_HAEC, JUN_Coronary artery smooth muscle,	TRUE	NFATC1_HUVEC, NFATC1_HUVEC, MAX_HUVEC, RELA_HUVEC, NFE2L2_HAEC, RELA_HAEC, RELA_HAEC, RELA_HAEC, RELA_HAEC, RELA_HAEC, JUN_HAEC, CEBPD_HAEC, JUN_Coronary artery smooth muscle,	1	-	153355	114	6.33604e-13	72	1.36835e-06
ANKRD17	NM_001286771	44.839	44.315	chr4	74088831	73940501	TRUE	TRUE	FOS_HUVEC, JUN_HUVEC, FOS_HUVEC, NFE2L2_HAEC, NFE2L2_HAEC, RELA_HAEC, JUN_HAEC, JUN_HAEC, JUND_Coronary artery smooth muscle, JUN_Coronary artery smooth muscle, STAG2_Coronary artery endothelial cells, EP300_Cardiac progenitor cells,	TRUE	FOS_HUVEC, JUN_HUVEC, FOS_HUVEC, NFE2L2_HAEC, NFE2L2_HAEC, RELA_HAEC, JUN_HAEC, JUN_HAEC, JUND_Coronary artery smooth muscle, JUN_Coronary artery smooth muscle, STAG2_Coronary artery endothelial cells, EP300_Cardiac progenitor cells,	1	-	SDAD1	NM_001288983	0.089375	0.72525	chr4	76912115	76871058	TRUE	TRUE	MAX_HUVEC, Epitope tags_HUVEC,	TRUE	MAX_HUVEC, Epitope tags_HUVEC,	1	-	2823284	17	3.44567e-10	19	4.21885e-15
ANKRD17	NM_032217	44.839	44.315	chr4	74124502	73940501	TRUE	TRUE	NFATC1_HUVEC, NFATC1_HUVEC, RAD21_HUVEC, CTCF_HUVEC, Epitope tags_HUVEC, CTCF_HUVEC, CTCF_HUVEC, CTCF_HUVEC, CTCF_HPAF, CTCF_HPAF, CTCF_HCM, CTCF_HCM, CTCF_HCFaa, CTCF_HBMEC, RELA_HAEC, SMC1A_Coronary artery endothelial cells, STAG2_Coronary artery endothelial cells, STAG1_Coronary artery endothelial cells,	TRUE	NFATC1_HUVEC, NFATC1_HUVEC, RAD21_HUVEC, CTCF_HUVEC, Epitope tags_HUVEC, CTCF_HUVEC, CTCF_HUVEC, CTCF_HUVEC, CTCF_HPAF, CTCF_HPAF, CTCF_HCM, CTCF_HCM, CTCF_HCFaa, CTCF_HBMEC, RELA_HAEC, SMC1A_Coronary artery endothelial cells, STAG2_Coronary artery endothelial cells, STAG1_Coronary artery endothelial cells,	1	-	COX18	NM_001297732	1.03359	0.855749	chr4	73935476	73920412	TRUE	TRUE	NFATC1_HUVEC, NFATC1_HUVEC, MAX_HUVEC, RELA_HUVEC, NFE2L2_HAEC, RELA_HAEC, RELA_HAEC, RELA_HAEC, RELA_HAEC, RELA_HAEC, JUN_HAEC, CEBPD_HAEC, JUN_Coronary artery smooth muscle,	TRUE	NFATC1_HUVEC, NFATC1_HUVEC, MAX_HUVEC, RELA_HUVEC, NFE2L2_HAEC, RELA_HAEC, RELA_HAEC, RELA_HAEC, RELA_HAEC, RELA_HAEC, JUN_HAEC, CEBPD_HAEC, JUN_Coronary artery smooth muscle,	1	-	189026	108	5.32907e-15	95	5.11813e-14
ANKRD17	NM_032217	44.839	44.315	chr4	74124502	73940501	TRUE	TRUE	NFATC1_HUVEC, NFATC1_HUVEC, RAD21_HUVEC, CTCF_HUVEC, Epitope tags_HUVEC, CTCF_HUVEC, CTCF_HUVEC, CTCF_HUVEC, CTCF_HPAF, CTCF_HPAF, CTCF_HCM, CTCF_HCM, CTCF_HCFaa, CTCF_HBMEC, RELA_HAEC, SMC1A_Coronary artery endothelial cells, STAG2_Coronary artery endothelial cells, STAG1_Coronary artery endothelial cells,	TRUE	NFATC1_HUVEC, NFATC1_HUVEC, RAD21_HUVEC, CTCF_HUVEC, Epitope tags_HUVEC, CTCF_HUVEC, CTCF_HUVEC, CTCF_HUVEC, CTCF_HPAF, CTCF_HPAF, CTCF_HCM, CTCF_HCM, CTCF_HCFaa, CTCF_HBMEC, RELA_HAEC, SMC1A_Coronary artery endothelial cells, STAG2_Coronary artery endothelial cells, STAG1_Coronary artery endothelial cells,	1	-	RCHY1	NM_001009922	0.596264	0.832506	chr4	76439640	76404246	TRUE	TRUE	NFATC1_HUVEC, NFATC1_HUVEC, MAX_HUVEC, Epitope tags_HUVEC,	TRUE	NFATC1_HUVEC, NFATC1_HUVEC, MAX_HUVEC, Epitope tags_HUVEC,	1	-	2315138	12	0.00019226	12	3.49763e-05
ANKRD18B	NM_001244752	0	0	chr9	33524410	33573001	TRUE	TRUE	RELA_HAEC,	TRUE	RELA_HAEC,	1	+	ANKRD19P	NR_026868	0.136576	0.373778	chr9	95571892	95600739	FALSE	FALSE	Epitope tags_HUVEC, CTCF_HUVEC, CTCF_HPAF, CTCF_HCM, CTCF_HBMEC,	TRUE	Epitope tags_HUVEC, CTCF_HUVEC, CTCF_HPAF, CTCF_HCM, CTCF_HBMEC,	1	+	62047482	14	4.44089e-16	11	5.31797e-12
ANKRD19P	NR_026868	0.136576	0.373778	chr9	95571892	95600739	FALSE	FALSE	Epitope tags_HUVEC, CTCF_HUVEC, CTCF_HPAF, CTCF_HCM, CTCF_HBMEC,	TRUE	Epitope tags_HUVEC, CTCF_HUVEC, CTCF_HPAF, CTCF_HCM, CTCF_HBMEC,	1	+	ANKRD18B	NM_001244752	0	0	chr9	33524410	33573001	TRUE	TRUE	RELA_HAEC,	TRUE	RELA_HAEC,	1	+	62047482	14	4.44089e-16	11	5.31797e-12
ANKRD22	NM_144590	0	0	chr10	90611732	90579658	FALSE	FALSE		TRUE		1	-	FAS-AS1	NR_028371	NA	NA	chr10	90752732	90751180	TRUE	TRUE	RELA_HAEC,	FALSE	RELA_HAEC,	1	-	141000	93	7.95845e-09	74	6.46342e-07
ANKRD22	NM_144590	0	0	chr10	90611732	90579658	FALSE	FALSE		TRUE		1	-	ACTA2-AS1	NR_125373	0	11.038	chr10	90692440	90699731	FALSE	FALSE	RAD21_HUVEC, RAD21_HUVEC, CTCF_HUVEC, CTCF_HUVEC, CTCF_HUVEC, CTCF_HUVEC, CTCF_HUVEC, CTCF_HUVEC, CTCF_HPAF, CTCF_HPAF, CTCF_HCM, CTCF_HCM, CTCF_HCFaa, CTCF_HBMEC, CTCF_HBMEC, SMC1A_Coronary artery endothelial cells, STAG2_Coronary artery endothelial cells, STAG1_Coronary artery endothelial cells, CTCF_AoAF,	TRUE	RAD21_HUVEC, RAD21_HUVEC, CTCF_HUVEC, CTCF_HUVEC, CTCF_HUVEC, CTCF_HUVEC, CTCF_HUVEC, CTCF_HUVEC, CTCF_HPAF, CTCF_HPAF, CTCF_HCM, CTCF_HCM, CTCF_HCFaa, CTCF_HBMEC, CTCF_HBMEC, SMC1A_Coronary artery endothelial cells, STAG2_Coronary artery endothelial cells, STAG1_Coronary artery endothelial cells, CTCF_AoAF,	1	+	80708	118	2.88657e-08	81	4.78736e-05
ANKRD28	NM_001195098	12.6031	21.8879	chr3	15839691	15708743	TRUE	TRUE	FOS_HUVEC, FOS_HUVEC, CTCF_HPAF, CTCF_HPAF, JUN_HAEC, JUN_HAEC, EP300_Cardiac progenitor cells,	TRUE	FOS_HUVEC, FOS_HUVEC, CTCF_HPAF, CTCF_HPAF, JUN_HAEC, JUN_HAEC, EP300_Cardiac progenitor cells,	1	-	BTD	NM_000060	0.574156	4.08391	chr3	15642858	15687328	TRUE	TRUE	Epitope tags_HUVEC, CTCF_HBMEC,	TRUE	Epitope tags_HUVEC, CTCF_HBMEC,	1	+	196833	69	1.54155e-06	58	1.08665e-05
ANKRD33	NM_001130015	1.18213	1.25333	chr12	52281792	52285505	TRUE	TRUE		TRUE		1	+	GRASP	NM_001271856	2.96603	4.75591	chr12	52404275	52409673	TRUE	TRUE	TAL1_Primary endothelial cells, TAL1_Primary endothelial cells, Epitope tags_HUVEC, RELA_HAEC, RELA_HAEC, TCF21_Coronary artery smooth muscle,	TRUE	TAL1_Primary endothelial cells, TAL1_Primary endothelial cells, Epitope tags_HUVEC, RELA_HAEC, RELA_HAEC, TCF21_Coronary artery smooth muscle,	1	+	122483	87	1.14674e-06	77	2.43661e-06
ANKRD42	NM_001300972	0.046943	0.108007	chr11	82904780	82967141	TRUE	TRUE	MAX_HUVEC, Epitope tags_HUVEC, JUN_HAEC, CEBPD_HAEC,	TRUE	MAX_HUVEC, Epitope tags_HUVEC, JUN_HAEC, CEBPD_HAEC,	1	+	rs4937126	n/a	NA	NA	chr11	126281897	126281897	FALSE	FALSE	CTCF_HPAF, CTCF_HPAF, CTCF_HCM,	FALSE	CTCF_HPAF, CTCF_HPAF, CTCF_HCM,	2	+	43377117	6	0.000181236	5	0.000724701
ANKRD42	NM_001300972	0.046943	0.108007	chr11	82904780	82967141	TRUE	TRUE	MAX_HUVEC, Epitope tags_HUVEC, JUN_HAEC, CEBPD_HAEC,	TRUE	MAX_HUVEC, Epitope tags_HUVEC, JUN_HAEC, CEBPD_HAEC,	1	+	PRCP	NM_005040	32.4034	69.3929	chr11	82611557	82535408	TRUE	TRUE	NFATC1_HUVEC, MAX_HUVEC, RELA_HUVEC, RELA_HAEC, JUN_HAEC,	TRUE	NFATC1_HUVEC, MAX_HUVEC, RELA_HUVEC, RELA_HAEC, JUN_HAEC,	1	-	293223	97	0	57	7.16433e-09
ANKRD42	NM_001300972	0.046943	0.108007	chr11	82904780	82967141	TRUE	TRUE	MAX_HUVEC, Epitope tags_HUVEC, JUN_HAEC, CEBPD_HAEC,	TRUE	MAX_HUVEC, Epitope tags_HUVEC, JUN_HAEC, CEBPD_HAEC,	1	+	RAB30	NM_001286059	1.36667	1.94844	chr11	82745611	82684174	TRUE	FALSE		TRUE		1	-	159169	89	3.81091e-08	51	0.000961704
ANKRD46	NM_001270377	0.47728	0.464732	chr8	101572014	101532999	TRUE	TRUE	NFATC1_HUVEC, CTCF_HUVEC, CTCF_HUVEC, CTCF_HUVEC, CTCF_HUVEC, CTCF_HUVEC, CTCF_HUVEC, CTCF_HUVEC, CTCF_HPAF, CTCF_HPAF, CTCF_HCM, CTCF_HCM, CTCF_HCFaa, CTCF_HBMEC, CTCF_HBMEC, JUN_HAEC, CTCF_AoAF, CTCF_AoAF,	TRUE	NFATC1_HUVEC, CTCF_HUVEC, CTCF_HUVEC, CTCF_HUVEC, CTCF_HUVEC, CTCF_HUVEC, CTCF_HUVEC, CTCF_HUVEC, CTCF_HPAF, CTCF_HPAF, CTCF_HCM, CTCF_HCM, CTCF_HCFaa, CTCF_HBMEC, CTCF_HBMEC, JUN_HAEC, CTCF_AoAF, CTCF_AoAF,	1	-	POLR2K	NM_005034	4.63038	7.12528	chr8	101162838	101166230	TRUE	TRUE	ELK3_HUVEC, Epitope tags_HUVEC, RELA_HAEC,	TRUE	ELK3_HUVEC, Epitope tags_HUVEC, RELA_HAEC,	1	+	409176	56	2.16591e-10	58	3.1819e-13
ANKRD46	NM_001270377	0.47728	0.464732	chr8	101572014	101532999	TRUE	TRUE	NFATC1_HUVEC, CTCF_HUVEC, CTCF_HUVEC, CTCF_HUVEC, CTCF_HUVEC, CTCF_HUVEC, CTCF_HUVEC, CTCF_HUVEC, CTCF_HPAF, CTCF_HPAF, CTCF_HCM, CTCF_HCM, CTCF_HCFaa, CTCF_HBMEC, CTCF_HBMEC, JUN_HAEC, CTCF_AoAF, CTCF_AoAF,	TRUE	NFATC1_HUVEC, CTCF_HUVEC, CTCF_HUVEC, CTCF_HUVEC, CTCF_HUVEC, CTCF_HUVEC, CTCF_HUVEC, CTCF_HUVEC, CTCF_HPAF, CTCF_HPAF, CTCF_HCM, CTCF_HCM, CTCF_HCFaa, CTCF_HBMEC, CTCF_HBMEC, JUN_HAEC, CTCF_AoAF, CTCF_AoAF,	1	-	RNF19A	NM_001280539	0.708196	0.553895	chr8	101348446	101269286	TRUE	FALSE		TRUE		1	-	223568	67	1.65326e-06	45	0.000593605
ANKRD46	NM_001270377	0.47728	0.464732	chr8	101572014	101532999	TRUE	TRUE	NFATC1_HUVEC, CTCF_HUVEC, CTCF_HUVEC, CTCF_HUVEC, CTCF_HUVEC, CTCF_HUVEC, CTCF_HUVEC, CTCF_HUVEC, CTCF_HPAF, CTCF_HPAF, CTCF_HCM, CTCF_HCM, CTCF_HCFaa, CTCF_HBMEC, CTCF_HBMEC, JUN_HAEC, CTCF_AoAF, CTCF_AoAF,	TRUE	NFATC1_HUVEC, CTCF_HUVEC, CTCF_HUVEC, CTCF_HUVEC, CTCF_HUVEC, CTCF_HUVEC, CTCF_HUVEC, CTCF_HUVEC, CTCF_HPAF, CTCF_HPAF, CTCF_HCM, CTCF_HCM, CTCF_HCFaa, CTCF_HBMEC, CTCF_HBMEC, JUN_HAEC, CTCF_AoAF, CTCF_AoAF,	1	-	SPAG1	NM_003114	0.237803	0.982355	chr8	101170262	101254132	TRUE	TRUE	RAD21_HUVEC, RAD21_HUVEC, CTCF_HUVEC, CTCF_HUVEC, CTCF_HUVEC, CTCF_HUVEC, CTCF_HUVEC, CTCF_HUVEC, CTCF_HPAF, CTCF_HPAF, CTCF_HCM, CTCF_HCM, CTCF_HCFaa, CTCF_HBMEC, CTCF_HBMEC, SMC1A_Coronary artery endothelial cells, STAG2_Coronary artery endothelial cells, STAG1_Coronary artery endothelial cells, CTCF_AoAF, CTCF_AoAF,	TRUE	RAD21_HUVEC, RAD21_HUVEC, CTCF_HUVEC, CTCF_HUVEC, CTCF_HUVEC, CTCF_HUVEC, CTCF_HUVEC, CTCF_HUVEC, CTCF_HPAF, CTCF_HPAF, CTCF_HCM, CTCF_HCM, CTCF_HCFaa, CTCF_HBMEC, CTCF_HBMEC, SMC1A_Coronary artery endothelial cells, STAG2_Coronary artery endothelial cells, STAG1_Coronary artery endothelial cells, CTCF_AoAF, CTCF_AoAF,	1	+	401752	107	0	106	0
ANKRD60	NM_001304369	0	0	chr20	56803709	56791181	FALSE	FALSE	EZH2_HUVEC,	TRUE	EZH2_HUVEC,	1	-	PMEPA1	NM_001255976	1.58684	3.19344	chr20	56265680	56223447	FALSE	FALSE		FALSE		1	-	538029	28	0.000241949	34	4.83521e-07
ANKRD60	NM_001304369	0	0	chr20	56803709	56791181	FALSE	FALSE	EZH2_HUVEC,	TRUE	EZH2_HUVEC,	1	-	PMEPA1	NM_020182	1.58684	3.19344	chr20	56285670	56223447	TRUE	TRUE	HMGB1_HUVEC, RELA_HAEC, JUN_HAEC, STAG2_Coronary artery endothelial cells,	TRUE	HMGB1_HUVEC, RELA_HAEC, JUN_HAEC, STAG2_Coronary artery endothelial cells,	1	-	518039	34	9.83571e-05	37	2.21923e-06
ANKRD60	NM_001304369	0	0	chr20	56803709	56791181	FALSE	FALSE	EZH2_HUVEC,	TRUE	EZH2_HUVEC,	1	-	RBM38	NM_001291780	0.160404	0.180275	chr20	55966453	55984386	TRUE	TRUE	HMGB1_HUVEC,	TRUE	HMGB1_HUVEC,	1	+	837256	33	8.22972e-11	49	0
ANKRD60	NM_001304369	0	0	chr20	56803709	56791181	FALSE	FALSE	EZH2_HUVEC,	TRUE	EZH2_HUVEC,	1	-	GNAS-AS1	NR_002785	0	0	chr20	57425958	57393972	FALSE	FALSE		TRUE		1	-	622249	31	1.72964e-05	28	2.07012e-05
ANKRD9	NM_152326	1.26838	2.77688	chr14	102976128	102973197	TRUE	TRUE	RELA_HAEC, RELA_HAEC, RELA_HAEC,	TRUE	RELA_HAEC, RELA_HAEC, RELA_HAEC,	1	-	AMN	NM_030943	0.546699	0.38846	chr14	103388992	103397179	FALSE	FALSE	EZH2_HUVEC,	FALSE	EZH2_HUVEC,	1	+	412864	37	5.10053e-05	44	6.21879e-08
ANKS1B	NM_001204065	0	0.032358	chr12	99288674	99137751	FALSE	FALSE	EZH2_HUVEC,	FALSE	EZH2_HUVEC,	1	-	ANKS1B	NM_152788	0	0.032358	chr12	100378432	99137751	FALSE	FALSE		TRUE		1	-	1089758	62	0	49	0
ANKS1B	NM_152788	0	0.032358	chr12	100378432	99137751	FALSE	FALSE		TRUE		1	-	ANKS1B	NM_001204065	0	0.032358	chr12	99288674	99137751	FALSE	FALSE	EZH2_HUVEC,	FALSE	EZH2_HUVEC,	1	-	1089758	62	0	49	0
ANO10	NM_001204831	32.9511	27.9731	chr3	43663560	43407817	TRUE	TRUE	RELA_HAEC, RELA_HAEC, JUN_HAEC,	TRUE	RELA_HAEC, RELA_HAEC, JUN_HAEC,	1	-	DCP1A	NM_001290204	22.8125	6.46934	chr3	53381654	53317444	TRUE	TRUE	ETS1_HUVEC, ETS1_HUVEC, ETS1_HUVEC, ETS1_HUVEC, ETS1_HUVEC, ETS1_HUVEC, ETS1_HUVEC, ETS1_HUVEC, ETS1_HUVEC, MAX_HUVEC, MYC_HUVEC, Epitope tags_HUVEC, MYC_HUVEC, RELA_HAEC, RELA_HAEC, RELA_HAEC, RELA_HAEC, RELA_HAEC, JUN_HAEC, STAG2_Coronary artery endothelial cells,	TRUE	ETS1_HUVEC, ETS1_HUVEC, ETS1_HUVEC, ETS1_HUVEC, ETS1_HUVEC, ETS1_HUVEC, ETS1_HUVEC, ETS1_HUVEC, ETS1_HUVEC, MAX_HUVEC, MYC_HUVEC, Epitope tags_HUVEC, MYC_HUVEC, RELA_HAEC, RELA_HAEC, RELA_HAEC, RELA_HAEC, RELA_HAEC, JUN_HAEC, STAG2_Coronary artery endothelial cells,	1	-	9718094	9	0.000125321	15	6.50591e-14
ANO5	NM_001142649	0.087246	0	chr11	22214721	22304913	TRUE	TRUE		FALSE		1	+	ARL14EP	NM_152316	0.668786	0.88335	chr11	30344645	30359770	TRUE	TRUE	RELA_HUVEC, RELA_HUVEC, ETS1_HUVEC, NFATC1_HUVEC, NFATC1_HUVEC, RELA_HUVEC, ETS1_HUVEC, ETS1_HUVEC, Epitope tags_HUVEC, RELA_HAEC, RELA_HAEC, RELA_HAEC, RELA_HAEC, RELA_HAEC, RELA_HAEC,	TRUE	RELA_HUVEC, RELA_HUVEC, ETS1_HUVEC, NFATC1_HUVEC, NFATC1_HUVEC, RELA_HUVEC, ETS1_HUVEC, ETS1_HUVEC, Epitope tags_HUVEC, RELA_HAEC, RELA_HAEC, RELA_HAEC, RELA_HAEC, RELA_HAEC, RELA_HAEC,	1	+	8129924	17	0	10	3.82179e-10
ANO5	NM_001142649	0.087246	0	chr11	22214721	22304913	TRUE	TRUE		FALSE		1	+	CCDC179	NM_001195637	0	0	chr11	22881972	22868467	FALSE	FALSE		FALSE		1	-	667251	32	1.59073e-06	22	0.000437899
ANO6	NM_001025356	38.0221	10.9628	chr12	45609769	45826134	TRUE	TRUE	NFATC1_HUVEC, CTCF_HUVEC, CTCF_HUVEC, CTCF_HUVEC, CTCF_HPAF, CTCF_HBMEC,	TRUE	NFATC1_HUVEC, CTCF_HUVEC, CTCF_HUVEC, CTCF_HUVEC, CTCF_HPAF, CTCF_HBMEC,	1	+	GDF11	NM_005811	3.90577	3.71082	chr12	56137063	56146665	TRUE	TRUE	HMGB1_HUVEC,	TRUE	HMGB1_HUVEC,	1	+	10527294	10	0.000122947	8	0.000912143
ANP32A-IT1	NR_026808	NA	NA	chr15	69099440	69096159	FALSE	FALSE		TRUE		1	-	UACA	NM_001008224	1.18813	0.958143	chr15	70994620	70946892	TRUE	TRUE	TAL1_Primary endothelial cells, FOS_HUVEC, JUN_HUVEC, JUN_HAEC, JUN_HAEC, JUND_Coronary artery smooth muscle,	TRUE	TAL1_Primary endothelial cells, FOS_HUVEC, JUN_HUVEC, JUN_HAEC, JUN_HAEC, JUND_Coronary artery smooth muscle,	1	-	1895180	15	6.04933e-06	11	0.000381146
ANP32E	NM_001136478	0.865665	1.07878	chr1	150208504	150190716	TRUE	TRUE	RELA_HAEC, JUN_HAEC, EP300_Endothelial Cells,	TRUE	RELA_HAEC, JUN_HAEC, EP300_Endothelial Cells,	1	-	ANP32E	NM_001136479	0.865665	1.07878	chr1	150207026	150190716	TRUE	TRUE	RELA_HAEC,	TRUE	RELA_HAEC,	1	-	1478	388	5.07816e-12	376	1.58762e-13
ANP32E	NM_001136479	0.865665	1.07878	chr1	150207026	150190716	TRUE	TRUE	RELA_HAEC,	TRUE	RELA_HAEC,	1	-	ANP32E	NM_001136478	0.865665	1.07878	chr1	150208504	150190716	TRUE	TRUE	RELA_HAEC, JUN_HAEC, EP300_Endothelial Cells,	TRUE	RELA_HAEC, JUN_HAEC, EP300_Endothelial Cells,	1	-	1478	388	5.07816e-12	376	1.58762e-13
ANTXR2	NM_001145794	1.7435	1.81238	chr4	80994626	80898661	TRUE	TRUE	NFATC1_HUVEC, NFATC1_HUVEC, Epitope tags_HUVEC, JUN_HAEC,	TRUE	NFATC1_HUVEC, NFATC1_HUVEC, Epitope tags_HUVEC, JUN_HAEC,	1	-	BMP2K	NM_017593	4.86744	2.26135	chr4	79697531	79800594	TRUE	TRUE	HMGB1_HUVEC, FOS_HUVEC, MAX_HUVEC, Epitope tags_HUVEC, JUN_HAEC, JUND_Coronary artery smooth muscle,	TRUE	HMGB1_HUVEC, FOS_HUVEC, MAX_HUVEC, Epitope tags_HUVEC, JUN_HAEC, JUND_Coronary artery smooth muscle,	1	+	1297095	13	0.000604845	12	0.000500467
ANXA2P1	NR_001562	0.122872	0.067877	chr4	154229963	154228620	FALSE	FALSE		FALSE		1	-	TRIM2	NM_001130067	5.15374	2.85981	chr4	154074269	154260474	FALSE	FALSE		TRUE		1	+	155694	82	4.94774e-07	51	0.000961704
ANXA5	NM_001154	42.3442	33.7541	chr4	122618147	122589151	TRUE	TRUE	Epitope tags_HUVEC, CTCF_HUVEC, CTCF_HUVEC, CTCF_HUVEC, CTCF_HPAF, NFE2L2_HAEC, RELA_HAEC, RELA_HAEC, SMC1A_Coronary artery endothelial cells, STAG2_Coronary artery endothelial cells, STAG1_Coronary artery endothelial cells,	TRUE	Epitope tags_HUVEC, CTCF_HUVEC, CTCF_HUVEC, CTCF_HUVEC, CTCF_HPAF, NFE2L2_HAEC, RELA_HAEC, RELA_HAEC, SMC1A_Coronary artery endothelial cells, STAG2_Coronary artery endothelial cells, STAG1_Coronary artery endothelial cells,	1	-	SEC24D	NM_014822	13.3122	27.9944	chr4	119757326	119643977	TRUE	TRUE	HMGB1_HUVEC, MAX_HUVEC, MYC_HUVEC, Epitope tags_HUVEC, MYC_HUVEC,	TRUE	HMGB1_HUVEC, MAX_HUVEC, MYC_HUVEC, Epitope tags_HUVEC, MYC_HUVEC,	1	-	2860821	16	2.21755e-08	13	8.14927e-07
ANXA5	NM_001154	42.3442	33.7541	chr4	122618147	122589151	TRUE	TRUE	Epitope tags_HUVEC, CTCF_HUVEC, CTCF_HUVEC, CTCF_HUVEC, CTCF_HPAF, NFE2L2_HAEC, RELA_HAEC, RELA_HAEC, SMC1A_Coronary artery endothelial cells, STAG2_Coronary artery endothelial cells, STAG1_Coronary artery endothelial cells,	TRUE	Epitope tags_HUVEC, CTCF_HUVEC, CTCF_HUVEC, CTCF_HUVEC, CTCF_HPAF, NFE2L2_HAEC, RELA_HAEC, RELA_HAEC, SMC1A_Coronary artery endothelial cells, STAG2_Coronary artery endothelial cells, STAG1_Coronary artery endothelial cells,	1	-	EXOSC9	NM_001034194	0.431965	0.971036	chr4	122722471	122738176	TRUE	TRUE	Epitope tags_HUVEC, RELA_HAEC, RELA_HAEC, JUND_Coronary artery smooth muscle, JUN_Coronary artery smooth muscle,	TRUE	Epitope tags_HUVEC, RELA_HAEC, RELA_HAEC, JUND_Coronary artery smooth muscle, JUN_Coronary artery smooth muscle,	1	+	104324	120	1.00411e-10	73	3.19871e-05
ANXA6	NM_001155	37.135	28.5929	chr5	150537443	150480266	TRUE	TRUE	NFATC1_HUVEC, NFATC1_HUVEC, MAX_HUVEC,	TRUE	NFATC1_HUVEC, NFATC1_HUVEC, MAX_HUVEC,	1	-	TNIP1	NM_001252385	18.5741	16.0405	chr5	150460649	150409503	TRUE	TRUE	TAL1_Primary endothelial cells, RELA_HUVEC, RELA_HUVEC, RELA_HUVEC, CTCF_HUVEC, CTCF_HPAF, CTCF_HPAF, CTCF_HCFaa, CTCF_HBMEC, RELA_HAEC, RELA_HAEC, RELA_HAEC, RELA_HAEC, RELA_HAEC, RELA_HAEC,	TRUE	TAL1_Primary endothelial cells, RELA_HUVEC, RELA_HUVEC, RELA_HUVEC, CTCF_HUVEC, CTCF_HPAF, CTCF_HPAF, CTCF_HCFaa, CTCF_HBMEC, RELA_HAEC, RELA_HAEC, RELA_HAEC, RELA_HAEC, RELA_HAEC, RELA_HAEC,	1	-	76794	89	0.000526071	103	6.28472e-06
AOAH	NM_001177506	0	0	chr7	36764154	36552548	FALSE	FALSE		FALSE		1	-	NME8	NM_016616	0	0	chr7	37888198	37940002	FALSE	FALSE		FALSE		1	+	1124044	24	2.26769e-07	18	2.93486e-05
AOC2	NM_001158	0.976903	1.90107	chr17	40996608	41002724	FALSE	FALSE	RAD21_HUVEC, RAD21_HUVEC, RAD21_HUVEC, CTCF_HUVEC, CTCF_HUVEC, CTCF_HUVEC, CTCF_HUVEC, CTCF_HUVEC, CTCF_HUVEC, CTCF_HUVEC, CTCF_HPAF, CTCF_HPAF, CTCF_HCM, CTCF_HCM, CTCF_HCFaa, CTCF_HBMEC, CTCF_HBMEC, SMC1A_Coronary artery endothelial cells, STAG2_Coronary artery endothelial cells, STAG1_Coronary artery endothelial cells, CTCF_AoAF, CTCF_AoAF,	TRUE	RAD21_HUVEC, RAD21_HUVEC, RAD21_HUVEC, CTCF_HUVEC, CTCF_HUVEC, CTCF_HUVEC, CTCF_HUVEC, CTCF_HUVEC, CTCF_HUVEC, CTCF_HUVEC, CTCF_HPAF, CTCF_HPAF, CTCF_HCM, CTCF_HCM, CTCF_HCFaa, CTCF_HBMEC, CTCF_HBMEC, SMC1A_Coronary artery endothelial cells, STAG2_Coronary artery endothelial cells, STAG1_Coronary artery endothelial cells, CTCF_AoAF, CTCF_AoAF,	1	+	PSME3	NM_001267045	25.5972	18.9202	chr17	40985158	40995777	TRUE	TRUE	NFATC1_HUVEC, NFATC1_HUVEC, MAX_HUVEC, MYC_HUVEC, Epitope tags_HUVEC, MYC_HUVEC,	TRUE	NFATC1_HUVEC, NFATC1_HUVEC, MAX_HUVEC, MYC_HUVEC, Epitope tags_HUVEC, MYC_HUVEC,	1	+	11450	305	1.07206e-07	221	3.59247e-05
AOC2	NM_001158	0.976903	1.90107	chr17	40996608	41002724	FALSE	FALSE	RAD21_HUVEC, RAD21_HUVEC, RAD21_HUVEC, CTCF_HUVEC, CTCF_HUVEC, CTCF_HUVEC, CTCF_HUVEC, CTCF_HUVEC, CTCF_HUVEC, CTCF_HUVEC, CTCF_HPAF, CTCF_HPAF, CTCF_HCM, CTCF_HCM, CTCF_HCFaa, CTCF_HBMEC, CTCF_HBMEC, SMC1A_Coronary artery endothelial cells, STAG2_Coronary artery endothelial cells, STAG1_Coronary artery endothelial cells, CTCF_AoAF, CTCF_AoAF,	TRUE	RAD21_HUVEC, RAD21_HUVEC, RAD21_HUVEC, CTCF_HUVEC, CTCF_HUVEC, CTCF_HUVEC, CTCF_HUVEC, CTCF_HUVEC, CTCF_HUVEC, CTCF_HUVEC, CTCF_HPAF, CTCF_HPAF, CTCF_HCM, CTCF_HCM, CTCF_HCFaa, CTCF_HBMEC, CTCF_HBMEC, SMC1A_Coronary artery endothelial cells, STAG2_Coronary artery endothelial cells, STAG1_Coronary artery endothelial cells, CTCF_AoAF, CTCF_AoAF,	1	+	LINC00854	NR_047479	1.58217	3.78127	chr17	41381062	41373436	FALSE	FALSE	RELA_HUVEC, BRD4_HUVEC, BRD4_HUVEC, NFATC1_HUVEC, NFATC1_HUVEC, RELA_HUVEC, HMGB2_HUVEC, EZH2_HUVEC, MAX_HUVEC, JUN_HUVEC, Epitope tags_HUVEC, Epitope tags_HUVEC, Epitope tags_HUVEC, EP300_Heart, EP300_Heart, SMC1A_Coronary artery endothelial cells, STAG2_Coronary artery endothelial cells, STAG1_Coronary artery endothelial cells,	TRUE	RELA_HUVEC, BRD4_HUVEC, BRD4_HUVEC, NFATC1_HUVEC, NFATC1_HUVEC, RELA_HUVEC, HMGB2_HUVEC, EZH2_HUVEC, MAX_HUVEC, JUN_HUVEC, Epitope tags_HUVEC, Epitope tags_HUVEC, Epitope tags_HUVEC, EP300_Heart, EP300_Heart, SMC1A_Coronary artery endothelial cells, STAG2_Coronary artery endothelial cells, STAG1_Coronary artery endothelial cells,	1	-	384454	61	5.36027e-11	51	2.21069e-09
AOC2	NM_001158	0.976903	1.90107	chr17	40996608	41002724	FALSE	FALSE	RAD21_HUVEC, RAD21_HUVEC, RAD21_HUVEC, CTCF_HUVEC, CTCF_HUVEC, CTCF_HUVEC, CTCF_HUVEC, CTCF_HUVEC, CTCF_HUVEC, CTCF_HUVEC, CTCF_HPAF, CTCF_HPAF, CTCF_HCM, CTCF_HCM, CTCF_HCFaa, CTCF_HBMEC, CTCF_HBMEC, SMC1A_Coronary artery endothelial cells, STAG2_Coronary artery endothelial cells, STAG1_Coronary artery endothelial cells, CTCF_AoAF, CTCF_AoAF,	TRUE	RAD21_HUVEC, RAD21_HUVEC, RAD21_HUVEC, CTCF_HUVEC, CTCF_HUVEC, CTCF_HUVEC, CTCF_HUVEC, CTCF_HUVEC, CTCF_HUVEC, CTCF_HUVEC, CTCF_HPAF, CTCF_HPAF, CTCF_HCM, CTCF_HCM, CTCF_HCFaa, CTCF_HBMEC, CTCF_HBMEC, SMC1A_Coronary artery endothelial cells, STAG2_Coronary artery endothelial cells, STAG1_Coronary artery endothelial cells, CTCF_AoAF, CTCF_AoAF,	1	+	RPL27	NM_000988	0.744983	1.43185	chr17	41150445	41154971	TRUE	TRUE	ELK3_HUVEC, ETS1_HUVEC, NFATC1_HUVEC, NFATC1_HUVEC, RAD21_HUVEC, ETS1_HUVEC, ETS1_HUVEC, MAX_HUVEC, JUN_HUVEC, MYC_HUVEC, CTCF_HUVEC, Epitope tags_HUVEC, CTCF_HUVEC, CTCF_HUVEC, MYC_HUVEC, CTCF_HUVEC, CTCF_HUVEC, CTCF_HUVEC, CTCF_HUVEC, CTCF_HPAF, CTCF_HPAF, CTCF_HCM, CTCF_HCM, CTCF_HCFaa, CTCF_HBMEC, CTCF_HBMEC, NFE2L2_HAEC, NFE2L2_HAEC, RELA_HAEC, RELA_HAEC, RELA_HAEC, JUN_HAEC, ERG_HAEC, EP300…	TRUE	ELK3_HUVEC, ETS1_HUVEC, NFATC1_HUVEC, NFATC1_HUVEC, RAD21_HUVEC, ETS1_HUVEC, ETS1_HUVEC, MAX_HUVEC, JUN_HUVEC, MYC_HUVEC, CTCF_HUVEC, Epitope tags_HUVEC, CTCF_HUVEC, CTCF_HUVEC, MYC_HUVEC, CTCF_HUVEC, CTCF_HUVEC, CTCF_HUVEC, CTCF_HUVEC, CTCF_HPAF, CTCF_HPAF, CTCF_HCM, CTCF_HCM, CTCF_HCFaa, CTCF_HBMEC, CTCF_HBMEC, NFE2L2_HAEC, NFE2L2_HAEC, RELA_HAEC, RELA_HAEC, RELA_HAEC, JUN_HAEC, ERG_HAEC, EP300…	1	+	153837	192	0	112	6.10623e-15
AOC2	NM_001158	0.976903	1.90107	chr17	40996608	41002724	FALSE	FALSE	RAD21_HUVEC, RAD21_HUVEC, RAD21_HUVEC, CTCF_HUVEC, CTCF_HUVEC, CTCF_HUVEC, CTCF_HUVEC, CTCF_HUVEC, CTCF_HUVEC, CTCF_HUVEC, CTCF_HPAF, CTCF_HPAF, CTCF_HCM, CTCF_HCM, CTCF_HCFaa, CTCF_HBMEC, CTCF_HBMEC, SMC1A_Coronary artery endothelial cells, STAG2_Coronary artery endothelial cells, STAG1_Coronary artery endothelial cells, CTCF_AoAF, CTCF_AoAF,	TRUE	RAD21_HUVEC, RAD21_HUVEC, RAD21_HUVEC, CTCF_HUVEC, CTCF_HUVEC, CTCF_HUVEC, CTCF_HUVEC, CTCF_HUVEC, CTCF_HUVEC, CTCF_HUVEC, CTCF_HPAF, CTCF_HPAF, CTCF_HCM, CTCF_HCM, CTCF_HCFaa, CTCF_HBMEC, CTCF_HBMEC, SMC1A_Coronary artery endothelial cells, STAG2_Coronary artery endothelial cells, STAG1_Coronary artery endothelial cells, CTCF_AoAF, CTCF_AoAF,	1	+	AOC3	NM_001277731	0.166068	0.048685	chr17	41003200	41010147	FALSE	FALSE		FALSE		1	+	6592	309	7.034e-08	234	1.07724e-05
AOC2	NM_001158	0.976903	1.90107	chr17	40996608	41002724	FALSE	FALSE	RAD21_HUVEC, RAD21_HUVEC, RAD21_HUVEC, CTCF_HUVEC, CTCF_HUVEC, CTCF_HUVEC, CTCF_HUVEC, CTCF_HUVEC, CTCF_HUVEC, CTCF_HUVEC, CTCF_HPAF, CTCF_HPAF, CTCF_HCM, CTCF_HCM, CTCF_HCFaa, CTCF_HBMEC, CTCF_HBMEC, SMC1A_Coronary artery endothelial cells, STAG2_Coronary artery endothelial cells, STAG1_Coronary artery endothelial cells, CTCF_AoAF, CTCF_AoAF,	TRUE	RAD21_HUVEC, RAD21_HUVEC, RAD21_HUVEC, CTCF_HUVEC, CTCF_HUVEC, CTCF_HUVEC, CTCF_HUVEC, CTCF_HUVEC, CTCF_HUVEC, CTCF_HUVEC, CTCF_HPAF, CTCF_HPAF, CTCF_HCM, CTCF_HCM, CTCF_HCFaa, CTCF_HBMEC, CTCF_HBMEC, SMC1A_Coronary artery endothelial cells, STAG2_Coronary artery endothelial cells, STAG1_Coronary artery endothelial cells, CTCF_AoAF, CTCF_AoAF,	1	+	AARSD1	NM_001261434	0.14355	0.342222	chr17	41116515	41102542	TRUE	TRUE	NFATC1_HUVEC, NFATC1_HUVEC, MAX_HUVEC,	TRUE	NFATC1_HUVEC, NFATC1_HUVEC, MAX_HUVEC,	1	-	119907	151	1.11022e-16	96	1.96157e-08
AOC3	NM_001277731	0.166068	0.048685	chr17	41003200	41010147	FALSE	FALSE		FALSE		1	+	LINC00854	NR_047479	1.58217	3.78127	chr17	41381062	41373436	FALSE	FALSE	RELA_HUVEC, BRD4_HUVEC, BRD4_HUVEC, NFATC1_HUVEC, NFATC1_HUVEC, RELA_HUVEC, HMGB2_HUVEC, EZH2_HUVEC, MAX_HUVEC, JUN_HUVEC, Epitope tags_HUVEC, Epitope tags_HUVEC, Epitope tags_HUVEC, EP300_Heart, EP300_Heart, SMC1A_Coronary artery endothelial cells, STAG2_Coronary artery endothelial cells, STAG1_Coronary artery endothelial cells,	TRUE	RELA_HUVEC, BRD4_HUVEC, BRD4_HUVEC, NFATC1_HUVEC, NFATC1_HUVEC, RELA_HUVEC, HMGB2_HUVEC, EZH2_HUVEC, MAX_HUVEC, JUN_HUVEC, Epitope tags_HUVEC, Epitope tags_HUVEC, Epitope tags_HUVEC, EP300_Heart, EP300_Heart, SMC1A_Coronary artery endothelial cells, STAG2_Coronary artery endothelial cells, STAG1_Coronary artery endothelial cells,	1	-	377862	46	1.9534e-06	31	0.000614278
AOC3	NM_001277731	0.166068	0.048685	chr17	41003200	41010147	FALSE	FALSE		FALSE		1	+	AOC2	NM_001158	0.976903	1.90107	chr17	40996608	41002724	FALSE	FALSE	RAD21_HUVEC, RAD21_HUVEC, RAD21_HUVEC, CTCF_HUVEC, CTCF_HUVEC, CTCF_HUVEC, CTCF_HUVEC, CTCF_HUVEC, CTCF_HUVEC, CTCF_HUVEC, CTCF_HPAF, CTCF_HPAF, CTCF_HCM, CTCF_HCM, CTCF_HCFaa, CTCF_HBMEC, CTCF_HBMEC, SMC1A_Coronary artery endothelial cells, STAG2_Coronary artery endothelial cells, STAG1_Coronary artery endothelial cells, CTCF_AoAF, CTCF_AoAF,	TRUE	RAD21_HUVEC, RAD21_HUVEC, RAD21_HUVEC, CTCF_HUVEC, CTCF_HUVEC, CTCF_HUVEC, CTCF_HUVEC, CTCF_HUVEC, CTCF_HUVEC, CTCF_HUVEC, CTCF_HPAF, CTCF_HPAF, CTCF_HCM, CTCF_HCM, CTCF_HCFaa, CTCF_HBMEC, CTCF_HBMEC, SMC1A_Coronary artery endothelial cells, STAG2_Coronary artery endothelial cells, STAG1_Coronary artery endothelial cells, CTCF_AoAF, CTCF_AoAF,	1	+	6592	309	7.034e-08	234	1.07724e-05
AOC3	NM_001277731	0.166068	0.048685	chr17	41003200	41010147	FALSE	FALSE		FALSE		1	+	RPL27	NM_000988	0.744983	1.43185	chr17	41150445	41154971	TRUE	TRUE	ELK3_HUVEC, ETS1_HUVEC, NFATC1_HUVEC, NFATC1_HUVEC, RAD21_HUVEC, ETS1_HUVEC, ETS1_HUVEC, MAX_HUVEC, JUN_HUVEC, MYC_HUVEC, CTCF_HUVEC, Epitope tags_HUVEC, CTCF_HUVEC, CTCF_HUVEC, MYC_HUVEC, CTCF_HUVEC, CTCF_HUVEC, CTCF_HUVEC, CTCF_HUVEC, CTCF_HPAF, CTCF_HPAF, CTCF_HCM, CTCF_HCM, CTCF_HCFaa, CTCF_HBMEC, CTCF_HBMEC, NFE2L2_HAEC, NFE2L2_HAEC, RELA_HAEC, RELA_HAEC, RELA_HAEC, JUN_HAEC, ERG_HAEC, EP300…	TRUE	ELK3_HUVEC, ETS1_HUVEC, NFATC1_HUVEC, NFATC1_HUVEC, RAD21_HUVEC, ETS1_HUVEC, ETS1_HUVEC, MAX_HUVEC, JUN_HUVEC, MYC_HUVEC, CTCF_HUVEC, Epitope tags_HUVEC, CTCF_HUVEC, CTCF_HUVEC, MYC_HUVEC, CTCF_HUVEC, CTCF_HUVEC, CTCF_HUVEC, CTCF_HUVEC, CTCF_HPAF, CTCF_HPAF, CTCF_HCM, CTCF_HCM, CTCF_HCFaa, CTCF_HBMEC, CTCF_HBMEC, NFE2L2_HAEC, NFE2L2_HAEC, RELA_HAEC, RELA_HAEC, RELA_HAEC, JUN_HAEC, ERG_HAEC, EP300…	1	+	147245	122	1.02141e-14	92	2.78958e-10
AOC3	NM_001277731	0.166068	0.048685	chr17	41003200	41010147	FALSE	FALSE		FALSE		1	+	AARSD1	NM_001261434	0.14355	0.342222	chr17	41116515	41102542	TRUE	TRUE	NFATC1_HUVEC, NFATC1_HUVEC, MAX_HUVEC,	TRUE	NFATC1_HUVEC, NFATC1_HUVEC, MAX_HUVEC,	1	-	113315	110	4.01225e-09	64	0.000322423
AP1S3	NM_001039569	0	0	chr2	224702319	224620046	TRUE	FALSE	HMGB1_HUVEC, CTCF_HBMEC, RELA_HAEC,	TRUE	HMGB1_HUVEC, CTCF_HBMEC, RELA_HAEC,	1	-	MRPL44	NM_022915	2.25807	1.65691	chr2	224822120	224832431	TRUE	TRUE	ELK3_HUVEC, ETS1_HUVEC, ETS1_HUVEC, ETS1_HUVEC, ETS1_HUVEC, ETS1_HUVEC, ETS1_HUVEC, Epitope tags_HUVEC, RELA_HAEC, RELA_HAEC,	TRUE	ELK3_HUVEC, ETS1_HUVEC, ETS1_HUVEC, ETS1_HUVEC, ETS1_HUVEC, ETS1_HUVEC, ETS1_HUVEC, Epitope tags_HUVEC, RELA_HAEC, RELA_HAEC,	1	+	119801	84	1.18548e-05	70	7.16393e-05
AP2B1	NM_001030006	120.474	94.7428	chr17	33914281	34053436	TRUE	TRUE	JUN_HUVEC, Epitope tags_HUVEC, ERG_HAEC, JUN_HAEC, ERG_HAEC, JUND_Coronary artery smooth muscle, JUN_Coronary artery smooth muscle,	TRUE	JUN_HUVEC, Epitope tags_HUVEC, ERG_HAEC, JUN_HAEC, ERG_HAEC, JUND_Coronary artery smooth muscle, JUN_Coronary artery smooth muscle,	1	+	GAS2L2	NM_139285	0	0	chr17	34079897	34071529	FALSE	FALSE		TRUE		1	-	165616	72	2.02448e-06	85	2.8711e-10
AP2S1	NM_001301076	55.6582	27.2676	chr19	47354252	47341414	TRUE	TRUE	ETS1_HUVEC, ETS1_HUVEC, ETS1_HUVEC, ETS1_HUVEC, ETS1_HUVEC, ETS1_HUVEC, ETS1_HUVEC, ETS1_HUVEC, ETS1_HUVEC, ETS1_HUVEC, ETS1_HUVEC, ETS1_HUVEC, ETS1_HUVEC, ETS1_HUVEC, NFE2L2_HAEC, NFE2L2_HAEC, RELA_HAEC, RELA_HAEC, RELA_HAEC, RELA_HAEC, RELA_HAEC, JUN_HAEC,	TRUE	ETS1_HUVEC, ETS1_HUVEC, ETS1_HUVEC, ETS1_HUVEC, ETS1_HUVEC, ETS1_HUVEC, ETS1_HUVEC, ETS1_HUVEC, ETS1_HUVEC, ETS1_HUVEC, ETS1_HUVEC, ETS1_HUVEC, ETS1_HUVEC, ETS1_HUVEC, NFE2L2_HAEC, NFE2L2_HAEC, RELA_HAEC, RELA_HAEC, RELA_HAEC, RELA_HAEC, RELA_HAEC, JUN_HAEC,	1	-	TMEM160	NM_017854	0	0	chr19	47551882	47549166	TRUE	TRUE	ETS1_HUVEC, ETS1_HUVEC, ETS1_HUVEC, RELA_HAEC, RELA_HAEC, RELA_HAEC,	TRUE	ETS1_HUVEC, ETS1_HUVEC, ETS1_HUVEC, RELA_HAEC, RELA_HAEC, RELA_HAEC,	1	-	197630	104	6.06182e-14	90	1.22169e-12
AP3M2	NM_001134296	0.9304	0.404841	chr8	42010463	42028701	TRUE	TRUE	E2F1_Wharton Jelly, E2F1_Wharton Jelly, E2F1_Wharton Jelly, HMGB1_HUVEC, RAD21_HUVEC, EZH2_HUVEC, MAX_HUVEC, MYC_HUVEC, CTCF_HUVEC, Epitope tags_HUVEC, CTCF_HUVEC, CTCF_HUVEC, MYC_HUVEC, CTCF_HUVEC, CTCF_HUVEC, CTCF_HUVEC, CTCF_HUVEC, CTCF_HPAF, CTCF_HPAF, CTCF_HCM, CTCF_HCM, CTCF_HCFaa, CTCF_HBMEC, CTCF_HBMEC, SMC1A_Coronary artery endothelial cells, STAG2_Coronary artery endothelial cells, STAG…	TRUE	E2F1_Wharton Jelly, E2F1_Wharton Jelly, E2F1_Wharton Jelly, HMGB1_HUVEC, RAD21_HUVEC, EZH2_HUVEC, MAX_HUVEC, MYC_HUVEC, CTCF_HUVEC, Epitope tags_HUVEC, CTCF_HUVEC, CTCF_HUVEC, MYC_HUVEC, CTCF_HUVEC, CTCF_HUVEC, CTCF_HUVEC, CTCF_HUVEC, CTCF_HPAF, CTCF_HPAF, CTCF_HCM, CTCF_HCM, CTCF_HCFaa, CTCF_HBMEC, CTCF_HBMEC, SMC1A_Coronary artery endothelial cells, STAG2_Coronary artery endothelial cells, STAG…	1	+	DKK4	NM_014420	0	0	chr8	42234674	42231585	FALSE	FALSE		TRUE		1	-	224211	104	1.34337e-14	78	4.08782e-10
AP4B1	NM_001253852	1.0433	1.78983	chr1	114447741	114437370	TRUE	TRUE	E2F1_Wharton Jelly, NFATC1_HUVEC, RAD21_HUVEC, RAD21_HUVEC, FOS_HUVEC, CTCF_HUVEC, Epitope tags_HUVEC, CTCF_HUVEC, CTCF_HUVEC, CTCF_HUVEC, CTCF_HUVEC, CTCF_HUVEC, CTCF_HPAF, CTCF_HPAF, CTCF_HCM, CTCF_HCM, CTCF_HCFaa, CTCF_HBMEC, CTCF_HBMEC, RELA_HAEC, RELA_HAEC, JUN_HAEC, JUN_HAEC, SMC1A_Coronary artery endothelial cells, STAG2_Coronary artery endothelial cells, STAG1_Coronary artery endothelial …	TRUE	E2F1_Wharton Jelly, NFATC1_HUVEC, RAD21_HUVEC, RAD21_HUVEC, FOS_HUVEC, CTCF_HUVEC, Epitope tags_HUVEC, CTCF_HUVEC, CTCF_HUVEC, CTCF_HUVEC, CTCF_HUVEC, CTCF_HUVEC, CTCF_HPAF, CTCF_HPAF, CTCF_HCM, CTCF_HCM, CTCF_HCFaa, CTCF_HBMEC, CTCF_HBMEC, RELA_HAEC, RELA_HAEC, JUN_HAEC, JUN_HAEC, SMC1A_Coronary artery endothelial cells, STAG2_Coronary artery endothelial cells, STAG1_Coronary artery endothelial …	1	-	HIPK1	NM_152696	31.8108	29.7238	chr1	114471995	114514698	TRUE	TRUE	ETS1_HUVEC, HMGB1_HUVEC, ETS1_HUVEC, ETS1_HUVEC,	TRUE	ETS1_HUVEC, HMGB1_HUVEC, ETS1_HUVEC, ETS1_HUVEC,	1	+	24254	351	0	216	1.05369e-08
AP4B1	NM_001253852	1.0433	1.78983	chr1	114447741	114437370	TRUE	TRUE	E2F1_Wharton Jelly, NFATC1_HUVEC, RAD21_HUVEC, RAD21_HUVEC, FOS_HUVEC, CTCF_HUVEC, Epitope tags_HUVEC, CTCF_HUVEC, CTCF_HUVEC, CTCF_HUVEC, CTCF_HUVEC, CTCF_HUVEC, CTCF_HPAF, CTCF_HPAF, CTCF_HCM, CTCF_HCM, CTCF_HCFaa, CTCF_HBMEC, CTCF_HBMEC, RELA_HAEC, RELA_HAEC, JUN_HAEC, JUN_HAEC, SMC1A_Coronary artery endothelial cells, STAG2_Coronary artery endothelial cells, STAG1_Coronary artery endothelial …	TRUE	E2F1_Wharton Jelly, NFATC1_HUVEC, RAD21_HUVEC, RAD21_HUVEC, FOS_HUVEC, CTCF_HUVEC, Epitope tags_HUVEC, CTCF_HUVEC, CTCF_HUVEC, CTCF_HUVEC, CTCF_HUVEC, CTCF_HUVEC, CTCF_HPAF, CTCF_HPAF, CTCF_HCM, CTCF_HCM, CTCF_HCFaa, CTCF_HBMEC, CTCF_HBMEC, RELA_HAEC, RELA_HAEC, JUN_HAEC, JUN_HAEC, SMC1A_Coronary artery endothelial cells, STAG2_Coronary artery endothelial cells, STAG1_Coronary artery endothelial …	1	-	NRAS	NM_002524	28.0454	21.5472	chr1	115259515	115247084	TRUE	TRUE	ELK3_HUVEC, RELA_HUVEC, MAX_HUVEC, MYC_HUVEC, Epitope tags_HUVEC, MYC_HUVEC, RELA_HAEC, RELA_HAEC, RELA_HAEC, RELA_HAEC, RELA_HAEC,	TRUE	ELK3_HUVEC, RELA_HUVEC, MAX_HUVEC, MYC_HUVEC, Epitope tags_HUVEC, MYC_HUVEC, RELA_HAEC, RELA_HAEC, RELA_HAEC, RELA_HAEC, RELA_HAEC,	1	-	811774	38	6.10623e-15	35	2.88658e-15
AP4B1	NM_001253852	1.0433	1.78983	chr1	114447741	114437370	TRUE	TRUE	E2F1_Wharton Jelly, NFATC1_HUVEC, RAD21_HUVEC, RAD21_HUVEC, FOS_HUVEC, CTCF_HUVEC, Epitope tags_HUVEC, CTCF_HUVEC, CTCF_HUVEC, CTCF_HUVEC, CTCF_HUVEC, CTCF_HUVEC, CTCF_HPAF, CTCF_HPAF, CTCF_HCM, CTCF_HCM, CTCF_HCFaa, CTCF_HBMEC, CTCF_HBMEC, RELA_HAEC, RELA_HAEC, JUN_HAEC, JUN_HAEC, SMC1A_Coronary artery endothelial cells, STAG2_Coronary artery endothelial cells, STAG1_Coronary artery endothelial …	TRUE	E2F1_Wharton Jelly, NFATC1_HUVEC, RAD21_HUVEC, RAD21_HUVEC, FOS_HUVEC, CTCF_HUVEC, Epitope tags_HUVEC, CTCF_HUVEC, CTCF_HUVEC, CTCF_HUVEC, CTCF_HUVEC, CTCF_HUVEC, CTCF_HPAF, CTCF_HPAF, CTCF_HCM, CTCF_HCM, CTCF_HCFaa, CTCF_HBMEC, CTCF_HBMEC, RELA_HAEC, RELA_HAEC, JUN_HAEC, JUN_HAEC, SMC1A_Coronary artery endothelial cells, STAG2_Coronary artery endothelial cells, STAG1_Coronary artery endothelial …	1	-	CSDE1	NM_001007553	9.09907	7.98052	chr1	115300671	115259533	TRUE	TRUE	ETS1_HUVEC, ETS1_HUVEC, ETS1_HUVEC, ETS1_HUVEC, ETS1_HUVEC, ETS1_HUVEC, CTCF_HUVEC, CTCF_HPAF, CTCF_HPAF, CTCF_HCM, CTCF_HCFaa, CTCF_HBMEC, CTCF_HBMEC, CEBPD_HAEC,	TRUE	ETS1_HUVEC, ETS1_HUVEC, ETS1_HUVEC, ETS1_HUVEC, ETS1_HUVEC, ETS1_HUVEC, CTCF_HUVEC, CTCF_HPAF, CTCF_HPAF, CTCF_HCM, CTCF_HCFaa, CTCF_HBMEC, CTCF_HBMEC, CEBPD_HAEC,	1	-	852930	51	0	43	0
AP4B1	NM_001253852	1.0433	1.78983	chr1	114447741	114437370	TRUE	TRUE	E2F1_Wharton Jelly, NFATC1_HUVEC, RAD21_HUVEC, RAD21_HUVEC, FOS_HUVEC, CTCF_HUVEC, Epitope tags_HUVEC, CTCF_HUVEC, CTCF_HUVEC, CTCF_HUVEC, CTCF_HUVEC, CTCF_HUVEC, CTCF_HPAF, CTCF_HPAF, CTCF_HCM, CTCF_HCM, CTCF_HCFaa, CTCF_HBMEC, CTCF_HBMEC, RELA_HAEC, RELA_HAEC, JUN_HAEC, JUN_HAEC, SMC1A_Coronary artery endothelial cells, STAG2_Coronary artery endothelial cells, STAG1_Coronary artery endothelial …	TRUE	E2F1_Wharton Jelly, NFATC1_HUVEC, RAD21_HUVEC, RAD21_HUVEC, FOS_HUVEC, CTCF_HUVEC, Epitope tags_HUVEC, CTCF_HUVEC, CTCF_HUVEC, CTCF_HUVEC, CTCF_HUVEC, CTCF_HUVEC, CTCF_HPAF, CTCF_HPAF, CTCF_HCM, CTCF_HCM, CTCF_HCFaa, CTCF_HBMEC, CTCF_HBMEC, RELA_HAEC, RELA_HAEC, JUN_HAEC, JUN_HAEC, SMC1A_Coronary artery endothelial cells, STAG2_Coronary artery endothelial cells, STAG1_Coronary artery endothelial …	1	-	LRIG2	NM_014813	6.92962	12.0898	chr1	113615791	113667824	TRUE	TRUE	NFATC1_HUVEC, NFATC1_HUVEC, RAD21_HUVEC, RAD21_HUVEC, RAD21_HUVEC, GATA2_HUVEC, CTCF_HUVEC, CTCF_HUVEC, CTCF_HUVEC, GATA2_HUVEC, GATA2_HUVEC, CTCF_HUVEC, CTCF_HUVEC, CTCF_HUVEC, CTCF_HUVEC, CTCF_HPAF, CTCF_HPAF, CTCF_HCM, CTCF_HCM, CTCF_HCFaa, CTCF_HBMEC, CTCF_HBMEC, SMC1A_Coronary artery endothelial cells, STAG2_Coronary artery endothelial cells, STAG1_Coronary artery endothelial cells, CTCF_AoA…	TRUE	NFATC1_HUVEC, NFATC1_HUVEC, RAD21_HUVEC, RAD21_HUVEC, RAD21_HUVEC, GATA2_HUVEC, CTCF_HUVEC, CTCF_HUVEC, CTCF_HUVEC, GATA2_HUVEC, GATA2_HUVEC, CTCF_HUVEC, CTCF_HUVEC, CTCF_HUVEC, CTCF_HUVEC, CTCF_HPAF, CTCF_HPAF, CTCF_HCM, CTCF_HCM, CTCF_HCFaa, CTCF_HBMEC, CTCF_HBMEC, SMC1A_Coronary artery endothelial cells, STAG2_Coronary artery endothelial cells, STAG1_Coronary artery endothelial cells, CTCF_AoA…	1	+	831950	22	3.00222e-05	24	3.66616e-07
AP4B1	NM_001253852	1.0433	1.78983	chr1	114447741	114437370	TRUE	TRUE	E2F1_Wharton Jelly, NFATC1_HUVEC, RAD21_HUVEC, RAD21_HUVEC, FOS_HUVEC, CTCF_HUVEC, Epitope tags_HUVEC, CTCF_HUVEC, CTCF_HUVEC, CTCF_HUVEC, CTCF_HUVEC, CTCF_HUVEC, CTCF_HPAF, CTCF_HPAF, CTCF_HCM, CTCF_HCM, CTCF_HCFaa, CTCF_HBMEC, CTCF_HBMEC, RELA_HAEC, RELA_HAEC, JUN_HAEC, JUN_HAEC, SMC1A_Coronary artery endothelial cells, STAG2_Coronary artery endothelial cells, STAG1_Coronary artery endothelial …	TRUE	E2F1_Wharton Jelly, NFATC1_HUVEC, RAD21_HUVEC, RAD21_HUVEC, FOS_HUVEC, CTCF_HUVEC, Epitope tags_HUVEC, CTCF_HUVEC, CTCF_HUVEC, CTCF_HUVEC, CTCF_HUVEC, CTCF_HUVEC, CTCF_HPAF, CTCF_HPAF, CTCF_HCM, CTCF_HCM, CTCF_HCFaa, CTCF_HBMEC, CTCF_HBMEC, RELA_HAEC, RELA_HAEC, JUN_HAEC, JUN_HAEC, SMC1A_Coronary artery endothelial cells, STAG2_Coronary artery endothelial cells, STAG1_Coronary artery endothelial …	1	-	PHTF1	NM_006608	2.9292	4.32351	chr1	114301777	114239823	TRUE	TRUE	NFATC1_HUVEC, NFATC1_HUVEC, FOS_HUVEC, FOS_HUVEC, JUN_HAEC,	TRUE	NFATC1_HUVEC, NFATC1_HUVEC, FOS_HUVEC, FOS_HUVEC, JUN_HAEC,	1	-	145964	63	0.000168537	74	6.46342e-07
AP4B1	NM_001253852	1.0433	1.78983	chr1	114447741	114437370	TRUE	TRUE	E2F1_Wharton Jelly, NFATC1_HUVEC, RAD21_HUVEC, RAD21_HUVEC, FOS_HUVEC, CTCF_HUVEC, Epitope tags_HUVEC, CTCF_HUVEC, CTCF_HUVEC, CTCF_HUVEC, CTCF_HUVEC, CTCF_HUVEC, CTCF_HPAF, CTCF_HPAF, CTCF_HCM, CTCF_HCM, CTCF_HCFaa, CTCF_HBMEC, CTCF_HBMEC, RELA_HAEC, RELA_HAEC, JUN_HAEC, JUN_HAEC, SMC1A_Coronary artery endothelial cells, STAG2_Coronary artery endothelial cells, STAG1_Coronary artery endothelial …	TRUE	E2F1_Wharton Jelly, NFATC1_HUVEC, RAD21_HUVEC, RAD21_HUVEC, FOS_HUVEC, CTCF_HUVEC, Epitope tags_HUVEC, CTCF_HUVEC, CTCF_HUVEC, CTCF_HUVEC, CTCF_HUVEC, CTCF_HUVEC, CTCF_HPAF, CTCF_HPAF, CTCF_HCM, CTCF_HCM, CTCF_HCFaa, CTCF_HBMEC, CTCF_HBMEC, RELA_HAEC, RELA_HAEC, JUN_HAEC, JUN_HAEC, SMC1A_Coronary artery endothelial cells, STAG2_Coronary artery endothelial cells, STAG1_Coronary artery endothelial …	1	-	AP4B1-AS1	NR_037864	1.75946	5.35524	chr1	114399256	114443859	FALSE	FALSE		FALSE		1	+	48485	186	7.59569e-10	124	1.23319e-05
AP4B1-AS1	NR_037864	1.75946	5.35524	chr1	114399256	114443859	FALSE	FALSE		FALSE		1	+	CTTNBP2NL	NM_018704	55.9603	47.9037	chr1	112938799	113003786	TRUE	TRUE		TRUE		1	+	1460457	15	0.000656648	14	0.000464105
AP4B1-AS1	NR_037864	1.75946	5.35524	chr1	114399256	114443859	FALSE	FALSE		FALSE		1	+	HIPK1	NM_152696	31.8108	29.7238	chr1	114471995	114514698	TRUE	TRUE	ETS1_HUVEC, HMGB1_HUVEC, ETS1_HUVEC, ETS1_HUVEC,	TRUE	ETS1_HUVEC, HMGB1_HUVEC, ETS1_HUVEC, ETS1_HUVEC,	1	+	72739	117	2.73704e-06	123	4.09414e-08
AP4B1-AS1	NR_037864	1.75946	5.35524	chr1	114399256	114443859	FALSE	FALSE		FALSE		1	+	NRAS	NM_002524	28.0454	21.5472	chr1	115259515	115247084	TRUE	TRUE	ELK3_HUVEC, RELA_HUVEC, MAX_HUVEC, MYC_HUVEC, Epitope tags_HUVEC, MYC_HUVEC, RELA_HAEC, RELA_HAEC, RELA_HAEC, RELA_HAEC, RELA_HAEC,	TRUE	ELK3_HUVEC, RELA_HUVEC, MAX_HUVEC, MYC_HUVEC, Epitope tags_HUVEC, MYC_HUVEC, RELA_HAEC, RELA_HAEC, RELA_HAEC, RELA_HAEC, RELA_HAEC,	1	-	860259	20	0.00013463	35	6.99441e-15
AP4B1-AS1	NR_037864	1.75946	5.35524	chr1	114399256	114443859	FALSE	FALSE		FALSE		1	+	CSDE1	NM_001007553	9.09907	7.98052	chr1	115300671	115259533	TRUE	TRUE	ETS1_HUVEC, ETS1_HUVEC, ETS1_HUVEC, ETS1_HUVEC, ETS1_HUVEC, ETS1_HUVEC, CTCF_HUVEC, CTCF_HPAF, CTCF_HPAF, CTCF_HCM, CTCF_HCFaa, CTCF_HBMEC, CTCF_HBMEC, CEBPD_HAEC,	TRUE	ETS1_HUVEC, ETS1_HUVEC, ETS1_HUVEC, ETS1_HUVEC, ETS1_HUVEC, ETS1_HUVEC, CTCF_HUVEC, CTCF_HPAF, CTCF_HPAF, CTCF_HCM, CTCF_HCFaa, CTCF_HBMEC, CTCF_HBMEC, CEBPD_HAEC,	1	-	901415	37	2.52787e-11	19	0.000337879
AP4B1-AS1	NR_037864	1.75946	5.35524	chr1	114399256	114443859	FALSE	FALSE		FALSE		1	+	AP4B1	NM_001253852	1.0433	1.78983	chr1	114447741	114437370	TRUE	TRUE	E2F1_Wharton Jelly, NFATC1_HUVEC, RAD21_HUVEC, RAD21_HUVEC, FOS_HUVEC, CTCF_HUVEC, Epitope tags_HUVEC, CTCF_HUVEC, CTCF_HUVEC, CTCF_HUVEC, CTCF_HUVEC, CTCF_HUVEC, CTCF_HPAF, CTCF_HPAF, CTCF_HCM, CTCF_HCM, CTCF_HCFaa, CTCF_HBMEC, CTCF_HBMEC, RELA_HAEC, RELA_HAEC, JUN_HAEC, JUN_HAEC, SMC1A_Coronary artery endothelial cells, STAG2_Coronary artery endothelial cells, STAG1_Coronary artery endothelial …	TRUE	E2F1_Wharton Jelly, NFATC1_HUVEC, RAD21_HUVEC, RAD21_HUVEC, FOS_HUVEC, CTCF_HUVEC, Epitope tags_HUVEC, CTCF_HUVEC, CTCF_HUVEC, CTCF_HUVEC, CTCF_HUVEC, CTCF_HUVEC, CTCF_HPAF, CTCF_HPAF, CTCF_HCM, CTCF_HCM, CTCF_HCFaa, CTCF_HBMEC, CTCF_HBMEC, RELA_HAEC, RELA_HAEC, JUN_HAEC, JUN_HAEC, SMC1A_Coronary artery endothelial cells, STAG2_Coronary artery endothelial cells, STAG1_Coronary artery endothelial …	1	-	48485	186	7.59569e-10	124	1.23319e-05
APC	NM_000038	0.537177	1.87128	chr5	112073555	112181936	TRUE	TRUE	MAX_HUVEC, Epitope tags_HUVEC,	TRUE	MAX_HUVEC, Epitope tags_HUVEC,	1	+	MCC	NM_001085377	3.26028	4.76872	chr5	112824527	112357795	TRUE	FALSE	EZH2_HUVEC, FOS_HUVEC, FOS_HUVEC, JUND_Coronary artery smooth muscle, JUN_Coronary artery smooth muscle,	TRUE	EZH2_HUVEC, FOS_HUVEC, FOS_HUVEC, JUND_Coronary artery smooth muscle, JUN_Coronary artery smooth muscle,	1	-	750972	22	0.000416584	30	3.83094e-08
APCDD1L	NM_001304787	1.05797	2.0693	chr20	57089994	57034159	TRUE	FALSE		TRUE		1	-	STX16	NM_001001433	7.03965	10.9591	chr20	57226308	57254582	TRUE	TRUE	ETS1_HUVEC, ETS1_HUVEC, HMGB1_HUVEC, ETS1_HUVEC, ETS1_HUVEC, ETS1_HUVEC, ETS1_HUVEC, Epitope tags_HUVEC, CTCF_HUVEC, CTCF_HUVEC, CTCF_HUVEC, CTCF_HUVEC, CTCF_HPAF, CTCF_HPAF, CTCF_HCM, CTCF_HCM, CTCF_HCFaa, CTCF_HBMEC, CTCF_HBMEC, SMC1A_Coronary artery endothelial cells, STAG2_Coronary artery endothelial cells, STAG1_Coronary artery endothelial cells, CTCF_AoAF,	TRUE	ETS1_HUVEC, ETS1_HUVEC, HMGB1_HUVEC, ETS1_HUVEC, ETS1_HUVEC, ETS1_HUVEC, ETS1_HUVEC, Epitope tags_HUVEC, CTCF_HUVEC, CTCF_HUVEC, CTCF_HUVEC, CTCF_HUVEC, CTCF_HPAF, CTCF_HPAF, CTCF_HCM, CTCF_HCM, CTCF_HCFaa, CTCF_HBMEC, CTCF_HBMEC, SMC1A_Coronary artery endothelial cells, STAG2_Coronary artery endothelial cells, STAG1_Coronary artery endothelial cells, CTCF_AoAF,	1	+	136314	73	6.01599e-05	64	0.000119885
APOA4	NM_000482	0	0	chr11	116694011	116691417	FALSE	FALSE		FALSE		1	-	SIK3	NM_001281748	3.21846	5.6493	chr11	116969131	116714117	TRUE	TRUE	HMGB1_HUVEC, MAX_HUVEC, CTCF_HUVEC, CTCF_HPAF, CTCF_HCM, CTCF_HCFaa, CTCF_HBMEC, CTCF_HBMEC, NFE2L2_HAEC, NFE2L2_HAEC, RELA_HAEC, JUN_HAEC, CTCF_AoAF,	TRUE	HMGB1_HUVEC, MAX_HUVEC, CTCF_HUVEC, CTCF_HPAF, CTCF_HCM, CTCF_HCFaa, CTCF_HBMEC, CTCF_HBMEC, NFE2L2_HAEC, NFE2L2_HAEC, RELA_HAEC, JUN_HAEC, CTCF_AoAF,	1	-	275120	53	1.30907e-05	57	1.77595e-07
APOBEC2	NM_006789	0	0	chr6	41020939	41032630	FALSE	FALSE		FALSE		1	+	MOCS1	NM_001075098	0.394685	0.418182	chr6	39902290	39872033	TRUE	TRUE		TRUE		1	-	1118649	17	0.000144527	24	7.34083e-10
APOBEC4	NM_203454	0	0	chr1	183622448	183615410	FALSE	FALSE		TRUE		1	-	RGL1	NM_001297671	9.94028	8.07759	chr1	183774214	183897685	TRUE	TRUE	NFATC1_HUVEC, HMGB1_HUVEC, SMC1A_Coronary artery endothelial cells,	TRUE	NFATC1_HUVEC, HMGB1_HUVEC, SMC1A_Coronary artery endothelial cells,	1	+	151766	238	0	155	0
APOBEC4	NM_203454	0	0	chr1	183622448	183615410	FALSE	FALSE		TRUE		1	-	C1orf21	NM_030806	5.60496	6.2762	chr1	184356149	184598155	TRUE	TRUE	E2F1_Wharton Jelly, FOS_HUVEC, FOS_HUVEC, RELA_HAEC, JUN_HAEC,	TRUE	E2F1_Wharton Jelly, FOS_HUVEC, FOS_HUVEC, RELA_HAEC, JUN_HAEC,	1	+	733701	44	1.53211e-14	27	5.6871e-07
APOBEC4	NM_203454	0	0	chr1	183622448	183615410	FALSE	FALSE		TRUE		1	-	TSEN15	NM_001127394	4.7607	3.91704	chr1	184020784	184043344	TRUE	TRUE		TRUE		1	+	398336	95	0	96	0
APOBEC4	NM_203454	0	0	chr1	183622448	183615410	FALSE	FALSE		TRUE		1	-	EDEM3	NM_025191	0.58201	0.767569	chr1	184724041	184659624	TRUE	TRUE	NFATC1_HUVEC, RELA_HAEC, RELA_HAEC, JUN_HAEC,	TRUE	NFATC1_HUVEC, RELA_HAEC, RELA_HAEC, JUN_HAEC,	1	-	1101593	32	2.87548e-14	37	0
APOBEC4	NM_203454	0	0	chr1	183622448	183615410	FALSE	FALSE		TRUE		1	-	SMG7-AS1	NR_040063	0.444348	0.140663	chr1	183441117	183430010	TRUE	TRUE	GATA2_HUVEC, Epitope tags_HUVEC, Epitope tags_HUVEC, RELA_HAEC, RELA_HAEC, ERG_HAEC,	TRUE	GATA2_HUVEC, Epitope tags_HUVEC, Epitope tags_HUVEC, RELA_HAEC, RELA_HAEC, ERG_HAEC,	1	-	181331	81	1.02264e-08	51	0.000135
APOBEC4	NM_203454	0	0	chr1	183622448	183615410	FALSE	FALSE		TRUE		1	-	NMNAT2	NM_170706	0.354188	0.262146	chr1	183274009	183217371	FALSE	FALSE	CTCF_HUVEC, Epitope tags_HUVEC, CTCF_HUVEC, CTCF_HPAF, CTCF_HPAF,	TRUE	CTCF_HUVEC, Epitope tags_HUVEC, CTCF_HUVEC, CTCF_HPAF, CTCF_HPAF,	1	-	348439	36	0.000503956	36	0.000116527
APOBEC4	NM_203454	0	0	chr1	183622448	183615410	FALSE	FALSE		TRUE		1	-	COLGALT2	NM_001303420	0.066038	0	chr1	184006904	183898795	FALSE	FALSE		TRUE		1	-	384456	52	3.33721e-08	55	8.67381e-11
APOL6	NM_030641	6.10724	2.66366	chr22	36044423	36064456	TRUE	TRUE		TRUE		1	+	RBFOX2	NM_001031695	47.9447	31.3045	chr22	36236630	36134782	TRUE	TRUE	MYC_HUVEC, MYC_HUVEC, NFE2L2_HAEC, RELA_HAEC, JUN_HAEC, JUN_HAEC,	TRUE	MYC_HUVEC, MYC_HUVEC, NFE2L2_HAEC, RELA_HAEC, JUN_HAEC, JUN_HAEC,	1	-	192207	85	1.58605e-09	67	2.5487e-07
APOL6	NM_030641	6.10724	2.66366	chr22	36044423	36064456	TRUE	TRUE		TRUE		1	+	RBFOX2	NM_001082578	47.9447	31.3045	chr22	36424585	36134782	TRUE	TRUE	HMGB1_HUVEC, RELA_HAEC, RELA_HAEC,	TRUE	HMGB1_HUVEC, RELA_HAEC, RELA_HAEC,	1	-	380162	64	4.92562e-12	30	0.000786246
APOLD1	NM_001130415	1.52926	2.51728	chr12	12878850	12944399	TRUE	TRUE	RELA_HAEC, CEBPD_HAEC,	TRUE	RELA_HAEC, CEBPD_HAEC,	1	+	EMP1	NM_001423	55.6877	23.9497	chr12	13349601	13369708	TRUE	TRUE	NFATC1_HUVEC, NFATC1_HUVEC, FOS_HUVEC, JUN_HUVEC, FOS_HUVEC, NFE2L2_HAEC, NFE2L2_HAEC, JUNB_HAEC, JUN_HAEC, JUN_HAEC, JUND_Coronary artery smooth muscle,	TRUE	NFATC1_HUVEC, NFATC1_HUVEC, FOS_HUVEC, JUN_HUVEC, FOS_HUVEC, NFE2L2_HAEC, NFE2L2_HAEC, JUNB_HAEC, JUN_HAEC, JUN_HAEC, JUND_Coronary artery smooth muscle,	1	+	470751	54	7.05337e-10	39	1.64836e-06
APOLD1	NM_030817	1.52926	2.51728	chr12	12938540	12944399	TRUE	TRUE	Epitope tags_HUVEC, SMC1A_Coronary artery endothelial cells,	TRUE	Epitope tags_HUVEC, SMC1A_Coronary artery endothelial cells,	1	+	EMP1	NM_001423	55.6877	23.9497	chr12	13349601	13369708	TRUE	TRUE	NFATC1_HUVEC, NFATC1_HUVEC, FOS_HUVEC, JUN_HUVEC, FOS_HUVEC, NFE2L2_HAEC, NFE2L2_HAEC, JUNB_HAEC, JUN_HAEC, JUN_HAEC, JUND_Coronary artery smooth muscle,	TRUE	NFATC1_HUVEC, NFATC1_HUVEC, FOS_HUVEC, JUN_HUVEC, FOS_HUVEC, NFE2L2_HAEC, NFE2L2_HAEC, JUNB_HAEC, JUN_HAEC, JUN_HAEC, JUND_Coronary artery smooth muscle,	1	+	411061	45	5.36698e-07	33	7.54033e-05
APP	NM_001136016	98.4335	136.916	chr21	27512708	27252860	TRUE	TRUE	TAL1_Primary endothelial cells, TAL1_Primary endothelial cells, FOS_HUVEC, GATA2_HUVEC, JUN_HUVEC, Epitope tags_HUVEC, FOS_HUVEC, FOS_HUVEC, NFE2L2_HAEC, RELA_HAEC, JUNB_HAEC, JUN_HAEC, JUN_HAEC, JUND_Coronary artery smooth muscle, TCF21_Coronary artery smooth muscle, EP300_Cardiac progenitor cells,	TRUE	TAL1_Primary endothelial cells, TAL1_Primary endothelial cells, FOS_HUVEC, GATA2_HUVEC, JUN_HUVEC, Epitope tags_HUVEC, FOS_HUVEC, FOS_HUVEC, NFE2L2_HAEC, RELA_HAEC, JUNB_HAEC, JUN_HAEC, JUN_HAEC, JUND_Coronary artery smooth muscle, TCF21_Coronary artery smooth muscle, EP300_Cardiac progenitor cells,	1	-	MAP3K7CL	NM_001286617	0.483043	1.18525	chr21	30449791	30548210	TRUE	TRUE		FALSE		1	+	2937083	10	1.51861e-05	14	3.01081e-12
APPBP2	NM_001282476	6.66103	6.31959	chr17	58603601	58520509	TRUE	TRUE	NFATC1_HUVEC, NFATC1_HUVEC,	TRUE	NFATC1_HUVEC, NFATC1_HUVEC,	1	-	BCAS3	NM_001099432	3.62199	4.73601	chr17	58755171	59470199	TRUE	TRUE	NFATC1_HUVEC, NFATC1_HUVEC, MAX_HUVEC, RELA_HAEC, RELA_HAEC, RELA_HAEC, JUN_HAEC,	TRUE	NFATC1_HUVEC, NFATC1_HUVEC, MAX_HUVEC, RELA_HAEC, RELA_HAEC, RELA_HAEC, JUN_HAEC,	1	+	151570	93	7.95845e-09	55	0.000331722
APTX	NM_001195248	0.714459	0.362814	chr9	33001639	32972603	TRUE	TRUE	JUN_HUVEC, Epitope tags_HUVEC, NFE2L2_HAEC, NFE2L2_HAEC, JUN_HAEC, JUN_HAEC, JUND_Coronary artery smooth muscle, JUN_Coronary artery smooth muscle,	TRUE	JUN_HUVEC, Epitope tags_HUVEC, NFE2L2_HAEC, NFE2L2_HAEC, JUN_HAEC, JUN_HAEC, JUND_Coronary artery smooth muscle, JUN_Coronary artery smooth muscle,	1	-	rs10970976	n/a	NA	NA	chr9	32433526	32433526	FALSE	FALSE		FALSE		2	+	568113	26	0.000221658	26	4.29061e-05
APTX	NM_001195248	0.714459	0.362814	chr9	33001639	32972603	TRUE	TRUE	JUN_HUVEC, Epitope tags_HUVEC, NFE2L2_HAEC, NFE2L2_HAEC, JUN_HAEC, JUN_HAEC, JUND_Coronary artery smooth muscle, JUN_Coronary artery smooth muscle,	TRUE	JUN_HUVEC, Epitope tags_HUVEC, NFE2L2_HAEC, NFE2L2_HAEC, JUN_HAEC, JUN_HAEC, JUND_Coronary artery smooth muscle, JUN_Coronary artery smooth muscle,	1	-	NDUFB6	NM_001199987	0.030541	0.087184	chr9	32573182	32553523	TRUE	TRUE	CTCF_HUVEC, Epitope tags_HUVEC, CTCF_HUVEC, CTCF_HUVEC, CTCF_HUVEC, CTCF_HUVEC, CTCF_HUVEC, CTCF_HUVEC, CTCF_HPAF, CTCF_HPAF, CTCF_HCM, CTCF_HCM, CTCF_HCFaa, CTCF_HBMEC, CTCF_HBMEC, RELA_HAEC, SMC1A_Coronary artery endothelial cells, STAG1_Coronary artery endothelial cells, CTCF_AoAF,	TRUE	CTCF_HUVEC, Epitope tags_HUVEC, CTCF_HUVEC, CTCF_HUVEC, CTCF_HUVEC, CTCF_HUVEC, CTCF_HUVEC, CTCF_HUVEC, CTCF_HPAF, CTCF_HPAF, CTCF_HCM, CTCF_HCM, CTCF_HCFaa, CTCF_HBMEC, CTCF_HBMEC, RELA_HAEC, SMC1A_Coronary artery endothelial cells, STAG1_Coronary artery endothelial cells, CTCF_AoAF,	1	-	428457	60	1.97142e-12	40	5.07446e-07
AQP3	NM_004925	0.299845	0.98216	chr9	33447631	33441151	FALSE	FALSE	CTCF_HUVEC, TCF21_Coronary artery smooth muscle, TCF21_Coronary artery smooth muscle,	TRUE	CTCF_HUVEC, TCF21_Coronary artery smooth muscle, TCF21_Coronary artery smooth muscle,	1	-	MIR6851	NR_106910	NA	NA	chr9	33467933	33467866	FALSE	FALSE	RAD21_HUVEC, RAD21_HUVEC, CTCF_HUVEC, CTCF_HUVEC, CTCF_HUVEC, CTCF_HUVEC, CTCF_HUVEC, CTCF_HUVEC, CTCF_HUVEC, CTCF_HPAF, CTCF_HPAF, CTCF_HCM, CTCF_HCM, CTCF_HCFaa, CTCF_HBMEC, CTCF_HBMEC, SMC1A_Coronary artery endothelial cells, STAG2_Coronary artery endothelial cells, STAG1_Coronary artery endothelial cells, CTCF_AoAF,	FALSE	RAD21_HUVEC, RAD21_HUVEC, CTCF_HUVEC, CTCF_HUVEC, CTCF_HUVEC, CTCF_HUVEC, CTCF_HUVEC, CTCF_HUVEC, CTCF_HUVEC, CTCF_HPAF, CTCF_HPAF, CTCF_HCM, CTCF_HCM, CTCF_HCFaa, CTCF_HBMEC, CTCF_HBMEC, SMC1A_Coronary artery endothelial cells, STAG2_Coronary artery endothelial cells, STAG1_Coronary artery endothelial cells, CTCF_AoAF,	1	-	20302	147	0.000713922	206	5.51511e-08
AQP6	NM_001652	0	0	chr12	50366619	50370922	FALSE	FALSE		TRUE		1	+	COX14	NM_001257133	2.17329	0.930012	chr12	50505763	50514240	TRUE	TRUE	NFATC1_HUVEC, NFATC1_HUVEC, MAX_HUVEC, CTCF_HUVEC, CTCF_HUVEC, CTCF_HUVEC, CTCF_HUVEC, CTCF_HUVEC, CTCF_HUVEC, CTCF_HUVEC, CTCF_HPAF, CTCF_HPAF, CTCF_HCM, CTCF_HCM, CTCF_HCFaa, CTCF_HBMEC, CTCF_HBMEC, NFE2L2_HAEC, RELA_HAEC, RELA_HAEC, JUN_HAEC, SMC1A_Coronary artery endothelial cells, CTCF_AoAF, CTCF_AoAF,	TRUE	NFATC1_HUVEC, NFATC1_HUVEC, MAX_HUVEC, CTCF_HUVEC, CTCF_HUVEC, CTCF_HUVEC, CTCF_HUVEC, CTCF_HUVEC, CTCF_HUVEC, CTCF_HUVEC, CTCF_HPAF, CTCF_HPAF, CTCF_HCM, CTCF_HCM, CTCF_HCFaa, CTCF_HBMEC, CTCF_HBMEC, NFE2L2_HAEC, RELA_HAEC, RELA_HAEC, JUN_HAEC, SMC1A_Coronary artery endothelial cells, CTCF_AoAF, CTCF_AoAF,	1	+	139144	77	2.09305e-05	68	3.92364e-05
AQP6	NM_001652	0	0	chr12	50366619	50370922	FALSE	FALSE		TRUE		1	+	RACGAP1	NM_001126103	1.5036	0.416464	chr12	50419307	50382944	TRUE	TRUE	E2F1_Wharton Jelly, TAL1_Primary endothelial cells, MAX_HUVEC, Epitope tags_HUVEC,	TRUE	E2F1_Wharton Jelly, TAL1_Primary endothelial cells, MAX_HUVEC, Epitope tags_HUVEC,	1	-	52688	119	0.000164299	117	4.12897e-05
AQP6	NM_001652	0	0	chr12	50366619	50370922	FALSE	FALSE		TRUE		1	+	ASIC1	NM_001095	0.838787	0.916403	chr12	50451419	50477405	TRUE	FALSE	HMGB1_HUVEC,	TRUE	HMGB1_HUVEC,	1	+	84800	156	5.9508e-14	183	0
AQP9	NM_020980	0	0	chr15	58430407	58478110	FALSE	FALSE		FALSE		1	+	rs937254	n/a	NA	NA	chr15	57910164	57910164	FALSE	FALSE		TRUE		2	+	520243	35	2.71844e-06	35	2.05174e-07
AQP9	NM_020980	0	0	chr15	58430407	58478110	FALSE	FALSE		FALSE		1	+	ALDH1A2	NM_001206897	3.87646	0.21796	chr15	58358121	58245621	TRUE	TRUE	RAD21_HUVEC, CTCF_HUVEC, CTCF_HUVEC, CTCF_HUVEC, CTCF_HUVEC, CTCF_HUVEC, CTCF_HUVEC, CTCF_HPAF, CTCF_HPAF, CTCF_HCM, CTCF_HCM, CTCF_HCFaa, CTCF_HBMEC, CTCF_HBMEC, RELA_HAEC, SMC1A_Coronary artery endothelial cells, STAG1_Coronary artery endothelial cells, CTCF_AoAF,	TRUE	RAD21_HUVEC, CTCF_HUVEC, CTCF_HUVEC, CTCF_HUVEC, CTCF_HUVEC, CTCF_HUVEC, CTCF_HUVEC, CTCF_HPAF, CTCF_HPAF, CTCF_HCM, CTCF_HCM, CTCF_HCFaa, CTCF_HBMEC, CTCF_HBMEC, RELA_HAEC, SMC1A_Coronary artery endothelial cells, STAG1_Coronary artery endothelial cells, CTCF_AoAF,	1	-	72286	89	0.000526071	83	0.000373111
ARAP1	NM_001040118	3.28161	4.08886	chr11	72463434	72396113	TRUE	TRUE		TRUE		1	-	rs11603160	n/a	NA	NA	chr11	72894273	72894273	FALSE	FALSE		FALSE		2	+	430839	126	0	82	0
ARAP1	NM_001040118	3.28161	4.08886	chr11	72463434	72396113	TRUE	TRUE		TRUE		1	-	STARD10	NM_006645	2.05462	1.27771	chr11	72504750	72465773	TRUE	TRUE	RELA_HUVEC, RELA_HUVEC, ETS1_HUVEC, ETS1_HUVEC, RELA_HUVEC, RAD21_HUVEC, ETS1_HUVEC, ETS1_HUVEC, ETS1_HUVEC, ETS1_HUVEC, MAX_HUVEC, RELA_HUVEC, CTCF_HUVEC, CTCF_HUVEC, CTCF_HUVEC, CTCF_HUVEC, CTCF_HUVEC, CTCF_HUVEC, CTCF_HUVEC, CTCF_HPAF, CTCF_HPAF, CTCF_HCM, CTCF_HCM, CTCF_HCFaa, CTCF_HBMEC, CTCF_HBMEC, NFE2L2_HAEC, RELA_HAEC, RELA_HAEC, RELA_HAEC, RELA_HAEC, RELA_HAEC, JUN_HAEC, JUND_Coronary a…	TRUE	RELA_HUVEC, RELA_HUVEC, ETS1_HUVEC, ETS1_HUVEC, RELA_HUVEC, RAD21_HUVEC, ETS1_HUVEC, ETS1_HUVEC, ETS1_HUVEC, ETS1_HUVEC, MAX_HUVEC, RELA_HUVEC, CTCF_HUVEC, CTCF_HUVEC, CTCF_HUVEC, CTCF_HUVEC, CTCF_HUVEC, CTCF_HUVEC, CTCF_HUVEC, CTCF_HPAF, CTCF_HPAF, CTCF_HCM, CTCF_HCM, CTCF_HCFaa, CTCF_HBMEC, CTCF_HBMEC, NFE2L2_HAEC, RELA_HAEC, RELA_HAEC, RELA_HAEC, RELA_HAEC, RELA_HAEC, JUN_HAEC, JUND_Coronary a…	1	-	41316	188	4.8135e-10	124	1.23319e-05
ARAP1	NM_001135190	3.28161	4.08886	chr11	72433403	72396113	TRUE	TRUE	TAL1_Primary endothelial cells, TAL1_Primary endothelial cells, Epitope tags_HUVEC, RELA_HAEC,	TRUE	TAL1_Primary endothelial cells, TAL1_Primary endothelial cells, Epitope tags_HUVEC, RELA_HAEC,	1	-	rs11603160	n/a	NA	NA	chr11	72894273	72894273	FALSE	FALSE		FALSE		2	+	460870	36	7.31521e-05	43	9.85832e-08
ARAP3	NM_022481	5.33713	5.9699	chr5	141061800	141032967	TRUE	TRUE	TAL1_Primary endothelial cells, TAL1_Primary endothelial cells, BRD4_HUVEC, ETS1_HUVEC, ETS1_HUVEC, NFATC1_HUVEC, NFATC1_HUVEC, ETS1_HUVEC, ETS1_HUVEC, ETS1_HUVEC, ETS1_HUVEC, FOS_HUVEC, Epitope tags_HUVEC, Epitope tags_HUVEC, NFE2L2_HAEC, NFE2L2_HAEC, JUN_HAEC, JUN_HAEC, JUND_Coronary artery smooth muscle,	TRUE	TAL1_Primary endothelial cells, TAL1_Primary endothelial cells, BRD4_HUVEC, ETS1_HUVEC, ETS1_HUVEC, NFATC1_HUVEC, NFATC1_HUVEC, ETS1_HUVEC, ETS1_HUVEC, ETS1_HUVEC, ETS1_HUVEC, FOS_HUVEC, Epitope tags_HUVEC, Epitope tags_HUVEC, NFE2L2_HAEC, NFE2L2_HAEC, JUN_HAEC, JUN_HAEC, JUND_Coronary artery smooth muscle,	1	-	PCDH1	NM_001278613	128.412	71.1918	chr5	141249192	141242216	TRUE	TRUE	TAL1_Primary endothelial cells, FOS_HUVEC, Epitope tags_HUVEC, FOS_HUVEC, JUN_HAEC,	TRUE	TAL1_Primary endothelial cells, FOS_HUVEC, Epitope tags_HUVEC, FOS_HUVEC, JUN_HAEC,	1	-	187392	60	3.77878e-05	56	2.31275e-05
ARAP3	NM_022481	5.33713	5.9699	chr5	141061800	141032967	TRUE	TRUE	TAL1_Primary endothelial cells, TAL1_Primary endothelial cells, BRD4_HUVEC, ETS1_HUVEC, ETS1_HUVEC, NFATC1_HUVEC, NFATC1_HUVEC, ETS1_HUVEC, ETS1_HUVEC, ETS1_HUVEC, ETS1_HUVEC, FOS_HUVEC, Epitope tags_HUVEC, Epitope tags_HUVEC, NFE2L2_HAEC, NFE2L2_HAEC, JUN_HAEC, JUN_HAEC, JUND_Coronary artery smooth muscle,	TRUE	TAL1_Primary endothelial cells, TAL1_Primary endothelial cells, BRD4_HUVEC, ETS1_HUVEC, ETS1_HUVEC, NFATC1_HUVEC, NFATC1_HUVEC, ETS1_HUVEC, ETS1_HUVEC, ETS1_HUVEC, ETS1_HUVEC, FOS_HUVEC, Epitope tags_HUVEC, Epitope tags_HUVEC, NFE2L2_HAEC, NFE2L2_HAEC, JUN_HAEC, JUN_HAEC, JUND_Coronary artery smooth muscle,	1	-	PCDH12	NM_016580	27.8563	7.51636	chr5	141338627	141323149	TRUE	TRUE	TAL1_Primary endothelial cells, TAL1_Primary endothelial cells, RAD21_HUVEC, Epitope tags_HUVEC, JUN_HAEC, ERG_HAEC,	TRUE	TAL1_Primary endothelial cells, TAL1_Primary endothelial cells, RAD21_HUVEC, Epitope tags_HUVEC, JUN_HAEC, ERG_HAEC,	1	-	276827	99	0	71	3.60969e-11
ARCN1	NM_001142281	48.4449	42.5418	chr11	118443101	118473747	TRUE	TRUE	TAL1_Primary endothelial cells, TAL1_Primary endothelial cells, GATA2_HUVEC, RELA_HAEC,	TRUE	TAL1_Primary endothelial cells, TAL1_Primary endothelial cells, GATA2_HUVEC, RELA_HAEC,	1	+	UBE4A	NM_001204077	2.74797	22.9666	chr11	118230295	118269926	TRUE	TRUE	ELK3_HUVEC, JUN_HUVEC, Epitope tags_HUVEC, JUND_Coronary artery smooth muscle, JUN_Coronary artery smooth muscle,	TRUE	ELK3_HUVEC, JUN_HUVEC, Epitope tags_HUVEC, JUND_Coronary artery smooth muscle, JUN_Coronary artery smooth muscle,	1	+	212806	67	1.81278e-06	46	0.000468481
ARF3	NM_001659	63.6611	46.625	chr12	49351252	49329991	TRUE	TRUE	RELA_HAEC, RELA_HAEC, RELA_HAEC,	TRUE	RELA_HAEC, RELA_HAEC, RELA_HAEC,	1	-	AAAS	NM_001173466	21.6582	18.048	chr12	53715412	53701239	TRUE	TRUE	CTCF_HUVEC, Epitope tags_HUVEC, CTCF_HUVEC, CTCF_HUVEC, CTCF_HUVEC, CTCF_HUVEC, CTCF_HUVEC, CTCF_HUVEC, CTCF_HPAF, CTCF_HPAF, CTCF_HCM, CTCF_HCM, CTCF_HCFaa, CTCF_HBMEC, CTCF_HBMEC, RELA_HAEC, RELA_HAEC, JUND_Coronary artery smooth muscle, TCF21_Coronary artery smooth muscle, CTCF_AoAF, CTCF_AoAF,	TRUE	CTCF_HUVEC, Epitope tags_HUVEC, CTCF_HUVEC, CTCF_HUVEC, CTCF_HUVEC, CTCF_HUVEC, CTCF_HUVEC, CTCF_HUVEC, CTCF_HPAF, CTCF_HPAF, CTCF_HCM, CTCF_HCM, CTCF_HCFaa, CTCF_HBMEC, CTCF_HBMEC, RELA_HAEC, RELA_HAEC, JUND_Coronary artery smooth muscle, TCF21_Coronary artery smooth muscle, CTCF_AoAF, CTCF_AoAF,	1	-	4364160	17	0	9	4.83549e-07
ARF3	NM_001659	63.6611	46.625	chr12	49351252	49329991	TRUE	TRUE	RELA_HAEC, RELA_HAEC, RELA_HAEC,	TRUE	RELA_HAEC, RELA_HAEC, RELA_HAEC,	1	-	FKBP11	NM_001143781	3.44342	6.51227	chr12	49319330	49315741	TRUE	TRUE	MAX_HUVEC, CTCF_HUVEC, CTCF_HUVEC, CTCF_HUVEC, CTCF_HUVEC, CTCF_HUVEC, CTCF_HPAF, CTCF_HPAF, CTCF_HCM, CTCF_HCFaa, CTCF_HBMEC, CTCF_HBMEC, STAG2_Coronary artery endothelial cells, STAG1_Coronary artery endothelial cells, CTCF_AoAF,	TRUE	MAX_HUVEC, CTCF_HUVEC, CTCF_HUVEC, CTCF_HUVEC, CTCF_HUVEC, CTCF_HUVEC, CTCF_HPAF, CTCF_HPAF, CTCF_HCM, CTCF_HCFaa, CTCF_HBMEC, CTCF_HBMEC, STAG2_Coronary artery endothelial cells, STAG1_Coronary artery endothelial cells, CTCF_AoAF,	1	-	31922	215	2.71341e-07	141	0.000340106
ARF3	NM_001659	63.6611	46.625	chr12	49351252	49329991	TRUE	TRUE	RELA_HAEC, RELA_HAEC, RELA_HAEC,	TRUE	RELA_HAEC, RELA_HAEC, RELA_HAEC,	1	-	RND1	NM_014470	0.892793	0.077735	chr12	49259653	49250915	TRUE	FALSE	RELA_HUVEC, RELA_HUVEC, NFATC1_HUVEC, NFATC1_HUVEC, RELA_HAEC, RELA_HAEC, RELA_HAEC, RELA_HAEC, JUN_HAEC, STAG2_Coronary artery endothelial cells,	TRUE	RELA_HUVEC, RELA_HUVEC, NFATC1_HUVEC, NFATC1_HUVEC, RELA_HAEC, RELA_HAEC, RELA_HAEC, RELA_HAEC, JUN_HAEC, STAG2_Coronary artery endothelial cells,	1	-	91599	80	0.00029776	76	0.000151109
ARFIP1	NM_001025593	0.940722	0.664238	chr4	153701088	153833063	TRUE	TRUE	Epitope tags_HUVEC, JUN_HAEC,	TRUE	Epitope tags_HUVEC, JUN_HAEC,	1	+	TMEM154	NM_152680	2.24489	1.78619	chr4	153601317	153547265	TRUE	TRUE	TAL1_Primary endothelial cells, FOS_HUVEC, JUN_HUVEC, Epitope tags_HUVEC, FOS_HUVEC, JUN_HAEC, JUN_HAEC, JUND_Coronary artery smooth muscle,	TRUE	TAL1_Primary endothelial cells, FOS_HUVEC, JUN_HUVEC, Epitope tags_HUVEC, FOS_HUVEC, JUN_HAEC, JUN_HAEC, JUND_Coronary artery smooth muscle,	1	-	99771	136	9.49537e-11	105	6.38083e-08
ARG2	NM_001172	0.191677	0	chr14	68086578	68118436	TRUE	TRUE	RAD21_HUVEC, RAD21_HUVEC, JUN_HUVEC, CTCF_HUVEC, CTCF_HUVEC, CTCF_HUVEC, CTCF_HUVEC, CTCF_HUVEC, CTCF_HPAF, CTCF_HPAF, CTCF_HCM, CTCF_HCM, CTCF_HCFaa, CTCF_HBMEC, CTCF_HBMEC, RELA_HAEC, JUN_HAEC, JUND_Coronary artery smooth muscle, JUN_Coronary artery smooth muscle, SMC1A_Coronary artery endothelial cells, STAG2_Coronary artery endothelial cells, STAG1_Coronary artery endothelial cells, CTCF_AoAF,	TRUE	RAD21_HUVEC, RAD21_HUVEC, JUN_HUVEC, CTCF_HUVEC, CTCF_HUVEC, CTCF_HUVEC, CTCF_HUVEC, CTCF_HUVEC, CTCF_HPAF, CTCF_HPAF, CTCF_HCM, CTCF_HCM, CTCF_HCFaa, CTCF_HBMEC, CTCF_HBMEC, RELA_HAEC, JUN_HAEC, JUND_Coronary artery smooth muscle, JUN_Coronary artery smooth muscle, SMC1A_Coronary artery endothelial cells, STAG2_Coronary artery endothelial cells, STAG1_Coronary artery endothelial cells, CTCF_AoAF,	1	+	RDH11	NM_001252650	7.7896	5.58015	chr14	68162510	68143518	TRUE	TRUE	NFATC1_HUVEC, CEBPD_HAEC,	TRUE	NFATC1_HUVEC, CEBPD_HAEC,	1	-	75932	90	0.00044761	121	7.07139e-08
ARGFX	NM_001012659	0	0	chr3	121286777	121309469	FALSE	FALSE		FALSE		1	+	rs13083990	n/a	NA	NA	chr3	122014566	122014566	FALSE	FALSE		FALSE		2	+	727789	33	1.84445e-08	26	1.59987e-06
ARHGAP1	NM_004308	46.3445	30.8431	chr11	46722215	46698624	TRUE	TRUE	ELK3_HUVEC, ETS1_HUVEC, NFATC1_HUVEC, NFATC1_HUVEC, ETS1_HUVEC, ETS1_HUVEC, Epitope tags_HUVEC, ERG_HAEC, RELA_HAEC, RELA_HAEC,	TRUE	ELK3_HUVEC, ETS1_HUVEC, NFATC1_HUVEC, NFATC1_HUVEC, ETS1_HUVEC, ETS1_HUVEC, Epitope tags_HUVEC, ERG_HAEC, RELA_HAEC, RELA_HAEC,	1	-	CELF1	NM_001025596	48.599	57.6775	chr11	47510576	47487488	FALSE	FALSE		TRUE		1	-	788361	30	9.80465e-08	21	6.59101e-05
ARHGAP1	NM_004308	46.3445	30.8431	chr11	46722215	46698624	TRUE	TRUE	ELK3_HUVEC, ETS1_HUVEC, NFATC1_HUVEC, NFATC1_HUVEC, ETS1_HUVEC, ETS1_HUVEC, Epitope tags_HUVEC, ERG_HAEC, RELA_HAEC, RELA_HAEC,	TRUE	ELK3_HUVEC, ETS1_HUVEC, NFATC1_HUVEC, NFATC1_HUVEC, ETS1_HUVEC, ETS1_HUVEC, Epitope tags_HUVEC, ERG_HAEC, RELA_HAEC, RELA_HAEC,	1	-	DGKZ	NM_001105540	24.129	4.6738	chr11	46383144	46402104	TRUE	TRUE		TRUE		1	+	339071	60	2.43358e-09	41	1.31371e-05
ARHGAP1	NM_004308	46.3445	30.8431	chr11	46722215	46698624	TRUE	TRUE	ELK3_HUVEC, ETS1_HUVEC, NFATC1_HUVEC, NFATC1_HUVEC, ETS1_HUVEC, ETS1_HUVEC, Epitope tags_HUVEC, ERG_HAEC, RELA_HAEC, RELA_HAEC,	TRUE	ELK3_HUVEC, ETS1_HUVEC, NFATC1_HUVEC, NFATC1_HUVEC, ETS1_HUVEC, ETS1_HUVEC, Epitope tags_HUVEC, ERG_HAEC, RELA_HAEC, RELA_HAEC,	1	-	MADD	NM_001135943	6.478	2.36396	chr11	47290926	47351582	TRUE	TRUE	JUN_HAEC,	TRUE	JUN_HAEC,	1	+	568711	33	1.61892e-06	29	4.00432e-06
ARHGAP1	NM_004308	46.3445	30.8431	chr11	46722215	46698624	TRUE	TRUE	ELK3_HUVEC, ETS1_HUVEC, NFATC1_HUVEC, NFATC1_HUVEC, ETS1_HUVEC, ETS1_HUVEC, Epitope tags_HUVEC, ERG_HAEC, RELA_HAEC, RELA_HAEC,	TRUE	ELK3_HUVEC, ETS1_HUVEC, NFATC1_HUVEC, NFATC1_HUVEC, ETS1_HUVEC, ETS1_HUVEC, Epitope tags_HUVEC, ERG_HAEC, RELA_HAEC, RELA_HAEC,	1	-	MIR5582	NR_049846	0	0	chr11	46774742	46774674	FALSE	FALSE		FALSE		1	-	52527	171	1.96843e-08	137	1.06945e-06
ARHGAP12	NM_001270695	0.899897	0.936625	chr10	32217804	32094325	TRUE	TRUE	HMGB1_HUVEC, GATA2_HUVEC, CTCF_HUVEC, CTCF_HPAF, CTCF_HPAF, CTCF_HCFaa, CTCF_HBMEC, JUND_Coronary artery smooth muscle,	TRUE	HMGB1_HUVEC, GATA2_HUVEC, CTCF_HUVEC, CTCF_HPAF, CTCF_HPAF, CTCF_HCFaa, CTCF_HBMEC, JUND_Coronary artery smooth muscle,	1	-	ARHGAP12	NM_001270699	0.899897	0.936625	chr10	32197854	32094325	FALSE	FALSE	JUN_HAEC,	TRUE	JUN_HAEC,	1	-	19950	543	0	367	6.50702e-13
ARHGAP12	NM_001270699	0.899897	0.936625	chr10	32197854	32094325	FALSE	FALSE	JUN_HAEC,	TRUE	JUN_HAEC,	1	-	ARHGAP12	NM_001270695	0.899897	0.936625	chr10	32217804	32094325	TRUE	TRUE	HMGB1_HUVEC, GATA2_HUVEC, CTCF_HUVEC, CTCF_HPAF, CTCF_HPAF, CTCF_HCFaa, CTCF_HBMEC, JUND_Coronary artery smooth muscle,	TRUE	HMGB1_HUVEC, GATA2_HUVEC, CTCF_HUVEC, CTCF_HPAF, CTCF_HPAF, CTCF_HCFaa, CTCF_HBMEC, JUND_Coronary artery smooth muscle,	1	-	19950	543	0	367	6.50702e-13
ARHGAP18	NM_033515	6.41626	4.58074	chr6	130031370	129898239	TRUE	TRUE	NFATC1_HUVEC,	TRUE	NFATC1_HUVEC,	1	-	L3MBTL3	NM_001007102	3.72303	8.69775	chr6	130339727	130462594	TRUE	TRUE	HMGB1_HUVEC,	TRUE	HMGB1_HUVEC,	1	+	308357	97	0	56	6.39699e-09
ARHGAP21	NM_020824	6.71188	3.77486	chr10	25012597	24872537	TRUE	TRUE	NFATC1_HUVEC, NFATC1_HUVEC, HMGB1_HUVEC,	TRUE	NFATC1_HUVEC, NFATC1_HUVEC, HMGB1_HUVEC,	1	-	ENKUR	NM_001270383	0	0.114445	chr10	25351208	25270907	TRUE	TRUE	TAL1_Primary endothelial cells, TAL1_Primary endothelial cells, RELA_HUVEC, RELA_HUVEC, BRD4_HUVEC, FOS_HUVEC, GATA2_HUVEC, Epitope tags_HUVEC, Epitope tags_HUVEC, FOS_HUVEC, GATA2_HUVEC, JUN_HAEC, EP300_Endothelial Cells, JUND_Coronary artery smooth muscle, JUN_Coronary artery smooth muscle,	TRUE	TAL1_Primary endothelial cells, TAL1_Primary endothelial cells, RELA_HUVEC, RELA_HUVEC, BRD4_HUVEC, FOS_HUVEC, GATA2_HUVEC, Epitope tags_HUVEC, Epitope tags_HUVEC, FOS_HUVEC, GATA2_HUVEC, JUN_HAEC, EP300_Endothelial Cells, JUND_Coronary artery smooth muscle, JUN_Coronary artery smooth muscle,	1	-	338611	52	3.30932e-07	39	3.71277e-05
ARHGAP21	NM_020824	6.71188	3.77486	chr10	25012597	24872537	TRUE	TRUE	NFATC1_HUVEC, NFATC1_HUVEC, HMGB1_HUVEC,	TRUE	NFATC1_HUVEC, NFATC1_HUVEC, HMGB1_HUVEC,	1	-	ENKUR	NM_145010	0	0.114445	chr10	25305085	25270907	TRUE	TRUE	NFATC1_HUVEC, NFATC1_HUVEC, MAX_HUVEC,	TRUE	NFATC1_HUVEC, NFATC1_HUVEC, MAX_HUVEC,	1	-	292488	88	0	66	1.17049e-11
ARHGAP22	NM_001256024	8.09802	22.4122	chr10	49813176	49654067	TRUE	TRUE		FALSE		1	-	PGBD3	NM_170753	NA	NA	chr10	50732327	50723150	TRUE	FALSE		FALSE		1	-	919151	63	0	49	0
ARHGAP22	NM_001256024	8.09802	22.4122	chr10	49813176	49654067	TRUE	TRUE		FALSE		1	-	ARHGAP22	NM_001256025	8.09802	22.4122	chr10	49860561	49654067	FALSE	FALSE		FALSE		1	-	47385	179	3.59813e-09	174	2.40048e-10
ARHGAP22	NM_001256024	8.09802	22.4122	chr10	49813176	49654067	TRUE	TRUE		FALSE		1	-	C10orf128	NM_001010863	3.8825	0.065458	chr10	50396445	50362768	TRUE	TRUE	Epitope tags_HUVEC,	TRUE	Epitope tags_HUVEC,	1	-	583269	45	8.81328e-10	32	2.77007e-06
ARHGAP22	NM_001256024	8.09802	22.4122	chr10	49813176	49654067	TRUE	TRUE		FALSE		1	-	LINC00840	NR_038268	0	0	chr10	44354858	44390881	TRUE	TRUE		FALSE		1	+	5458318	12	9.3439e-08	11	7.61709e-08
ARHGAP22	NM_001256025	8.09802	22.4122	chr10	49860561	49654067	FALSE	FALSE		FALSE		1	-	PGBD3	NM_170753	NA	NA	chr10	50732327	50723150	TRUE	FALSE		FALSE		1	-	871766	36	3.92242e-13	25	6.42079e-08
ARHGAP22	NM_001256025	8.09802	22.4122	chr10	49860561	49654067	FALSE	FALSE		FALSE		1	-	ARHGAP22	NM_001256024	8.09802	22.4122	chr10	49813176	49654067	TRUE	TRUE		FALSE		1	-	47385	179	3.59813e-09	174	2.40048e-10
ARHGAP22	NR_045675	8.09802	22.4122	chr10	49864310	49654067	TRUE	TRUE	FOS_HUVEC, CTCF_HUVEC, CTCF_HUVEC, CTCF_HUVEC, CTCF_HUVEC, CTCF_HUVEC, CTCF_HUVEC, CTCF_HUVEC, CTCF_HPAF, CTCF_HPAF, CTCF_HCM, CTCF_HCM, CTCF_HCFaa, CTCF_HBMEC, CTCF_HBMEC, ERG_HAEC, RELA_HAEC, JUN_HAEC, ERG_HAEC, SMC1A_Coronary artery endothelial cells, STAG2_Coronary artery endothelial cells, STAG1_Coronary artery endothelial cells, CTCF_AoAF, CTCF_AoAF,	TRUE	FOS_HUVEC, CTCF_HUVEC, CTCF_HUVEC, CTCF_HUVEC, CTCF_HUVEC, CTCF_HUVEC, CTCF_HUVEC, CTCF_HUVEC, CTCF_HPAF, CTCF_HPAF, CTCF_HCM, CTCF_HCM, CTCF_HCFaa, CTCF_HBMEC, CTCF_HBMEC, ERG_HAEC, RELA_HAEC, JUN_HAEC, ERG_HAEC, SMC1A_Coronary artery endothelial cells, STAG2_Coronary artery endothelial cells, STAG1_Coronary artery endothelial cells, CTCF_AoAF, CTCF_AoAF,	1	-	PGBD3	NM_170753	NA	NA	chr10	50732327	50723150	TRUE	FALSE		FALSE		1	-	868017	46	0	18	0.00016517
ARHGAP24	NM_001025616	2.34383	3.20002	chr4	86396283	86923823	TRUE	TRUE	CEBPD_HAEC,	TRUE	CEBPD_HAEC,	1	+	ARHGAP24	NM_001042669	2.34383	3.20002	chr4	86699850	86923823	TRUE	TRUE		FALSE		1	+	303567	58	5.06404e-08	42	2.28405e-05
ARHGAP24	NM_001025616	2.34383	3.20002	chr4	86396283	86923823	TRUE	TRUE	CEBPD_HAEC,	TRUE	CEBPD_HAEC,	1	+	ARHGAP24	NM_001287805	2.34383	3.20002	chr4	86749045	86923823	TRUE	FALSE		TRUE		1	+	352762	284	0	184	0
ARHGAP24	NM_001025616	2.34383	3.20002	chr4	86396283	86923823	TRUE	TRUE	CEBPD_HAEC,	TRUE	CEBPD_HAEC,	1	+	ARHGAP24	NM_031305	2.34383	3.20002	chr4	86851425	86923823	TRUE	FALSE		FALSE		1	+	455142	113	0	94	0
ARHGAP24	NM_001042669	2.34383	3.20002	chr4	86699850	86923823	TRUE	TRUE		FALSE		1	+	ARHGAP24	NM_001025616	2.34383	3.20002	chr4	86396283	86923823	TRUE	TRUE	CEBPD_HAEC,	TRUE	CEBPD_HAEC,	1	+	303567	58	5.06404e-08	42	2.28405e-05
ARHGAP24	NM_001287805	2.34383	3.20002	chr4	86749045	86923823	TRUE	FALSE		TRUE		1	+	ARHGAP24	NM_001025616	2.34383	3.20002	chr4	86396283	86923823	TRUE	TRUE	CEBPD_HAEC,	TRUE	CEBPD_HAEC,	1	+	352762	284	0	184	0
ARHGAP24	NM_031305	2.34383	3.20002	chr4	86851425	86923823	TRUE	FALSE		FALSE		1	+	ARHGAP24	NM_001025616	2.34383	3.20002	chr4	86396283	86923823	TRUE	TRUE	CEBPD_HAEC,	TRUE	CEBPD_HAEC,	1	+	455142	113	0	94	0
ARHGAP26-AS1	NR_046680	0	0	chr5	142248475	142239169	FALSE	FALSE	SMC1A_Coronary artery endothelial cells,	TRUE	SMC1A_Coronary artery endothelial cells,	1	-	rs10042074	n/a	NA	NA	chr5	142150942	142150942	TRUE	TRUE	HMGB1_HUVEC, SMC1A_Coronary artery endothelial cells, STAG2_Coronary artery endothelial cells, STAG1_Coronary artery endothelial cells,	TRUE	HMGB1_HUVEC, SMC1A_Coronary artery endothelial cells, STAG2_Coronary artery endothelial cells, STAG1_Coronary artery endothelial cells,	2	+	97533	150	6.09512e-13	133	2.72116e-12
ARHGAP26-AS1	NR_046680	0	0	chr5	142248475	142239169	FALSE	FALSE	SMC1A_Coronary artery endothelial cells,	TRUE	SMC1A_Coronary artery endothelial cells,	1	-	rs72796634	n/a	NA	NA	chr5	142093232	142093232	TRUE	TRUE	CTCF_HUVEC, CTCF_HUVEC, CTCF_HUVEC, CTCF_HUVEC, CTCF_HUVEC, CTCF_HUVEC, CTCF_HUVEC, CTCF_HPAF, CTCF_HPAF, CTCF_HCM, CTCF_HCM, CTCF_HCFaa, CTCF_HBMEC, CTCF_HBMEC, SMC1A_Coronary artery endothelial cells, CTCF_AoAF, CTCF_AoAF,	TRUE	CTCF_HUVEC, CTCF_HUVEC, CTCF_HUVEC, CTCF_HUVEC, CTCF_HUVEC, CTCF_HUVEC, CTCF_HUVEC, CTCF_HPAF, CTCF_HPAF, CTCF_HCM, CTCF_HCM, CTCF_HCFaa, CTCF_HBMEC, CTCF_HBMEC, SMC1A_Coronary artery endothelial cells, CTCF_AoAF, CTCF_AoAF,	2	+	155243	215	0	181	0
ARHGAP26-AS1	NR_046680	0	0	chr5	142248475	142239169	FALSE	FALSE	SMC1A_Coronary artery endothelial cells,	TRUE	SMC1A_Coronary artery endothelial cells,	1	-	FGF1	NM_000800	0.072828	0.261705	chr5	142066060	141971742	FALSE	FALSE		TRUE		1	-	182415	115	0	88	4.12892e-12
ARHGAP32	NM_001142685	1.74534	0.234346	chr11	129062093	128834954	FALSE	FALSE		FALSE		1	-	ARHGAP32	NM_014715	1.74534	0.234346	chr11	128894088	128834954	FALSE	FALSE	TAL1_Primary endothelial cells, TAL1_Primary endothelial cells,	FALSE	TAL1_Primary endothelial cells, TAL1_Primary endothelial cells,	1	-	168005	157	0	141	0
ARHGAP32	NM_014715	1.74534	0.234346	chr11	128894088	128834954	FALSE	FALSE	TAL1_Primary endothelial cells, TAL1_Primary endothelial cells,	FALSE	TAL1_Primary endothelial cells, TAL1_Primary endothelial cells,	1	-	ARHGAP32	NM_001142685	1.74534	0.234346	chr11	129062093	128834954	FALSE	FALSE		FALSE		1	-	168005	157	0	141	0
ARHGAP42	NM_152432	0.330721	0.149405	chr11	100558406	100861656	TRUE	TRUE	HMGB1_HUVEC, CTCF_HUVEC, CTCF_HUVEC, CTCF_HUVEC, CTCF_HUVEC, CTCF_HUVEC, CTCF_HUVEC, CTCF_HUVEC, CTCF_HPAF, CTCF_HPAF, CTCF_HCM, CTCF_HCM, CTCF_HCFaa, CTCF_HBMEC, CTCF_HBMEC, SMC1A_Coronary artery endothelial cells, CTCF_AoAF,	TRUE	HMGB1_HUVEC, CTCF_HUVEC, CTCF_HUVEC, CTCF_HUVEC, CTCF_HUVEC, CTCF_HUVEC, CTCF_HUVEC, CTCF_HUVEC, CTCF_HPAF, CTCF_HPAF, CTCF_HCM, CTCF_HCM, CTCF_HCFaa, CTCF_HBMEC, CTCF_HBMEC, SMC1A_Coronary artery endothelial cells, CTCF_AoAF,	1	+	MTMR2	NM_001243571	5.18668	3.60297	chr11	95657371	95566043	TRUE	TRUE	TAL1_Primary endothelial cells, NFATC1_HUVEC, NFATC1_HUVEC, FOS_HUVEC, Epitope tags_HUVEC, FOS_HUVEC, JUN_HAEC, JUND_Coronary artery smooth muscle, JUN_Coronary artery smooth muscle,	TRUE	TAL1_Primary endothelial cells, NFATC1_HUVEC, NFATC1_HUVEC, FOS_HUVEC, Epitope tags_HUVEC, FOS_HUVEC, JUN_HAEC, JUND_Coronary artery smooth muscle, JUN_Coronary artery smooth muscle,	1	-	4901035	13	1.41531e-09	8	9.36098e-05
ARHGAP5	NM_001030055	1.04315	1.52875	chr14	32546494	32628934	TRUE	TRUE	Epitope tags_HUVEC, RELA_HAEC,	TRUE	Epitope tags_HUVEC, RELA_HAEC,	1	+	DTD2	NM_080664	0.722075	0.401495	chr14	31926680	31915242	TRUE	TRUE	NFATC1_HUVEC,	TRUE	NFATC1_HUVEC,	1	-	619814	54	8.88178e-15	45	1.78235e-12
ARHGAP6	NM_001287242	0.313392	0.256291	chrX	11445905	11155662	TRUE	TRUE	CTCF_HUVEC, CTCF_HUVEC, CTCF_HPAF, CTCF_HCM, CTCF_HCFaa, CTCF_HBMEC,	TRUE	CTCF_HUVEC, CTCF_HUVEC, CTCF_HPAF, CTCF_HCM, CTCF_HCFaa, CTCF_HBMEC,	1	-	MID1	NM_000381	3.09208	2.99605	chrX	10588674	10413349	TRUE	TRUE		TRUE		1	-	857231	46	0	39	0
ARHGAP6	NM_001287242	0.313392	0.256291	chrX	11445905	11155662	TRUE	TRUE	CTCF_HUVEC, CTCF_HUVEC, CTCF_HPAF, CTCF_HCM, CTCF_HCFaa, CTCF_HBMEC,	TRUE	CTCF_HUVEC, CTCF_HUVEC, CTCF_HPAF, CTCF_HCM, CTCF_HCFaa, CTCF_HBMEC,	1	-	ARHGAP6	NM_013423	0.313392	0.256291	chrX	11284095	11155662	FALSE	FALSE		FALSE		1	-	161810	406	0	257	0
ARHGAP6	NM_001287242	0.313392	0.256291	chrX	11445905	11155662	TRUE	TRUE	CTCF_HUVEC, CTCF_HUVEC, CTCF_HPAF, CTCF_HCM, CTCF_HCFaa, CTCF_HBMEC,	TRUE	CTCF_HUVEC, CTCF_HUVEC, CTCF_HPAF, CTCF_HCM, CTCF_HCFaa, CTCF_HBMEC,	1	-	AMELX	NM_001142	0	0	chrX	11311532	11318881	FALSE	FALSE		FALSE		1	+	134373	167	0	116	1.90958e-13
ARHGAP6	NM_013423	0.313392	0.256291	chrX	11284095	11155662	FALSE	FALSE		FALSE		1	-	ARHGAP6	NM_001287242	0.313392	0.256291	chrX	11445905	11155662	TRUE	TRUE	CTCF_HUVEC, CTCF_HUVEC, CTCF_HPAF, CTCF_HCM, CTCF_HCFaa, CTCF_HBMEC,	TRUE	CTCF_HUVEC, CTCF_HUVEC, CTCF_HPAF, CTCF_HCM, CTCF_HCFaa, CTCF_HBMEC,	1	-	161810	406	0	257	0
ARHGDIB	NM_001175	1346.2	1.71327	chr12	15114562	15094949	TRUE	TRUE	TAL1_Primary endothelial cells, FOS_HUVEC, MAX_HUVEC, GATA2_HUVEC, JUN_HUVEC, Epitope tags_HUVEC, Epitope tags_HUVEC, FOS_HUVEC, GATA2_HUVEC, GATA2_HUVEC, JUN_HAEC, JUN_HAEC, JUND_Coronary artery smooth muscle, EP300_Cardiac progenitor cells,	TRUE	TAL1_Primary endothelial cells, FOS_HUVEC, MAX_HUVEC, GATA2_HUVEC, JUN_HUVEC, Epitope tags_HUVEC, Epitope tags_HUVEC, FOS_HUVEC, GATA2_HUVEC, GATA2_HUVEC, JUN_HAEC, JUN_HAEC, JUND_Coronary artery smooth muscle, EP300_Cardiac progenitor cells,	1	-	SMCO3	NM_001013698	0	0	chr12	14967116	14957583	FALSE	FALSE		FALSE		1	-	147446	59	0.000467335	54	0.000436347
ARHGEF1	NM_004706	23.3033	56.8155	chr19	42387266	42411604	TRUE	TRUE	Epitope tags_HUVEC,	FALSE	Epitope tags_HUVEC,	1	+	EID2	NM_153232	8.31633	4.12757	chr19	40030838	40029446	TRUE	TRUE	NFATC1_HUVEC, HMGB1_HUVEC, CTCF_HUVEC, CTCF_HUVEC, CTCF_HUVEC, CTCF_HUVEC, CTCF_HUVEC, CTCF_HUVEC, CTCF_HUVEC, CTCF_HPAF, CTCF_HPAF, CTCF_HCM, CTCF_HCM, CTCF_HCFaa, CTCF_HBMEC, CTCF_HBMEC, CTCF_AoAF, CTCF_AoAF,	TRUE	NFATC1_HUVEC, HMGB1_HUVEC, CTCF_HUVEC, CTCF_HUVEC, CTCF_HUVEC, CTCF_HUVEC, CTCF_HUVEC, CTCF_HUVEC, CTCF_HUVEC, CTCF_HPAF, CTCF_HPAF, CTCF_HCM, CTCF_HCM, CTCF_HCFaa, CTCF_HBMEC, CTCF_HBMEC, CTCF_AoAF, CTCF_AoAF,	1	-	2356428	12	0.000147555	12	2.52387e-05
ARHGEF12	NM_001198665	7.06223	6.21714	chr11	120207617	120360645	TRUE	TRUE	ETS1_HUVEC, HMGB1_HUVEC, ETS1_HUVEC, ETS1_HUVEC, Epitope tags_HUVEC, RELA_HAEC,	TRUE	ETS1_HUVEC, HMGB1_HUVEC, ETS1_HUVEC, ETS1_HUVEC, Epitope tags_HUVEC, RELA_HAEC,	1	+	UBASH3B	NM_032873	5.82501	4.11887	chr11	122526397	122685187	TRUE	TRUE	HMGB1_HUVEC, STAG2_Coronary artery endothelial cells,	TRUE	HMGB1_HUVEC, STAG2_Coronary artery endothelial cells,	1	+	2318780	13	4.54556e-05	11	0.000173258
ARHGEF12	NM_001198665	7.06223	6.21714	chr11	120207617	120360645	TRUE	TRUE	ETS1_HUVEC, HMGB1_HUVEC, ETS1_HUVEC, ETS1_HUVEC, Epitope tags_HUVEC, RELA_HAEC,	TRUE	ETS1_HUVEC, HMGB1_HUVEC, ETS1_HUVEC, ETS1_HUVEC, Epitope tags_HUVEC, RELA_HAEC,	1	+	UBE4A	NM_001204077	2.74797	22.9666	chr11	118230295	118269926	TRUE	TRUE	ELK3_HUVEC, JUN_HUVEC, Epitope tags_HUVEC, JUND_Coronary artery smooth muscle, JUN_Coronary artery smooth muscle,	TRUE	ELK3_HUVEC, JUN_HUVEC, Epitope tags_HUVEC, JUND_Coronary artery smooth muscle, JUN_Coronary artery smooth muscle,	1	+	1977322	23	1.02443e-10	18	4.14214e-08
ARHGEF12	NM_001198665	7.06223	6.21714	chr11	120207617	120360645	TRUE	TRUE	ETS1_HUVEC, HMGB1_HUVEC, ETS1_HUVEC, ETS1_HUVEC, Epitope tags_HUVEC, RELA_HAEC,	TRUE	ETS1_HUVEC, HMGB1_HUVEC, ETS1_HUVEC, ETS1_HUVEC, Epitope tags_HUVEC, RELA_HAEC,	1	+	BLID	NM_001001786	0	0.858699	chr11	121986923	121986061	FALSE	FALSE	CTCF_HUVEC, CTCF_HUVEC, CTCF_HUVEC, CTCF_HUVEC, CTCF_HPAF, CTCF_HPAF, CTCF_HCM, CTCF_HCFaa, CTCF_HBMEC, CTCF_HBMEC,	TRUE	CTCF_HUVEC, CTCF_HUVEC, CTCF_HUVEC, CTCF_HUVEC, CTCF_HPAF, CTCF_HPAF, CTCF_HCM, CTCF_HCFaa, CTCF_HBMEC, CTCF_HBMEC,	1	-	1779306	18	6.23735e-06	14	0.000148858
ARHGEF15	NM_025014	137.994	53.5886	chr17	8213555	8225834	TRUE	TRUE	TAL1_Primary endothelial cells, TAL1_Primary endothelial cells, GATA2_HUVEC, Epitope tags_HUVEC, GATA2_HUVEC,	TRUE	TAL1_Primary endothelial cells, TAL1_Primary endothelial cells, GATA2_HUVEC, Epitope tags_HUVEC, GATA2_HUVEC,	1	+	MIR4521	NR_039746	NA	NA	chr17	8090262	8090322	TRUE	TRUE	MAX_HUVEC, Epitope tags_HUVEC, CTCF_HBMEC, RELA_HAEC, RELA_HAEC, RELA_HAEC, JUN_HAEC,	TRUE	MAX_HUVEC, Epitope tags_HUVEC, CTCF_HBMEC, RELA_HAEC, RELA_HAEC, RELA_HAEC, JUN_HAEC,	1	+	123293	122	2.1616e-12	81	6.29107e-07
ARHGEF15	NM_025014	137.994	53.5886	chr17	8213555	8225834	TRUE	TRUE	TAL1_Primary endothelial cells, TAL1_Primary endothelial cells, GATA2_HUVEC, Epitope tags_HUVEC, GATA2_HUVEC,	TRUE	TAL1_Primary endothelial cells, TAL1_Primary endothelial cells, GATA2_HUVEC, Epitope tags_HUVEC, GATA2_HUVEC,	1	+	KRBA2	NM_001304947	0.371989	0	chr17	8280029	8271970	TRUE	TRUE	TAL1_Primary endothelial cells, TAL1_Primary endothelial cells, NFATC1_HUVEC, Epitope tags_HUVEC, CTCF_HUVEC, CTCF_HUVEC, CTCF_HUVEC, CTCF_HUVEC, CTCF_HPAF, CTCF_HPAF, CTCF_HCM, CTCF_HCFaa, CTCF_HBMEC, CTCF_HBMEC, ERG_HAEC, RELA_HAEC, JUN_HAEC, ERG_HAEC, SMC1A_Coronary artery endothelial cells, CTCF_AoAF,	TRUE	TAL1_Primary endothelial cells, TAL1_Primary endothelial cells, NFATC1_HUVEC, Epitope tags_HUVEC, CTCF_HUVEC, CTCF_HUVEC, CTCF_HUVEC, CTCF_HUVEC, CTCF_HPAF, CTCF_HPAF, CTCF_HCM, CTCF_HCFaa, CTCF_HBMEC, CTCF_HBMEC, ERG_HAEC, RELA_HAEC, JUN_HAEC, ERG_HAEC, SMC1A_Coronary artery endothelial cells, CTCF_AoAF,	1	-	66474	118	2.20471e-06	80	0.000634966
ARHGEF17	NM_014786	57.6809	16.972	chr11	73019662	73080425	TRUE	TRUE	SMC1A_Coronary artery endothelial cells,	TRUE	SMC1A_Coronary artery endothelial cells,	1	+	rs11603160	n/a	NA	NA	chr11	72894273	72894273	FALSE	FALSE		FALSE		2	+	125389	66	0.00033037	74	6.411e-06
ARHGEF18	NM_001130955	0.713469	1.78433	chr19	7504573	7537371	FALSE	FALSE		FALSE		1	+	PEX11G	NM_001270539	0	0	chr19	7554286	7541755	TRUE	TRUE	JUN_Coronary artery smooth muscle,	TRUE	JUN_Coronary artery smooth muscle,	1	-	49713	133	2.03275e-05	135	1.58465e-06
ARHGEF28	NM_001080479	8.0995	10.3171	chr5	72921982	73237818	TRUE	TRUE	HMGB1_HUVEC, RELA_HAEC,	TRUE	HMGB1_HUVEC, RELA_HAEC,	1	+	rs11742057	n/a	NA	NA	chr5	73059226	73059226	TRUE	FALSE		FALSE		2	+	137244	100	1.48658e-08	91	1.54361e-08
ARHGEF28	NM_001080479	8.0995	10.3171	chr5	72921982	73237818	TRUE	TRUE	HMGB1_HUVEC, RELA_HAEC,	TRUE	HMGB1_HUVEC, RELA_HAEC,	1	+	ARHGEF28	NM_001244364	8.0995	10.3171	chr5	73109342	73237818	FALSE	FALSE		FALSE		1	+	187360	54	0.000244644	50	0.000188096
ARHGEF28	NM_001244364	8.0995	10.3171	chr5	73109342	73237818	FALSE	FALSE		FALSE		1	+	ARHGEF28	NM_001080479	8.0995	10.3171	chr5	72921982	73237818	TRUE	TRUE	HMGB1_HUVEC, RELA_HAEC,	TRUE	HMGB1_HUVEC, RELA_HAEC,	1	+	187360	54	0.000244644	50	0.000188096
ARHGEF3	NM_001128615	2.92913	1.60405	chr3	57113336	56761445	TRUE	TRUE		TRUE		1	-	rs1354034	n/a	NA	NA	chr3	56849749	56849749	FALSE	FALSE		FALSE		2	+	263587	123	0	82	1.13243e-14
ARHGEF3	NM_001128615	2.92913	1.60405	chr3	57113336	56761445	TRUE	TRUE		TRUE		1	-	rs12485738	n/a	NA	NA	chr3	56865776	56865776	FALSE	FALSE		FALSE		2	+	247560	161	0	143	0
ARHGEF3	NM_001128615	2.92913	1.60405	chr3	57113336	56761445	TRUE	TRUE		TRUE		1	-	ARHGEF3	NM_001128616	2.92913	1.60405	chr3	56809745	56761445	FALSE	FALSE		FALSE		1	-	303591	99	0	84	0
ARHGEF3	NM_001128615	2.92913	1.60405	chr3	57113336	56761445	TRUE	TRUE		TRUE		1	-	ARHGEF3	NM_001289698	2.92913	1.60405	chr3	56950499	56761445	FALSE	FALSE		FALSE		1	-	162837	156	0	157	0
ARHGEF3	NM_001128615	2.92913	1.60405	chr3	57113336	56761445	TRUE	TRUE		TRUE		1	-	ARHGEF3	NM_019555	2.92913	1.60405	chr3	56835995	56761445	TRUE	TRUE	NFATC1_HUVEC, NFATC1_HUVEC, MAX_HUVEC, CTCF_HUVEC, CTCF_HPAF, CTCF_HPAF, CTCF_HCM, CTCF_HCFaa, CTCF_HBMEC,	TRUE	NFATC1_HUVEC, NFATC1_HUVEC, MAX_HUVEC, CTCF_HUVEC, CTCF_HPAF, CTCF_HPAF, CTCF_HCM, CTCF_HCFaa, CTCF_HBMEC,	1	-	277341	195	0	145	0
ARHGEF3	NM_001128615	2.92913	1.60405	chr3	57113336	56761445	TRUE	TRUE		TRUE		1	-	ASB14	NM_001142733	0	0	chr3	57326710	57302378	FALSE	FALSE		FALSE		1	-	213374	62	1.1635e-05	53	4.34032e-05
ARHGEF3	NM_001128615	2.92913	1.60405	chr3	57113336	56761445	TRUE	TRUE		TRUE		1	-	ARHGEF3-AS1	NR_046572	0	0	chr3	56974067	56994880	FALSE	FALSE		FALSE		1	+	139269	114	6.67131e-11	74	6.411e-06
ARHGEF3	NM_001128616	2.92913	1.60405	chr3	56809745	56761445	FALSE	FALSE		FALSE		1	-	ARHGEF3	NM_001128615	2.92913	1.60405	chr3	57113336	56761445	TRUE	TRUE		TRUE		1	-	303591	99	0	84	0
ARHGEF3	NM_001289698	2.92913	1.60405	chr3	56950499	56761445	FALSE	FALSE		FALSE		1	-	ARHGEF3	NM_001128615	2.92913	1.60405	chr3	57113336	56761445	TRUE	TRUE		TRUE		1	-	162837	156	0	157	0
ARHGEF3	NM_019555	2.92913	1.60405	chr3	56835995	56761445	TRUE	TRUE	NFATC1_HUVEC, NFATC1_HUVEC, MAX_HUVEC, CTCF_HUVEC, CTCF_HPAF, CTCF_HPAF, CTCF_HCM, CTCF_HCFaa, CTCF_HBMEC,	TRUE	NFATC1_HUVEC, NFATC1_HUVEC, MAX_HUVEC, CTCF_HUVEC, CTCF_HPAF, CTCF_HPAF, CTCF_HCM, CTCF_HCFaa, CTCF_HBMEC,	1	-	ARHGEF3	NM_001128615	2.92913	1.60405	chr3	57113336	56761445	TRUE	TRUE		TRUE		1	-	277341	195	0	145	0
ARHGEF3-AS1	NR_046572	0	0	chr3	56974067	56994880	FALSE	FALSE		FALSE		1	+	ARHGEF3	NM_001128615	2.92913	1.60405	chr3	57113336	56761445	TRUE	TRUE		TRUE		1	-	139269	114	6.67131e-11	74	6.411e-06
ARHGEF33	NM_001145451	0	0	chr2	39146503	39202590	FALSE	FALSE		FALSE		1	+	CDKL4	NM_001009565	0	0	chr2	39456673	39405687	TRUE	FALSE	TAL1_Primary endothelial cells, TAL1_Primary endothelial cells, RAD21_HUVEC, CTCF_HUVEC, CTCF_HUVEC, CTCF_HUVEC, CTCF_HPAF, CTCF_HPAF, CTCF_HCM, CTCF_HCFaa, CTCF_HBMEC, CTCF_HBMEC, STAG1_Coronary artery endothelial cells, CTCF_AoAF,	TRUE	TAL1_Primary endothelial cells, TAL1_Primary endothelial cells, RAD21_HUVEC, CTCF_HUVEC, CTCF_HUVEC, CTCF_HUVEC, CTCF_HPAF, CTCF_HPAF, CTCF_HCM, CTCF_HCFaa, CTCF_HBMEC, CTCF_HBMEC, STAG1_Coronary artery endothelial cells, CTCF_AoAF,	1	-	310170	80	1.15463e-14	75	1.66533e-15
ARHGEF39	NM_032818	0.587232	0.853167	chr9	35665278	35659340	TRUE	TRUE	E2F1_Wharton Jelly, E2F1_Wharton Jelly, E2F1_Wharton Jelly, CTCF_HUVEC,	TRUE	E2F1_Wharton Jelly, E2F1_Wharton Jelly, E2F1_Wharton Jelly, CTCF_HUVEC,	1	-	CREB3	NM_006368	4.6371	4.16611	chr9	35732316	35737005	TRUE	TRUE	TAL1_Primary endothelial cells, HMGB1_HUVEC, Epitope tags_HUVEC, NFE2L2_HAEC, RELA_HAEC, RELA_HAEC, RELA_HAEC, RELA_HAEC, RELA_HAEC, JUN_HAEC,	TRUE	TAL1_Primary endothelial cells, HMGB1_HUVEC, Epitope tags_HUVEC, NFE2L2_HAEC, RELA_HAEC, RELA_HAEC, RELA_HAEC, RELA_HAEC, RELA_HAEC, JUN_HAEC,	1	+	67038	177	1.84852e-13	127	1.33333e-08
ARID5B	NM_001244638	16.3301	9.41963	chr10	63808969	63856707	TRUE	TRUE	JUN_HAEC,	TRUE	JUN_HAEC,	1	+	rs1530440	n/a	NA	NA	chr10	63524591	63524591	FALSE	FALSE		FALSE		2	+	284378	61	1.8126e-08	46	4.6989e-06
ARID5B	NM_001244638	16.3301	9.41963	chr10	63808969	63856707	TRUE	TRUE	JUN_HAEC,	TRUE	JUN_HAEC,	1	+	ARID5B	NM_032199	16.3301	9.41963	chr10	63661012	63856707	TRUE	TRUE	FOS_HUVEC, GATA2_HUVEC, FOS_HUVEC, GATA2_HUVEC,	FALSE	FOS_HUVEC, GATA2_HUVEC, FOS_HUVEC, GATA2_HUVEC,	1	+	147957	290	0	177	0
ARID5B	NM_001244638	16.3301	9.41963	chr10	63808969	63856707	TRUE	TRUE	JUN_HAEC,	TRUE	JUN_HAEC,	1	+	CDK1	NM_001170406	0.232232	0	chr10	62538088	62546827	TRUE	TRUE	E2F1_Wharton Jelly, E2F1_Wharton Jelly,	TRUE	E2F1_Wharton Jelly, E2F1_Wharton Jelly,	1	+	1270881	21	1.14093e-08	19	1.46366e-08
ARID5B	NM_001244638	16.3301	9.41963	chr10	63808969	63856707	TRUE	TRUE	JUN_HAEC,	TRUE	JUN_HAEC,	1	+	RHOBTB1	NM_001242359	0.222708	1.31128	chr10	62704033	62629197	TRUE	TRUE	HMGB1_HUVEC,	TRUE	HMGB1_HUVEC,	1	-	1104936	54	0	50	0
ARID5B	NM_001244638	16.3301	9.41963	chr10	63808969	63856707	TRUE	TRUE	JUN_HAEC,	TRUE	JUN_HAEC,	1	+	ANK3	NM_001149	0.175036	3.66343	chr10	61900774	61786055	FALSE	FALSE		TRUE		1	-	1908195	37	0	32	0
ARID5B	NM_001244638	16.3301	9.41963	chr10	63808969	63856707	TRUE	TRUE	JUN_HAEC,	TRUE	JUN_HAEC,	1	+	C10orf107	NM_173554	0.118972	0	chr10	63422718	63526091	TRUE	TRUE	CTCF_HBMEC,	TRUE	CTCF_HBMEC,	1	+	386251	49	2.23828e-07	50	4.76984e-09
ARID5B	NM_032199	16.3301	9.41963	chr10	63661012	63856707	TRUE	TRUE	FOS_HUVEC, GATA2_HUVEC, FOS_HUVEC, GATA2_HUVEC,	FALSE	FOS_HUVEC, GATA2_HUVEC, FOS_HUVEC, GATA2_HUVEC,	1	+	ARID5B	NM_001244638	16.3301	9.41963	chr10	63808969	63856707	TRUE	TRUE	JUN_HAEC,	TRUE	JUN_HAEC,	1	+	147957	290	0	177	0
ARID5B	NM_032199	16.3301	9.41963	chr10	63661012	63856707	TRUE	TRUE	FOS_HUVEC, GATA2_HUVEC, FOS_HUVEC, GATA2_HUVEC,	FALSE	FOS_HUVEC, GATA2_HUVEC, FOS_HUVEC, GATA2_HUVEC,	1	+	RHOBTB1	NM_001242359	0.222708	1.31128	chr10	62704033	62629197	TRUE	TRUE	HMGB1_HUVEC,	TRUE	HMGB1_HUVEC,	1	-	956979	26	3.315e-05	23	5.82935e-05
ARL1	NM_001177	3.83475	4.25486	chr12	101801598	101786897	TRUE	TRUE	EP300_HUVEC, EP300_HUVEC, EP300_HUVEC, EP300_HUVEC, EP300_HUVEC, EP300_HUVEC, EP300_HUVEC, EP300_HUVEC,	TRUE	EP300_HUVEC, EP300_HUVEC, EP300_HUVEC, EP300_HUVEC, EP300_HUVEC, EP300_HUVEC, EP300_HUVEC, EP300_HUVEC,	1	-	GNPTAB	NM_024312	3.09528	5.2708	chr12	102224645	102139274	TRUE	TRUE	HMGB1_HUVEC, CTCF_HUVEC, CTCF_HUVEC, CTCF_HUVEC, CTCF_HUVEC, CTCF_HUVEC, CTCF_HUVEC, CTCF_HPAF, CTCF_HPAF, CTCF_HCM, CTCF_HCM, CTCF_HCFaa, CTCF_HBMEC, CTCF_HBMEC, RELA_HAEC, SMC1A_Coronary artery endothelial cells, STAG2_Coronary artery endothelial cells, STAG1_Coronary artery endothelial cells, CTCF_AoAF, CTCF_AoAF,	TRUE	HMGB1_HUVEC, CTCF_HUVEC, CTCF_HUVEC, CTCF_HUVEC, CTCF_HUVEC, CTCF_HUVEC, CTCF_HUVEC, CTCF_HPAF, CTCF_HPAF, CTCF_HCM, CTCF_HCM, CTCF_HCFaa, CTCF_HBMEC, CTCF_HBMEC, RELA_HAEC, SMC1A_Coronary artery endothelial cells, STAG2_Coronary artery endothelial cells, STAG1_Coronary artery endothelial cells, CTCF_AoAF, CTCF_AoAF,	1	-	423047	45	2.48247e-07	41	2.47009e-07
ARL11	NM_138450	0.122339	0	chr13	50202434	50208008	TRUE	TRUE		FALSE		1	+	CDADC1	NM_001193478	0	0	chr13	49822046	49867622	TRUE	TRUE	NFATC1_HUVEC, RELA_HAEC, RELA_HAEC, JUND_Coronary artery smooth muscle, JUN_Coronary artery smooth muscle,	TRUE	NFATC1_HUVEC, RELA_HAEC, RELA_HAEC, JUND_Coronary artery smooth muscle, JUN_Coronary artery smooth muscle,	1	+	380388	39	5.36695e-05	44	3.42816e-07
ARL13B	NM_001174150	0.48159	0.402508	chr3	93698982	93774522	TRUE	TRUE	NFATC1_HUVEC, RELA_HAEC,	TRUE	NFATC1_HUVEC, RELA_HAEC,	1	+	PROS1	NM_000313	0	0	chr3	93692934	93591880	TRUE	TRUE	HMGB1_HUVEC, Epitope tags_HUVEC,	TRUE	HMGB1_HUVEC, Epitope tags_HUVEC,	1	-	6048	296	2.70803e-07	264	5.03708e-07
ARL14EP	NM_152316	0.668786	0.88335	chr11	30344645	30359770	TRUE	TRUE	RELA_HUVEC, RELA_HUVEC, ETS1_HUVEC, NFATC1_HUVEC, NFATC1_HUVEC, RELA_HUVEC, ETS1_HUVEC, ETS1_HUVEC, Epitope tags_HUVEC, RELA_HAEC, RELA_HAEC, RELA_HAEC, RELA_HAEC, RELA_HAEC, RELA_HAEC,	TRUE	RELA_HUVEC, RELA_HUVEC, ETS1_HUVEC, NFATC1_HUVEC, NFATC1_HUVEC, RELA_HUVEC, ETS1_HUVEC, ETS1_HUVEC, Epitope tags_HUVEC, RELA_HAEC, RELA_HAEC, RELA_HAEC, RELA_HAEC, RELA_HAEC, RELA_HAEC,	1	+	MIR8068	NR_107035	NA	NA	chr11	28499095	28499027	FALSE	FALSE		FALSE		1	-	1845550	12	0.000868577	24	2.22045e-15
ARL14EP	NM_152316	0.668786	0.88335	chr11	30344645	30359770	TRUE	TRUE	RELA_HUVEC, RELA_HUVEC, ETS1_HUVEC, NFATC1_HUVEC, NFATC1_HUVEC, RELA_HUVEC, ETS1_HUVEC, ETS1_HUVEC, Epitope tags_HUVEC, RELA_HAEC, RELA_HAEC, RELA_HAEC, RELA_HAEC, RELA_HAEC, RELA_HAEC,	TRUE	RELA_HUVEC, RELA_HUVEC, ETS1_HUVEC, NFATC1_HUVEC, NFATC1_HUVEC, RELA_HUVEC, ETS1_HUVEC, ETS1_HUVEC, Epitope tags_HUVEC, RELA_HAEC, RELA_HAEC, RELA_HAEC, RELA_HAEC, RELA_HAEC, RELA_HAEC,	1	+	MIR8087	NR_107054	NA	NA	chr11	27536594	27536516	FALSE	FALSE		FALSE		1	-	2808051	34	0	28	0
ARL14EP	NM_152316	0.668786	0.88335	chr11	30344645	30359770	TRUE	TRUE	RELA_HUVEC, RELA_HUVEC, ETS1_HUVEC, NFATC1_HUVEC, NFATC1_HUVEC, RELA_HUVEC, ETS1_HUVEC, ETS1_HUVEC, Epitope tags_HUVEC, RELA_HAEC, RELA_HAEC, RELA_HAEC, RELA_HAEC, RELA_HAEC, RELA_HAEC,	TRUE	RELA_HUVEC, RELA_HUVEC, ETS1_HUVEC, NFATC1_HUVEC, NFATC1_HUVEC, RELA_HUVEC, ETS1_HUVEC, ETS1_HUVEC, Epitope tags_HUVEC, RELA_HAEC, RELA_HAEC, RELA_HAEC, RELA_HAEC, RELA_HAEC, RELA_HAEC,	1	+	rs2036175	n/a	NA	NA	chr11	20376984	20376984	FALSE	FALSE	CTCF_HUVEC, CTCF_HUVEC, CTCF_HUVEC, CTCF_HPAF, CTCF_HPAF, CTCF_HCM, CTCF_HCFaa, CTCF_HBMEC, CTCF_HBMEC, CTCF_AoAF,	TRUE	CTCF_HUVEC, CTCF_HUVEC, CTCF_HUVEC, CTCF_HPAF, CTCF_HPAF, CTCF_HCM, CTCF_HCFaa, CTCF_HBMEC, CTCF_HBMEC, CTCF_AoAF,	2	+	9967661	12	1.51599e-07	11	1.24078e-07
ARL14EP	NM_152316	0.668786	0.88335	chr11	30344645	30359770	TRUE	TRUE	RELA_HUVEC, RELA_HUVEC, ETS1_HUVEC, NFATC1_HUVEC, NFATC1_HUVEC, RELA_HUVEC, ETS1_HUVEC, ETS1_HUVEC, Epitope tags_HUVEC, RELA_HAEC, RELA_HAEC, RELA_HAEC, RELA_HAEC, RELA_HAEC, RELA_HAEC,	TRUE	RELA_HUVEC, RELA_HUVEC, ETS1_HUVEC, NFATC1_HUVEC, NFATC1_HUVEC, RELA_HUVEC, ETS1_HUVEC, ETS1_HUVEC, Epitope tags_HUVEC, RELA_HAEC, RELA_HAEC, RELA_HAEC, RELA_HAEC, RELA_HAEC, RELA_HAEC,	1	+	CCDC34	NM_030771	0.395372	0.536457	chr11	27384795	27360060	TRUE	TRUE	RELA_HAEC,	TRUE	RELA_HAEC,	1	-	2959850	25	0	11	1.51058e-05
ARL14EP	NM_152316	0.668786	0.88335	chr11	30344645	30359770	TRUE	TRUE	RELA_HUVEC, RELA_HUVEC, ETS1_HUVEC, NFATC1_HUVEC, NFATC1_HUVEC, RELA_HUVEC, ETS1_HUVEC, ETS1_HUVEC, Epitope tags_HUVEC, RELA_HAEC, RELA_HAEC, RELA_HAEC, RELA_HAEC, RELA_HAEC, RELA_HAEC,	TRUE	RELA_HUVEC, RELA_HUVEC, ETS1_HUVEC, NFATC1_HUVEC, NFATC1_HUVEC, RELA_HUVEC, ETS1_HUVEC, ETS1_HUVEC, Epitope tags_HUVEC, RELA_HAEC, RELA_HAEC, RELA_HAEC, RELA_HAEC, RELA_HAEC, RELA_HAEC,	1	+	BDNF	NM_001143805	0.388222	1.24993	chr11	27742326	27676441	FALSE	FALSE	CTCF_HBMEC,	FALSE	CTCF_HBMEC,	1	-	2602319	33	0	31	0
ARL14EP	NM_152316	0.668786	0.88335	chr11	30344645	30359770	TRUE	TRUE	RELA_HUVEC, RELA_HUVEC, ETS1_HUVEC, NFATC1_HUVEC, NFATC1_HUVEC, RELA_HUVEC, ETS1_HUVEC, ETS1_HUVEC, Epitope tags_HUVEC, RELA_HAEC, RELA_HAEC, RELA_HAEC, RELA_HAEC, RELA_HAEC, RELA_HAEC,	TRUE	RELA_HUVEC, RELA_HUVEC, ETS1_HUVEC, NFATC1_HUVEC, NFATC1_HUVEC, RELA_HUVEC, ETS1_HUVEC, ETS1_HUVEC, Epitope tags_HUVEC, RELA_HAEC, RELA_HAEC, RELA_HAEC, RELA_HAEC, RELA_HAEC, RELA_HAEC,	1	+	BDNF	NM_001143808	0.388222	1.24993	chr11	27723180	27676441	TRUE	FALSE		TRUE		1	-	2621465	16	8.70165e-08	16	3.06906e-09
ARL14EP	NM_152316	0.668786	0.88335	chr11	30344645	30359770	TRUE	TRUE	RELA_HUVEC, RELA_HUVEC, ETS1_HUVEC, NFATC1_HUVEC, NFATC1_HUVEC, RELA_HUVEC, ETS1_HUVEC, ETS1_HUVEC, Epitope tags_HUVEC, RELA_HAEC, RELA_HAEC, RELA_HAEC, RELA_HAEC, RELA_HAEC, RELA_HAEC,	TRUE	RELA_HUVEC, RELA_HUVEC, ETS1_HUVEC, NFATC1_HUVEC, NFATC1_HUVEC, RELA_HUVEC, ETS1_HUVEC, ETS1_HUVEC, Epitope tags_HUVEC, RELA_HAEC, RELA_HAEC, RELA_HAEC, RELA_HAEC, RELA_HAEC, RELA_HAEC,	1	+	EIF3M	NM_006360	0.371466	0.748801	chr11	32605312	32624037	TRUE	TRUE	NFATC1_HUVEC, MYC_HUVEC, Epitope tags_HUVEC, MYC_HUVEC,	TRUE	NFATC1_HUVEC, MYC_HUVEC, Epitope tags_HUVEC, MYC_HUVEC,	1	+	2260667	23	4.41788e-10	12	0.000685107
ARL14EP	NM_152316	0.668786	0.88335	chr11	30344645	30359770	TRUE	TRUE	RELA_HUVEC, RELA_HUVEC, ETS1_HUVEC, NFATC1_HUVEC, NFATC1_HUVEC, RELA_HUVEC, ETS1_HUVEC, ETS1_HUVEC, Epitope tags_HUVEC, RELA_HAEC, RELA_HAEC, RELA_HAEC, RELA_HAEC, RELA_HAEC, RELA_HAEC,	TRUE	RELA_HUVEC, RELA_HUVEC, ETS1_HUVEC, NFATC1_HUVEC, NFATC1_HUVEC, RELA_HUVEC, ETS1_HUVEC, ETS1_HUVEC, Epitope tags_HUVEC, RELA_HAEC, RELA_HAEC, RELA_HAEC, RELA_HAEC, RELA_HAEC, RELA_HAEC,	1	+	KIF18A	NM_031217	0.173718	0	chr11	28129746	28042162	TRUE	TRUE	E2F1_Wharton Jelly, E2F1_Wharton Jelly, RELA_HAEC, JUN_HAEC, JUND_Coronary artery smooth muscle, JUN_Coronary artery smooth muscle,	TRUE	E2F1_Wharton Jelly, E2F1_Wharton Jelly, RELA_HAEC, JUN_HAEC, JUND_Coronary artery smooth muscle, JUN_Coronary artery smooth muscle,	1	-	2214899	26	0	12	3.96002e-05
ARL14EP	NM_152316	0.668786	0.88335	chr11	30344645	30359770	TRUE	TRUE	RELA_HUVEC, RELA_HUVEC, ETS1_HUVEC, NFATC1_HUVEC, NFATC1_HUVEC, RELA_HUVEC, ETS1_HUVEC, ETS1_HUVEC, Epitope tags_HUVEC, RELA_HAEC, RELA_HAEC, RELA_HAEC, RELA_HAEC, RELA_HAEC, RELA_HAEC,	TRUE	RELA_HUVEC, RELA_HUVEC, ETS1_HUVEC, NFATC1_HUVEC, NFATC1_HUVEC, RELA_HUVEC, ETS1_HUVEC, ETS1_HUVEC, Epitope tags_HUVEC, RELA_HAEC, RELA_HAEC, RELA_HAEC, RELA_HAEC, RELA_HAEC, RELA_HAEC,	1	+	ANO5	NM_001142649	0.087246	0	chr11	22214721	22304913	TRUE	TRUE		FALSE		1	+	8129924	17	0	10	3.82179e-10
ARL4A	NM_001037164	0.564998	0.386665	chr7	12726451	12730558	TRUE	TRUE	TAL1_Primary endothelial cells, NFATC1_HUVEC, NFATC1_HUVEC, RAD21_HUVEC, RAD21_HUVEC, CTCF_HUVEC, CTCF_HUVEC, CTCF_HUVEC, CTCF_HUVEC, CTCF_HUVEC, CTCF_HUVEC, CTCF_HPAF, CTCF_HPAF, CTCF_HCM, CTCF_HCFaa, CTCF_HBMEC, EP300_Endothelial Cells, SMC1A_Coronary artery endothelial cells, STAG2_Coronary artery endothelial cells, STAG1_Coronary artery endothelial cells, CTCF_AoAF,	TRUE	TAL1_Primary endothelial cells, NFATC1_HUVEC, NFATC1_HUVEC, RAD21_HUVEC, RAD21_HUVEC, CTCF_HUVEC, CTCF_HUVEC, CTCF_HUVEC, CTCF_HUVEC, CTCF_HUVEC, CTCF_HUVEC, CTCF_HPAF, CTCF_HPAF, CTCF_HCM, CTCF_HCFaa, CTCF_HBMEC, EP300_Endothelial Cells, SMC1A_Coronary artery endothelial cells, STAG2_Coronary artery endothelial cells, STAG1_Coronary artery endothelial cells, CTCF_AoAF,	1	+	ETV1	NM_001163147	1.57562	1.91463	chr7	14030327	13930855	TRUE	TRUE	MAX_HUVEC, Epitope tags_HUVEC, RELA_HAEC, TCF21_Coronary artery smooth muscle, STAG2_Coronary artery endothelial cells,	TRUE	MAX_HUVEC, Epitope tags_HUVEC, RELA_HAEC, TCF21_Coronary artery smooth muscle, STAG2_Coronary artery endothelial cells,	1	-	1303876	30	0	33	0
ARL4D	NM_001661	2.12857	4.09033	chr17	41476352	41478504	TRUE	TRUE	NFATC1_HUVEC, NFATC1_HUVEC,	TRUE	NFATC1_HUVEC, NFATC1_HUVEC,	1	+	DHX8	NM_001302623	6.83182	5.89431	chr17	41561284	41604164	TRUE	TRUE	ETS1_HUVEC, ETS1_HUVEC, NFATC1_HUVEC, RAD21_HUVEC, RAD21_HUVEC, RAD21_HUVEC, ETS1_HUVEC, ETS1_HUVEC, ETS1_HUVEC, ETS1_HUVEC, ETS1_HUVEC, CTCF_HUVEC, Epitope tags_HUVEC, CTCF_HUVEC, CTCF_HUVEC, CTCF_HUVEC, CTCF_HUVEC, CTCF_HUVEC, CTCF_HUVEC, CTCF_HPAF, CTCF_HPAF, CTCF_HCM, CTCF_HCM, CTCF_HCFaa, CTCF_HBMEC, CTCF_HBMEC, ERG_HAEC, RELA_HAEC, RELA_HAEC, RELA_HAEC, JUN_HAEC, ERG_HAEC, ERG_HAEC, SMC1A_C…	TRUE	ETS1_HUVEC, ETS1_HUVEC, NFATC1_HUVEC, RAD21_HUVEC, RAD21_HUVEC, RAD21_HUVEC, ETS1_HUVEC, ETS1_HUVEC, ETS1_HUVEC, ETS1_HUVEC, ETS1_HUVEC, CTCF_HUVEC, Epitope tags_HUVEC, CTCF_HUVEC, CTCF_HUVEC, CTCF_HUVEC, CTCF_HUVEC, CTCF_HUVEC, CTCF_HUVEC, CTCF_HPAF, CTCF_HPAF, CTCF_HCM, CTCF_HCM, CTCF_HCFaa, CTCF_HBMEC, CTCF_HBMEC, ERG_HAEC, RELA_HAEC, RELA_HAEC, RELA_HAEC, JUN_HAEC, ERG_HAEC, ERG_HAEC, SMC1A_C…	1	+	84932	333	0	156	1.11022e-16
ARL4D	NM_001661	2.12857	4.09033	chr17	41476352	41478504	TRUE	TRUE	NFATC1_HUVEC, NFATC1_HUVEC,	TRUE	NFATC1_HUVEC, NFATC1_HUVEC,	1	+	LINC00854	NR_047479	1.58217	3.78127	chr17	41381062	41373436	FALSE	FALSE	RELA_HUVEC, BRD4_HUVEC, BRD4_HUVEC, NFATC1_HUVEC, NFATC1_HUVEC, RELA_HUVEC, HMGB2_HUVEC, EZH2_HUVEC, MAX_HUVEC, JUN_HUVEC, Epitope tags_HUVEC, Epitope tags_HUVEC, Epitope tags_HUVEC, EP300_Heart, EP300_Heart, SMC1A_Coronary artery endothelial cells, STAG2_Coronary artery endothelial cells, STAG1_Coronary artery endothelial cells,	TRUE	RELA_HUVEC, BRD4_HUVEC, BRD4_HUVEC, NFATC1_HUVEC, NFATC1_HUVEC, RELA_HUVEC, HMGB2_HUVEC, EZH2_HUVEC, MAX_HUVEC, JUN_HUVEC, Epitope tags_HUVEC, Epitope tags_HUVEC, Epitope tags_HUVEC, EP300_Heart, EP300_Heart, SMC1A_Coronary artery endothelial cells, STAG2_Coronary artery endothelial cells, STAG1_Coronary artery endothelial cells,	1	-	95290	93	1.93476e-05	79	7.65362e-05
ARL5C	NM_001143968	0	0.213274	chr17	37322414	37313146	TRUE	FALSE		FALSE		1	-	LINC00672	NR_038847	0.101552	0	chr17	37081420	37085637	TRUE	FALSE		TRUE		1	+	240994	65	6.01773e-07	46	0.000150333
ARL5C	NM_001143968	0	0.213274	chr17	37322414	37313146	TRUE	FALSE		FALSE		1	-	C17orf98	NM_001080465	0	0	chr17	36997642	36991340	FALSE	FALSE		FALSE		1	-	324772	79	9.99201e-16	41	1.31371e-05
ARL6IP1	NM_015161	101.417	8.14504	chr16	18812857	18802990	TRUE	TRUE	NFATC1_HUVEC, NFATC1_HUVEC, CTCF_HUVEC, CTCF_HUVEC, CTCF_HUVEC, CTCF_HUVEC, CTCF_HUVEC, CTCF_HUVEC, CTCF_HPAF, CTCF_HPAF, CTCF_HCM, CTCF_HCM, CTCF_HCFaa, CTCF_HBMEC, CTCF_HBMEC, RELA_HAEC, CTCF_AoAF, CTCF_AoAF,	TRUE	NFATC1_HUVEC, NFATC1_HUVEC, CTCF_HUVEC, CTCF_HUVEC, CTCF_HUVEC, CTCF_HUVEC, CTCF_HUVEC, CTCF_HUVEC, CTCF_HPAF, CTCF_HPAF, CTCF_HCM, CTCF_HCM, CTCF_HCFaa, CTCF_HBMEC, CTCF_HBMEC, RELA_HAEC, CTCF_AoAF, CTCF_AoAF,	1	-	COQ7	NM_001190983	0.284381	2.35474	chr16	19078916	19091417	TRUE	TRUE		TRUE		1	+	266059	113	0	56	3.02245e-07
ARL6IP5	NM_006407	15.1884	14.3923	chr3	69134089	69155239	TRUE	TRUE	JUN_HUVEC, JUN_HAEC, JUN_HAEC, JUND_Coronary artery smooth muscle,	TRUE	JUN_HUVEC, JUN_HAEC, JUN_HAEC, JUND_Coronary artery smooth muscle,	1	+	EOGT	NM_001278689	15.2182	20.8798	chr3	69063045	69024362	TRUE	TRUE	HMGB1_HUVEC, MAX_HUVEC, Epitope tags_HUVEC, CTCF_HUVEC, CTCF_HUVEC, CTCF_HUVEC, CTCF_HUVEC, CTCF_HPAF, CTCF_HPAF, CTCF_HCM, CTCF_HCFaa, CTCF_HBMEC, CTCF_HBMEC, CTCF_AoAF,	TRUE	HMGB1_HUVEC, MAX_HUVEC, Epitope tags_HUVEC, CTCF_HUVEC, CTCF_HUVEC, CTCF_HUVEC, CTCF_HUVEC, CTCF_HPAF, CTCF_HPAF, CTCF_HCM, CTCF_HCFaa, CTCF_HBMEC, CTCF_HBMEC, CTCF_AoAF,	1	-	71044	95	0.000193904	80	0.000634966
ARL9	NM_206919	0	0	chr4	57371374	57390058	TRUE	FALSE		TRUE		1	+	REST	NM_001193508	1.33258	3.6256	chr4	57774041	57802010	TRUE	TRUE	TAL1_Primary endothelial cells, HMGB1_HUVEC, RELA_HAEC,	TRUE	TAL1_Primary endothelial cells, HMGB1_HUVEC, RELA_HAEC,	1	+	402667	35	0.0001375	31	0.000217801
ARMC10	NM_001161009	0.341925	2.0343	chr7	102715327	102740210	TRUE	TRUE	HMGB1_HUVEC,	TRUE	HMGB1_HUVEC,	1	+	KMT2E	NM_018682	36.5856	37.598	chr7	104654636	104754532	TRUE	TRUE	TAL1_Primary endothelial cells, TAL1_Primary endothelial cells, RELA_HUVEC, RELA_HUVEC, NFATC1_HUVEC, NFATC1_HUVEC, RELA_HUVEC, JUN_HUVEC, RELA_HUVEC, MYC_HUVEC, Epitope tags_HUVEC, CTCF_HUVEC, CTCF_HUVEC, MYC_HUVEC, CTCF_HUVEC, CTCF_HUVEC, CTCF_HPAF, CTCF_HPAF, CTCF_HCM, CTCF_HCM, CTCF_HCFaa, CTCF_HBMEC, CTCF_HBMEC, NFE2L2_HAEC, NFE2L2_HAEC, RELA_HAEC, RELA_HAEC, RELA_HAEC, RELA_HAEC, RELA_HAEC,…	TRUE	TAL1_Primary endothelial cells, TAL1_Primary endothelial cells, RELA_HUVEC, RELA_HUVEC, NFATC1_HUVEC, NFATC1_HUVEC, RELA_HUVEC, JUN_HUVEC, RELA_HUVEC, MYC_HUVEC, Epitope tags_HUVEC, CTCF_HUVEC, CTCF_HUVEC, MYC_HUVEC, CTCF_HUVEC, CTCF_HUVEC, CTCF_HPAF, CTCF_HPAF, CTCF_HCM, CTCF_HCM, CTCF_HCFaa, CTCF_HBMEC, CTCF_HBMEC, NFE2L2_HAEC, NFE2L2_HAEC, RELA_HAEC, RELA_HAEC, RELA_HAEC, RELA_HAEC, RELA_HAEC,…	1	+	1939309	12	9.28096e-05	12	1.43539e-05
ARMC10	NM_001161009	0.341925	2.0343	chr7	102715327	102740210	TRUE	TRUE	HMGB1_HUVEC,	TRUE	HMGB1_HUVEC,	1	+	LRRC17	NM_001031692	1.52032	3.06067	chr7	102553343	102585556	TRUE	TRUE		TRUE		1	+	161984	61	7.56765e-05	65	2.54947e-06
ARMC12	NM_001286574	0.374129	0.28713	chr6	35704808	35716690	TRUE	FALSE	RAD21_HUVEC, RAD21_HUVEC, RAD21_HUVEC, CTCF_HUVEC, CTCF_HUVEC, CTCF_HUVEC, CTCF_HUVEC, CTCF_HUVEC, CTCF_HUVEC, CTCF_HUVEC, CTCF_HPAF, CTCF_HPAF, CTCF_HCM, CTCF_HCM, CTCF_HCFaa, CTCF_HBMEC, CTCF_HBMEC, SMC1A_Coronary artery endothelial cells, STAG2_Coronary artery endothelial cells, STAG1_Coronary artery endothelial cells, CTCF_AoAF, CTCF_AoAF,	TRUE	RAD21_HUVEC, RAD21_HUVEC, RAD21_HUVEC, CTCF_HUVEC, CTCF_HUVEC, CTCF_HUVEC, CTCF_HUVEC, CTCF_HUVEC, CTCF_HUVEC, CTCF_HUVEC, CTCF_HPAF, CTCF_HPAF, CTCF_HCM, CTCF_HCM, CTCF_HCFaa, CTCF_HBMEC, CTCF_HBMEC, SMC1A_Coronary artery endothelial cells, STAG2_Coronary artery endothelial cells, STAG1_Coronary artery endothelial cells, CTCF_AoAF, CTCF_AoAF,	1	+	TEAD3	NM_003214	0.135315	0	chr6	35464861	35441373	TRUE	TRUE	JUN_HAEC, TCF21_Coronary artery smooth muscle, TCF21_Coronary artery smooth muscle,	TRUE	JUN_HAEC, TCF21_Coronary artery smooth muscle, TCF21_Coronary artery smooth muscle,	1	-	239947	60	2.15216e-05	66	1.8179e-07
ARMC2	NM_001286609	0	0	chr6	109169618	109295675	TRUE	TRUE		TRUE		1	+	FOXO3	NM_001455	8.2579	6.7369	chr6	108881025	109005971	TRUE	TRUE	JUN_HUVEC, Epitope tags_HUVEC, NFE2L2_HAEC, JUN_HAEC, JUND_Coronary artery smooth muscle, JUN_Coronary artery smooth muscle,	TRUE	JUN_HUVEC, Epitope tags_HUVEC, NFE2L2_HAEC, JUN_HAEC, JUND_Coronary artery smooth muscle, JUN_Coronary artery smooth muscle,	1	+	288593	53	1.38311e-06	37	0.00031658
ARMC4	NM_001290020	0	0	chr10	28287984	28101092	TRUE	TRUE		TRUE		1	-	ARMC4	NM_001290021	0	0	chr10	28270846	28101092	FALSE	FALSE		FALSE		1	-	17138	677	0	454	0
ARMC4	NM_001290021	0	0	chr10	28270846	28101092	FALSE	FALSE		FALSE		1	-	ARMC4	NM_001290020	0	0	chr10	28287984	28101092	TRUE	TRUE		TRUE		1	-	17138	677	0	454	0
ARMC5	NM_001105247	1.80397	1.63159	chr16	31469593	31478488	TRUE	TRUE	Epitope tags_HUVEC, CTCF_HUVEC, CTCF_HCM, CTCF_HCFaa, CTCF_HBMEC, CTCF_AoAF,	FALSE	Epitope tags_HUVEC, CTCF_HUVEC, CTCF_HCM, CTCF_HCFaa, CTCF_HBMEC, CTCF_AoAF,	1	+	GSPT1	NM_001130006	20.6075	31.544	chr16	12010519	11961984	TRUE	TRUE	ELK3_HUVEC, ETS1_HUVEC, ETS1_HUVEC, ETS1_HUVEC, ETS1_HUVEC, HMGB1_HUVEC, ETS1_HUVEC, ETS1_HUVEC, ETS1_HUVEC, ETS1_HUVEC, ETS1_HUVEC, ETS1_HUVEC, ETS1_HUVEC, ETS1_HUVEC, ETS1_HUVEC, Epitope tags_HUVEC, RELA_HAEC, JUND_Coronary artery smooth muscle, JUN_Coronary artery smooth muscle,	TRUE	ELK3_HUVEC, ETS1_HUVEC, ETS1_HUVEC, ETS1_HUVEC, ETS1_HUVEC, HMGB1_HUVEC, ETS1_HUVEC, ETS1_HUVEC, ETS1_HUVEC, ETS1_HUVEC, ETS1_HUVEC, ETS1_HUVEC, ETS1_HUVEC, ETS1_HUVEC, ETS1_HUVEC, Epitope tags_HUVEC, RELA_HAEC, JUND_Coronary artery smooth muscle, JUN_Coronary artery smooth muscle,	1	-	19459074	7	0.000681137	7	0.000155852
ARMC5	NM_001105247	1.80397	1.63159	chr16	31469593	31478488	TRUE	TRUE	Epitope tags_HUVEC, CTCF_HUVEC, CTCF_HCM, CTCF_HCFaa, CTCF_HBMEC, CTCF_AoAF,	FALSE	Epitope tags_HUVEC, CTCF_HUVEC, CTCF_HCM, CTCF_HCFaa, CTCF_HBMEC, CTCF_AoAF,	1	+	SETD1A	NM_014712	11.2913	10.7325	chr16	30968614	30995983	TRUE	TRUE	EP300_HUVEC, EP300_HUVEC, EP300_HUVEC, EP300_HUVEC, HMGB1_HUVEC, EP300_HUVEC, EP300_HUVEC, EP300_HUVEC, EP300_HUVEC, EP300_HUVEC, EP300_HUVEC, EP300_HUVEC, EP300_HUVEC, Epitope tags_HUVEC, RELA_HAEC, RELA_HAEC, RELA_HAEC, JUN_HAEC, JUN_HAEC,	TRUE	EP300_HUVEC, EP300_HUVEC, EP300_HUVEC, EP300_HUVEC, HMGB1_HUVEC, EP300_HUVEC, EP300_HUVEC, EP300_HUVEC, EP300_HUVEC, EP300_HUVEC, EP300_HUVEC, EP300_HUVEC, EP300_HUVEC, Epitope tags_HUVEC, RELA_HAEC, RELA_HAEC, RELA_HAEC, JUN_HAEC, JUN_HAEC,	1	+	500979	53	2.6241e-10	29	0.00029128
ARMC5	NM_001105247	1.80397	1.63159	chr16	31469593	31478488	TRUE	TRUE	Epitope tags_HUVEC, CTCF_HUVEC, CTCF_HCM, CTCF_HCFaa, CTCF_HBMEC, CTCF_AoAF,	FALSE	Epitope tags_HUVEC, CTCF_HUVEC, CTCF_HCM, CTCF_HCFaa, CTCF_HBMEC, CTCF_AoAF,	1	+	BCKDK	NM_001122957	9.75354	11.8155	chr16	31119614	31124112	TRUE	TRUE		TRUE		1	+	349979	35	0.000744188	33	0.000460792
ARMC5	NM_001105247	1.80397	1.63159	chr16	31469593	31478488	TRUE	TRUE	Epitope tags_HUVEC, CTCF_HUVEC, CTCF_HCM, CTCF_HCFaa, CTCF_HBMEC, CTCF_AoAF,	FALSE	Epitope tags_HUVEC, CTCF_HUVEC, CTCF_HCM, CTCF_HCFaa, CTCF_HBMEC, CTCF_AoAF,	1	+	STX4	NM_001272095	0.983202	1.67566	chr16	31044415	31051488	TRUE	TRUE	TAL1_Primary endothelial cells, TAL1_Primary endothelial cells, MAX_HUVEC, Epitope tags_HUVEC, RELA_HAEC, RELA_HAEC, JUN_HAEC,	TRUE	TAL1_Primary endothelial cells, TAL1_Primary endothelial cells, MAX_HUVEC, Epitope tags_HUVEC, RELA_HAEC, RELA_HAEC, JUN_HAEC,	1	+	425178	52	1.61245e-09	43	5.52934e-08
ARMC5	NM_001105247	1.80397	1.63159	chr16	31469593	31478488	TRUE	TRUE	Epitope tags_HUVEC, CTCF_HUVEC, CTCF_HCM, CTCF_HCFaa, CTCF_HBMEC, CTCF_AoAF,	FALSE	Epitope tags_HUVEC, CTCF_HUVEC, CTCF_HCM, CTCF_HCFaa, CTCF_HBMEC, CTCF_AoAF,	1	+	COQ7	NM_001190983	0.284381	2.35474	chr16	19078916	19091417	TRUE	TRUE		TRUE		1	+	12390677	8	1.6217e-05	7	3.82261e-05
ARMC5	NM_001105247	1.80397	1.63159	chr16	31469593	31478488	TRUE	TRUE	Epitope tags_HUVEC, CTCF_HUVEC, CTCF_HCM, CTCF_HCFaa, CTCF_HBMEC, CTCF_AoAF,	FALSE	Epitope tags_HUVEC, CTCF_HUVEC, CTCF_HCM, CTCF_HCFaa, CTCF_HBMEC, CTCF_AoAF,	1	+	HSD3B7	NM_001142777	0.076332	2.30808	chr16	30996518	31000473	TRUE	TRUE	TAL1_Primary endothelial cells, RAD21_HUVEC, RAD21_HUVEC, CTCF_HUVEC, CTCF_HUVEC, CTCF_HUVEC, CTCF_HUVEC, CTCF_HUVEC, CTCF_HUVEC, CTCF_HUVEC, CTCF_HPAF, CTCF_HPAF, CTCF_HCM, CTCF_HCM, CTCF_HCFaa, CTCF_HBMEC, CTCF_HBMEC, SMC1A_Coronary artery endothelial cells, STAG2_Coronary artery endothelial cells, STAG1_Coronary artery endothelial cells, CTCF_AoAF, CTCF_AoAF,	TRUE	TAL1_Primary endothelial cells, RAD21_HUVEC, RAD21_HUVEC, CTCF_HUVEC, CTCF_HUVEC, CTCF_HUVEC, CTCF_HUVEC, CTCF_HUVEC, CTCF_HUVEC, CTCF_HUVEC, CTCF_HPAF, CTCF_HPAF, CTCF_HCM, CTCF_HCM, CTCF_HCFaa, CTCF_HBMEC, CTCF_HBMEC, SMC1A_Coronary artery endothelial cells, STAG2_Coronary artery endothelial cells, STAG1_Coronary artery endothelial cells, CTCF_AoAF, CTCF_AoAF,	1	+	473075	45	4.20169e-07	36	1.12521e-05
ARMC5	NM_001105247	1.80397	1.63159	chr16	31469593	31478488	TRUE	TRUE	Epitope tags_HUVEC, CTCF_HUVEC, CTCF_HCM, CTCF_HCFaa, CTCF_HBMEC, CTCF_AoAF,	FALSE	Epitope tags_HUVEC, CTCF_HUVEC, CTCF_HCM, CTCF_HCFaa, CTCF_HBMEC, CTCF_AoAF,	1	+	PYCARD-AS1	NR_102400	0	0	chr16	31213205	31214773	TRUE	TRUE		TRUE		1	+	256388	64	9.23256e-07	65	3.36231e-08
ARMC9	NM_001271466	0.765709	0.67624	chr2	232070912	232240590	FALSE	FALSE		TRUE		1	+	HTR2B	NM_000867	1.45366	0.271218	chr2	231989824	231972949	TRUE	TRUE		TRUE		1	-	81088	170	2.22045e-16	99	3.96753e-07
ARMCX3	NM_016607	0.834781	1.56028	chrX	100878119	100882831	TRUE	TRUE	MAX_HUVEC,	TRUE	MAX_HUVEC,	1	+	GLA	NM_000169	1.3047	0.805136	chrX	100663001	100652778	TRUE	TRUE	MAX_HUVEC, RELA_HAEC, JUN_HAEC,	TRUE	MAX_HUVEC, RELA_HAEC, JUN_HAEC,	1	-	215118	49	0.000714205	50	0.000125718
ARMT1	NM_001286562	0.710489	0.602529	chr6	151773392	151791234	TRUE	TRUE	TAL1_Primary endothelial cells, TAL1_Primary endothelial cells, NFATC1_HUVEC, MAX_HUVEC, Epitope tags_HUVEC, RELA_HAEC, RELA_HAEC, STAG2_Coronary artery endothelial cells,	TRUE	TAL1_Primary endothelial cells, TAL1_Primary endothelial cells, NFATC1_HUVEC, MAX_HUVEC, Epitope tags_HUVEC, RELA_HAEC, RELA_HAEC, STAG2_Coronary artery endothelial cells,	1	+	FBXO5	NM_001142522	1.79355	1.30413	chr6	153304740	153291657	TRUE	TRUE	E2F1_Wharton Jelly, E2F1_Wharton Jelly, FOS_HUVEC, FOS_HUVEC, RELA_HAEC, JUN_HAEC, JUN_HAEC, JUND_Coronary artery smooth muscle, JUN_Coronary artery smooth muscle,	TRUE	E2F1_Wharton Jelly, E2F1_Wharton Jelly, FOS_HUVEC, FOS_HUVEC, RELA_HAEC, JUN_HAEC, JUN_HAEC, JUND_Coronary artery smooth muscle, JUN_Coronary artery smooth muscle,	1	-	1531348	16	0.000165529	15	0.000100988
ARPC2	NM_005731	35.7782	33.7026	chr2	219081816	219119071	TRUE	TRUE	Epitope tags_HUVEC, ERG_HAEC, RELA_HAEC, RELA_HAEC, JUN_HAEC, ERG_HAEC,	TRUE	Epitope tags_HUVEC, ERG_HAEC, RELA_HAEC, RELA_HAEC, JUN_HAEC, ERG_HAEC,	1	+	RPL37A	NM_000998	2.34576	1.67812	chr2	217363519	217366188	TRUE	TRUE	BRD4_HUVEC, NFATC1_HUVEC, NFATC1_HUVEC, Epitope tags_HUVEC, EP300_Endothelial Cells, TCF21_Coronary artery smooth muscle,	TRUE	BRD4_HUVEC, NFATC1_HUVEC, NFATC1_HUVEC, Epitope tags_HUVEC, EP300_Endothelial Cells, TCF21_Coronary artery smooth muscle,	1	+	1718297	15	0.000388053	15	8.45923e-05
ARPC4	NM_001024959	13.0534	5.03154	chr3	9834178	9848789	TRUE	TRUE	ELK3_HUVEC, Epitope tags_HUVEC, JUN_Coronary artery smooth muscle,	TRUE	ELK3_HUVEC, Epitope tags_HUVEC, JUN_Coronary artery smooth muscle,	1	+	CAMK1	NM_003656	0	0	chr3	9811668	9799028	TRUE	TRUE		TRUE		1	-	22510	177	3.26744e-05	166	1.79338e-05
ARRB2	NM_001257328	9.08527	19.3735	chr17	4613788	4624795	TRUE	TRUE	RAD21_HUVEC, RAD21_HUVEC, MAX_HUVEC, CTCF_HUVEC, CTCF_HUVEC, CTCF_HUVEC, CTCF_HUVEC, CTCF_HUVEC, CTCF_HUVEC, CTCF_HPAF, CTCF_HPAF, CTCF_HCM, CTCF_HCM, CTCF_HCFaa, CTCF_HBMEC, CTCF_HBMEC, NFE2L2_HAEC, RELA_HAEC, RELA_HAEC, RELA_HAEC, JUN_HAEC, SMC1A_Coronary artery endothelial cells, STAG2_Coronary artery endothelial cells, STAG1_Coronary artery endothelial cells, CTCF_AoAF,	TRUE	RAD21_HUVEC, RAD21_HUVEC, MAX_HUVEC, CTCF_HUVEC, CTCF_HUVEC, CTCF_HUVEC, CTCF_HUVEC, CTCF_HUVEC, CTCF_HUVEC, CTCF_HPAF, CTCF_HPAF, CTCF_HCM, CTCF_HCM, CTCF_HCFaa, CTCF_HBMEC, CTCF_HBMEC, NFE2L2_HAEC, RELA_HAEC, RELA_HAEC, RELA_HAEC, JUN_HAEC, SMC1A_Coronary artery endothelial cells, STAG2_Coronary artery endothelial cells, STAG1_Coronary artery endothelial cells, CTCF_AoAF,	1	+	C17orf107	NM_001145536	0.185457	0.325231	chr17	4802947	4806227	TRUE	FALSE	JUND_Coronary artery smooth muscle, JUN_Coronary artery smooth muscle,	TRUE	JUND_Coronary artery smooth muscle, JUN_Coronary artery smooth muscle,	1	+	189159	79	2.50474e-08	89	2.2542e-12
ARSB	NM_000046	27.2868	23.8553	chr5	78282357	78073036	TRUE	TRUE		FALSE		1	-	PAPD4	NM_001114393	3.8477	29.2327	chr5	78908242	78982471	TRUE	TRUE	Epitope tags_HUVEC,	TRUE	Epitope tags_HUVEC,	1	+	625885	27	0.000222708	29	9.67697e-06
ARSB	NM_000046	27.2868	23.8553	chr5	78282357	78073036	TRUE	TRUE		FALSE		1	-	CTD-2201I18.1	NR_109930	0	0	chr5	79379488	79362171	FALSE	FALSE	RAD21_HUVEC, CTCF_HUVEC, CTCF_HUVEC, CTCF_HUVEC, CTCF_HUVEC, CTCF_HUVEC, CTCF_HUVEC, CTCF_HPAF, CTCF_HPAF, CTCF_HCM, CTCF_HCM, CTCF_HCFaa, CTCF_HBMEC, CTCF_HBMEC, STAG2_Coronary artery endothelial cells, STAG1_Coronary artery endothelial cells, CTCF_AoAF, CTCF_AoAF,	TRUE	RAD21_HUVEC, CTCF_HUVEC, CTCF_HUVEC, CTCF_HUVEC, CTCF_HUVEC, CTCF_HUVEC, CTCF_HUVEC, CTCF_HPAF, CTCF_HPAF, CTCF_HCM, CTCF_HCM, CTCF_HCFaa, CTCF_HBMEC, CTCF_HBMEC, STAG2_Coronary artery endothelial cells, STAG1_Coronary artery endothelial cells, CTCF_AoAF, CTCF_AoAF,	1	-	1097131	19	6.92267e-05	27	9.66628e-11
ART3	NM_001130016	0.1371	0	chr4	76995847	77033955	FALSE	FALSE		FALSE		1	+	SDAD1	NM_001288983	0.089375	0.72525	chr4	76912115	76871058	TRUE	TRUE	MAX_HUVEC, Epitope tags_HUVEC,	TRUE	MAX_HUVEC, Epitope tags_HUVEC,	1	-	83732	212	0	152	6.66134e-16
ART4	NM_021071	1.61196	4.98386	chr12	14996413	14982244	TRUE	TRUE	TAL1_Primary endothelial cells, TAL1_Primary endothelial cells, GATA2_HUVEC, GATA2_HUVEC,	TRUE	TAL1_Primary endothelial cells, TAL1_Primary endothelial cells, GATA2_HUVEC, GATA2_HUVEC,	1	-	MGP	NM_000900	61.1107	85.2634	chr12	15038853	15034114	TRUE	TRUE	TAL1_Primary endothelial cells, TAL1_Primary endothelial cells, NFATC1_HUVEC, GATA2_HUVEC, GATA2_HUVEC, GATA2_HUVEC, JUN_HAEC,	TRUE	TAL1_Primary endothelial cells, TAL1_Primary endothelial cells, NFATC1_HUVEC, GATA2_HUVEC, GATA2_HUVEC, GATA2_HUVEC, JUN_HAEC,	1	-	42440	204	1.03704e-11	99	0.000654397
ART4	NM_021071	1.61196	4.98386	chr12	14996413	14982244	TRUE	TRUE	TAL1_Primary endothelial cells, TAL1_Primary endothelial cells, GATA2_HUVEC, GATA2_HUVEC,	TRUE	TAL1_Primary endothelial cells, TAL1_Primary endothelial cells, GATA2_HUVEC, GATA2_HUVEC,	1	-	PDE6H	NM_006205	0	0	chr12	15125955	15134799	FALSE	FALSE		FALSE		1	+	129542	165	0	92	1.03867e-08
ART4	NM_021071	1.61196	4.98386	chr12	14996413	14982244	TRUE	TRUE	TAL1_Primary endothelial cells, TAL1_Primary endothelial cells, GATA2_HUVEC, GATA2_HUVEC,	TRUE	TAL1_Primary endothelial cells, TAL1_Primary endothelial cells, GATA2_HUVEC, GATA2_HUVEC,	1	-	LINC01489	NR_120466	0	0	chr12	15154766	15159617	FALSE	FALSE		TRUE		1	+	158353	79	1.38573e-06	57	0.000188645
ARTN	NM_001136215	0	0	chr1	44398991	44402912	FALSE	FALSE	CTCF_HUVEC, CTCF_HUVEC, CTCF_HUVEC, CTCF_HUVEC, CTCF_HPAF, CTCF_HPAF, CTCF_HCM, CTCF_HCM, CTCF_HCFaa, CTCF_HBMEC, CTCF_HBMEC, SMC1A_Coronary artery endothelial cells, CTCF_AoAF,	TRUE	CTCF_HUVEC, CTCF_HUVEC, CTCF_HUVEC, CTCF_HUVEC, CTCF_HPAF, CTCF_HPAF, CTCF_HCM, CTCF_HCM, CTCF_HCFaa, CTCF_HBMEC, CTCF_HBMEC, SMC1A_Coronary artery endothelial cells, CTCF_AoAF,	1	+	PTPRF	NM_002840	11.8023	31.8478	chr1	43996546	44089343	TRUE	TRUE		TRUE		1	+	402445	46	2.84175e-07	42	2.65546e-07
[truncated: 10,645 more rows]

## Sheet: AEC_Prom-Prom_Prom-GWAS WashUGe
chr12,9217522,9218022	chr12,9067065,9067565	65
chr12,9386553,9387053	chr12,9067065,9067565	59
[truncated: 11,340 more rows]

## Sheet: AEC_Prom-Distal
RefSeq Name	Transcript Name	FPKM rep1	FPKM rep2	Probe Chr	TSS	Gene End	H3K27Ac rep1	H3K27Ac rep2	HAEC TF	Cardiovascular Dnase	Cardiovascular TF	Annotation	Gene Strand	Interactor Chr	Interactor Start	Interactor End	Peak Overlap?	H3K27Ac rep1	H3K27Ac rep2	HAEC TF	Cardiovascular Dnase	Cardiovascular TF	Interaction Distance	Rep1 Supp Pairs	Rep1 p_value	Rep2 Supp Pairs	Rep2 p_value
[truncated: 69,753 more rows]

[truncated: 1 more sheets: AEC_Prom_Distal_WashUGenBrowser]
