# Supplementary material for: High-Resolution Regulatory Maps Connect Vascular Risk Variants to Disease-Related Pathways
Source: Circ Genom Precis Med. 2019 Feb 20;12(3):e002353. doi: 10.1161/CIRCGEN.118.002353 (PMC8104016; doi:10.1161/CIRCGEN.118.002353)
Supplement: Supplementary file 5 [file hcg-12-e002353-s005.xlsx]

## Sheet: ASMC_Prom-Prom and Prom-GWAS
RefSeq Name	Transcript Name	RPKM rep1	RPKM rep2	Probe Chr	TSS	Gene End	H3K27Ac rep1	H3K27Ac rep2	Cardiovascular Dnase	Cardiovascular TF	Annotation	Gene Strand	RefSeq Name	Transcript Name	RPKM rep1	RPKM rep2	Probe Chr	TSS	Gene End	H3K27Ac rep1	H3K27Ac rep2	Cardiovascular Dnase	Cardiovascular TF	Annotation	Gene Strand	Interaction Distance	Rep1 Supp Pairs	Rep1 p_value	Rep2 Supp Pairs	Rep2 p_value
A3GALT2	NM_001080438	0	0	chr1	33786699	33772366	FALSE	FALSE	FALSE	0	1	-	ZSCAN20	NM_145238	0.572362	0.649093	chr1	33938231	33961995	TRUE	TRUE	TRUE	ELK3_HUVEC, ETS1_HUVEC, ETS1_HUVEC, ETS1_HUVEC, NFE2L2_HAEC, RELA_HAEC, RELA_HAEC, RELA_HAEC, JUN_HAEC, 0	1	+	151532	82	1.37442e-05	101	0.000117505
AAAS	NM_001173466	16.8492	15.0845	chr12	53715412	53701239	TRUE	TRUE	TRUE	CTCF_HUVEC, Epitope tags_HUVEC, CTCF_HUVEC, CTCF_HUVEC, CTCF_HUVEC, CTCF_HUVEC, CTCF_HUVEC, CTCF_HUVEC, CTCF_HPAF, CTCF_HPAF, CTCF_HCM, CTCF_HCM, CTCF_HCFaa, CTCF_HBMEC, CTCF_HBMEC, RELA_HAEC, RELA_HAEC, JUND_Coronary artery smooth muscle, TCF21_Coronary artery smooth muscle, CTCF_AoAF, CTCF_AoAF, 0	1	-	PRR13	NM_001005354	52.2344	34.3232	chr12	53835432	53840427	TRUE	TRUE	TRUE	NFATC1_HUVEC, NFATC1_HUVEC, RELA_HAEC, RELA_HAEC, JUN_HAEC, 0	1	+	120020	82	8.0955e-05	117	4.83817e-05
AAAS	NM_001173466	16.8492	15.0845	chr12	53715412	53701239	TRUE	TRUE	TRUE	CTCF_HUVEC, Epitope tags_HUVEC, CTCF_HUVEC, CTCF_HUVEC, CTCF_HUVEC, CTCF_HUVEC, CTCF_HUVEC, CTCF_HUVEC, CTCF_HPAF, CTCF_HPAF, CTCF_HCM, CTCF_HCM, CTCF_HCFaa, CTCF_HBMEC, CTCF_HBMEC, RELA_HAEC, RELA_HAEC, JUND_Coronary artery smooth muscle, TCF21_Coronary artery smooth muscle, CTCF_AoAF, CTCF_AoAF, 0	1	-	AMHR2	NM_001164690	0	0	chr12	53817638	53825456	FALSE	FALSE	FALSE	0	1	+	102226	106	1.00853e-06	119	0.000203213
AADACL4	NM_001013630	0	0	chr1	12704565	12727097	FALSE	FALSE	FALSE	0	1	+	rs6685273	n/a	NA	NA	chr1	12373747	12373748	FALSE	FALSE	TRUE	CTCF_HUVEC, CTCF_HUVEC, CTCF_HPAF, CTCF_HPAF, CTCF_HCM, STAG1_Coronary artery endothelial cells, 0	2	+	330818	49	3.52586e-05	57	0.000497236
AAGAB	NM_001271886	1.03858	0.477468	chr15	67547536	67493012	TRUE	TRUE	TRUE	GATA2_HUVEC, Epitope tags_HUVEC, GATA2_HUVEC, NFE2L2_HAEC, NFE2L2_HAEC, JUN_HAEC, JUND_Coronary artery smooth muscle, JUN_Coronary artery smooth muscle, TCF21_Coronary artery smooth muscle, TCF21_Coronary artery smooth muscle, 0	1	-	RP11-34F13.2	ENST00000502156.1	0	0	chr15	68131217	68126647	TRUE	TRUE	TRUE	TAL1_Primary endothelial cells, MAX_HUVEC, 0	1	-	583681	37	3.21965e-15	36	0.00043935
AARSD1	NM_001261434	0	0	chr17	41116515	41102542	TRUE	TRUE	TRUE	NFATC1_HUVEC, NFATC1_HUVEC, MAX_HUVEC, 0	1	-	AOC2	NM_001158	0.73018	0.170147	chr17	40996599	41002729	FALSE	FALSE	TRUE	RAD21_HUVEC, RAD21_HUVEC, RAD21_HUVEC, CTCF_HUVEC, CTCF_HUVEC, CTCF_HUVEC, CTCF_HUVEC, CTCF_HUVEC, CTCF_HUVEC, CTCF_HUVEC, CTCF_HPAF, CTCF_HPAF, CTCF_HCM, CTCF_HCM, CTCF_HCFaa, CTCF_HBMEC, CTCF_HBMEC, SMC1A_Coronary artery endothelial cells, STAG2_Coronary artery endothelial cells, STAG1_Coronary artery endothelial cells, CTCF_AoAF, CTCF_AoAF, 0	1	+	119916	92	3.103e-05	137	1.68071e-05
ABCA3	NM_001089	3.60801	0.739337	chr16	2390747	2325878	FALSE	FALSE	TRUE	HMGB1_HUVEC, MAX_HUVEC, CTCF_HUVEC, CTCF_HUVEC, CTCF_HUVEC, CTCF_HUVEC, CTCF_HUVEC, CTCF_HUVEC, CTCF_HUVEC, CTCF_HPAF, CTCF_HPAF, CTCF_HCM, CTCF_HCM, CTCF_HCFaa, CTCF_HBMEC, CTCF_HBMEC, ERG_HAEC, RELA_HAEC, SMC1A_Coronary artery endothelial cells, STAG1_Coronary artery endothelial cells, CTCF_AoAF, CTCF_AoAF, 0	1	-	CCNF	NM_001323538	2.81405	1.57882	chr16	2479391	2508855	TRUE	TRUE	TRUE	CTCF_HBMEC, STAG2_Coronary artery endothelial cells, 0	1	+	88644	158	3.55271e-15	186	3.11738e-07
ABCA3	NM_001089	3.60801	0.739337	chr16	2390747	2325878	FALSE	FALSE	TRUE	HMGB1_HUVEC, MAX_HUVEC, CTCF_HUVEC, CTCF_HUVEC, CTCF_HUVEC, CTCF_HUVEC, CTCF_HUVEC, CTCF_HUVEC, CTCF_HUVEC, CTCF_HPAF, CTCF_HPAF, CTCF_HCM, CTCF_HCM, CTCF_HCFaa, CTCF_HBMEC, CTCF_HBMEC, ERG_HAEC, RELA_HAEC, SMC1A_Coronary artery endothelial cells, STAG1_Coronary artery endothelial cells, CTCF_AoAF, CTCF_AoAF, 0	1	-	TBC1D24	NM_001199107	2.65293	2.9762	chr16	2525146	2555734	TRUE	TRUE	TRUE	CTCF_HUVEC, CTCF_HUVEC, CTCF_HUVEC, RELA_HAEC, 0	1	+	134399	92	9.28804e-06	114	9.04835e-05
ABCB5	NM_001163941	0	0	chr7	20655244	20796637	FALSE	FALSE	FALSE	0	1	+	TWISTNB	NM_001002926	2.04327	1.32271	chr7	19748660	19735084	TRUE	TRUE	TRUE	NFATC1_HUVEC, RELA_HUVEC, FOS_HUVEC, MAX_HUVEC, CTCF_HUVEC, Epitope tags_HUVEC, CTCF_HUVEC, CTCF_HUVEC, FOS_HUVEC, CTCF_HUVEC, CTCF_HUVEC, CTCF_HUVEC, CTCF_HUVEC, CTCF_HPAF, CTCF_HPAF, CTCF_HCM, CTCF_HCM, CTCF_HCFaa, CTCF_HBMEC, CTCF_HBMEC, RELA_HAEC, RELA_HAEC, RELA_HAEC, RELA_HAEC, RELA_HAEC, STAG1_Coronary artery endothelial cells, CTCF_AoAF, CTCF_AoAF, 0	1	-	906584	45	9.30589e-13	62	0
ABCB5	NM_001163941	0	0	chr7	20655244	20796637	FALSE	FALSE	FALSE	0	1	+	TMEM196	NM_152774	0	0	chr7	19812404	19758937	FALSE	FALSE	TRUE	0	1	-	842840	59	0	54	9.32587e-15
ABCB9	NM_001243014	2.8936	2.25515	chr12	123451056	123405497	TRUE	TRUE	TRUE	EP300_HUVEC, EP300_HUVEC, RELA_HAEC, RELA_HAEC, RELA_HAEC, JUN_HAEC, 0	1	-	OGFOD2	NM_001304834	1.78857	2.22091	chr12	123459249	123464588	TRUE	TRUE	TRUE	NFE2L2_HAEC, NFE2L2_HAEC, RELA_HAEC, JUN_HAEC, 0	1	+	8193	360	0	488	0
ABCC11	NM_033151	0	0	chr16	48266182	48200821	FALSE	FALSE	TRUE	RAD21_HUVEC, CTCF_HUVEC, CTCF_HUVEC, CTCF_HUVEC, CTCF_HUVEC, CTCF_HUVEC, CTCF_HPAF, CTCF_HPAF, CTCF_HCM, CTCF_HCM, CTCF_HCFaa, CTCF_HBMEC, CTCF_HBMEC, SMC1A_Coronary artery endothelial cells, STAG1_Coronary artery endothelial cells, CTCF_AoAF, 0	1	-	DNAJA2	NM_005880	1.97559	2.16382	chr16	47007625	46989273	TRUE	TRUE	TRUE	HMGB1_HUVEC, 0	1	-	1258557	20	7.74383e-05	22	0.000104374
ABCC11	NM_032583	0	0	chr16	48269088	48200821	FALSE	FALSE	TRUE	0	1	-	DNAJA2	NM_005880	1.97559	2.16382	chr16	47007625	46989273	TRUE	TRUE	TRUE	HMGB1_HUVEC, 0	1	-	1261463	17	0.000113572	20	0.000230494
ABCC12	NM_033226	0	0	chr16	48180681	48116883	FALSE	FALSE	FALSE	0	1	-	AC140542.2	ENST00000570024.1	NA	NA	chr16	47921041	47883224	FALSE	FALSE	FALSE	0	1	-	259640	47	0.0003278	73	0.00050689
ABCC12	NM_033226	0	0	chr16	48180681	48116883	FALSE	FALSE	FALSE	0	1	-	ITFG1	NM_001305002	3.59435	2.18555	chr16	47495185	47188298	TRUE	TRUE	TRUE	TAL1_Primary endothelial cells, 0	1	-	685496	46	1.27365e-10	49	2.49589e-06
ABCC12	NM_033226	0	0	chr16	48180681	48116883	FALSE	FALSE	FALSE	0	1	-	DNAJA2	NM_005880	1.97559	2.16382	chr16	47007625	46989273	TRUE	TRUE	TRUE	HMGB1_HUVEC, 0	1	-	1173056	42	4.44089e-16	70	0
ABCC12	NM_033226	0	0	chr16	48180681	48116883	FALSE	FALSE	FALSE	0	1	-	NETO2	NM_001201477	0.85544	0.88892	chr16	47177936	47115430	TRUE	TRUE	TRUE	CTCF_HUVEC, CTCF_HUVEC, CTCF_HUVEC, CTCF_HPAF, CTCF_HPAF, CTCF_HCM, CTCF_HCFaa, CTCF_HBMEC, CTCF_HBMEC, SMC1A_Coronary artery endothelial cells, STAG1_Coronary artery endothelial cells, 0	1	-	1002745	67	0	59	2.11076e-12
ABCC9	NM_020297	0.607138	0.452913	chr12	22089628	21950323	FALSE	FALSE	FALSE	0	1	-	KCNJ8	NM_004982	0.634335	0.330423	chr12	21927755	21917888	TRUE	TRUE	FALSE	CTCF_HBMEC, 0	1	-	161873	109	1.01182e-10	128	5.09059e-08
ABCD2	NM_005164	0	0	chr12	40013843	39945021	TRUE	TRUE	TRUE	0	1	-	C12orf40	NM_001319247	0	0	chr12	40019968	40085989	FALSE	FALSE	FALSE	0	1	+	6125	412	0	614	0
ABCD2	NM_005164	0	0	chr12	40013843	39945021	TRUE	TRUE	TRUE	0	1	-	RP11-123O10.3	ENST00000538008.5	0	0	chr12	67490064	67471405	FALSE	FALSE	TRUE	0	1	-	27476221	9	0.000988007	6	8.18037e-05
ABCF3	NM_001351298	1.74987	0.964049	chr3	183903862	183911795	TRUE	TRUE	TRUE	MAX_HUVEC, RELA_HAEC, JUN_HAEC, SMC1A_Coronary artery endothelial cells, 0	1	+	AP2M1	NM_001025205	108.133	84.977	chr3	183892633	183901879	TRUE	TRUE	TRUE	ETS1_HUVEC, ETS1_HUVEC, ETS1_HUVEC, ETS1_HUVEC, ETS1_HUVEC, ETS1_HUVEC, ETS1_HUVEC, ETS1_HUVEC, ETS1_HUVEC, ETS1_HUVEC, RELA_HAEC, 0	1	+	11229	260	0	322	0
ABHD10	NM_001272069	3.68798	2.7133	chr3	111697722	111712215	TRUE	TRUE	TRUE	NFATC1_HUVEC, NFATC1_HUVEC, 0	1	+	PHLDB2	NM_001134437	5.14698	1.95765	chr3	111451326	111695364	FALSE	FALSE	FALSE	0	1	+	246396	108	7.50511e-14	146	5.26246e-14
ABHD10	NM_001272069	3.68798	2.7133	chr3	111697722	111712215	TRUE	TRUE	TRUE	NFATC1_HUVEC, NFATC1_HUVEC, 0	1	+	PLCXD2	NM_001185106	0.308058	0.090232	chr3	111393522	111565294	TRUE	TRUE	TRUE	0	1	+	304200	65	9.27919e-08	72	1.94932e-05
ABHD12B	NM_001206673	0.322972	0	chr14	51338877	51371688	FALSE	FALSE	FALSE	EZH2_HUVEC, 0	1	+	NIN	NM_020921	2.47409	1.37424	chr14	51297839	51186480	TRUE	TRUE	TRUE	HMGB1_HUVEC, 0	1	-	41038	147	3.92276e-05	201	0.000289136
ABHD4	NM_022060	13.388	10.5529	chr14	23067146	23081265	TRUE	TRUE	TRUE	CTCF_HPAF, CTCF_HPAF, CTCF_HCFaa, CTCF_HBMEC, 0	1	+	DAD1	NM_001344	11.1079	7.34277	chr14	23058143	23033806	TRUE	TRUE	TRUE	CTCF_HUVEC, CTCF_HUVEC, CTCF_HUVEC, CTCF_HUVEC, CTCF_HPAF, CTCF_HPAF, CTCF_HCM, CTCF_HCM, CTCF_HCFaa, CTCF_HBMEC, JUN_HAEC, 0	1	-	9003	448	0	496	0
ABI1	NM_001012750	6.3858	0.587659	chr10	27150016	27035524	TRUE	TRUE	TRUE	NFATC1_HUVEC, NFATC1_HUVEC, CTCF_HUVEC, CTCF_HUVEC, CTCF_HUVEC, CTCF_HUVEC, CTCF_HUVEC, CTCF_HPAF, CTCF_HPAF, CTCF_HCM, CTCF_HCM, CTCF_HCFaa, CTCF_HBMEC, CTCF_HBMEC, RELA_HAEC, RELA_HAEC, RELA_HAEC, RELA_HAEC, SMC1A_Coronary artery endothelial cells, STAG2_Coronary artery endothelial cells, CTCF_AoAF, CTCF_AoAF, 0	1	-	PDSS1	NM_001321978	0	0	chr10	26986352	27035726	TRUE	TRUE	TRUE	HMGB1_HUVEC, Epitope tags_HUVEC, 0	1	+	163664	88	3.04773e-07	83	0.000723906
ABL1	NM_007313	12.7357	12.6757	chr9	133589267	133763062	TRUE	TRUE	TRUE	TAL1_Primary endothelial cells, Epitope tags_HUVEC, 0	1	+	ABL1	NM_005157	12.7357	12.6757	chr9	133710641	133763062	TRUE	TRUE	TRUE	HMGB1_HUVEC, FOS_HUVEC, Epitope tags_HUVEC, JUN_HAEC, JUN_HAEC, 0	1	+	121374	169	0	136	1.6467e-06
ABL1	NM_007313	12.7357	12.6757	chr9	133589267	133763062	TRUE	TRUE	TRUE	TAL1_Primary endothelial cells, Epitope tags_HUVEC, 0	1	+	EXOSC2	NM_001282708	1.04495	0.488631	chr9	133569146	133580281	TRUE	TRUE	TRUE	NFATC1_HUVEC, CTCF_HUVEC, CTCF_HUVEC, CTCF_HUVEC, CTCF_HUVEC, CTCF_HBMEC, CTCF_HBMEC, RELA_HAEC, RELA_HAEC, 0	1	+	20121	231	1.49244e-06	290	4.93716e-05
ABL1	NM_007313	12.7357	12.6757	chr9	133589267	133763062	TRUE	TRUE	TRUE	TAL1_Primary endothelial cells, Epitope tags_HUVEC, 0	1	+	FIBCD1	NM_032843	0.464926	1.06678	chr9	133814455	133777824	FALSE	FALSE	TRUE	RAD21_HUVEC, CTCF_HUVEC, CTCF_HUVEC, CTCF_HPAF, CTCF_HCM, CTCF_HCFaa, CTCF_HBMEC, SMC1A_Coronary artery endothelial cells, STAG2_Coronary artery endothelial cells, STAG1_Coronary artery endothelial cells, 0	1	-	225188	57	0.00051055	105	1.08448e-06
ABL1	NM_007313	12.7357	12.6757	chr9	133589267	133763062	TRUE	TRUE	TRUE	TAL1_Primary endothelial cells, Epitope tags_HUVEC, 0	1	+	LAMC3	NM_006059	0	0	chr9	133884503	133968446	FALSE	FALSE	FALSE	CTCF_HUVEC, SMC1A_Coronary artery endothelial cells, 0	1	+	295236	48	0.000182725	62	0.000396203
ABL1	NM_007313	12.7357	12.6757	chr9	133589267	133763062	TRUE	TRUE	TRUE	TAL1_Primary endothelial cells, Epitope tags_HUVEC, 0	1	+	QRFP	NM_198180	0	0	chr9	133772199	133768814	FALSE	FALSE	FALSE	0	1	-	182932	107	1.94063e-11	106	3.0266e-06
ABL1	NM_005157	12.7357	12.6757	chr9	133710641	133763062	TRUE	TRUE	TRUE	HMGB1_HUVEC, FOS_HUVEC, Epitope tags_HUVEC, JUN_HAEC, JUN_HAEC, 0	1	+	ABL1	NM_007313	12.7357	12.6757	chr9	133589267	133763062	TRUE	TRUE	TRUE	TAL1_Primary endothelial cells, Epitope tags_HUVEC, 0	1	+	121374	169	0	136	1.6467e-06
ABL2	NM_001136000	4.09437	3.92528	chr1	179112224	179068461	TRUE	TRUE	TRUE	TAL1_Primary endothelial cells, TAL1_Primary endothelial cells, NFATC1_HUVEC, NFATC1_HUVEC, JUN_HUVEC, EP300_HUVEC, NFE2L2_HAEC, JUN_HAEC, JUN_HAEC, EP300_Endothelial Cells, JUND_Coronary artery smooth muscle, 0	1	-	RABGAP1L	NM_014857	1.16708	0.732892	chr1	174128551	174927327	TRUE	TRUE	TRUE	RELA_HAEC, RELA_HAEC, 0	1	+	4983673	14	2.17231e-06	8	0.000130685
ABL2	NM_001136000	4.09437	3.92528	chr1	179112224	179068461	TRUE	TRUE	TRUE	TAL1_Primary endothelial cells, TAL1_Primary endothelial cells, NFATC1_HUVEC, NFATC1_HUVEC, JUN_HUVEC, EP300_HUVEC, NFE2L2_HAEC, JUN_HAEC, JUN_HAEC, EP300_Endothelial Cells, JUND_Coronary artery smooth muscle, 0	1	-	FCRLA	NM_001184866	0	0.738701	chr1	161676761	161684142	TRUE	TRUE	TRUE	JUN_HAEC, JUND_Coronary artery smooth muscle, JUN_Coronary artery smooth muscle, 0	1	+	17435463	9	1.91076e-05	7	0.00054654
ABLIM1	NM_001322888	2.95174	3.74919	chr10	116286685	116190868	FALSE	FALSE	TRUE	TAL1_Primary endothelial cells, MAX_HUVEC, 0	1	-	ABLIM1	NM_001322884	2.95174	3.74919	chr10	116528028	116190868	FALSE	TRUE	TRUE	0	1	-	241343	64	2.14871e-05	80	8.74092e-05
ABLIM1	NM_001322888	2.95174	3.74919	chr10	116286685	116190868	FALSE	FALSE	TRUE	TAL1_Primary endothelial cells, MAX_HUVEC, 0	1	-	ABLIM1	NM_002313	2.95174	3.74919	chr10	116418058	116190868	FALSE	FALSE	FALSE	0	1	-	131373	143	4.95826e-13	178	1.33988e-10
ABLIM1	NM_001322888	2.95174	3.74919	chr10	116286685	116190868	FALSE	FALSE	TRUE	TAL1_Primary endothelial cells, MAX_HUVEC, 0	1	-	ABLIM1	NM_001003407	2.95174	3.74919	chr10	116444762	116190868	TRUE	TRUE	TRUE	TAL1_Primary endothelial cells, TAL1_Primary endothelial cells, JUN_HUVEC, Epitope tags_HUVEC, NFE2L2_HAEC, JUN_HAEC, 0	1	-	158077	65	0.000768542	96	0.000271396
ABLIM1	NM_001322888	2.95174	3.74919	chr10	116286685	116190868	FALSE	FALSE	TRUE	TAL1_Primary endothelial cells, MAX_HUVEC, 0	1	-	FAM160B1	NM_020940	1.3195	1.01295	chr10	116581502	116624474	TRUE	TRUE	TRUE	TAL1_Primary endothelial cells, TAL1_Primary endothelial cells, HMGB1_HUVEC, CTCF_HUVEC, CTCF_HUVEC, CTCF_HUVEC, CTCF_HBMEC, SMC1A_Coronary artery endothelial cells, STAG2_Coronary artery endothelial cells, STAG1_Coronary artery endothelial cells, CTCF_AoAF, CTCF_AoAF, 0	1	+	294817	65	1.77465e-07	76	9.54331e-06
ABLIM1	NM_001322888	2.95174	3.74919	chr10	116286685	116190868	FALSE	FALSE	TRUE	TAL1_Primary endothelial cells, MAX_HUVEC, 0	1	-	RP11-106M7.1	ENST00000436932.1	0	0	chr10	116524546	116539662	FALSE	FALSE	FALSE	0	1	+	237861	88	2.40416e-08	124	5.21176e-09
ABLIM1	NM_002313	2.95174	3.74919	chr10	116418058	116190868	FALSE	FALSE	FALSE	0	1	-	ABLIM1	NM_001322888	2.95174	3.74919	chr10	116286685	116190868	FALSE	FALSE	TRUE	TAL1_Primary endothelial cells, MAX_HUVEC, 0	1	-	131373	143	4.95826e-13	178	1.33988e-10
ABLIM1	NM_001003407	2.95174	3.74919	chr10	116444762	116190868	TRUE	TRUE	TRUE	TAL1_Primary endothelial cells, TAL1_Primary endothelial cells, JUN_HUVEC, Epitope tags_HUVEC, NFE2L2_HAEC, JUN_HAEC, 0	1	-	ABLIM1	NM_001322888	2.95174	3.74919	chr10	116286685	116190868	FALSE	FALSE	TRUE	TAL1_Primary endothelial cells, MAX_HUVEC, 0	1	-	158077	65	0.000768542	96	0.000271396
ABLIM1	NM_001322884	2.95174	3.74919	chr10	116528028	116190868	FALSE	TRUE	TRUE	0	1	-	ABLIM1	NM_001322888	2.95174	3.74919	chr10	116286685	116190868	FALSE	FALSE	TRUE	TAL1_Primary endothelial cells, MAX_HUVEC, 0	1	-	241343	64	2.14871e-05	80	8.74092e-05
ABLIM3	NM_001301015	19.07	22.1321	chr5	148521009	148640001	TRUE	TRUE	TRUE	TAL1_Primary endothelial cells, MAX_HUVEC, CTCF_HUVEC, CTCF_HUVEC, CTCF_HUVEC, CTCF_HUVEC, CTCF_HUVEC, CTCF_HUVEC, CTCF_HUVEC, CTCF_HPAF, CTCF_HPAF, CTCF_HCM, CTCF_HCM, CTCF_HCFaa, CTCF_HBMEC, CTCF_HBMEC, SMC1A_Coronary artery endothelial cells, STAG2_Coronary artery endothelial cells, STAG1_Coronary artery endothelial cells, CTCF_AoAF, 0	1	+	RBM27	NM_018989	3.9357	2.7527	chr5	145583162	145668784	TRUE	TRUE	TRUE	GATA2_HUVEC, GATA2_HUVEC, GATA2_HUVEC, IRF1_HAEC, STAG2_Coronary artery endothelial cells, 0	1	+	2937847	9	0.000957523	14	7.22234e-08
ABLIM3	NM_001301015	19.07	22.1321	chr5	148521009	148640001	TRUE	TRUE	TRUE	TAL1_Primary endothelial cells, MAX_HUVEC, CTCF_HUVEC, CTCF_HUVEC, CTCF_HUVEC, CTCF_HUVEC, CTCF_HUVEC, CTCF_HUVEC, CTCF_HUVEC, CTCF_HPAF, CTCF_HPAF, CTCF_HCM, CTCF_HCM, CTCF_HCFaa, CTCF_HBMEC, CTCF_HBMEC, SMC1A_Coronary artery endothelial cells, STAG2_Coronary artery endothelial cells, STAG1_Coronary artery endothelial cells, CTCF_AoAF, 0	1	+	AFAP1L1	NM_001323063	2.7203	6.51581	chr5	148651400	148691938	TRUE	TRUE	TRUE	HMGB1_HUVEC, 0	1	+	130391	102	5.48002e-07	154	4.04669e-08
ABT1	NM_013375	2.11187	1.57652	chr6	26597170	26600277	TRUE	TRUE	TRUE	TAL1_Primary endothelial cells, TAL1_Primary endothelial cells, NFATC1_HUVEC, EP300_HUVEC, EP300_HUVEC, FOS_HUVEC, JUN_HUVEC, CTCF_HUVEC, Epitope tags_HUVEC, Epitope tags_HUVEC, CTCF_HUVEC, CTCF_HUVEC, FOS_HUVEC, CTCF_HUVEC, CTCF_HUVEC, CTCF_HUVEC, CTCF_HUVEC, CTCF_HPAF, CTCF_HPAF, CTCF_HCM, CTCF_HCM, CTCF_HCFaa, CTCF_HBMEC, CTCF_HBMEC, NFE2L2_HAEC, NFE2L2_HAEC, RELA_HAEC, RELA_HAEC, RELA_HAEC, R…	1	+	ZKSCAN8	NM_001278119	29.5973	20.0759	chr6	28109687	28127250	TRUE	TRUE	TRUE	NFATC1_HUVEC, Epitope tags_HUVEC, 0	1	+	1512517	18	0.000292491	24	7.60292e-06
ABTB1	NM_032548	0.850874	0.373272	chr3	127391780	127399769	TRUE	TRUE	TRUE	JUN_HAEC, 0	1	+	SEC61A1	NM_013336	66.8638	66.707	chr3	127771211	127790526	TRUE	TRUE	TRUE	HMGB1_HUVEC, RELA_HAEC, RELA_HAEC, JUN_HAEC, 0	1	+	379431	43	0.000129681	62	5.81919e-05
AC002064.5	ENST00000445784.1	0	0	chr7	89941809	89951906	FALSE	FALSE	TRUE	CTCF_HUVEC, CTCF_HUVEC, 0	1	+	CLDN12	NM_001185072	7.99771	0.18036	chr7	90032647	90045268	TRUE	TRUE	TRUE	TAL1_Primary endothelial cells, TAL1_Primary endothelial cells, ETS1_HUVEC, ETS1_HUVEC, ETS1_HUVEC, CEBPD_HAEC, 0	1	+	90838	116	2.47596e-06	167	4.66108e-06
AC002064.5	ENST00000445784.1	0	0	chr7	89941809	89951906	FALSE	FALSE	TRUE	CTCF_HUVEC, CTCF_HUVEC, 0	1	+	STEAP2	NM_001244944	4.56297	2.91978	chr7	89840999	89866992	TRUE	TRUE	TRUE	CTCF_HUVEC, CTCF_HUVEC, CTCF_HUVEC, CTCF_HUVEC, CTCF_HPAF, CTCF_HPAF, CTCF_HCM, CTCF_HCM, CTCF_HCFaa, CTCF_HBMEC, CTCF_HBMEC, SMC1A_Coronary artery endothelial cells, STAG2_Coronary artery endothelial cells, STAG1_Coronary artery endothelial cells, CTCF_AoAF, CTCF_AoAF, 0	1	+	100810	94	1.82499e-05	110	0.000658853
AC002480.2	ENST00000414116.1	0	0	chr7	22705152	22689578	TRUE	TRUE	TRUE	TAL1_Primary endothelial cells, TAL1_Primary endothelial cells, GATA2_HUVEC, GATA2_HUVEC, 0	1	-	rs17366136	n/a	NA	NA	chr7	22601126	22601127	TRUE	TRUE	TRUE	RAD21_HUVEC, CTCF_HUVEC, CTCF_HUVEC, CTCF_HUVEC, CTCF_HUVEC, CTCF_HUVEC, CTCF_HUVEC, CTCF_HUVEC, CTCF_HPAF, CTCF_HPAF, CTCF_HCM, CTCF_HCM, CTCF_HCFaa, CTCF_HBMEC, CTCF_HBMEC, RELA_HAEC, JUN_HAEC, JUN_HAEC, SMC1A_Coronary artery endothelial cells, STAG1_Coronary artery endothelial cells, CTCF_AoAF, 0	2	+	104026	116	6.78516e-08	145	3.88838e-06
AC002480.2	ENST00000414116.1	0	0	chr7	22705152	22689578	TRUE	TRUE	TRUE	TAL1_Primary endothelial cells, TAL1_Primary endothelial cells, GATA2_HUVEC, GATA2_HUVEC, 0	1	-	IL6	NM_000600	54.0739	176.323	chr7	22766760	22771621	TRUE	TRUE	TRUE	RAD21_HUVEC, RAD21_HUVEC, RAD21_HUVEC, FOS_HUVEC, CTCF_HUVEC, CTCF_HUVEC, FOS_HUVEC, CTCF_HUVEC, CTCF_HUVEC, CTCF_HPAF, CTCF_HPAF, CTCF_HCM, CTCF_HCM, CTCF_HCFaa, CTCF_HBMEC, CTCF_HBMEC, RELA_HAEC, RELA_HAEC, RELA_HAEC, RELA_HAEC, CEBPD_HAEC, JUND_Coronary artery smooth muscle, SMC1A_Coronary artery endothelial cells, STAG2_Coronary artery endothelial cells, STAG1_Coronary artery endothelial cell…	1	+	61608	120	3.0734e-05	157	0.000313529
AC003682.16	ENST00000599190.1	0	0	chr19	58136399	58138318	FALSE	FALSE	FALSE	0	1	+	ZNF416	NM_001353405	1.13391	1.05137	chr19	58090295	58082933	TRUE	TRUE	TRUE	ELK3_HUVEC, STAG2_Coronary artery endothelial cells, 0	1	-	46104	127	0.000469424	198	0.000363692
AC003682.16	ENST00000599190.1	0	0	chr19	58136399	58138318	FALSE	FALSE	FALSE	0	1	+	ZNF211	NM_001265597	1.0257	0.553545	chr19	58144534	58155414	TRUE	TRUE	TRUE	ETS1_HUVEC, ETS1_HUVEC, ETS1_HUVEC, ETS1_HUVEC, ETS1_HUVEC, ETS1_HUVEC, RELA_HAEC, 0	1	+	8135	250	0	245	0
AC004158.3	ENST00000624327.1	0.07976	0.104943	chr16	72463251	72567791	FALSE	FALSE	FALSE	0	1	+	rs7191888	n/a	NA	NA	chr16	73581057	73581058	FALSE	FALSE	FALSE	TAL1_Primary endothelial cells, 0	2	+	1117806	30	3.55265e-08	37	7.03239e-08
AC004158.3	ENST00000624327.1	0.07976	0.104943	chr16	72463251	72567791	FALSE	FALSE	FALSE	0	1	+	LINC01568	ENST00000555721.1	0	0	chr16	73420703	73455292	FALSE	FALSE	FALSE	0	1	+	957452	26	1.82512e-05	36	1.20314e-05
AC004901.1	ENST00000424359.1	0	0	chr7	46940530	46930222	FALSE	FALSE	TRUE	0	1	-	IGFBP3	NM_000598	7.83939	34.6708	chr7	45960871	45951843	TRUE	TRUE	TRUE	HMGB1_HUVEC, RAD21_HUVEC, RAD21_HUVEC, RAD21_HUVEC, GATA2_HUVEC, CTCF_HUVEC, CTCF_HUVEC, CTCF_HUVEC, CTCF_HUVEC, CTCF_HUVEC, CTCF_HUVEC, CTCF_HPAF, CTCF_HPAF, CTCF_HCM, CTCF_HCM, CTCF_HCFaa, CTCF_HBMEC, CTCF_HBMEC, SMC1A_Coronary artery endothelial cells, STAG2_Coronary artery endothelial cells, STAG1_Coronary artery endothelial cells, CTCF_AoAF, CTCF_AoAF, 0	1	-	979659	32	5.93881e-06	40	8.39144e-08
AC005498.3	ENST00000590579.5	0	0	chr19	57049787	57047524	TRUE	TRUE	TRUE	HMGB1_HUVEC, 0	1	-	ZSCAN5A	NM_001322062	2.03852	3.081	chr19	56741768	56732671	FALSE	FALSE	FALSE	JUND_Coronary artery smooth muscle, 0	1	-	308019	42	0.000968391	62	0.000288742
AC005537.2	ENST00000588324.1	0	0	chr7	43002942	42993733	FALSE	FALSE	TRUE	EP300_Cardiac progenitor cells, 0	1	-	rs10231619	n/a	NA	NA	chr7	43320593	43320594	FALSE	FALSE	FALSE	0	2	+	317651	49	9.09223e-05	94	1.13174e-08
AC005703.2	ENST00000453339.2	0	0	chr17	15182794	15179878	TRUE	TRUE	TRUE	JUND_Coronary artery smooth muscle, JUN_Coronary artery smooth muscle, 0	1	-	AC005703.3	ENST00000431343.1	0	0	chr17	15175607	15170777	FALSE	FALSE	TRUE	0	1	-	7187	425	0	582	0
AC005703.2	ENST00000453339.2	0	0	chr17	15182794	15179878	TRUE	TRUE	TRUE	JUND_Coronary artery smooth muscle, JUN_Coronary artery smooth muscle, 0	1	-	CDRT4	NM_001204477	0	0	chr17	15370925	15339331	FALSE	FALSE	TRUE	TAL1_Primary endothelial cells, TAL1_Primary endothelial cells, 0	1	-	188131	85	3.33757e-07	92	8.33175e-05
AC005703.3	ENST00000431343.1	0	0	chr17	15175607	15170777	FALSE	FALSE	TRUE	0	1	-	rs2906966	n/a	NA	NA	chr17	15331516	15331517	FALSE	FALSE	FALSE	0	2	+	155909	109	8.32628e-10	124	1.81111e-06
AC005703.3	ENST00000431343.1	0	0	chr17	15175607	15170777	FALSE	FALSE	TRUE	0	1	-	PMP22	NM_153322	64.5799	42.811	chr17	15164161	15133093	TRUE	TRUE	TRUE	HMGB1_HUVEC, CTCF_HUVEC, CTCF_HUVEC, CTCF_HUVEC, CTCF_HCM, CTCF_HBMEC, SMC1A_Coronary artery endothelial cells, STAG2_Coronary artery endothelial cells, STAG1_Coronary artery endothelial cells, CTCF_AoAF, 0	1	-	11446	335	4.88209e-12	435	0
AC005703.3	ENST00000431343.1	0	0	chr17	15175607	15170777	FALSE	FALSE	TRUE	0	1	-	TEKT3	NM_031898	0	0	chr17	15244958	15207128	FALSE	FALSE	TRUE	0	1	-	69351	143	1.44536e-07	186	1.63815e-05
AC005703.3	ENST00000431343.1	0	0	chr17	15175607	15170777	FALSE	FALSE	TRUE	0	1	-	AC005703.2	ENST00000453339.2	0	0	chr17	15182794	15179878	TRUE	TRUE	TRUE	JUND_Coronary artery smooth muscle, JUN_Coronary artery smooth muscle, 0	1	-	7187	425	0	582	0
AC005703.3	ENST00000431343.1	0	0	chr17	15175607	15170777	FALSE	FALSE	TRUE	0	1	-	CDRT4	NM_001204477	0	0	chr17	15370925	15339331	FALSE	FALSE	TRUE	TAL1_Primary endothelial cells, TAL1_Primary endothelial cells, 0	1	-	195318	137	0	198	0
AC005808.3	ENST00000444112.1	0	0	chr20	52224892	52251129	TRUE	TRUE	TRUE	TAL1_Primary endothelial cells, TAL1_Primary endothelial cells, JUN_HAEC, 0	1	+	rs56272928	n/a	NA	NA	chr20	52482741	52482742	TRUE	TRUE	TRUE	TAL1_Primary endothelial cells, 0	2	+	257849	61	5.52864e-05	88	1.33984e-05
AC007365.1	ENST00000417695.1	0	0	chr2	64834494	64843616	TRUE	FALSE	TRUE	HMGB1_HUVEC, CTCF_HUVEC, CTCF_HUVEC, SMC1A_Coronary artery endothelial cells, 0	1	+	AC007880.1	ENST00000445865.1	NA	NA	chr2	65090760	65073263	TRUE	TRUE	FALSE	0	1	-	256266	51	0.000913504	79	0.00010904
AC007365.3	ENST00000439964.1	0	0	chr2	64871745	64873832	TRUE	TRUE	TRUE	Epitope tags_HUVEC, JUND_Coronary artery smooth muscle, 0	1	+	AC007880.1	ENST00000445865.1	NA	NA	chr2	65090760	65073263	TRUE	TRUE	FALSE	0	1	-	219015	129	0	166	8.65974e-15
AC007557.3	ENST00000451711.1	0	0	chr2	217732734	217733879	FALSE	FALSE	FALSE	0	1	+	AC007563.1	ENST00000418591.1	0	0	chr2	217738655	217735163	FALSE	FALSE	FALSE	0	1	-	5921	284	0	484	0
AC007563.1	ENST00000418591.1	0	0	chr2	217738655	217735163	FALSE	FALSE	FALSE	0	1	-	TNP1	NM_003284	0	0	chr2	217724782	217724181	FALSE	FALSE	FALSE	0	1	-	13873	244	0	408	0
AC007563.1	ENST00000418591.1	0	0	chr2	217738655	217735163	FALSE	FALSE	FALSE	0	1	-	AC007557.3	ENST00000451711.1	0	0	chr2	217732734	217733879	FALSE	FALSE	FALSE	0	1	+	5921	284	0	484	0
AC007880.1	ENST00000445865.1	NA	NA	chr2	65090760	65073263	TRUE	TRUE	FALSE	0	1	-	SERTAD2	NM_014755	36.6025	32.7002	chr2	64881046	64858754	TRUE	TRUE	TRUE	NFATC1_HUVEC, HMGB1_HUVEC, CTCF_HPAF, CTCF_HPAF, CTCF_HCFaa, CTCF_HBMEC, RELA_HAEC, TCF21_Coronary artery smooth muscle, 0	1	-	209714	105	1.6311e-11	130	2.45597e-09
AC007880.1	ENST00000445865.1	NA	NA	chr2	65090760	65073263	TRUE	TRUE	FALSE	0	1	-	AFTPH	NM_001002243	0.547199	0.240014	chr2	64751438	64820138	TRUE	TRUE	TRUE	CTCF_HUVEC, CTCF_HUVEC, CTCF_HUVEC, CTCF_HUVEC, CTCF_HUVEC, CTCF_HUVEC, CTCF_HPAF, CTCF_HPAF, CTCF_HCM, CTCF_HCM, CTCF_HCFaa, CTCF_HBMEC, CTCF_HBMEC, RELA_HAEC, RELA_HAEC, RELA_HAEC, RELA_HAEC, JUN_HAEC, SMC1A_Coronary artery endothelial cells, STAG2_Coronary artery endothelial cells, STAG1_Coronary artery endothelial cells, CTCF_AoAF, 0	1	+	339322	75	4.63983e-11	83	1.53559e-07
AC007880.1	ENST00000445865.1	NA	NA	chr2	65090760	65073263	TRUE	TRUE	FALSE	0	1	-	AC007365.1	ENST00000417695.1	0	0	chr2	64834494	64843616	TRUE	FALSE	TRUE	HMGB1_HUVEC, CTCF_HUVEC, CTCF_HUVEC, SMC1A_Coronary artery endothelial cells, 0	1	+	256266	51	0.000913504	79	0.00010904
AC007880.1	ENST00000445865.1	NA	NA	chr2	65090760	65073263	TRUE	TRUE	FALSE	0	1	-	AC007365.3	ENST00000439964.1	0	0	chr2	64871745	64873832	TRUE	TRUE	TRUE	Epitope tags_HUVEC, JUND_Coronary artery smooth muscle, 0	1	+	219015	129	0	166	8.65974e-15
AC009961.3	ENST00000607836.1	0	0	chr2	160568946	160549711	TRUE	TRUE	TRUE	TAL1_Primary endothelial cells, TAL1_Primary endothelial cells, BRD4_HUVEC, NFATC1_HUVEC, NFATC1_HUVEC, RAD21_HUVEC, GATA2_HUVEC, Epitope tags_HUVEC, CTCF_HUVEC, CTCF_HUVEC, CTCF_HUVEC, CTCF_HUVEC, CTCF_HPAF, CTCF_HPAF, CTCF_HCM, CTCF_HCFaa, CTCF_HBMEC, CTCF_HBMEC, RELA_HAEC, RELA_HAEC, SMC1A_Coronary artery endothelial cells, STAG2_Coronary artery endothelial cells, STAG1_Coronary artery endothe…	1	-	WDSUB1	NM_152528	2.73456	3.41353	chr2	160143310	160092303	TRUE	TRUE	TRUE	RELA_HAEC, RELA_HAEC, 0	1	-	425636	38	0.000203793	58	6.13461e-06
AC010987.6	ENST00000457448.1	NA	NA	chr2	68052694	68023185	TRUE	TRUE	TRUE	TAL1_Primary endothelial cells, TAL1_Primary endothelial cells, FOS_HUVEC, GATA2_HUVEC, JUN_HUVEC, FOS_HUVEC, NFE2L2_HAEC, JUNB_HAEC, JUN_HAEC, JUN_HAEC, JUND_Coronary artery smooth muscle, JUN_Coronary artery smooth muscle, EP300_Cardiac progenitor cells, 0	1	-	MEIS1	NM_002398	3.65487	3.8557	chr2	66662531	66799891	TRUE	TRUE	TRUE	JUN_Coronary artery smooth muscle, 0	1	+	1390163	21	0.000266269	26	7.32661e-05
AC011196.3	ENST00000451816.2	0	0	chr15	26903910	26902176	FALSE	FALSE	FALSE	0	1	-	GABRB3	NM_001191321	0	0	chr15	26874325	26788693	FALSE	FALSE	FALSE	0	1	-	29585	160	5.35935e-05	250	0.000592395
AC011525.2	ENST00000562167.1	0	0	chr19	32086626	32078945	FALSE	FALSE	FALSE	0	1	-	LINC01533	ENST00000588694.5	0	0	chr19	32516800	32530763	FALSE	FALSE	FALSE	0	1	+	430174	36	0.000463401	58	6.13461e-06
AC011747.4	ENST00000454224.1	NA	NA	chr2	8723922	8699962	FALSE	FALSE	TRUE	0	1	-	AC013460.1	ENST00000435062.6	0	0	chr2	7561395	7590385	FALSE	FALSE	FALSE	0	1	+	1162527	21	0.000147463	38	1.02273e-09
AC013460.1	ENST00000435062.6	0	0	chr2	7561395	7590385	FALSE	FALSE	FALSE	0	1	+	AC011747.4	ENST00000454224.1	NA	NA	chr2	8723922	8699962	FALSE	FALSE	TRUE	0	1	-	1162527	21	0.000147463	38	1.02273e-09
AC013460.1	ENST00000435062.6	0	0	chr2	7561395	7590385	FALSE	FALSE	FALSE	0	1	+	ID2	NM_002166	7.63812	7.54871	chr2	8822112	8824583	TRUE	TRUE	TRUE	NFATC1_HUVEC, NFATC1_HUVEC, Epitope tags_HUVEC, 0	1	+	1260717	32	5.55112e-15	41	0
AC013460.1	ENST00000435062.6	0	0	chr2	7561395	7590385	FALSE	FALSE	FALSE	0	1	+	AC092580.3	ENST00000414654.1	0	0	chr2	7812377	7811734	FALSE	FALSE	FALSE	CTCF_HUVEC, CTCF_HUVEC, CTCF_HPAF, CTCF_HPAF, CTCF_HCM, CTCF_HCFaa, CTCF_HBMEC, CTCF_HBMEC, 0	1	-	250982	87	3.05186e-09	119	1.53073e-09
AC016682.1	ENST00000437118.1	NA	NA	chr2	151027936	151157594	TRUE	TRUE	FALSE	0	1	+	MMADHC	NM_015702	0	0.208317	chr2	150444330	150426146	TRUE	TRUE	TRUE	NFATC1_HUVEC, HMGB2_HUVEC, Epitope tags_HUVEC, 0	1	-	583606	61	1.68421e-13	72	2.33147e-15
AC017048.1	ENST00000412153.1	0	0	chr2	177372430	177370972	FALSE	FALSE	TRUE	0	1	-	HOXD3	NM_006898	0	0	chr2	177028804	177037826	FALSE	FALSE	FALSE	0	1	+	343626	40	0.00073282	69	1.63226e-05
AC026904.1	ENST00000430626.1	0	0.232653	chr8	49502960	49507181	TRUE	TRUE	TRUE	FOS_HUVEC, JUN_HUVEC, FOS_HUVEC, JUND_Coronary artery smooth muscle, JUN_Coronary artery smooth muscle, TCF21_Coronary artery smooth muscle, EP300_Cardiac progenitor cells, 0	1	+	SNAI2	NM_003068	58.5317	31.7387	chr8	49833999	49830238	TRUE	TRUE	TRUE	GATA2_HUVEC, CTCF_HUVEC, CTCF_HUVEC, CTCF_HPAF, CTCF_HPAF, CTCF_HCM, CTCF_HCFaa, CTCF_HBMEC, CTCF_HBMEC, STAG1_Coronary artery endothelial cells, CTCF_AoAF, 0	1	-	331039	115	0	106	8.18723e-12
AC034110.1	ENST00000611889.1	NA	NA	chr18	74401985	74405592	FALSE	FALSE	FALSE	0	1	+	C18orf65	ENST00000622985.1	0.172404	0	chr18	74207476	74210045	TRUE	TRUE	TRUE	0	1	+	194509	82	5.10063e-07	86	0.000208857
AC034110.1	ENST00000611889.1	NA	NA	chr18	74401985	74405592	FALSE	FALSE	FALSE	0	1	+	LINC00908	ENST00000578613.5	0	0	chr18	74240611	74271783	FALSE	FALSE	TRUE	0	1	+	161374	76	1.30813e-05	143	7.88448e-10
AC034110.1	ENST00000611889.1	NA	NA	chr18	74401985	74405592	FALSE	FALSE	FALSE	0	1	+	C18orf63	NM_001174123	0	0	chr18	71983109	72026422	TRUE	TRUE	TRUE	0	1	+	2418876	16	3.5328e-06	21	1.17993e-10
AC058791.1	ENST00000432045.6	1.43312	0.669904	chr7	130598069	130561567	TRUE	TRUE	TRUE	TAL1_Primary endothelial cells, TAL1_Primary endothelial cells, RELA_HUVEC, RELA_HUVEC, RELA_HUVEC, FOS_HUVEC, MAX_HUVEC, GATA2_HUVEC, JUN_HUVEC, MYC_HUVEC, Epitope tags_HUVEC, Epitope tags_HUVEC, MYC_HUVEC, FOS_HUVEC, FOS_HUVEC, GATA2_HUVEC, NFE2L2_HAEC, NFE2L2_HAEC, RELA_HAEC, RELA_HAEC, RELA_HAEC, RELA_HAEC, RELA_HAEC, JUN_HAEC, JUN_HAEC, JUND_Coronary artery smooth muscle, TCF21_Coronary arte…	1	-	KLHDC10	NM_014997	1.94489	1.32603	chr7	129710348	129775560	TRUE	TRUE	TRUE	RAD21_HUVEC, RAD21_HUVEC, RAD21_HUVEC, CTCF_HUVEC, CTCF_HUVEC, CTCF_HUVEC, CTCF_HUVEC, CTCF_HUVEC, CTCF_HUVEC, CTCF_HUVEC, CTCF_HPAF, CTCF_HPAF, CTCF_HCM, CTCF_HCM, CTCF_HCFaa, CTCF_HBMEC, CTCF_HBMEC, NFE2L2_HAEC, RELA_HAEC, RELA_HAEC, RELA_HAEC, JUN_HAEC, SMC1A_Coronary artery endothelial cells, STAG2_Coronary artery endothelial cells, STAG1_Coronary artery endothelial cells, CTCF_AoAF, CTCF_AoA…	1	+	887721	23	0.000617789	27	0.000238692
AC064875.2	ENST00000425974.5	0	0	chr2	13147138	13106909	FALSE	FALSE	TRUE	RAD21_HUVEC, RAD21_HUVEC, RAD21_HUVEC, CTCF_HUVEC, Epitope tags_HUVEC, Epitope tags_HUVEC, CTCF_HUVEC, CTCF_HUVEC, CTCF_HUVEC, CTCF_HUVEC, CTCF_HUVEC, CTCF_HUVEC, CTCF_HPAF, CTCF_HPAF, CTCF_HCM, CTCF_HCM, CTCF_HCFaa, CTCF_HBMEC, CTCF_HBMEC, SMC1A_Coronary artery endothelial cells, STAG2_Coronary artery endothelial cells, STAG1_Coronary artery endothelial cells, CTCF_AoAF, 0	1	-	TRIB2	NM_021643	9.49533	6.35978	chr2	12856997	12882858	TRUE	TRUE	TRUE	TAL1_Primary endothelial cells, RELA_HUVEC, RAD21_HUVEC, CTCF_HUVEC, Epitope tags_HUVEC, Epitope tags_HUVEC, CTCF_HUVEC, CTCF_HUVEC, CTCF_HUVEC, CTCF_HUVEC, CTCF_HPAF, CTCF_HPAF, CTCF_HCM, CTCF_HCM, CTCF_HCFaa, CTCF_HBMEC, CTCF_HBMEC, JUND_Coronary artery smooth muscle, SMC1A_Coronary artery endothelial cells, STAG2_Coronary artery endothelial cells, STAG1_Coronary artery endothelial cells, 0	1	+	290141	91	5.50671e-14	114	6.34459e-12
AC064875.2	ENST00000425974.5	0	0	chr2	13147138	13106909	FALSE	FALSE	TRUE	RAD21_HUVEC, RAD21_HUVEC, RAD21_HUVEC, CTCF_HUVEC, Epitope tags_HUVEC, Epitope tags_HUVEC, CTCF_HUVEC, CTCF_HUVEC, CTCF_HUVEC, CTCF_HUVEC, CTCF_HUVEC, CTCF_HUVEC, CTCF_HPAF, CTCF_HPAF, CTCF_HCM, CTCF_HCM, CTCF_HCFaa, CTCF_HBMEC, CTCF_HBMEC, SMC1A_Coronary artery endothelial cells, STAG2_Coronary artery endothelial cells, STAG1_Coronary artery endothelial cells, CTCF_AoAF, 0	1	-	MIR3681HG	ENST00000429878.1	0	0	chr2	11988747	12006410	FALSE	FALSE	FALSE	0	1	+	1158391	30	9.46841e-08	53	4.44089e-16
AC067956.1	ENST00000414512.1	0	0	chr2	221315399	221569286	FALSE	FALSE	FALSE	0	1	+	EPHA4	NM_001304537	3.01941	2.24863	chr2	222437078	222282746	TRUE	TRUE	TRUE	TAL1_Primary endothelial cells, NFATC1_HUVEC, NFATC1_HUVEC, RAD21_HUVEC, RAD21_HUVEC, RAD21_HUVEC, CTCF_HUVEC, CTCF_HUVEC, CTCF_HUVEC, CTCF_HUVEC, CTCF_HUVEC, CTCF_HUVEC, CTCF_HUVEC, CTCF_HPAF, CTCF_HPAF, CTCF_HCM, CTCF_HCM, CTCF_HCFaa, CTCF_HBMEC, CTCF_HBMEC, RELA_HAEC, SMC1A_Coronary artery endothelial cells, STAG2_Coronary artery endothelial cells, STAG1_Coronary artery endothelial cells, CTCF…	1	-	1121679	40	5.88418e-15	28	0.000144083
AC068138.1	ENST00000423838.1	0	0	chr2	227050087	227044759	TRUE	TRUE	TRUE	EP300_Cardiac progenitor cells, 0	1	-	RHBDD1	NM_001349069	17.1616	7.07511	chr2	227664874	227863923	TRUE	TRUE	TRUE	0	1	+	614787	37	7.82902e-06	57	5.35331e-10
AC068138.1	ENST00000423838.1	0	0	chr2	227050087	227044759	TRUE	TRUE	TRUE	EP300_Cardiac progenitor cells, 0	1	-	IRS1	NM_005544	8.05468	19.2621	chr2	227663506	227596032	TRUE	TRUE	TRUE	CTCF_HPAF, CTCF_HPAF, CTCF_HCM, CTCF_HCFaa, CTCF_HBMEC, 0	1	-	613419	103	0	75	0
AC073130.1	ENST00000457033.5	0	0	chr7	115926718	115915659	FALSE	FALSE	TRUE	FOS_HUVEC, JUN_HUVEC, JUN_HAEC, 0	1	-	CAV2	NM_001206747	4.1423	2.75097	chr7	116139654	116148595	TRUE	TRUE	TRUE	HMGB1_HUVEC, Epitope tags_HUVEC, 0	1	+	212936	61	0.000196717	90	6.45883e-05
AC074391.1	ENST00000377977.3	0	0	chr2	65663863	65919319	TRUE	TRUE	TRUE	Epitope tags_HUVEC, CEBPD_HAEC, TCF21_Coronary artery smooth muscle, 0	1	+	SPRED2	NM_001128210	48.1187	39.7278	chr2	65593931	65537984	TRUE	TRUE	TRUE	TAL1_Primary endothelial cells, TAL1_Primary endothelial cells, FOS_HUVEC, JUN_HUVEC, FOS_HUVEC, FOS_HUVEC, NFE2L2_HAEC, NFE2L2_HAEC, RELA_HAEC, RELA_HAEC, RELA_HAEC, JUNB_HAEC, JUN_HAEC, JUN_HAEC, JUND_Coronary artery smooth muscle, JUN_Coronary artery smooth muscle, TCF21_Coronary artery smooth muscle, EP300_Cardiac progenitor cells, 0	1	-	69932	253	0	255	9.02845e-10
AC078941.1	ENST00000433133.5	NA	NA	chr2	67442451	67350488	FALSE	FALSE	TRUE	RAD21_HUVEC, RAD21_HUVEC, RAD21_HUVEC, CTCF_HUVEC, CTCF_HUVEC, CTCF_HUVEC, CTCF_HUVEC, CTCF_HUVEC, CTCF_HUVEC, CTCF_HUVEC, CTCF_HPAF, CTCF_HPAF, CTCF_HCM, CTCF_HCM, CTCF_HCFaa, CTCF_HBMEC, CTCF_HBMEC, SMC1A_Coronary artery endothelial cells, STAG2_Coronary artery endothelial cells, STAG1_Coronary artery endothelial cells, 0	1	-	MEIS1	NM_002398	3.65487	3.8557	chr2	66662531	66799891	TRUE	TRUE	TRUE	JUN_Coronary artery smooth muscle, 0	1	+	779920	81	0	106	0
AC079610.2	ENST00000360083.3	0	0	chr2	214148929	214141275	TRUE	TRUE	TRUE	0	1	-	BARD1	NM_000465	0.144523	0.247912	chr2	215674435	215590369	TRUE	TRUE	TRUE	RELA_HAEC, RELA_HAEC, 0	1	-	1525506	19	8.33031e-05	24	4.9397e-06
AC084082.3	ENST00000517961.3	0	0	chr8	67025521	67027442	TRUE	TRUE	TRUE	Epitope tags_HUVEC, JUND_Coronary artery smooth muscle, 0	1	+	rs66996327	n/a	NA	NA	chr8	67333123	67333124	FALSE	FALSE	TRUE	TAL1_Primary endothelial cells, RAD21_HUVEC, RAD21_HUVEC, FOS_HUVEC, CTCF_HUVEC, FOS_HUVEC, CTCF_HUVEC, CTCF_HPAF, CTCF_HPAF, CTCF_HCM, CTCF_HCFaa, CTCF_HBMEC, JUN_HAEC, STAG2_Coronary artery endothelial cells, STAG1_Coronary artery endothelial cells, 0	2	+	307602	69	1.19717e-08	71	2.60209e-05
AC084082.3	ENST00000517961.3	0	0	chr8	67025521	67027442	TRUE	TRUE	TRUE	Epitope tags_HUVEC, JUND_Coronary artery smooth muscle, 0	1	+	TRIM55	NM_033058	0	0	chr8	67039277	67087718	FALSE	FALSE	FALSE	0	1	+	13756	226	0	244	0
AC090505.6	ENST00000423318.1	NA	NA	chr3	194429149	194502897	FALSE	FALSE	TRUE	0	1	+	rs2676917	n/a	NA	NA	chr3	194737872	194737873	FALSE	FALSE	TRUE	TAL1_Primary endothelial cells, TAL1_Primary endothelial cells, GATA2_HUVEC, Epitope tags_HUVEC, 0	2	+	308723	71	4.0934e-09	113	3.29514e-12
AC090505.6	ENST00000423318.1	NA	NA	chr3	194429149	194502897	FALSE	FALSE	TRUE	0	1	+	XXYLT1	NM_001308069	4.35357	3.24511	chr3	194968649	194789007	FALSE	FALSE	FALSE	0	1	-	539500	31	0.000386911	47	3.50446e-05
AC090505.6	ENST00000423318.1	NA	NA	chr3	194429149	194502897	FALSE	FALSE	TRUE	0	1	+	PPP1R2	NM_001291504	3.54614	1.73168	chr3	195270224	195241217	TRUE	TRUE	TRUE	TAL1_Primary endothelial cells, TAL1_Primary endothelial cells, NFATC1_HUVEC, NFATC1_HUVEC, 0	1	-	841075	22	0.000424876	29	7.38043e-05
AC091814.2	ENST00000412084.1	0	0	chr12	10096094	10089177	FALSE	FALSE	FALSE	0	1	-	CD69	NM_001781	0	0	chr12	9913497	9905081	FALSE	FALSE	TRUE	0	1	-	182597	82	5.10063e-07	112	7.06047e-07
AC092580.3	ENST00000414654.1	0	0	chr2	7812377	7811734	FALSE	FALSE	FALSE	CTCF_HUVEC, CTCF_HUVEC, CTCF_HPAF, CTCF_HPAF, CTCF_HCM, CTCF_HCFaa, CTCF_HBMEC, CTCF_HBMEC, 0	1	-	rs10183314	n/a	NA	NA	chr2	8666209	8666210	FALSE	FALSE	TRUE	0	2	+	853832	34	1.29687e-08	31	2.0279e-05
AC092580.3	ENST00000414654.1	0	0	chr2	7812377	7811734	FALSE	FALSE	FALSE	CTCF_HUVEC, CTCF_HUVEC, CTCF_HPAF, CTCF_HPAF, CTCF_HCM, CTCF_HCFaa, CTCF_HBMEC, CTCF_HBMEC, 0	1	-	ID2	NM_002166	7.63812	7.54871	chr2	8822112	8824583	TRUE	TRUE	TRUE	NFATC1_HUVEC, NFATC1_HUVEC, Epitope tags_HUVEC, 0	1	+	1009735	27	4.20216e-05	44	3.43835e-08
AC092580.3	ENST00000414654.1	0	0	chr2	7812377	7811734	FALSE	FALSE	FALSE	CTCF_HUVEC, CTCF_HUVEC, CTCF_HPAF, CTCF_HPAF, CTCF_HCM, CTCF_HCFaa, CTCF_HBMEC, CTCF_HBMEC, 0	1	-	AC013460.1	ENST00000435062.6	0	0	chr2	7561395	7590385	FALSE	FALSE	FALSE	0	1	+	250982	87	3.05186e-09	119	1.53073e-09
AC093609.1	ENST00000434020.1	0	0	chr2	43329829	43324883	TRUE	TRUE	TRUE	0	1	-	rs6718520	n/a	NA	NA	chr2	43325569	43325570	FALSE	FALSE	TRUE	0	2	+	4260	423	0	488	0
AC096559.2	ENST00000414086.1	0	0	chr2	12739112	12745271	FALSE	FALSE	FALSE	0	1	+	MIR3681HG	ENST00000429878.1	0	0	chr2	11988747	12006410	FALSE	FALSE	FALSE	0	1	+	750365	24	0.000788846	38	1.72299e-05
AC097495.3	ENST00000415448.1	NA	NA	chr2	69064324	69059947	FALSE	FALSE	TRUE	TAL1_Primary endothelial cells, TAL1_Primary endothelial cells, RAD21_HUVEC, CTCF_HUVEC, CTCF_HUVEC, CTCF_HUVEC, CTCF_HUVEC, CTCF_HPAF, CTCF_HPAF, CTCF_HCM, CTCF_HCM, CTCF_HCFaa, CTCF_HBMEC, CTCF_HBMEC, SMC1A_Coronary artery endothelial cells, STAG1_Coronary artery endothelial cells, 0	1	-	ARHGAP25	NM_001007231	0	0	chr2	68961912	69053957	FALSE	FALSE	FALSE	0	1	+	102412	104	1.67704e-06	199	7.09135e-11
AC104654.1	ENST00000398796.3	NA	NA	chr2	42104694	42121186	FALSE	FALSE	FALSE	0	1	+	COX7A2L	NM_001319036	2.03193	1.68705	chr2	42596097	42562700	FALSE	FALSE	TRUE	TAL1_Primary endothelial cells, 0	1	-	491403	36	0.000385441	45	0.000462054
AC104654.1	ENST00000398796.3	NA	NA	chr2	42104694	42121186	FALSE	FALSE	FALSE	0	1	+	PKDCC	NM_138370	1.6751	5.45024	chr2	42275160	42285668	TRUE	TRUE	TRUE	HMGB1_HUVEC, RELA_HAEC, 0	1	+	170466	104	8.04619e-10	90	0.000217731
AC104777.2	ENST00000441356.1	NA	NA	chr2	151428735	151409045	TRUE	TRUE	TRUE	FOS_HUVEC, JUN_HUVEC, FOS_HUVEC, JUN_HAEC, JUN_HAEC, JUN_Coronary artery smooth muscle, 0	1	-	MMADHC	NM_015702	0	0.208317	chr2	150444330	150426146	TRUE	TRUE	TRUE	NFATC1_HUVEC, HMGB2_HUVEC, Epitope tags_HUVEC, 0	1	-	984405	32	1.30954e-06	75	0
AC107079.1	ENST00000416509.1	0	0	chr2	238032740	238031552	FALSE	FALSE	FALSE	SMC1A_Coronary artery endothelial cells, 0	1	-	COL6A3	NM_004369	99.7248	67.4401	chr2	238322850	238232654	TRUE	TRUE	TRUE	0	1	-	290110	97	8.88178e-16	109	5.83323e-11
AC113331.9	ENST00000428160.1	0	0	chr11	5128760	5127291	FALSE	FALSE	FALSE	JUND_Coronary artery smooth muscle, 0	1	-	OR51J1	NM_001348224	0	0	chr11	5423626	5425001	FALSE	FALSE	FALSE	0	1	+	294866	57	6.13609e-06	98	5.29977e-09
AC114752.3	ENST00000424119.1	0	0	chr2	64568781	64565200	FALSE	FALSE	FALSE	0	1	-	AFTPH	NM_001002243	0.547199	0.240014	chr2	64751438	64820138	TRUE	TRUE	TRUE	CTCF_HUVEC, CTCF_HUVEC, CTCF_HUVEC, CTCF_HUVEC, CTCF_HUVEC, CTCF_HUVEC, CTCF_HPAF, CTCF_HPAF, CTCF_HCM, CTCF_HCM, CTCF_HCFaa, CTCF_HBMEC, CTCF_HBMEC, RELA_HAEC, RELA_HAEC, RELA_HAEC, RELA_HAEC, JUN_HAEC, SMC1A_Coronary artery endothelial cells, STAG2_Coronary artery endothelial cells, STAG1_Coronary artery endothelial cells, CTCF_AoAF, 0	1	+	182657	87	8.38969e-08	133	2.19248e-09
AC114763.1	ENST00000412593.1	0	0	chr2	139228225	139231502	FALSE	FALSE	FALSE	0	1	+	NXPH2	NM_007226	0	0	chr2	139537811	139426726	FALSE	FALSE	FALSE	0	1	-	309586	67	3.38809e-08	64	0.000174272
AC114814.3	ENST00000449362.1	0	0	chr2	236086539	236087549	FALSE	FALSE	FALSE	0	1	+	TRPM8	NM_024080	0	0	chr2	234826042	234928166	FALSE	FALSE	FALSE	0	1	+	1260497	19	9.9861e-06	19	0.000167293
AC124997.1	ENST00000422117.1	0	0	chr15	25823938	25729977	FALSE	FALSE	FALSE	0	1	-	GABRB3	NM_001191321	0	0	chr15	26874325	26788693	FALSE	FALSE	FALSE	0	1	-	1050387	16	0.000262489	32	0.000304103
AC140542.2	ENST00000570024.1	NA	NA	chr16	47921041	47883224	FALSE	FALSE	FALSE	0	1	-	ABCC12	NM_033226	0	0	chr16	48180681	48116883	FALSE	FALSE	FALSE	0	1	-	259640	47	0.0003278	73	0.00050689
ACAA2	NM_006111	0.923224	3.24787	chr18	47340251	47309873	TRUE	TRUE	TRUE	0	1	-	RP11-110H1.8	ENST00000582983.1	0	0	chr18	47025759	47028230	FALSE	FALSE	FALSE	0	1	+	314492	56	5.76693e-06	81	1.19267e-06
ACAA2	NM_006111	0.923224	3.24787	chr18	47340251	47309873	TRUE	TRUE	TRUE	0	1	-	RPL17-C18orf32	NM_001199355	0	3.60463	chr18	47018935	47007547	TRUE	TRUE	TRUE	NFATC1_HUVEC, NFATC1_HUVEC, 0	1	-	321316	62	8.64265e-08	67	3.23806e-05
ACACB	NM_001093	0.074415	0.01927	chr12	109577201	109706030	FALSE	FALSE	FALSE	Epitope tags_HUVEC, 0	1	+	MYO1H	NM_001101421	0.134678	0	chr12	109826523	109886176	FALSE	FALSE	TRUE	CTCF_HUVEC, CTCF_HUVEC, CTCF_HUVEC, CTCF_HPAF, CTCF_HPAF, CTCF_HCM, CTCF_HBMEC, 0	1	+	249322	72	1.36478e-06	92	4.88445e-06
ACAP1	NM_014716	4.22553	3.49603	chr17	7239847	7254793	FALSE	FALSE	FALSE	0	1	+	NEURL4	NM_001005408	0.469249	0	chr17	7232638	7218950	TRUE	TRUE	TRUE	RELA_HAEC, JUN_HAEC, 0	1	-	7209	333	6.68043e-12	438	0
ACCS	NM_001127219	0.922146	1.47128	chr11	44087728	44105569	TRUE	TRUE	TRUE	FOS_HUVEC, MAX_HUVEC, JUN_HUVEC, CTCF_HUVEC, Epitope tags_HUVEC, CTCF_HUVEC, CTCF_HUVEC, FOS_HUVEC, CTCF_HUVEC, CTCF_HUVEC, CTCF_HUVEC, CTCF_HUVEC, CTCF_HPAF, CTCF_HPAF, CTCF_HCM, CTCF_HCFaa, CTCF_HBMEC, CTCF_HBMEC, JUND_Coronary artery smooth muscle, CTCF_AoAF, 0	1	+	CTD-2609K8.3	ENST00000531268.1	0	0	chr11	44093011	44093953	FALSE	FALSE	FALSE	0	1	+	5283	250	0	341	0
ACCSL	NM_001031854	0	0	chr11	44069530	44081527	FALSE	FALSE	FALSE	JUND_Coronary artery smooth muscle, 0	1	+	RP11-613D13.8	ENST00000501541.1	0	0	chr11	43968756	43965336	FALSE	FALSE	FALSE	CTCF_HPAF, CTCF_HPAF, CTCF_HCFaa, CTCF_HBMEC, 0	1	-	100774	106	1.00853e-06	167	7.09773e-08
ACHE	NM_000665	0	0	chr7	100493754	100487614	FALSE	FALSE	FALSE	RAD21_HUVEC, EZH2_HUVEC, CTCF_HUVEC, CTCF_HUVEC, CTCF_HUVEC, CTCF_HUVEC, CTCF_HUVEC, CTCF_HUVEC, CTCF_HPAF, CTCF_HPAF, CTCF_HCM, CTCF_HCM, CTCF_HCFaa, CTCF_HBMEC, CTCF_HBMEC, RELA_HAEC, SMC1A_Coronary artery endothelial cells, STAG2_Coronary artery endothelial cells, STAG1_Coronary artery endothelial cells, CTCF_AoAF, 0	1	-	rs7636	n/a	NA	NA	chr7	100490076	100490077	TRUE	TRUE	FALSE	JUND_Coronary artery smooth muscle, 0	2	+	3678	350	0	475	0
ACKR1	NM_002036	0	1.82614	chr1	159173802	159176290	FALSE	FALSE	TRUE	TAL1_Primary endothelial cells, TAL1_Primary endothelial cells, RELA_HAEC, 0	1	+	CD1A	NM_001320652	0	0	chr1	158218118	158228058	FALSE	FALSE	FALSE	0	1	+	955684	25	0.000581872	31	6.29124e-05
ACKR2	NM_001296	0	0	chr3	42850963	42908775	FALSE	FALSE	FALSE	0	1	+	HIGD1A	NM_001099668	0.667229	0.301327	chr3	42846027	42824399	TRUE	TRUE	TRUE	NFATC1_HUVEC, RELA_HAEC, 0	1	-	4936	226	0	358	0
ACO1	NM_001278352	0.422549	0.250521	chr9	32384600	32450832	TRUE	TRUE	TRUE	TCF21_Coronary artery smooth muscle, 0	1	+	SMIM27	NM_001349118	NA	NA	chr9	32551141	32553015	TRUE	TRUE	TRUE	0	1	+	166541	94	3.72455e-08	107	7.60977e-06
ACO1	NM_001278352	0.422549	0.250521	chr9	32384600	32450832	TRUE	TRUE	TRUE	TCF21_Coronary artery smooth muscle, 0	1	+	rs11795343	n/a	NA	NA	chr9	32523736	32523737	TRUE	TRUE	TRUE	RELA_HUVEC, NFATC1_HUVEC, NFATC1_HUVEC, GATA2_HUVEC, RELA_HUVEC, Epitope tags_HUVEC, RELA_HAEC, RELA_HAEC, 0	2	+	139136	77	0.000235549	106	0.000267501
ACO1	NM_001278352	0.422549	0.250521	chr9	32384600	32450832	TRUE	TRUE	TRUE	TCF21_Coronary artery smooth muscle, 0	1	+	NDUFB6	NM_001199987	0.077426	0	chr9	32573182	32553523	TRUE	TRUE	TRUE	CTCF_HUVEC, Epitope tags_HUVEC, CTCF_HUVEC, CTCF_HUVEC, CTCF_HUVEC, CTCF_HUVEC, CTCF_HUVEC, CTCF_HUVEC, CTCF_HPAF, CTCF_HPAF, CTCF_HCM, CTCF_HCM, CTCF_HCFaa, CTCF_HBMEC, CTCF_HBMEC, RELA_HAEC, SMC1A_Coronary artery endothelial cells, STAG1_Coronary artery endothelial cells, CTCF_AoAF, 0	1	-	188582	174	0	181	0
ACO1	NM_001278352	0.422549	0.250521	chr9	32384600	32450832	TRUE	TRUE	TRUE	TCF21_Coronary artery smooth muscle, 0	1	+	IFT74	NM_001099223	0	0	chr9	26946987	27066132	TRUE	TRUE	TRUE	ETS1_HUVEC, ETS1_HUVEC, ETS1_HUVEC, Epitope tags_HUVEC, JUND_Coronary artery smooth muscle, 0	1	+	5437613	12	1.59012e-06	14	6.36897e-11
ACOX2	NM_003500	1.5508	1.13046	chr3	58522929	58490862	TRUE	TRUE	TRUE	TAL1_Primary endothelial cells, TAL1_Primary endothelial cells, EP300_Cardiac progenitor cells, 0	1	-	rs13315871	n/a	NA	NA	chr3	58381286	58381287	FALSE	FALSE	FALSE	0	2	+	141643	70	0.000260929	91	0.000599053
ACOX2	NM_003500	1.5508	1.13046	chr3	58522929	58490862	TRUE	TRUE	TRUE	TAL1_Primary endothelial cells, TAL1_Primary endothelial cells, EP300_Cardiac progenitor cells, 0	1	-	KCTD6	NM_001128214	0.912144	1.39094	chr3	58477822	58488087	TRUE	TRUE	TRUE	HMGB1_HUVEC, CTCF_HUVEC, CTCF_HUVEC, CTCF_HUVEC, CTCF_HUVEC, CTCF_HPAF, CTCF_HPAF, CTCF_HCM, CTCF_HCFaa, CTCF_HBMEC, CTCF_HBMEC, SMC1A_Coronary artery endothelial cells, STAG2_Coronary artery endothelial cells, STAG1_Coronary artery endothelial cells, CTCF_AoAF, 0	1	+	45107	145	5.11676e-05	189	0.00070803
ACP4	NM_033068	NA	NA	chr19	51293671	51298481	FALSE	FALSE	FALSE	0	1	+	C19orf81	NM_001195076	0	0	chr19	51152701	51162567	FALSE	FALSE	TRUE	0	1	+	140970	76	6.37323e-05	96	0.000271396
ACP4	NM_033068	NA	NA	chr19	51293671	51298481	FALSE	FALSE	FALSE	0	1	+	KLK4	NM_001302961	0	0	chr19	51413994	51409607	FALSE	FALSE	TRUE	0	1	-	120323	89	1.60816e-05	102	0.000476488
ACP7	NM_001004318	0	0	chr19	39574944	39602128	TRUE	TRUE	TRUE	Epitope tags_HUVEC, 0	1	+	rs472265	n/a	NA	NA	chr19	39580736	39580737	FALSE	FALSE	FALSE	0	2	+	5792	241	0	307	0
ACSM5	NM_001324373	0	0	chr16	20420855	20431097	FALSE	FALSE	TRUE	0	1	+	PDILT	NM_174924	0	0	chr16	20416033	20370491	FALSE	FALSE	FALSE	0	1	-	4822	288	4.56096e-09	408	0
ACSM6	NM_207321	0	0	chr10	96953956	96988686	FALSE	FALSE	FALSE	0	1	+	SORBS1	NM_001034954	1.00798	0.68561	chr10	97200937	97071529	FALSE	FALSE	FALSE	0	1	-	246981	70	2.80792e-06	128	6.36835e-11
ACSM6	NM_207321	0	0	chr10	96953956	96988686	FALSE	FALSE	FALSE	0	1	+	SORBS1	NM_001290294	1.00798	0.68561	chr10	97321177	97071529	FALSE	TRUE	TRUE	HMGB1_HUVEC, RELA_HAEC, JUN_HAEC, STAG2_Coronary artery endothelial cells, 0	1	-	367221	44	8.69733e-05	53	0.000695898
ACTA2	NM_001613	23.7717	11.0946	chr10	90712580	90694830	TRUE	TRUE	TRUE	CTCF_HPAF, CTCF_HPAF, CTCF_HCM, CTCF_HCFaa, CTCF_HBMEC, CTCF_AoAF, 0	1	-	rs4406737	n/a	NA	NA	chr10	90759723	90759724	TRUE	TRUE	TRUE	0	2	+	47143	202	5.6039e-09	214	0.000102526
ACTA2	NM_001613	23.7717	11.0946	chr10	90712580	90694830	TRUE	TRUE	TRUE	CTCF_HPAF, CTCF_HPAF, CTCF_HCM, CTCF_HCFaa, CTCF_HBMEC, CTCF_AoAF, 0	1	-	CH25H	NM_003956	0.977691	0	chr10	90967071	90965693	TRUE	FALSE	TRUE	Epitope tags_HUVEC, 0	1	-	254491	73	9.43797e-07	72	0.000472111
ACTL6A	NM_004301	1.07739	0	chr3	179280667	179306193	TRUE	TRUE	TRUE	NFATC1_HUVEC, CTCF_HUVEC, CTCF_HUVEC, CTCF_HPAF, CTCF_HPAF, CTCF_HCFaa, CTCF_HBMEC, CTCF_HBMEC, CTCF_AoAF, 0	1	+	GNB4	NM_021629	7.15162	4.7583	chr3	179169371	179113875	TRUE	TRUE	TRUE	TAL1_Primary endothelial cells, TAL1_Primary endothelial cells, HMGB1_HUVEC, Epitope tags_HUVEC, STAG2_Coronary artery endothelial cells, 0	1	-	111296	105	1.30221e-06	120	0.000177234
ACTL7A	NM_006687	0	0	chr9	111624507	111626035	FALSE	FALSE	FALSE	0	1	+	ACTL7B	NM_006686	0	0	chr9	111618275	111616868	FALSE	FALSE	FALSE	0	1	-	6232	287	0	461	0
ACTL7B	NM_006686	0	0	chr9	111618275	111616868	FALSE	FALSE	FALSE	0	1	-	ACTL7A	NM_006687	0	0	chr9	111624507	111626035	FALSE	FALSE	FALSE	0	1	+	6232	287	0	461	0
ACTR3	NM_005721	0.965782	0.86607	chr2	114647510	114719129	TRUE	TRUE	TRUE	NFATC1_HUVEC, NFATC1_HUVEC, Epitope tags_HUVEC, RELA_HAEC, RELA_HAEC, RELA_HAEC, RELA_HAEC, 0	1	+	SLC35F5	NM_001330314	1.21705	0.678819	chr2	114514400	114464297	TRUE	TRUE	TRUE	ELK3_HUVEC, NFATC1_HUVEC, RELA_HAEC, JUN_HAEC, ERG_HAEC, JUND_Coronary artery smooth muscle, JUN_Coronary artery smooth muscle, 0	1	-	133110	157	1.33227e-15	98	0.000828968
ACTR3C	NM_001351027	0	0	chr7	149744804	149578447	FALSE	FALSE	TRUE	CTCF_HUVEC, 0	1	-	ZBED6CL	NM_138434	0.313718	0.062293	chr7	150026937	150029811	FALSE	FALSE	FALSE	0	1	+	282133	92	2.77556e-14	171	0
ACTR3C	NM_001351027	0	0	chr7	149744804	149578447	FALSE	FALSE	TRUE	CTCF_HUVEC, 0	1	-	RARRES2	NM_002889	0	0	chr7	150038763	150035406	FALSE	FALSE	TRUE	0	1	-	293959	51	6.31748e-05	73	2.2693e-05
ACTR8	NM_022899	0.354061	0	chr3	53916229	53901093	TRUE	TRUE	TRUE	0	1	-	DCP1A	NM_001290204	17.7898	16.0297	chr3	53381654	53317444	TRUE	TRUE	TRUE	ETS1_HUVEC, ETS1_HUVEC, ETS1_HUVEC, ETS1_HUVEC, ETS1_HUVEC, ETS1_HUVEC, ETS1_HUVEC, ETS1_HUVEC, ETS1_HUVEC, MAX_HUVEC, MYC_HUVEC, Epitope tags_HUVEC, MYC_HUVEC, RELA_HAEC, RELA_HAEC, RELA_HAEC, RELA_HAEC, RELA_HAEC, JUN_HAEC, STAG2_Coronary artery endothelial cells, 0	1	-	534575	54	7.45659e-11	63	1.31703e-08
ACTR8	NM_022899	0.354061	0	chr3	53916229	53901093	TRUE	TRUE	TRUE	0	1	-	CCDC66	NM_001012506	4.50721	0.367391	chr3	56591183	56655848	TRUE	TRUE	TRUE	NFATC1_HUVEC, NFATC1_HUVEC, CTCF_HUVEC, CTCF_HUVEC, CTCF_HUVEC, CTCF_HUVEC, CTCF_HUVEC, CTCF_HPAF, CTCF_HPAF, CTCF_HCM, CTCF_HCM, CTCF_HCFaa, CTCF_HBMEC, CTCF_HBMEC, CTCF_AoAF, 0	1	+	2674954	18	3.88753e-08	10	0.000765227
ACTR8	NM_022899	0.354061	0	chr3	53916229	53901093	TRUE	TRUE	TRUE	0	1	-	SELENOK	NM_021237	0.356211	0.393027	chr3	53926042	53919002	TRUE	TRUE	TRUE	NFATC1_HUVEC, NFATC1_HUVEC, Epitope tags_HUVEC, RELA_HAEC, TCF21_Coronary artery smooth muscle, 0	1	-	9813	285	0	367	0
ACYP2	NM_001320586	1.65697	1.46175	chr2	54198239	54532435	TRUE	TRUE	TRUE	NFATC1_HUVEC, NFATC1_HUVEC, FOS_HUVEC, FOS_HUVEC, NFE2L2_HAEC, RELA_HAEC, JUN_HAEC, JUN_HAEC, JUND_Coronary artery smooth muscle, JUN_Coronary artery smooth muscle, 0	1	+	rs1559040	n/a	NA	NA	chr2	54347749	54347750	FALSE	FALSE	FALSE	0	2	+	149510	76	6.37323e-05	96	0.000271396
ADAM17	NM_003183	7.04968	6.29734	chr2	9695949	9628614	TRUE	TRUE	TRUE	ELK3_HUVEC, CTCF_HPAF, CTCF_HPAF, CTCF_HCM, CTCF_HCFaa, CTCF_HBMEC, RELA_HAEC, RELA_HAEC, RELA_HAEC, CTCF_AoAF, 0	1	-	RP11-521D12.5	ENST00000474667.1	0	0	chr2	9910470	9897624	FALSE	FALSE	TRUE	CTCF_HUVEC, CTCF_HUVEC, CTCF_HUVEC, CTCF_HUVEC, CTCF_HUVEC, CTCF_HUVEC, CTCF_HPAF, CTCF_HPAF, CTCF_HCM, CTCF_HCM, CTCF_HCFaa, CTCF_HBMEC, CTCF_HBMEC, SMC1A_Coronary artery endothelial cells, STAG1_Coronary artery endothelial cells, CTCF_AoAF, CTCF_AoAF, 0	1	-	214521	87	3.93195e-08	97	1.44547e-05
ADAM30	NM_021794	0	0	chr1	120439147	120436155	FALSE	FALSE	FALSE	CTCF_HUVEC, CTCF_HUVEC, CTCF_HBMEC, 0	1	-	rs1020363	n/a	NA	NA	chr1	144989957	144989958	TRUE	TRUE	TRUE	CTCF_HUVEC, CTCF_HUVEC, CTCF_HPAF, CTCF_HPAF, CTCF_HCM, CTCF_HBMEC, JUND_Coronary artery smooth muscle, TCF21_Coronary artery smooth muscle, TCF21_Coronary artery smooth muscle, RELA_AC16, 0	2	+	24550810	23	0	21	0
ADAM30	NM_021794	0	0	chr1	120439147	120436155	FALSE	FALSE	FALSE	CTCF_HUVEC, CTCF_HUVEC, CTCF_HBMEC, 0	1	-	PDE4DIP	NM_001350521	25.5958	6.10758	chr1	145076186	144851423	TRUE	TRUE	TRUE	0	1	-	24637039	22	0	17	0
ADAM30	NM_021794	0	0	chr1	120439147	120436155	FALSE	FALSE	FALSE	CTCF_HUVEC, CTCF_HUVEC, CTCF_HBMEC, 0	1	-	PDE4DIP	NM_001350520	25.5958	6.10758	chr1	144932365	144851423	TRUE	TRUE	TRUE	ETS1_HUVEC, NFATC1_HUVEC, NFATC1_HUVEC, ETS1_HUVEC, ETS1_HUVEC, CTCF_HUVEC, CTCF_HCM, 0	1	-	24493218	37	0	54	0
ADAM30	NM_021794	0	0	chr1	120439147	120436155	FALSE	FALSE	FALSE	CTCF_HUVEC, CTCF_HUVEC, CTCF_HBMEC, 0	1	-	PDE4DIP	NM_001198832	25.5958	6.10758	chr1	145039995	144851423	TRUE	TRUE	TRUE	HMGB2_HUVEC, MAX_HUVEC, 0	1	-	24600848	12	6.68537e-08	16	0
ADAM30	NM_021794	0	0	chr1	120439147	120436155	FALSE	FALSE	FALSE	CTCF_HUVEC, CTCF_HUVEC, CTCF_HBMEC, 0	1	-	SEC22B	NM_004892	23.0573	29.1495	chr1	145096406	145116997	TRUE	TRUE	TRUE	Epitope tags_HUVEC, 0	1	+	24657259	32	0	22	0
ADAMTS1	NM_006988	15.864	14.6883	chr21	28217728	28208605	TRUE	TRUE	TRUE	NFATC1_HUVEC, Epitope tags_HUVEC, CTCF_HPAF, CTCF_HBMEC, 0	1	-	AL035610.2	ENST00000453420.5	NA	NA	chr21	29600986	29488412	TRUE	TRUE	TRUE	FOS_HUVEC, FOS_HUVEC, NFE2L2_HAEC, JUN_HAEC, JUN_HAEC, CEBPD_HAEC, JUND_Coronary artery smooth muscle, JUN_Coronary artery smooth muscle, EP300_Cardiac progenitor cells, 0	1	-	1383258	24	2.41377e-05	36	2.25621e-08
ADAMTS1	NM_006988	15.864	14.6883	chr21	28217728	28208605	TRUE	TRUE	TRUE	NFATC1_HUVEC, Epitope tags_HUVEC, CTCF_HPAF, CTCF_HBMEC, 0	1	-	LTN1	NM_015565	1.6706	0.710778	chr21	30365280	30300465	TRUE	TRUE	TRUE	ELK3_HUVEC, ETS1_HUVEC, ETS1_HUVEC, ETS1_HUVEC, FOS_HUVEC, JUN_HUVEC, Epitope tags_HUVEC, NFE2L2_HAEC, NFE2L2_HAEC, JUN_HAEC, JUN_HAEC, JUND_Coronary artery smooth muscle, JUN_Coronary artery smooth muscle, 0	1	-	2147552	22	1.71622e-05	17	8.09545e-05
ADAMTS15	NM_139055	0.716962	0.515711	chr11	130318868	130346540	TRUE	TRUE	TRUE	CTCF_HPAF, CTCF_HPAF, CTCF_HCM, CTCF_HCM, CTCF_HCFaa, CTCF_HBMEC, CTCF_HBMEC, CTCF_AoAF, CTCF_AoAF, 0	1	+	C11orf44	ENST00000317019.2	0	0	chr11	130542850	130587247	TRUE	TRUE	TRUE	JUN_HAEC, 0	1	+	223982	109	2.09377e-12	121	1.28916e-08
ADAMTS16	NM_139056	0	0	chr5	5140442	5320415	FALSE	FALSE	TRUE	CTCF_HUVEC, CTCF_HUVEC, CTCF_HUVEC, CTCF_HUVEC, CTCF_HPAF, CTCF_HPAF, CTCF_HCM, CTCF_HCM, CTCF_HCFaa, CTCF_HBMEC, SMC1A_Coronary artery endothelial cells, STAG1_Coronary artery endothelial cells, 0	1	+	ICE1	NM_015325	5.74493	5.33632	chr5	5422785	5490347	TRUE	TRUE	TRUE	NFATC1_HUVEC, HMGB2_HUVEC, 0	1	+	282343	83	9.77451e-12	100	2.42473e-09
ADAMTS20	NM_025003	0	0	chr12	43945774	43747668	FALSE	FALSE	FALSE	0	1	-	PDZRN4	NM_001164595	0	0	chr12	41582249	41968392	FALSE	FALSE	FALSE	EZH2_HUVEC, CTCF_HUVEC, CTCF_HUVEC, CTCF_HUVEC, CTCF_HUVEC, CTCF_HPAF, CTCF_HCM, CTCF_HBMEC, CTCF_HBMEC, 0	1	+	2363525	17	2.75476e-06	13	0.000137782
ADAMTS5	NM_007038	4.55849	6.65379	chr21	28339439	28290230	TRUE	TRUE	TRUE	Epitope tags_HUVEC, CTCF_HCM, CTCF_HBMEC, 0	1	-	AP001604.3	ENST00000420186.2	0	0	chr21	28820898	28731203	FALSE	FALSE	TRUE	TAL1_Primary endothelial cells, TAL1_Primary endothelial cells, FOS_HUVEC, GATA2_HUVEC, JUN_HUVEC, EP300_HUVEC, Epitope tags_HUVEC, Epitope tags_HUVEC, GATA2_HUVEC, 0	1	-	481459	58	2.27115e-09	66	1.08489e-07
ADAMTS5	NM_007038	4.55849	6.65379	chr21	28339439	28290230	TRUE	TRUE	TRUE	Epitope tags_HUVEC, CTCF_HCM, CTCF_HBMEC, 0	1	-	AP001605.4	ENST00000447384.1	0	0	chr21	28733482	28768106	FALSE	FALSE	TRUE	CTCF_HPAF, CTCF_HBMEC, 0	1	+	394043	45	4.37835e-05	63	2.67509e-05
ADAMTS7	NM_014272	4.49216	5.31792	chr15	79103805	79051544	TRUE	TRUE	TRUE	HMGB1_HUVEC, CTCF_HUVEC, CTCF_HUVEC, CTCF_HUVEC, CTCF_HUVEC, CTCF_HUVEC, CTCF_HUVEC, CTCF_HUVEC, CTCF_HPAF, CTCF_HPAF, CTCF_HCM, CTCF_HCM, CTCF_HCFaa, CTCF_HBMEC, CTCF_HBMEC, CTCF_AoAF, CTCF_AoAF, 0	1	-	rs4380028	n/a	NA	NA	chr15	79111092	79111093	FALSE	FALSE	FALSE	0	2	+	7287	342	0	420	0
ADCK2	NM_052853	0.545371	1.42839	chr7	140372952	140394908	TRUE	TRUE	TRUE	0	1	+	MRPS33	NM_016071	0.188105	0.129242	chr7	140714781	140705960	TRUE	TRUE	TRUE	ETS1_HUVEC, CTCF_HUVEC, Epitope tags_HUVEC, CTCF_HUVEC, CTCF_HUVEC, CTCF_HUVEC, CTCF_HUVEC, CTCF_HUVEC, CTCF_HBMEC, ERG_HAEC, RELA_HAEC, ERG_HAEC, ERG_HAEC, 0	1	-	341829	57	6.49492e-07	83	1.40082e-07
ADCY4	NM_001198568	5.59472	7.15803	chr14	24804277	24787554	TRUE	FALSE	TRUE	TAL1_Primary endothelial cells, TAL1_Primary endothelial cells, NFATC1_HUVEC, NFATC1_HUVEC, CTCF_HUVEC, Epitope tags_HUVEC, Epitope tags_HUVEC, CTCF_HUVEC, CTCF_HUVEC, CTCF_HUVEC, CTCF_HUVEC, CTCF_HUVEC, CTCF_HUVEC, CTCF_HPAF, CTCF_HPAF, CTCF_HCM, CTCF_HCM, CTCF_HCFaa, CTCF_HBMEC, CTCF_HBMEC, RELA_HAEC, SMC1A_Coronary artery endothelial cells, STAG2_Coronary artery endothelial cells, STAG1_Corona…	1	-	CCNB1IP1	NM_021178	1.03415	0.952758	chr14	20801471	20779526	TRUE	TRUE	TRUE	TAL1_Primary endothelial cells, MAX_HUVEC, Epitope tags_HUVEC, 0	1	-	4002806	18	2.06582e-09	10	1.93703e-05
ADCY4	NM_001198568	5.59472	7.15803	chr14	24804277	24787554	TRUE	FALSE	TRUE	TAL1_Primary endothelial cells, TAL1_Primary endothelial cells, NFATC1_HUVEC, NFATC1_HUVEC, CTCF_HUVEC, Epitope tags_HUVEC, Epitope tags_HUVEC, CTCF_HUVEC, CTCF_HUVEC, CTCF_HUVEC, CTCF_HUVEC, CTCF_HUVEC, CTCF_HUVEC, CTCF_HPAF, CTCF_HPAF, CTCF_HCM, CTCF_HCM, CTCF_HCFaa, CTCF_HBMEC, CTCF_HBMEC, RELA_HAEC, SMC1A_Coronary artery endothelial cells, STAG2_Coronary artery endothelial cells, STAG1_Corona…	1	-	RIPK3	NM_006871	0.508393	0	chr14	24809242	24805226	FALSE	FALSE	FALSE	TAL1_Primary endothelial cells, Epitope tags_HUVEC, 0	1	-	4965	334	0	403	0
ADCY8	NM_001115	0	0	chr8	132052835	131792546	FALSE	FALSE	FALSE	0	1	-	OC90	NM_001080399	0	0	chr8	133071627	133036466	FALSE	FALSE	FALSE	JUND_Coronary artery smooth muscle, 0	1	-	1018792	81	0	88	0
ADCY8	NM_001115	0	0	chr8	132052835	131792546	FALSE	FALSE	FALSE	0	1	-	RP11-737F9.2	ENST00000520785.1	0	0	chr8	131905031	131904315	FALSE	FALSE	FALSE	0	1	-	147804	123	1.30377e-11	138	5.74638e-08
ADCYAP1	NM_001099733	0	0	chr18	904943	912173	FALSE	FALSE	TRUE	0	1	+	RP11-161I6.2	ENST00000579097.1	0	0	chr18	2239880	2034679	TRUE	TRUE	TRUE	RELA_HAEC, 0	1	-	1334937	17	0.000401004	26	1.7382e-06
ADGB	NM_024694	0	0	chr6	146920135	147136597	FALSE	FALSE	TRUE	0	1	+	GRM1	NM_001278065	0.034037	0.026385	chr6	146348917	146758734	FALSE	FALSE	TRUE	0	1	+	571218	39	6.32844e-07	42	2.8975e-06
ADGRD1	NM_001330497	11.3269	19.9784	chr12	131438451	131626013	TRUE	TRUE	TRUE	0	1	+	RP11-495K9.5	ENST00000537032.1	0	0	chr12	132242592	132241510	FALSE	FALSE	FALSE	0	1	-	804141	21	0.000434645	41	6.23375e-08
ADGRF5	NM_001098518	0.040827	0.217708	chr6	46889714	46820241	FALSE	FALSE	TRUE	Epitope tags_HUVEC, 0	1	-	ADGRF5	NM_015234	0.040827	0.217708	chr6	46922675	46820241	FALSE	FALSE	TRUE	TAL1_Primary endothelial cells, 0	1	-	32961	209	1.62223e-05	347	7.67014e-07
ADGRF5	NM_015234	0.040827	0.217708	chr6	46922675	46820241	FALSE	FALSE	TRUE	TAL1_Primary endothelial cells, 0	1	-	ADGRF5	NM_001098518	0.040827	0.217708	chr6	46889714	46820241	FALSE	FALSE	TRUE	Epitope tags_HUVEC, 0	1	-	32961	209	1.62223e-05	347	7.67014e-07
ADGRG5	NM_001304376	0	0	chr16	57576548	57611100	FALSE	FALSE	TRUE	0	1	+	CCDC102A	NM_033212	0.85329	0.635762	chr16	57570477	57546089	TRUE	TRUE	TRUE	RELA_HAEC, RELA_HAEC, RELA_HAEC, RELA_HAEC, 0	1	-	6071	259	1.79025e-07	401	0
ADH5	NM_000671	7.71347	4.48029	chr4	100009939	99992129	TRUE	TRUE	TRUE	NFATC1_HUVEC, NFATC1_HUVEC, Epitope tags_HUVEC, 0	1	-	rs991316	n/a	NA	NA	chr4	100322444	100322445	FALSE	FALSE	FALSE	0	2	+	312505	74	5.40858e-05	79	4.2168e-06
ADM2	NM_001253845	9.91939	13.2046	chr22	50920152	50924866	TRUE	TRUE	TRUE	EZH2_HUVEC, RELA_HAEC, 0	1	+	MIOX	NM_017584	0	0	chr22	50925212	50928750	FALSE	FALSE	FALSE	0	1	+	5060	287	0	299	0
ADPGK	NM_031284	0.6871	0.400549	chr15	73076126	73043707	TRUE	TRUE	TRUE	NFATC1_HUVEC, NFATC1_HUVEC, CTCF_HUVEC, CTCF_HUVEC, CTCF_HUVEC, CTCF_HUVEC, CTCF_HUVEC, CTCF_HUVEC, CTCF_HPAF, CTCF_HPAF, CTCF_HCM, CTCF_HCFaa, CTCF_HBMEC, RELA_HAEC, 0	1	-	NPTN	NM_001161363	12.8773	18.8945	chr15	73925753	73852343	TRUE	TRUE	TRUE	MAX_HUVEC, Epitope tags_HUVEC, NFE2L2_HAEC, RELA_HAEC, JUN_HAEC, JUN_HAEC, 0	1	-	849627	30	6.63787e-05	38	7.81288e-07
ADPGK	NM_031284	0.6871	0.400549	chr15	73076126	73043707	TRUE	TRUE	TRUE	NFATC1_HUVEC, NFATC1_HUVEC, CTCF_HUVEC, CTCF_HUVEC, CTCF_HUVEC, CTCF_HUVEC, CTCF_HUVEC, CTCF_HUVEC, CTCF_HPAF, CTCF_HPAF, CTCF_HCM, CTCF_HCFaa, CTCF_HBMEC, RELA_HAEC, 0	1	-	NEO1	NM_001172623	7.25689	34.2505	chr15	73344824	73597547	TRUE	TRUE	TRUE	0	1	+	268698	80	3.07755e-07	69	0.0003064
ADPRH	NM_001125	0.690305	0.544116	chr3	119298279	119308792	TRUE	TRUE	TRUE	0	1	+	POPDC2	NM_001308333	0	0	chr3	119379437	119360898	FALSE	FALSE	TRUE	CTCF_HPAF, CTCF_HPAF, 0	1	-	81158	136	2.0644e-08	159	1.4308e-05
ADRA1D	NM_000678	0	0	chr20	4229659	4201277	FALSE	FALSE	TRUE	RAD21_HUVEC, CTCF_HUVEC, CTCF_HUVEC, CTCF_HUVEC, CTCF_HUVEC, CTCF_HUVEC, CTCF_HUVEC, CTCF_HPAF, CTCF_HPAF, CTCF_HCM, CTCF_HCM, CTCF_HCFaa, CTCF_HBMEC, CTCF_HBMEC, SMC1A_Coronary artery endothelial cells, STAG2_Coronary artery endothelial cells, STAG1_Coronary artery endothelial cells, CTCF_AoAF, 0	1	-	PRND	NM_012409	0	0	chr20	4702499	4709108	TRUE	TRUE	TRUE	RAD21_HUVEC, RAD21_HUVEC, RAD21_HUVEC, RAD21_HUVEC, CTCF_HUVEC, CTCF_HUVEC, CTCF_HUVEC, CTCF_HUVEC, CTCF_HUVEC, CTCF_HUVEC, CTCF_HPAF, CTCF_HPAF, CTCF_HCM, CTCF_HCM, CTCF_HCFaa, CTCF_HBMEC, CTCF_HBMEC, SMC1A_Coronary artery endothelial cells, STAG2_Coronary artery endothelial cells, STAG1_Coronary artery endothelial cells, CTCF_AoAF, 0	1	+	472840	63	2.76595e-10	69	1.08127e-07
ADRM1	NM_001281437	6.06629	1.55747	chr20	60877951	60883918	TRUE	TRUE	TRUE	HMGB1_HUVEC, RAD21_HUVEC, CTCF_HUVEC, CTCF_HUVEC, CTCF_HUVEC, CTCF_HUVEC, CTCF_HUVEC, CTCF_HUVEC, CTCF_HUVEC, CTCF_HPAF, CTCF_HPAF, CTCF_HCM, CTCF_HCM, CTCF_HCFaa, CTCF_HBMEC, CTCF_HBMEC, RELA_HAEC, JUN_HAEC, SMC1A_Coronary artery endothelial cells, STAG2_Coronary artery endothelial cells, STAG1_Coronary artery endothelial cells, CTCF_AoAF, CTCF_AoAF, 0	1	+	RPS21	NM_001024	0.580534	0.33546	chr20	60962120	60963576	TRUE	TRUE	TRUE	Epitope tags_HUVEC, JUN_HAEC, 0	1	+	84169	147	1.04667e-09	150	4.70976e-05
ADSL	NM_000026	1.218	1.29075	chr22	40742503	40762752	TRUE	TRUE	TRUE	NFATC1_HUVEC, NFATC1_HUVEC, Epitope tags_HUVEC, SMC1A_Coronary artery endothelial cells, 0	1	+	RPS19BP1	NM_194326	0.293979	0	chr22	39928860	39925097	TRUE	TRUE	TRUE	TAL1_Primary endothelial cells, TAL1_Primary endothelial cells, ELK3_HUVEC, RAD21_HUVEC, Epitope tags_HUVEC, CTCF_HUVEC, CTCF_HUVEC, CTCF_HCM, CTCF_HCM, RELA_HAEC, SMC1A_Coronary artery endothelial cells, STAG1_Coronary artery endothelial cells, 0	1	-	813643	25	1.9492e-05	51	7.48157e-12
AF064858.7	ENST00000433952.1	NA	NA	chr21	40349700	40346354	FALSE	FALSE	FALSE	0	1	-	ETS2	NM_001256295	7.77504	8.89066	chr21	40177230	40196878	TRUE	TRUE	TRUE	NFATC1_HUVEC, HMGB1_HUVEC, Epitope tags_HUVEC, CTCF_HUVEC, CTCF_HUVEC, CTCF_HPAF, CTCF_HCM, CTCF_HBMEC, SMC1A_Coronary artery endothelial cells, STAG1_Coronary artery endothelial cells, 0	1	+	172470	64	0.000312082	84	0.000613629
AFAP1L1	NM_001323063	2.7203	6.51581	chr5	148651400	148691938	TRUE	TRUE	TRUE	HMGB1_HUVEC, 0	1	+	DPYSL3	NM_001387	57.9902	47.9683	chr5	146833260	146770370	TRUE	TRUE	TRUE	RAD21_HUVEC, CTCF_HUVEC, CTCF_HUVEC, CTCF_HUVEC, CTCF_HUVEC, CTCF_HUVEC, CTCF_HUVEC, CTCF_HUVEC, CTCF_HPAF, CTCF_HPAF, CTCF_HCM, CTCF_HCM, CTCF_HCFaa, CTCF_HBMEC, CTCF_HBMEC, SMC1A_Coronary artery endothelial cells, STAG2_Coronary artery endothelial cells, STAG1_Coronary artery endothelial cells, CTCF_AoAF, CTCF_AoAF, 0	1	-	1818140	16	0.000385121	17	5.69473e-06
AFAP1L1	NM_001323063	2.7203	6.51581	chr5	148651400	148691938	TRUE	TRUE	TRUE	HMGB1_HUVEC, 0	1	+	ABLIM3	NM_001301015	19.07	22.1321	chr5	148521009	148640001	TRUE	TRUE	TRUE	TAL1_Primary endothelial cells, MAX_HUVEC, CTCF_HUVEC, CTCF_HUVEC, CTCF_HUVEC, CTCF_HUVEC, CTCF_HUVEC, CTCF_HUVEC, CTCF_HUVEC, CTCF_HPAF, CTCF_HPAF, CTCF_HCM, CTCF_HCM, CTCF_HCFaa, CTCF_HBMEC, CTCF_HBMEC, SMC1A_Coronary artery endothelial cells, STAG2_Coronary artery endothelial cells, STAG1_Coronary artery endothelial cells, CTCF_AoAF, 0	1	+	130391	102	5.48002e-07	154	4.04669e-08
AFF1	NM_001166693	4.60385	7.158	chr4	87856153	88062206	TRUE	TRUE	TRUE	HMGB1_HUVEC, FOS_HUVEC, FOS_HUVEC, CTCF_HBMEC, RELA_HAEC, RELA_HAEC, JUN_HAEC, JUN_HAEC, 0	1	+	rs442177	n/a	NA	NA	chr4	88030260	88030261	TRUE	TRUE	TRUE	FOS_HUVEC, FOS_HUVEC, JUN_HAEC, 0	2	+	174107	77	8.88338e-06	106	1.32047e-05
AFG3L2	NM_006796	4.60072	0.513916	chr18	12377275	12328942	TRUE	TRUE	TRUE	HMGB1_HUVEC, MAX_HUVEC, CTCF_HUVEC, CTCF_HBMEC, NFE2L2_HAEC, NFE2L2_HAEC, RELA_HAEC, RELA_HAEC, RELA_HAEC, JUN_HAEC, JUN_HAEC, 0	1	-	PTPN2	NM_001207013	1.47238	0.744698	chr18	12884334	12785476	TRUE	TRUE	TRUE	NFATC1_HUVEC, NFATC1_HUVEC, CTCF_HUVEC, CTCF_HUVEC, CTCF_HPAF, CTCF_HPAF, CTCF_HCFaa, CTCF_HBMEC, RELA_HAEC, RELA_HAEC, RELA_HAEC, RELA_HAEC, RELA_HAEC, 0	1	-	507059	39	9.03128e-05	44	0.000985732
AFTPH	NM_001002243	0.547199	0.240014	chr2	64751438	64820138	TRUE	TRUE	TRUE	CTCF_HUVEC, CTCF_HUVEC, CTCF_HUVEC, CTCF_HUVEC, CTCF_HUVEC, CTCF_HUVEC, CTCF_HPAF, CTCF_HPAF, CTCF_HCM, CTCF_HCM, CTCF_HCFaa, CTCF_HBMEC, CTCF_HBMEC, RELA_HAEC, RELA_HAEC, RELA_HAEC, RELA_HAEC, JUN_HAEC, SMC1A_Coronary artery endothelial cells, STAG2_Coronary artery endothelial cells, STAG1_Coronary artery endothelial cells, CTCF_AoAF, 0	1	+	AC007880.1	ENST00000445865.1	NA	NA	chr2	65090760	65073263	TRUE	TRUE	FALSE	0	1	-	339322	75	4.63983e-11	83	1.53559e-07
AFTPH	NM_001002243	0.547199	0.240014	chr2	64751438	64820138	TRUE	TRUE	TRUE	CTCF_HUVEC, CTCF_HUVEC, CTCF_HUVEC, CTCF_HUVEC, CTCF_HUVEC, CTCF_HUVEC, CTCF_HPAF, CTCF_HPAF, CTCF_HCM, CTCF_HCM, CTCF_HCFaa, CTCF_HBMEC, CTCF_HBMEC, RELA_HAEC, RELA_HAEC, RELA_HAEC, RELA_HAEC, JUN_HAEC, SMC1A_Coronary artery endothelial cells, STAG2_Coronary artery endothelial cells, STAG1_Coronary artery endothelial cells, CTCF_AoAF, 0	1	+	AC114752.3	ENST00000424119.1	0	0	chr2	64568781	64565200	FALSE	FALSE	FALSE	0	1	-	182657	87	8.38969e-08	133	2.19248e-09
AGBL1	NM_152336	0	0	chr15	86623038	87572283	FALSE	FALSE	FALSE	0	1	+	NTRK3-AS1	ENST00000569588.1	0	0	chr15	88795960	88814297	FALSE	FALSE	FALSE	0	1	+	2172922	22	0	18	0.000215404
AGBL4	NM_001323573	0	0	chr1	50489626	48998526	FALSE	FALSE	TRUE	0	1	-	ELAVL4	NM_001144777	0	0	chr1	50513685	50669457	FALSE	FALSE	FALSE	0	1	+	24059	236	8.37279e-07	282	8.3106e-05
AGBL5	NM_001035507	5.70897	10.0428	chr2	27274490	27282403	TRUE	TRUE	TRUE	TAL1_Primary endothelial cells, GATA2_HUVEC, CTCF_HUVEC, GATA2_HUVEC, CTCF_HPAF, CTCF_HCFaa, CTCF_HBMEC, RELA_HAEC, CTCF_AoAF, 0	1	+	OST4	NM_001134693	256.139	229.979	chr2	27294567	27293341	TRUE	TRUE	TRUE	RELA_HAEC, RELA_HAEC, RELA_HAEC, JUN_HAEC, TCF21_Coronary artery smooth muscle, TCF21_Coronary artery smooth muscle, TCF21_Coronary artery smooth muscle, TCF21_Coronary artery smooth muscle, 0	1	-	20077	249	1.75057e-07	336	1.82356e-06
AGK	NM_018238	4.61728	3.19042	chr7	141251077	141354209	TRUE	TRUE	TRUE	ETS1_HUVEC, ETS1_HUVEC, ETS1_HUVEC, 0	1	+	ZNF800	NM_176814	14.7625	13.175	chr7	127032778	127010096	TRUE	TRUE	TRUE	0	1	-	14218299	9	0.000472278	9	2.80123e-08
AGK	NM_018238	4.61728	3.19042	chr7	141251077	141354209	TRUE	TRUE	TRUE	ETS1_HUVEC, ETS1_HUVEC, ETS1_HUVEC, 0	1	+	SSBP1	NM_001256511	2.86368	1.51584	chr7	141438120	141450288	TRUE	TRUE	TRUE	ETS1_HUVEC, ETS1_HUVEC, ETS1_HUVEC, CTCF_HUVEC, Epitope tags_HUVEC, CTCF_HUVEC, CTCF_HUVEC, CTCF_HUVEC, CTCF_HUVEC, CTCF_HUVEC, CTCF_HUVEC, CTCF_HPAF, CTCF_HPAF, CTCF_HCM, CTCF_HCM, CTCF_HCFaa, CTCF_HBMEC, CTCF_HBMEC, RELA_HAEC, ERG_HAEC, SMC1A_Coronary artery endothelial cells, STAG1_Coronary artery endothelial cells, CTCF_AoAF, 0	1	+	187043	80	1.01683e-06	83	0.000363422
AGK	NM_018238	4.61728	3.19042	chr7	141251077	141354209	TRUE	TRUE	TRUE	ETS1_HUVEC, ETS1_HUVEC, ETS1_HUVEC, 0	1	+	BRAF	NM_004333	2.71461	1.88367	chr7	140624564	140433812	TRUE	TRUE	TRUE	HMGB1_HUVEC, JUN_HUVEC, CTCF_HUVEC, CTCF_HUVEC, CTCF_HPAF, CTCF_HPAF, CTCF_HCM, CTCF_HCFaa, CTCF_HBMEC, CTCF_HBMEC, RELA_HAEC, RELA_HAEC, RELA_HAEC, JUND_Coronary artery smooth muscle, JUN_Coronary artery smooth muscle, CTCF_AoAF, 0	1	-	626513	33	6.89839e-05	59	2.49089e-10
AGK	NM_018238	4.61728	3.19042	chr7	141251077	141354209	TRUE	TRUE	TRUE	ETS1_HUVEC, ETS1_HUVEC, ETS1_HUVEC, 0	1	+	KIAA1147	NM_001080392	1.32859	1.13282	chr7	141401953	141356527	TRUE	TRUE	TRUE	HMGB1_HUVEC, RELA_HAEC, 0	1	-	150876	89	1.95887e-06	119	3.95162e-06
AGK	NM_018238	4.61728	3.19042	chr7	141251077	141354209	TRUE	TRUE	TRUE	ETS1_HUVEC, ETS1_HUVEC, ETS1_HUVEC, 0	1	+	MRPS33	NM_016071	0.188105	0.129242	chr7	140714781	140705960	TRUE	TRUE	TRUE	ETS1_HUVEC, CTCF_HUVEC, Epitope tags_HUVEC, CTCF_HUVEC, CTCF_HUVEC, CTCF_HUVEC, CTCF_HUVEC, CTCF_HUVEC, CTCF_HBMEC, ERG_HAEC, RELA_HAEC, ERG_HAEC, ERG_HAEC, 0	1	-	536296	143	0	132	0
AGTRAP	NM_001040194	0.994599	0.205604	chr1	11796141	11810828	TRUE	TRUE	TRUE	MAX_HUVEC, NFE2L2_HAEC, RELA_HAEC, RELA_HAEC, RELA_HAEC, CEBPD_HAEC, JUND_Coronary artery smooth muscle, 0	1	+	SRM	NM_003132	468.476	492.281	chr1	11120091	11114648	TRUE	TRUE	TRUE	CTCF_HUVEC, 0	1	-	676050	39	2.50803e-07	57	1.31841e-09
AGTRAP	NM_001040194	0.994599	0.205604	chr1	11796141	11810828	TRUE	TRUE	TRUE	MAX_HUVEC, NFE2L2_HAEC, RELA_HAEC, RELA_HAEC, RELA_HAEC, CEBPD_HAEC, JUND_Coronary artery smooth muscle, 0	1	+	UBIAD1	NM_013319	8.99383	8.78296	chr1	11333254	11348491	TRUE	TRUE	TRUE	MAX_HUVEC, Epitope tags_HUVEC, RELA_HAEC, JUN_HAEC, 0	1	+	462887	41	7.63217e-05	45	0.000818316
AGTRAP	NM_001040194	0.994599	0.205604	chr1	11796141	11810828	TRUE	TRUE	TRUE	MAX_HUVEC, NFE2L2_HAEC, RELA_HAEC, RELA_HAEC, RELA_HAEC, CEBPD_HAEC, JUND_Coronary artery smooth muscle, 0	1	+	LRRC47	NM_020710	2.79182	1.55353	chr1	3713068	3696783	TRUE	TRUE	TRUE	ELK3_HUVEC, ETS1_HUVEC, NFATC1_HUVEC, HMGB1_HUVEC, ETS1_HUVEC, ETS1_HUVEC, RELA_HAEC, 0	1	-	8083073	14	5.16598e-12	7	0.00037006
AGTRAP	NM_001040194	0.994599	0.205604	chr1	11796141	11810828	TRUE	TRUE	TRUE	MAX_HUVEC, NFE2L2_HAEC, RELA_HAEC, RELA_HAEC, RELA_HAEC, CEBPD_HAEC, JUND_Coronary artery smooth muscle, 0	1	+	PHF13	NM_153812	1.29951	0.487757	chr1	6673755	6684093	TRUE	TRUE	TRUE	ETS1_HUVEC, ETS1_HUVEC, ETS1_HUVEC, ETS1_HUVEC, HMGB1_HUVEC, ETS1_HUVEC, ETS1_HUVEC, ETS1_HUVEC, ETS1_HUVEC, ETS1_HUVEC, ETS1_HUVEC, ETS1_HUVEC, ETS1_HUVEC, RELA_HAEC, RELA_HAEC, 0	1	+	5122386	8	0.000870199	11	1.57053e-10
AGTRAP	NM_001040194	0.994599	0.205604	chr1	11796141	11810828	TRUE	TRUE	TRUE	MAX_HUVEC, NFE2L2_HAEC, RELA_HAEC, RELA_HAEC, RELA_HAEC, CEBPD_HAEC, JUND_Coronary artery smooth muscle, 0	1	+	MASP2	NM_006610	0.662835	0.705403	chr1	11107296	11086579	FALSE	FALSE	FALSE	0	1	-	688845	41	3.42243e-09	47	2.32657e-06
AHCTF1	NM_001323342	1.28351	1.03649	chr1	247095280	247002399	TRUE	TRUE	TRUE	ETS1_HUVEC, ETS1_HUVEC, ETS1_HUVEC, NFATC1_HUVEC, NFATC1_HUVEC, HMGB1_HUVEC, ETS1_HUVEC, ETS1_HUVEC, ETS1_HUVEC, ETS1_HUVEC, ETS1_HUVEC, RELA_HAEC, RELA_HAEC, 0	1	-	SH3BP5L	NM_001322462	9.6613	7.39081	chr1	249120484	249104644	TRUE	TRUE	TRUE	ETS1_HUVEC, ETS1_HUVEC, ETS1_HUVEC, ETS1_HUVEC, ETS1_HUVEC, ETS1_HUVEC, CTCF_HUVEC, Epitope tags_HUVEC, CTCF_HUVEC, CTCF_HUVEC, CTCF_HUVEC, CTCF_HUVEC, CTCF_HUVEC, CTCF_HUVEC, CTCF_HPAF, CTCF_HPAF, CTCF_HCM, CTCF_HCM, CTCF_HCFaa, CTCF_HBMEC, CTCF_HBMEC, CTCF_AoAF, 0	1	-	2025204	20	3.36706e-07	21	2.00624e-05
AHCYL1	NM_001242673	2.7042	5.1711	chr1	110527386	110566364	TRUE	TRUE	TRUE	NFATC1_HUVEC, HMGB1_HUVEC, RAD21_HUVEC, RAD21_HUVEC, RAD21_HUVEC, RAD21_HUVEC, CTCF_HUVEC, CTCF_HUVEC, CTCF_HUVEC, CTCF_HUVEC, CTCF_HUVEC, CTCF_HUVEC, CTCF_HUVEC, CTCF_HPAF, CTCF_HPAF, CTCF_HCM, CTCF_HCM, CTCF_HCFaa, CTCF_HBMEC, CTCF_HBMEC, RELA_HAEC, JUN_HAEC, JUND_Coronary artery smooth muscle, JUN_Coronary artery smooth muscle, SMC1A_Coronary artery endothelial cells, STAG2_Coronary artery end…	1	+	GPR61	NM_031936	0.142156	0.074018	chr1	110082493	110088455	FALSE	FALSE	FALSE	0	1	+	444893	50	2.14977e-07	46	0.000178765
AHCYL2	NM_001130720	2.53559	2.40075	chr7	128864854	129070052	TRUE	TRUE	TRUE	ETS1_HUVEC, ETS1_HUVEC, ETS1_HUVEC, ETS1_HUVEC, HMGB1_HUVEC, ETS1_HUVEC, ETS1_HUVEC, ETS1_HUVEC, ETS1_HUVEC, ETS1_HUVEC, ETS1_HUVEC, ETS1_HUVEC, ETS1_HUVEC, ETS1_HUVEC, MAX_HUVEC, RELA_HAEC, RELA_HAEC, RELA_HAEC, STAG2_Coronary artery endothelial cells, 0	1	+	AHCYL2	NM_001130723	2.53559	2.40075	chr7	129007963	129070052	FALSE	FALSE	TRUE	RAD21_HUVEC, RAD21_HUVEC, RAD21_HUVEC, CTCF_HUVEC, CTCF_HUVEC, CTCF_HUVEC, CTCF_HUVEC, CTCF_HUVEC, CTCF_HUVEC, CTCF_HUVEC, CTCF_HPAF, CTCF_HPAF, CTCF_HCM, CTCF_HCM, CTCF_HCFaa, CTCF_HBMEC, CTCF_HBMEC, RELA_HAEC, SMC1A_Coronary artery endothelial cells, STAG2_Coronary artery endothelial cells, STAG1_Coronary artery endothelial cells, CTCF_AoAF, CTCF_AoAF, 0	1	+	143109	136	4.61853e-14	227	0
AHCYL2	NM_001130720	2.53559	2.40075	chr7	128864854	129070052	TRUE	TRUE	TRUE	ETS1_HUVEC, ETS1_HUVEC, ETS1_HUVEC, ETS1_HUVEC, HMGB1_HUVEC, ETS1_HUVEC, ETS1_HUVEC, ETS1_HUVEC, ETS1_HUVEC, ETS1_HUVEC, ETS1_HUVEC, ETS1_HUVEC, ETS1_HUVEC, ETS1_HUVEC, MAX_HUVEC, RELA_HAEC, RELA_HAEC, RELA_HAEC, STAG2_Coronary artery endothelial cells, 0	1	+	STRIP2	NM_001134336	1.4081	1.17691	chr7	129074273	129123475	TRUE	TRUE	TRUE	0	1	+	209419	93	3.48685e-09	103	3.64215e-06
AHCYL2	NM_001130720	2.53559	2.40075	chr7	128864854	129070052	TRUE	TRUE	TRUE	ETS1_HUVEC, ETS1_HUVEC, ETS1_HUVEC, ETS1_HUVEC, HMGB1_HUVEC, ETS1_HUVEC, ETS1_HUVEC, ETS1_HUVEC, ETS1_HUVEC, ETS1_HUVEC, ETS1_HUVEC, ETS1_HUVEC, ETS1_HUVEC, ETS1_HUVEC, MAX_HUVEC, RELA_HAEC, RELA_HAEC, RELA_HAEC, STAG2_Coronary artery endothelial cells, 0	1	+	NRF1	NM_001293163	0.330297	0.124734	chr7	129251542	129396922	TRUE	TRUE	TRUE	HMGB1_HUVEC, CTCF_HUVEC, CTCF_HUVEC, CTCF_HUVEC, CTCF_HUVEC, CTCF_HUVEC, CTCF_HPAF, CTCF_HPAF, CTCF_HCM, CTCF_HCM, CTCF_HCFaa, CTCF_HBMEC, CTCF_HBMEC, SMC1A_Coronary artery endothelial cells, STAG1_Coronary artery endothelial cells, CTCF_AoAF, 0	1	+	386688	59	4.10117e-08	65	1.3992e-05
AHCYL2	NM_001130723	2.53559	2.40075	chr7	129007963	129070052	FALSE	FALSE	TRUE	RAD21_HUVEC, RAD21_HUVEC, RAD21_HUVEC, CTCF_HUVEC, CTCF_HUVEC, CTCF_HUVEC, CTCF_HUVEC, CTCF_HUVEC, CTCF_HUVEC, CTCF_HUVEC, CTCF_HPAF, CTCF_HPAF, CTCF_HCM, CTCF_HCM, CTCF_HCFaa, CTCF_HBMEC, CTCF_HBMEC, RELA_HAEC, SMC1A_Coronary artery endothelial cells, STAG2_Coronary artery endothelial cells, STAG1_Coronary artery endothelial cells, CTCF_AoAF, CTCF_AoAF, 0	1	+	AHCYL2	NM_001130720	2.53559	2.40075	chr7	128864854	129070052	TRUE	TRUE	TRUE	ETS1_HUVEC, ETS1_HUVEC, ETS1_HUVEC, ETS1_HUVEC, HMGB1_HUVEC, ETS1_HUVEC, ETS1_HUVEC, ETS1_HUVEC, ETS1_HUVEC, ETS1_HUVEC, ETS1_HUVEC, ETS1_HUVEC, ETS1_HUVEC, ETS1_HUVEC, MAX_HUVEC, RELA_HAEC, RELA_HAEC, RELA_HAEC, STAG2_Coronary artery endothelial cells, 0	1	+	143109	136	4.61853e-14	227	0
AHI1	NM_001134830	0.655036	0.430727	chr6	135818903	135605109	TRUE	TRUE	TRUE	NFATC1_HUVEC, FOS_HUVEC, MAX_HUVEC, FOS_HUVEC, JUN_HAEC, JUN_HAEC, 0	1	-	BCLAF1	NM_001077440	1.02785	6.3048	chr6	136610989	136578000	TRUE	TRUE	TRUE	ELK3_HUVEC, NFATC1_HUVEC, NFATC1_HUVEC, Epitope tags_HUVEC, CTCF_HCFaa, RELA_HAEC, RELA_HAEC, RELA_HAEC, JUN_HAEC, 0	1	-	792086	31	1.75821e-06	35	4.24742e-05
AHI1	NM_001134830	0.655036	0.430727	chr6	135818903	135605109	TRUE	TRUE	TRUE	NFATC1_HUVEC, FOS_HUVEC, MAX_HUVEC, FOS_HUVEC, JUN_HAEC, JUN_HAEC, 0	1	-	MTFR2	NM_001099286	0	0	chr6	136571473	136552167	TRUE	TRUE	TRUE	Epitope tags_HUVEC, 0	1	-	752570	54	4.44089e-16	50	7.56101e-09
AHNAK	NM_024060	126.728	106.238	chr11	62314332	62201013	TRUE	TRUE	TRUE	RELA_HAEC, JUN_HAEC, JUN_HAEC, 0	1	-	SCGB1A1	NM_003357	0	0	chr11	62186506	62190678	FALSE	FALSE	TRUE	0	1	+	127826	120	2.24658e-09	167	2.04787e-09
AHSG	NM_001622	0	0	chr3	186330849	186339107	FALSE	FALSE	FALSE	0	1	+	RFC4	NM_002916	3.33938	1.56765	chr3	186524484	186507681	TRUE	TRUE	TRUE	E2F1_Wharton Jelly, E2F1_Wharton Jelly, E2F1_Wharton Jelly, Epitope tags_HUVEC, 0	1	-	193635	64	0.000131774	78	0.000873214
AIM2	NM_001348247	0	0	chr1	159046691	159032273	FALSE	FALSE	FALSE	0	1	-	CD1D	NM_001319145	0	0	chr1	158149736	158154686	FALSE	FALSE	TRUE	0	1	+	896955	34	1.5286e-07	41	7.82165e-09
AIM2	NM_001348247	0	0	chr1	159046691	159032273	FALSE	FALSE	FALSE	0	1	-	RP11-404O13.5	ENST00000415019.1	0	0	chr1	158173667	158167711	FALSE	FALSE	TRUE	CTCF_HUVEC, CTCF_HUVEC, CTCF_HUVEC, CTCF_HUVEC, CTCF_HUVEC, CTCF_HUVEC, CTCF_HPAF, CTCF_HPAF, CTCF_HCM, CTCF_HCM, CTCF_HCFaa, CTCF_HBMEC, CTCF_HBMEC, SMC1A_Coronary artery endothelial cells, STAG1_Coronary artery endothelial cells, CTCF_AoAF, 0	1	-	873024	25	2.44024e-05	43	7.41846e-10
AIPL1	NM_001285402	0	0	chr17	6338519	6327056	FALSE	FALSE	TRUE	RAD21_HUVEC, RAD21_HUVEC, RAD21_HUVEC, CTCF_HUVEC, CTCF_HUVEC, CTCF_HUVEC, CTCF_HUVEC, CTCF_HUVEC, CTCF_HUVEC, CTCF_HUVEC, CTCF_HPAF, CTCF_HPAF, CTCF_HCM, CTCF_HCM, CTCF_HCFaa, CTCF_HBMEC, CTCF_HBMEC, SMC1A_Coronary artery endothelial cells, STAG1_Coronary artery endothelial cells, CTCF_AoAF, CTCF_AoAF, 0	1	-	rs1805465	n/a	NA	NA	chr17	5393088	5393089	FALSE	FALSE	FALSE	0	2	+	945431	32	7.03025e-08	30	0.000338022
AIPL1	NM_001285402	0	0	chr17	6338519	6327056	FALSE	FALSE	TRUE	RAD21_HUVEC, RAD21_HUVEC, RAD21_HUVEC, CTCF_HUVEC, CTCF_HUVEC, CTCF_HUVEC, CTCF_HUVEC, CTCF_HUVEC, CTCF_HUVEC, CTCF_HUVEC, CTCF_HPAF, CTCF_HPAF, CTCF_HCM, CTCF_HCM, CTCF_HCFaa, CTCF_HBMEC, CTCF_HBMEC, SMC1A_Coronary artery endothelial cells, STAG1_Coronary artery endothelial cells, CTCF_AoAF, CTCF_AoAF, 0	1	-	NLRP1	NM_001033053	11.4281	18.2179	chr17	5487832	5404718	TRUE	TRUE	TRUE	NFATC1_HUVEC, NFATC1_HUVEC, MYC_HUVEC, Epitope tags_HUVEC, MYC_HUVEC, JUN_HAEC, JUN_HAEC, 0	1	-	850687	35	1.45909e-08	46	5.27584e-10
AJ009632.3	ENST00000433588.1	0	0	chr21	16868443	16866250	FALSE	FALSE	TRUE	FOS_HUVEC, JUN_HUVEC, Epitope tags_HUVEC, FOS_HUVEC, JUN_HAEC, JUN_HAEC, JUND_Coronary artery smooth muscle, JUN_Coronary artery smooth muscle, 0	1	-	rs2823048	n/a	NA	NA	chr21	16462267	16462268	FALSE	FALSE	FALSE	0	2	+	406176	40	0.000134876	54	6.3602e-05
AJ009632.3	ENST00000433588.1	0	0	chr21	16868443	16866250	FALSE	FALSE	TRUE	FOS_HUVEC, JUN_HUVEC, Epitope tags_HUVEC, FOS_HUVEC, JUN_HAEC, JUN_HAEC, JUND_Coronary artery smooth muscle, JUN_Coronary artery smooth muscle, 0	1	-	HSPA13	NM_006948	1.57458	3.51455	chr21	15755509	15743436	TRUE	TRUE	TRUE	ETS1_HUVEC, ETS1_HUVEC, ETS1_HUVEC, ETS1_HUVEC, ETS1_HUVEC, ETS1_HUVEC, ETS1_HUVEC, ETS1_HUVEC, ETS1_HUVEC, ETS1_HUVEC, ETS1_HUVEC, ETS1_HUVEC, FOS_HUVEC, JUND_Coronary artery smooth muscle, JUN_Coronary artery smooth muscle, 0	1	-	1112934	31	1.95143e-10	22	0.000902164
AJ009632.3	ENST00000433588.1	0	0	chr21	16868443	16866250	FALSE	FALSE	TRUE	FOS_HUVEC, JUN_HUVEC, Epitope tags_HUVEC, FOS_HUVEC, JUN_HAEC, JUN_HAEC, JUND_Coronary artery smooth muscle, JUN_Coronary artery smooth muscle, 0	1	-	RBM11	NM_001320602	0	0	chr21	15588450	15600693	FALSE	FALSE	TRUE	0	1	+	1279993	25	2.2771e-09	28	9.57734e-09
AK9	NM_001145128	1.68813	1.51762	chr6	110012415	109814058	TRUE	TRUE	TRUE	SMC1A_Coronary artery endothelial cells, 0	1	-	ZBTB24	NM_014797	1.94837	0.380494	chr6	109804440	109783718	TRUE	TRUE	TRUE	HMGB1_HUVEC, MAX_HUVEC, 0	1	-	207975	59	0.000332028	81	0.000371703
AKAP1	NM_003488	4.52034	4.21833	chr17	55162552	55198710	TRUE	TRUE	TRUE	NFATC1_HUVEC, NFATC1_HUVEC, HMGB1_HUVEC, RELA_HAEC, RELA_HAEC, JUN_HAEC, JUND_Coronary artery smooth muscle, STAG2_Coronary artery endothelial cells, 0	1	+	MRPS23	NM_016070	0.416363	0.535067	chr17	55927433	55916286	TRUE	TRUE	TRUE	ELK3_HUVEC, ETS1_HUVEC, ETS1_HUVEC, Epitope tags_HUVEC, RELA_HAEC, RELA_HAEC, RELA_HAEC, JUN_HAEC, JUN_HAEC, ERG_HAEC, 0	1	-	764881	35	1.69847e-07	41	8.4635e-06
AKAP1	NM_003488	4.52034	4.21833	chr17	55162552	55198710	TRUE	TRUE	TRUE	NFATC1_HUVEC, NFATC1_HUVEC, HMGB1_HUVEC, RELA_HAEC, RELA_HAEC, JUN_HAEC, JUND_Coronary artery smooth muscle, STAG2_Coronary artery endothelial cells, 0	1	+	CCDC182	NM_001282544	0	0	chr17	55822690	55821841	FALSE	FALSE	FALSE	0	1	-	660138	31	9.48289e-06	37	0.000281433
AKAP12	NM_005100	17.0721	14.4769	chr6	151561133	151679694	TRUE	TRUE	TRUE	HMGB1_HUVEC, Epitope tags_HUVEC, 0	1	+	AKAP12	NM_144497	17.0721	14.4769	chr6	151646665	151679694	TRUE	TRUE	TRUE	TAL1_Primary endothelial cells, TAL1_Primary endothelial cells, NFATC1_HUVEC, RAD21_HUVEC, RAD21_HUVEC, RAD21_HUVEC, RAD21_HUVEC, CTCF_HUVEC, Epitope tags_HUVEC, CTCF_HUVEC, CTCF_HUVEC, CTCF_HUVEC, CTCF_HUVEC, CTCF_HUVEC, CTCF_HUVEC, CTCF_HPAF, CTCF_HPAF, CTCF_HCM, CTCF_HCM, CTCF_HCFaa, CTCF_HBMEC, CTCF_HBMEC, SMC1A_Coronary artery endothelial cells, STAG2_Coronary artery endothelial cells, STAG1…	1	+	85532	84	0.000976417	126	0.000786884
AKAP12	NM_005100	17.0721	14.4769	chr6	151561133	151679694	TRUE	TRUE	TRUE	HMGB1_HUVEC, Epitope tags_HUVEC, 0	1	+	MTHFD1L	NM_001242769	2.18545	0.955185	chr6	151186814	151220136	TRUE	TRUE	TRUE	HMGB1_HUVEC, MAX_HUVEC, MYC_HUVEC, Epitope tags_HUVEC, CTCF_HUVEC, MYC_HUVEC, CTCF_HUVEC, CTCF_HUVEC, CTCF_HBMEC, JUN_HAEC, CEBPD_HAEC, 0	1	+	374319	69	1.62373e-10	66	1.69357e-05
AKAP12	NM_144497	17.0721	14.4769	chr6	151646665	151679694	TRUE	TRUE	TRUE	TAL1_Primary endothelial cells, TAL1_Primary endothelial cells, NFATC1_HUVEC, RAD21_HUVEC, RAD21_HUVEC, RAD21_HUVEC, RAD21_HUVEC, CTCF_HUVEC, Epitope tags_HUVEC, CTCF_HUVEC, CTCF_HUVEC, CTCF_HUVEC, CTCF_HUVEC, CTCF_HUVEC, CTCF_HUVEC, CTCF_HPAF, CTCF_HPAF, CTCF_HCM, CTCF_HCM, CTCF_HCFaa, CTCF_HBMEC, CTCF_HBMEC, SMC1A_Coronary artery endothelial cells, STAG2_Coronary artery endothelial cells, STAG1…	1	+	AKAP12	NM_005100	17.0721	14.4769	chr6	151561133	151679694	TRUE	TRUE	TRUE	HMGB1_HUVEC, Epitope tags_HUVEC, 0	1	+	85532	84	0.000976417	126	0.000786884
AKAP12	NM_144497	17.0721	14.4769	chr6	151646665	151679694	TRUE	TRUE	TRUE	TAL1_Primary endothelial cells, TAL1_Primary endothelial cells, NFATC1_HUVEC, RAD21_HUVEC, RAD21_HUVEC, RAD21_HUVEC, RAD21_HUVEC, CTCF_HUVEC, Epitope tags_HUVEC, CTCF_HUVEC, CTCF_HUVEC, CTCF_HUVEC, CTCF_HUVEC, CTCF_HUVEC, CTCF_HUVEC, CTCF_HPAF, CTCF_HPAF, CTCF_HCM, CTCF_HCM, CTCF_HCFaa, CTCF_HBMEC, CTCF_HBMEC, SMC1A_Coronary artery endothelial cells, STAG2_Coronary artery endothelial cells, STAG1…	1	+	MTHFD1L	NM_001242769	2.18545	0.955185	chr6	151186814	151220136	TRUE	TRUE	TRUE	HMGB1_HUVEC, MAX_HUVEC, MYC_HUVEC, Epitope tags_HUVEC, CTCF_HUVEC, MYC_HUVEC, CTCF_HUVEC, CTCF_HUVEC, CTCF_HBMEC, JUN_HAEC, CEBPD_HAEC, 0	1	+	459851	81	0	78	3.74987e-11
AKAP5	NM_004857	0.358408	0.05633	chr14	64932216	64941221	FALSE	TRUE	TRUE	GATA2_HUVEC, Epitope tags_HUVEC, Epitope tags_HUVEC, GATA2_HUVEC, GATA2_HUVEC, CTCF_HPAF, CTCF_HPAF, CTCF_HCM, CTCF_HBMEC, 0	1	+	ESR2	NM_001291712	0.141961	0.083902	chr14	64805268	64693429	TRUE	TRUE	TRUE	NFATC1_HUVEC, NFATC1_HUVEC, Epitope tags_HUVEC, RELA_HAEC, JUN_HAEC, 0	1	-	126948	109	7.23816e-08	129	6.09454e-06
AKAP7	NM_016377	0.196406	0	chr6	131456825	131604675	TRUE	TRUE	TRUE	HMGB1_HUVEC, 0	1	+	EPB41L2	NM_001350299	4.98075	6.50106	chr6	131291623	131160486	TRUE	TRUE	TRUE	0	1	-	165202	75	1.7424e-05	103	1.77171e-05
AKAP7	NM_016377	0.196406	0	chr6	131456825	131604675	TRUE	TRUE	TRUE	HMGB1_HUVEC, 0	1	+	MED23	NM_001270521	2.35184	0.933058	chr6	131949379	131895105	TRUE	TRUE	TRUE	ETS1_HUVEC, ETS1_HUVEC, ETS1_HUVEC, ETS1_HUVEC, ETS1_HUVEC, ETS1_HUVEC, ETS1_HUVEC, ETS1_HUVEC, ETS1_HUVEC, CTCF_HUVEC, Epitope tags_HUVEC, CTCF_HUVEC, CTCF_HUVEC, CTCF_HUVEC, CTCF_HUVEC, CTCF_HUVEC, CTCF_HUVEC, CTCF_HPAF, CTCF_HPAF, CTCF_HCM, CTCF_HCM, CTCF_HCFaa, CTCF_HBMEC, CTCF_HBMEC, ERG_HAEC, RELA_HAEC, RELA_HAEC, JUN_HAEC, ERG_HAEC, ERG_HAEC, SMC1A_Coronary artery endothelial cells, STAG1_…	1	-	492554	39	0.000106128	66	1.08489e-07
AKAP7	NM_016377	0.196406	0	chr6	131456825	131604675	TRUE	TRUE	TRUE	HMGB1_HUVEC, 0	1	+	SAMD3	NM_001277185	0.521475	0.227636	chr6	130537030	130465446	FALSE	FALSE	FALSE	0	1	-	919795	23	0.000557114	24	0.000969732
AKTIP	NM_001012398	4.41704	4.7671	chr16	53537216	53524951	TRUE	TRUE	TRUE	JUN_HUVEC, Epitope tags_HUVEC, RELA_HAEC, JUN_HAEC, JUND_Coronary artery smooth muscle, 0	1	-	rs28661428	n/a	NA	NA	chr16	53544041	53544042	TRUE	TRUE	TRUE	RAD21_HUVEC, RAD21_HUVEC, RAD21_HUVEC, CTCF_HUVEC, CTCF_HUVEC, CTCF_HUVEC, CTCF_HUVEC, CTCF_HUVEC, CTCF_HUVEC, CTCF_HUVEC, CTCF_HPAF, CTCF_HPAF, CTCF_HCM, CTCF_HCM, CTCF_HCFaa, CTCF_HBMEC, CTCF_HBMEC, SMC1A_Coronary artery endothelial cells, STAG2_Coronary artery endothelial cells, STAG1_Coronary artery endothelial cells, CTCF_AoAF, CTCF_AoAF, 0	2	+	6825	236	2.44442e-06	277	0
AL035610.2	ENST00000453420.5	NA	NA	chr21	29600986	29488412	TRUE	TRUE	TRUE	FOS_HUVEC, FOS_HUVEC, NFE2L2_HAEC, JUN_HAEC, JUN_HAEC, CEBPD_HAEC, JUND_Coronary artery smooth muscle, JUN_Coronary artery smooth muscle, EP300_Cardiac progenitor cells, 0	1	-	ADAMTS1	NM_006988	15.864	14.6883	chr21	28217728	28208605	TRUE	TRUE	TRUE	NFATC1_HUVEC, Epitope tags_HUVEC, CTCF_HPAF, CTCF_HBMEC, 0	1	-	1383258	24	2.41377e-05	36	2.25621e-08
ALDH1A1	NM_000689	1.2133	0	chr9	75568233	75515577	FALSE	FALSE	TRUE	0	1	-	GDA	NM_001242507	0	0	chr9	74729510	74867140	FALSE	FALSE	FALSE	0	1	+	838723	26	1.45476e-05	32	3.56885e-05
ALDH1L2	NM_001034173	59.2415	0.333185	chr12	105478341	105413561	TRUE	TRUE	TRUE	TCF21_Coronary artery smooth muscle, 0	1	-	TXNRD1	NM_001093771	5.87068	9.28443	chr12	104609556	104744085	TRUE	TRUE	TRUE	RAD21_HUVEC, CTCF_HUVEC, CTCF_HUVEC, CTCF_HUVEC, CTCF_HUVEC, CTCF_HUVEC, CTCF_HUVEC, CTCF_HUVEC, CTCF_HPAF, CTCF_HPAF, CTCF_HCM, CTCF_HCM, CTCF_HCFaa, CTCF_HBMEC, CTCF_HBMEC, SMC1A_Coronary artery endothelial cells, STAG2_Coronary artery endothelial cells, STAG1_Coronary artery endothelial cells, CTCF_AoAF, 0	1	+	868785	27	4.35823e-06	55	1.11022e-15
ALDH1L2	NM_001034173	59.2415	0.333185	chr12	105478341	105413561	TRUE	TRUE	TRUE	TCF21_Coronary artery smooth muscle, 0	1	-	CHST11	NM_001173982	5.19008	7.83515	chr12	104850691	105155792	TRUE	TRUE	TRUE	HMGB1_HUVEC, FOS_HUVEC, CTCF_HUVEC, FOS_HUVEC, CTCF_HUVEC, CTCF_HPAF, CTCF_HPAF, CTCF_HCM, CTCF_HBMEC, JUN_HAEC, JUN_HAEC, JUND_Coronary artery smooth muscle, JUN_Coronary artery smooth muscle, TCF21_Coronary artery smooth muscle, TCF21_Coronary artery smooth muscle, SMC1A_Coronary artery endothelial cells, STAG1_Coronary artery endothelial cells, 0	1	+	627650	43	1.05162e-07	33	0.000758048
ALDH1L2	NM_001034173	59.2415	0.333185	chr12	105478341	105413561	TRUE	TRUE	TRUE	TCF21_Coronary artery smooth muscle, 0	1	-	EID3	NM_001008394	0.870283	1.01711	chr12	104697509	104698982	TRUE	TRUE	TRUE	TAL1_Primary endothelial cells, TAL1_Primary endothelial cells, 0	1	+	780832	58	0	48	8.163e-09
ALDH9A1	NM_000696	4.56564	4.17336	chr1	165667900	165631448	TRUE	TRUE	TRUE	ETS1_HUVEC, NFATC1_HUVEC, ETS1_HUVEC, ETS1_HUVEC, Epitope tags_HUVEC, CTCF_HPAF, CTCF_HPAF, CTCF_HCFaa, CTCF_HBMEC, 0	1	-	POGK	NM_001314014	8.18893	1.54785	chr1	166808640	166825581	TRUE	TRUE	TRUE	TAL1_Primary endothelial cells, TAL1_Primary endothelial cells, MAX_HUVEC, MYC_HUVEC, MYC_HUVEC, CTCF_HBMEC, RELA_HAEC, RELA_HAEC, RELA_HAEC, STAG2_Coronary artery endothelial cells, 0	1	+	1140740	36	7.70106e-11	33	9.67502e-07
ALG1	NM_019109	5.48221	0	chr16	5121809	5137380	TRUE	TRUE	TRUE	NFATC1_HUVEC, NFATC1_HUVEC, MAX_HUVEC, 0	1	+	C16orf89	NM_001098514	0	1.25753	chr16	5116146	5094122	FALSE	FALSE	FALSE	0	1	-	5663	301	7.68209e-10	310	0
ALG3	NM_005787	19.9434	9.26325	chr3	183967313	183960116	TRUE	TRUE	TRUE	ETS1_HUVEC, RAD21_HUVEC, RAD21_HUVEC, ETS1_HUVEC, ETS1_HUVEC, MAX_HUVEC, MYC_HUVEC, CTCF_HUVEC, Epitope tags_HUVEC, CTCF_HUVEC, CTCF_HUVEC, MYC_HUVEC, CTCF_HUVEC, CTCF_HUVEC, CTCF_HUVEC, CTCF_HUVEC, CTCF_HPAF, CTCF_HPAF, CTCF_HCM, CTCF_HCM, CTCF_HCFaa, CTCF_HBMEC, CTCF_HBMEC, CEBPD_HAEC, SMC1A_Coronary artery endothelial cells, STAG1_Coronary artery endothelial cells, CTCF_AoAF, CTCF_AoAF, 0	1	-	ECE2	NM_001037324	3.81992	3.0722	chr3	183993798	184010819	FALSE	FALSE	FALSE	0	1	+	26485	203	2.97491e-05	276	0.000121564
ALG3	NM_005787	19.9434	9.26325	chr3	183967313	183960116	TRUE	TRUE	TRUE	ETS1_HUVEC, RAD21_HUVEC, RAD21_HUVEC, ETS1_HUVEC, ETS1_HUVEC, MAX_HUVEC, MYC_HUVEC, CTCF_HUVEC, Epitope tags_HUVEC, CTCF_HUVEC, CTCF_HUVEC, MYC_HUVEC, CTCF_HUVEC, CTCF_HUVEC, CTCF_HUVEC, CTCF_HUVEC, CTCF_HPAF, CTCF_HPAF, CTCF_HCM, CTCF_HCM, CTCF_HCFaa, CTCF_HBMEC, CTCF_HBMEC, CEBPD_HAEC, SMC1A_Coronary artery endothelial cells, STAG1_Coronary artery endothelial cells, CTCF_AoAF, CTCF_AoAF, 0	1	-	EIF2B5	NM_003907	0.776166	1.80051	chr3	183852809	183863099	TRUE	TRUE	TRUE	ETS1_HUVEC, ETS1_HUVEC, ETS1_HUVEC, MAX_HUVEC, MYC_HUVEC, Epitope tags_HUVEC, CTCF_HUVEC, MYC_HUVEC, CTCF_HPAF, CTCF_HCM, CTCF_HCFaa, CTCF_HBMEC, 0	1	+	114504	122	1.18521e-08	113	0.000450051
ALG8	NM_001007027	0.583231	5.69106	chr11	77850699	77811987	TRUE	TRUE	TRUE	E2F1_Wharton Jelly, NFATC1_HUVEC, MAX_HUVEC, 0	1	-	RP11-452H21.4	ENST00000513207.2	0	0	chr11	78140882	78135027	FALSE	FALSE	TRUE	TAL1_Primary endothelial cells, TAL1_Primary endothelial cells, 0	1	-	290183	65	1.77465e-07	59	0.000793416
ALK	NM_001353765	0.037651	0	chr2	29446766	29415639	FALSE	FALSE	TRUE	0	1	-	ALK	NM_004304	0.037651	0	chr2	30144477	29415639	FALSE	FALSE	TRUE	CTCF_HUVEC, CTCF_HUVEC, CTCF_HUVEC, CTCF_HUVEC, CTCF_HUVEC, CTCF_HUVEC, CTCF_HUVEC, CTCF_HPAF, CTCF_HPAF, CTCF_HCM, CTCF_HCM, CTCF_HCFaa, CTCF_HBMEC, CTCF_HBMEC, SMC1A_Coronary artery endothelial cells, CTCF_AoAF, 0	1	-	697711	113	0	224	0
ALK	NM_004304	0.037651	0	chr2	30144477	29415639	FALSE	FALSE	TRUE	CTCF_HUVEC, CTCF_HUVEC, CTCF_HUVEC, CTCF_HUVEC, CTCF_HUVEC, CTCF_HUVEC, CTCF_HUVEC, CTCF_HPAF, CTCF_HPAF, CTCF_HCM, CTCF_HCM, CTCF_HCFaa, CTCF_HBMEC, CTCF_HBMEC, SMC1A_Coronary artery endothelial cells, CTCF_AoAF, 0	1	-	ALK	NM_001353765	0.037651	0	chr2	29446766	29415639	FALSE	FALSE	TRUE	0	1	-	697711	113	0	224	0
ALKAL1	NM_207413	0	0	chr8	53478021	53446596	FALSE	FALSE	FALSE	0	1	-	NPBWR1	NM_005285	0	0	chr8	53852467	53853454	FALSE	FALSE	TRUE	TAL1_Primary endothelial cells, EZH2_HUVEC, Epitope tags_HUVEC, Epitope tags_HUVEC, SMC1A_Coronary artery endothelial cells, 0	1	+	374446	48	1.5961e-05	71	3.22775e-06
ALKBH2	NM_001001655	0	0	chr12	109531293	109525992	TRUE	TRUE	TRUE	RAD21_HUVEC, RAD21_HUVEC, MAX_HUVEC, CTCF_HUVEC, Epitope tags_HUVEC, CTCF_HUVEC, CTCF_HUVEC, CTCF_HUVEC, CTCF_HUVEC, CTCF_HUVEC, CTCF_HUVEC, CTCF_HPAF, CTCF_HPAF, CTCF_HCM, CTCF_HCM, CTCF_HCFaa, CTCF_HBMEC, CTCF_HBMEC, ERG_HAEC, RELA_HAEC, JUN_HAEC, ERG_HAEC, SMC1A_Coronary artery endothelial cells, STAG2_Coronary artery endothelial cells, STAG1_Coronary artery endothelial cells, CTCF_AoAF, CTCF_…	1	-	MYO1H	NM_001101421	0.134678	0	chr12	109826523	109886176	FALSE	FALSE	TRUE	CTCF_HUVEC, CTCF_HUVEC, CTCF_HUVEC, CTCF_HPAF, CTCF_HPAF, CTCF_HCM, CTCF_HBMEC, 0	1	+	295230	67	6.76899e-08	66	0.000148297
ALOXE3	NM_021628	0	0.080123	chr17	8022234	7999217	TRUE	TRUE	TRUE	CTCF_HUVEC, CTCF_HUVEC, CTCF_HUVEC, CTCF_HUVEC, CTCF_HUVEC, CTCF_HUVEC, CTCF_HUVEC, CTCF_HPAF, CTCF_HPAF, CTCF_HCM, CTCF_HCM, CTCF_HCFaa, CTCF_HBMEC, CTCF_HBMEC, JUND_Coronary artery smooth muscle, JUN_Coronary artery smooth muscle, CTCF_AoAF, CTCF_AoAF, 0	1	-	HES7	NM_001165967	0	0	chr17	8027410	8023907	FALSE	FALSE	TRUE	0	1	-	5176	257	2.27062e-07	288	0
ALS2CR12	NM_001127391	0	0	chr2	202222121	202152993	FALSE	TRUE	TRUE	JUN_HAEC, JUND_Coronary artery smooth muscle, JUN_Coronary artery smooth muscle, 0	1	-	rs2037815	n/a	NA	NA	chr2	202101714	202101715	TRUE	TRUE	TRUE	CTCF_HUVEC, CTCF_HUVEC, CTCF_HUVEC, CTCF_HPAF, CTCF_HPAF, CTCF_HCM, SMC1A_Coronary artery endothelial cells, STAG1_Coronary artery endothelial cells, 0	2	+	120407	83	6.48234e-05	151	7.7663e-08
ALS2CR12	NM_001127391	0	0	chr2	202222121	202152993	FALSE	TRUE	TRUE	JUN_HAEC, JUND_Coronary artery smooth muscle, JUN_Coronary artery smooth muscle, 0	1	-	CASP8	NM_033358	1.77749	1.3023	chr2	202098165	202146638	TRUE	TRUE	TRUE	RAD21_HUVEC, RAD21_HUVEC, RAD21_HUVEC, RAD21_HUVEC, CTCF_HUVEC, CTCF_HUVEC, CTCF_HUVEC, CTCF_HUVEC, CTCF_HUVEC, CTCF_HUVEC, CTCF_HUVEC, CTCF_HPAF, CTCF_HPAF, CTCF_HCM, CTCF_HCM, CTCF_HCFaa, CTCF_HBMEC, CTCF_HBMEC, SMC1A_Coronary artery endothelial cells, STAG2_Coronary artery endothelial cells, STAG1_Coronary artery endothelial cells, CTCF_AoAF, CTCF_AoAF, 0	1	+	123956	86	3.27101e-05	115	6.69158e-05
AMD1	NM_001287215	0.441964	0.299276	chr6	111135823	111216915	TRUE	TRUE	TRUE	RELA_HAEC, JUN_HAEC, 0	1	+	GTF3C6	NM_138408	1.72198	1.99791	chr6	111279762	111289091	TRUE	TRUE	TRUE	BRD4_HUVEC, NFATC1_HUVEC, NFATC1_HUVEC, MAX_HUVEC, Epitope tags_HUVEC, 0	1	+	143939	65	0.000768542	97	0.000230395
AMD1	NM_001287215	0.441964	0.299276	chr6	111135823	111216915	TRUE	TRUE	TRUE	RELA_HAEC, JUN_HAEC, 0	1	+	AMD1	NM_001287214	0.441964	0.299276	chr6	111195986	111216915	TRUE	TRUE	TRUE	NFATC1_HUVEC, NFATC1_HUVEC, MAX_HUVEC, JUN_HAEC, JUND_Coronary artery smooth muscle, TCF21_Coronary artery smooth muscle, TCF21_Coronary artery smooth muscle, TCF21_Coronary artery smooth muscle, 0	1	+	60163	298	0	324	2.22045e-15
AMD1	NM_001287214	0.441964	0.299276	chr6	111195986	111216915	TRUE	TRUE	TRUE	NFATC1_HUVEC, NFATC1_HUVEC, MAX_HUVEC, JUN_HAEC, JUND_Coronary artery smooth muscle, TCF21_Coronary artery smooth muscle, TCF21_Coronary artery smooth muscle, TCF21_Coronary artery smooth muscle, 0	1	+	AMD1	NM_001287215	0.441964	0.299276	chr6	111135823	111216915	TRUE	TRUE	TRUE	RELA_HAEC, JUN_HAEC, 0	1	+	60163	298	0	324	2.22045e-15
AMER2	NM_199138	0	0	chr13	25746421	25735816	FALSE	FALSE	TRUE	EZH2_HUVEC, 0	1	-	ATP8A2	NM_016529	0.072586	0.037674	chr13	25946148	26599989	FALSE	FALSE	FALSE	EZH2_HUVEC, 0	1	+	199727	61	0.000288478	107	2.38888e-06
AMH	NM_000479	0	0	chr19	2249277	2252072	FALSE	FALSE	TRUE	0	1	+	JSRP1	NM_144616	0	0	chr19	2256422	2252249	FALSE	FALSE	TRUE	0	1	-	7145	275	0	363	0
AMHR2	NM_001164690	0	0	chr12	53817638	53825456	FALSE	FALSE	FALSE	0	1	+	AAAS	NM_001173466	16.8492	15.0845	chr12	53715412	53701239	TRUE	TRUE	TRUE	CTCF_HUVEC, Epitope tags_HUVEC, CTCF_HUVEC, CTCF_HUVEC, CTCF_HUVEC, CTCF_HUVEC, CTCF_HUVEC, CTCF_HUVEC, CTCF_HPAF, CTCF_HPAF, CTCF_HCM, CTCF_HCM, CTCF_HCFaa, CTCF_HBMEC, CTCF_HBMEC, RELA_HAEC, RELA_HAEC, JUND_Coronary artery smooth muscle, TCF21_Coronary artery smooth muscle, CTCF_AoAF, CTCF_AoAF, 0	1	-	102226	106	1.00853e-06	119	0.000203213
AMIGO2	NM_181847	0.621543	0.747905	chr12	47473734	47469489	TRUE	TRUE	TRUE	TAL1_Primary endothelial cells, TAL1_Primary endothelial cells, HMGB1_HUVEC, FOS_HUVEC, GATA2_HUVEC, Epitope tags_HUVEC, Epitope tags_HUVEC, FOS_HUVEC, GATA2_HUVEC, CTCF_HPAF, CTCF_HPAF, CTCF_HCM, CTCF_HCM, CTCF_HCFaa, CTCF_HBMEC, SMC1A_Coronary artery endothelial cells, STAG2_Coronary artery endothelial cells, STAG1_Coronary artery endothelial cells, CTCF_AoAF, 0	1	-	RP1-90J4.1	ENST00000552320.1	NA	NA	chr12	47808790	47813962	FALSE	FALSE	TRUE	0	1	+	335056	44	0.000238768	58	0.000386407
AMOTL2	NM_001278685	6.57693	8.42261	chr3	134094259	134074186	TRUE	TRUE	TRUE	NFATC1_HUVEC, NFATC1_HUVEC, RELA_HAEC, RELA_HAEC, JUND_Coronary artery smooth muscle, 0	1	-	ANAPC13	NM_001242375	24.9495	28.2225	chr3	134204865	134196545	TRUE	TRUE	TRUE	TAL1_Primary endothelial cells, TAL1_Primary endothelial cells, MAX_HUVEC, Epitope tags_HUVEC, RELA_HAEC, JUN_HAEC, 0	1	-	110606	126	3.51435e-09	139	1.04344e-05
AMOTL2	NM_001278685	6.57693	8.42261	chr3	134094259	134074186	TRUE	TRUE	TRUE	NFATC1_HUVEC, NFATC1_HUVEC, RELA_HAEC, RELA_HAEC, JUND_Coronary artery smooth muscle, 0	1	-	UBA5	NM_198329	0.2093	0.213107	chr3	132373289	132396951	FALSE	FALSE	TRUE	0	1	+	1720970	21	1.51881e-07	17	0.000597186
ANAPC13	NM_001242375	24.9495	28.2225	chr3	134204865	134196545	TRUE	TRUE	TRUE	TAL1_Primary endothelial cells, TAL1_Primary endothelial cells, MAX_HUVEC, Epitope tags_HUVEC, RELA_HAEC, JUN_HAEC, 0	1	-	RP11-200A1.1	ENST00000482019.1	NA	NA	chr3	134032417	134040013	TRUE	TRUE	TRUE	TAL1_Primary endothelial cells, TAL1_Primary endothelial cells, Epitope tags_HUVEC, CTCF_HUVEC, CTCF_HBMEC, SMC1A_Coronary artery endothelial cells, 0	1	+	172448	155	0	171	8.72635e-14
ANAPC13	NM_001242375	24.9495	28.2225	chr3	134204865	134196545	TRUE	TRUE	TRUE	TAL1_Primary endothelial cells, TAL1_Primary endothelial cells, MAX_HUVEC, Epitope tags_HUVEC, RELA_HAEC, JUN_HAEC, 0	1	-	AMOTL2	NM_001278685	6.57693	8.42261	chr3	134094259	134074186	TRUE	TRUE	TRUE	NFATC1_HUVEC, NFATC1_HUVEC, RELA_HAEC, RELA_HAEC, JUND_Coronary artery smooth muscle, 0	1	-	110606	126	3.51435e-09	139	1.04344e-05
ANG	NM_001145	2.1019	1.41463	chr14	21152335	21162345	TRUE	TRUE	TRUE	NFATC1_HUVEC, 0	1	+	rs1243658	n/a	NA	NA	chr14	21081409	21081410	TRUE	TRUE	TRUE	CTCF_HUVEC, CTCF_HUVEC, CTCF_HUVEC, CTCF_HUVEC, CTCF_HPAF, CTCF_HPAF, CTCF_HCM, CTCF_HCM, CTCF_HCFaa, CTCF_HBMEC, CTCF_HBMEC, RELA_HAEC, CTCF_AoAF, 0	2	+	70926	161	8.72389e-09	199	2.92596e-06
ANG	NM_001145	2.1019	1.41463	chr14	21152335	21162345	TRUE	TRUE	TRUE	NFATC1_HUVEC, 0	1	+	rs1243687	n/a	NA	NA	chr14	21099399	21099400	FALSE	FALSE	TRUE	0	2	+	52936	216	3.63861e-10	232	2.17478e-05
ANG	NM_001145	2.1019	1.41463	chr14	21152335	21162345	TRUE	TRUE	TRUE	NFATC1_HUVEC, 0	1	+	CCNB1IP1	NM_021178	1.03415	0.952758	chr14	20801471	20779526	TRUE	TRUE	TRUE	TAL1_Primary endothelial cells, MAX_HUVEC, Epitope tags_HUVEC, 0	1	-	350864	61	8.4688e-08	121	3.10862e-15
ANG	NM_001145	2.1019	1.41463	chr14	21152335	21162345	TRUE	TRUE	TRUE	NFATC1_HUVEC, 0	1	+	RNASE13	NM_001012264	0	0	chr14	21502944	21500978	FALSE	FALSE	FALSE	0	1	-	350609	57	6.49492e-07	62	0.000124585
ANGPT1	NM_001314051	0.453651	1.06868	chr8	108348743	108261709	FALSE	FALSE	FALSE	0	1	-	ANGPT1	NM_001146	0.453651	1.06868	chr8	108510283	108261709	TRUE	TRUE	TRUE	GATA2_HUVEC, Epitope tags_HUVEC, GATA2_HUVEC, CTCF_HCM, CTCF_HCFaa, CTCF_HBMEC, 0	1	-	161540	66	0.000191523	105	1.16616e-05
ANGPT1	NM_001146	0.453651	1.06868	chr8	108510283	108261709	TRUE	TRUE	TRUE	GATA2_HUVEC, Epitope tags_HUVEC, GATA2_HUVEC, CTCF_HCM, CTCF_HCFaa, CTCF_HBMEC, 0	1	-	ANGPT1	NM_001314051	0.453651	1.06868	chr8	108348743	108261709	FALSE	FALSE	FALSE	0	1	-	161540	66	0.000191523	105	1.16616e-05
ANGPT2	NM_001118887	2.17535	1.99757	chr8	6420784	6357174	FALSE	FALSE	TRUE	TAL1_Primary endothelial cells, GATA2_HUVEC, CTCF_HBMEC, 0	1	-	rs966785	n/a	NA	NA	chr8	11742532	11742533	FALSE	FALSE	TRUE	0	2	+	5321748	11	0.000131292	9	0.000173029
ANGPTL4	NM_001039667	0	0	chr19	8429010	8439259	TRUE	TRUE	TRUE	TAL1_Primary endothelial cells, TAL1_Primary endothelial cells, FOS_HUVEC, JUN_HUVEC, RELA_HUVEC, Epitope tags_HUVEC, FOS_HUVEC, CTCF_HPAF, NFE2L2_HAEC, NFE2L2_HAEC, RELA_HAEC, RELA_HAEC, RELA_HAEC, RELA_HAEC, RELA_HAEC, JUNB_HAEC, JUN_HAEC, JUN_HAEC, 0	1	+	PRAM1	NM_032152	0	0	chr19	8567538	8554939	FALSE	FALSE	FALSE	0	1	-	138528	96	2.77147e-06	116	5.69415e-05
ANK2	NM_001127493	4.41954	1.88042	chr4	113739238	114304896	TRUE	TRUE	TRUE	0	1	+	rs12500579	n/a	NA	NA	chr4	113855476	113855477	FALSE	FALSE	FALSE	0	2	+	116238	149	5.61662e-13	193	4.57211e-10
ANK2	NM_001127493	4.41954	1.88042	chr4	113739238	114304896	TRUE	TRUE	TRUE	0	1	+	ANK2	NM_001148	4.41954	1.88042	chr4	113970784	114304896	FALSE	FALSE	FALSE	0	1	+	231546	68	0.000497585	108	9.32961e-07
ANK2	NM_001148	4.41954	1.88042	chr4	113970784	114304896	FALSE	FALSE	FALSE	0	1	+	ANK2	NM_001127493	4.41954	1.88042	chr4	113739238	114304896	TRUE	TRUE	TRUE	0	1	+	231546	68	0.000497585	108	9.32961e-07
ANK3	NM_001149	1.27055	2.23217	chr10	61900774	61786055	FALSE	FALSE	TRUE	0	1	-	ARID5B	NM_032199	101.432	95.0322	chr10	63661012	63856707	TRUE	TRUE	FALSE	FOS_HUVEC, GATA2_HUVEC, JUN_HUVEC, FOS_HUVEC, GATA2_HUVEC, GATA2_HUVEC, JUN_HAEC, JUN_HAEC, STAG2_Coronary artery endothelial cells, EP300_Cardiac progenitor cells, 0	1	+	1760238	16	0.000617024	17	0.000247603
ANK3	NM_001149	1.27055	2.23217	chr10	61900774	61786055	FALSE	FALSE	TRUE	0	1	-	RHOBTB1	NM_001350904	2.57592	1.39585	chr10	62704520	62629195	TRUE	TRUE	TRUE	HMGB1_HUVEC, 0	1	-	803746	46	1.11022e-16	39	2.95469e-07
ANK3	NM_001149	1.27055	2.23217	chr10	61900774	61786055	FALSE	FALSE	TRUE	0	1	-	ANK3	NM_001320874	1.27055	2.23217	chr10	62149742	61786055	FALSE	FALSE	TRUE	TAL1_Primary endothelial cells, 0	1	-	248968	125	0	137	2.07034e-12
ANK3	NM_001149	1.27055	2.23217	chr10	61900774	61786055	FALSE	FALSE	TRUE	0	1	-	ANK3	NM_001204404	1.27055	2.23217	chr10	62332714	61786055	FALSE	TRUE	TRUE	0	1	-	431940	126	0	172	0
ANK3	NM_001149	1.27055	2.23217	chr10	61900774	61786055	FALSE	FALSE	TRUE	0	1	-	ANK3	NM_001204403	1.27055	2.23217	chr10	62493284	61786055	FALSE	FALSE	FALSE	CTCF_HBMEC, 0	1	-	592510	40	2.94782e-06	50	8.54378e-08
ANK3	NM_001149	1.27055	2.23217	chr10	61900774	61786055	FALSE	FALSE	TRUE	0	1	-	LINC00845	ENST00000417931.1	0	0	chr10	62776032	62786178	FALSE	FALSE	FALSE	0	1	+	875258	24	5.4748e-05	33	3.73732e-06
ANK3	NM_001320874	1.27055	2.23217	chr10	62149742	61786055	FALSE	FALSE	TRUE	TAL1_Primary endothelial cells, 0	1	-	ANK3	NM_001149	1.27055	2.23217	chr10	61900774	61786055	FALSE	FALSE	TRUE	0	1	-	248968	125	0	137	2.07034e-12
ANK3	NM_001204404	1.27055	2.23217	chr10	62332714	61786055	FALSE	TRUE	TRUE	0	1	-	ANK3	NM_001149	1.27055	2.23217	chr10	61900774	61786055	FALSE	FALSE	TRUE	0	1	-	431940	126	0	172	0
ANK3	NM_001204403	1.27055	2.23217	chr10	62493284	61786055	FALSE	FALSE	FALSE	CTCF_HBMEC, 0	1	-	ANK3	NM_001149	1.27055	2.23217	chr10	61900774	61786055	FALSE	FALSE	TRUE	0	1	-	592510	40	2.94782e-06	50	8.54378e-08
ANKRD10	NM_017664	10.8961	3.85708	chr13	111567454	111530886	TRUE	TRUE	TRUE	RAD21_HUVEC, CTCF_HUVEC, CTCF_HUVEC, CTCF_HUVEC, CTCF_HUVEC, CTCF_HUVEC, CTCF_HUVEC, CTCF_HPAF, CTCF_HPAF, CTCF_HCM, CTCF_HCM, CTCF_HCFaa, CTCF_HBMEC, CTCF_HBMEC, RELA_HAEC, JUN_HAEC, SMC1A_Coronary artery endothelial cells, STAG2_Coronary artery endothelial cells, STAG1_Coronary artery endothelial cells, CTCF_AoAF, CTCF_AoAF, 0	1	-	ARHGEF7	NM_001113511	2.29645	29.6825	chr13	111766965	111947542	FALSE	FALSE	TRUE	EZH2_HUVEC, 0	1	+	199511	86	1.2148e-07	93	5.28342e-05
ANKRD11	NM_001256182	35.4095	39.4108	chr16	89556969	89334028	TRUE	TRUE	TRUE	NFATC1_HUVEC, NFATC1_HUVEC, HMGB1_HUVEC, 0	1	-	LOC100287036	NM_001242885	NA	NA	chr16	89387540	89391756	TRUE	TRUE	TRUE	FOS_HUVEC, MAX_HUVEC, Epitope tags_HUVEC, FOS_HUVEC, NFE2L2_HAEC, NFE2L2_HAEC, RELA_HAEC, JUN_HAEC, JUN_HAEC, JUND_Coronary artery smooth muscle, 0	1	+	169429	76	1.2541e-05	110	5.15811e-06
ANKRD13B	NM_152345	2.81455	7.05118	chr17	27920526	27941779	TRUE	TRUE	TRUE	TAL1_Primary endothelial cells, TAL1_Primary endothelial cells, RAD21_HUVEC, CTCF_HUVEC, Epitope tags_HUVEC, CTCF_HUVEC, CTCF_HUVEC, CTCF_HUVEC, CTCF_HUVEC, CTCF_HUVEC, CTCF_HUVEC, CTCF_HPAF, CTCF_HPAF, CTCF_HCM, CTCF_HCM, CTCF_HCFaa, CTCF_HBMEC, CTCF_HBMEC, SMC1A_Coronary artery endothelial cells, STAG2_Coronary artery endothelial cells, STAG1_Coronary artery endothelial cells, CTCF_AoAF, CTCF_A…	1	+	GIT1	NM_001085454	28.6294	25.5658	chr17	27916610	27900486	TRUE	TRUE	TRUE	HMGB1_HUVEC, RAD21_HUVEC, MAX_HUVEC, CTCF_HUVEC, CTCF_HUVEC, CTCF_HUVEC, CTCF_HUVEC, CTCF_HUVEC, CTCF_HUVEC, CTCF_HUVEC, CTCF_HPAF, CTCF_HPAF, CTCF_HCM, CTCF_HCM, CTCF_HCFaa, CTCF_HBMEC, CTCF_HBMEC, SMC1A_Coronary artery endothelial cells, STAG2_Coronary artery endothelial cells, STAG1_Coronary artery endothelial cells, CTCF_AoAF, CTCF_AoAF, 0	1	-	3916	281	1.14928e-08	358	0
ANKRD13C	NM_030816	1.67378	1.91178	chr1	70820417	70724684	TRUE	TRUE	TRUE	TAL1_Primary endothelial cells, TAL1_Primary endothelial cells, NFATC1_HUVEC, NFATC1_HUVEC, Epitope tags_HUVEC, Epitope tags_HUVEC, 0	1	-	DEPDC1	NM_001114120	1.08152	0.330162	chr1	68962904	68939834	TRUE	TRUE	TRUE	MAX_HUVEC, 0	1	-	1857513	16	7.43299e-05	18	6.01834e-07
ANKRD13C	NM_030816	1.67378	1.91178	chr1	70820417	70724684	TRUE	TRUE	TRUE	TAL1_Primary endothelial cells, TAL1_Primary endothelial cells, NFATC1_HUVEC, NFATC1_HUVEC, Epitope tags_HUVEC, Epitope tags_HUVEC, 0	1	-	FPGT-TNNI3K	NM_001199327	0	0	chr1	74663895	74930609	TRUE	TRUE	TRUE	NFATC1_HUVEC, Epitope tags_HUVEC, 0	1	+	3843478	13	1.89953e-06	17	7.37077e-12
ANKRD28	NM_001349279	5.56763	4.69709	chr3	15901053	15708743	TRUE	TRUE	TRUE	0	1	-	LINC00690	ENST00000429949.1	0	0	chr3	16577826	16582880	FALSE	FALSE	TRUE	0	1	+	676773	28	0.000347317	39	5.82081e-05
ANKRD34A	NM_001039888	2.80965	1.10535	chr1	145470507	145475647	TRUE	TRUE	TRUE	NFATC1_HUVEC, NFATC1_HUVEC, 0	1	+	LIX1L	NM_153713	78.4696	56.9078	chr1	145477066	145501669	TRUE	TRUE	TRUE	HMGB1_HUVEC, RELA_HAEC, 0	1	+	6559	271	0	282	0
ANKRD34A	NM_001039888	2.80965	1.10535	chr1	145470507	145475647	TRUE	TRUE	TRUE	NFATC1_HUVEC, NFATC1_HUVEC, 0	1	+	HFE2	NM_001316767	0	0	chr1	145413190	145417545	FALSE	FALSE	FALSE	Epitope tags_HUVEC, JUND_Coronary artery smooth muscle, 0	1	+	57317	185	1.19163e-07	185	0.000941977
ANKRD35	NM_001280799	0	0.11004	chr1	145549208	145568526	FALSE	FALSE	TRUE	FOS_HUVEC, RELA_HAEC, JUN_HAEC, JUN_HAEC, 0	1	+	ITGA10	NM_001303040	1.54588	0.823767	chr1	145524890	145543868	TRUE	TRUE	TRUE	RAD21_HUVEC, CTCF_HUVEC, CTCF_HUVEC, CTCF_HUVEC, CTCF_HUVEC, CTCF_HUVEC, CTCF_HUVEC, CTCF_HUVEC, CTCF_HPAF, CTCF_HPAF, CTCF_HCM, CTCF_HCM, CTCF_HCFaa, CTCF_HBMEC, CTCF_HBMEC, SMC1A_Coronary artery endothelial cells, STAG1_Coronary artery endothelial cells, CTCF_AoAF, 0	1	+	24318	263	2.93382e-08	252	0.000510036
ANKRD35	NM_001280799	0	0.11004	chr1	145549208	145568526	FALSE	FALSE	TRUE	FOS_HUVEC, RELA_HAEC, JUN_HAEC, JUN_HAEC, 0	1	+	HFE2	NM_001316767	0	0	chr1	145413190	145417545	FALSE	FALSE	FALSE	Epitope tags_HUVEC, JUND_Coronary artery smooth muscle, 0	1	+	136018	91	9.8734e-06	104	0.000358073
ANKRD42	NM_001300976	0	0.108816	chr11	82904780	82926242	TRUE	TRUE	TRUE	MAX_HUVEC, Epitope tags_HUVEC, JUN_HAEC, CEBPD_HAEC, 0	1	+	DDIAS	NM_145018	1.49421	0.636351	chr11	82612736	82645699	TRUE	TRUE	TRUE	NFATC1_HUVEC, MAX_HUVEC, RELA_HUVEC, RELA_HAEC, JUN_HAEC, 0	1	+	292044	100	1.11022e-16	109	5.83323e-11
ANKRD46	NM_001270379	0	0	chr8	101572014	101521979	TRUE	TRUE	TRUE	TAL1_Primary endothelial cells, NFATC1_HUVEC, CTCF_HUVEC, CTCF_HUVEC, CTCF_HUVEC, CTCF_HUVEC, CTCF_HUVEC, CTCF_HUVEC, CTCF_HUVEC, CTCF_HPAF, CTCF_HPAF, CTCF_HCM, CTCF_HCM, CTCF_HCFaa, CTCF_HBMEC, CTCF_HBMEC, JUN_HAEC, CTCF_AoAF, CTCF_AoAF, 0	1	-	POLR2K	NM_005034	0.529872	10.9844	chr8	101162838	101166230	TRUE	TRUE	TRUE	ELK3_HUVEC, Epitope tags_HUVEC, RELA_HAEC, 0	1	+	409176	106	0	140	0
ANKRD46	NM_001270379	0	0	chr8	101572014	101521979	TRUE	TRUE	TRUE	TAL1_Primary endothelial cells, NFATC1_HUVEC, CTCF_HUVEC, CTCF_HUVEC, CTCF_HUVEC, CTCF_HUVEC, CTCF_HUVEC, CTCF_HUVEC, CTCF_HUVEC, CTCF_HPAF, CTCF_HPAF, CTCF_HCM, CTCF_HCM, CTCF_HCFaa, CTCF_HBMEC, CTCF_HBMEC, JUN_HAEC, CTCF_AoAF, CTCF_AoAF, 0	1	-	SPAG1	NM_172218	0.348152	0.430877	chr8	101170262	101254132	FALSE	FALSE	TRUE	RAD21_HUVEC, RAD21_HUVEC, CTCF_HUVEC, CTCF_HUVEC, CTCF_HUVEC, CTCF_HUVEC, CTCF_HUVEC, CTCF_HUVEC, CTCF_HPAF, CTCF_HPAF, CTCF_HCM, CTCF_HCM, CTCF_HCFaa, CTCF_HBMEC, CTCF_HBMEC, SMC1A_Coronary artery endothelial cells, STAG2_Coronary artery endothelial cells, STAG1_Coronary artery endothelial cells, CTCF_AoAF, CTCF_AoAF, 0	1	+	401752	112	0	117	0
ANKRD46	NM_001270379	0	0	chr8	101572014	101521979	TRUE	TRUE	TRUE	TAL1_Primary endothelial cells, NFATC1_HUVEC, CTCF_HUVEC, CTCF_HUVEC, CTCF_HUVEC, CTCF_HUVEC, CTCF_HUVEC, CTCF_HUVEC, CTCF_HUVEC, CTCF_HPAF, CTCF_HPAF, CTCF_HCM, CTCF_HCM, CTCF_HCFaa, CTCF_HBMEC, CTCF_HBMEC, JUN_HAEC, CTCF_AoAF, CTCF_AoAF, 0	1	-	FBXO43	NM_001029860	0.113734	0	chr8	101158099	101145587	TRUE	TRUE	TRUE	GATA2_HUVEC, CTCF_HUVEC, CTCF_HUVEC, GATA2_HUVEC, GATA2_HUVEC, CTCF_HUVEC, CTCF_HUVEC, CTCF_HUVEC, CTCF_HPAF, CTCF_HPAF, CTCF_HCM, CTCF_HCFaa, CTCF_HBMEC, CTCF_HBMEC, SMC1A_Coronary artery endothelial cells, STAG1_Coronary artery endothelial cells, CTCF_AoAF, 0	1	-	413915	71	1.19305e-12	61	5.00007e-06
ANKRD6	NM_001242809	0.739046	0.264812	chr6	90142896	90343553	FALSE	TRUE	TRUE	CTCF_HUVEC, CTCF_HUVEC, CTCF_HUVEC, CTCF_HUVEC, CTCF_HPAF, CTCF_HPAF, CTCF_HCM, CTCF_HCM, CTCF_HCFaa, CTCF_HBMEC, CTCF_HBMEC, SMC1A_Coronary artery endothelial cells, STAG2_Coronary artery endothelial cells, STAG1_Coronary artery endothelial cells, CTCF_AoAF, CTCF_AoAF, 0	1	+	rs6939321	n/a	NA	NA	chr6	90299209	90299210	FALSE	FALSE	FALSE	0	2	+	156313	114	4.55857e-10	115	8.84181e-06
ANKRD6	NM_001242809	0.739046	0.264812	chr6	90142896	90343553	FALSE	TRUE	TRUE	CTCF_HUVEC, CTCF_HUVEC, CTCF_HUVEC, CTCF_HUVEC, CTCF_HPAF, CTCF_HPAF, CTCF_HCM, CTCF_HCM, CTCF_HCFaa, CTCF_HBMEC, CTCF_HBMEC, SMC1A_Coronary artery endothelial cells, STAG2_Coronary artery endothelial cells, STAG1_Coronary artery endothelial cells, CTCF_AoAF, CTCF_AoAF, 0	1	+	ANKRD6	NM_001242811	0.739046	0.264812	chr6	90272036	90343553	FALSE	FALSE	FALSE	0	1	+	129140	120	2.24658e-09	235	0
ANKRD6	NM_001242811	0.739046	0.264812	chr6	90272036	90343553	FALSE	FALSE	FALSE	0	1	+	ANKRD6	NM_001242809	0.739046	0.264812	chr6	90142896	90343553	FALSE	TRUE	TRUE	CTCF_HUVEC, CTCF_HUVEC, CTCF_HUVEC, CTCF_HUVEC, CTCF_HPAF, CTCF_HPAF, CTCF_HCM, CTCF_HCM, CTCF_HCFaa, CTCF_HBMEC, CTCF_HBMEC, SMC1A_Coronary artery endothelial cells, STAG2_Coronary artery endothelial cells, STAG1_Coronary artery endothelial cells, CTCF_AoAF, CTCF_AoAF, 0	1	+	129140	120	2.24658e-09	235	0
ANKRD60	NM_001304369	0	0	chr20	56803709	56791181	FALSE	FALSE	TRUE	EZH2_HUVEC, 0	1	-	GNAS	NM_016592	791.74	694.061	chr20	57414772	57486251	FALSE	FALSE	TRUE	HMGB1_HUVEC, CTCF_HUVEC, CTCF_HCFaa, CTCF_HBMEC, 0	1	+	611063	72	0	71	3.9968e-15
ANKRD60	NM_001304369	0	0	chr20	56803709	56791181	FALSE	FALSE	TRUE	EZH2_HUVEC, 0	1	-	RBM38	NM_001291780	11.2131	10.8328	chr20	55966453	55984386	TRUE	TRUE	TRUE	RELA_HUVEC, HMGB1_HUVEC, 0	1	+	837256	53	0	49	5.62547e-11
ANKRD60	NM_001304369	0	0	chr20	56803709	56791181	FALSE	FALSE	TRUE	EZH2_HUVEC, 0	1	-	PRELID3B	NM_001256403	7.42156	5.38141	chr20	57617901	57608199	TRUE	TRUE	TRUE	RELA_HAEC, TCF21_Coronary artery smooth muscle, SMC1A_Coronary artery endothelial cells, 0	1	-	814192	20	0.000862756	27	0.000597533
ANKRD60	NM_001304369	0	0	chr20	56803709	56791181	FALSE	FALSE	TRUE	EZH2_HUVEC, 0	1	-	PMEPA1	NM_001255976	3.64891	3.62428	chr20	56265680	56223447	FALSE	FALSE	FALSE	0	1	-	538029	42	7.25215e-07	44	0.000117444
ANKRD60	NM_001304369	0	0	chr20	56803709	56791181	FALSE	FALSE	TRUE	EZH2_HUVEC, 0	1	-	RP4-806M20.5	ENST00000603095.1	0	0	chr20	57329406	57331894	FALSE	FALSE	FALSE	0	1	+	525697	29	0.000976548	43	0.000172498
ANKRD60	NM_001304369	0	0	chr20	56803709	56791181	FALSE	FALSE	TRUE	EZH2_HUVEC, 0	1	-	RP4-718J7.4	ENST00000424850.1	0	0	chr20	56176256	56174750	FALSE	FALSE	FALSE	0	1	-	627453	78	0	106	0
ANKRD60	NM_001304369	0	0	chr20	56803709	56791181	FALSE	FALSE	TRUE	EZH2_HUVEC, 0	1	-	PCK1	NM_002591	0	0	chr20	56136136	56141513	FALSE	FALSE	TRUE	0	1	+	667573	28	0.000347317	34	0.000536895
ANKRD60	NM_001304369	0	0	chr20	56803709	56791181	FALSE	FALSE	TRUE	EZH2_HUVEC, 0	1	-	CTCFL	NM_001269043	0	0	chr20	56100708	56071020	FALSE	FALSE	FALSE	CTCF_HBMEC, 0	1	-	703001	33	5.46157e-07	37	0.000112377
ANKS1B	NM_001204081	0.150118	0.207514	chr12	99289078	99128568	FALSE	FALSE	FALSE	EZH2_HUVEC, 0	1	-	ANKS1B	NM_152788	0.150118	0.207514	chr12	100378432	99128568	FALSE	FALSE	TRUE	0	1	-	1089354	19	0.00058729	33	1.51148e-06
ANKS1B	NM_001352196	0.150118	0.207514	chr12	99548868	99128568	FALSE	FALSE	TRUE	0	1	-	ANKS1B	NM_152788	0.150118	0.207514	chr12	100378432	99128568	FALSE	FALSE	TRUE	0	1	-	829564	50	0	98	0
ANKS1B	NM_152788	0.150118	0.207514	chr12	100378432	99128568	FALSE	FALSE	TRUE	0	1	-	ANKS1B	NM_001204081	0.150118	0.207514	chr12	99289078	99128568	FALSE	FALSE	FALSE	EZH2_HUVEC, 0	1	-	1089354	19	0.00058729	33	1.51148e-06
ANKS1B	NM_152788	0.150118	0.207514	chr12	100378432	99128568	FALSE	FALSE	TRUE	0	1	-	ANKS1B	NM_001352196	0.150118	0.207514	chr12	99548868	99128568	FALSE	FALSE	TRUE	0	1	-	829564	50	0	98	0
ANKS6	NM_173551	6.21998	6.87539	chr9	101558824	101494290	TRUE	TRUE	TRUE	HMGB1_HUVEC, CTCF_HUVEC, CTCF_HBMEC, CTCF_AoAF, 0	1	-	GALNT12	NM_024642	0	0	chr9	101569980	101612363	TRUE	TRUE	FALSE	CTCF_HUVEC, CTCF_HUVEC, 0	1	+	11156	227	0	270	0
ANO10	NM_001346466	19.5737	26.6359	chr3	43663569	43407817	TRUE	TRUE	TRUE	RELA_HAEC, RELA_HAEC, JUN_HAEC, 0	1	-	rs75594032	n/a	NA	NA	chr3	43785573	43785574	FALSE	FALSE	TRUE	TAL1_Primary endothelial cells, TAL1_Primary endothelial cells, CTCF_HUVEC, CTCF_HUVEC, CTCF_HBMEC, JUN_HAEC, 0	2	+	122004	99	1.24871e-06	161	8.38119e-09
ANO3	NM_001313726	0.909221	0.337497	chr11	26210669	26684836	TRUE	TRUE	TRUE	0	1	+	rs4086867	n/a	NA	NA	chr11	26012231	26012232	FALSE	FALSE	FALSE	0	2	+	198438	92	1.23023e-08	80	0.000619246
ANO3	NM_001313726	0.909221	0.337497	chr11	26210669	26684836	TRUE	TRUE	TRUE	0	1	+	ANO3	NM_001313727	0.909221	0.337497	chr11	26495448	26684836	FALSE	FALSE	FALSE	0	1	+	284779	63	4.50935e-07	77	7.09107e-06
ANO3	NM_001313726	0.909221	0.337497	chr11	26210669	26684836	TRUE	TRUE	TRUE	0	1	+	ANO3	NM_031418	0.909221	0.337497	chr11	26353677	26684836	TRUE	TRUE	TRUE	CTCF_HUVEC, CTCF_HUVEC, CTCF_HUVEC, CTCF_HUVEC, CTCF_HPAF, CTCF_HPAF, CTCF_HCM, CTCF_HCM, CTCF_HCFaa, CTCF_HBMEC, CTCF_HBMEC, CEBPD_HAEC, JUND_Coronary artery smooth muscle, CTCF_AoAF, CTCF_AoAF, 0	1	+	143008	85	6.08982e-06	105	5.82064e-05
ANO3	NM_001313726	0.909221	0.337497	chr11	26210669	26684836	TRUE	TRUE	TRUE	0	1	+	MUC15	NM_001135091	0	0	chr11	26593815	26580578	FALSE	FALSE	FALSE	0	1	-	383146	60	2.30838e-08	80	5.46485e-08
ANO3	NM_001313726	0.909221	0.337497	chr11	26210669	26684836	TRUE	TRUE	TRUE	0	1	+	CCDC179	NM_001195637	0	0	chr11	22881972	22868467	FALSE	FALSE	FALSE	EP300_Cardiac progenitor cells, 0	1	-	3328697	21	0	14	1.30412e-06
ANO3	NM_001313726	0.909221	0.337497	chr11	26210669	26684836	TRUE	TRUE	TRUE	0	1	+	BBOX1	NM_003986	0	0	chr11	27062508	27149354	FALSE	FALSE	FALSE	0	1	+	851839	22	0.000424876	34	2.46076e-06
ANO3	NM_031418	0.909221	0.337497	chr11	26353677	26684836	TRUE	TRUE	TRUE	CTCF_HUVEC, CTCF_HUVEC, CTCF_HUVEC, CTCF_HUVEC, CTCF_HPAF, CTCF_HPAF, CTCF_HCM, CTCF_HCM, CTCF_HCFaa, CTCF_HBMEC, CTCF_HBMEC, CEBPD_HAEC, JUND_Coronary artery smooth muscle, CTCF_AoAF, CTCF_AoAF, 0	1	+	ANO3	NM_001313726	0.909221	0.337497	chr11	26210669	26684836	TRUE	TRUE	TRUE	0	1	+	143008	85	6.08982e-06	105	5.82064e-05
ANO3	NM_001313727	0.909221	0.337497	chr11	26495448	26684836	FALSE	FALSE	FALSE	0	1	+	ANO3	NM_001313726	0.909221	0.337497	chr11	26210669	26684836	TRUE	TRUE	TRUE	0	1	+	284779	63	4.50935e-07	77	7.09107e-06
ANO4	NM_001286615	0	0	chr12	101188373	101522419	FALSE	FALSE	TRUE	0	1	+	SLC5A8	NM_145913	0	0	chr12	101604052	101549993	FALSE	FALSE	FALSE	0	1	-	415679	36	0.000667664	51	0.000171179
ANO4	NM_001286615	0	0	chr12	101188373	101522419	FALSE	FALSE	TRUE	0	1	+	MYBPC1	NM_001254718	0	0	chr12	101988708	102079658	FALSE	FALSE	FALSE	0	1	+	800335	21	0.000434645	41	6.23375e-08
ANO9	NM_001012302	0	0	chr11	442011	417929	FALSE	FALSE	TRUE	RELA_HUVEC, RELA_HUVEC, CTCF_HPAF, CTCF_HPAF, RELA_HAEC, RELA_HAEC, STAG1_Coronary artery endothelial cells, 0	1	-	PTDSS2	NM_001329548	3.61958	5.52878	chr11	448267	491400	TRUE	TRUE	TRUE	ETS1_HUVEC, ETS1_HUVEC, ETS1_HUVEC, RAD21_HUVEC, RAD21_HUVEC, ETS1_HUVEC, ETS1_HUVEC, ETS1_HUVEC, ETS1_HUVEC, ETS1_HUVEC, ETS1_HUVEC, MAX_HUVEC, CTCF_HUVEC, CTCF_HUVEC, CTCF_HUVEC, CTCF_HUVEC, CTCF_HUVEC, CTCF_HUVEC, CTCF_HUVEC, CTCF_HPAF, CTCF_HPAF, CTCF_HCM, CTCF_HCM, CTCF_HCFaa, CTCF_HBMEC, CTCF_HBMEC, RELA_HAEC, RELA_HAEC, JUN_HAEC, ERG_HAEC, SMC1A_Coronary artery endothelial cells, STAG2_Cor…	1	+	6256	254	0	328	0
ANP32E	NM_001136479	1.2488	1.27125	chr1	150207026	150190716	TRUE	TRUE	TRUE	RELA_HAEC, RELA_HAEC, JUN_HAEC, EP300_Endothelial Cells, 0	1	-	ANP32E	NM_001136478	1.2488	1.27125	chr1	150208504	150190716	TRUE	TRUE	TRUE	RELA_HAEC, RELA_HAEC, JUN_HAEC, EP300_Endothelial Cells, 0	1	-	1478	248	0	248	0
ANP32E	NM_001136478	1.2488	1.27125	chr1	150208504	150190716	TRUE	TRUE	TRUE	RELA_HAEC, RELA_HAEC, JUN_HAEC, EP300_Endothelial Cells, 0	1	-	ANP32E	NM_001136479	1.2488	1.27125	chr1	150207026	150190716	TRUE	TRUE	TRUE	RELA_HAEC, RELA_HAEC, JUN_HAEC, EP300_Endothelial Cells, 0	1	-	1478	248	0	248	0
ANTXR2	NM_001286781	3.98607	3.84201	chr4	80994626	80822770	TRUE	TRUE	TRUE	NFATC1_HUVEC, NFATC1_HUVEC, Epitope tags_HUVEC, JUN_HAEC, 0	1	-	PRDM8	NM_020226	10.3804	2.1539	chr4	81106423	81125482	TRUE	TRUE	TRUE	RAD21_HUVEC, CTCF_HUVEC, CTCF_HUVEC, CTCF_HUVEC, CTCF_HUVEC, CTCF_HUVEC, CTCF_HUVEC, CTCF_HUVEC, CTCF_HPAF, CTCF_HPAF, CTCF_HCM, CTCF_HCM, CTCF_HCFaa, CTCF_HBMEC, CTCF_HBMEC, SMC1A_Coronary artery endothelial cells, STAG2_Coronary artery endothelial cells, STAG1_Coronary artery endothelial cells, CTCF_AoAF, CTCF_AoAF, 0	1	+	111797	148	8.21565e-13	181	6.12732e-09
ANTXR2	NM_001286781	3.98607	3.84201	chr4	80994626	80822770	TRUE	TRUE	TRUE	NFATC1_HUVEC, NFATC1_HUVEC, Epitope tags_HUVEC, JUN_HAEC, 0	1	-	PAQR3	NM_001040202	4.63249	2.13438	chr4	79860582	79839093	TRUE	TRUE	TRUE	HMGB1_HUVEC, JUN_HAEC, JUND_Coronary artery smooth muscle, JUN_Coronary artery smooth muscle, 0	1	-	1134044	44	0	39	1.16905e-06
ANTXRL	NM_001278688	0	0	chr10	47658232	47701443	TRUE	TRUE	TRUE	0	1	+	NCOA4	NM_001145260	18.6456	16.3939	chr10	51565107	51590734	TRUE	TRUE	TRUE	CTCF_HUVEC, Epitope tags_HUVEC, CTCF_HUVEC, CTCF_HUVEC, CTCF_HUVEC, CTCF_HUVEC, CTCF_HUVEC, CTCF_HPAF, CTCF_HPAF, CTCF_HCM, CTCF_HCM, CTCF_HCFaa, CTCF_HBMEC, CTCF_HBMEC, CTCF_AoAF, 0	1	+	3906875	12	0.000224839	10	0.000201034
ANXA2	NM_001002857	545.342	529.021	chr15	60690185	60639349	TRUE	TRUE	TRUE	GATA2_HUVEC, GATA2_HUVEC, JUN_HAEC, 0	1	-	GTF2A2	NM_001320929	1.14953	0.573009	chr15	59949740	59930260	TRUE	TRUE	TRUE	NFATC1_HUVEC, RELA_HAEC, RELA_HAEC, 0	1	-	740445	40	6.99858e-10	47	4.11376e-07
ANXA4	NM_001320698	3.43899	1.48175	chr2	69870936	70053609	TRUE	TRUE	TRUE	HMGB1_HUVEC, FOS_HUVEC, GATA2_HUVEC, JUN_HUVEC, Epitope tags_HUVEC, FOS_HUVEC, GATA2_HUVEC, GATA2_HUVEC, JUN_HAEC, JUN_HAEC, JUND_Coronary artery smooth muscle, 0	1	+	ANXA4	NM_001153	3.43899	1.48175	chr2	69969105	70053609	TRUE	TRUE	TRUE	NFATC1_HUVEC, CTCF_HBMEC, 0	1	+	98169	115	3.07898e-06	141	0.000143953
ANXA4	NM_001153	3.43899	1.48175	chr2	69969105	70053609	TRUE	TRUE	TRUE	NFATC1_HUVEC, CTCF_HBMEC, 0	1	+	ANXA4	NM_001320698	3.43899	1.48175	chr2	69870936	70053609	TRUE	TRUE	TRUE	HMGB1_HUVEC, FOS_HUVEC, GATA2_HUVEC, JUN_HUVEC, Epitope tags_HUVEC, FOS_HUVEC, GATA2_HUVEC, GATA2_HUVEC, JUN_HAEC, JUN_HAEC, JUND_Coronary artery smooth muscle, 0	1	+	98169	115	3.07898e-06	141	0.000143953
ANXA5	NM_001154	121.125	129.112	chr4	122618147	122589151	TRUE	TRUE	TRUE	Epitope tags_HUVEC, CTCF_HUVEC, CTCF_HUVEC, CTCF_HUVEC, CTCF_HPAF, NFE2L2_HAEC, RELA_HAEC, RELA_HAEC, SMC1A_Coronary artery endothelial cells, STAG2_Coronary artery endothelial cells, STAG1_Coronary artery endothelial cells, 0	1	-	MAD2L1	NM_002358	0.260289	0.101097	chr4	120988013	120980578	TRUE	TRUE	TRUE	E2F1_Wharton Jelly, E2F1_Wharton Jelly, NFATC1_HUVEC, NFATC1_HUVEC, Epitope tags_HUVEC, CTCF_HBMEC, RELA_HAEC, 0	1	-	1630134	25	0	17	0.000811538
AOC2	NM_001158	0.73018	0.170147	chr17	40996599	41002729	FALSE	FALSE	TRUE	RAD21_HUVEC, RAD21_HUVEC, RAD21_HUVEC, CTCF_HUVEC, CTCF_HUVEC, CTCF_HUVEC, CTCF_HUVEC, CTCF_HUVEC, CTCF_HUVEC, CTCF_HUVEC, CTCF_HPAF, CTCF_HPAF, CTCF_HCM, CTCF_HCM, CTCF_HCFaa, CTCF_HBMEC, CTCF_HBMEC, SMC1A_Coronary artery endothelial cells, STAG2_Coronary artery endothelial cells, STAG1_Coronary artery endothelial cells, CTCF_AoAF, CTCF_AoAF, 0	1	+	PSME3	NM_001267045	28.9178	5.21677	chr17	40985158	40995777	TRUE	TRUE	TRUE	NFATC1_HUVEC, NFATC1_HUVEC, MAX_HUVEC, MYC_HUVEC, Epitope tags_HUVEC, MYC_HUVEC, 0	1	+	11441	280	1.30887e-08	284	0
AOC2	NM_001158	0.73018	0.170147	chr17	40996599	41002729	FALSE	FALSE	TRUE	RAD21_HUVEC, RAD21_HUVEC, RAD21_HUVEC, CTCF_HUVEC, CTCF_HUVEC, CTCF_HUVEC, CTCF_HUVEC, CTCF_HUVEC, CTCF_HUVEC, CTCF_HUVEC, CTCF_HPAF, CTCF_HPAF, CTCF_HCM, CTCF_HCM, CTCF_HCFaa, CTCF_HBMEC, CTCF_HBMEC, SMC1A_Coronary artery endothelial cells, STAG2_Coronary artery endothelial cells, STAG1_Coronary artery endothelial cells, CTCF_AoAF, CTCF_AoAF, 0	1	+	LINC00671	ENST00000301683.7	0	0	chr17	41050721	41026686	FALSE	FALSE	FALSE	0	1	-	54122	160	2.87274e-05	190	0.000752667
AOC2	NM_001158	0.73018	0.170147	chr17	40996599	41002729	FALSE	FALSE	TRUE	RAD21_HUVEC, RAD21_HUVEC, RAD21_HUVEC, CTCF_HUVEC, CTCF_HUVEC, CTCF_HUVEC, CTCF_HUVEC, CTCF_HUVEC, CTCF_HUVEC, CTCF_HUVEC, CTCF_HPAF, CTCF_HPAF, CTCF_HCM, CTCF_HCM, CTCF_HCFaa, CTCF_HBMEC, CTCF_HBMEC, SMC1A_Coronary artery endothelial cells, STAG2_Coronary artery endothelial cells, STAG1_Coronary artery endothelial cells, CTCF_AoAF, CTCF_AoAF, 0	1	+	AOC3	NM_001277731	0	0	chr17	41003200	41010147	FALSE	FALSE	FALSE	0	1	+	6601	235	2.72246e-06	355	0
AOC2	NM_001158	0.73018	0.170147	chr17	40996599	41002729	FALSE	FALSE	TRUE	RAD21_HUVEC, RAD21_HUVEC, RAD21_HUVEC, CTCF_HUVEC, CTCF_HUVEC, CTCF_HUVEC, CTCF_HUVEC, CTCF_HUVEC, CTCF_HUVEC, CTCF_HUVEC, CTCF_HPAF, CTCF_HPAF, CTCF_HCM, CTCF_HCM, CTCF_HCFaa, CTCF_HBMEC, CTCF_HBMEC, SMC1A_Coronary artery endothelial cells, STAG2_Coronary artery endothelial cells, STAG1_Coronary artery endothelial cells, CTCF_AoAF, CTCF_AoAF, 0	1	+	AARSD1	NM_001261434	0	0	chr17	41116515	41102542	TRUE	TRUE	TRUE	NFATC1_HUVEC, NFATC1_HUVEC, MAX_HUVEC, 0	1	-	119916	92	3.103e-05	137	1.68071e-05
AOC3	NM_001277731	0	0	chr17	41003200	41010147	FALSE	FALSE	FALSE	0	1	+	AOC2	NM_001158	0.73018	0.170147	chr17	40996599	41002729	FALSE	FALSE	TRUE	RAD21_HUVEC, RAD21_HUVEC, RAD21_HUVEC, CTCF_HUVEC, CTCF_HUVEC, CTCF_HUVEC, CTCF_HUVEC, CTCF_HUVEC, CTCF_HUVEC, CTCF_HUVEC, CTCF_HPAF, CTCF_HPAF, CTCF_HCM, CTCF_HCM, CTCF_HCFaa, CTCF_HBMEC, CTCF_HBMEC, SMC1A_Coronary artery endothelial cells, STAG2_Coronary artery endothelial cells, STAG1_Coronary artery endothelial cells, CTCF_AoAF, CTCF_AoAF, 0	1	+	6601	235	2.72246e-06	355	0
AP000569.9	ENST00000607953.1	0	0	chr21	35340874	35339402	TRUE	TRUE	TRUE	TAL1_Primary endothelial cells, TAL1_Primary endothelial cells, FOS_HUVEC, GATA2_HUVEC, JUN_HUVEC, EP300_HUVEC, FOS_HUVEC, FOS_HUVEC, GATA2_HUVEC, GATA2_HUVEC, RELA_HAEC, JUNB_HAEC, JUN_HAEC, JUN_HAEC, 0	1	-	SMIM11A	NM_058182	0	0	chr21	35747748	35761452	TRUE	TRUE	TRUE	SMC1A_Coronary artery endothelial cells, 0	1	+	406874	64	2.05864e-10	50	0.00023498
AP000662.4	ENST00000530595.1	0	0	chr11	57405848	57420263	TRUE	TRUE	TRUE	0	1	+	rs12793139	n/a	NA	NA	chr11	57413942	57413943	FALSE	FALSE	TRUE	EZH2_HUVEC, CTCF_HUVEC, CTCF_HUVEC, CTCF_HUVEC, CTCF_HUVEC, CTCF_HUVEC, CTCF_HUVEC, CTCF_HPAF, CTCF_HPAF, CTCF_HCM, CTCF_HCM, CTCF_HCFaa, CTCF_HBMEC, CTCF_HBMEC, STAG2_Coronary artery endothelial cells, STAG1_Coronary artery endothelial cells, CTCF_AoAF, CTCF_AoAF, 0	2	+	8094	233	0	259	0
AP000688.14	ENST00000535199.5	0	0	chr21	37498938	37441939	FALSE	FALSE	TRUE	CTCF_HUVEC, CTCF_HUVEC, CTCF_HUVEC, CTCF_HUVEC, CTCF_HUVEC, CTCF_HUVEC, CTCF_HUVEC, CTCF_HPAF, CTCF_HPAF, CTCF_HCM, CTCF_HCM, CTCF_HCFaa, CTCF_HBMEC, CTCF_HBMEC, STAG1_Coronary artery endothelial cells, CTCF_AoAF, CTCF_AoAF, 0	1	-	CBR3	NM_001236	0.395495	0.456854	chr21	37507262	37518860	TRUE	TRUE	TRUE	RELA_HAEC, RELA_HAEC, RELA_HAEC, RELA_HAEC, RELA_HAEC, JUND_Coronary artery smooth muscle, JUN_Coronary artery smooth muscle, 0	1	+	8324	236	0	213	0
AP001604.3	ENST00000420186.2	0	0	chr21	28820898	28731203	FALSE	FALSE	TRUE	TAL1_Primary endothelial cells, TAL1_Primary endothelial cells, FOS_HUVEC, GATA2_HUVEC, JUN_HUVEC, EP300_HUVEC, Epitope tags_HUVEC, Epitope tags_HUVEC, GATA2_HUVEC, 0	1	-	ADAMTS5	NM_007038	4.55849	6.65379	chr21	28339439	28290230	TRUE	TRUE	TRUE	Epitope tags_HUVEC, CTCF_HCM, CTCF_HBMEC, 0	1	-	481459	58	2.27115e-09	66	1.08489e-07
AP001605.4	ENST00000447384.1	0	0	chr21	28733482	28768106	FALSE	FALSE	TRUE	CTCF_HPAF, CTCF_HBMEC, 0	1	+	ADAMTS5	NM_007038	4.55849	6.65379	chr21	28339439	28290230	TRUE	TRUE	TRUE	Epitope tags_HUVEC, CTCF_HCM, CTCF_HBMEC, 0	1	-	394043	45	4.37835e-05	63	2.67509e-05
AP001626.1	ENST00000419628.1	NA	NA	chr21	44035168	44019389	FALSE	FALSE	FALSE	0	1	-	rs9979235	n/a	NA	NA	chr21	44156768	44156769	FALSE	FALSE	TRUE	0	2	+	121600	85	4.12052e-05	152	6.259e-08
AP1G2	NM_001282475	5.27864	6.05676	chr14	24037045	24028771	TRUE	TRUE	TRUE	CTCF_HUVEC, CTCF_HUVEC, CTCF_HUVEC, CTCF_HBMEC, 0	1	-	NGDN	NM_001042635	0.126318	0	chr14	23938897	23947402	TRUE	TRUE	TRUE	CTCF_HUVEC, Epitope tags_HUVEC, CTCF_HUVEC, CTCF_HUVEC, CTCF_HUVEC, CTCF_HUVEC, CTCF_HUVEC, CTCF_HUVEC, CTCF_HPAF, CTCF_HPAF, CTCF_HCM, CTCF_HCM, CTCF_HCFaa, CTCF_HBMEC, CTCF_HBMEC, CTCF_AoAF, CTCF_AoAF, 0	1	+	98148	90	0.00037198	126	0.000786884
AP1M2	NM_001300887	0	0	chr19	10697991	10683346	FALSE	FALSE	FALSE	0	1	-	SLC44A2	NM_001145056	16.7903	22.5659	chr19	10713120	10755235	TRUE	TRUE	TRUE	Epitope tags_HUVEC, Epitope tags_HUVEC, 0	1	+	15129	295	0	444	0
AP1M2	NM_001300887	0	0	chr19	10697991	10683346	FALSE	FALSE	FALSE	0	1	-	QTRT1	NM_031209	0	0	chr19	10812111	10824043	TRUE	TRUE	TRUE	MAX_HUVEC, MYC_HUVEC, CTCF_HUVEC, MYC_HUVEC, CTCF_HUVEC, CTCF_HUVEC, CTCF_HPAF, CTCF_HPAF, CTCF_HCM, CTCF_HCFaa, CTCF_HBMEC, CTCF_HBMEC, STAG1_Coronary artery endothelial cells, 0	1	+	114120	145	6.14153e-12	171	3.21157e-08
AP2B1	NM_001030006	96.3482	82.6993	chr17	33914281	34053436	TRUE	TRUE	TRUE	JUN_HUVEC, Epitope tags_HUVEC, ERG_HAEC, JUN_HAEC, ERG_HAEC, JUND_Coronary artery smooth muscle, JUN_Coronary artery smooth muscle, 0	1	+	GAS2L2	NM_139285	0	0	chr17	34079897	34071529	FALSE	FALSE	TRUE	0	1	-	165616	76	1.2541e-05	117	1.06912e-06
AP2M1	NM_001025205	108.133	84.977	chr3	183892633	183901879	TRUE	TRUE	TRUE	ETS1_HUVEC, ETS1_HUVEC, ETS1_HUVEC, ETS1_HUVEC, ETS1_HUVEC, ETS1_HUVEC, ETS1_HUVEC, ETS1_HUVEC, ETS1_HUVEC, ETS1_HUVEC, RELA_HAEC, 0	1	+	ABCF3	NM_001351298	1.74987	0.964049	chr3	183903862	183911795	TRUE	TRUE	TRUE	MAX_HUVEC, RELA_HAEC, JUN_HAEC, SMC1A_Coronary artery endothelial cells, 0	1	+	11229	260	0	322	0
AP3S2	NM_005829	16.4237	15.6472	chr15	90437617	90373830	TRUE	TRUE	TRUE	Epitope tags_HUVEC, JUN_HAEC, 0	1	-	MESP1	NM_018670	0	0	chr15	90294540	90293097	TRUE	TRUE	TRUE	CTCF_HUVEC, CTCF_HUVEC, CTCF_HUVEC, CTCF_HUVEC, CTCF_HUVEC, CTCF_HUVEC, CTCF_HPAF, CTCF_HPAF, CTCF_HCM, CTCF_HCM, CTCF_HCFaa, CTCF_HBMEC, CTCF_HBMEC, SMC1A_Coronary artery endothelial cells, STAG1_Coronary artery endothelial cells, CTCF_AoAF, CTCF_AoAF, 0	1	-	143077	75	0.000112985	97	0.000296308
AP4E1	NM_001252127	0.957569	1.33886	chr15	51200868	51298097	TRUE	TRUE	TRUE	ETS1_HUVEC, RAD21_HUVEC, RAD21_HUVEC, RAD21_HUVEC, RAD21_HUVEC, ETS1_HUVEC, ETS1_HUVEC, CTCF_HUVEC, Epitope tags_HUVEC, CTCF_HUVEC, CTCF_HUVEC, CTCF_HUVEC, CTCF_HUVEC, CTCF_HUVEC, CTCF_HUVEC, CTCF_HPAF, CTCF_HPAF, CTCF_HCM, CTCF_HCM, CTCF_HCFaa, CTCF_HBMEC, CTCF_HBMEC, ERG_HAEC, RELA_HAEC, ERG_HAEC, ERG_HAEC, SMC1A_Coronary artery endothelial cells, STAG2_Coronary artery endothelial cells, STAG1_…	1	+	TRPM7	NM_001301212	1.05227	1.13074	chr15	50979012	50849355	TRUE	TRUE	TRUE	HMGB1_HUVEC, MAX_HUVEC, CEBPD_HAEC, 0	1	-	221856	70	0.000324991	76	0.000848954
AP5M1	NM_018229	0.788723	0.927548	chr14	57735605	57756797	TRUE	TRUE	TRUE	Epitope tags_HUVEC, CTCF_HPAF, CTCF_HBMEC, 0	1	+	TMEM260	NM_017799	1.7963	1.23327	chr14	57046510	57116232	TRUE	TRUE	TRUE	CTCF_HUVEC, CTCF_HUVEC, CTCF_HUVEC, CTCF_HUVEC, CTCF_HUVEC, CTCF_HUVEC, CTCF_HUVEC, CTCF_HPAF, CTCF_HPAF, CTCF_HCM, CTCF_HCM, CTCF_HCFaa, CTCF_HBMEC, CTCF_HBMEC, JUN_Coronary artery smooth muscle, CTCF_AoAF, CTCF_AoAF, 0	1	+	689095	58	0	34	0.000856304
APBB2	NM_001166051	6.00654	6.05312	chr4	40859209	40812043	FALSE	FALSE	TRUE	0	1	-	UCHL1	NM_004181	458.452	603.424	chr4	41258897	41270446	TRUE	TRUE	TRUE	NFATC1_HUVEC, NFATC1_HUVEC, MAX_HUVEC, 0	1	+	399688	108	0	102	9.60321e-12
APBB2	NM_001166051	6.00654	6.05312	chr4	40859209	40812043	FALSE	FALSE	TRUE	0	1	-	APBB2	NM_001166050	6.00654	6.05312	chr4	41216635	40812043	TRUE	TRUE	TRUE	HMGB1_HUVEC, CTCF_HUVEC, Epitope tags_HUVEC, CTCF_HUVEC, CTCF_HUVEC, CTCF_HUVEC, CTCF_HPAF, CTCF_HPAF, CTCF_HCM, CTCF_HCFaa, CTCF_HBMEC, CTCF_HBMEC, SMC1A_Coronary artery endothelial cells, STAG2_Coronary artery endothelial cells, STAG1_Coronary artery endothelial cells, CTCF_AoAF, 0	1	-	357426	102	2.13965e-09	142	0
APBB2	NM_001166050	6.00654	6.05312	chr4	41216635	40812043	TRUE	TRUE	TRUE	HMGB1_HUVEC, CTCF_HUVEC, Epitope tags_HUVEC, CTCF_HUVEC, CTCF_HUVEC, CTCF_HUVEC, CTCF_HPAF, CTCF_HPAF, CTCF_HCM, CTCF_HCFaa, CTCF_HBMEC, CTCF_HBMEC, SMC1A_Coronary artery endothelial cells, STAG2_Coronary artery endothelial cells, STAG1_Coronary artery endothelial cells, CTCF_AoAF, 0	1	-	APBB2	NM_001166051	6.00654	6.05312	chr4	40859209	40812043	FALSE	FALSE	TRUE	0	1	-	357426	102	2.13965e-09	142	0
APBB3	NM_006051	4.3365	3.29154	chr5	139944189	139937852	TRUE	TRUE	TRUE	MAX_HUVEC, JUN_HUVEC, Epitope tags_HUVEC, NFE2L2_HAEC, NFE2L2_HAEC, RELA_HAEC, RELA_HAEC, JUN_HAEC, JUN_HAEC, JUND_Coronary artery smooth muscle, 0	1	-	SRA1	NM_001253764	4.06362	4.41732	chr5	139937678	139929651	TRUE	TRUE	TRUE	ELK3_HUVEC, NFATC1_HUVEC, NFATC1_HUVEC, Epitope tags_HUVEC, RELA_HAEC, ERG_HAEC, 0	1	-	6511	367	0	454	0
APEX1	NM_001244249	0.651881	2.92505	chr14	20923289	20925931	TRUE	TRUE	TRUE	TAL1_Primary endothelial cells, TAL1_Primary endothelial cells, NFATC1_HUVEC, HMGB2_HUVEC, MAX_HUVEC, GATA2_HUVEC, MYC_HUVEC, MYC_HUVEC, 0	1	+	RNASE13	NM_001012264	0	0	chr14	21502944	21500978	FALSE	FALSE	FALSE	0	1	-	579655	27	0.000874903	32	0.000511037
APOA1	NM_001318017	0	0	chr11	116708666	116706466	FALSE	FALSE	FALSE	CTCF_HUVEC, CTCF_HUVEC, CTCF_HUVEC, CTCF_HUVEC, CTCF_HUVEC, CTCF_HUVEC, CTCF_HPAF, CTCF_HPAF, CTCF_HCM, CTCF_HCM, CTCF_HCFaa, CTCF_HBMEC, CTCF_HBMEC, SMC1A_Coronary artery endothelial cells, STAG1_Coronary artery endothelial cells, 0	1	-	SIK3	NM_001281748	8.39449	8.99626	chr11	116969131	116714117	TRUE	TRUE	TRUE	HMGB1_HUVEC, MAX_HUVEC, CTCF_HUVEC, CTCF_HPAF, CTCF_HCM, CTCF_HCFaa, CTCF_HBMEC, CTCF_HBMEC, NFE2L2_HAEC, NFE2L2_HAEC, RELA_HAEC, JUN_HAEC, CTCF_AoAF, 0	1	-	260465	80	3.57231e-09	85	3.13865e-06
APOA2	NM_001643	0	0	chr1	161193418	161192082	FALSE	TRUE	FALSE	0	1	-	TOMM40L	NM_001286373	4.02111	3.37923	chr1	161195728	161200536	TRUE	TRUE	TRUE	CTCF_HUVEC, CTCF_HUVEC, CTCF_HUVEC, CTCF_HUVEC, CTCF_HUVEC, CTCF_HUVEC, CTCF_HUVEC, CTCF_HPAF, CTCF_HPAF, CTCF_HCM, CTCF_HCM, CTCF_HCFaa, CTCF_HBMEC, CTCF_HBMEC, SMC1A_Coronary artery endothelial cells, CTCF_AoAF, 0	1	+	2310	240	0	302	0
APOA2	NM_001643	0	0	chr1	161193418	161192082	FALSE	TRUE	FALSE	0	1	-	FCER1G	NM_004106	0	0	chr1	161185086	161189038	TRUE	TRUE	FALSE	0	1	+	8332	330	0	480	0
APOA2	NM_001643	0	0	chr1	161193418	161192082	FALSE	TRUE	FALSE	0	1	-	CFAP126	NM_001013625	0	0	chr1	161337673	161334520	FALSE	FALSE	TRUE	CTCF_HUVEC, CTCF_HUVEC, STAG1_Coronary artery endothelial cells, 0	1	-	144255	142	2.77556e-15	133	1.86724e-07
APOA4	NM_000482	0	0	chr11	116694011	116691417	FALSE	FALSE	FALSE	0	1	-	APOC3	NM_000040	0	0	chr11	116700623	116703787	FALSE	FALSE	TRUE	0	1	+	6612	233	0	334	0
APOA5	NM_001166598	0	0	chr11	116663136	116660085	FALSE	FALSE	TRUE	RAD21_HUVEC, RAD21_HUVEC, FOS_HUVEC, CTCF_HUVEC, CTCF_HUVEC, CTCF_HUVEC, FOS_HUVEC, CTCF_HUVEC, CTCF_HUVEC, CTCF_HUVEC, CTCF_HUVEC, CTCF_HPAF, CTCF_HPAF, CTCF_HCM, CTCF_HCM, CTCF_HCFaa, CTCF_HBMEC, CTCF_HBMEC, JUN_HAEC, SMC1A_Coronary artery endothelial cells, STAG2_Coronary artery endothelial cells, STAG1_Coronary artery endothelial cells, CTCF_AoAF, CTCF_AoAF, 0	1	-	SIK3	NM_001281748	8.39449	8.99626	chr11	116969131	116714117	TRUE	TRUE	TRUE	HMGB1_HUVEC, MAX_HUVEC, CTCF_HUVEC, CTCF_HPAF, CTCF_HCM, CTCF_HCFaa, CTCF_HBMEC, CTCF_HBMEC, NFE2L2_HAEC, NFE2L2_HAEC, RELA_HAEC, JUN_HAEC, CTCF_AoAF, 0	1	-	305995	71	4.0934e-09	65	0.000134528
APOBEC2	NM_006789	0	0	chr6	41020939	41032630	FALSE	FALSE	FALSE	0	1	+	UNC5CL	NM_173561	0	0	chr6	41006938	40994639	FALSE	FALSE	FALSE	CTCF_HUVEC, CTCF_HUVEC, CTCF_HUVEC, CTCF_HUVEC, CTCF_HUVEC, CTCF_HUVEC, CTCF_HUVEC, CTCF_HPAF, CTCF_HPAF, CTCF_HCM, CTCF_HCM, CTCF_HCFaa, CTCF_HBMEC, CTCF_HBMEC, SMC1A_Coronary artery endothelial cells, CTCF_AoAF, 0	1	-	14001	264	0	372	0
APOBEC2	NM_006789	0	0	chr6	41020939	41032630	FALSE	FALSE	FALSE	0	1	+	RP3-462C17.1	ENST00000442781.1	0	0	chr6	40491672	40484074	FALSE	FALSE	FALSE	0	1	-	529267	32	0.000237607	59	1.18863e-07
APOBEC4	NM_203454	0	0	chr1	183622448	183615410	FALSE	FALSE	TRUE	0	1	-	LAMC1	NM_002293	142.357	166.04	chr1	182992594	183114727	TRUE	TRUE	TRUE	TAL1_Primary endothelial cells, HMGB1_HUVEC, FOS_HUVEC, JUN_HUVEC, Epitope tags_HUVEC, CTCF_HUVEC, CTCF_HUVEC, FOS_HUVEC, CTCF_HUVEC, CTCF_HPAF, CTCF_HPAF, CTCF_HCM, CTCF_HCFaa, CTCF_HBMEC, CTCF_HBMEC, JUNB_HAEC, JUN_HAEC, JUN_HAEC, JUND_Coronary artery smooth muscle, JUN_Coronary artery smooth muscle, SMC1A_Coronary artery endothelial cells, 0	1	+	629854	35	2.18097e-05	33	0.000758048
APOBEC4	NM_203454	0	0	chr1	183622448	183615410	FALSE	FALSE	TRUE	0	1	-	RGL1	NM_001297671	8.71672	5.40731	chr1	183774214	183897685	TRUE	TRUE	TRUE	NFATC1_HUVEC, HMGB1_HUVEC, SMC1A_Coronary artery endothelial cells, 0	1	+	151766	105	1.19498e-08	122	2.11846e-06
APOBEC4	NM_203454	0	0	chr1	183622448	183615410	FALSE	FALSE	TRUE	0	1	-	TSEN15	NM_001127394	6.47323	5.78177	chr1	184020784	184043344	TRUE	TRUE	TRUE	0	1	+	398336	67	3.0965e-10	82	2.38002e-08
APOBEC4	NM_203454	0	0	chr1	183622448	183615410	FALSE	FALSE	TRUE	0	1	-	COLGALT2	NM_001303420	0.693721	0.578016	chr1	184006904	183898795	TRUE	TRUE	TRUE	0	1	-	384456	50	4.56216e-06	62	3.66939e-05
APOC2	NM_000483	0	0	chr19	45449238	45452822	FALSE	FALSE	FALSE	0	1	+	APOC4	NM_001646	0	0	chr19	45445494	45448753	FALSE	FALSE	FALSE	0	1	+	3744	347	0	454	0
APOC2	NM_000483	0	0	chr19	45449238	45452822	FALSE	FALSE	FALSE	0	1	+	APOE	NM_000041	0	0	chr19	45409005	45412652	FALSE	FALSE	TRUE	CTCF_HUVEC, SMC1A_Coronary artery endothelial cells, 0	1	+	40233	197	1.41898e-08	246	5.93293e-06
APOC3	NM_000040	0	0	chr11	116700623	116703787	FALSE	FALSE	TRUE	0	1	+	SIK3	NM_001281748	8.39449	8.99626	chr11	116969131	116714117	TRUE	TRUE	TRUE	HMGB1_HUVEC, MAX_HUVEC, CTCF_HUVEC, CTCF_HPAF, CTCF_HCM, CTCF_HCFaa, CTCF_HBMEC, CTCF_HBMEC, NFE2L2_HAEC, NFE2L2_HAEC, RELA_HAEC, JUN_HAEC, CTCF_AoAF, 0	1	-	268508	53	0.000162079	71	0.000129039
APOC3	NM_000040	0	0	chr11	116700623	116703787	FALSE	FALSE	TRUE	0	1	+	APOA4	NM_000482	0	0	chr11	116694011	116691417	FALSE	FALSE	FALSE	0	1	-	6612	233	0	334	0
APOC4	NM_001646	0	0	chr19	45445494	45448753	FALSE	FALSE	FALSE	0	1	+	APOC2	NM_000483	0	0	chr19	45449238	45452822	FALSE	FALSE	FALSE	0	1	+	3744	347	0	454	0
APOE	NM_000041	0	0	chr19	45409005	45412652	FALSE	FALSE	TRUE	CTCF_HUVEC, SMC1A_Coronary artery endothelial cells, 0	1	+	APOC2	NM_000483	0	0	chr19	45449238	45452822	FALSE	FALSE	FALSE	0	1	+	40233	197	1.41898e-08	246	5.93293e-06
APOH	NM_000042	0	0	chr17	64225556	64208146	FALSE	FALSE	FALSE	0	1	-	rs2240308	n/a	NA	NA	chr17	63554590	63554591	TRUE	TRUE	FALSE	0	2	+	670966	24	0.00087429	36	0.000424576
APOH	NM_000042	0	0	chr17	64225556	64208146	FALSE	FALSE	FALSE	0	1	-	CACNG5	NM_145811	0	0	chr17	64873390	64881395	FALSE	FALSE	FALSE	0	1	+	647834	25	0.000213889	36	0.000212422
APOH	NM_000042	0	0	chr17	64225556	64208146	FALSE	FALSE	FALSE	0	1	-	CACNG1	NM_000727	0	0	chr17	65040651	65052911	FALSE	FALSE	FALSE	0	1	+	815095	29	6.23582e-07	48	1.49492e-09
APP	NM_001136016	57.4203	64.1309	chr21	27512708	27252860	TRUE	TRUE	TRUE	TAL1_Primary endothelial cells, TAL1_Primary endothelial cells, FOS_HUVEC, GATA2_HUVEC, JUN_HUVEC, Epitope tags_HUVEC, FOS_HUVEC, FOS_HUVEC, NFE2L2_HAEC, RELA_HAEC, JUNB_HAEC, JUN_HAEC, JUN_HAEC, JUND_Coronary artery smooth muscle, TCF21_Coronary artery smooth muscle, EP300_Cardiac progenitor cells, 0	1	-	LTN1	NM_015565	1.6706	0.710778	chr21	30365280	30300465	TRUE	TRUE	TRUE	ELK3_HUVEC, ETS1_HUVEC, ETS1_HUVEC, ETS1_HUVEC, FOS_HUVEC, JUN_HUVEC, Epitope tags_HUVEC, NFE2L2_HAEC, NFE2L2_HAEC, JUN_HAEC, JUN_HAEC, JUND_Coronary artery smooth muscle, JUN_Coronary artery smooth muscle, 0	1	-	2852572	13	0.000146633	12	4.15243e-05
APTX	NM_001195249	0.930326	0.589134	chr9	33001639	32972603	TRUE	TRUE	TRUE	JUN_HUVEC, Epitope tags_HUVEC, NFE2L2_HAEC, NFE2L2_HAEC, JUN_HAEC, JUN_HAEC, JUND_Coronary artery smooth muscle, JUN_Coronary artery smooth muscle, 0	1	-	TEK	NM_000459	2.34367	1.59977	chr9	27109138	27230176	TRUE	TRUE	TRUE	Epitope tags_HUVEC, 0	1	+	5892501	11	5.93803e-07	9	6.30424e-07
APTX	NM_001195249	0.930326	0.589134	chr9	33001639	32972603	TRUE	TRUE	TRUE	JUN_HUVEC, Epitope tags_HUVEC, NFE2L2_HAEC, NFE2L2_HAEC, JUN_HAEC, JUN_HAEC, JUND_Coronary artery smooth muscle, JUN_Coronary artery smooth muscle, 0	1	-	NDUFB6	NM_001199987	0.077426	0	chr9	32573182	32553523	TRUE	TRUE	TRUE	CTCF_HUVEC, Epitope tags_HUVEC, CTCF_HUVEC, CTCF_HUVEC, CTCF_HUVEC, CTCF_HUVEC, CTCF_HUVEC, CTCF_HUVEC, CTCF_HPAF, CTCF_HPAF, CTCF_HCM, CTCF_HCM, CTCF_HCFaa, CTCF_HBMEC, CTCF_HBMEC, RELA_HAEC, SMC1A_Coronary artery endothelial cells, STAG1_Coronary artery endothelial cells, CTCF_AoAF, 0	1	-	428457	52	1.71625e-07	51	8.3335e-05
AQP1	NM_001329872	1.32262	1.64642	chr7	30951308	30965132	FALSE	FALSE	TRUE	0	1	+	MINDY4	NM_032222	0.263444	0	chr7	30811032	30932002	TRUE	TRUE	TRUE	0	1	+	140276	74	0.000103372	122	2.11846e-06
AQP10	NM_080429	0	0	chr1	154293591	154297801	FALSE	FALSE	TRUE	TAL1_Primary endothelial cells, TAL1_Primary endothelial cells, RELA_HAEC, 0	1	+	ATP8B2	NM_001005855	13.1916	9.61688	chr1	154298035	154310322	TRUE	TRUE	TRUE	TAL1_Primary endothelial cells, TAL1_Primary endothelial cells, CTCF_HUVEC, CTCF_HUVEC, CTCF_HUVEC, CTCF_HUVEC, CTCF_HUVEC, CTCF_HUVEC, CTCF_HUVEC, CTCF_HPAF, CTCF_HPAF, CTCF_HCM, CTCF_HCM, CTCF_HCFaa, CTCF_HBMEC, CTCF_HBMEC, RELA_HAEC, JUN_HAEC, JUND_Coronary artery smooth muscle, SMC1A_Coronary artery endothelial cells, CTCF_AoAF, CTCF_AoAF, 0	1	+	4444	248	0	398	0
AQP4	NM_004028	0	0	chr18	24442874	24432001	FALSE	FALSE	FALSE	0	1	-	AQP4	NM_001317384	0	0	chr18	24445808	24432001	FALSE	FALSE	FALSE	0	1	-	2934	242	0	411	0
AQP4	NM_001317384	0	0	chr18	24445808	24432001	FALSE	FALSE	FALSE	0	1	-	AQP4	NM_004028	0	0	chr18	24442874	24432001	FALSE	FALSE	FALSE	0	1	-	2934	242	0	411	0
AQP8	NM_001169	0	0	chr16	25228284	25240253	FALSE	FALSE	FALSE	0	1	+	RP11-266L9.5	ENST00000571219.1	NA	NA	chr16	25078257	25080264	TRUE	TRUE	TRUE	0	1	+	150027	117	3.38829e-11	90	0.000806574
AQP9	NM_001320636	0	0	chr15	58430367	58478110	FALSE	FALSE	TRUE	0	1	+	rs16939881	n/a	NA	NA	chr15	58471978	58471979	FALSE	FALSE	TRUE	TAL1_Primary endothelial cells, TAL1_Primary endothelial cells, FOS_HUVEC, GATA2_HUVEC, JUN_HUVEC, EP300_HUVEC, Epitope tags_HUVEC, Epitope tags_HUVEC, FOS_HUVEC, GATA2_HUVEC, GATA2_HUVEC, JUN_HAEC, EP300_Cardiac progenitor cells, 0	2	+	41611	136	0.000740829	200	0.000369478
AQP9	NM_001320636	0	0	chr15	58430367	58478110	FALSE	FALSE	TRUE	0	1	+	GCOM1	NM_001018090	0	0.213036	chr15	57884101	58009755	FALSE	FALSE	TRUE	HMGB1_HUVEC, 0	1	+	546266	37	2.16245e-07	39	0.000561793
AQP9	NM_001320636	0	0	chr15	58430367	58478110	FALSE	FALSE	TRUE	0	1	+	FAM81A	NM_152450	0	0	chr15	59730371	59815751	FALSE	FALSE	TRUE	HMGB1_HUVEC, 0	1	+	1300004	18	0.000213375	21	0.000403766
ARAP1	NM_001040118	0.774019	1.05215	chr11	72463434	72396113	TRUE	TRUE	TRUE	0	1	-	rs11603160	n/a	NA	NA	chr11	72894272	72894273	FALSE	FALSE	FALSE	0	2	+	430838	43	2.12643e-05	77	8.56903e-10
ARAP2	NM_015230	0	0.011534	chr4	36245979	36067619	FALSE	FALSE	FALSE	0	1	-	C4orf19	NM_001104629	0	0	chr4	37455551	37595132	FALSE	FALSE	TRUE	RAD21_HUVEC, RAD21_HUVEC, RAD21_HUVEC, MAX_HUVEC, CTCF_HUVEC, CTCF_HUVEC, CTCF_HUVEC, CTCF_HUVEC, CTCF_HPAF, CTCF_HPAF, CTCF_HCM, CTCF_HCM, CTCF_HCFaa, CTCF_HBMEC, SMC1A_Coronary artery endothelial cells, STAG2_Coronary artery endothelial cells, STAG1_Coronary artery endothelial cells, 0	1	+	1209572	15	0.000490205	29	7.13214e-07
ARAP2	NM_015230	0	0.011534	chr4	36245979	36067619	FALSE	FALSE	FALSE	0	1	-	KCNIP4	NM_147181	0	0	chr4	20852291	20730238	FALSE	FALSE	FALSE	0	1	-	15393688	5	0.000300633	8	0.000289921
ARAP3	NM_022481	5.08859	5.08842	chr5	141061800	141032967	TRUE	TRUE	TRUE	TAL1_Primary endothelial cells, TAL1_Primary endothelial cells, BRD4_HUVEC, ETS1_HUVEC, ETS1_HUVEC, NFATC1_HUVEC, NFATC1_HUVEC, ETS1_HUVEC, ETS1_HUVEC, ETS1_HUVEC, ETS1_HUVEC, FOS_HUVEC, Epitope tags_HUVEC, Epitope tags_HUVEC, NFE2L2_HAEC, NFE2L2_HAEC, JUN_HAEC, JUN_HAEC, JUND_Coronary artery smooth muscle, 0	1	-	PCDH12	NM_016580	2.17677	2.22476	chr5	141338627	141323149	FALSE	FALSE	TRUE	TAL1_Primary endothelial cells, TAL1_Primary endothelial cells, RAD21_HUVEC, CTCF_HUVEC, Epitope tags_HUVEC, CTCF_HUVEC, CTCF_HUVEC, CTCF_HUVEC, CTCF_HUVEC, CTCF_HUVEC, CTCF_HUVEC, CTCF_HPAF, CTCF_HPAF, CTCF_HCM, CTCF_HCM, CTCF_HCFaa, CTCF_HBMEC, CTCF_HBMEC, JUN_HAEC, ERG_HAEC, SMC1A_Coronary artery endothelial cells, STAG2_Coronary artery endothelial cells, STAG1_Coronary artery endothelial cell…	1	-	276827	80	3.57231e-09	77	2.86278e-05
ARAP3	NM_022481	5.08859	5.08842	chr5	141061800	141032967	TRUE	TRUE	TRUE	TAL1_Primary endothelial cells, TAL1_Primary endothelial cells, BRD4_HUVEC, ETS1_HUVEC, ETS1_HUVEC, NFATC1_HUVEC, NFATC1_HUVEC, ETS1_HUVEC, ETS1_HUVEC, ETS1_HUVEC, ETS1_HUVEC, FOS_HUVEC, Epitope tags_HUVEC, Epitope tags_HUVEC, NFE2L2_HAEC, NFE2L2_HAEC, JUN_HAEC, JUN_HAEC, JUND_Coronary artery smooth muscle, 0	1	-	RNF14	NM_001201365	1.13567	0.815829	chr5	141346401	141369856	TRUE	TRUE	TRUE	NFATC1_HUVEC, NFATC1_HUVEC, CTCF_HUVEC, Epitope tags_HUVEC, CTCF_HUVEC, CTCF_HUVEC, CTCF_HUVEC, CTCF_HUVEC, CTCF_HUVEC, CTCF_HUVEC, CTCF_HPAF, CTCF_HPAF, CTCF_HCM, CTCF_HCM, CTCF_HCFaa, CTCF_HBMEC, CTCF_HBMEC, CTCF_AoAF, CTCF_AoAF, 0	1	+	284601	63	4.50935e-07	62	0.000396203
ARF6	NM_001663	35.4519	31.8354	chr14	50359735	50363772	TRUE	TRUE	TRUE	E2F1_Wharton Jelly, NFATC1_HUVEC, Epitope tags_HUVEC, JUN_HAEC, 0	1	+	LINC01588	ENST00000530176.5	0	0.076349	chr14	50474238	50448901	FALSE	FALSE	FALSE	0	1	-	114503	124	6.48786e-09	135	1.96562e-05
ARFGEF2	NM_006420	2.63434	2.27996	chr20	47538274	47653230	TRUE	TRUE	TRUE	NFATC1_HUVEC, HMGB1_HUVEC, MAX_HUVEC, RELA_HAEC, 0	1	+	PREX1	NM_020820	11.9644	5.28838	chr20	47444420	47240792	TRUE	TRUE	TRUE	HMGB1_HUVEC, 0	1	-	93854	144	2.41933e-09	142	0.000127612
ARFGEF2	NM_006420	2.63434	2.27996	chr20	47538274	47653230	TRUE	TRUE	TRUE	NFATC1_HUVEC, HMGB1_HUVEC, MAX_HUVEC, RELA_HAEC, 0	1	+	SULF2	NM_018837	5.74707	3.24776	chr20	46415360	46286149	FALSE	FALSE	TRUE	RAD21_HUVEC, RAD21_HUVEC, CTCF_HUVEC, CTCF_HUVEC, CTCF_HUVEC, CTCF_HUVEC, CTCF_HUVEC, CTCF_HPAF, CTCF_HPAF, CTCF_HCM, CTCF_HCM, CTCF_HCFaa, CTCF_HBMEC, CTCF_HBMEC, SMC1A_Coronary artery endothelial cells, STAG2_Coronary artery endothelial cells, STAG1_Coronary artery endothelial cells, CTCF_AoAF, 0	1	-	1122914	25	2.861e-06	25	0.000772966
ARG1	NM_000045	0	0	chr6	131894343	131905472	FALSE	FALSE	FALSE	0	1	+	MED23	NM_001270521	2.35184	0.933058	chr6	131949379	131895105	TRUE	TRUE	TRUE	ETS1_HUVEC, ETS1_HUVEC, ETS1_HUVEC, ETS1_HUVEC, ETS1_HUVEC, ETS1_HUVEC, ETS1_HUVEC, ETS1_HUVEC, ETS1_HUVEC, CTCF_HUVEC, Epitope tags_HUVEC, CTCF_HUVEC, CTCF_HUVEC, CTCF_HUVEC, CTCF_HUVEC, CTCF_HUVEC, CTCF_HUVEC, CTCF_HPAF, CTCF_HPAF, CTCF_HCM, CTCF_HCM, CTCF_HCFaa, CTCF_HBMEC, CTCF_HBMEC, ERG_HAEC, RELA_HAEC, RELA_HAEC, JUN_HAEC, ERG_HAEC, ERG_HAEC, SMC1A_Coronary artery endothelial cells, STAG1_…	1	-	55036	165	3.0081e-06	204	0.000229018
ARGFX	NM_001012659	0	0	chr3	121286777	121309469	FALSE	FALSE	FALSE	0	1	+	rs13083990	n/a	NA	NA	chr3	122014565	122014566	FALSE	FALSE	FALSE	0	2	+	727788	42	2.39285e-10	85	0
ARGLU1	NM_018011	1.35158	1.01365	chr13	107220514	107195661	TRUE	TRUE	TRUE	NFATC1_HUVEC, NFATC1_HUVEC, Epitope tags_HUVEC, 0	1	-	TPP2	NM_001330588	0.996622	2.75926	chr13	103249285	103332308	TRUE	TRUE	TRUE	NFATC1_HUVEC, NFATC1_HUVEC, HMGB1_HUVEC, Epitope tags_HUVEC, 0	1	+	3971229	19	2.52854e-11	24	0
ARGLU1	NM_018011	1.35158	1.01365	chr13	107220514	107195661	TRUE	TRUE	TRUE	NFATC1_HUVEC, NFATC1_HUVEC, Epitope tags_HUVEC, 0	1	-	ERCC5	NM_000123	0.974773	0.551793	chr13	103498190	103528351	TRUE	TRUE	TRUE	NFATC1_HUVEC, CTCF_HUVEC, Epitope tags_HUVEC, CTCF_HUVEC, CTCF_HUVEC, CTCF_HUVEC, CTCF_HUVEC, CTCF_HPAF, CTCF_HPAF, CTCF_HCM, CTCF_HCM, CTCF_HCFaa, CTCF_HBMEC, CTCF_HBMEC, STAG1_Coronary artery endothelial cells, CTCF_AoAF, 0	1	+	3722324	23	3.18523e-13	11	2.74216e-05
ARGLU1	NM_018011	1.35158	1.01365	chr13	107220514	107195661	TRUE	TRUE	TRUE	NFATC1_HUVEC, NFATC1_HUVEC, Epitope tags_HUVEC, 0	1	-	CCDC168	NM_001146197	0	0	chr13	103411422	103381716	FALSE	FALSE	FALSE	0	1	-	3809092	11	7.5465e-05	8	0.000867286
ARGLU1	NM_018011	1.35158	1.01365	chr13	107220514	107195661	TRUE	TRUE	TRUE	NFATC1_HUVEC, NFATC1_HUVEC, Epitope tags_HUVEC, 0	1	-	METTL21C	NM_001010977	0	0	chr13	103346871	103338096	FALSE	FALSE	TRUE	0	1	-	3873643	17	2.83418e-10	27	0
ARHGAP20	NM_001258415	2.07873	1.52241	chr11	110583912	110447758	TRUE	TRUE	TRUE	HMGB1_HUVEC, RAD21_HUVEC, RAD21_HUVEC, RAD21_HUVEC, CTCF_HUVEC, Epitope tags_HUVEC, Epitope tags_HUVEC, CTCF_HUVEC, TCF21_Coronary artery smooth muscle, TCF21_Coronary artery smooth muscle, SMC1A_Coronary artery endothelial cells, STAG2_Coronary artery endothelial cells, STAG1_Coronary artery endothelial cells, 0	1	-	rs190217029	n/a	NA	NA	chr11	111092985	111092986	FALSE	FALSE	FALSE	0	2	+	509073	72	2.53131e-14	89	1.79101e-12
ARHGAP20	NM_001258415	2.07873	1.52241	chr11	110583912	110447758	TRUE	TRUE	TRUE	HMGB1_HUVEC, RAD21_HUVEC, RAD21_HUVEC, RAD21_HUVEC, CTCF_HUVEC, Epitope tags_HUVEC, Epitope tags_HUVEC, CTCF_HUVEC, TCF21_Coronary artery smooth muscle, TCF21_Coronary artery smooth muscle, SMC1A_Coronary artery endothelial cells, STAG2_Coronary artery endothelial cells, STAG1_Coronary artery endothelial cells, 0	1	-	RP11-89C3.4	ENST00000603154.1	0	0	chr11	110968081	110962655	FALSE	TRUE	TRUE	0	1	-	384169	41	0.00022298	63	2.67509e-05
ARHGAP20	NM_001258415	2.07873	1.52241	chr11	110583912	110447758	TRUE	TRUE	TRUE	HMGB1_HUVEC, RAD21_HUVEC, RAD21_HUVEC, RAD21_HUVEC, CTCF_HUVEC, Epitope tags_HUVEC, Epitope tags_HUVEC, CTCF_HUVEC, TCF21_Coronary artery smooth muscle, TCF21_Coronary artery smooth muscle, SMC1A_Coronary artery endothelial cells, STAG2_Coronary artery endothelial cells, STAG1_Coronary artery endothelial cells, 0	1	-	C11orf53	NM_198498	0	0	chr11	111126706	111157129	FALSE	FALSE	FALSE	0	1	+	542794	30	0.000252283	35	0.000999866
ARHGAP22	NM_001256026	4.70973	5.96652	chr10	49701692	49654067	FALSE	FALSE	FALSE	0	1	-	NPY4R2	NM_001278795	NA	NA	chr10	47086724	47088173	FALSE	FALSE	TRUE	JUND_Coronary artery smooth muscle, 0	1	+	2614968	13	0.000508187	31	0
ARHGAP22	NM_001256026	4.70973	5.96652	chr10	49701692	49654067	FALSE	FALSE	FALSE	0	1	-	PGBD3	NM_170753	NA	NA	chr10	50732327	50723150	FALSE	FALSE	FALSE	0	1	-	1030635	39	1.31218e-10	69	0
ARHGAP22	NM_001256026	4.70973	5.96652	chr10	49701692	49654067	FALSE	FALSE	FALSE	0	1	-	rs3120454	n/a	NA	NA	chr10	46983834	46983835	FALSE	FALSE	TRUE	RAD21_HUVEC, RAD21_HUVEC, RAD21_HUVEC, CTCF_HUVEC, CTCF_HUVEC, CTCF_HUVEC, CTCF_HUVEC, CTCF_HUVEC, CTCF_HUVEC, CTCF_HUVEC, CTCF_HPAF, CTCF_HPAF, CTCF_HCM, CTCF_HCM, CTCF_HCFaa, CTCF_HBMEC, CTCF_HBMEC, ERG_HAEC, SMC1A_Coronary artery endothelial cells, STAG2_Coronary artery endothelial cells, STAG1_Coronary artery endothelial cells, CTCF_AoAF, CTCF_AoAF, 0	2	+	2717858	13	0.000438908	23	2.22045e-16
ARHGAP22	NM_001256026	4.70973	5.96652	chr10	49701692	49654067	FALSE	FALSE	FALSE	0	1	-	ARHGAP22	NM_001256025	4.70973	5.96652	chr10	49860561	49654067	FALSE	FALSE	FALSE	0	1	-	158869	137	2.90878e-14	215	0
ARHGAP22	NM_001256026	4.70973	5.96652	chr10	49701692	49654067	FALSE	FALSE	FALSE	0	1	-	MAPK8	NM_001278547	1.11947	0.730783	chr10	49514681	49647402	TRUE	TRUE	TRUE	HMGB1_HUVEC, MAX_HUVEC, RELA_HAEC, 0	1	+	187011	94	5.5269e-09	98	1.8443e-05
ARHGAP22	NM_001256026	4.70973	5.96652	chr10	49701692	49654067	FALSE	FALSE	FALSE	0	1	-	NPY4R	NM_001278794	0	0	chr10	47083533	47088320	FALSE	FALSE	TRUE	RAD21_HUVEC, RAD21_HUVEC, RAD21_HUVEC, CTCF_HUVEC, CTCF_HUVEC, CTCF_HUVEC, CTCF_HUVEC, CTCF_HUVEC, CTCF_HPAF, CTCF_HPAF, CTCF_HCM, CTCF_HCM, CTCF_HCFaa, CTCF_HBMEC, CTCF_HBMEC, STAG1_Coronary artery endothelial cells, CTCF_AoAF, CTCF_AoAF, 0	1	+	2618159	30	0	28	0
ARHGAP22	NM_001256026	4.70973	5.96652	chr10	49701692	49654067	FALSE	FALSE	FALSE	0	1	-	C10orf128	NM_001010863	0	0	chr10	50396459	50362768	FALSE	FALSE	TRUE	Epitope tags_HUVEC, 0	1	-	694767	28	0.000102364	37	0.000260999
ARHGAP22	NM_001256026	4.70973	5.96652	chr10	49701692	49654067	FALSE	FALSE	FALSE	0	1	-	GPRIN2	NM_014696	0	0	chr10	46993545	47000568	FALSE	FALSE	FALSE	0	1	+	2708147	23	4.05318e-11	27	0
ARHGAP22	NM_001256025	4.70973	5.96652	chr10	49860561	49654067	FALSE	FALSE	FALSE	0	1	-	PGBD3	NM_170753	NA	NA	chr10	50732327	50723150	FALSE	FALSE	FALSE	0	1	-	871766	29	6.74843e-07	32	7.69391e-06
ARHGAP22	NM_001256025	4.70973	5.96652	chr10	49860561	49654067	FALSE	FALSE	FALSE	0	1	-	ARHGAP22	NM_001256026	4.70973	5.96652	chr10	49701692	49654067	FALSE	FALSE	FALSE	0	1	-	158869	137	2.90878e-14	215	0
ARHGAP22	NM_001256025	4.70973	5.96652	chr10	49860561	49654067	FALSE	FALSE	FALSE	0	1	-	MAPK8	NM_001278547	1.11947	0.730783	chr10	49514681	49647402	TRUE	TRUE	TRUE	HMGB1_HUVEC, MAX_HUVEC, RELA_HAEC, 0	1	+	345880	66	5.39109e-09	80	4.19938e-07
ARHGAP22	NM_001347738	4.70973	5.96652	chr10	49864310	49654067	TRUE	TRUE	TRUE	FOS_HUVEC, CTCF_HUVEC, CTCF_HUVEC, CTCF_HUVEC, CTCF_HUVEC, CTCF_HUVEC, CTCF_HUVEC, CTCF_HUVEC, CTCF_HPAF, CTCF_HPAF, CTCF_HCM, CTCF_HCM, CTCF_HCFaa, CTCF_HBMEC, CTCF_HBMEC, ERG_HAEC, RELA_HAEC, JUN_HAEC, ERG_HAEC, SMC1A_Coronary artery endothelial cells, STAG2_Coronary artery endothelial cells, STAG1_Coronary artery endothelial cells, CTCF_AoAF, CTCF_AoAF, 0	1	-	PGBD3	NM_170753	NA	NA	chr10	50732327	50723150	FALSE	FALSE	FALSE	0	1	-	868017	28	1.74593e-06	43	7.41846e-10
ARHGAP24	NM_001025616	1.56435	1.20506	chr4	86396283	86923823	TRUE	TRUE	TRUE	CEBPD_HAEC, 0	1	+	ARHGAP24	NM_031305	1.56435	1.20506	chr4	86851425	86923823	FALSE	TRUE	FALSE	0	1	+	455142	77	0	118	0
ARHGAP24	NM_031305	1.56435	1.20506	chr4	86851425	86923823	FALSE	TRUE	FALSE	0	1	+	ARHGAP24	NM_001025616	1.56435	1.20506	chr4	86396283	86923823	TRUE	TRUE	TRUE	CEBPD_HAEC, 0	1	+	455142	77	0	118	0
ARHGAP25	NM_001007231	0	0	chr2	68961912	69053957	FALSE	FALSE	FALSE	0	1	+	AC097495.3	ENST00000415448.1	NA	NA	chr2	69064324	69059947	FALSE	FALSE	TRUE	TAL1_Primary endothelial cells, TAL1_Primary endothelial cells, RAD21_HUVEC, CTCF_HUVEC, CTCF_HUVEC, CTCF_HUVEC, CTCF_HUVEC, CTCF_HPAF, CTCF_HPAF, CTCF_HCM, CTCF_HCM, CTCF_HCFaa, CTCF_HBMEC, CTCF_HBMEC, SMC1A_Coronary artery endothelial cells, STAG1_Coronary artery endothelial cells, 0	1	-	102412	104	1.67704e-06	199	7.09135e-11
ARHGAP25	NM_001007231	0	0	chr2	68961912	69053957	FALSE	FALSE	FALSE	0	1	+	BMP10	NM_014482	0	0	chr2	69098649	69088047	FALSE	FALSE	TRUE	FOS_HUVEC, JUN_HUVEC, FOS_HUVEC, JUNB_HAEC, JUN_HAEC, JUN_HAEC, 0	1	-	136737	95	3.59411e-06	103	0.000413363
ARHGAP39	NM_025251	0.609891	0.590208	chr8	145831080	145754562	FALSE	FALSE	FALSE	0	1	-	ARHGAP39	NM_001308207	0.609891	0.590208	chr8	145838888	145754562	FALSE	FALSE	FALSE	0	1	-	7808	319	0	430	0
ARHGAP39	NM_001308207	0.609891	0.590208	chr8	145838888	145754562	FALSE	FALSE	FALSE	0	1	-	ARHGAP39	NM_025251	0.609891	0.590208	chr8	145831080	145754562	FALSE	FALSE	FALSE	0	1	-	7808	319	0	430	0
ARHGAP5	NM_001030055	2.59048	2.03593	chr14	32546494	32628934	TRUE	TRUE	TRUE	Epitope tags_HUVEC, RELA_HAEC, 0	1	+	HEATR5A	NM_015473	8.67121	9.93295	chr14	31889788	31760993	TRUE	TRUE	TRUE	NFATC1_HUVEC, NFATC1_HUVEC, RELA_HAEC, 0	1	-	656706	32	1.88108e-05	34	0.000246961
ARHGAP5	NM_001030055	2.59048	2.03593	chr14	32546494	32628934	TRUE	TRUE	TRUE	Epitope tags_HUVEC, RELA_HAEC, 0	1	+	DTD2	NM_080664	0.826638	0.256337	chr14	31926680	31915242	TRUE	TRUE	TRUE	NFATC1_HUVEC, 0	1	-	619814	36	1.43608e-05	48	2.51275e-07
ARHGEF1	NM_004706	7.925	5.88494	chr19	42387266	42411604	TRUE	TRUE	TRUE	Epitope tags_HUVEC, RELA_HAEC, 0	1	+	CD79A	NM_001783	0	0	chr19	42381189	42385439	FALSE	FALSE	FALSE	0	1	+	6077	226	0	276	0
ARHGEF11	NM_014784	4.39201	12.4031	chr1	157015162	156904631	TRUE	TRUE	TRUE	HMGB1_HUVEC, RELA_HAEC, 0	1	-	RABGAP1L	NM_014857	1.16708	0.732892	chr1	174128551	174927327	TRUE	TRUE	TRUE	RELA_HAEC, RELA_HAEC, 0	1	+	17113389	8	0.000390038	6	0.000553889
ARHGEF25	NM_001111270	2.02341	1.77933	chr12	58003962	58011028	TRUE	TRUE	TRUE	0	1	+	DTX3	NM_001286245	2.97145	0.680643	chr12	57998404	58003587	TRUE	TRUE	TRUE	0	1	+	5558	385	0	513	0
ARHGEF28	NM_001080479	1.32674	1.65286	chr5	72921982	73237818	TRUE	TRUE	TRUE	HMGB1_HUVEC, RELA_HAEC, 0	1	+	rs11742057	n/a	NA	NA	chr5	73059225	73059226	FALSE	TRUE	TRUE	FOS_HUVEC, FOS_HUVEC, 0	2	+	137243	77	0.000235549	97	0.00094856
ARHGEF3	NM_001128616	1.48137	1.84656	chr3	56809745	56761445	FALSE	FALSE	FALSE	0	1	-	rs1354034	n/a	NA	NA	chr3	56849748	56849749	FALSE	TRUE	FALSE	0	2	+	40003	187	8.44189e-08	219	6.75478e-05
ARHGEF3	NM_001128616	1.48137	1.84656	chr3	56809745	56761445	FALSE	FALSE	FALSE	0	1	-	ARHGEF3	NM_001289698	1.48137	1.84656	chr3	56950499	56761445	FALSE	FALSE	TRUE	FOS_HUVEC, Epitope tags_HUVEC, FOS_HUVEC, JUN_HAEC, 0	1	-	140754	136	4.61853e-14	209	0
ARHGEF3	NM_001289698	1.48137	1.84656	chr3	56950499	56761445	FALSE	FALSE	TRUE	FOS_HUVEC, Epitope tags_HUVEC, FOS_HUVEC, JUN_HAEC, 0	1	-	ARHGEF3	NM_001128616	1.48137	1.84656	chr3	56809745	56761445	FALSE	FALSE	FALSE	0	1	-	140754	136	4.61853e-14	209	0
ARHGEF39	NM_032818	0.634104	0	chr9	35665278	35659340	TRUE	TRUE	TRUE	E2F1_Wharton Jelly, E2F1_Wharton Jelly, E2F1_Wharton Jelly, CTCF_HUVEC, 0	1	-	TPM2	NM_001301226	138.568	196.215	chr9	35690053	35681989	TRUE	TRUE	TRUE	NFATC1_HUVEC, NFATC1_HUVEC, FOS_HUVEC, FOS_HUVEC, JUN_HAEC, JUND_Coronary artery smooth muscle, 0	1	-	24775	250	1.54623e-07	275	0.000129409
ARHGEF39	NM_032818	0.634104	0	chr9	35665278	35659340	TRUE	TRUE	TRUE	E2F1_Wharton Jelly, E2F1_Wharton Jelly, E2F1_Wharton Jelly, CTCF_HUVEC, 0	1	-	CREB3	NM_006368	4.93918	7.26748	chr9	35732316	35737005	TRUE	TRUE	TRUE	TAL1_Primary endothelial cells, HMGB1_HUVEC, CTCF_HUVEC, Epitope tags_HUVEC, CTCF_HUVEC, CTCF_HUVEC, CTCF_HUVEC, CTCF_HUVEC, CTCF_HPAF, CTCF_HPAF, CTCF_HCM, CTCF_HCM, CTCF_HCFaa, CTCF_HBMEC, CTCF_HBMEC, NFE2L2_HAEC, RELA_HAEC, RELA_HAEC, RELA_HAEC, RELA_HAEC, RELA_HAEC, JUN_HAEC, CTCF_AoAF, CTCF_AoAF, 0	1	+	67038	312	0	313	2.17604e-14
ARHGEF39	NM_032818	0.634104	0	chr9	35665278	35659340	TRUE	TRUE	TRUE	E2F1_Wharton Jelly, E2F1_Wharton Jelly, E2F1_Wharton Jelly, CTCF_HUVEC, 0	1	-	CA9	NM_001216	0	0	chr9	35673914	35681154	FALSE	FALSE	FALSE	0	1	+	8636	241	0	424	0
ARHGEF7	NM_001113511	2.29645	29.6825	chr13	111766965	111947542	FALSE	FALSE	TRUE	EZH2_HUVEC, 0	1	+	ATP11A	NM_015205	10.9666	10.5428	chr13	113344642	113541482	TRUE	TRUE	TRUE	HMGB1_HUVEC, JUN_HAEC, 0	1	+	1577677	16	0.00045232	22	1.89841e-06
ARHGEF7	NM_001113511	2.29645	29.6825	chr13	111766965	111947542	FALSE	FALSE	TRUE	EZH2_HUVEC, 0	1	+	ANKRD10	NM_017664	10.8961	3.85708	chr13	111567454	111530886	TRUE	TRUE	TRUE	RAD21_HUVEC, CTCF_HUVEC, CTCF_HUVEC, CTCF_HUVEC, CTCF_HUVEC, CTCF_HUVEC, CTCF_HUVEC, CTCF_HPAF, CTCF_HPAF, CTCF_HCM, CTCF_HCM, CTCF_HCFaa, CTCF_HBMEC, CTCF_HBMEC, RELA_HAEC, JUN_HAEC, SMC1A_Coronary artery endothelial cells, STAG2_Coronary artery endothelial cells, STAG1_Coronary artery endothelial cells, CTCF_AoAF, CTCF_AoAF, 0	1	-	199511	86	1.2148e-07	93	5.28342e-05
ARHGEF7	NM_001113511	2.29645	29.6825	chr13	111766965	111947542	FALSE	FALSE	TRUE	EZH2_HUVEC, 0	1	+	ARHGEF7	NM_001113513	2.29645	29.6825	chr13	111839172	111947542	FALSE	FALSE	TRUE	FOS_HUVEC, JUND_Coronary artery smooth muscle, JUN_Coronary artery smooth muscle, 0	1	+	72207	117	5.05478e-05	172	6.76e-05
ARHGEF7	NM_001113511	2.29645	29.6825	chr13	111766965	111947542	FALSE	FALSE	TRUE	EZH2_HUVEC, 0	1	+	ARHGEF7	NM_001320853	2.29645	29.6825	chr13	111855393	111947542	TRUE	TRUE	TRUE	TAL1_Primary endothelial cells, TAL1_Primary endothelial cells, JUN_HUVEC, Epitope tags_HUVEC, JUN_HAEC, JUN_HAEC, EP300_Cardiac progenitor cells, 0	1	+	88428	106	1.999e-05	140	0.000162239
ARHGEF7	NM_001113511	2.29645	29.6825	chr13	111766965	111947542	FALSE	FALSE	TRUE	EZH2_HUVEC, 0	1	+	ARHGEF7	NM_001320854	2.29645	29.6825	chr13	111893491	111947542	FALSE	FALSE	FALSE	0	1	+	126526	152	1.19904e-14	201	2.45359e-13
ARHGEF7	NM_001113511	2.29645	29.6825	chr13	111766965	111947542	FALSE	FALSE	TRUE	EZH2_HUVEC, 0	1	+	TUBGCP3	NM_001286277	1.5854	0.61058	chr13	113242499	113139318	TRUE	TRUE	TRUE	E2F1_Wharton Jelly, FOS_HUVEC, JUN_HAEC, SMC1A_Coronary artery endothelial cells, STAG2_Coronary artery endothelial cells, STAG1_Coronary artery endothelial cells, 0	1	-	1475534	30	2.40869e-10	29	1.03718e-09
ARHGEF7	NM_001113513	2.29645	29.6825	chr13	111839172	111947542	FALSE	FALSE	TRUE	FOS_HUVEC, JUND_Coronary artery smooth muscle, JUN_Coronary artery smooth muscle, 0	1	+	ARHGEF7	NM_001113511	2.29645	29.6825	chr13	111766965	111947542	FALSE	FALSE	TRUE	EZH2_HUVEC, 0	1	+	72207	117	5.05478e-05	172	6.76e-05
ARHGEF7	NM_001320853	2.29645	29.6825	chr13	111855393	111947542	TRUE	TRUE	TRUE	TAL1_Primary endothelial cells, TAL1_Primary endothelial cells, JUN_HUVEC, Epitope tags_HUVEC, JUN_HAEC, JUN_HAEC, EP300_Cardiac progenitor cells, 0	1	+	ARHGEF7	NM_001113511	2.29645	29.6825	chr13	111766965	111947542	FALSE	FALSE	TRUE	EZH2_HUVEC, 0	1	+	88428	106	1.999e-05	140	0.000162239
ARHGEF7	NM_001320854	2.29645	29.6825	chr13	111893491	111947542	FALSE	FALSE	FALSE	0	1	+	ARHGEF7	NM_001113511	2.29645	29.6825	chr13	111766965	111947542	FALSE	FALSE	TRUE	EZH2_HUVEC, 0	1	+	126526	152	1.19904e-14	201	2.45359e-13
ARID3C	NM_001017363	0	0	chr9	34628011	34621454	FALSE	FALSE	FALSE	0	1	-	DCTN3	NM_001281425	3.96055	3.44917	chr9	34620520	34613541	TRUE	TRUE	TRUE	JUN_HAEC, 0	1	-	7491	291	0	465	0
ARID5B	NM_032199	101.432	95.0322	chr10	63661012	63856707	TRUE	TRUE	FALSE	FOS_HUVEC, GATA2_HUVEC, JUN_HUVEC, FOS_HUVEC, GATA2_HUVEC, GATA2_HUVEC, JUN_HAEC, JUN_HAEC, STAG2_Coronary artery endothelial cells, EP300_Cardiac progenitor cells, 0	1	+	ARID5B	NM_001244638	101.432	95.0322	chr10	63808969	63856707	TRUE	TRUE	TRUE	JUN_HAEC, 0	1	+	147957	246	0	289	0
ARID5B	NM_032199	101.432	95.0322	chr10	63661012	63856707	TRUE	TRUE	FALSE	FOS_HUVEC, GATA2_HUVEC, JUN_HUVEC, FOS_HUVEC, GATA2_HUVEC, GATA2_HUVEC, JUN_HAEC, JUN_HAEC, STAG2_Coronary artery endothelial cells, EP300_Cardiac progenitor cells, 0	1	+	RHOBTB1	NM_001350904	2.57592	1.39585	chr10	62704520	62629195	TRUE	TRUE	TRUE	HMGB1_HUVEC, 0	1	-	956492	44	1.9492e-10	62	0
ARID5B	NM_032199	101.432	95.0322	chr10	63661012	63856707	TRUE	TRUE	FALSE	FOS_HUVEC, GATA2_HUVEC, JUN_HUVEC, FOS_HUVEC, GATA2_HUVEC, GATA2_HUVEC, JUN_HAEC, JUN_HAEC, STAG2_Coronary artery endothelial cells, EP300_Cardiac progenitor cells, 0	1	+	ANK3	NM_001149	1.27055	2.23217	chr10	61900774	61786055	FALSE	FALSE	TRUE	0	1	-	1760238	16	0.000617024	17	0.000247603
ARID5B	NM_001244638	101.432	95.0322	chr10	63808969	63856707	TRUE	TRUE	TRUE	JUN_HAEC, 0	1	+	ARID5B	NM_032199	101.432	95.0322	chr10	63661012	63856707	TRUE	TRUE	FALSE	FOS_HUVEC, GATA2_HUVEC, JUN_HUVEC, FOS_HUVEC, GATA2_HUVEC, GATA2_HUVEC, JUN_HAEC, JUN_HAEC, STAG2_Coronary artery endothelial cells, EP300_Cardiac progenitor cells, 0	1	+	147957	246	0	289	0
ARL13B	NM_001321328	0.446459	0.417683	chr3	93698982	93774125	TRUE	TRUE	TRUE	NFATC1_HUVEC, RELA_HAEC, 0	1	+	PROS1	NM_001314077	0.180374	0	chr3	93692934	93591880	TRUE	TRUE	TRUE	HMGB1_HUVEC, Epitope tags_HUVEC, 0	1	-	6048	314	0	462	0
ARL14EPL	NM_001195581	0	0	chr5	115387162	115394827	FALSE	FALSE	FALSE	0	1	+	CCDC112	NM_152549	0	0.041112	chr5	114632458	114602884	TRUE	TRUE	TRUE	0	1	-	754704	33	1.86036e-06	36	5.03846e-05
ARL4D	NM_001661	3.94782	6.90435	chr17	41476352	41478504	TRUE	TRUE	TRUE	NFATC1_HUVEC, NFATC1_HUVEC, 0	1	+	DHX8	NM_001322216	5.04892	3.881	chr17	41561232	41601686	TRUE	TRUE	TRUE	ETS1_HUVEC, ETS1_HUVEC, NFATC1_HUVEC, RAD21_HUVEC, RAD21_HUVEC, RAD21_HUVEC, ETS1_HUVEC, ETS1_HUVEC, ETS1_HUVEC, ETS1_HUVEC, ETS1_HUVEC, CTCF_HUVEC, Epitope tags_HUVEC, CTCF_HUVEC, CTCF_HUVEC, CTCF_HUVEC, CTCF_HUVEC, CTCF_HUVEC, CTCF_HUVEC, CTCF_HPAF, CTCF_HPAF, CTCF_HCM, CTCF_HCM, CTCF_HCFaa, CTCF_HBMEC, CTCF_HBMEC, ERG_HAEC, RELA_HAEC, RELA_HAEC, RELA_HAEC, JUN_HAEC, ERG_HAEC, ERG_HAEC, SMC1A_C…	1	+	84880	233	0	172	2.6555e-06
ARMC2	NM_001286609	0	0.328048	chr6	109169618	109295675	TRUE	TRUE	TRUE	0	1	+	FOXO3	NM_201559	12.173	12.8487	chr6	108881025	109005971	TRUE	TRUE	TRUE	MAX_HUVEC, JUN_HUVEC, Epitope tags_HUVEC, NFE2L2_HAEC, JUN_HAEC, JUND_Coronary artery smooth muscle, JUN_Coronary artery smooth muscle, 0	1	+	288593	70	1.50354e-08	79	3.86672e-06
ARPC1A	NM_001190996	1.12665	1.14874	chr7	98923495	98963885	TRUE	TRUE	TRUE	NFATC1_HUVEC, NFATC1_HUVEC, CTCF_HUVEC, CTCF_HBMEC, RELA_HAEC, 0	1	+	rs147642358	n/a	NA	NA	chr7	98932758	98932759	FALSE	FALSE	FALSE	0	2	+	9263	231	0	262	0
ARRB2	NM_001257328	2.5039	1.84007	chr17	4613788	4624795	TRUE	TRUE	TRUE	RAD21_HUVEC, RAD21_HUVEC, MAX_HUVEC, CTCF_HUVEC, CTCF_HUVEC, CTCF_HUVEC, CTCF_HUVEC, CTCF_HUVEC, CTCF_HUVEC, CTCF_HPAF, CTCF_HPAF, CTCF_HCM, CTCF_HCM, CTCF_HCFaa, CTCF_HBMEC, CTCF_HBMEC, NFE2L2_HAEC, RELA_HAEC, RELA_HAEC, RELA_HAEC, JUN_HAEC, SMC1A_Coronary artery endothelial cells, STAG2_Coronary artery endothelial cells, STAG1_Coronary artery endothelial cells, CTCF_AoAF, 0	1	+	rs35795124	n/a	NA	NA	chr17	4625211	4625212	FALSE	FALSE	TRUE	TAL1_Primary endothelial cells, TAL1_Primary endothelial cells, FOS_HUVEC, GATA2_HUVEC, FOS_HUVEC, GATA2_HUVEC, GATA2_HUVEC, NFE2L2_HAEC, JUNB_HAEC, JUN_HAEC, JUN_HAEC, 0	2	+	11423	254	3.2313e-07	278	0
ARSJ	NM_024590	5.93593	11.6249	chr4	114900878	114821439	TRUE	TRUE	TRUE	ELK3_HUVEC, Epitope tags_HUVEC, CTCF_HBMEC, RELA_HAEC, 0	1	-	SEC24D	NM_001318066	44.2818	46.4635	chr4	119757351	119643977	TRUE	TRUE	TRUE	HMGB1_HUVEC, MAX_HUVEC, MYC_HUVEC, Epitope tags_HUVEC, MYC_HUVEC, JUND_Coronary artery smooth muscle, 0	1	-	4856473	8	0.000107173	11	1.87478e-05
ART3	NM_001130017	0	0	chr4	76932332	77033955	TRUE	TRUE	TRUE	0	1	+	CXCL10	NM_001565	0	0	chr4	76944689	76942268	FALSE	FALSE	TRUE	RELA_HAEC, RELA_HAEC, 0	1	-	12357	261	4.34419e-12	305	0
ART4	NM_021071	1.21013	4.86169	chr12	14996413	14982244	TRUE	TRUE	TRUE	TAL1_Primary endothelial cells, TAL1_Primary endothelial cells, RAD21_HUVEC, RAD21_HUVEC, PGR_HUVEC, GATA2_HUVEC, CTCF_HUVEC, CTCF_HUVEC, GATA2_HUVEC, CTCF_HUVEC, CTCF_HUVEC, CTCF_HUVEC, CTCF_HPAF, CTCF_HPAF, CTCF_HCM, CTCF_HCM, CTCF_HCFaa, CTCF_HBMEC, CTCF_HBMEC, RELA_HAEC, RELA_HAEC, JUN_HAEC, SMC1A_Coronary artery endothelial cells, STAG2_Coronary artery endothelial cells, STAG1_Coronary arter…	1	-	PDE6H	NM_006205	0	0	chr12	15125955	15134799	FALSE	FALSE	FALSE	0	1	+	129542	116	8.27688e-09	153	5.03656e-08
ARTN	NM_001136215	0	0	chr1	44398991	44402912	FALSE	FALSE	TRUE	RAD21_HUVEC, RAD21_HUVEC, RAD21_HUVEC, CTCF_HUVEC, CTCF_HUVEC, CTCF_HUVEC, CTCF_HUVEC, CTCF_HUVEC, CTCF_HUVEC, CTCF_HUVEC, CTCF_HPAF, CTCF_HPAF, CTCF_HCM, CTCF_HCM, CTCF_HCFaa, CTCF_HBMEC, CTCF_HBMEC, SMC1A_Coronary artery endothelial cells, STAG2_Coronary artery endothelial cells, STAG1_Coronary artery endothelial cells, CTCF_AoAF, CTCF_AoAF, 0	1	+	IPO13	NM_014652	4.15932	4.84296	chr1	44412477	44433694	TRUE	TRUE	TRUE	ETS1_HUVEC, ETS1_HUVEC, NFATC1_HUVEC, NFATC1_HUVEC, HMGB2_HUVEC, ETS1_HUVEC, ETS1_HUVEC, ETS1_HUVEC, ETS1_HUVEC, ETS1_HUVEC, MAX_HUVEC, MYC_HUVEC, CTCF_HUVEC, CTCF_HUVEC, MYC_HUVEC, CTCF_HUVEC, CTCF_HUVEC, CTCF_HPAF, CTCF_HPAF, CTCF_HCM, CTCF_HCFaa, CTCF_HBMEC, 0	1	+	13486	278	0	305	0
ARTN	NM_001136215	0	0	chr1	44398991	44402912	FALSE	FALSE	TRUE	RAD21_HUVEC, RAD21_HUVEC, RAD21_HUVEC, CTCF_HUVEC, CTCF_HUVEC, CTCF_HUVEC, CTCF_HUVEC, CTCF_HUVEC, CTCF_HUVEC, CTCF_HUVEC, CTCF_HPAF, CTCF_HPAF, CTCF_HCM, CTCF_HCM, CTCF_HCFaa, CTCF_HBMEC, CTCF_HBMEC, SMC1A_Coronary artery endothelial cells, STAG2_Coronary artery endothelial cells, STAG1_Coronary artery endothelial cells, CTCF_AoAF, CTCF_AoAF, 0	1	+	ST3GAL3	NM_001270461	2.22052	2.082	chr1	44173167	44396837	TRUE	TRUE	TRUE	HMGB1_HUVEC, RELA_HAEC, 0	1	+	225824	79	6.92299e-07	109	3.81245e-07
ASAP1	NM_001247996	64.3958	57.5395	chr8	131455906	131064350	TRUE	TRUE	TRUE	TAL1_Primary endothelial cells, TAL1_Primary endothelial cells, HMGB1_HUVEC, FOS_HUVEC, MAX_HUVEC, GATA2_HUVEC, JUN_HUVEC, MYC_HUVEC, Epitope tags_HUVEC, Epitope tags_HUVEC, MYC_HUVEC, FOS_HUVEC, FOS_HUVEC, JUN_HAEC, JUN_HAEC, TCF21_Coronary artery smooth muscle, EP300_Cardiac progenitor cells, RELA_AC16, 0	1	-	KB-1568E2.1	ENST00000523502.1	0	0	chr8	131667958	131607544	FALSE	FALSE	FALSE	0	1	-	212052	59	0.000332028	91	5.25349e-05
ASB1	NM_001040445	3.81677	4.05328	chr2	239335568	239360891	TRUE	TRUE	TRUE	ELK3_HUVEC, HMGB1_HUVEC, Epitope tags_HUVEC, Epitope tags_HUVEC, RELA_HAEC, JUND_Coronary artery smooth muscle, TCF21_Coronary artery smooth muscle, 0	1	+	rs3769124	n/a	NA	NA	chr2	239349361	239349362	TRUE	TRUE	TRUE	TAL1_Primary endothelial cells, TAL1_Primary endothelial cells, JUND_Coronary artery smooth muscle, JUN_Coronary artery smooth muscle, EP300_Cardiac progenitor cells, 0	2	+	13793	244	0	339	0
ASB1	NM_001040445	3.81677	4.05328	chr2	239335568	239360891	TRUE	TRUE	TRUE	ELK3_HUVEC, HMGB1_HUVEC, Epitope tags_HUVEC, Epitope tags_HUVEC, RELA_HAEC, JUND_Coronary artery smooth muscle, TCF21_Coronary artery smooth muscle, 0	1	+	TWIST2	NM_057179	35.7254	21.1243	chr2	239756672	239795893	TRUE	TRUE	TRUE	0	1	+	421104	37	0.000309115	48	0.000228924
ASB13	NM_024701	0.963059	0.420449	chr10	5708558	5680819	TRUE	TRUE	TRUE	TAL1_Primary endothelial cells, TAL1_Primary endothelial cells, 0	1	-	FAM208B	NM_001321783	9.43284	8.3341	chr10	5726800	5805703	TRUE	TRUE	TRUE	HMGB1_HUVEC, MAX_HUVEC, CTCF_HUVEC, CTCF_HUVEC, CTCF_HUVEC, CTCF_HPAF, CTCF_HPAF, CTCF_HCM, CTCF_HCM, CTCF_HCFaa, CTCF_HBMEC, CTCF_HBMEC, STAG1_Coronary artery endothelial cells, CTCF_AoAF, 0	1	+	18242	381	0	437	0
ASB13	NM_024701	0.963059	0.420449	chr10	5708558	5680819	TRUE	TRUE	TRUE	TAL1_Primary endothelial cells, TAL1_Primary endothelial cells, 0	1	-	NET1	NM_005863	4.72618	3.31321	chr10	5488513	5501019	TRUE	TRUE	TRUE	NFATC1_HUVEC, NFATC1_HUVEC, MAX_HUVEC, JUND_Coronary artery smooth muscle, 0	1	+	220045	74	3.79158e-06	76	0.000616739
ASCL1	NM_004316	0	0	chr12	103351451	103354294	FALSE	FALSE	TRUE	0	1	+	RP11-626I20.3	ENST00000550185.5	0	0	chr12	103941571	103953593	FALSE	FALSE	TRUE	RAD21_HUVEC, RAD21_HUVEC, RAD21_HUVEC, CTCF_HUVEC, CTCF_HUVEC, CTCF_HUVEC, CTCF_HUVEC, CTCF_HUVEC, CTCF_HUVEC, CTCF_HUVEC, CTCF_HPAF, CTCF_HPAF, CTCF_HCM, CTCF_HCM, CTCF_HCFaa, CTCF_HBMEC, CTCF_HBMEC, SMC1A_Coronary artery endothelial cells, STAG2_Coronary artery endothelial cells, STAG1_Coronary artery endothelial cells, CTCF_AoAF, CTCF_AoAF, 0	1	+	590120	67	4.44089e-16	115	0
ASIC3	NM_004769	0	0	chr7	150745378	150749843	FALSE	FALSE	TRUE	0	1	+	CDK5	NM_001164410	2.75698	1.69317	chr7	150755052	150750898	TRUE	TRUE	TRUE	ETS1_HUVEC, ETS1_HUVEC, ETS1_HUVEC, ETS1_HUVEC, ETS1_HUVEC, ETS1_HUVEC, ETS1_HUVEC, ETS1_HUVEC, ETS1_HUVEC, ETS1_HUVEC, ETS1_HUVEC, ETS1_HUVEC, ETS1_HUVEC, RELA_HAEC, TCF21_Coronary artery smooth muscle, TCF21_Coronary artery smooth muscle, 0	1	-	9674	235	0	366	0
ASIC3	NM_004769	0	0	chr7	150745378	150749843	FALSE	FALSE	TRUE	0	1	+	ZNF212	NM_012256	0.288199	0.635743	chr7	148936741	148952700	TRUE	TRUE	TRUE	CTCF_HUVEC, CTCF_HUVEC, CTCF_HUVEC, CTCF_HUVEC, CTCF_HUVEC, CTCF_HUVEC, CTCF_HUVEC, CTCF_HPAF, CTCF_HPAF, CTCF_HCM, CTCF_HCM, CTCF_HCFaa, CTCF_HBMEC, CTCF_HBMEC, RELA_HAEC, SMC1A_Coronary artery endothelial cells, CTCF_AoAF, CTCF_AoAF, 0	1	+	1808637	15	0.000949837	19	3.01825e-07
ASPH	NM_001164750	24.3268	21.6319	chr8	62602408	62413114	FALSE	TRUE	TRUE	0	1	-	rs4739066	n/a	NA	NA	chr8	64104091	64104092	FALSE	FALSE	TRUE	0	2	+	1501683	24	6.36593e-07	28	1.33452e-07
ASPN	NM_001193335	0.413372	0.219065	chr9	95244844	95218488	TRUE	TRUE	TRUE	0	1	-	CENPP	NM_001012267	0.292718	0.231807	chr9	95087749	95377437	TRUE	TRUE	TRUE	E2F1_Wharton Jelly, MAX_HUVEC, MYC_HUVEC, Epitope tags_HUVEC, MYC_HUVEC, JUN_Coronary artery smooth muscle, 0	1	+	157095	75	8.13076e-05	111	1.92084e-05
ASRGL1	NM_001083926	0	0.838923	chr11	62104773	62160887	FALSE	FALSE	TRUE	0	1	+	SCGB1D1	NM_006552	0	0	chr11	61957709	61961009	FALSE	FALSE	FALSE	0	1	+	147064	72	0.000165368	90	0.000698047
ASS1	NM_000050	3.00707	4.24948	chr9	133320093	133376661	TRUE	TRUE	TRUE	RELA_HAEC, RELA_HAEC, 0	1	+	EXOSC2	NM_001282708	1.04495	0.488631	chr9	133569146	133580281	TRUE	TRUE	TRUE	NFATC1_HUVEC, CTCF_HUVEC, CTCF_HUVEC, CTCF_HUVEC, CTCF_HUVEC, CTCF_HBMEC, CTCF_HBMEC, RELA_HAEC, RELA_HAEC, 0	1	+	249053	74	6.49149e-07	81	6.98627e-05
ASTE1	NM_001288950	0.750543	0.35384	chr3	130745698	130732716	TRUE	TRUE	TRUE	Epitope tags_HUVEC, 0	1	-	MRPL3	NM_007208	66.8115	54.4418	chr3	131221860	131181044	TRUE	TRUE	TRUE	MAX_HUVEC, MYC_HUVEC, Epitope tags_HUVEC, MYC_HUVEC, 0	1	-	476162	52	2.94217e-07	49	0.000242826
ASTN2	NM_198186	0	0	chr9	119449542	119187503	TRUE	TRUE	TRUE	0	1	-	RP11-523L1.2	ENST00000423637.1	0	0	chr9	117900688	117881817	FALSE	FALSE	FALSE	0	1	-	1548854	15	0.000878226	15	0.000827489
ASTN2	NM_198186	0	0	chr9	119449542	119187503	TRUE	TRUE	TRUE	0	1	-	ASTN2	NM_014010	0	0	chr9	120177317	119187503	FALSE	FALSE	FALSE	0	1	-	727775	37	3.45765e-08	34	0.000423633
ASTN2	NM_014010	0	0	chr9	120177317	119187503	FALSE	FALSE	FALSE	0	1	-	ASTN2	NM_198186	0	0	chr9	119449542	119187503	TRUE	TRUE	TRUE	0	1	-	727775	37	3.45765e-08	34	0.000423633
ATAD5	NM_024857	0.077681	0.130859	chr17	29158987	29222883	TRUE	TRUE	TRUE	RELA_HAEC, RELA_HAEC, 0	1	+	CRLF3	NM_015986	1.00406	1.63016	chr17	29151778	29109701	TRUE	TRUE	TRUE	HMGB1_HUVEC, CTCF_HUVEC, CTCF_HPAF, CTCF_HPAF, CTCF_HCM, CTCF_HBMEC, RELA_HAEC, RELA_HAEC, RELA_HAEC, 0	1	-	7209	330	1.06528e-11	283	0
ATF2	NM_001256090	2.57754	1.34521	chr2	176032934	175936977	TRUE	TRUE	TRUE	NFATC1_HUVEC, Epitope tags_HUVEC, RELA_HAEC, JUN_HAEC, 0	1	-	FKBP7	NM_001135212	8.12119	6.36592	chr2	179343355	179328390	TRUE	TRUE	TRUE	RAD21_HUVEC, CTCF_HUVEC, CTCF_HUVEC, CTCF_HUVEC, CTCF_HUVEC, CTCF_HUVEC, CTCF_HUVEC, CTCF_HUVEC, CTCF_HPAF, CTCF_HPAF, CTCF_HCM, CTCF_HCM, CTCF_HCFaa, CTCF_HBMEC, CTCF_HBMEC, RELA_HAEC, STAG2_Coronary artery endothelial cells, STAG1_Coronary artery endothelial cells, CTCF_AoAF, 0	1	-	3310421	15	1.00498e-07	14	9.56011e-07
ATF2	NM_001256090	2.57754	1.34521	chr2	176032934	175936977	TRUE	TRUE	TRUE	NFATC1_HUVEC, Epitope tags_HUVEC, RELA_HAEC, JUN_HAEC, 0	1	-	NFE2L2	NM_001145412	5.43776	5.57343	chr2	178129859	178095030	TRUE	TRUE	TRUE	TAL1_Primary endothelial cells, TAL1_Primary endothelial cells, HMGB2_HUVEC, HMGB1_HUVEC, MAX_HUVEC, MYC_HUVEC, CTCF_HUVEC, Epitope tags_HUVEC, CTCF_HUVEC, CTCF_HUVEC, MYC_HUVEC, CTCF_HUVEC, CTCF_HUVEC, CTCF_HUVEC, CTCF_HUVEC, CTCF_HPAF, CTCF_HPAF, CTCF_HCM, CTCF_HCM, CTCF_HCFaa, CTCF_HBMEC, CTCF_HBMEC, ERG_HAEC, RELA_HAEC, RELA_HAEC, RELA_HAEC, ERG_HAEC, ERG_HAEC, CEBPD_HAEC, SMC1A_Coronary arte…	1	-	2096925	13	0.00090421	14	0.000505625
ATG14	NM_014924	0.939915	0.776512	chr14	55878576	55833108	TRUE	TRUE	TRUE	ETS1_HUVEC, ETS1_HUVEC, ETS1_HUVEC, MAX_HUVEC, Epitope tags_HUVEC, RELA_HAEC, 0	1	-	FBXO34	NM_017943	3.56177	4.74494	chr14	55738020	55820329	TRUE	TRUE	TRUE	HMGB1_HUVEC, CTCF_HUVEC, CTCF_HUVEC, CTCF_HUVEC, CTCF_HUVEC, CTCF_HUVEC, CTCF_HUVEC, CTCF_HUVEC, CTCF_HPAF, CTCF_HPAF, CTCF_HCM, CTCF_HCM, CTCF_HCFaa, CTCF_HBMEC, CTCF_HBMEC, ERG_HAEC, RELA_HAEC, RELA_HAEC, JUN_HAEC, ERG_HAEC, ERG_HAEC, JUND_Coronary artery smooth muscle, JUN_Coronary artery smooth muscle, SMC1A_Coronary artery endothelial cells, STAG1_Coronary artery endothelial cells, CTCF_AoAF…	1	+	140556	74	0.000103372	115	8.84181e-06
ATG16L1	NM_001190266	3.38838	2.31427	chr2	234160216	234204320	TRUE	TRUE	TRUE	ELK3_HUVEC, ETS1_HUVEC, ETS1_HUVEC, HMGB1_HUVEC, RAD21_HUVEC, RAD21_HUVEC, ETS1_HUVEC, ETS1_HUVEC, ETS1_HUVEC, ETS1_HUVEC, CTCF_HUVEC, Epitope tags_HUVEC, CTCF_HUVEC, CTCF_HUVEC, CTCF_HUVEC, CTCF_HUVEC, CTCF_HUVEC, CTCF_HUVEC, CTCF_HPAF, CTCF_HPAF, CTCF_HCM, CTCF_HCM, CTCF_HCFaa, CTCF_HBMEC, CTCF_HBMEC, ERG_HAEC, RELA_HAEC, JUN_HAEC, ERG_HAEC, ERG_HAEC, SMC1A_Coronary artery endothelial cells, ST…	1	+	GIGYF2	NM_001103146	3.48131	2.87061	chr2	233562014	233725289	TRUE	TRUE	TRUE	HMGB1_HUVEC, MAX_HUVEC, RELA_HAEC, RELA_HAEC, 0	1	+	598202	34	9.02822e-05	37	0.00011267
ATG16L1	NM_001190266	3.38838	2.31427	chr2	234160216	234204320	TRUE	TRUE	TRUE	ELK3_HUVEC, ETS1_HUVEC, ETS1_HUVEC, HMGB1_HUVEC, RAD21_HUVEC, RAD21_HUVEC, ETS1_HUVEC, ETS1_HUVEC, ETS1_HUVEC, ETS1_HUVEC, CTCF_HUVEC, Epitope tags_HUVEC, CTCF_HUVEC, CTCF_HUVEC, CTCF_HUVEC, CTCF_HUVEC, CTCF_HUVEC, CTCF_HUVEC, CTCF_HPAF, CTCF_HPAF, CTCF_HCM, CTCF_HCM, CTCF_HCFaa, CTCF_HBMEC, CTCF_HBMEC, ERG_HAEC, RELA_HAEC, JUN_HAEC, ERG_HAEC, ERG_HAEC, SMC1A_Coronary artery endothelial cells, ST…	1	+	C2orf82	NM_001346122	0	0.060622	chr2	233733723	233743414	FALSE	FALSE	FALSE	0	1	+	426493	109	0	110	0
ATG16L1	NM_001190266	3.38838	2.31427	chr2	234160216	234204320	TRUE	TRUE	TRUE	ELK3_HUVEC, ETS1_HUVEC, ETS1_HUVEC, HMGB1_HUVEC, RAD21_HUVEC, RAD21_HUVEC, ETS1_HUVEC, ETS1_HUVEC, ETS1_HUVEC, ETS1_HUVEC, CTCF_HUVEC, Epitope tags_HUVEC, CTCF_HUVEC, CTCF_HUVEC, CTCF_HUVEC, CTCF_HUVEC, CTCF_HUVEC, CTCF_HUVEC, CTCF_HPAF, CTCF_HPAF, CTCF_HCM, CTCF_HCM, CTCF_HCFaa, CTCF_HBMEC, CTCF_HBMEC, ERG_HAEC, RELA_HAEC, JUN_HAEC, ERG_HAEC, ERG_HAEC, SMC1A_Coronary artery endothelial cells, ST…	1	+	NGEF	NM_001114090	0	0	chr2	233792861	233743395	FALSE	FALSE	TRUE	EZH2_HUVEC, 0	1	-	367355	60	3.8327e-08	62	5.81919e-05
ATG16L1	NM_001190266	3.38838	2.31427	chr2	234160216	234204320	TRUE	TRUE	TRUE	ELK3_HUVEC, ETS1_HUVEC, ETS1_HUVEC, HMGB1_HUVEC, RAD21_HUVEC, RAD21_HUVEC, ETS1_HUVEC, ETS1_HUVEC, ETS1_HUVEC, ETS1_HUVEC, CTCF_HUVEC, Epitope tags_HUVEC, CTCF_HUVEC, CTCF_HUVEC, CTCF_HUVEC, CTCF_HUVEC, CTCF_HUVEC, CTCF_HUVEC, CTCF_HPAF, CTCF_HPAF, CTCF_HCM, CTCF_HCM, CTCF_HCFaa, CTCF_HBMEC, CTCF_HBMEC, ERG_HAEC, RELA_HAEC, JUN_HAEC, ERG_HAEC, ERG_HAEC, SMC1A_Coronary artery endothelial cells, ST…	1	+	NEU2	NM_005383	0	0	chr2	233897381	233899767	FALSE	FALSE	FALSE	JUN_HAEC, TCF21_Coronary artery smooth muscle, TCF21_Coronary artery smooth muscle, 0	1	+	262835	53	0.000162079	64	0.000634835
ATG16L1	NM_001190266	3.38838	2.31427	chr2	234160216	234204320	TRUE	TRUE	TRUE	ELK3_HUVEC, ETS1_HUVEC, ETS1_HUVEC, HMGB1_HUVEC, RAD21_HUVEC, RAD21_HUVEC, ETS1_HUVEC, ETS1_HUVEC, ETS1_HUVEC, ETS1_HUVEC, CTCF_HUVEC, Epitope tags_HUVEC, CTCF_HUVEC, CTCF_HUVEC, CTCF_HUVEC, CTCF_HUVEC, CTCF_HUVEC, CTCF_HUVEC, CTCF_HPAF, CTCF_HPAF, CTCF_HCM, CTCF_HCM, CTCF_HCFaa, CTCF_HBMEC, CTCF_HBMEC, ERG_HAEC, RELA_HAEC, JUN_HAEC, ERG_HAEC, ERG_HAEC, SMC1A_Coronary artery endothelial cells, ST…	1	+	EFHD1	NM_001243252	0	0.163832	chr2	233470766	233547491	TRUE	TRUE	TRUE	RAD21_HUVEC, RAD21_HUVEC, CTCF_HUVEC, CTCF_HUVEC, CTCF_HUVEC, CTCF_HUVEC, CTCF_HUVEC, CTCF_HUVEC, CTCF_HUVEC, CTCF_HPAF, CTCF_HPAF, CTCF_HCM, CTCF_HCM, CTCF_HCFaa, CTCF_HBMEC, CTCF_HBMEC, SMC1A_Coronary artery endothelial cells, STAG2_Coronary artery endothelial cells, STAG1_Coronary artery endothelial cells, CTCF_AoAF, CTCF_AoAF, 0	1	+	689450	43	4.82997e-10	35	0.000582981
ATG16L1	NM_001190266	3.38838	2.31427	chr2	234160216	234204320	TRUE	TRUE	TRUE	ELK3_HUVEC, ETS1_HUVEC, ETS1_HUVEC, HMGB1_HUVEC, RAD21_HUVEC, RAD21_HUVEC, ETS1_HUVEC, ETS1_HUVEC, ETS1_HUVEC, ETS1_HUVEC, CTCF_HUVEC, Epitope tags_HUVEC, CTCF_HUVEC, CTCF_HUVEC, CTCF_HUVEC, CTCF_HUVEC, CTCF_HUVEC, CTCF_HUVEC, CTCF_HPAF, CTCF_HPAF, CTCF_HCM, CTCF_HCM, CTCF_HCFaa, CTCF_HBMEC, CTCF_HBMEC, ERG_HAEC, RELA_HAEC, JUN_HAEC, ERG_HAEC, ERG_HAEC, SMC1A_Coronary artery endothelial cells, ST…	1	+	NGEF	NM_019850	0	0	chr2	233877951	233743395	FALSE	FALSE	FALSE	0	1	-	282265	50	9.07026e-05	59	0.000793416
ATG16L2	NM_001318766	6.2558	4.92037	chr11	72525450	72540680	TRUE	TRUE	TRUE	E2F1_Wharton Jelly, RELA_HUVEC, RELA_HUVEC, NFATC1_HUVEC, NFATC1_HUVEC, RELA_HUVEC, CTCF_HUVEC, Epitope tags_HUVEC, CTCF_HUVEC, CTCF_HUVEC, CTCF_HUVEC, CTCF_HUVEC, CTCF_HUVEC, CTCF_HUVEC, CTCF_HPAF, CTCF_HPAF, CTCF_HCM, CTCF_HCM, CTCF_HCFaa, CTCF_HBMEC, CTCF_HBMEC, RELA_HAEC, RELA_HAEC, RELA_HAEC, RELA_HAEC, RELA_HAEC, JUN_HAEC, JUN_HAEC, CTCF_AoAF, 0	1	+	rs11603160	n/a	NA	NA	chr11	72894272	72894273	FALSE	FALSE	FALSE	0	2	+	368822	81	3.14193e-14	108	2.73559e-13
ATG3	NM_001278712	2.28616	1.80389	chr3	112280810	112251353	TRUE	TRUE	TRUE	NFATC1_HUVEC, NFATC1_HUVEC, MAX_HUVEC, Epitope tags_HUVEC, RELA_HAEC, 0	1	-	RP11-90K6.1	ENST00000498032.5	0.100542	0	chr3	112021324	112051638	TRUE	TRUE	TRUE	0	1	+	259486	52	0.000706665	74	0.000315186
ATG5	NM_001286106	2.2903	0.324845	chr6	106773695	106632351	TRUE	TRUE	TRUE	NFATC1_HUVEC, NFATC1_HUVEC, FOS_HUVEC, MAX_HUVEC, JUN_HUVEC, Epitope tags_HUVEC, NFE2L2_HAEC, NFE2L2_HAEC, RELA_HAEC, JUN_HAEC, JUND_Coronary artery smooth muscle, JUN_Coronary artery smooth muscle, 0	1	-	C6orf203	NM_001142468	0	0	chr6	107349375	107372790	TRUE	TRUE	TRUE	CTCF_HUVEC, CTCF_HUVEC, CTCF_HUVEC, CTCF_HUVEC, CTCF_HUVEC, CTCF_HUVEC, CTCF_HPAF, CTCF_HPAF, CTCF_HCM, CTCF_HCM, CTCF_HCFaa, CTCF_HBMEC, CTCF_HBMEC, SMC1A_Coronary artery endothelial cells, CTCF_AoAF, CTCF_AoAF, 0	1	+	575680	27	0.000874903	35	0.000126509
ATL1	NM_001127713	0	0	chr14	50999799	51099784	TRUE	TRUE	TRUE	HMGB1_HUVEC, RAD21_HUVEC, RAD21_HUVEC, CTCF_HUVEC, CTCF_HUVEC, CTCF_HUVEC, CTCF_HUVEC, CTCF_HUVEC, CTCF_HUVEC, CTCF_HUVEC, CTCF_HPAF, CTCF_HPAF, CTCF_HCM, CTCF_HCM, CTCF_HCFaa, CTCF_HBMEC, CTCF_HBMEC, RELA_HAEC, JUN_HAEC, SMC1A_Coronary artery endothelial cells, STAG2_Coronary artery endothelial cells, STAG1_Coronary artery endothelial cells, CTCF_AoAF, CTCF_AoAF, 0	1	+	ATP5S	NM_015684	0.287177	0.408059	chr14	50779046	50789743	TRUE	TRUE	TRUE	MAX_HUVEC, CTCF_HUVEC, CTCF_HPAF, CTCF_HCFaa, CTCF_HBMEC, 0	1	+	220753	56	0.000653289	98	6.11364e-06
ATL1	NM_001127713	0	0	chr14	50999799	51099784	TRUE	TRUE	TRUE	HMGB1_HUVEC, RAD21_HUVEC, RAD21_HUVEC, CTCF_HUVEC, CTCF_HUVEC, CTCF_HUVEC, CTCF_HUVEC, CTCF_HUVEC, CTCF_HUVEC, CTCF_HUVEC, CTCF_HPAF, CTCF_HPAF, CTCF_HCM, CTCF_HCM, CTCF_HCFaa, CTCF_HBMEC, CTCF_HBMEC, RELA_HAEC, JUN_HAEC, SMC1A_Coronary artery endothelial cells, STAG2_Coronary artery endothelial cells, STAG1_Coronary artery endothelial cells, CTCF_AoAF, CTCF_AoAF, 0	1	+	VCPKMT	NM_001040662	0	0	chr14	50583297	50575349	TRUE	TRUE	TRUE	E2F1_Wharton Jelly, NFATC1_HUVEC, RELA_HAEC, RELA_HAEC, JUN_HAEC, 0	1	-	416502	61	1.57419e-09	49	0.000320441
ATL3	NM_015459	19.9941	23.0207	chr11	63439446	63391553	TRUE	TRUE	TRUE	E2F1_Wharton Jelly, MAX_HUVEC, CTCF_HUVEC, CTCF_HUVEC, MYC_HUVEC, CTCF_HUVEC, CTCF_HUVEC, CTCF_HPAF, CTCF_HBMEC, STAG2_Coronary artery endothelial cells, STAG1_Coronary artery endothelial cells, 0	1	-	RTN3	NM_001265589	11.278	17.4792	chr11	63448921	63527363	TRUE	TRUE	TRUE	NFATC1_HUVEC, NFATC1_HUVEC, FOS_HUVEC, RELA_HAEC, RELA_HAEC, JUN_HAEC, 0	1	+	9475	412	0	561	0
ATP10D	NM_020453	2.87402	4.24799	chr4	47487409	47595503	TRUE	TRUE	TRUE	NFATC1_HUVEC, NFATC1_HUVEC, TCF21_Coronary artery smooth muscle, 0	1	+	TBC1D1	NM_001253912	2.64105	2.07095	chr4	37892704	38140796	FALSE	FALSE	FALSE	0	1	+	9594705	11	3.52385e-13	14	2.09828e-06
ATP10D	NM_020453	2.87402	4.24799	chr4	47487409	47595503	TRUE	TRUE	TRUE	NFATC1_HUVEC, NFATC1_HUVEC, TCF21_Coronary artery smooth muscle, 0	1	+	COMMD8	NM_001329668	0	0	chr4	47465747	47452805	TRUE	TRUE	TRUE	MAX_HUVEC, CTCF_HUVEC, CTCF_HBMEC, STAG2_Coronary artery endothelial cells, 0	1	-	21662	323	0	401	7.74106e-09
ATP11A	NM_015205	10.9666	10.5428	chr13	113344642	113541482	TRUE	TRUE	TRUE	HMGB1_HUVEC, JUN_HAEC, 0	1	+	ARHGEF7	NM_001113511	2.29645	29.6825	chr13	111766965	111947542	FALSE	FALSE	TRUE	EZH2_HUVEC, 0	1	+	1577677	16	0.00045232	22	1.89841e-06
ATP11B	NM_014616	7.62133	4.94619	chr3	182511290	182639421	TRUE	TRUE	TRUE	NFATC1_HUVEC, NFATC1_HUVEC, HMGB1_HUVEC, Epitope tags_HUVEC, 0	1	+	GNB4	NM_021629	7.15162	4.7583	chr3	179169371	179113875	TRUE	TRUE	TRUE	TAL1_Primary endothelial cells, TAL1_Primary endothelial cells, HMGB1_HUVEC, Epitope tags_HUVEC, STAG2_Coronary artery endothelial cells, 0	1	-	3341919	9	0.000841621	18	1.70064e-12
ATP11B	NM_014616	7.62133	4.94619	chr3	182511290	182639421	TRUE	TRUE	TRUE	NFATC1_HUVEC, NFATC1_HUVEC, HMGB1_HUVEC, Epitope tags_HUVEC, 0	1	+	SOX2-OT	ENST00000498731.5	0	0	chr3	181281508	181460261	FALSE	FALSE	FALSE	CTCF_HUVEC, CTCF_HUVEC, STAG1_Coronary artery endothelial cells, 0	1	+	1229782	28	9.49322e-09	28	1.33685e-07
ATP13A4	NM_032279	0	0	chr3	193272911	193116755	FALSE	FALSE	FALSE	0	1	-	FGF12	NM_021032	0.787196	0	chr3	192126838	191857181	FALSE	FALSE	TRUE	Epitope tags_HUVEC, RELA_HAEC, 0	1	-	1146073	29	2.70965e-07	39	4.62146e-09
ATP13A5	NM_198505	0	0	chr3	193096632	192992577	FALSE	FALSE	FALSE	0	1	-	FGF12	NM_021032	0.787196	0	chr3	192126838	191857181	FALSE	FALSE	TRUE	Epitope tags_HUVEC, RELA_HAEC, 0	1	-	969794	31	1.21712e-05	27	0.000450804
ATP1B3	NM_001679	1.73625	1.97005	chr3	141595433	141645390	TRUE	TRUE	TRUE	NFATC1_HUVEC, HMGB1_HUVEC, RAD21_HUVEC, RAD21_HUVEC, CTCF_HUVEC, CTCF_HUVEC, CTCF_HUVEC, CTCF_HUVEC, CTCF_HUVEC, CTCF_HUVEC, CTCF_HUVEC, CTCF_HPAF, CTCF_HPAF, CTCF_HCM, CTCF_HCM, CTCF_HCFaa, CTCF_HBMEC, CTCF_HBMEC, SMC1A_Coronary artery endothelial cells, STAG2_Coronary artery endothelial cells, STAG1_Coronary artery endothelial cells, CTCF_AoAF, CTCF_AoAF, 0	1	+	RNF7	NM_001201370	2.4941	1.52572	chr3	141457050	141465645	TRUE	TRUE	TRUE	FOS_HUVEC, CTCF_HUVEC, Epitope tags_HUVEC, CTCF_HUVEC, CTCF_HUVEC, CTCF_HUVEC, CTCF_HUVEC, CTCF_HUVEC, CTCF_HUVEC, CTCF_HPAF, CTCF_HPAF, CTCF_HCM, CTCF_HCM, CTCF_HCFaa, CTCF_HBMEC, CTCF_HBMEC, JUN_HAEC, JUND_Coronary artery smooth muscle, JUN_Coronary artery smooth muscle, SMC1A_Coronary artery endothelial cells, STAG2_Coronary artery endothelial cells, STAG1_Coronary artery endothelial cells, CT…	1	+	138383	80	0.000125175	121	2.48424e-05
ATP23	NM_001320408	0.560669	0.43461	chr12	58335286	58351052	TRUE	TRUE	TRUE	RELA_HAEC, 0	1	+	RP11-620J15.3	ENST00000551421.1	0	0	chr12	58329958	58325310	TRUE	TRUE	TRUE	GATA2_HUVEC, Epitope tags_HUVEC, GATA2_HUVEC, 0	1	-	5328	266	0	332	0
ATP2B4	NM_001001396	41.3665	21.9697	chr1	203595914	203713209	TRUE	TRUE	TRUE	TAL1_Primary endothelial cells, TAL1_Primary endothelial cells, RAD21_HUVEC, CTCF_HUVEC, CTCF_HUVEC, CTCF_HCM, JUN_HAEC, STAG2_Coronary artery endothelial cells, STAG1_Coronary artery endothelial cells, 0	1	+	OPTC	NM_014359	0	0	chr1	203463270	203478077	FALSE	FALSE	FALSE	0	1	+	132644	81	0.00010081	113	9.1999e-05
ATP5B	NM_001686	222.13	206.448	chr12	57039852	57031958	TRUE	TRUE	TRUE	NFATC1_HUVEC, NFATC1_HUVEC, 0	1	-	BAZ2A	NM_001300905	21.3665	12.1181	chr12	57024115	56989379	TRUE	TRUE	TRUE	Epitope tags_HUVEC, 0	1	-	15737	242	0	180	0
ATP5G3	NM_001002258	2.1238	1.62498	chr2	176046490	176040985	TRUE	TRUE	TRUE	CTCF_HCFaa, CTCF_HBMEC, 0	1	-	HOXD13	NM_000523	0	0	chr2	176957531	176960666	FALSE	FALSE	FALSE	0	1	+	911041	24	0.000299577	25	0.000563003
ATP5G3	NM_001002258	2.1238	1.62498	chr2	176046490	176040985	TRUE	TRUE	TRUE	CTCF_HCFaa, CTCF_HBMEC, 0	1	-	EVX2	NM_001080458	0	0	chr2	176948690	176944834	FALSE	FALSE	FALSE	0	1	-	902200	25	0.000156665	35	6.71118e-07
ATP5O	NM_001697	0	0	chr21	35288158	35275756	TRUE	TRUE	TRUE	ETS1_HUVEC, NFATC1_HUVEC, NFATC1_HUVEC, ETS1_HUVEC, ETS1_HUVEC, NFE2L2_HAEC, JUN_HAEC, 0	1	-	SMIM11A	NM_058182	0	0	chr21	35747748	35761452	TRUE	TRUE	TRUE	SMC1A_Coronary artery endothelial cells, 0	1	+	459590	78	0	71	2.2184e-09
ATP5O	NM_001697	0	0	chr21	35288158	35275756	TRUE	TRUE	TRUE	ETS1_HUVEC, NFATC1_HUVEC, NFATC1_HUVEC, ETS1_HUVEC, ETS1_HUVEC, NFE2L2_HAEC, JUN_HAEC, 0	1	-	KCNE2	NM_172201	0	0	chr21	35736322	35743440	FALSE	FALSE	FALSE	CTCF_HUVEC, CTCF_HUVEC, CTCF_HPAF, CTCF_HCM, CTCF_HCM, 0	1	+	448164	41	2.92771e-05	60	5.98426e-07
ATP5S	NM_015684	0.287177	0.408059	chr14	50779046	50789743	TRUE	TRUE	TRUE	MAX_HUVEC, CTCF_HUVEC, CTCF_HPAF, CTCF_HCFaa, CTCF_HBMEC, 0	1	+	ATL1	NM_001127713	0	0	chr14	50999799	51099784	TRUE	TRUE	TRUE	HMGB1_HUVEC, RAD21_HUVEC, RAD21_HUVEC, CTCF_HUVEC, CTCF_HUVEC, CTCF_HUVEC, CTCF_HUVEC, CTCF_HUVEC, CTCF_HUVEC, CTCF_HUVEC, CTCF_HPAF, CTCF_HPAF, CTCF_HCM, CTCF_HCM, CTCF_HCFaa, CTCF_HBMEC, CTCF_HBMEC, RELA_HAEC, JUN_HAEC, SMC1A_Coronary artery endothelial cells, STAG2_Coronary artery endothelial cells, STAG1_Coronary artery endothelial cells, CTCF_AoAF, CTCF_AoAF, 0	1	+	220753	56	0.000653289	98	6.11364e-06
ATP6V0B	NM_001039457	3.2041	3.6683	chr1	44440319	44443972	TRUE	TRUE	TRUE	MAX_HUVEC, RELA_HAEC, RELA_HAEC, JUN_HAEC, 0	1	+	B4GALT2	NM_003780	8.80917	15.8812	chr1	44444873	44456843	TRUE	TRUE	TRUE	HMGB1_HUVEC, MYC_HUVEC, MYC_HUVEC, 0	1	+	4554	309	0	380	0
ATP6V1C1	NM_001695	8.22457	7.96271	chr8	104033247	104085285	TRUE	TRUE	TRUE	NFATC1_HUVEC, NFATC1_HUVEC, MAX_HUVEC, 0	1	+	AZIN1	NM_001301668	9.57967	9.43142	chr8	103876428	103838529	TRUE	TRUE	TRUE	NFATC1_HUVEC, NFATC1_HUVEC, HMGB1_HUVEC, FOS_HUVEC, CTCF_HUVEC, CTCF_HUVEC, FOS_HUVEC, CTCF_HUVEC, CTCF_HUVEC, CTCF_HPAF, CTCF_HPAF, CTCF_HCM, CTCF_HCFaa, CTCF_HBMEC, CTCF_HBMEC, NFE2L2_HAEC, RELA_HAEC, RELA_HAEC, RELA_HAEC, JUN_HAEC, JUN_HAEC, JUND_Coronary artery smooth muscle, SMC1A_Coronary artery endothelial cells, 0	1	-	156819	98	1.24309e-07	118	4.84641e-06
ATP6V1F	NM_001198909	1.98265	2.40168	chr7	128502856	128505903	TRUE	TRUE	TRUE	NFATC1_HUVEC, NFATC1_HUVEC, CTCF_HUVEC, CTCF_HUVEC, CTCF_HUVEC, CTCF_HUVEC, CTCF_HUVEC, CTCF_HUVEC, CTCF_HPAF, CTCF_HPAF, CTCF_HCM, CTCF_HCM, CTCF_HCFaa, CTCF_HBMEC, CTCF_HBMEC, RELA_HAEC, CTCF_AoAF, 0	1	+	LOC100130705	NM_001195150	NA	NA	chr7	128506401	128512102	FALSE	FALSE	FALSE	0	1	+	3545	244	0	381	0
ATP8A2	NM_016529	0.072586	0.037674	chr13	25946148	26599989	FALSE	FALSE	FALSE	EZH2_HUVEC, 0	1	+	WASF3	NM_001291965	4.40357	4.63153	chr13	27131839	27263082	TRUE	TRUE	TRUE	HMGB1_HUVEC, 0	1	+	1185691	18	0.000607125	26	7.25103e-06
ATP8A2	NM_016529	0.072586	0.037674	chr13	25946148	26599989	FALSE	FALSE	FALSE	EZH2_HUVEC, 0	1	+	ATP8A2	NM_001313741	0.072586	0.037674	chr13	26042911	26599989	FALSE	FALSE	FALSE	0	1	+	96763	196	1.11022e-16	266	3.13083e-14
ATP8A2	NM_016529	0.072586	0.037674	chr13	25946148	26599989	FALSE	FALSE	FALSE	EZH2_HUVEC, 0	1	+	CDX2	NM_001265	0	0	chr13	28543505	28536204	FALSE	FALSE	FALSE	0	1	-	2597357	15	3.17577e-05	18	5.83999e-10
ATP8A2	NM_016529	0.072586	0.037674	chr13	25946148	26599989	FALSE	FALSE	FALSE	EZH2_HUVEC, 0	1	+	AMER2	NM_199138	0	0	chr13	25746421	25735816	FALSE	FALSE	TRUE	EZH2_HUVEC, 0	1	-	199727	61	0.000288478	107	2.38888e-06
ATP8A2	NM_001313741	0.072586	0.037674	chr13	26042911	26599989	FALSE	FALSE	FALSE	0	1	+	ATP8A2	NM_016529	0.072586	0.037674	chr13	25946148	26599989	FALSE	FALSE	FALSE	EZH2_HUVEC, 0	1	+	96763	196	1.11022e-16	266	3.13083e-14
ATP8B2	NM_001005855	13.1916	9.61688	chr1	154298035	154310322	TRUE	TRUE	TRUE	TAL1_Primary endothelial cells, TAL1_Primary endothelial cells, CTCF_HUVEC, CTCF_HUVEC, CTCF_HUVEC, CTCF_HUVEC, CTCF_HUVEC, CTCF_HUVEC, CTCF_HUVEC, CTCF_HPAF, CTCF_HPAF, CTCF_HCM, CTCF_HCM, CTCF_HCFaa, CTCF_HBMEC, CTCF_HBMEC, RELA_HAEC, JUN_HAEC, JUND_Coronary artery smooth muscle, SMC1A_Coronary artery endothelial cells, CTCF_AoAF, CTCF_AoAF, 0	1	+	AQP10	NM_080429	0	0	chr1	154293591	154297801	FALSE	FALSE	TRUE	TAL1_Primary endothelial cells, TAL1_Primary endothelial cells, RELA_HAEC, 0	1	+	4444	248	0	398	0
ATXN1	NM_000332	12.3847	11.1656	chr6	16761721	16299342	TRUE	TRUE	TRUE	HMGB1_HUVEC, FOS_HUVEC, CTCF_HUVEC, FOS_HUVEC, CTCF_HUVEC, CTCF_HUVEC, CTCF_HPAF, CTCF_HPAF, CTCF_HCM, CTCF_HCM, CTCF_HCFaa, CTCF_HBMEC, CTCF_HBMEC, JUN_HAEC, STAG1_Coronary artery endothelial cells, CTCF_AoAF, 0	1	-	STMND1	NM_001190766	0	0	chr6	17102488	17131603	FALSE	FALSE	FALSE	CTCF_HPAF, CTCF_HPAF, 0	1	+	340767	50	1.61231e-05	65	5.36261e-05
ATXN7	NM_000333	35.0962	31.0116	chr3	63850232	63989136	TRUE	TRUE	TRUE	HMGB1_HUVEC, 0	1	+	rs1231831	n/a	NA	NA	chr3	62601365	62601366	FALSE	FALSE	FALSE	0	2	+	1248867	19	0.0001369	37	1.06137e-13
ATXN7L1	NM_138495	5.81773	4.11981	chr7	105319648	105245220	TRUE	TRUE	TRUE	TAL1_Primary endothelial cells, TAL1_Primary endothelial cells, STAG2_Coronary artery endothelial cells, 0	1	-	rs6967330	n/a	NA	NA	chr7	105658450	105658451	FALSE	FALSE	TRUE	0	2	+	338802	54	4.17483e-06	120	5.88418e-15
ATXN7L1	NM_138495	5.81773	4.11981	chr7	105319648	105245220	TRUE	TRUE	TRUE	TAL1_Primary endothelial cells, TAL1_Primary endothelial cells, STAG2_Coronary artery endothelial cells, 0	1	-	CDHR3	NM_001301161	0	0.287135	chr7	105603656	105676877	FALSE	FALSE	FALSE	0	1	+	284008	97	8.88178e-16	132	8.88178e-16
AVIL	NM_006576	0.283285	0.014584	chr12	58209852	58191159	FALSE	FALSE	TRUE	CTCF_HBMEC, 0	1	-	RP11-620J15.2	ENST00000499481.2	0.42107	0	chr12	58290265	58263617	TRUE	TRUE	TRUE	Epitope tags_HUVEC, CTCF_HPAF, CTCF_HBMEC, TCF21_Coronary artery smooth muscle, STAG2_Coronary artery endothelial cells, STAG1_Coronary artery endothelial cells, 0	1	-	80413	132	5.74072e-08	157	1.87652e-05
AVPR1B	NM_000707	0	0	chr1	206224282	206231482	FALSE	FALSE	TRUE	0	1	+	rs2483058	n/a	NA	NA	chr1	206626827	206626828	FALSE	FALSE	FALSE	0	2	+	402545	57	2.01872e-08	53	8.90587e-05
AXIN2	NM_004655	0.986569	0.193869	chr17	63557740	63524682	TRUE	TRUE	TRUE	STAG2_Coronary artery endothelial cells, 0	1	-	rs2240308	n/a	NA	NA	chr17	63554590	63554591	TRUE	TRUE	FALSE	0	2	+	3150	360	8.17124e-14	439	0
AZI2	NM_001271650	12.3168	10.8673	chr3	28390618	28363843	TRUE	TRUE	TRUE	ETS1_HUVEC, ETS1_HUVEC, ETS1_HUVEC, Epitope tags_HUVEC, Epitope tags_HUVEC, CEBPD_HAEC, 0	1	-	rs11129295	n/a	NA	NA	chr3	27788779	27788780	FALSE	FALSE	FALSE	0	2	+	601839	31	0.000229049	40	2.33647e-05
AZI2	NM_001271650	12.3168	10.8673	chr3	28390618	28363843	TRUE	TRUE	TRUE	ETS1_HUVEC, ETS1_HUVEC, ETS1_HUVEC, Epitope tags_HUVEC, Epitope tags_HUVEC, CEBPD_HAEC, 0	1	-	EOMES	NM_001278182	0.283349	0	chr3	27764206	27757439	FALSE	FALSE	FALSE	CTCF_HUVEC, CTCF_HUVEC, CTCF_HUVEC, SMC1A_Coronary artery endothelial cells, 0	1	-	626412	54	1.00027e-11	44	4.07581e-06
AZIN1	NM_001301668	9.57967	9.43142	chr8	103876428	103838529	TRUE	TRUE	TRUE	NFATC1_HUVEC, NFATC1_HUVEC, HMGB1_HUVEC, FOS_HUVEC, CTCF_HUVEC, CTCF_HUVEC, FOS_HUVEC, CTCF_HUVEC, CTCF_HUVEC, CTCF_HPAF, CTCF_HPAF, CTCF_HCM, CTCF_HCFaa, CTCF_HBMEC, CTCF_HBMEC, NFE2L2_HAEC, RELA_HAEC, RELA_HAEC, RELA_HAEC, JUN_HAEC, JUN_HAEC, JUND_Coronary artery smooth muscle, SMC1A_Coronary artery endothelial cells, 0	1	-	ATP6V1C1	NM_001695	8.22457	7.96271	chr8	104033247	104085285	TRUE	TRUE	TRUE	NFATC1_HUVEC, NFATC1_HUVEC, MAX_HUVEC, 0	1	+	156819	98	1.24309e-07	118	4.84641e-06
B3GAT2	NM_080742	3.17463	2.09441	chr6	71666788	71571068	FALSE	FALSE	TRUE	HMGB1_HUVEC, CTCF_HUVEC, CTCF_HUVEC, CTCF_HUVEC, CTCF_HUVEC, CTCF_HUVEC, CTCF_HUVEC, CTCF_HPAF, CTCF_HPAF, CTCF_HCM, CTCF_HCM, CTCF_HCFaa, CTCF_HBMEC, CTCF_HBMEC, SMC1A_Coronary artery endothelial cells, STAG1_Coronary artery endothelial cells, CTCF_AoAF, CTCF_AoAF, 0	1	-	rs72939725	n/a	NA	NA	chr6	72928035	72928036	FALSE	FALSE	TRUE	CTCF_HUVEC, CTCF_HUVEC, CTCF_HPAF, CTCF_HPAF, CTCF_HCM, CTCF_HCFaa, CTCF_HBMEC, CTCF_HBMEC, 0	2	+	1261247	19	9.9861e-06	24	1.20192e-06
B3GAT2	NM_080742	3.17463	2.09441	chr6	71666788	71571068	FALSE	FALSE	TRUE	HMGB1_HUVEC, CTCF_HUVEC, CTCF_HUVEC, CTCF_HUVEC, CTCF_HUVEC, CTCF_HUVEC, CTCF_HUVEC, CTCF_HPAF, CTCF_HPAF, CTCF_HCM, CTCF_HCM, CTCF_HCFaa, CTCF_HBMEC, CTCF_HBMEC, SMC1A_Coronary artery endothelial cells, STAG1_Coronary artery endothelial cells, CTCF_AoAF, CTCF_AoAF, 0	1	-	COL9A1	NM_001851	0	0	chr6	71012786	70925742	FALSE	FALSE	FALSE	0	1	-	654002	38	2.3429e-07	55	6.43313e-10
B3GLCT	NM_194318	0.498659	0	chr13	31774111	31906411	TRUE	TRUE	TRUE	HMGB1_HUVEC, CTCF_HUVEC, CTCF_HUVEC, CTCF_HUVEC, CTCF_HUVEC, CTCF_HUVEC, CTCF_HUVEC, CTCF_HPAF, CTCF_HPAF, CTCF_HCM, CTCF_HCM, CTCF_HCFaa, CTCF_HBMEC, CTCF_HBMEC, SMC1A_Coronary artery endothelial cells, CTCF_AoAF, CTCF_AoAF, 0	1	+	RXFP2	NM_001166058	0	0	chr13	32313678	32377009	FALSE	FALSE	FALSE	0	1	+	539567	36	2.86345e-05	54	1.50004e-06
B3GNT8	NM_198540	0.5555	0.97495	chr19	41934635	41931263	TRUE	TRUE	TRUE	TAL1_Primary endothelial cells, GATA2_HUVEC, 0	1	-	DMAC2	NM_001167867	NA	NA	chr19	41945843	41937222	TRUE	TRUE	TRUE	CTCF_HUVEC, CTCF_HUVEC, CTCF_HUVEC, CTCF_HUVEC, CTCF_HPAF, CTCF_HPAF, CTCF_HCM, CTCF_HCFaa, CTCF_HBMEC, STAG2_Coronary artery endothelial cells, 0	1	-	11208	343	0	293	0
B3GNT9	NM_033309	19.3763	17.3753	chr16	67184902	67182004	TRUE	TRUE	TRUE	TCF21_Coronary artery smooth muscle, 0	1	-	CBFB	NM_001755	1.85682	2.58663	chr16	67063049	67134958	TRUE	TRUE	TRUE	NFATC1_HUVEC, NFATC1_HUVEC, HMGB1_HUVEC, 0	1	+	121853	113	2.83752e-08	102	0.000534327
B4GALT2	NM_003780	8.80917	15.8812	chr1	44444873	44456843	TRUE	TRUE	TRUE	HMGB1_HUVEC, MYC_HUVEC, MYC_HUVEC, 0	1	+	ATP6V0B	NM_001039457	3.2041	3.6683	chr1	44440319	44443972	TRUE	TRUE	TRUE	MAX_HUVEC, RELA_HAEC, RELA_HAEC, JUN_HAEC, 0	1	+	4554	309	0	380	0
B4GALT3	NM_001199873	10.6041	11.3397	chr1	161147758	161141099	TRUE	TRUE	TRUE	NFATC1_HUVEC, Epitope tags_HUVEC, 0	1	-	COPA	NM_001098398	10.6117	14.8563	chr1	160313354	160258376	TRUE	TRUE	TRUE	TAL1_Primary endothelial cells, ELK3_HUVEC, NFATC1_HUVEC, NFATC1_HUVEC, Epitope tags_HUVEC, ERG_HAEC, RELA_HAEC, 0	1	-	834404	22	0.00030995	36	2.62451e-06
B4GALT4	NM_003778	1.06368	0.909825	chr3	118959752	118930588	TRUE	TRUE	TRUE	RAD21_HUVEC, RAD21_HUVEC, CTCF_HUVEC, CTCF_HUVEC, CTCF_HUVEC, CTCF_HUVEC, CTCF_HUVEC, CTCF_HUVEC, CTCF_HUVEC, CTCF_HPAF, CTCF_HPAF, CTCF_HCM, CTCF_HCM, CTCF_HCFaa, CTCF_HBMEC, CTCF_HBMEC, RELA_HAEC, STAG2_Coronary artery endothelial cells, STAG1_Coronary artery endothelial cells, CTCF_AoAF, 0	1	-	C3orf30	NM_152539	0	0	chr3	118864996	118870302	FALSE	FALSE	TRUE	CTCF_HUVEC, CTCF_HUVEC, CTCF_HUVEC, CTCF_HUVEC, CTCF_HUVEC, CTCF_HUVEC, CTCF_HPAF, CTCF_HPAF, CTCF_HCM, CTCF_HCM, CTCF_HCFaa, CTCF_HBMEC, CTCF_HBMEC, SMC1A_Coronary artery endothelial cells, CTCF_AoAF, 0	1	+	94756	113	4.73249e-06	150	4.70976e-05
BACE1	NM_001207048	46.855	29.1854	chr11	117166386	117156401	FALSE	FALSE	FALSE	0	1	-	CEP164	NM_001271933	3.51243	1.82726	chr11	117192493	117283982	FALSE	FALSE	FALSE	0	1	+	26107	183	0.000195964	245	0.000754889
BACH1-IT1	ENST00000504298.1	0	0.027105	chr21	30723954	30734215	TRUE	TRUE	TRUE	0	1	+	MAP3K7CL	NM_001286623	0.820887	0	chr21	30449791	30482112	TRUE	TRUE	FALSE	Epitope tags_HUVEC, JUND_Coronary artery smooth muscle, 0	1	+	274163	119	0	121	8.18257e-12
BACH1-IT1	ENST00000504298.1	0	0.027105	chr21	30723954	30734215	TRUE	TRUE	TRUE	0	1	+	CCT8	NM_001282907	0	0	chr21	30446118	30428642	TRUE	TRUE	TRUE	NFATC1_HUVEC, MAX_HUVEC, Epitope tags_HUVEC, RELA_HAEC, JUN_HAEC, 0	1	-	277836	75	3.69323e-08	75	4.79774e-05
BACH1-IT1	ENST00000504298.1	0	0.027105	chr21	30723954	30734215	TRUE	TRUE	TRUE	0	1	+	LINC00189	ENST00000420364.1	0	0	chr21	30565814	30660526	FALSE	TRUE	TRUE	TCF21_Coronary artery smooth muscle, TCF21_Coronary artery smooth muscle, 0	1	+	158140	67	0.000504034	92	0.000513171
BACH1-IT3	ENST00000429843.1	0	0	chr21	30868366	30872706	FALSE	FALSE	FALSE	0	1	+	MAP3K7CL	NM_001286623	0.820887	0	chr21	30449791	30482112	TRUE	TRUE	FALSE	Epitope tags_HUVEC, JUND_Coronary artery smooth muscle, 0	1	+	418575	35	0.00096871	57	2.22598e-05
BAG2	NM_004282	7.67146	6.59149	chr6	57037103	57050012	TRUE	TRUE	TRUE	0	1	+	DST	NM_015548	10.0299	9.28585	chr6	56507694	56322784	TRUE	TRUE	TRUE	TCF21_Coronary artery smooth muscle, 0	1	-	529409	49	4.61065e-09	40	0.000516922
BAG2	NM_004282	7.67146	6.59149	chr6	57037103	57050012	TRUE	TRUE	TRUE	0	1	+	PRIM2	NM_001282488	1.72653	0.169192	chr6	57179602	57191161	TRUE	TRUE	TRUE	RAD21_HUVEC, RAD21_HUVEC, RAD21_HUVEC, FOS_HUVEC, JUN_HUVEC, CTCF_HUVEC, CTCF_HUVEC, CTCF_HUVEC, FOS_HUVEC, CTCF_HUVEC, CTCF_HUVEC, CTCF_HUVEC, CTCF_HUVEC, CTCF_HPAF, CTCF_HPAF, CTCF_HCM, CTCF_HCM, CTCF_HCFaa, CTCF_HBMEC, CTCF_HBMEC, NFE2L2_HAEC, JUNB_HAEC, JUN_HAEC, JUN_HAEC, JUND_Coronary artery smooth muscle, JUN_Coronary artery smooth muscle, TCF21_Coronary artery smooth muscle, TCF21_Coronar…	1	+	142499	95	3.21678e-07	91	0.000599053
BAMBI	NM_012342	3.83097	3.0492	chr10	28966423	28971868	TRUE	TRUE	TRUE	NFATC1_HUVEC, CTCF_HUVEC, CTCF_HUVEC, CTCF_HUVEC, CTCF_HPAF, CTCF_HCM, CTCF_HBMEC, CTCF_HBMEC, RELA_HAEC, SMC1A_Coronary artery endothelial cells, STAG2_Coronary artery endothelial cells, STAG1_Coronary artery endothelial cells, CTCF_AoAF, 0	1	+	LYZL1	NM_032517	0	0	chr10	29577989	29600158	FALSE	FALSE	FALSE	0	1	+	611566	45	3.22225e-08	47	4.64536e-07
BANK1	NM_001127507	0.134719	0.168168	chr4	102711763	102995969	TRUE	TRUE	TRUE	CTCF_HUVEC, CTCF_HCM, CTCF_HBMEC, 0	1	+	rs13107325	n/a	NA	NA	chr4	103188708	103188709	FALSE	FALSE	FALSE	0	2	+	476945	39	1.37818e-05	51	0.000247905
BARD1	NM_000465	0.144523	0.247912	chr2	215674435	215590369	TRUE	TRUE	TRUE	RELA_HAEC, RELA_HAEC, 0	1	-	AC079610.2	ENST00000360083.3	0	0	chr2	214148929	214141275	TRUE	TRUE	TRUE	0	1	-	1525506	19	8.33031e-05	24	4.9397e-06
BARX2	NM_003658	0	0	chr11	129245880	129322174	FALSE	FALSE	TRUE	CTCF_HUVEC, CTCF_HUVEC, CTCF_HUVEC, CTCF_HPAF, CTCF_HPAF, CTCF_HCM, CTCF_HCFaa, CTCF_HBMEC, CTCF_HBMEC, SMC1A_Coronary artery endothelial cells, STAG1_Coronary artery endothelial cells, CTCF_AoAF, 0	1	+	rs2704448	n/a	NA	NA	chr11	129620862	129620863	FALSE	FALSE	TRUE	RAD21_HUVEC, RAD21_HUVEC, CTCF_HUVEC, CTCF_HUVEC, CTCF_HUVEC, CTCF_HUVEC, CTCF_HUVEC, CTCF_HUVEC, CTCF_HUVEC, CTCF_HPAF, CTCF_HPAF, CTCF_HCM, CTCF_HCM, CTCF_HCFaa, CTCF_HBMEC, CTCF_HBMEC, ERG_HAEC, ERG_HAEC, SMC1A_Coronary artery endothelial cells, STAG2_Coronary artery endothelial cells, STAG1_Coronary artery endothelial cells, CTCF_AoAF, CTCF_AoAF, 0	2	+	374982	103	0	146	0
BASP1	NM_001271606	4.95213	1.029	chr5	17216931	17276954	TRUE	TRUE	TRUE	HMGB1_HUVEC, RAD21_HUVEC, RAD21_HUVEC, RAD21_HUVEC, CTCF_HUVEC, CTCF_HUVEC, CTCF_HUVEC, CTCF_HUVEC, CTCF_HUVEC, CTCF_HUVEC, CTCF_HUVEC, CTCF_HPAF, CTCF_HPAF, CTCF_HCM, CTCF_HCM, CTCF_HCFaa, CTCF_HBMEC, CTCF_HBMEC, SMC1A_Coronary artery endothelial cells, STAG2_Coronary artery endothelial cells, STAG1_Coronary artery endothelial cells, CTCF_AoAF, 0	1	+	RETREG1	NM_019000	NA	NA	chr5	16509107	16473146	FALSE	FALSE	TRUE	0	1	-	707824	30	6.4868e-06	33	0.000635839
BASP1	NM_001271606	4.95213	1.029	chr5	17216931	17276954	TRUE	TRUE	TRUE	HMGB1_HUVEC, RAD21_HUVEC, RAD21_HUVEC, RAD21_HUVEC, CTCF_HUVEC, CTCF_HUVEC, CTCF_HUVEC, CTCF_HUVEC, CTCF_HUVEC, CTCF_HUVEC, CTCF_HUVEC, CTCF_HPAF, CTCF_HPAF, CTCF_HCM, CTCF_HCM, CTCF_HCFaa, CTCF_HBMEC, CTCF_HBMEC, SMC1A_Coronary artery endothelial cells, STAG2_Coronary artery endothelial cells, STAG1_Coronary artery endothelial cells, CTCF_AoAF, 0	1	+	CTD-2139B15.4	ENST00000505158.1	NA	NA	chr5	17387419	17379014	FALSE	FALSE	FALSE	0	1	-	170488	66	0.000191523	98	4.85385e-05
BASP1	NM_001271606	4.95213	1.029	chr5	17216931	17276954	TRUE	TRUE	TRUE	HMGB1_HUVEC, RAD21_HUVEC, RAD21_HUVEC, RAD21_HUVEC, CTCF_HUVEC, CTCF_HUVEC, CTCF_HUVEC, CTCF_HUVEC, CTCF_HUVEC, CTCF_HUVEC, CTCF_HUVEC, CTCF_HPAF, CTCF_HPAF, CTCF_HCM, CTCF_HCM, CTCF_HCFaa, CTCF_HBMEC, CTCF_HBMEC, SMC1A_Coronary artery endothelial cells, STAG2_Coronary artery endothelial cells, STAG1_Coronary artery endothelial cells, CTCF_AoAF, 0	1	+	ZNF622	NM_033414	0.666075	0	chr5	16465894	16451627	TRUE	TRUE	TRUE	NFATC1_HUVEC, NFATC1_HUVEC, Epitope tags_HUVEC, JUND_Coronary artery smooth muscle, 0	1	-	751037	46	7.67564e-12	33	0.000224781
BASP1	NM_001271606	4.95213	1.029	chr5	17216931	17276954	TRUE	TRUE	TRUE	HMGB1_HUVEC, RAD21_HUVEC, RAD21_HUVEC, RAD21_HUVEC, CTCF_HUVEC, CTCF_HUVEC, CTCF_HUVEC, CTCF_HUVEC, CTCF_HUVEC, CTCF_HUVEC, CTCF_HUVEC, CTCF_HPAF, CTCF_HPAF, CTCF_HCM, CTCF_HCM, CTCF_HCFaa, CTCF_HBMEC, CTCF_HBMEC, SMC1A_Coronary artery endothelial cells, STAG2_Coronary artery endothelial cells, STAG1_Coronary artery endothelial cells, CTCF_AoAF, 0	1	+	CTD-2139B15.5	ENST00000511182.1	0	0	chr5	17375686	17369333	TRUE	TRUE	TRUE	JUND_Coronary artery smooth muscle, JUN_Coronary artery smooth muscle, 0	1	-	158755	71	0.000208081	93	0.000438809
BAZ2A	NM_001300905	21.3665	12.1181	chr12	57024115	56989379	TRUE	TRUE	TRUE	Epitope tags_HUVEC, 0	1	-	ATP5B	NM_001686	222.13	206.448	chr12	57039852	57031958	TRUE	TRUE	TRUE	NFATC1_HUVEC, NFATC1_HUVEC, 0	1	-	15737	242	0	180	0
BAZ2A	NM_001300905	21.3665	12.1181	chr12	57024115	56989379	TRUE	TRUE	TRUE	Epitope tags_HUVEC, 0	1	-	BAZ2A	NM_001351156	21.3665	12.1181	chr12	57030163	56989379	TRUE	TRUE	TRUE	RAD21_HUVEC, RAD21_HUVEC, CTCF_HUVEC, CTCF_HUVEC, CTCF_HUVEC, CTCF_HUVEC, CTCF_HUVEC, CTCF_HUVEC, CTCF_HPAF, CTCF_HPAF, CTCF_HCM, CTCF_HCM, CTCF_HCFaa, CTCF_HBMEC, CTCF_HBMEC, RELA_HAEC, RELA_HAEC, RELA_HAEC, JUN_HAEC, SMC1A_Coronary artery endothelial cells, STAG2_Coronary artery endothelial cells, STAG1_Coronary artery endothelial cells, CTCF_AoAF, 0	1	-	6048	280	0	331	0
BAZ2A	NM_001351156	21.3665	12.1181	chr12	57030163	56989379	TRUE	TRUE	TRUE	RAD21_HUVEC, RAD21_HUVEC, CTCF_HUVEC, CTCF_HUVEC, CTCF_HUVEC, CTCF_HUVEC, CTCF_HUVEC, CTCF_HUVEC, CTCF_HPAF, CTCF_HPAF, CTCF_HCM, CTCF_HCM, CTCF_HCFaa, CTCF_HBMEC, CTCF_HBMEC, RELA_HAEC, RELA_HAEC, RELA_HAEC, JUN_HAEC, SMC1A_Coronary artery endothelial cells, STAG2_Coronary artery endothelial cells, STAG1_Coronary artery endothelial cells, CTCF_AoAF, 0	1	-	BAZ2A	NM_001300905	21.3665	12.1181	chr12	57024115	56989379	TRUE	TRUE	TRUE	Epitope tags_HUVEC, 0	1	-	6048	280	0	331	0
BBOX1	NM_003986	0	0	chr11	27062508	27149354	FALSE	FALSE	FALSE	0	1	+	ANO3	NM_001313726	0.909221	0.337497	chr11	26210669	26684836	TRUE	TRUE	TRUE	0	1	+	851839	22	0.000424876	34	2.46076e-06
BBS10	NM_024685	2.98522	2.09005	chr12	76742222	76738265	TRUE	TRUE	TRUE	HMGB2_HUVEC, RAD21_HUVEC, RAD21_HUVEC, CTCF_HUVEC, Epitope tags_HUVEC, CTCF_HUVEC, CTCF_HUVEC, CTCF_HPAF, CTCF_HPAF, CTCF_HCM, CTCF_HCFaa, CTCF_HBMEC, CTCF_HBMEC, RELA_HAEC, SMC1A_Coronary artery endothelial cells, STAG2_Coronary artery endothelial cells, STAG1_Coronary artery endothelial cells, CTCF_AoAF, 0	1	-	PHLDA1	NM_007350	51.0506	38.1419	chr12	76425556	76419226	TRUE	TRUE	TRUE	NFATC1_HUVEC, NFATC1_HUVEC, RELA_HUVEC, RAD21_HUVEC, RELA_HUVEC, CTCF_HUVEC, CTCF_HUVEC, CTCF_HUVEC, CTCF_HUVEC, CTCF_HPAF, CTCF_HPAF, CTCF_HCM, CTCF_HCFaa, CTCF_HBMEC, CTCF_HBMEC, RELA_HAEC, RELA_HAEC, RELA_HAEC, RELA_HAEC, RELA_HAEC, SMC1A_Coronary artery endothelial cells, STAG2_Coronary artery endothelial cells, STAG1_Coronary artery endothelial cells, CTCF_AoAF, 0	1	-	316666	96	4.44089e-16	155	0
BBS10	NM_024685	2.98522	2.09005	chr12	76742222	76738265	TRUE	TRUE	TRUE	HMGB2_HUVEC, RAD21_HUVEC, RAD21_HUVEC, CTCF_HUVEC, Epitope tags_HUVEC, CTCF_HUVEC, CTCF_HUVEC, CTCF_HPAF, CTCF_HPAF, CTCF_HCM, CTCF_HCFaa, CTCF_HBMEC, CTCF_HBMEC, RELA_HAEC, SMC1A_Coronary artery endothelial cells, STAG2_Coronary artery endothelial cells, STAG1_Coronary artery endothelial cells, CTCF_AoAF, 0	1	-	KRR1	NM_007043	7.08868	0.402151	chr12	75905418	75891418	TRUE	TRUE	TRUE	E2F1_Wharton Jelly, ETS1_HUVEC, ETS1_HUVEC, ETS1_HUVEC, Epitope tags_HUVEC, EP300_Endothelial Cells, 0	1	-	836804	40	4.17777e-12	41	6.34576e-08
BBS10	NM_024685	2.98522	2.09005	chr12	76742222	76738265	TRUE	TRUE	TRUE	HMGB2_HUVEC, RAD21_HUVEC, RAD21_HUVEC, CTCF_HUVEC, Epitope tags_HUVEC, CTCF_HUVEC, CTCF_HUVEC, CTCF_HPAF, CTCF_HPAF, CTCF_HCM, CTCF_HCFaa, CTCF_HBMEC, CTCF_HBMEC, RELA_HAEC, SMC1A_Coronary artery endothelial cells, STAG2_Coronary artery endothelial cells, STAG1_Coronary artery endothelial cells, CTCF_AoAF, 0	1	-	NAP1L1	NM_001330231	0.706227	0.63482	chr12	76478813	76438524	TRUE	TRUE	TRUE	TAL1_Primary endothelial cells, NFATC1_HUVEC, NFATC1_HUVEC, RELA_HAEC, JUN_HAEC, JUND_Coronary artery smooth muscle, JUN_Coronary artery smooth muscle, STAG2_Coronary artery endothelial cells, 0	1	-	263409	133	0	132	6.17284e-14
BBS7	NM_176824	0.093425	0	chr4	122791652	122745483	TRUE	TRUE	TRUE	NFATC1_HUVEC, NFATC1_HUVEC, 0	1	-	rs45616239	n/a	NA	NA	chr4	123256164	123256165	FALSE	FALSE	FALSE	0	2	+	464512	43	1.28553e-06	48	0.000602942
BCAR3	NM_001308251	6.27886	6.35726	chr1	94050719	94027297	TRUE	TRUE	TRUE	0	1	-	BCAR3	NM_001261409	6.27886	6.35726	chr1	94147394	94027297	TRUE	TRUE	TRUE	NFATC1_HUVEC, HMGB1_HUVEC, RAD21_HUVEC, CTCF_HUVEC, CTCF_HUVEC, CTCF_HUVEC, CTCF_HUVEC, CTCF_HPAF, CTCF_HPAF, CTCF_HCM, CTCF_HCM, CTCF_HCFaa, CTCF_HBMEC, CTCF_HBMEC, JUN_HAEC, SMC1A_Coronary artery endothelial cells, STAG2_Coronary artery endothelial cells, STAG1_Coronary artery endothelial cells, CTCF_AoAF, 0	1	-	96675	120	1.01456e-06	145	8.84159e-05
BCAR3	NM_001261409	6.27886	6.35726	chr1	94147394	94027297	TRUE	TRUE	TRUE	NFATC1_HUVEC, HMGB1_HUVEC, RAD21_HUVEC, CTCF_HUVEC, CTCF_HUVEC, CTCF_HUVEC, CTCF_HUVEC, CTCF_HPAF, CTCF_HPAF, CTCF_HCM, CTCF_HCM, CTCF_HCFaa, CTCF_HBMEC, CTCF_HBMEC, JUN_HAEC, SMC1A_Coronary artery endothelial cells, STAG2_Coronary artery endothelial cells, STAG1_Coronary artery endothelial cells, CTCF_AoAF, 0	1	-	BCAR3	NM_001308251	6.27886	6.35726	chr1	94050719	94027297	TRUE	TRUE	TRUE	0	1	-	96675	120	1.01456e-06	145	8.84159e-05
BCKDHB	NM_000056	1.7591	1.63529	chr6	80816326	81055987	TRUE	TRUE	TRUE	NFATC1_HUVEC, 0	1	+	ELOVL4	NM_022726	0.195194	0.26681	chr6	80657315	80624528	TRUE	TRUE	TRUE	CTCF_HUVEC, CTCF_HUVEC, CTCF_HPAF, CTCF_HPAF, CTCF_HCM, CTCF_HCFaa, CTCF_HBMEC, CTCF_HBMEC, STAG1_Coronary artery endothelial cells, CTCF_AoAF, 0	1	-	159011	67	0.000504034	105	5.82064e-05
BCL2	NM_000633	0.154433	0.058912	chr18	60986613	60790578	TRUE	TRUE	TRUE	HMGB1_HUVEC, CTCF_HUVEC, CTCF_HPAF, CTCF_HCM, CTCF_HCFaa, CTCF_HBMEC, 0	1	-	rs4987852	n/a	NA	NA	chr18	60793920	60793921	FALSE	FALSE	FALSE	0	2	+	192693	84	2.51216e-07	103	6.06776e-06
BCL2	NM_000633	0.154433	0.058912	chr18	60986613	60790578	TRUE	TRUE	TRUE	HMGB1_HUVEC, CTCF_HUVEC, CTCF_HPAF, CTCF_HCM, CTCF_HCFaa, CTCF_HBMEC, 0	1	-	rs4987855	n/a	NA	NA	chr18	60793548	60793549	FALSE	FALSE	FALSE	0	2	+	193065	79	1.42589e-06	128	9.54771e-09
BCL2L13	NM_001270726	2.24886	2.51051	chr22	18121349	18213621	TRUE	TRUE	TRUE	TAL1_Primary endothelial cells, TAL1_Primary endothelial cells, NFATC1_HUVEC, NFATC1_HUVEC, FOS_HUVEC, GATA2_HUVEC, Epitope tags_HUVEC, Epitope tags_HUVEC, CTCF_HBMEC, JUN_HAEC, ERG_HAEC, 0	1	+	MICAL3	NM_015241	10.2434	5.91273	chr22	18507325	18270415	TRUE	TRUE	TRUE	CTCF_HUVEC, CTCF_HUVEC, CTCF_HUVEC, CTCF_HUVEC, CTCF_HUVEC, CTCF_HPAF, CTCF_HPAF, CTCF_HCM, CTCF_HCM, CTCF_HCFaa, CTCF_HBMEC, CTCF_HBMEC, SMC1A_Coronary artery endothelial cells, STAG2_Coronary artery endothelial cells, STAG1_Coronary artery endothelial cells, CTCF_AoAF, 0	1	-	385976	41	0.00022298	66	1.00386e-05
BCL2L13	NM_001270726	2.24886	2.51051	chr22	18121349	18213621	TRUE	TRUE	TRUE	TAL1_Primary endothelial cells, TAL1_Primary endothelial cells, NFATC1_HUVEC, NFATC1_HUVEC, FOS_HUVEC, GATA2_HUVEC, Epitope tags_HUVEC, Epitope tags_HUVEC, CTCF_HBMEC, JUN_HAEC, ERG_HAEC, 0	1	+	IL17RA	NM_001289905	1.32311	2.93527	chr22	17565848	17596584	TRUE	TRUE	TRUE	0	1	+	555501	34	2.65425e-05	38	0.00032063
BCL2L14	NM_138723	0.070275	0	chr12	12223877	12252627	FALSE	FALSE	FALSE	0	1	+	CDKN1B	NM_004064	3.01953	2.54515	chr12	12870203	12875316	TRUE	TRUE	TRUE	TAL1_Primary endothelial cells, TAL1_Primary endothelial cells, Epitope tags_HUVEC, RELA_HAEC, RELA_HAEC, 0	1	+	646326	28	0.000223884	31	0.000920532
BCL2L14	NM_138723	0.070275	0	chr12	12223877	12252627	FALSE	FALSE	FALSE	0	1	+	DUSP16	NM_030640	1.91242	0.899183	chr12	12715448	12626215	TRUE	TRUE	TRUE	HMGB1_HUVEC, RAD21_HUVEC, RAD21_HUVEC, RAD21_HUVEC, JUN_HUVEC, CTCF_HUVEC, CTCF_HUVEC, CTCF_HUVEC, CTCF_HUVEC, CTCF_HUVEC, CTCF_HUVEC, CTCF_HUVEC, CTCF_HPAF, CTCF_HPAF, CTCF_HCM, CTCF_HCM, CTCF_HCFaa, CTCF_HBMEC, CTCF_HBMEC, NFE2L2_HAEC, NFE2L2_HAEC, JUN_HAEC, CEBPD_HAEC, SMC1A_Coronary artery endothelial cells, STAG2_Coronary artery endothelial cells, STAG1_Coronary artery endothelial cells, CTC…	1	-	491571	41	4.22537e-05	53	2.84126e-05
BCL2L14	NM_138723	0.070275	0	chr12	12223877	12252627	FALSE	FALSE	FALSE	0	1	+	MANSC1	NM_018050	1.45389	0.869706	chr12	12503169	12482217	TRUE	TRUE	TRUE	CTCF_HUVEC, CTCF_HCM, CTCF_HCFaa, CTCF_HBMEC, CTCF_AoAF, 0	1	-	279292	52	0.000220714	76	3.71277e-05
BCL2L14	NM_138723	0.070275	0	chr12	12223877	12252627	FALSE	FALSE	FALSE	0	1	+	GPR19	NM_006143	0	0	chr12	12849121	12813994	TRUE	TRUE	TRUE	0	1	-	625244	30	0.000338998	44	4.07581e-06
BCL2L2-PABPN1	NM_001199864	0	0	chr14	23775970	23795394	TRUE	TRUE	TRUE	Epitope tags_HUVEC, RELA_HAEC, RELA_HAEC, 0	1	+	PPP1R3E	NM_001276318	2.62098	3.07906	chr14	23772057	23765129	TRUE	TRUE	TRUE	CTCF_HUVEC, CTCF_HUVEC, CTCF_HUVEC, CTCF_HUVEC, CTCF_HPAF, CTCF_HPAF, CTCF_HCM, CTCF_HCFaa, CTCF_HBMEC, CTCF_HBMEC, RELA_HAEC, JUN_HAEC, CTCF_AoAF, 0	1	-	3913	301	0	276	0
BCL6	NM_001134738	37.5228	31.8993	chr3	187452695	187439164	TRUE	TRUE	TRUE	0	1	-	rs73190763	n/a	NA	NA	chr3	187936776	187936777	FALSE	FALSE	TRUE	0	2	+	484081	46	3.40656e-06	47	0.000240693
BCL6	NM_001134738	37.5228	31.8993	chr3	187452695	187439164	TRUE	TRUE	TRUE	0	1	-	rs9290877	n/a	NA	NA	chr3	188442479	188442480	FALSE	FALSE	FALSE	0	2	+	989784	32	1.30954e-06	31	6.76083e-05
BCL6	NM_001134738	37.5228	31.8993	chr3	187452695	187439164	TRUE	TRUE	TRUE	0	1	-	LPP	NM_001167672	51.0959	38.9449	chr3	187871660	188608460	TRUE	TRUE	TRUE	HMGB1_HUVEC, Epitope tags_HUVEC, Epitope tags_HUVEC, 0	1	+	418965	61	1.57419e-09	57	2.22598e-05
BCL6	NM_001706	37.5228	31.8993	chr3	187463513	187439164	TRUE	TRUE	TRUE	NFATC1_HUVEC, MAX_HUVEC, JUN_Coronary artery smooth muscle, 0	1	-	rs73190763	n/a	NA	NA	chr3	187936776	187936777	FALSE	FALSE	TRUE	0	2	+	473263	60	2.13088e-09	74	1.01835e-08
BCL6	NM_001706	37.5228	31.8993	chr3	187463513	187439164	TRUE	TRUE	TRUE	NFATC1_HUVEC, MAX_HUVEC, JUN_Coronary artery smooth muscle, 0	1	-	rs6808574	n/a	NA	NA	chr3	187740522	187740523	TRUE	TRUE	TRUE	0	2	+	277009	68	7.42912e-07	70	0.00016377
BCL6	NM_001706	37.5228	31.8993	chr3	187463513	187439164	TRUE	TRUE	TRUE	NFATC1_HUVEC, MAX_HUVEC, JUN_Coronary artery smooth muscle, 0	1	-	rs11926743	n/a	NA	NA	chr3	187754558	187754559	FALSE	FALSE	TRUE	CTCF_HUVEC, CTCF_HUVEC, CTCF_HUVEC, CTCF_HPAF, CTCF_HPAF, CTCF_HCM, CTCF_HCFaa, CTCF_HBMEC, CTCF_HBMEC, JUND_Coronary artery smooth muscle, JUN_Coronary artery smooth muscle, SMC1A_Coronary artery endothelial cells, STAG1_Coronary artery endothelial cells, 0	2	+	291045	63	4.50935e-07	66	0.000148297
BCL6	NM_001706	37.5228	31.8993	chr3	187463513	187439164	TRUE	TRUE	TRUE	NFATC1_HUVEC, MAX_HUVEC, JUN_Coronary artery smooth muscle, 0	1	-	LPP	NM_001167672	51.0959	38.9449	chr3	187871660	188608460	TRUE	TRUE	TRUE	HMGB1_HUVEC, Epitope tags_HUVEC, Epitope tags_HUVEC, 0	1	+	408147	104	0	113	0
BCL9L	NM_182557	36.4878	33.0538	chr11	118781613	118766850	TRUE	TRUE	TRUE	FOS_HUVEC, FOS_HUVEC, NFE2L2_HAEC, RELA_HAEC, JUN_HAEC, JUN_HAEC, STAG2_Coronary artery endothelial cells, 0	1	-	DDX6	NM_001257191	23.9349	5.2102	chr11	118661972	118618472	TRUE	TRUE	TRUE	BRD4_HUVEC, NFATC1_HUVEC, Epitope tags_HUVEC, CTCF_HPAF, CTCF_HPAF, CTCF_HCM, CTCF_HCFaa, CTCF_HBMEC, 0	1	-	119641	88	6.75342e-05	131	3.63028e-05
BCLAF1	NM_001077440	1.02785	6.3048	chr6	136610989	136578000	TRUE	TRUE	TRUE	ELK3_HUVEC, NFATC1_HUVEC, NFATC1_HUVEC, Epitope tags_HUVEC, CTCF_HCFaa, RELA_HAEC, RELA_HAEC, RELA_HAEC, JUN_HAEC, 0	1	-	AHI1	NM_001134830	0.655036	0.430727	chr6	135818903	135605109	TRUE	TRUE	TRUE	NFATC1_HUVEC, FOS_HUVEC, MAX_HUVEC, FOS_HUVEC, JUN_HAEC, JUN_HAEC, 0	1	-	792086	31	1.75821e-06	35	4.24742e-05
BDH2	NM_020139	0.835201	0	chr4	104021024	103998781	TRUE	TRUE	TRUE	CTCF_HUVEC, CTCF_HUVEC, CTCF_HUVEC, CTCF_HUVEC, CTCF_HUVEC, CTCF_HPAF, CTCF_HPAF, CTCF_HCM, CTCF_HCM, CTCF_HCFaa, CTCF_HBMEC, RELA_HAEC, STAG1_Coronary artery endothelial cells, 0	1	-	rs228614	n/a	NA	NA	chr4	103578636	103578637	FALSE	FALSE	FALSE	0	2	+	442388	61	7.4285e-13	51	6.73977e-05
BDNF	NM_170731	12.5986	1.32235	chr11	27743605	27676440	FALSE	FALSE	FALSE	CTCF_HBMEC, 0	1	-	KIF18A	NM_031217	0.098241	0	chr11	28129746	28042162	TRUE	TRUE	TRUE	E2F1_Wharton Jelly, E2F1_Wharton Jelly, RELA_HAEC, JUN_HAEC, JUND_Coronary artery smooth muscle, JUN_Coronary artery smooth muscle, 0	1	-	386141	60	2.30838e-08	86	4.22935e-09
BDNF	NM_170731	12.5986	1.32235	chr11	27743605	27676440	FALSE	FALSE	FALSE	CTCF_HBMEC, 0	1	-	RP11-406D1.2	ENST00000525309.1	0	0	chr11	28041122	28000215	FALSE	FALSE	FALSE	0	1	-	297517	84	5.25924e-12	105	3.18915e-10
BEST1	NM_001139443	0.547752	0.685391	chr11	61717355	61731066	TRUE	TRUE	TRUE	NFE2L2_HAEC, 0	1	+	RP11-810P12.5	ENST00000524942.1	0	0	chr11	61849656	61844748	FALSE	FALSE	TRUE	RAD21_HUVEC, RAD21_HUVEC, RAD21_HUVEC, RAD21_HUVEC, CTCF_HUVEC, CTCF_HUVEC, CTCF_HUVEC, CTCF_HUVEC, CTCF_HUVEC, CTCF_HUVEC, CTCF_HUVEC, CTCF_HPAF, CTCF_HPAF, CTCF_HCM, CTCF_HCM, CTCF_HCFaa, CTCF_HBMEC, CTCF_HBMEC, SMC1A_Coronary artery endothelial cells, STAG2_Coronary artery endothelial cells, STAG1_Coronary artery endothelial cells, CTCF_AoAF, 0	1	-	132301	89	1.60816e-05	135	1.99422e-06
BET1	NM_001317739	4.34483	3.46918	chr7	93633694	93622553	TRUE	TRUE	TRUE	Epitope tags_HUVEC, 0	1	-	rs10260824	n/a	NA	NA	chr7	93637624	93637625	FALSE	FALSE	TRUE	0	2	+	3930	445	0	630	0
BET1	NM_001317739	4.34483	3.46918	chr7	93633694	93622553	TRUE	TRUE	TRUE	Epitope tags_HUVEC, 0	1	-	GNGT1	NM_001329426	0.119752	0	chr7	93535819	93540577	FALSE	FALSE	FALSE	0	1	+	97875	115	3.07898e-06	167	4.66108e-06
BFSP2	NM_003571	0	0	chr3	133118838	133194056	FALSE	FALSE	TRUE	0	1	+	NPHP3	NM_153240	0.493911	0.085636	chr3	132441303	132399452	TRUE	TRUE	TRUE	HMGB1_HUVEC, Epitope tags_HUVEC, CTCF_HUVEC, CTCF_HCFaa, CTCF_HBMEC, RELA_HAEC, RELA_HAEC, 0	1	-	677535	54	2.02505e-13	67	5.43787e-13
BFSP2	NM_003571	0	0	chr3	133118838	133194056	FALSE	FALSE	TRUE	0	1	+	TMEM108	NM_001136469	0	0.299522	chr3	132757131	133116619	FALSE	FALSE	TRUE	RAD21_HUVEC, RAD21_HUVEC, RAD21_HUVEC, RAD21_HUVEC, MAX_HUVEC, CTCF_HUVEC, CTCF_HUVEC, CTCF_HUVEC, CTCF_HUVEC, CTCF_HUVEC, CTCF_HUVEC, CTCF_HUVEC, CTCF_HPAF, CTCF_HPAF, CTCF_HCM, CTCF_HCM, CTCF_HCFaa, CTCF_HBMEC, CTCF_HBMEC, SMC1A_Coronary artery endothelial cells, STAG2_Coronary artery endothelial cells, STAG1_Coronary artery endothelial cells, CTCF_AoAF, 0	1	+	361707	63	6.78554e-09	95	1.88067e-10
BICD1	NM_001003398	10.7156	15.3096	chr12	32260184	32531141	TRUE	TRUE	TRUE	TAL1_Primary endothelial cells, Epitope tags_HUVEC, CTCF_HUVEC, CTCF_HCM, SMC1A_Coronary artery endothelial cells, 0	1	+	DNM1L	NM_001278463	3.59871	2.26548	chr12	32832133	32898584	TRUE	TRUE	TRUE	ETS1_HUVEC, NFATC1_HUVEC, NFATC1_HUVEC, HMGB1_HUVEC, ETS1_HUVEC, ETS1_HUVEC, RELA_HAEC, JUN_HAEC, CEBPD_HAEC, 0	1	+	571949	39	6.32844e-07	32	0.000511037
BIN1	NM_001320634	1.64155	0.404141	chr2	127839641	127805598	TRUE	TRUE	FALSE	TAL1_Primary endothelial cells, TAL1_Primary endothelial cells, 0	1	-	BIN1	NM_001320632	1.64155	0.404141	chr2	127864903	127805598	TRUE	TRUE	TRUE	HMGB1_HUVEC, RELA_HAEC, STAG2_Coronary artery endothelial cells, 0	1	-	25262	296	2.87406e-10	270	0.000176271
BIN1	NM_001320632	1.64155	0.404141	chr2	127864903	127805598	TRUE	TRUE	TRUE	HMGB1_HUVEC, RELA_HAEC, STAG2_Coronary artery endothelial cells, 0	1	-	BIN1	NM_001320634	1.64155	0.404141	chr2	127839641	127805598	TRUE	TRUE	FALSE	TAL1_Primary endothelial cells, TAL1_Primary endothelial cells, 0	1	-	25262	296	2.87406e-10	270	0.000176271
BIRC2	NM_001166	1.20231	2.20091	chr11	102217912	102249401	TRUE	TRUE	TRUE	RELA_HUVEC, RELA_HUVEC, NFATC1_HUVEC, NFATC1_HUVEC, RELA_HUVEC, FOS_HUVEC, JUN_HUVEC, RELA_HUVEC, Epitope tags_HUVEC, CTCF_HUVEC, CTCF_HUVEC, FOS_HUVEC, CTCF_HUVEC, CTCF_HUVEC, CTCF_HPAF, CTCF_HPAF, CTCF_HCM, CTCF_HCM, CTCF_HCFaa, CTCF_HBMEC, CTCF_HBMEC, ERG_HAEC, RELA_HAEC, RELA_HAEC, RELA_HAEC, RELA_HAEC, RELA_HAEC, JUN_HAEC, JUN_HAEC, JUND_Coronary artery smooth muscle, JUN_Coronary artery smo…	1	+	MMP27	NM_022122	0	0	chr11	102576468	102562414	FALSE	FALSE	FALSE	0	1	-	358556	63	2.89344e-08	55	0.000756858
BIRC2	NM_001166	1.20231	2.20091	chr11	102217912	102249401	TRUE	TRUE	TRUE	RELA_HUVEC, RELA_HUVEC, NFATC1_HUVEC, NFATC1_HUVEC, RELA_HUVEC, FOS_HUVEC, JUN_HUVEC, RELA_HUVEC, Epitope tags_HUVEC, CTCF_HUVEC, CTCF_HUVEC, FOS_HUVEC, CTCF_HUVEC, CTCF_HUVEC, CTCF_HPAF, CTCF_HPAF, CTCF_HCM, CTCF_HCM, CTCF_HCFaa, CTCF_HBMEC, CTCF_HBMEC, ERG_HAEC, RELA_HAEC, RELA_HAEC, RELA_HAEC, RELA_HAEC, RELA_HAEC, JUN_HAEC, JUN_HAEC, JUND_Coronary artery smooth muscle, JUN_Coronary artery smo…	1	+	MMP20	NM_004771	0	0	chr11	102496063	102447565	FALSE	FALSE	FALSE	0	1	-	278151	82	1.34168e-09	88	1.29005e-06
BLCAP	NM_001317075	32.1223	2.6484	chr20	36148991	36145818	FALSE	FALSE	TRUE	TAL1_Primary endothelial cells, TAL1_Primary endothelial cells, Epitope tags_HUVEC, 0	1	-	GHRH	NM_001184731	0	0	chr20	35885311	35879489	FALSE	FALSE	FALSE	0	1	-	263680	66	1.65373e-06	64	0.000634835
BLM	NM_000057	0.180457	0	chr15	91260557	91358692	TRUE	TRUE	TRUE	E2F1_Wharton Jelly, E2F1_Wharton Jelly, NFATC1_HUVEC, MAX_HUVEC, Epitope tags_HUVEC, CTCF_HCFaa, CTCF_HBMEC, CTCF_AoAF, 0	1	+	rs2521501	n/a	NA	NA	chr15	91437387	91437388	FALSE	FALSE	TRUE	0	2	+	176830	87	3.64722e-07	86	0.000548629
BLOC1S1	NM_001487	4.50564	2.01559	chr12	56109817	56113491	TRUE	TRUE	TRUE	MAX_HUVEC, Epitope tags_HUVEC, RELA_HAEC, JUND_Coronary artery smooth muscle, 0	1	+	METTL7B	NM_152637	0.849753	0	chr12	56075329	56078394	FALSE	FALSE	TRUE	CTCF_HUVEC, CTCF_HPAF, CTCF_HPAF, CTCF_HCFaa, CTCF_HBMEC, CTCF_AoAF, 0	1	+	34488	186	0.000149676	263	0.000268944
BLOC1S1	NM_001487	4.50564	2.01559	chr12	56109817	56113491	TRUE	TRUE	TRUE	MAX_HUVEC, Epitope tags_HUVEC, RELA_HAEC, JUND_Coronary artery smooth muscle, 0	1	+	ITGA7	NM_001144996	0.658768	0.715222	chr12	56101686	56078353	FALSE	FALSE	FALSE	0	1	-	8131	276	0	319	0
BLOC1S1	NM_001487	4.50564	2.01559	chr12	56109817	56113491	TRUE	TRUE	TRUE	MAX_HUVEC, Epitope tags_HUVEC, RELA_HAEC, JUND_Coronary artery smooth muscle, 0	1	+	ITGA7	NM_001144997	0.658768	0.715222	chr12	56106089	56078353	TRUE	TRUE	FALSE	JUND_Coronary artery smooth muscle, JUN_Coronary artery smooth muscle, 0	1	-	3728	342	0	421	0
BLOC1S1	NM_001487	4.50564	2.01559	chr12	56109817	56113491	TRUE	TRUE	TRUE	MAX_HUVEC, Epitope tags_HUVEC, RELA_HAEC, JUND_Coronary artery smooth muscle, 0	1	+	RDH5	NM_001199771	0	0	chr12	56114150	56118526	TRUE	TRUE	TRUE	TAL1_Primary endothelial cells, TAL1_Primary endothelial cells, RAD21_HUVEC, RAD21_HUVEC, RAD21_HUVEC, RAD21_HUVEC, CTCF_HUVEC, CTCF_HUVEC, CTCF_HUVEC, CTCF_HUVEC, CTCF_HUVEC, CTCF_HPAF, CTCF_HPAF, CTCF_HCM, CTCF_HCFaa, CTCF_HBMEC, JUN_HAEC, JUN_HAEC, JUND_Coronary artery smooth muscle, SMC1A_Coronary artery endothelial cells, STAG2_Coronary artery endothelial cells, STAG1_Coronary artery endothe…	1	+	4333	251	0	319	0
BLOC1S2	NM_001001342	2.77582	1.2595	chr10	102046469	102033034	TRUE	TRUE	TRUE	NFATC1_HUVEC, NFATC1_HUVEC, 0	1	-	HIF1AN	NM_017902	2.517	2.30583	chr10	102295640	102313681	TRUE	TRUE	TRUE	CTCF_HUVEC, Epitope tags_HUVEC, CTCF_HUVEC, CTCF_HUVEC, CTCF_HUVEC, CTCF_HUVEC, CTCF_HUVEC, CTCF_HUVEC, CTCF_HPAF, CTCF_HPAF, CTCF_HCM, CTCF_HCM, CTCF_HCFaa, CTCF_HBMEC, CTCF_HBMEC, RELA_HAEC, ERG_HAEC, CTCF_AoAF, CTCF_AoAF, 0	1	+	249171	61	5.52864e-05	96	1.69755e-06
BLOC1S4	NM_018366	0.456913	1.48988	chr4	6717841	6719387	TRUE	TRUE	TRUE	HMGB1_HUVEC, Epitope tags_HUVEC, 0	1	+	TBC1D14	NM_001113361	4.93757	4.61841	chr4	6911170	7034845	TRUE	TRUE	TRUE	TAL1_Primary endothelial cells, TAL1_Primary endothelial cells, HMGB1_HUVEC, CTCF_HUVEC, CTCF_HUVEC, CTCF_HPAF, CTCF_HPAF, CTCF_HCM, CTCF_HCFaa, CTCF_HBMEC, SMC1A_Coronary artery endothelial cells, STAG1_Coronary artery endothelial cells, 0	1	+	193329	96	2.53749e-06	103	8.79727e-06
BLOC1S5	NM_001199322	0.567992	0.702388	chr6	8064647	8013799	TRUE	TRUE	TRUE	ELK3_HUVEC, ETS1_HUVEC, ETS1_HUVEC, ETS1_HUVEC, ETS1_HUVEC, ETS1_HUVEC, ETS1_HUVEC, ETS1_HUVEC, ETS1_HUVEC, ETS1_HUVEC, Epitope tags_HUVEC, NFE2L2_HAEC, RELA_HAEC, RELA_HAEC, RELA_HAEC, JUN_HAEC, 0	1	-	rs3798713	n/a	NA	NA	chr6	11008621	11008622	TRUE	TRUE	TRUE	JUN_HAEC, JUN_HAEC, 0	2	+	2943974	12	0.000211948	13	5.17054e-06
BLZF1	NM_001320972	1.53673	1.25682	chr1	169337116	169346621	TRUE	TRUE	TRUE	MAX_HUVEC, Epitope tags_HUVEC, TCF21_Coronary artery smooth muscle, 0	1	+	RP5-968D22.1	ENST00000441851.1	0	0	chr1	168391894	168370066	FALSE	FALSE	FALSE	0	1	-	945222	34	1.47976e-06	41	6.07511e-08
BLZF1	NM_001320972	1.53673	1.25682	chr1	169337116	169346621	TRUE	TRUE	TRUE	MAX_HUVEC, Epitope tags_HUVEC, TCF21_Coronary artery smooth muscle, 0	1	+	RP5-968D22.3	ENST00000422253.1	0	0	chr1	168464882	168433451	FALSE	TRUE	TRUE	TCF21_Coronary artery smooth muscle, TCF21_Coronary artery smooth muscle, 0	1	-	872234	26	1.04978e-05	32	7.69391e-06
BMP10	NM_014482	0	0	chr2	69098649	69088047	FALSE	FALSE	TRUE	FOS_HUVEC, JUN_HUVEC, FOS_HUVEC, JUNB_HAEC, JUN_HAEC, JUN_HAEC, 0	1	-	ARHGAP25	NM_001007231	0	0	chr2	68961912	69053957	FALSE	FALSE	FALSE	0	1	+	136737	95	3.59411e-06	103	0.000413363
BMP2	NM_001200	13.5886	10.8729	chr20	6748744	6760925	TRUE	TRUE	TRUE	HMGB1_HUVEC, RELA_HAEC, RELA_HAEC, RELA_HAEC, STAG2_Coronary artery endothelial cells, 0	1	+	RP11-19D2.2	ENST00000569178.1	NA	NA	chr20	7288079	7282702	FALSE	FALSE	TRUE	0	1	-	539335	52	4.08622e-10	75	7.12663e-12
BMP2	NM_001200	13.5886	10.8729	chr20	6748744	6760925	TRUE	TRUE	TRUE	HMGB1_HUVEC, RELA_HAEC, RELA_HAEC, RELA_HAEC, STAG2_Coronary artery endothelial cells, 0	1	+	HAO1	NM_017545	0	0	chr20	7921093	7863630	FALSE	FALSE	FALSE	TAL1_Primary endothelial cells, TAL1_Primary endothelial cells, 0	1	-	1172349	37	1.80045e-12	52	0
BMP2K	NM_017593	7.37127	3.30006	chr4	79697531	79800594	TRUE	TRUE	TRUE	HMGB1_HUVEC, FOS_HUVEC, MAX_HUVEC, Epitope tags_HUVEC, JUN_HAEC, JUND_Coronary artery smooth muscle, 0	1	+	LINC01094	ENST00000504675.5	0.108514	0.288244	chr4	79567339	79603546	TRUE	TRUE	TRUE	RAD21_HUVEC, RAD21_HUVEC, FOS_HUVEC, JUN_HUVEC, CTCF_HUVEC, CTCF_HUVEC, CTCF_HUVEC, FOS_HUVEC, CTCF_HUVEC, CTCF_HUVEC, CTCF_HUVEC, CTCF_HUVEC, CTCF_HPAF, CTCF_HPAF, CTCF_HCM, CTCF_HCM, CTCF_HCFaa, CTCF_HBMEC, CTCF_HBMEC, RELA_HAEC, RELA_HAEC, RELA_HAEC, RELA_HAEC, JUN_HAEC, JUN_HAEC, SMC1A_Coronary artery endothelial cells, STAG2_Coronary artery endothelial cells, STAG1_Coronary artery endothelia…	1	+	130192	194	0	155	5.14691e-08
BMP3	NM_001201	0	0	chr4	81952118	81978779	FALSE	FALSE	TRUE	0	1	+	PAQR3	NM_001040202	4.63249	2.13438	chr4	79860582	79839093	TRUE	TRUE	TRUE	HMGB1_HUVEC, JUN_HAEC, JUND_Coronary artery smooth muscle, JUN_Coronary artery smooth muscle, 0	1	-	2091536	16	2.68999e-06	19	7.65096e-05
BMP6	NM_001718	6.47545	6.19534	chr6	7726331	7881961	TRUE	TRUE	TRUE	NFATC1_HUVEC, RELA_HAEC, RELA_HAEC, RELA_HAEC, 0	1	+	rs9328448	n/a	NA	NA	chr6	8001116	8001117	TRUE	TRUE	TRUE	TAL1_Primary endothelial cells, TAL1_Primary endothelial cells, RELA_HUVEC, RELA_HUVEC, BRD4_HUVEC, BRD4_HUVEC, FOS_HUVEC, GATA2_HUVEC, JUN_HUVEC, EP300_HUVEC, FOS_HUVEC, GATA2_HUVEC, GATA2_HUVEC, JUN_HAEC, JUN_HAEC, EP300_Endothelial Cells, EP300_Cardiac progenitor cells, 0	2	+	274785	102	1.80966e-14	94	1.97416e-07
BMP6	NM_001718	6.47545	6.19534	chr6	7726331	7881961	TRUE	TRUE	TRUE	NFATC1_HUVEC, RELA_HAEC, RELA_HAEC, RELA_HAEC, 0	1	+	rs72820105	n/a	NA	NA	chr6	8059596	8059597	FALSE	FALSE	TRUE	CTCF_HUVEC, CTCF_HUVEC, CTCF_HPAF, STAG1_Coronary artery endothelial cells, 0	2	+	333265	60	2.40431e-07	74	3.61804e-06
BMP6	NM_001718	6.47545	6.19534	chr6	7726331	7881961	TRUE	TRUE	TRUE	NFATC1_HUVEC, RELA_HAEC, RELA_HAEC, RELA_HAEC, 0	1	+	TXNDC5	NM_001145549	1.23155	0.947146	chr6	7911047	7881746	TRUE	TRUE	TRUE	TAL1_Primary endothelial cells, TAL1_Primary endothelial cells, HMGB1_HUVEC, Epitope tags_HUVEC, 0	1	-	184716	101	2.90421e-10	93	5.28342e-05
BMP7	NM_001719	0	0	chr20	55841707	55743808	FALSE	FALSE	FALSE	0	1	-	SPO11	NM_012444	0	0	chr20	55904830	55919049	FALSE	FALSE	FALSE	0	1	+	63123	97	0.000988812	147	0.000802872
BMPR1B	NM_001203	0.292843	0	chr4	95679127	96079601	TRUE	TRUE	TRUE	HMGB1_HUVEC, 0	1	+	BMPR1B	NM_001256793	0.292843	0	chr4	95972829	96079601	FALSE	FALSE	TRUE	0	1	+	293702	87	1.32044e-07	119	2.04436e-12
BMPR1B	NM_001256793	0.292843	0	chr4	95972829	96079601	FALSE	FALSE	TRUE	0	1	+	BMPR1B	NM_001203	0.292843	0	chr4	95679127	96079601	TRUE	TRUE	TRUE	HMGB1_HUVEC, 0	1	+	293702	87	1.32044e-07	119	2.04436e-12
BMT2	NM_152556	0.798903	1.12412	chr7	112579932	112459201	TRUE	TRUE	TRUE	TCF21_Coronary artery smooth muscle, TCF21_Coronary artery smooth muscle, 0	1	-	DNAJB9	NM_012328	0.348368	0.690635	chr7	108210188	108215294	TRUE	TRUE	TRUE	NFATC1_HUVEC, NFATC1_HUVEC, MAX_HUVEC, Epitope tags_HUVEC, NFE2L2_HAEC, NFE2L2_HAEC, RELA_HAEC, RELA_HAEC, JUN_HAEC, 0	1	+	4369744	12	6.89056e-08	18	0
BNIPL	NM_001159642	0	0	chr1	151009028	151020076	FALSE	FALSE	FALSE	0	1	+	C1orf56	NM_017860	3.98182	4.85071	chr1	151020215	151023272	TRUE	TRUE	TRUE	CTCF_HUVEC, CTCF_HUVEC, CTCF_HUVEC, CTCF_HUVEC, CTCF_HUVEC, CTCF_HPAF, CTCF_HPAF, CTCF_HCM, CTCF_HCFaa, CTCF_HBMEC, 0	1	+	11187	351	0	417	0
BOD1	NM_001159651	3.6099	2.66711	chr5	173043666	173034147	TRUE	TRUE	TRUE	ETS1_HUVEC, ETS1_HUVEC, ETS1_HUVEC, ETS1_HUVEC, HMGB2_HUVEC, HMGB1_HUVEC, ETS1_HUVEC, ETS1_HUVEC, ETS1_HUVEC, ETS1_HUVEC, ETS1_HUVEC, ETS1_HUVEC, ETS1_HUVEC, ETS1_HUVEC, ETS1_HUVEC, MAX_HUVEC, MYC_HUVEC, CTCF_HUVEC, CTCF_HUVEC, CTCF_HUVEC, MYC_HUVEC, CTCF_HUVEC, CTCF_HUVEC, CTCF_HUVEC, CTCF_HPAF, CTCF_HPAF, CTCF_HCM, CTCF_HCFaa, CTCF_HBMEC, CTCF_HBMEC, RELA_HAEC, CTCF_AoAF, 0	1	-	NSG2	NM_015980	NA	NA	chr5	173472606	173536182	FALSE	FALSE	TRUE	CTCF_HPAF, CTCF_HPAF, CTCF_HCM, CTCF_HCM, CTCF_HCFaa, CTCF_HBMEC, 0	1	+	428940	51	3.0762e-07	50	0.000117548
BOD1	NM_001159651	3.6099	2.66711	chr5	173043666	173034147	TRUE	TRUE	TRUE	ETS1_HUVEC, ETS1_HUVEC, ETS1_HUVEC, ETS1_HUVEC, HMGB2_HUVEC, HMGB1_HUVEC, ETS1_HUVEC, ETS1_HUVEC, ETS1_HUVEC, ETS1_HUVEC, ETS1_HUVEC, ETS1_HUVEC, ETS1_HUVEC, ETS1_HUVEC, ETS1_HUVEC, MAX_HUVEC, MYC_HUVEC, CTCF_HUVEC, CTCF_HUVEC, CTCF_HUVEC, MYC_HUVEC, CTCF_HUVEC, CTCF_HUVEC, CTCF_HUVEC, CTCF_HPAF, CTCF_HPAF, CTCF_HCM, CTCF_HCFaa, CTCF_HBMEC, CTCF_HBMEC, RELA_HAEC, CTCF_AoAF, 0	1	-	CPEB4	NM_001308189	6.22832	4.20927	chr5	173315330	173387994	TRUE	TRUE	TRUE	ETS1_HUVEC, NFATC1_HUVEC, ETS1_HUVEC, ETS1_HUVEC, RELA_HAEC, TCF21_Coronary artery smooth muscle, 0	1	+	271664	141	0	80	1.28414e-05
BOD1	NM_001159651	3.6099	2.66711	chr5	173043666	173034147	TRUE	TRUE	TRUE	ETS1_HUVEC, ETS1_HUVEC, ETS1_HUVEC, ETS1_HUVEC, HMGB2_HUVEC, HMGB1_HUVEC, ETS1_HUVEC, ETS1_HUVEC, ETS1_HUVEC, ETS1_HUVEC, ETS1_HUVEC, ETS1_HUVEC, ETS1_HUVEC, ETS1_HUVEC, ETS1_HUVEC, MAX_HUVEC, MYC_HUVEC, CTCF_HUVEC, CTCF_HUVEC, CTCF_HUVEC, MYC_HUVEC, CTCF_HUVEC, CTCF_HUVEC, CTCF_HUVEC, CTCF_HPAF, CTCF_HPAF, CTCF_HCM, CTCF_HCFaa, CTCF_HBMEC, CTCF_HBMEC, RELA_HAEC, CTCF_AoAF, 0	1	-	MSX2	NM_002449	1.59517	7.2576	chr5	174151574	174157902	TRUE	TRUE	TRUE	0	1	+	1107908	18	0.000473996	22	0.000902164
BOD1	NM_001159651	3.6099	2.66711	chr5	173043666	173034147	TRUE	TRUE	TRUE	ETS1_HUVEC, ETS1_HUVEC, ETS1_HUVEC, ETS1_HUVEC, HMGB2_HUVEC, HMGB1_HUVEC, ETS1_HUVEC, ETS1_HUVEC, ETS1_HUVEC, ETS1_HUVEC, ETS1_HUVEC, ETS1_HUVEC, ETS1_HUVEC, ETS1_HUVEC, ETS1_HUVEC, MAX_HUVEC, MYC_HUVEC, CTCF_HUVEC, CTCF_HUVEC, CTCF_HUVEC, MYC_HUVEC, CTCF_HUVEC, CTCF_HUVEC, CTCF_HUVEC, CTCF_HPAF, CTCF_HPAF, CTCF_HCM, CTCF_HCFaa, CTCF_HBMEC, CTCF_HBMEC, RELA_HAEC, CTCF_AoAF, 0	1	-	C5orf47	NM_001144954	0	0	chr5	173416161	173433143	FALSE	FALSE	FALSE	0	1	+	372495	44	8.69733e-05	60	0.000104633
BOD1L2	NM_001257964	0	0	chr18	54814292	54817639	FALSE	FALSE	FALSE	0	1	+	rs1557351	n/a	NA	NA	chr18	54752313	54752314	FALSE	FALSE	FALSE	0	2	+	61979	103	0.0004313	149	0.000668736
BOLA3	NM_001035505	0	0	chr2	74375039	74362527	TRUE	TRUE	TRUE	HMGB1_HUVEC, CTCF_HUVEC, CTCF_HUVEC, CTCF_HUVEC, CTCF_HCM, SMC1A_Coronary artery endothelial cells, STAG1_Coronary artery endothelial cells, 0	1	-	DGUOK	NM_001318859	14.9878	11.0352	chr2	74153952	74186088	TRUE	TRUE	TRUE	ELK3_HUVEC, NFATC1_HUVEC, NFATC1_HUVEC, Epitope tags_HUVEC, NFE2L2_HAEC, NFE2L2_HAEC, RELA_HAEC, JUN_HAEC, JUN_HAEC, ERG_HAEC, 0	1	+	221087	90	1.08114e-08	93	1.94563e-05
BOLA3	NM_001035505	0	0	chr2	74375039	74362527	TRUE	TRUE	TRUE	HMGB1_HUVEC, CTCF_HUVEC, CTCF_HUVEC, CTCF_HUVEC, CTCF_HCM, SMC1A_Coronary artery endothelial cells, STAG1_Coronary artery endothelial cells, 0	1	-	STAMBP	NM_201647	3.64581	2.33844	chr2	74056042	74094295	TRUE	TRUE	TRUE	ELK3_HUVEC, CTCF_HUVEC, Epitope tags_HUVEC, CTCF_HUVEC, CTCF_HPAF, CTCF_HPAF, 0	1	+	318997	56	5.76693e-06	75	7.98611e-06
BPIFC	NM_174932	0	0	chr22	32853373	32809833	FALSE	FALSE	FALSE	0	1	-	SYN3	NM_003490	0.450668	0	chr22	33402806	32908539	FALSE	FALSE	TRUE	0	1	-	549433	28	0.00069511	52	4.28115e-07
BPNT1	NM_001286149	0.299749	0.234067	chr1	220263195	220230823	TRUE	TRUE	TRUE	0	1	-	MIA3	NM_001324062	1.5224	9.28461	chr1	222791443	222841354	TRUE	TRUE	TRUE	HMGB1_HUVEC, JUN_HAEC, 0	1	+	2528248	16	2.30401e-05	13	0.00031266
BRAF	NM_004333	2.71461	1.88367	chr7	140624564	140433812	TRUE	TRUE	TRUE	HMGB1_HUVEC, JUN_HUVEC, CTCF_HUVEC, CTCF_HUVEC, CTCF_HPAF, CTCF_HPAF, CTCF_HCM, CTCF_HCFaa, CTCF_HBMEC, CTCF_HBMEC, RELA_HAEC, RELA_HAEC, RELA_HAEC, JUND_Coronary artery smooth muscle, JUN_Coronary artery smooth muscle, CTCF_AoAF, 0	1	-	AGK	NM_018238	4.61728	3.19042	chr7	141251077	141354209	TRUE	TRUE	TRUE	ETS1_HUVEC, ETS1_HUVEC, ETS1_HUVEC, 0	1	+	626513	33	6.89839e-05	59	2.49089e-10
BRAF	NM_004333	2.71461	1.88367	chr7	140624564	140433812	TRUE	TRUE	TRUE	HMGB1_HUVEC, JUN_HUVEC, CTCF_HUVEC, CTCF_HUVEC, CTCF_HPAF, CTCF_HPAF, CTCF_HCM, CTCF_HCFaa, CTCF_HBMEC, CTCF_HBMEC, RELA_HAEC, RELA_HAEC, RELA_HAEC, JUND_Coronary artery smooth muscle, JUN_Coronary artery smooth muscle, CTCF_AoAF, 0	1	-	KIAA1147	NM_001080392	1.32859	1.13282	chr7	141401953	141356527	TRUE	TRUE	TRUE	HMGB1_HUVEC, RELA_HAEC, 0	1	-	777389	41	3.4877e-09	46	9.11079e-08
BRCA2	NM_000059	0.429596	0.192104	chr13	32889616	32973809	TRUE	TRUE	TRUE	MAX_HUVEC, RELA_HAEC, 0	1	+	rs1801406	n/a	NA	NA	chr13	32911887	32911888	FALSE	FALSE	FALSE	0	2	+	22271	253	1.06212e-07	319	6.55638e-06
BRCA2	NM_000059	0.429596	0.192104	chr13	32889616	32973809	TRUE	TRUE	TRUE	MAX_HUVEC, RELA_HAEC, 0	1	+	STARD13	NM_178007	1.95493	0.980191	chr13	33760216	33677271	FALSE	TRUE	TRUE	TAL1_Primary endothelial cells, TAL1_Primary endothelial cells, JUN_HUVEC, Epitope tags_HUVEC, Epitope tags_HUVEC, JUN_HAEC, EP300_Cardiac progenitor cells, 0	1	-	870600	25	2.44024e-05	26	0.00035822
BRCA2	NM_000059	0.429596	0.192104	chr13	32889616	32973809	TRUE	TRUE	TRUE	MAX_HUVEC, RELA_HAEC, 0	1	+	N4BP2L2	NM_001320836	1.91339	0.31055	chr13	33113022	33006624	TRUE	TRUE	TRUE	ETS1_HUVEC, ETS1_HUVEC, ETS1_HUVEC, ETS1_HUVEC, ETS1_HUVEC, ETS1_HUVEC, ETS1_HUVEC, ETS1_HUVEC, ETS1_HUVEC, CTCF_HUVEC, CTCF_HUVEC, CTCF_HPAF, CTCF_HPAF, CTCF_HCM, RELA_HAEC, 0	1	-	223406	112	4.63074e-13	88	5.80567e-05
BRCA2	NM_000059	0.429596	0.192104	chr13	32889616	32973809	TRUE	TRUE	TRUE	MAX_HUVEC, RELA_HAEC, 0	1	+	FRY	NM_023037	0.311025	0.507782	chr13	32605436	32870776	TRUE	TRUE	TRUE	0	1	+	284180	140	0	177	0
BRD7	NM_001173984	1.42837	0.301194	chr16	50402845	50352928	TRUE	TRUE	TRUE	HMGB1_HUVEC, CTCF_HUVEC, CTCF_HBMEC, CTCF_AoAF, 0	1	-	RP11-327F22.5	ENST00000565327.1	NA	NA	chr16	50840578	50841540	FALSE	FALSE	TRUE	RAD21_HUVEC, RAD21_HUVEC, CTCF_HUVEC, CTCF_HUVEC, CTCF_HUVEC, CTCF_HUVEC, CTCF_HUVEC, CTCF_HUVEC, CTCF_HUVEC, CTCF_HPAF, CTCF_HPAF, CTCF_HCM, CTCF_HCM, CTCF_HCFaa, CTCF_HBMEC, CTCF_HBMEC, SMC1A_Coronary artery endothelial cells, STAG2_Coronary artery endothelial cells, STAG1_Coronary artery endothelial cells, CTCF_AoAF, CTCF_AoAF, 0	1	+	437733	48	5.17953e-07	67	3.40333e-07
BRD7	NM_001173984	1.42837	0.301194	chr16	50402845	50352928	TRUE	TRUE	TRUE	HMGB1_HUVEC, CTCF_HUVEC, CTCF_HBMEC, CTCF_AoAF, 0	1	-	CNEP1R1	NM_001281789	3.44029	0.681384	chr16	50059116	50070999	TRUE	TRUE	TRUE	RAD21_HUVEC, CTCF_HUVEC, CTCF_HUVEC, CTCF_HUVEC, CTCF_HUVEC, CTCF_HUVEC, CTCF_HUVEC, CTCF_HUVEC, CTCF_HPAF, CTCF_HPAF, CTCF_HCM, CTCF_HCM, CTCF_HCFaa, CTCF_HBMEC, CTCF_HBMEC, SMC1A_Coronary artery endothelial cells, STAG2_Coronary artery endothelial cells, STAG1_Coronary artery endothelial cells, CTCF_AoAF, CTCF_AoAF, 0	1	+	343729	74	6.71083e-10	117	1.27565e-13
BRDT	NM_001242805	0	0	chr1	92414927	92479985	FALSE	FALSE	FALSE	0	1	+	PRPF38B	NM_001349757	1.92752	1.46592	chr1	109234931	109245552	TRUE	TRUE	TRUE	NFATC1_HUVEC, NFATC1_HUVEC, GATA2_HUVEC, Epitope tags_HUVEC, GATA2_HUVEC, CTCF_HPAF, CTCF_HBMEC, 0	1	+	16820004	8	0.000466744	6	0.000584146
BRDT	NM_001242805	0	0	chr1	92414927	92479985	FALSE	FALSE	FALSE	0	1	+	CDC7	NM_001134419	0.394078	0.314949	chr1	91966403	91991321	TRUE	TRUE	TRUE	E2F1_Wharton Jelly, E2F1_Wharton Jelly, CTCF_HUVEC, Epitope tags_HUVEC, CTCF_HUVEC, CTCF_HUVEC, CTCF_HUVEC, CTCF_HUVEC, CTCF_HPAF, CTCF_HCM, CTCF_HBMEC, CEBPD_HAEC, SMC1A_Coronary artery endothelial cells, 0	1	+	448524	105	0	105	0
BRDT	NM_001242805	0	0	chr1	92414927	92479985	FALSE	FALSE	FALSE	0	1	+	HFM1	NM_001017975	0	0	chr1	91870426	91726322	FALSE	FALSE	TRUE	0	1	-	544501	30	0.000252283	35	0.000999866
BRINP1	NM_014618	0	0	chr9	122131739	121928907	FALSE	FALSE	TRUE	0	1	-	RP11-388N2.1	ENST00000436524.1	0	0	chr9	120228538	120224571	FALSE	FALSE	FALSE	0	1	-	1903201	18	2.37258e-07	34	0
BSCL2	NM_001130702	9.44157	17.2792	chr11	62473787	62457733	TRUE	TRUE	TRUE	NFE2L2_HAEC, RELA_HAEC, RELA_HAEC, RELA_HAEC, RELA_HAEC, JUN_HAEC, 0	1	-	BSCL2	NM_001122955	9.44157	17.2792	chr11	62475179	62457733	TRUE	TRUE	TRUE	ETS1_HUVEC, ETS1_HUVEC, ETS1_HUVEC, NFE2L2_HAEC, RELA_HAEC, RELA_HAEC, RELA_HAEC, RELA_HAEC, JUN_HAEC, 0	1	-	1392	411	0	437	0
BSCL2	NM_001122955	9.44157	17.2792	chr11	62475179	62457733	TRUE	TRUE	TRUE	ETS1_HUVEC, ETS1_HUVEC, ETS1_HUVEC, NFE2L2_HAEC, RELA_HAEC, RELA_HAEC, RELA_HAEC, RELA_HAEC, JUN_HAEC, 0	1	-	BSCL2	NM_001130702	9.44157	17.2792	chr11	62473787	62457733	TRUE	TRUE	TRUE	NFE2L2_HAEC, RELA_HAEC, RELA_HAEC, RELA_HAEC, RELA_HAEC, JUN_HAEC, 0	1	-	1392	411	0	437	0
BSPRY	NM_001317943	0	0	chr9	116111811	116133513	FALSE	FALSE	FALSE	EZH2_HUVEC, 0	1	+	WDR31	NM_001006615	0.312214	0.622809	chr9	116102620	116075501	TRUE	TRUE	TRUE	0	1	-	9191	283	0	429	0
BTBD18	NM_001145101	0.117635	0	chr11	57519253	57510985	FALSE	FALSE	TRUE	RAD21_HUVEC, CTCF_HUVEC, CTCF_HUVEC, CTCF_HUVEC, CTCF_HPAF, CTCF_HPAF, CTCF_HCM, CTCF_HCFaa, CTCF_HBMEC, SMC1A_Coronary artery endothelial cells, STAG1_Coronary artery endothelial cells, 0	1	-	OR5B21	NM_001005218	0.121716	0	chr11	58275578	58274648	FALSE	FALSE	FALSE	0	1	-	756325	24	0.000788846	42	1.67648e-06
BTBD18	NM_001145101	0.117635	0	chr11	57519253	57510985	FALSE	FALSE	TRUE	RAD21_HUVEC, CTCF_HUVEC, CTCF_HUVEC, CTCF_HUVEC, CTCF_HPAF, CTCF_HPAF, CTCF_HCM, CTCF_HCFaa, CTCF_HBMEC, SMC1A_Coronary artery endothelial cells, STAG1_Coronary artery endothelial cells, 0	1	-	CNTF	NM_000614	0	0	chr11	58390145	58393205	FALSE	FALSE	FALSE	0	1	+	870892	20	0.000975773	27	0.000200176
BTBD8	NM_183242	0.267865	0	chr1	92545861	92613401	TRUE	TRUE	TRUE	0	1	+	CDC7	NM_001134419	0.394078	0.314949	chr1	91966403	91991321	TRUE	TRUE	TRUE	E2F1_Wharton Jelly, E2F1_Wharton Jelly, CTCF_HUVEC, Epitope tags_HUVEC, CTCF_HUVEC, CTCF_HUVEC, CTCF_HUVEC, CTCF_HUVEC, CTCF_HPAF, CTCF_HCM, CTCF_HBMEC, CEBPD_HAEC, SMC1A_Coronary artery endothelial cells, 0	1	+	579458	46	2.5223e-09	47	1.24527e-07
BTD	NM_001281723	3.43489	0.124837	chr3	15642858	15689141	TRUE	TRUE	TRUE	Epitope tags_HUVEC, CTCF_HBMEC, 0	1	+	rs7651039	n/a	NA	NA	chr3	15648003	15648004	TRUE	TRUE	TRUE	0	2	+	5145	228	0	278	0
BTNL8	NM_001040462	0	0	chr5	180326076	180377906	FALSE	FALSE	FALSE	0	1	+	BTNL9	NM_001308245	0	0	chr5	180467224	180484169	FALSE	FALSE	TRUE	0	1	+	141148	82	1.37442e-05	148	4.73048e-09
BTNL9	NM_001308245	0	0	chr5	180467224	180484169	FALSE	FALSE	TRUE	0	1	+	OR2Y1	NM_001001657	0	0	chr5	180167058	180166122	FALSE	FALSE	FALSE	0	1	-	300166	52	2.92653e-05	76	5.88034e-06
BTNL9	NM_001308245	0	0	chr5	180467224	180484169	FALSE	FALSE	TRUE	0	1	+	BTNL8	NM_001040462	0	0	chr5	180326076	180377906	FALSE	FALSE	FALSE	0	1	+	141148	82	1.37442e-05	148	4.73048e-09
BUB1B-PAK6	NM_001128628	0	0	chr15	40509628	40569688	FALSE	FALSE	TRUE	RAD21_HUVEC, RAD21_HUVEC, RAD21_HUVEC, CTCF_HUVEC, CTCF_HUVEC, CTCF_HUVEC, CTCF_HUVEC, CTCF_HUVEC, CTCF_HPAF, CTCF_HPAF, CTCF_HCM, CTCF_HCM, CTCF_HCFaa, CTCF_HBMEC, CTCF_HBMEC, SMC1A_Coronary artery endothelial cells, STAG2_Coronary artery endothelial cells, STAG1_Coronary artery endothelial cells, CTCF_AoAF, 0	1	+	PLCB2	NM_001284297	0.694106	0.176826	chr15	40600174	40580097	FALSE	FALSE	FALSE	0	1	-	90546	105	1.22528e-10	135	0.000332022
BUD13	NM_001159736	18.2387	14.5732	chr11	116643714	116618885	TRUE	TRUE	TRUE	Epitope tags_HUVEC, 0	1	-	rs12269901	n/a	NA	NA	chr11	116973928	116973929	FALSE	FALSE	FALSE	0	2	+	330214	63	5.11233e-08	68	2.4014e-05
BUD13	NM_001159736	18.2387	14.5732	chr11	116643714	116618885	TRUE	TRUE	TRUE	Epitope tags_HUVEC, 0	1	-	rs964184	n/a	NA	NA	chr11	116648916	116648917	FALSE	FALSE	FALSE	0	2	+	5202	358	0	381	0
BUD13	NM_001159736	18.2387	14.5732	chr11	116643714	116618885	TRUE	TRUE	TRUE	Epitope tags_HUVEC, 0	1	-	PAFAH1B2	NM_001309431	13.647	12.8251	chr11	117014999	117041761	TRUE	TRUE	TRUE	NFATC1_HUVEC, NFATC1_HUVEC, FOS_HUVEC, Epitope tags_HUVEC, FOS_HUVEC, JUN_HAEC, JUN_HAEC, JUND_Coronary artery smooth muscle, STAG2_Coronary artery endothelial cells, 0	1	+	371285	74	5.49316e-12	54	0.000538922
BUD13	NM_001159736	18.2387	14.5732	chr11	116643714	116618885	TRUE	TRUE	TRUE	Epitope tags_HUVEC, 0	1	-	SIK3	NM_001281748	8.39449	8.99626	chr11	116969131	116714117	TRUE	TRUE	TRUE	HMGB1_HUVEC, MAX_HUVEC, CTCF_HUVEC, CTCF_HPAF, CTCF_HCM, CTCF_HCFaa, CTCF_HBMEC, CTCF_HBMEC, NFE2L2_HAEC, NFE2L2_HAEC, RELA_HAEC, JUN_HAEC, CTCF_AoAF, 0	1	-	325417	95	0	109	1.87939e-12
BUD13	NM_001159736	18.2387	14.5732	chr11	116643714	116618885	TRUE	TRUE	TRUE	Epitope tags_HUVEC, 0	1	-	PCSK7	NM_004716	5.63831	11.0432	chr11	117103241	117075786	TRUE	TRUE	TRUE	HMGB1_HUVEC, CTCF_HUVEC, CTCF_HUVEC, CTCF_HUVEC, CTCF_HUVEC, CTCF_HUVEC, CTCF_HUVEC, CTCF_HUVEC, CTCF_HPAF, CTCF_HPAF, CTCF_HCM, CTCF_HCM, CTCF_HCFaa, CTCF_HBMEC, CTCF_HBMEC, SMC1A_Coronary artery endothelial cells, CTCF_AoAF, CTCF_AoAF, 0	1	-	459527	47	1.24071e-06	52	1.88631e-05
BUD13	NM_001159736	18.2387	14.5732	chr11	116643714	116618885	TRUE	TRUE	TRUE	Epitope tags_HUVEC, 0	1	-	REXO2	NM_015523	2.9942	2.96501	chr11	114310107	114321000	TRUE	TRUE	TRUE	ETS1_HUVEC, ETS1_HUVEC, NFATC1_HUVEC, ETS1_HUVEC, ETS1_HUVEC, ETS1_HUVEC, ETS1_HUVEC, FOS_HUVEC, MAX_HUVEC, CTCF_HUVEC, CTCF_HPAF, CTCF_HBMEC, 0	1	+	2333607	14	3.76868e-05	26	1.22125e-15
BUD13	NM_001159736	18.2387	14.5732	chr11	116643714	116618885	TRUE	TRUE	TRUE	Epitope tags_HUVEC, 0	1	-	SIDT2	NM_001040455	2.63801	2.79825	chr11	117049938	117068161	TRUE	TRUE	TRUE	RAD21_HUVEC, CTCF_HUVEC, CTCF_HUVEC, CTCF_HUVEC, CTCF_HUVEC, CTCF_HUVEC, CTCF_HUVEC, CTCF_HUVEC, CTCF_HPAF, CTCF_HPAF, CTCF_HCM, CTCF_HCM, CTCF_HCFaa, CTCF_HBMEC, CTCF_HBMEC, RELA_HAEC, JUN_HAEC, SMC1A_Coronary artery endothelial cells, STAG2_Coronary artery endothelial cells, CTCF_AoAF, CTCF_AoAF, 0	1	+	406224	50	1.12872e-06	52	0.00012388
C10orf10	NM_007021	99.0911	91.8229	chr10	45474330	45471708	TRUE	TRUE	TRUE	TAL1_Primary endothelial cells, TAL1_Primary endothelial cells, NFATC1_HUVEC, NFATC1_HUVEC, TCF21_Coronary artery smooth muscle, 0	1	-	NCOA4	NM_001145260	18.6456	16.3939	chr10	51565107	51590734	TRUE	TRUE	TRUE	CTCF_HUVEC, Epitope tags_HUVEC, CTCF_HUVEC, CTCF_HUVEC, CTCF_HUVEC, CTCF_HUVEC, CTCF_HUVEC, CTCF_HPAF, CTCF_HPAF, CTCF_HCM, CTCF_HCM, CTCF_HCFaa, CTCF_HBMEC, CTCF_HBMEC, CTCF_AoAF, 0	1	+	6090777	14	8.92399e-09	13	3.33778e-10
C10orf10	NM_007021	99.0911	91.8229	chr10	45474330	45471708	TRUE	TRUE	TRUE	TAL1_Primary endothelial cells, TAL1_Primary endothelial cells, NFATC1_HUVEC, NFATC1_HUVEC, TCF21_Coronary artery smooth muscle, 0	1	-	ZNF32	NM_001005368	1.06303	0.924469	chr10	44144326	44139306	TRUE	TRUE	TRUE	ETS1_HUVEC, ETS1_HUVEC, ETS1_HUVEC, ETS1_HUVEC, ETS1_HUVEC, ETS1_HUVEC, ETS1_HUVEC, ETS1_HUVEC, ETS1_HUVEC, 0	1	-	1330004	33	2.15383e-13	26	1.7382e-06
C10orf107	NM_173554	0	0	chr10	63422718	63526091	TRUE	TRUE	TRUE	CTCF_HBMEC, 0	1	+	rs4590817	n/a	NA	NA	chr10	63467552	63467553	FALSE	FALSE	FALSE	0	2	+	44834	143	6.64817e-05	200	0.000312241
C10orf107	NM_173554	0	0	chr10	63422718	63526091	TRUE	TRUE	TRUE	CTCF_HBMEC, 0	1	+	LINC00845	ENST00000417931.1	0	0	chr10	62776032	62786178	FALSE	FALSE	FALSE	0	1	+	646686	26	0.000676507	46	3.50314e-07
C10orf128	NM_001010863	0	0	chr10	50396459	50362768	FALSE	FALSE	TRUE	Epitope tags_HUVEC, 0	1	-	ARHGAP22	NM_001256026	4.70973	5.96652	chr10	49701692	49654067	FALSE	FALSE	FALSE	0	1	-	694767	28	0.000102364	37	0.000260999
C10orf25	NM_001039380	1.87217	2.15251	chr10	45496358	45493145	TRUE	TRUE	TRUE	NFATC1_HUVEC, HMGB1_HUVEC, CTCF_HBMEC, STAG2_Coronary artery endothelial cells, 0	1	-	NPY4R2	NM_001278795	NA	NA	chr10	47086724	47088173	FALSE	FALSE	TRUE	JUND_Coronary artery smooth muscle, 0	1	+	1590366	23	6.19025e-08	31	2.21767e-12
C10orf25	NM_001039380	1.87217	2.15251	chr10	45496358	45493145	TRUE	TRUE	TRUE	NFATC1_HUVEC, HMGB1_HUVEC, CTCF_HBMEC, STAG2_Coronary artery endothelial cells, 0	1	-	DKK1	NM_012242	24.2987	28.1069	chr10	54074040	54077417	TRUE	TRUE	TRUE	NFATC1_HUVEC, HMGB2_HUVEC, RAD21_HUVEC, CTCF_HUVEC, CTCF_HUVEC, CTCF_HUVEC, CTCF_HUVEC, CTCF_HUVEC, CTCF_HUVEC, CTCF_HUVEC, CTCF_HPAF, CTCF_HPAF, CTCF_HCM, CTCF_HCM, CTCF_HCFaa, CTCF_HBMEC, CTCF_HBMEC, SMC1A_Coronary artery endothelial cells, STAG2_Coronary artery endothelial cells, STAG1_Coronary artery endothelial cells, CTCF_AoAF, CTCF_AoAF, 0	1	+	8577682	9	0.000714403	7	0.000350538
C10orf25	NM_001039380	1.87217	2.15251	chr10	45496358	45493145	TRUE	TRUE	TRUE	NFATC1_HUVEC, HMGB1_HUVEC, CTCF_HBMEC, STAG2_Coronary artery endothelial cells, 0	1	-	NCOA4	NM_001145260	18.6456	16.3939	chr10	51565107	51590734	TRUE	TRUE	TRUE	CTCF_HUVEC, Epitope tags_HUVEC, CTCF_HUVEC, CTCF_HUVEC, CTCF_HUVEC, CTCF_HUVEC, CTCF_HUVEC, CTCF_HPAF, CTCF_HPAF, CTCF_HCM, CTCF_HCM, CTCF_HCFaa, CTCF_HBMEC, CTCF_HBMEC, CTCF_AoAF, 0	1	+	6068749	28	0	35	0
C10orf25	NM_001039380	1.87217	2.15251	chr10	45496358	45493145	TRUE	TRUE	TRUE	NFATC1_HUVEC, HMGB1_HUVEC, CTCF_HBMEC, STAG2_Coronary artery endothelial cells, 0	1	-	NCOA4	NM_005437	18.6456	16.3939	chr10	51572363	51590734	TRUE	TRUE	TRUE	FOS_HUVEC, CTCF_HUVEC, CTCF_HBMEC, JUND_Coronary artery smooth muscle, 0	1	+	6076005	14	7.89271e-09	12	9.51351e-07
C10orf25	NM_001039380	1.87217	2.15251	chr10	45496358	45493145	TRUE	TRUE	TRUE	NFATC1_HUVEC, HMGB1_HUVEC, CTCF_HBMEC, STAG2_Coronary artery endothelial cells, 0	1	-	RASSF4	NM_032023	2.51831	1.50147	chr10	45455218	45490172	TRUE	TRUE	TRUE	TAL1_Primary endothelial cells, TAL1_Primary endothelial cells, JUN_HAEC, JUND_Coronary artery smooth muscle, 0	1	+	41140	158	8.48121e-06	193	0.000528733
C10orf25	NM_001039380	1.87217	2.15251	chr10	45496358	45493145	TRUE	TRUE	TRUE	NFATC1_HUVEC, HMGB1_HUVEC, CTCF_HBMEC, STAG2_Coronary artery endothelial cells, 0	1	-	ZNF32	NM_001005368	1.06303	0.924469	chr10	44144326	44139306	TRUE	TRUE	TRUE	ETS1_HUVEC, ETS1_HUVEC, ETS1_HUVEC, ETS1_HUVEC, ETS1_HUVEC, ETS1_HUVEC, ETS1_HUVEC, ETS1_HUVEC, ETS1_HUVEC, 0	1	-	1352032	29	3.86357e-09	49	0
C10orf25	NM_001039380	1.87217	2.15251	chr10	45496358	45493145	TRUE	TRUE	TRUE	NFATC1_HUVEC, HMGB1_HUVEC, CTCF_HBMEC, STAG2_Coronary artery endothelial cells, 0	1	-	ZFAND4	NM_001282905	0.328592	0.240512	chr10	46168261	46110948	TRUE	TRUE	TRUE	HMGB1_HUVEC, CTCF_HUVEC, CTCF_HUVEC, CTCF_HUVEC, CTCF_HUVEC, CTCF_HPAF, CTCF_HCM, CTCF_HCFaa, CTCF_HBMEC, SMC1A_Coronary artery endothelial cells, STAG2_Coronary artery endothelial cells, STAG1_Coronary artery endothelial cells, CTCF_AoAF, 0	1	-	671903	26	0.000985406	34	0.000536895
C10orf25	NM_001039380	1.87217	2.15251	chr10	45496358	45493145	TRUE	TRUE	TRUE	NFATC1_HUVEC, HMGB1_HUVEC, CTCF_HBMEC, STAG2_Coronary artery endothelial cells, 0	1	-	MSMB	NM_002443	0	0	chr10	51549552	51562518	FALSE	FALSE	FALSE	0	1	+	6053194	20	9.73444e-13	16	1.35612e-10
C10orf25	NM_001039380	1.87217	2.15251	chr10	45496358	45493145	TRUE	TRUE	TRUE	NFATC1_HUVEC, HMGB1_HUVEC, CTCF_HBMEC, STAG2_Coronary artery endothelial cells, 0	1	-	NPY4R	NM_001278794	0	0	chr10	47083533	47088320	FALSE	FALSE	TRUE	RAD21_HUVEC, RAD21_HUVEC, RAD21_HUVEC, CTCF_HUVEC, CTCF_HUVEC, CTCF_HUVEC, CTCF_HUVEC, CTCF_HUVEC, CTCF_HPAF, CTCF_HPAF, CTCF_HCM, CTCF_HCM, CTCF_HCFaa, CTCF_HBMEC, CTCF_HBMEC, STAG1_Coronary artery endothelial cells, CTCF_AoAF, CTCF_AoAF, 0	1	+	1587175	24	1.41583e-08	22	1.22787e-06
C10orf53	NM_001042427	0	0	chr10	50887683	50902948	FALSE	FALSE	TRUE	0	1	+	OGDHL	NM_001347819	0	0	chr10	50970425	50942686	FALSE	FALSE	TRUE	MAX_HUVEC, SMC1A_Coronary artery endothelial cells, 0	1	-	82742	101	5.26625e-05	134	0.000326195
C10orf62	NM_001009997	0	0	chr10	99349449	99350691	FALSE	FALSE	FALSE	0	1	+	HOGA1	NM_001134670	0.231371	0.183586	chr10	99344101	99372555	FALSE	FALSE	TRUE	0	1	+	5348	426	0	609	0
C10orf90	NM_001004298	0.415546	0.669741	chr10	128210062	128113565	FALSE	FALSE	FALSE	0	1	-	C10orf90	NM_001350921	0.415546	0.669741	chr10	128359079	128113565	FALSE	FALSE	FALSE	0	1	-	149017	96	2.35132e-07	153	1.26515e-09
C10orf90	NM_001004298	0.415546	0.669741	chr10	128210062	128113565	FALSE	FALSE	FALSE	0	1	-	DHX32	NM_018180	0.186032	0.294514	chr10	127569884	127524908	FALSE	TRUE	TRUE	FOS_HUVEC, FOS_HUVEC, JUN_HAEC, JUND_Coronary artery smooth muscle, JUN_Coronary artery smooth muscle, 0	1	-	640178	35	2.32281e-06	36	9.56549e-05
C10orf90	NM_001350921	0.415546	0.669741	chr10	128359079	128113565	FALSE	FALSE	FALSE	0	1	-	C10orf90	NM_001004298	0.415546	0.669741	chr10	128210062	128113565	FALSE	FALSE	FALSE	0	1	-	149017	96	2.35132e-07	153	1.26515e-09
C10orf99	NM_207373	0	0	chr10	85933553	85945050	FALSE	FALSE	FALSE	0	1	+	SH2D4B	NM_207372	0	0	chr10	82297657	82406316	FALSE	FALSE	FALSE	0	1	+	3635896	10	0.000193203	9	0.000709306
C11orf42	NM_173525	0	0	chr11	6226797	6232365	FALSE	FALSE	FALSE	0	1	+	OR52W1	NM_001005178	0	0	chr11	6220453	6221416	FALSE	FALSE	FALSE	0	1	+	6344	227	0	304	0
C11orf44	ENST00000317019.2	0	0	chr11	130542850	130587247	TRUE	TRUE	TRUE	JUN_HAEC, 0	1	+	ADAMTS15	NM_139055	0.716962	0.515711	chr11	130318868	130346540	TRUE	TRUE	TRUE	CTCF_HPAF, CTCF_HPAF, CTCF_HCM, CTCF_HCM, CTCF_HCFaa, CTCF_HBMEC, CTCF_HBMEC, CTCF_AoAF, CTCF_AoAF, 0	1	+	223982	109	2.09377e-12	121	1.28916e-08
C11orf52	NM_080659	0	0	chr11	111789600	111797595	FALSE	FALSE	TRUE	Epitope tags_HUVEC, 0	1	+	CRYAB	NM_001330379	32.0928	24.8568	chr11	111781477	111779343	TRUE	TRUE	TRUE	0	1	-	8123	286	0	332	0
C11orf52	NM_080659	0	0	chr11	111789600	111797595	FALSE	FALSE	TRUE	Epitope tags_HUVEC, 0	1	+	DIXDC1	NM_001278542	1.57168	0.733781	chr11	111797867	111846719	TRUE	TRUE	TRUE	Epitope tags_HUVEC, RELA_HAEC, 0	1	+	8267	300	0	303	0
C11orf53	NM_198498	0	0	chr11	111126706	111157129	FALSE	FALSE	FALSE	0	1	+	ARHGAP20	NM_001258415	2.07873	1.52241	chr11	110583912	110447758	TRUE	TRUE	TRUE	HMGB1_HUVEC, RAD21_HUVEC, RAD21_HUVEC, RAD21_HUVEC, CTCF_HUVEC, Epitope tags_HUVEC, Epitope tags_HUVEC, CTCF_HUVEC, TCF21_Coronary artery smooth muscle, TCF21_Coronary artery smooth muscle, SMC1A_Coronary artery endothelial cells, STAG2_Coronary artery endothelial cells, STAG1_Coronary artery endothelial cells, 0	1	-	542794	30	0.000252283	35	0.000999866
C11orf58	NM_014267	1.36502	1.78954	chr11	16760147	16779901	TRUE	TRUE	TRUE	ETS1_HUVEC, ETS1_HUVEC, ETS1_HUVEC, ETS1_HUVEC, NFATC1_HUVEC, HMGB2_HUVEC, ETS1_HUVEC, ETS1_HUVEC, ETS1_HUVEC, ETS1_HUVEC, ETS1_HUVEC, ETS1_HUVEC, ETS1_HUVEC, ETS1_HUVEC, JUN_HAEC, 0	1	+	PSMA1	NM_002786	4.0603	1.17853	chr11	14541991	14526421	TRUE	TRUE	TRUE	TAL1_Primary endothelial cells, GATA2_HUVEC, Epitope tags_HUVEC, GATA2_HUVEC, RELA_HAEC, RELA_HAEC, RELA_HAEC, RELA_HAEC, 0	1	-	2218156	20	1.72978e-08	16	0.000167622
C11orf74	NM_001276722	1.31883	2.37767	chr11	36616042	36680841	TRUE	TRUE	TRUE	ETS1_HUVEC, ETS1_HUVEC, ETS1_HUVEC, ETS1_HUVEC, ETS1_HUVEC, ETS1_HUVEC, ETS1_HUVEC, ETS1_HUVEC, ETS1_HUVEC, ETS1_HUVEC, ETS1_HUVEC, ETS1_HUVEC, ETS1_HUVEC, JUN_HAEC, 0	1	+	RAG2	NM_000536	0	0	chr11	36619829	36613492	FALSE	FALSE	FALSE	0	1	-	3787	375	0	533	0
C11orf86	NM_001136485	0	0	chr11	66742747	66744472	FALSE	TRUE	TRUE	RAD21_HUVEC, RAD21_HUVEC, RAD21_HUVEC, CTCF_HUVEC, CTCF_HUVEC, CTCF_HUVEC, CTCF_HUVEC, CTCF_HUVEC, CTCF_HUVEC, CTCF_HUVEC, CTCF_HPAF, CTCF_HPAF, CTCF_HCM, CTCF_HCM, CTCF_HCFaa, CTCF_HBMEC, CTCF_HBMEC, SMC1A_Coronary artery endothelial cells, STAG2_Coronary artery endothelial cells, STAG1_Coronary artery endothelial cells, CTCF_AoAF, 0	1	+	PC	NM_022172	0.016219	1.0454	chr11	66675340	66615996	FALSE	TRUE	TRUE	0	1	-	67407	133	3.04202e-06	158	0.00028436
C11orf96	NM_001145033	1.4385	0.844451	chr11	43964105	43965433	FALSE	FALSE	TRUE	EZH2_HUVEC, 0	1	+	RP11-613D13.8	ENST00000501541.1	0	0	chr11	43968756	43965336	FALSE	FALSE	FALSE	CTCF_HPAF, CTCF_HPAF, CTCF_HCFaa, CTCF_HBMEC, 0	1	-	4651	256	0	238	0
C11orf97	NM_001190462	0	0	chr11	94245694	94265289	FALSE	FALSE	TRUE	0	1	+	rs7105524	n/a	NA	NA	chr11	94326441	94326442	FALSE	FALSE	TRUE	0	2	+	80747	107	1.63702e-05	175	1.43127e-06
C11orf97	NM_001190462	0	0	chr11	94245694	94265289	FALSE	FALSE	TRUE	0	1	+	PANX1	NM_015368	2.96194	2.71708	chr11	93862093	93915137	TRUE	TRUE	TRUE	ELK3_HUVEC, Epitope tags_HUVEC, RELA_HAEC, RELA_HAEC, RELA_HAEC, RELA_HAEC, IRF1_HAEC, CEBPD_HAEC, 0	1	+	383601	69	8.23248e-11	83	1.55792e-08
C11orf97	NM_001190462	0	0	chr11	94245694	94265289	FALSE	FALSE	TRUE	0	1	+	MED17	NM_004268	0.880099	0.853494	chr11	93517404	93546496	TRUE	TRUE	TRUE	ELK3_HUVEC, NFATC1_HUVEC, NFATC1_HUVEC, FOS_HUVEC, Epitope tags_HUVEC, CTCF_HPAF, CTCF_HPAF, CTCF_HBMEC, NFE2L2_HAEC, JUN_HAEC, JUN_HAEC, 0	1	+	728290	42	2.39285e-10	42	9.90676e-06
C11orf97	NM_001190462	0	0	chr11	94245694	94265289	FALSE	FALSE	TRUE	0	1	+	PIWIL4	NM_152431	0.122592	0.265457	chr11	94300473	94354587	FALSE	FALSE	FALSE	0	1	+	54779	182	1.98358e-07	243	7.89118e-06
C11orf97	NM_001190462	0	0	chr11	94245694	94265289	FALSE	FALSE	TRUE	0	1	+	VSTM5	NM_001144871	0	0	chr11	93583668	93553734	TRUE	TRUE	TRUE	0	1	-	662026	29	0.000199886	35	0.000353223
C12orf29	NM_001009894	0.486319	0.119997	chr12	88429267	88443937	TRUE	TRUE	TRUE	NFATC1_HUVEC, NFATC1_HUVEC, 0	1	+	NTS	NM_006183	0	0	chr12	86268072	86276770	FALSE	FALSE	TRUE	CTCF_HUVEC, CTCF_HUVEC, CTCF_HUVEC, CTCF_HUVEC, CTCF_HPAF, CTCF_HPAF, CTCF_HCM, CTCF_HCM, CTCF_HCFaa, CTCF_HBMEC, CTCF_HBMEC, SMC1A_Coronary artery endothelial cells, STAG1_Coronary artery endothelial cells, CTCF_AoAF, 0	1	+	2161195	16	0.000587128	16	0.000139508
C12orf40	NM_001319247	0	0	chr12	40019968	40085989	FALSE	FALSE	FALSE	0	1	+	ABCD2	NM_005164	0	0	chr12	40013843	39945021	TRUE	TRUE	TRUE	0	1	-	6125	412	0	614	0
C12orf56	NM_001099676	0.523019	0.099318	chr12	64784345	64660762	FALSE	TRUE	FALSE	0	1	-	SRGAP1	NM_001346201	3.38959	1.74963	chr12	64238532	64541643	TRUE	TRUE	TRUE	HMGB1_HUVEC, RAD21_HUVEC, EP300_HUVEC, MAX_HUVEC, CTCF_HUVEC, CTCF_HUVEC, CTCF_HUVEC, CTCF_HUVEC, CTCF_HUVEC, CTCF_HUVEC, CTCF_HPAF, CTCF_HPAF, CTCF_HCM, CTCF_HCM, CTCF_HCFaa, CTCF_HBMEC, CTCF_HBMEC, RELA_HAEC, TCF21_Coronary artery smooth muscle, TCF21_Coronary artery smooth muscle, SMC1A_Coronary artery endothelial cells, STAG2_Coronary artery endothelial cells, STAG1_Coronary artery endothelia…	1	+	545813	29	0.000422683	38	0.00032063
C12orf57	NM_001301836	16.3962	12.0091	chr12	7052600	7055166	TRUE	TRUE	TRUE	BRD4_HUVEC, BRD4_HUVEC, BRD4_HUVEC, NFATC1_HUVEC, NFATC1_HUVEC, RAD21_HUVEC, RAD21_HUVEC, CTCF_HUVEC, Epitope tags_HUVEC, CTCF_HUVEC, CTCF_HUVEC, CTCF_HUVEC, CTCF_HUVEC, CTCF_HUVEC, CTCF_HUVEC, CTCF_HPAF, CTCF_HPAF, CTCF_HCM, CTCF_HCM, CTCF_HCFaa, CTCF_HBMEC, CTCF_HBMEC, RELA_HAEC, RELA_HAEC, RELA_HAEC, RELA_HAEC, ERG_HAEC, SMC1A_Coronary artery endothelial cells, STAG2_Coronary artery endothelia…	1	+	rs7969685	n/a	NA	NA	chr12	7047142	7047143	TRUE	TRUE	TRUE	MAX_HUVEC, MYC_HUVEC, CTCF_HUVEC, Epitope tags_HUVEC, CTCF_HUVEC, CTCF_HUVEC, MYC_HUVEC, CTCF_HUVEC, CTCF_HUVEC, CTCF_HUVEC, CTCF_HUVEC, CTCF_HPAF, CTCF_HPAF, CTCF_HCM, CTCF_HCM, CTCF_HCFaa, CTCF_HBMEC, CTCF_HBMEC, NFE2L2_HAEC, RELA_HAEC, RELA_HAEC, JUN_HAEC, SMC1A_Coronary artery endothelial cells, CTCF_AoAF, CTCF_AoAF, 0	2	+	5458	256	0	287	0
C12orf66	NM_001300940	2.22816	2.18127	chr12	64616076	64580091	TRUE	TRUE	TRUE	MAX_HUVEC, JUN_HUVEC, MYC_HUVEC, MYC_HUVEC, RELA_HAEC, JUND_Coronary artery smooth muscle, JUN_Coronary artery smooth muscle, 0	1	-	SRGAP1	NM_001346201	3.38959	1.74963	chr12	64238532	64541643	TRUE	TRUE	TRUE	HMGB1_HUVEC, RAD21_HUVEC, EP300_HUVEC, MAX_HUVEC, CTCF_HUVEC, CTCF_HUVEC, CTCF_HUVEC, CTCF_HUVEC, CTCF_HUVEC, CTCF_HUVEC, CTCF_HPAF, CTCF_HPAF, CTCF_HCM, CTCF_HCM, CTCF_HCFaa, CTCF_HBMEC, CTCF_HBMEC, RELA_HAEC, TCF21_Coronary artery smooth muscle, TCF21_Coronary artery smooth muscle, SMC1A_Coronary artery endothelial cells, STAG2_Coronary artery endothelial cells, STAG1_Coronary artery endothelia…	1	+	377544	87	2.22045e-16	134	0
C12orf73	NM_001135570	2.9406	0	chr12	104350993	104343980	TRUE	TRUE	TRUE	ERG_HUVEC, ETS1_HUVEC, ETS1_HUVEC, MAX_HUVEC, Epitope tags_HUVEC, ERG_HAEC, 0	1	-	TDG	NM_003211	0.623115	0.444594	chr12	104359592	104382656	TRUE	TRUE	TRUE	NFATC1_HUVEC, NFATC1_HUVEC, MAX_HUVEC, RELA_HAEC, 0	1	+	8599	255	0	308	0
C12orf80	NM_001242696	0	0	chr12	52604639	52599364	TRUE	FALSE	TRUE	RAD21_HUVEC, RAD21_HUVEC, RAD21_HUVEC, RAD21_HUVEC, CTCF_HUVEC, CTCF_HUVEC, CTCF_HUVEC, CTCF_HUVEC, CTCF_HUVEC, CTCF_HUVEC, CTCF_HUVEC, CTCF_HPAF, CTCF_HPAF, CTCF_HCM, CTCF_HCM, CTCF_HCFaa, CTCF_HBMEC, CTCF_HBMEC, SMC1A_Coronary artery endothelial cells, STAG2_Coronary artery endothelial cells, STAG1_Coronary artery endothelial cells, CTCF_AoAF, CTCF_AoAF, 0	1	-	EIF4B	NM_001300821	21.5764	17.4481	chr12	53400041	53435999	TRUE	TRUE	TRUE	TAL1_Primary endothelial cells, MAX_HUVEC, NFE2L2_HAEC, NFE2L2_HAEC, RELA_HAEC, RELA_HAEC, RELA_HAEC, JUN_HAEC, 0	1	+	795402	27	4.0388e-05	36	2.43196e-05
C14orf166	NM_016039	8.10823	6.32395	chr14	52456227	52471420	TRUE	TRUE	TRUE	Epitope tags_HUVEC, RELA_HAEC, 0	1	+	rs730532	n/a	NA	NA	chr14	52518810	52518811	TRUE	TRUE	TRUE	0	2	+	62583	149	1.24171e-07	164	0.000156093
C14orf166	NM_016039	8.10823	6.32395	chr14	52456227	52471420	TRUE	TRUE	TRUE	Epitope tags_HUVEC, RELA_HAEC, 0	1	+	NID2	NM_007361	55.0793	54.8043	chr14	52535946	52471519	TRUE	TRUE	TRUE	0	1	-	79719	175	2.97717e-10	157	0.000313529
C14orf166	NM_016039	8.10823	6.32395	chr14	52456227	52471420	TRUE	TRUE	TRUE	Epitope tags_HUVEC, RELA_HAEC, 0	1	+	FRMD6	NM_001042481	53.7554	11.871	chr14	51955838	52197444	FALSE	FALSE	TRUE	0	1	+	500389	66	3.89888e-12	44	0.000985732
C14orf166	NM_016039	8.10823	6.32395	chr14	52456227	52471420	TRUE	TRUE	TRUE	Epitope tags_HUVEC, RELA_HAEC, 0	1	+	TMX1	NM_030755	1.1066	1.24829	chr14	51706885	51724372	TRUE	TRUE	TRUE	NFATC1_HUVEC, NFATC1_HUVEC, RELA_HAEC, 0	1	+	749342	58	0	32	0.000359008
C14orf166	NM_016039	8.10823	6.32395	chr14	52456227	52471420	TRUE	TRUE	TRUE	Epitope tags_HUVEC, RELA_HAEC, 0	1	+	LINC00519	ENST00000557518.1	0	0	chr14	51795104	51771133	TRUE	TRUE	TRUE	TAL1_Primary endothelial cells, TAL1_Primary endothelial cells, 0	1	-	661123	37	1.13034e-06	37	0.000147126
C14orf166	NM_016039	8.10823	6.32395	chr14	52456227	52471420	TRUE	TRUE	TRUE	Epitope tags_HUVEC, RELA_HAEC, 0	1	+	LINC00640	ENST00000556479.5	0	0	chr14	51800110	51832275	TRUE	TRUE	TRUE	0	1	+	656117	30	6.78406e-05	45	6.55455e-07
C14orf39	NM_174978	0	0	chr14	60952764	60902673	FALSE	FALSE	TRUE	EZH2_HUVEC, 0	1	-	rs216518	n/a	NA	NA	chr14	60683429	60683430	FALSE	FALSE	FALSE	0	2	+	269335	62	7.59364e-06	72	0.000101309
C15orf40	NM_001160116	1.05566	2.94892	chr15	83680393	83657714	TRUE	TRUE	TRUE	RAD21_HUVEC, RAD21_HUVEC, MAX_HUVEC, CTCF_HUVEC, CTCF_HUVEC, CTCF_HUVEC, CTCF_HUVEC, CTCF_HUVEC, CTCF_HUVEC, CTCF_HUVEC, CTCF_HPAF, CTCF_HPAF, CTCF_HCM, CTCF_HCM, CTCF_HCFaa, CTCF_HBMEC, CTCF_HBMEC, SMC1A_Coronary artery endothelial cells, STAG1_Coronary artery endothelial cells, CTCF_AoAF, 0	1	-	HDGFL3	NM_016073	NA	NA	chr15	83876770	83806803	TRUE	TRUE	TRUE	HMGB1_HUVEC, 0	1	-	196377	93	5.52793e-06	118	2.45281e-07
C15orf40	NM_001160116	1.05566	2.94892	chr15	83680393	83657714	TRUE	TRUE	TRUE	RAD21_HUVEC, RAD21_HUVEC, MAX_HUVEC, CTCF_HUVEC, CTCF_HUVEC, CTCF_HUVEC, CTCF_HUVEC, CTCF_HUVEC, CTCF_HUVEC, CTCF_HUVEC, CTCF_HPAF, CTCF_HPAF, CTCF_HCM, CTCF_HCM, CTCF_HCFaa, CTCF_HBMEC, CTCF_HBMEC, SMC1A_Coronary artery endothelial cells, STAG1_Coronary artery endothelial cells, CTCF_AoAF, 0	1	-	CPEB1	NM_001079533	0	0	chr15	83240573	83211950	FALSE	TRUE	TRUE	0	1	-	439820	42	5.29493e-05	46	0.000784796
C15orf52	NM_207380	0.199559	0.337373	chr15	40633168	40623652	TRUE	TRUE	TRUE	0	1	-	rs67839313	n/a	NA	NA	chr15	40619723	40619724	FALSE	FALSE	FALSE	0	2	+	13445	252	2.62668e-11	274	0
C15orf52	NM_207380	0.199559	0.337373	chr15	40633168	40623652	TRUE	TRUE	TRUE	0	1	-	PHGR1	NM_001145643	0	0	chr15	40643233	40648634	FALSE	FALSE	FALSE	0	1	+	10065	413	0	508	0
C15orf53	NM_207444	0	0	chr15	38988798	38992239	FALSE	FALSE	FALSE	0	1	+	rs7403531	n/a	NA	NA	chr15	38822904	38822905	FALSE	TRUE	TRUE	FOS_HUVEC, GATA2_HUVEC, FOS_HUVEC, GATA2_HUVEC, GATA2_HUVEC, JUN_HAEC, 0	2	+	165894	77	8.88338e-06	90	0.000278286
C15orf53	NM_207444	0	0	chr15	38988798	38992239	FALSE	FALSE	FALSE	0	1	+	rs34586114	n/a	NA	NA	chr15	39991164	39991165	FALSE	FALSE	TRUE	0	2	+	1002366	26	4.21441e-13	36	6.22063e-05
C15orf53	NM_207444	0	0	chr15	38988798	38992239	FALSE	FALSE	FALSE	0	1	+	FAM98B	NM_173611	0.748216	0.648585	chr15	38746327	38779911	TRUE	TRUE	TRUE	HMGB2_HUVEC, Epitope tags_HUVEC, 0	1	+	242471	98	1.51308e-11	78	0.000204604
C15orf62	NM_001130448	0.996426	1.05852	chr15	41062158	41064648	TRUE	TRUE	TRUE	TAL1_Primary endothelial cells, FOS_HUVEC, Epitope tags_HUVEC, JUN_HAEC, JUN_HAEC, 0	1	+	GCHFR	NM_005258	0	0	chr15	41056284	41059911	TRUE	TRUE	TRUE	CTCF_HUVEC, CTCF_HCM, CEBPD_HAEC, 0	1	+	5874	292	5.32907e-15	389	0
C16orf70	NM_001320540	1.53417	5.18159	chr16	67143795	67182447	TRUE	TRUE	TRUE	NFATC1_HUVEC, NFATC1_HUVEC, 0	1	+	CBFB	NM_001755	1.85682	2.58663	chr16	67063049	67134958	TRUE	TRUE	TRUE	NFATC1_HUVEC, NFATC1_HUVEC, HMGB1_HUVEC, 0	1	+	80746	108	2.01279e-07	136	0.000288652
C16orf89	NM_001098514	0	1.25753	chr16	5116146	5094122	FALSE	FALSE	FALSE	0	1	-	ALG1	NM_019109	5.48221	0	chr16	5121809	5137380	TRUE	TRUE	TRUE	NFATC1_HUVEC, NFATC1_HUVEC, MAX_HUVEC, 0	1	+	5663	301	7.68209e-10	310	0
C16orf95	NM_001195125	0.948156	0.732655	chr16	87351026	87336403	TRUE	TRUE	TRUE	CTCF_HUVEC, CTCF_HUVEC, CTCF_HUVEC, CTCF_HUVEC, CTCF_HUVEC, CTCF_HPAF, CTCF_HPAF, CTCF_HCM, CTCF_HCM, CTCF_HCFaa, CTCF_HBMEC, CTCF_HBMEC, CTCF_AoAF, 0	1	-	MTHFSD	NM_001159380	5.83607	2.25192	chr16	86588841	86563781	TRUE	TRUE	TRUE	RELA_HAEC, JUN_HAEC, JUND_Coronary artery smooth muscle, JUN_Coronary artery smooth muscle, SMC1A_Coronary artery endothelial cells, 0	1	-	762185	34	4.08814e-07	49	6.47623e-08
C16orf97	ENST00000622950.3	0	0	chr16	52107847	52060263	FALSE	FALSE	FALSE	0	1	-	CTD-2034I21.1	ENST00000569986.1	0	0	chr16	50913189	50890524	FALSE	FALSE	FALSE	0	1	-	1194658	24	2.18105e-05	22	0.00072614
C17orf50	NM_145272	0	0.959501	chr17	34087915	34092098	FALSE	FALSE	FALSE	0	1	+	GAS2L2	NM_139285	0	0	chr17	34079897	34071529	FALSE	FALSE	TRUE	0	1	-	8018	432	0	691	0
C17orf64	NM_181707	0	0	chr17	58499864	58508787	TRUE	TRUE	TRUE	RAD21_HUVEC, CTCF_HUVEC, CTCF_HUVEC, CTCF_HUVEC, CTCF_HUVEC, CTCF_HUVEC, CTCF_HUVEC, CTCF_HUVEC, CTCF_HPAF, CTCF_HPAF, CTCF_HCM, CTCF_HCM, CTCF_HCFaa, CTCF_HBMEC, CTCF_HBMEC, SMC1A_Coronary artery endothelial cells, STAG1_Coronary artery endothelial cells, CTCF_AoAF, CTCF_AoAF, 0	1	+	CTD-2319I12.4	ENST00000590744.1	1.05009	0.627382	chr17	58212359	58203895	TRUE	TRUE	TRUE	NFATC1_HUVEC, MAX_HUVEC, RELA_HAEC, 0	1	-	287505	68	1.03482e-09	82	2.22509e-06
C18orf21	NM_001201474	0.957569	1.21193	chr18	33552587	33559250	TRUE	TRUE	TRUE	TAL1_Primary endothelial cells, TAL1_Primary endothelial cells, Epitope tags_HUVEC, 0	1	+	RP11-905K4.1	ENST00000586982.5	0	0	chr18	33546081	33531765	FALSE	FALSE	FALSE	0	1	-	6506	302	0	286	0
C18orf21	NM_001201474	0.957569	1.21193	chr18	33552587	33559250	TRUE	TRUE	TRUE	TAL1_Primary endothelial cells, TAL1_Primary endothelial cells, Epitope tags_HUVEC, 0	1	+	ZNF396	NM_001322286	0	0	chr18	32957301	32946660	TRUE	TRUE	TRUE	0	1	-	595286	35	5.31698e-05	34	0.000428887
C18orf32	NM_001035005	2.5648	0.626733	chr18	47013644	47007547	TRUE	TRUE	TRUE	NFATC1_HUVEC, NFATC1_HUVEC, Epitope tags_HUVEC, JUN_HAEC, 0	1	-	RPL17-C18orf32	NM_001199355	0	3.60463	chr18	47018935	47007547	TRUE	TRUE	TRUE	NFATC1_HUVEC, NFATC1_HUVEC, 0	1	-	5291	278	0	310	0
C18orf54	NM_001288980	1.92783	1.33783	chr18	51884286	51908405	TRUE	TRUE	TRUE	E2F1_Wharton Jelly, CTCF_HCM, 0	1	+	MEX3C	NM_016626	9.80968	8.69032	chr18	48724051	48700919	TRUE	TRUE	TRUE	HMGB1_HUVEC, CTCF_HCM, CTCF_HBMEC, 0	1	-	3160235	14	2.45827e-06	17	1.80897e-10
C18orf54	NM_001288980	1.92783	1.33783	chr18	51884286	51908405	TRUE	TRUE	TRUE	E2F1_Wharton Jelly, CTCF_HCM, 0	1	+	MBD1	NM_001204139	0.304649	9.09844	chr18	47808144	47793251	TRUE	TRUE	TRUE	NFATC1_HUVEC, NFATC1_HUVEC, RELA_HAEC, 0	1	-	4076142	9	0.000589862	8	0.00016381
C18orf63	NM_001174123	0	0	chr18	71983109	72026422	TRUE	TRUE	TRUE	0	1	+	AC034110.1	ENST00000611889.1	NA	NA	chr18	74401985	74405592	FALSE	FALSE	FALSE	0	1	+	2418876	16	3.5328e-06	21	1.17993e-10
C18orf65	ENST00000622985.1	0.172404	0	chr18	74207476	74210045	TRUE	TRUE	TRUE	0	1	+	AC034110.1	ENST00000611889.1	NA	NA	chr18	74401985	74405592	FALSE	FALSE	FALSE	0	1	+	194509	82	5.10063e-07	86	0.000208857
C18orf65	ENST00000622985.1	0.172404	0	chr18	74207476	74210045	TRUE	TRUE	TRUE	0	1	+	ZADH2	NM_001306093	2.34126	0.399283	chr18	72917468	72907064	TRUE	TRUE	FALSE	0	1	-	1290008	18	2.10412e-05	18	0.000739693
C18orf65	ENST00000622985.1	0.172404	0	chr18	74207476	74210045	TRUE	TRUE	TRUE	0	1	+	LINC00683	ENST00000579781.1	0	0	chr18	74327168	74337897	FALSE	FALSE	FALSE	0	1	+	119692	95	1.45425e-05	113	0.000450051
C18orf8	NM_001318707	3.18657	1.01028	chr18	21083433	21111744	TRUE	TRUE	TRUE	HMGB1_HUVEC, RAD21_HUVEC, MAX_HUVEC, CTCF_HUVEC, CTCF_HUVEC, CTCF_HUVEC, CTCF_HUVEC, CTCF_HUVEC, CTCF_HUVEC, CTCF_HPAF, CTCF_HPAF, CTCF_HCM, CTCF_HCM, CTCF_HCFaa, CTCF_HBMEC, CTCF_HBMEC, STAG1_Coronary artery endothelial cells, CTCF_AoAF, 0	1	+	NPC1	NM_000271	9.72962	9.23585	chr18	21166581	21111462	TRUE	TRUE	TRUE	NFATC1_HUVEC, NFATC1_HUVEC, CTCF_HUVEC, CTCF_HUVEC, CTCF_HUVEC, CTCF_HUVEC, CTCF_HUVEC, CTCF_HUVEC, CTCF_HPAF, CTCF_HPAF, CTCF_HCM, CTCF_HCM, CTCF_HCFaa, CTCF_HBMEC, CTCF_HBMEC, NFE2L2_HAEC, RELA_HAEC, JUN_HAEC, SMC1A_Coronary artery endothelial cells, STAG2_Coronary artery endothelial cells, STAG1_Coronary artery endothelial cells, CTCF_AoAF, CTCF_AoAF, 0	1	-	83148	99	7.65022e-05	137	0.000230988
C18orf8	NM_001318707	3.18657	1.01028	chr18	21083433	21111744	TRUE	TRUE	TRUE	HMGB1_HUVEC, RAD21_HUVEC, MAX_HUVEC, CTCF_HUVEC, CTCF_HUVEC, CTCF_HUVEC, CTCF_HUVEC, CTCF_HUVEC, CTCF_HUVEC, CTCF_HPAF, CTCF_HPAF, CTCF_HCM, CTCF_HCM, CTCF_HCFaa, CTCF_HBMEC, CTCF_HBMEC, STAG1_Coronary artery endothelial cells, CTCF_AoAF, 0	1	+	RBBP8	NM_002894	3.7382	4.01059	chr18	20513294	20606449	TRUE	TRUE	TRUE	0	1	+	570139	27	0.000874903	33	0.000325632
C18orf8	NM_001318707	3.18657	1.01028	chr18	21083433	21111744	TRUE	TRUE	TRUE	HMGB1_HUVEC, RAD21_HUVEC, MAX_HUVEC, CTCF_HUVEC, CTCF_HUVEC, CTCF_HUVEC, CTCF_HUVEC, CTCF_HUVEC, CTCF_HUVEC, CTCF_HPAF, CTCF_HPAF, CTCF_HCM, CTCF_HCM, CTCF_HCFaa, CTCF_HBMEC, CTCF_HBMEC, STAG1_Coronary artery endothelial cells, CTCF_AoAF, 0	1	+	LAMA3	NM_001302996	0.321991	0.339789	chr18	21269406	21353786	FALSE	FALSE	TRUE	CTCF_HCM, SMC1A_Coronary artery endothelial cells, 0	1	+	185973	64	0.000131774	105	3.82543e-06
C19orf81	NM_001195076	0	0	chr19	51152701	51162567	FALSE	FALSE	TRUE	0	1	+	ACP4	NM_033068	NA	NA	chr19	51293671	51298481	FALSE	FALSE	FALSE	0	1	+	140970	76	6.37323e-05	96	0.000271396
C1orf112	NM_001320051	0	0	chr1	169763870	169773526	TRUE	TRUE	TRUE	ELK3_HUVEC, Epitope tags_HUVEC, CTCF_HUVEC, ERG_HAEC, ERG_HAEC, ERG_HAEC, 0	1	+	RP5-968D22.3	ENST00000422253.1	0	0	chr1	168464882	168433451	FALSE	TRUE	TRUE	TCF21_Coronary artery smooth muscle, TCF21_Coronary artery smooth muscle, 0	1	-	1298988	16	0.000191204	20	0.00015569
C1orf123	NM_001304759	0.957019	1.97691	chr1	53686311	53679771	TRUE	TRUE	TRUE	NFATC1_HUVEC, NFATC1_HUVEC, MYC_HUVEC, MYC_HUVEC, 0	1	-	MAGOH	NM_002370	0	0	chr1	53704282	53692563	TRUE	TRUE	TRUE	ELK3_HUVEC, Epitope tags_HUVEC, RELA_HAEC, RELA_HAEC, RELA_HAEC, JUN_HAEC, TCF21_Coronary artery smooth muscle, 0	1	-	17971	308	0	306	0
C1orf131	NM_001300830	0.542361	0	chr1	231376933	231359508	TRUE	TRUE	TRUE	NFATC1_HUVEC, NFATC1_HUVEC, Epitope tags_HUVEC, RELA_HAEC, 0	1	-	COG2	NM_001145036	4.07432	0.711689	chr1	230778201	230829731	TRUE	TRUE	TRUE	CTCF_HUVEC, CTCF_HUVEC, CTCF_HUVEC, CTCF_HUVEC, CTCF_HUVEC, CTCF_HUVEC, CTCF_HUVEC, CTCF_HPAF, CTCF_HPAF, CTCF_HCM, CTCF_HCM, CTCF_HCFaa, CTCF_HBMEC, CTCF_HBMEC, CTCF_AoAF, CTCF_AoAF, 0	1	+	598732	30	0.000638262	38	7.02708e-05
C1orf137	NM_001013643	0	0	chr1	117236733	117249225	FALSE	FALSE	TRUE	0	1	+	TTF2	NM_003594	1.34367	0.585348	chr1	117602948	117645491	TRUE	FALSE	TRUE	RELA_HAEC, 0	1	+	366215	54	9.34632e-07	74	1.12268e-06
C1orf162	NM_001300834	0.354811	0	chr1	112016490	112021134	FALSE	FALSE	TRUE	0	1	+	DDX20	NM_007204	1.1468	0.918946	chr1	112298189	112310199	TRUE	TRUE	TRUE	NFATC1_HUVEC, MAX_HUVEC, CTCF_HUVEC, Epitope tags_HUVEC, CTCF_HUVEC, CTCF_HUVEC, CTCF_HUVEC, CTCF_HUVEC, CTCF_HUVEC, CTCF_HPAF, CTCF_HPAF, CTCF_HCM, CTCF_HCM, CTCF_HCFaa, CTCF_HBMEC, CTCF_HBMEC, RELA_HAEC, RELA_HAEC, RELA_HAEC, RELA_HAEC, RELA_HAEC, JUN_HAEC, JUND_Coronary artery smooth muscle, SMC1A_Coronary artery endothelial cells, STAG2_Coronary artery endothelial cells, STAG1_Coronary artery…	1	+	281699	46	0.000357046	69	6.79881e-05
C1orf195	NM_001278502	0	0	chr1	15498120	15490691	FALSE	FALSE	TRUE	0	1	-	FHAD1	NM_052929	0	0	chr1	15573767	15724622	FALSE	FALSE	TRUE	0	1	+	75647	132	3.6675e-06	157	0.000313529
C1orf216	NM_001348691	1.84988	1.29493	chr1	36182512	36179476	TRUE	TRUE	TRUE	RAD21_HUVEC, RAD21_HUVEC, RAD21_HUVEC, CTCF_HUVEC, CTCF_HUVEC, CTCF_HUVEC, CTCF_HUVEC, CTCF_HUVEC, CTCF_HUVEC, CTCF_HUVEC, CTCF_HPAF, CTCF_HPAF, CTCF_HCM, CTCF_HCM, CTCF_HCFaa, CTCF_HBMEC, CTCF_HBMEC, STAG2_Coronary artery endothelial cells, STAG1_Coronary artery endothelial cells, CTCF_AoAF, CTCF_AoAF, 0	1	-	TFAP2E	NM_178548	0.31198	0	chr1	36038970	36060927	FALSE	FALSE	TRUE	EZH2_HUVEC, STAG2_Coronary artery endothelial cells, 0	1	+	143542	84	8.01601e-06	121	2.61261e-06
C1orf229	NM_207401	0	0	chr1	247275719	247273461	TRUE	TRUE	TRUE	0	1	-	SH3BP5L	NM_001322462	9.6613	7.39081	chr1	249120484	249104644	TRUE	TRUE	TRUE	ETS1_HUVEC, ETS1_HUVEC, ETS1_HUVEC, ETS1_HUVEC, ETS1_HUVEC, ETS1_HUVEC, CTCF_HUVEC, Epitope tags_HUVEC, CTCF_HUVEC, CTCF_HUVEC, CTCF_HUVEC, CTCF_HUVEC, CTCF_HUVEC, CTCF_HUVEC, CTCF_HPAF, CTCF_HPAF, CTCF_HCM, CTCF_HCM, CTCF_HCFaa, CTCF_HBMEC, CTCF_HBMEC, CTCF_AoAF, 0	1	-	1844765	20	3.84703e-07	13	0.000468543
C1orf52	NM_198077	0	0.268707	chr1	85725355	85715636	TRUE	TRUE	TRUE	CTCF_HUVEC, Epitope tags_HUVEC, CTCF_HUVEC, CTCF_HUVEC, CTCF_HUVEC, CTCF_HUVEC, CTCF_HUVEC, CTCF_HPAF, CTCF_HPAF, CTCF_HCM, CTCF_HCM, CTCF_HCFaa, CTCF_HBMEC, CTCF_HBMEC, RELA_HAEC, JUN_HAEC, SMC1A_Coronary artery endothelial cells, CTCF_AoAF, CTCF_AoAF, 0	1	-	ZNHIT6	NM_001170670	1.81009	1.63042	chr1	86174116	86115105	TRUE	TRUE	TRUE	NFATC1_HUVEC, MYC_HUVEC, CTCF_HUVEC, MYC_HUVEC, CTCF_HPAF, CTCF_HPAF, CTCF_HCM, CTCF_HCFaa, CTCF_HBMEC, RELA_HAEC, 0	1	-	448761	39	7.58711e-05	58	1.48876e-06
C1orf53	NM_001024594	0	0	chr1	197871681	197876497	TRUE	TRUE	TRUE	NFATC1_HUVEC, HMGB1_HUVEC, 0	1	+	LHX9	NM_001014434	0.074619	0	chr1	197881634	197899273	FALSE	FALSE	FALSE	0	1	+	9953	248	0	228	0
C1orf56	NM_017860	3.98182	4.85071	chr1	151020215	151023272	TRUE	TRUE	TRUE	CTCF_HUVEC, CTCF_HUVEC, CTCF_HUVEC, CTCF_HUVEC, CTCF_HUVEC, CTCF_HPAF, CTCF_HPAF, CTCF_HCM, CTCF_HCFaa, CTCF_HBMEC, 0	1	+	TNFAIP8L2-SCNM1	NM_001204848	NA	NA	chr1	151129104	151142773	FALSE	FALSE	TRUE	TAL1_Primary endothelial cells, TAL1_Primary endothelial cells, RAD21_HUVEC, RAD21_HUVEC, RAD21_HUVEC, CTCF_HUVEC, CTCF_HUVEC, CTCF_HUVEC, CTCF_HUVEC, CTCF_HUVEC, CTCF_HUVEC, CTCF_HUVEC, CTCF_HPAF, CTCF_HPAF, CTCF_HCM, CTCF_HCM, CTCF_HCFaa, CTCF_HBMEC, CTCF_HBMEC, JUN_HAEC, SMC1A_Coronary artery endothelial cells, STAG2_Coronary artery endothelial cells, STAG1_Coronary artery endothelial cells, C…	1	+	108889	83	0.000187275	110	0.000658853
C1orf56	NM_017860	3.98182	4.85071	chr1	151020215	151023272	TRUE	TRUE	TRUE	CTCF_HUVEC, CTCF_HUVEC, CTCF_HUVEC, CTCF_HUVEC, CTCF_HUVEC, CTCF_HPAF, CTCF_HPAF, CTCF_HCM, CTCF_HCFaa, CTCF_HBMEC, 0	1	+	CDC42SE1	NM_001038707	14.5546	12.9496	chr1	151032125	151023446	TRUE	TRUE	TRUE	Epitope tags_HUVEC, CTCF_HUVEC, CTCF_HUVEC, CTCF_HUVEC, CTCF_HUVEC, CTCF_HPAF, CTCF_HPAF, CTCF_HCM, CTCF_HCM, CTCF_HCFaa, CTCF_HBMEC, CTCF_HBMEC, RELA_HAEC, CTCF_AoAF, CTCF_AoAF, 0	1	-	11910	260	0	303	0
C1orf56	NM_017860	3.98182	4.85071	chr1	151020215	151023272	TRUE	TRUE	TRUE	CTCF_HUVEC, CTCF_HUVEC, CTCF_HUVEC, CTCF_HUVEC, CTCF_HUVEC, CTCF_HPAF, CTCF_HPAF, CTCF_HCM, CTCF_HCFaa, CTCF_HBMEC, 0	1	+	BNIPL	NM_001159642	0	0	chr1	151009028	151020076	FALSE	FALSE	FALSE	0	1	+	11187	351	0	417	0
C1orf68	NM_001024679	0	0	chr1	152691997	152692905	FALSE	FALSE	FALSE	0	1	+	LCE6A	NM_001128600	0	0	chr1	152815329	152816459	FALSE	FALSE	FALSE	0	1	+	123332	80	0.000125175	113	9.1999e-05
C1orf94	NM_032884	0	0	chr1	34632483	34684731	TRUE	TRUE	TRUE	0	1	+	rs12023377	n/a	NA	NA	chr1	34151259	34151260	FALSE	FALSE	FALSE	0	2	+	481224	36	0.000385441	48	0.000171781
C1QL3	NM_001010908	0	0.246328	chr10	16564004	16555741	FALSE	FALSE	TRUE	CTCF_HUVEC, CTCF_HCFaa, CTCF_HBMEC, STAG1_Coronary artery endothelial cells, 0	1	-	rs4747275	n/a	NA	NA	chr10	16552471	16552472	FALSE	FALSE	TRUE	JUND_Coronary artery smooth muscle, 0	2	+	11533	299	0	365	0
C1QL3	NM_001010908	0	0.246328	chr10	16564004	16555741	FALSE	FALSE	TRUE	CTCF_HUVEC, CTCF_HCFaa, CTCF_HBMEC, STAG1_Coronary artery endothelial cells, 0	1	-	MINDY3	NM_001318330	5.86878	5.22965	chr10	15902532	15820167	TRUE	TRUE	TRUE	ELK3_HUVEC, Epitope tags_HUVEC, Epitope tags_HUVEC, 0	1	-	661472	33	1.77926e-05	58	6.42077e-10
C1QL4	NM_001008223	0	0	chr12	49730971	49726199	FALSE	FALSE	TRUE	EZH2_HUVEC, CTCF_HUVEC, CTCF_HUVEC, CTCF_HUVEC, CTCF_HUVEC, CTCF_HUVEC, CTCF_HUVEC, CTCF_HPAF, CTCF_HPAF, CTCF_HCM, CTCF_HCM, CTCF_HCFaa, CTCF_HBMEC, CTCF_HBMEC, SMC1A_Coronary artery endothelial cells, CTCF_AoAF, CTCF_AoAF, 0	1	-	FAM186B	NM_032130	0	0	chr12	49999433	49981287	FALSE	FALSE	FALSE	0	1	-	268462	54	0.000118282	75	4.79774e-05
C1QTNF7	NM_001135170	0.102337	0.201249	chr4	15341559	15447791	FALSE	FALSE	FALSE	0	1	+	C1QTNF7	NM_031911	0.102337	0.201249	chr4	15429628	15447791	FALSE	FALSE	TRUE	0	1	+	88069	62	0.000306756	128	0.000715106
C1QTNF7	NM_001135170	0.102337	0.201249	chr4	15341559	15447791	FALSE	FALSE	FALSE	0	1	+	LINC01182	ENST00000510907.5	0	0	chr4	13656802	13932852	TRUE	TRUE	TRUE	RAD21_HUVEC, RAD21_HUVEC, RAD21_HUVEC, CTCF_HUVEC, CTCF_HUVEC, CTCF_HUVEC, CTCF_HUVEC, CTCF_HUVEC, CTCF_HUVEC, CTCF_HUVEC, CTCF_HPAF, CTCF_HPAF, CTCF_HCM, CTCF_HCM, CTCF_HCFaa, CTCF_HBMEC, CTCF_HBMEC, SMC1A_Coronary artery endothelial cells, STAG2_Coronary artery endothelial cells, STAG1_Coronary artery endothelial cells, CTCF_AoAF, CTCF_AoAF, 0	1	+	1684757	16	0.000793136	26	3.75855e-05
C1QTNF7	NM_031911	0.102337	0.201249	chr4	15429628	15447791	FALSE	FALSE	TRUE	0	1	+	C1QTNF7	NM_001135170	0.102337	0.201249	chr4	15341559	15447791	FALSE	FALSE	FALSE	0	1	+	88069	62	0.000306756	128	0.000715106
C1QTNF9	NM_001303138	0	0	chr13	24881303	24896669	FALSE	FALSE	FALSE	JUND_Coronary artery smooth muscle, JUN_Coronary artery smooth muscle, 0	1	+	SPATA13	NM_001286792	1.2596	1.07018	chr13	24553764	24881212	TRUE	TRUE	TRUE	0	1	+	327539	50	2.34229e-05	95	1.24411e-09
C1R	NM_001733	127.453	123.04	chr12	7245043	7187514	TRUE	TRUE	TRUE	RAD21_HUVEC, CTCF_HUVEC, CTCF_HUVEC, CTCF_HUVEC, CTCF_HUVEC, CTCF_HUVEC, CTCF_HUVEC, CTCF_HUVEC, CTCF_HPAF, CTCF_HPAF, CTCF_HCM, CTCF_HCM, CTCF_HCFaa, CTCF_HBMEC, CTCF_HBMEC, RELA_HAEC, RELA_HAEC, SMC1A_Coronary artery endothelial cells, STAG1_Coronary artery endothelial cells, CTCF_AoAF, CTCF_AoAF, 0	1	-	C1S	NM_001346850	11.5319	34.1819	chr12	7167964	7178335	TRUE	TRUE	TRUE	RAD21_HUVEC, RAD21_HUVEC, CTCF_HPAF, CTCF_HPAF, CTCF_HCM, CTCF_HCM, CTCF_HCFaa, CTCF_HBMEC, CTCF_HBMEC, RELA_HAEC, RELA_HAEC, RELA_HAEC, RELA_HAEC, CEBPD_HAEC, STAG2_Coronary artery endothelial cells, CTCF_AoAF, CTCF_AoAF, 0	1	+	77079	150	1.00362e-07	149	0.000668736
C1S	NM_001346850	11.5319	34.1819	chr12	7167964	7178335	TRUE	TRUE	TRUE	RAD21_HUVEC, RAD21_HUVEC, CTCF_HPAF, CTCF_HPAF, CTCF_HCM, CTCF_HCM, CTCF_HCFaa, CTCF_HBMEC, CTCF_HBMEC, RELA_HAEC, RELA_HAEC, RELA_HAEC, RELA_HAEC, CEBPD_HAEC, STAG2_Coronary artery endothelial cells, CTCF_AoAF, CTCF_AoAF, 0	1	+	C1R	NM_001733	127.453	123.04	chr12	7245043	7187514	TRUE	TRUE	TRUE	RAD21_HUVEC, CTCF_HUVEC, CTCF_HUVEC, CTCF_HUVEC, CTCF_HUVEC, CTCF_HUVEC, CTCF_HUVEC, CTCF_HUVEC, CTCF_HPAF, CTCF_HPAF, CTCF_HCM, CTCF_HCM, CTCF_HCFaa, CTCF_HBMEC, CTCF_HBMEC, RELA_HAEC, RELA_HAEC, SMC1A_Coronary artery endothelial cells, STAG1_Coronary artery endothelial cells, CTCF_AoAF, CTCF_AoAF, 0	1	-	77079	150	1.00362e-07	149	0.000668736
C20orf187	ENST00000378252.1	0	0	chr20	11008407	11010014	FALSE	FALSE	FALSE	0	1	+	JAG1	NM_000214	5.90734	4.60894	chr20	10654694	10618331	TRUE	TRUE	TRUE	NFATC1_HUVEC, NFATC1_HUVEC, RAD21_HUVEC, CTCF_HUVEC, CTCF_HUVEC, CTCF_HUVEC, CTCF_HUVEC, CTCF_HUVEC, CTCF_HUVEC, CTCF_HPAF, CTCF_HPAF, CTCF_HCM, CTCF_HCFaa, CTCF_HBMEC, CTCF_HBMEC, SMC1A_Coronary artery endothelial cells, STAG2_Coronary artery endothelial cells, STAG1_Coronary artery endothelial cells, CTCF_AoAF, CTCF_AoAF, 0	1	-	353713	54	2.71781e-06	74	3.31946e-06
C20orf197	ENST00000625080.1	0	0	chr20	58630979	58648008	FALSE	FALSE	TRUE	RAD21_HUVEC, RAD21_HUVEC, RAD21_HUVEC, CTCF_HUVEC, CTCF_HUVEC, CTCF_HUVEC, CTCF_HUVEC, CTCF_HUVEC, CTCF_HUVEC, CTCF_HUVEC, CTCF_HPAF, CTCF_HPAF, CTCF_HCM, CTCF_HCM, CTCF_HCFaa, CTCF_HBMEC, CTCF_HBMEC, STAG1_Coronary artery endothelial cells, CTCF_AoAF, 0	1	+	CDH4	NM_001794	1.1591	1.07172	chr20	59827481	60515673	TRUE	TRUE	FALSE	CTCF_HBMEC, STAG2_Coronary artery endothelial cells, 0	1	+	1196502	38	8.54872e-15	33	6.54314e-09
C20orf85	NM_178456	0	0	chr20	56725982	56736183	FALSE	FALSE	FALSE	0	1	+	ZBP1	NM_001160417	0	0	chr20	56195632	56178901	FALSE	FALSE	FALSE	0	1	-	530350	62	4.16334e-14	54	1.50004e-06
C20orf85	NM_178456	0	0	chr20	56725982	56736183	FALSE	FALSE	FALSE	0	1	+	RP13-379L11.2	ENST00000371169.1	0	0	chr20	56534716	56532181	FALSE	FALSE	FALSE	0	1	-	191266	60	0.000371245	86	0.000208857
C20orf85	NM_178456	0	0	chr20	56725982	56736183	FALSE	FALSE	FALSE	0	1	+	PCK1	NM_002591	0	0	chr20	56136136	56141513	FALSE	FALSE	TRUE	0	1	+	589846	32	0.000247929	35	0.00027834
C20orf85	NM_178456	0	0	chr20	56725982	56736183	FALSE	FALSE	FALSE	0	1	+	RP4-718J7.4	ENST00000424850.1	0	0	chr20	56176256	56174750	FALSE	FALSE	FALSE	0	1	-	549726	81	0	95	0
C21orf140	NM_001282537	0.1359	0.108444	chr21	35773370	35772409	FALSE	FALSE	FALSE	0	1	-	RCAN1	NM_001285389	2.6117	4.00614	chr21	35986745	35888739	TRUE	TRUE	TRUE	MAX_HUVEC, TCF21_Coronary artery smooth muscle, TCF21_Coronary artery smooth muscle, STAG2_Coronary artery endothelial cells, 0	1	-	213375	57	0.000550109	117	1.03497e-07
C2CD3	NM_001286577	3.36698	2.00473	chr11	73882064	73723758	TRUE	TRUE	TRUE	ELK3_HUVEC, NFATC1_HUVEC, NFATC1_HUVEC, MAX_HUVEC, Epitope tags_HUVEC, CTCF_HPAF, CTCF_HCM, CTCF_HBMEC, RELA_HAEC, RELA_HAEC, RELA_HAEC, JUN_HAEC, 0	1	-	UCP3	NM_003356	0.520721	0.274156	chr11	73720282	73711325	FALSE	FALSE	FALSE	0	1	-	161782	85	8.24572e-07	82	0.0008522
C2CD4A	NM_207322	0	0	chr15	62359175	62363116	FALSE	FALSE	TRUE	HMGB1_HUVEC, CTCF_HBMEC, 0	1	+	GTF2A2	NM_001320929	1.14953	0.573009	chr15	59949740	59930260	TRUE	TRUE	TRUE	NFATC1_HUVEC, RELA_HAEC, RELA_HAEC, 0	1	-	2409435	13	8.58131e-06	15	0.00029958
C2orf70	NM_001105519	0	0	chr2	26785426	26802400	FALSE	FALSE	TRUE	CTCF_HUVEC, CTCF_HUVEC, 0	1	+	OTOF	NM_004802	0	0	chr2	26700910	26680070	FALSE	FALSE	TRUE	0	1	-	84516	89	0.000439054	126	0.000786884
C2orf73	NM_001100396	0	0	chr2	54558070	54588714	TRUE	TRUE	TRUE	NFATC1_HUVEC, NFATC1_HUVEC, GATA2_HUVEC, Epitope tags_HUVEC, RELA_HAEC, 0	1	+	SPTBN1	NM_003128	37.8149	49.9355	chr2	54683453	54898583	TRUE	TRUE	TRUE	HMGB1_HUVEC, 0	1	+	125383	87	2.58914e-05	110	0.000146661
C2orf82	NM_001346122	0	0.060622	chr2	233733723	233743414	FALSE	FALSE	FALSE	0	1	+	ATG16L1	NM_001190266	3.38838	2.31427	chr2	234160216	234204320	TRUE	TRUE	TRUE	ELK3_HUVEC, ETS1_HUVEC, ETS1_HUVEC, HMGB1_HUVEC, RAD21_HUVEC, RAD21_HUVEC, ETS1_HUVEC, ETS1_HUVEC, ETS1_HUVEC, ETS1_HUVEC, CTCF_HUVEC, Epitope tags_HUVEC, CTCF_HUVEC, CTCF_HUVEC, CTCF_HUVEC, CTCF_HUVEC, CTCF_HUVEC, CTCF_HUVEC, CTCF_HPAF, CTCF_HPAF, CTCF_HCM, CTCF_HCM, CTCF_HCFaa, CTCF_HBMEC, CTCF_HBMEC, ERG_HAEC, RELA_HAEC, JUN_HAEC, ERG_HAEC, ERG_HAEC, SMC1A_Coronary artery endothelial cells, ST…	1	+	426493	109	0	110	0
C3orf14	NM_001291943	0.099441	0	chr3	62304647	62309808	TRUE	TRUE	TRUE	JUND_Coronary artery smooth muscle, JUN_Coronary artery smooth muscle, 0	1	+	FHIT	NM_001320901	0.209898	0	chr3	60066853	59733003	FALSE	FALSE	FALSE	0	1	-	2237794	16	4.41892e-05	17	1.06123e-05
C3orf22	NM_152533	0	0	chr3	126277808	126268518	FALSE	FALSE	FALSE	0	1	-	RP11-88I21.2	ENST00000488425.1	NA	NA	chr3	127109513	127041149	FALSE	FALSE	FALSE	JUND_Coronary artery smooth muscle, 0	1	-	831705	28	2.56654e-06	41	6.34576e-08
C3orf30	NM_152539	0	0	chr3	118864996	118870302	FALSE	FALSE	TRUE	CTCF_HUVEC, CTCF_HUVEC, CTCF_HUVEC, CTCF_HUVEC, CTCF_HUVEC, CTCF_HUVEC, CTCF_HPAF, CTCF_HPAF, CTCF_HCM, CTCF_HCM, CTCF_HCFaa, CTCF_HBMEC, CTCF_HBMEC, SMC1A_Coronary artery endothelial cells, CTCF_AoAF, 0	1	+	rs3738000	n/a	NA	NA	chr3	130947434	130947435	FALSE	FALSE	FALSE	0	2	+	12082438	8	5.82309e-05	6	0.000863473
C3orf30	NM_152539	0	0	chr3	118864996	118870302	FALSE	FALSE	TRUE	CTCF_HUVEC, CTCF_HUVEC, CTCF_HUVEC, CTCF_HUVEC, CTCF_HUVEC, CTCF_HUVEC, CTCF_HPAF, CTCF_HPAF, CTCF_HCM, CTCF_HCM, CTCF_HCFaa, CTCF_HBMEC, CTCF_HBMEC, SMC1A_Coronary artery endothelial cells, CTCF_AoAF, 0	1	+	B4GALT4	NM_003778	1.06368	0.909825	chr3	118959752	118930588	TRUE	TRUE	TRUE	RAD21_HUVEC, RAD21_HUVEC, CTCF_HUVEC, CTCF_HUVEC, CTCF_HUVEC, CTCF_HUVEC, CTCF_HUVEC, CTCF_HUVEC, CTCF_HUVEC, CTCF_HPAF, CTCF_HPAF, CTCF_HCM, CTCF_HCM, CTCF_HCFaa, CTCF_HBMEC, CTCF_HBMEC, RELA_HAEC, STAG2_Coronary artery endothelial cells, STAG1_Coronary artery endothelial cells, CTCF_AoAF, 0	1	-	94756	113	4.73249e-06	150	4.70976e-05
C3orf30	NM_152539	0	0	chr3	118864996	118870302	FALSE	FALSE	TRUE	CTCF_HUVEC, CTCF_HUVEC, CTCF_HUVEC, CTCF_HUVEC, CTCF_HUVEC, CTCF_HUVEC, CTCF_HPAF, CTCF_HPAF, CTCF_HCM, CTCF_HCM, CTCF_HCFaa, CTCF_HBMEC, CTCF_HBMEC, SMC1A_Coronary artery endothelial cells, CTCF_AoAF, 0	1	+	UPK1B	NM_006952	0	0.129948	chr3	118892424	118924000	FALSE	FALSE	FALSE	0	1	+	27428	284	1.65346e-09	288	5.63186e-05
C3orf30	NM_152539	0	0	chr3	118864996	118870302	FALSE	FALSE	TRUE	CTCF_HUVEC, CTCF_HUVEC, CTCF_HUVEC, CTCF_HUVEC, CTCF_HUVEC, CTCF_HUVEC, CTCF_HPAF, CTCF_HPAF, CTCF_HCM, CTCF_HCM, CTCF_HCFaa, CTCF_HBMEC, CTCF_HBMEC, SMC1A_Coronary artery endothelial cells, CTCF_AoAF, 0	1	+	COX17	NM_005694	0	0	chr3	119396243	119388371	TRUE	TRUE	TRUE	Epitope tags_HUVEC, 0	1	-	531247	38	8.99383e-06	43	0.000172498
C3orf62	NM_198562	5.08473	5.34238	chr3	49314508	49306029	TRUE	TRUE	TRUE	0	1	-	CCDC71	NM_022903	17.5047	10.6403	chr3	49203785	49199967	TRUE	TRUE	TRUE	TAL1_Primary endothelial cells, Epitope tags_HUVEC, 0	1	-	110723	183	0	216	1.06648e-12
C3orf62	NM_198562	5.08473	5.34238	chr3	49314508	49306029	TRUE	TRUE	TRUE	0	1	-	USP19	NM_001199161	2.11287	2.97477	chr3	49158371	49145478	TRUE	TRUE	TRUE	ELK3_HUVEC, Epitope tags_HUVEC, RELA_HAEC, RELA_HAEC, JUN_HAEC, 0	1	-	156137	93	5.95737e-07	103	8.30041e-05
C3orf62	NM_198562	5.08473	5.34238	chr3	49314508	49306029	TRUE	TRUE	TRUE	0	1	-	KLHDC8B	NM_173546	1.08362	0.327623	chr3	49209017	49213919	TRUE	TRUE	TRUE	RAD21_HUVEC, CTCF_HUVEC, CTCF_HUVEC, CTCF_HUVEC, CTCF_HUVEC, CTCF_HUVEC, CTCF_HUVEC, CTCF_HUVEC, CTCF_HPAF, CTCF_HPAF, CTCF_HCM, CTCF_HCM, CTCF_HCFaa, CTCF_HBMEC, CTCF_HBMEC, SMC1A_Coronary artery endothelial cells, STAG2_Coronary artery endothelial cells, STAG1_Coronary artery endothelial cells, CTCF_AoAF, CTCF_AoAF, 0	1	+	105491	110	3.53533e-07	170	3.92316e-08
C3orf62	NM_198562	5.08473	5.34238	chr3	49314508	49306029	TRUE	TRUE	TRUE	0	1	-	CCDC36	NM_178173	0.490522	0.914892	chr3	49235860	49295537	TRUE	TRUE	TRUE	0	1	+	78648	128	7.63166e-06	165	0.000140917
C3orf62	NM_198562	5.08473	5.34238	chr3	49314508	49306029	TRUE	TRUE	TRUE	0	1	-	C3orf84	NM_001080528	0	0	chr3	49229291	49215068	FALSE	FALSE	FALSE	0	1	-	85217	94	0.000187891	128	0.000634821
C3orf84	NM_001080528	0	0	chr3	49229291	49215068	FALSE	FALSE	FALSE	0	1	-	C3orf62	NM_198562	5.08473	5.34238	chr3	49314508	49306029	TRUE	TRUE	TRUE	0	1	-	85217	94	0.000187891	128	0.000634821
C3orf84	NM_001080528	0	0	chr3	49229291	49215068	FALSE	FALSE	FALSE	0	1	-	CCDC36	NM_178173	0.490522	0.914892	chr3	49235860	49295537	TRUE	TRUE	TRUE	0	1	+	6569	277	0	400	0
C4BPA	NM_000715	0	0	chr1	207277606	207318317	FALSE	FALSE	FALSE	0	1	+	rs17045328	n/a	NA	NA	chr1	207652175	207652176	FALSE	FALSE	FALSE	0	2	+	374569	40	0.000405591	61	7.82285e-05
C4BPB	NM_001017365	0	0	chr1	207262186	207273337	FALSE	TRUE	FALSE	0	1	+	rs17045328	n/a	NA	NA	chr1	207652175	207652176	FALSE	FALSE	FALSE	0	2	+	389989	41	0.00022298	51	0.000836802
C4BPB	NM_001017365	0	0	chr1	207262186	207273337	FALSE	TRUE	FALSE	0	1	+	CR1	NM_000573	0	0	chr1	207669472	207815110	FALSE	FALSE	FALSE	0	1	+	407286	38	0.000306825	52	0.00012388
C4orf19	NM_001104629	0	0	chr4	37455551	37595132	FALSE	FALSE	TRUE	RAD21_HUVEC, RAD21_HUVEC, RAD21_HUVEC, MAX_HUVEC, CTCF_HUVEC, CTCF_HUVEC, CTCF_HUVEC, CTCF_HUVEC, CTCF_HPAF, CTCF_HPAF, CTCF_HCM, CTCF_HCM, CTCF_HCFaa, CTCF_HBMEC, SMC1A_Coronary artery endothelial cells, STAG2_Coronary artery endothelial cells, STAG1_Coronary artery endothelial cells, 0	1	+	ARAP2	NM_015230	0	0.011534	chr4	36245979	36067619	FALSE	FALSE	FALSE	0	1	-	1209572	15	0.000490205	29	7.13214e-07
C4orf22	NM_001206997	0	0	chr4	81256873	81884910	FALSE	TRUE	TRUE	CTCF_HUVEC, CTCF_HUVEC, CTCF_HUVEC, CTCF_HPAF, CTCF_HPAF, CTCF_HCM, CTCF_HCFaa, CTCF_HBMEC, CTCF_HBMEC, SMC1A_Coronary artery endothelial cells, STAG2_Coronary artery endothelial cells, STAG1_Coronary artery endothelial cells, CTCF_AoAF, 0	1	+	rs1458038	n/a	NA	NA	chr4	81164722	81164723	FALSE	FALSE	FALSE	0	2	+	92151	93	1.69974e-08	125	0.000980373
C4orf22	NM_001206997	0	0	chr4	81256873	81884910	FALSE	TRUE	TRUE	CTCF_HUVEC, CTCF_HUVEC, CTCF_HUVEC, CTCF_HPAF, CTCF_HPAF, CTCF_HCM, CTCF_HCFaa, CTCF_HBMEC, CTCF_HBMEC, SMC1A_Coronary artery endothelial cells, STAG2_Coronary artery endothelial cells, STAG1_Coronary artery endothelial cells, CTCF_AoAF, 0	1	+	PAQR3	NM_001040202	4.63249	2.13438	chr4	79860582	79839093	TRUE	TRUE	TRUE	HMGB1_HUVEC, JUN_HAEC, JUND_Coronary artery smooth muscle, JUN_Coronary artery smooth muscle, 0	1	-	1396291	31	2.85369e-08	46	2.36656e-10
C5orf46	NM_206966	1.75293	2.36402	chr5	147286101	147272270	TRUE	TRUE	TRUE	CEBPD_HAEC, 0	1	-	FBXO38	NM_001271723	0.911234	1.28601	chr5	147763497	147822399	TRUE	TRUE	TRUE	ETS1_HUVEC, ETS1_HUVEC, ETS1_HUVEC, Epitope tags_HUVEC, JUN_HAEC, 0	1	+	477396	35	0.000880942	52	9.09239e-05
C5orf47	NM_001144954	0	0	chr5	173416161	173433143	FALSE	FALSE	FALSE	0	1	+	CTB-43E15.1	ENST00000523242.1	NA	NA	chr5	173069521	173085197	FALSE	FALSE	FALSE	0	1	+	346640	46	8.26907e-05	56	0.000593066
C5orf47	NM_001144954	0	0	chr5	173416161	173433143	FALSE	FALSE	FALSE	0	1	+	BOD1	NM_001159651	3.6099	2.66711	chr5	173043666	173034147	TRUE	TRUE	TRUE	ETS1_HUVEC, ETS1_HUVEC, ETS1_HUVEC, ETS1_HUVEC, HMGB2_HUVEC, HMGB1_HUVEC, ETS1_HUVEC, ETS1_HUVEC, ETS1_HUVEC, ETS1_HUVEC, ETS1_HUVEC, ETS1_HUVEC, ETS1_HUVEC, ETS1_HUVEC, ETS1_HUVEC, MAX_HUVEC, MYC_HUVEC, CTCF_HUVEC, CTCF_HUVEC, CTCF_HUVEC, MYC_HUVEC, CTCF_HUVEC, CTCF_HUVEC, CTCF_HUVEC, CTCF_HPAF, CTCF_HPAF, CTCF_HCM, CTCF_HCFaa, CTCF_HBMEC, CTCF_HBMEC, RELA_HAEC, CTCF_AoAF, 0	1	-	372495	44	8.69733e-05	60	0.000104633
C5orf51	NM_175921	43.6095	30.7848	chr5	41904445	41921738	TRUE	TRUE	TRUE	TAL1_Primary endothelial cells, TAL1_Primary endothelial cells, NFATC1_HUVEC, NFATC1_HUVEC, MAX_HUVEC, Epitope tags_HUVEC, JUN_HAEC, TCF21_Coronary artery smooth muscle, 0	1	+	FBXO4	NM_001297437	0.850664	0.318909	chr5	41925353	41941672	TRUE	TRUE	TRUE	CTCF_HUVEC, Epitope tags_HUVEC, CTCF_HUVEC, CTCF_HUVEC, CTCF_HUVEC, CTCF_HUVEC, CTCF_HPAF, CTCF_HPAF, CTCF_HCM, CTCF_HCM, CTCF_HCFaa, CTCF_HBMEC, CTCF_HBMEC, SMC1A_Coronary artery endothelial cells, CTCF_AoAF, 0	1	+	20908	224	3.27839e-06	257	0.000382681
C5orf51	NM_175921	43.6095	30.7848	chr5	41904445	41921738	TRUE	TRUE	TRUE	TAL1_Primary endothelial cells, TAL1_Primary endothelial cells, NFATC1_HUVEC, NFATC1_HUVEC, MAX_HUVEC, Epitope tags_HUVEC, JUN_HAEC, TCF21_Coronary artery smooth muscle, 0	1	+	CCDC152	NM_001134848	0.235854	0	chr5	42756919	42802539	FALSE	FALSE	TRUE	0	1	+	852474	37	4.5468e-10	34	2.46076e-06
C5orf51	NM_175921	43.6095	30.7848	chr5	41904445	41921738	TRUE	TRUE	TRUE	TAL1_Primary endothelial cells, TAL1_Primary endothelial cells, NFATC1_HUVEC, NFATC1_HUVEC, MAX_HUVEC, Epitope tags_HUVEC, JUN_HAEC, TCF21_Coronary artery smooth muscle, 0	1	+	SELENOP	NM_001085486	0	0	chr5	42812178	42799981	FALSE	FALSE	TRUE	0	1	-	907733	33	3.17566e-07	47	8.77454e-12
C5orf58	NM_001102609	0	0	chr5	169659920	169673235	FALSE	FALSE	FALSE	0	1	+	KCNMB1	NM_004137	0.247628	0	chr5	169816681	169805164	FALSE	FALSE	FALSE	0	1	-	156761	84	8.01601e-06	116	7.24941e-06
C5orf63	NM_001164479	0.960896	0.225166	chr5	126409184	126378249	TRUE	TRUE	TRUE	0	1	-	rs6894083	n/a	NA	NA	chr5	126541478	126541479	FALSE	FALSE	TRUE	FOS_HUVEC, JUN_HUVEC, FOS_HUVEC, NFE2L2_HAEC, NFE2L2_HAEC, RELA_HAEC, RELA_HAEC, RELA_HAEC, JUNB_HAEC, JUN_HAEC, JUN_HAEC, JUND_Coronary artery smooth muscle, JUN_Coronary artery smooth muscle, EP300_Cardiac progenitor cells, 0	2	+	132294	84	5.17569e-05	120	2.94132e-05
C5orf63	NM_001164479	0.960896	0.225166	chr5	126409184	126378249	TRUE	TRUE	TRUE	0	1	-	PRRC1	NM_001286808	73.1041	72.0402	chr5	126853300	126890780	TRUE	TRUE	TRUE	NFATC1_HUVEC, RELA_HAEC, 0	1	+	444116	35	0.000438182	43	0.000494026
C5orf64	NM_173667	0	0	chr5	60933607	61002362	FALSE	FALSE	FALSE	TAL1_Primary endothelial cells, 0	1	+	rs6890684	n/a	NA	NA	chr5	60615885	60615886	FALSE	FALSE	TRUE	0	2	+	317722	51	4.30474e-05	61	0.000369304
C5orf64	NM_173667	0	0	chr5	60933607	61002362	FALSE	FALSE	FALSE	TAL1_Primary endothelial cells, 0	1	+	SMIM15	NM_001048249	1.29752	0.631202	chr5	60458302	60453535	TRUE	TRUE	TRUE	NFATC1_HUVEC, NFATC1_HUVEC, Epitope tags_HUVEC, Epitope tags_HUVEC, 0	1	-	475305	47	4.37883e-06	61	3.29847e-06
C5orf66-AS1	ENST00000507035.2	0	0	chr5	134375737	134374520	FALSE	FALSE	FALSE	0	1	-	rs10900831	n/a	NA	NA	chr5	134510610	134510611	FALSE	FALSE	FALSE	0	2	+	134873	73	0.000525752	108	0.000198659
C6orf106	NM_022758	3.83435	1.09788	chr6	34664627	34555056	TRUE	TRUE	TRUE	JUN_HAEC, 0	1	-	SNRPC	NM_003093	19.3229	21.7535	chr6	34724870	34741634	TRUE	TRUE	TRUE	E2F1_Wharton Jelly, MAX_HUVEC, MYC_HUVEC, Epitope tags_HUVEC, CTCF_HUVEC, MYC_HUVEC, CTCF_HPAF, CTCF_HPAF, CTCF_HCM, CTCF_HBMEC, RELA_HAEC, RELA_HAEC, RELA_HAEC, JUN_HAEC, 0	1	+	60243	134	2.5194e-06	147	0.000802872
C6orf141	NM_001145652	0	2.50831	chr6	49518112	49519808	FALSE	TRUE	TRUE	0	1	+	OPN5	NM_181744	0	0	chr6	47749774	47794116	FALSE	TRUE	TRUE	TAL1_Primary endothelial cells, RAD21_HUVEC, RAD21_HUVEC, CTCF_HUVEC, CTCF_HUVEC, CTCF_HUVEC, CTCF_HUVEC, CTCF_HUVEC, CTCF_HUVEC, CTCF_HUVEC, CTCF_HPAF, CTCF_HPAF, CTCF_HCM, CTCF_HCM, CTCF_HCFaa, CTCF_HBMEC, CTCF_HBMEC, JUN_HAEC, SMC1A_Coronary artery endothelial cells, STAG1_Coronary artery endothelial cells, CTCF_AoAF, 0	1	+	1768338	23	3.13344e-07	21	4.08385e-06
C6orf183	NM_001277339	NA	NA	chr6	109557816	109591717	FALSE	FALSE	TRUE	TAL1_Primary endothelial cells, GATA2_HUVEC, 0	1	+	CD164	NM_001346500	11.6827	1.35747	chr6	109704015	109687716	TRUE	TRUE	TRUE	NFATC1_HUVEC, HMGB1_HUVEC, MAX_HUVEC, CTCF_HUVEC, Epitope tags_HUVEC, Epitope tags_HUVEC, CTCF_HUVEC, CTCF_HPAF, CTCF_HPAF, CTCF_HCM, CTCF_HBMEC, JUN_Coronary artery smooth muscle, STAG1_Coronary artery endothelial cells, 0	1	-	146199	73	0.000130971	93	0.000438809
C6orf203	NM_001142468	0	0	chr6	107349375	107372790	TRUE	TRUE	TRUE	CTCF_HUVEC, CTCF_HUVEC, CTCF_HUVEC, CTCF_HUVEC, CTCF_HUVEC, CTCF_HUVEC, CTCF_HPAF, CTCF_HPAF, CTCF_HCM, CTCF_HCM, CTCF_HCFaa, CTCF_HBMEC, CTCF_HBMEC, SMC1A_Coronary artery endothelial cells, CTCF_AoAF, CTCF_AoAF, 0	1	+	ATG5	NM_001286106	2.2903	0.324845	chr6	106773695	106632351	TRUE	TRUE	TRUE	NFATC1_HUVEC, NFATC1_HUVEC, FOS_HUVEC, MAX_HUVEC, JUN_HUVEC, Epitope tags_HUVEC, NFE2L2_HAEC, NFE2L2_HAEC, RELA_HAEC, JUN_HAEC, JUND_Coronary artery smooth muscle, JUN_Coronary artery smooth muscle, 0	1	-	575680	27	0.000874903	35	0.000126509
C6orf223	NM_001171992	0	0	chr6	43968336	43975352	TRUE	FALSE	FALSE	CTCF_HPAF, CTCF_HPAF, CTCF_HCM, CTCF_HCFaa, CTCF_HBMEC, STAG1_Coronary artery endothelial cells, 0	1	+	rs9472138	n/a	NA	NA	chr6	43811761	43811762	FALSE	FALSE	TRUE	0	2	+	156575	91	1.08788e-06	94	0.000374546
C6orf223	NM_001171992	0	0	chr6	43968336	43975352	TRUE	FALSE	FALSE	CTCF_HPAF, CTCF_HPAF, CTCF_HCM, CTCF_HCFaa, CTCF_HBMEC, STAG1_Coronary artery endothelial cells, 0	1	+	rs9472119	n/a	NA	NA	chr6	43709702	43709703	FALSE	FALSE	FALSE	0	2	+	258634	60	7.49534e-05	84	3.50433e-05
C6orf62	NM_030939	23.0965	24.1084	chr6	24719403	24705089	TRUE	TRUE	TRUE	BRD4_HUVEC, NFATC1_HUVEC, RELA_HUVEC, RELA_HAEC, RELA_HAEC, RELA_HAEC, JUN_Coronary artery smooth muscle, 0	1	-	ID4	NM_001546	0.719995	0.076447	chr6	19837600	19842431	TRUE	TRUE	TRUE	EZH2_HUVEC, 0	1	+	4881803	9	0.000965592	8	6.40375e-06
C6orf62	NM_030939	23.0965	24.1084	chr6	24719403	24705089	TRUE	TRUE	TRUE	BRD4_HUVEC, NFATC1_HUVEC, RELA_HUVEC, RELA_HAEC, RELA_HAEC, RELA_HAEC, JUN_Coronary artery smooth muscle, 0	1	-	SLC17A2	NM_005835	0	0	chr6	25930954	25912983	FALSE	FALSE	FALSE	0	1	-	1211551	20	5.24399e-05	27	2.31444e-07
C6orf89	NM_001286636	10.3166	11.172	chr6	36839645	36896740	FALSE	TRUE	FALSE	0	1	+	PPIL1	NM_016059	2.57347	2.12552	chr6	36842800	36822605	TRUE	TRUE	TRUE	Epitope tags_HUVEC, 0	1	-	3155	295	0	390	0
C7	NM_000587	0	0	chr5	40909353	40984742	FALSE	FALSE	TRUE	0	1	+	PLCXD3	NM_001005473	0.671313	0.290291	chr5	41510730	41307047	FALSE	FALSE	TRUE	0	1	-	601377	39	2.2065e-06	72	1.55431e-15
C7orf71	ENST00000409974.7	0	0	chr7	26677489	26686889	FALSE	FALSE	FALSE	0	1	+	rs4722551	n/a	NA	NA	chr7	25991825	25991826	FALSE	FALSE	TRUE	0	2	+	685664	41	3.42243e-09	54	4.22383e-08
C7orf71	ENST00000409974.7	0	0	chr7	26677489	26686889	FALSE	FALSE	FALSE	0	1	+	SNX10	NM_001199835	0	0	chr7	26331514	26413949	FALSE	FALSE	FALSE	Epitope tags_HUVEC, 0	1	+	345975	52	6.74158e-06	69	1.63226e-05
C7orf77	NM_001024603	0	0	chr7	124430864	124417345	FALSE	FALSE	FALSE	0	1	-	TMEM229A	NM_001136002	0.108945	0	chr7	123673523	123670969	FALSE	FALSE	TRUE	Epitope tags_HUVEC, 0	1	-	757341	38	2.64805e-08	36	5.03846e-05
C7orf77	NM_001024603	0	0	chr7	124430864	124417345	FALSE	FALSE	FALSE	0	1	-	SPAM1	NM_001174044	0	0	chr7	123565285	123600100	FALSE	FALSE	FALSE	0	1	+	865579	20	0.000975773	26	0.00035822
C8orf4	NM_020130	1.65188	1.17877	chr8	40010986	40012827	TRUE	TRUE	TRUE	TAL1_Primary endothelial cells, TAL1_Primary endothelial cells, NFATC1_HUVEC, NFATC1_HUVEC, CTCF_HUVEC, CTCF_HUVEC, JUN_HAEC, 0	1	+	ZMAT4	NM_001135731	4.04069	0.144381	chr8	40755343	40388110	FALSE	FALSE	TRUE	0	1	-	744357	30	1.75477e-05	35	8.42124e-05
C8orf48	NM_001007090	0.077374	0	chr8	13424351	13425797	TRUE	TRUE	TRUE	TAL1_Primary endothelial cells, TAL1_Primary endothelial cells, FOS_HUVEC, GATA2_HUVEC, EP300_HUVEC, JUN_HAEC, 0	1	+	DLC1	NM_001164271	10.9302	12.6116	chr8	12973753	12940871	FALSE	FALSE	TRUE	0	1	-	450598	105	0	118	0
C9	NM_001737	0.282098	0.140394	chr5	39364662	39284246	FALSE	FALSE	FALSE	0	1	-	FYB1	NM_001349333	NA	NA	chr5	39219708	39105353	FALSE	FALSE	TRUE	RAD21_HUVEC, RAD21_HUVEC, RAD21_HUVEC, CTCF_HUVEC, CTCF_HUVEC, CTCF_HUVEC, CTCF_HUVEC, CTCF_HUVEC, CTCF_HUVEC, CTCF_HUVEC, CTCF_HPAF, CTCF_HPAF, CTCF_HCM, CTCF_HCM, CTCF_HCFaa, CTCF_HBMEC, CTCF_HBMEC, SMC1A_Coronary artery endothelial cells, STAG2_Coronary artery endothelial cells, STAG1_Coronary artery endothelial cells, CTCF_AoAF, CTCF_AoAF, 0	1	-	144954	117	1.43949e-10	142	2.16447e-08
C9orf47	NM_001001938	0	0.074577	chr9	91605777	91611057	TRUE	TRUE	TRUE	RELA_HAEC, RELA_HAEC, 0	1	+	RP13-60M5.2	ENST00000418343.2	0	0	chr9	91267051	91242103	TRUE	TRUE	TRUE	CTCF_HPAF, CTCF_HPAF, CTCF_HCM, CTCF_HCFaa, CTCF_HBMEC, JUND_Coronary artery smooth muscle, EP300_Cardiac progenitor cells, 0	1	-	338726	64	2.99697e-08	76	1.8536e-06
C9orf72	NM_018325	0	1.05735	chr9	27573864	27546543	TRUE	TRUE	TRUE	HMGB1_HUVEC, FOS_HUVEC, GATA2_HUVEC, JUN_HUVEC, FOS_HUVEC, JUN_HAEC, 0	1	-	IFT74	NM_001099223	0	0	chr9	26946987	27066132	TRUE	TRUE	TRUE	ETS1_HUVEC, ETS1_HUVEC, ETS1_HUVEC, Epitope tags_HUVEC, JUND_Coronary artery smooth muscle, 0	1	+	626877	28	0.000896038	36	0.000213114
CA11	NM_001217	0	0.090661	chr19	49149569	49141198	FALSE	FALSE	TRUE	ETS1_HUVEC, ETS1_HUVEC, ETS1_HUVEC, ETS1_HUVEC, RELA_HUVEC, RAD21_HUVEC, RAD21_HUVEC, RAD21_HUVEC, ETS1_HUVEC, ETS1_HUVEC, ETS1_HUVEC, ETS1_HUVEC, ETS1_HUVEC, ETS1_HUVEC, ETS1_HUVEC, ETS1_HUVEC, CTCF_HUVEC, CTCF_HUVEC, CTCF_HUVEC, CTCF_HUVEC, CTCF_HUVEC, CTCF_HUVEC, CTCF_HPAF, CTCF_HPAF, CTCF_HCM, CTCF_HCM, CTCF_HCFaa, CTCF_HBMEC, CTCF_HBMEC, RELA_HAEC, RELA_HAEC, RELA_HAEC, RELA_HAEC, SMC1A_Coro…	1	-	HSD17B14	NM_016246	1.45879	0	chr19	49339934	49316273	TRUE	TRUE	TRUE	RAD21_HUVEC, RAD21_HUVEC, RAD21_HUVEC, CTCF_HUVEC, CTCF_HUVEC, CTCF_HUVEC, CTCF_HUVEC, CTCF_HUVEC, CTCF_HUVEC, CTCF_HUVEC, CTCF_HPAF, CTCF_HPAF, CTCF_HCM, CTCF_HCM, CTCF_HCFaa, CTCF_HBMEC, CTCF_HBMEC, SMC1A_Coronary artery endothelial cells, STAG2_Coronary artery endothelial cells, STAG1_Coronary artery endothelial cells, CTCF_AoAF, CTCF_AoAF, 0	1	-	190365	96	2.43758e-09	106	3.0266e-06
CA11	NM_001217	0	0.090661	chr19	49149569	49141198	FALSE	FALSE	TRUE	ETS1_HUVEC, ETS1_HUVEC, ETS1_HUVEC, ETS1_HUVEC, RELA_HUVEC, RAD21_HUVEC, RAD21_HUVEC, RAD21_HUVEC, ETS1_HUVEC, ETS1_HUVEC, ETS1_HUVEC, ETS1_HUVEC, ETS1_HUVEC, ETS1_HUVEC, ETS1_HUVEC, ETS1_HUVEC, CTCF_HUVEC, CTCF_HUVEC, CTCF_HUVEC, CTCF_HUVEC, CTCF_HUVEC, CTCF_HUVEC, CTCF_HPAF, CTCF_HPAF, CTCF_HCM, CTCF_HCM, CTCF_HCFaa, CTCF_HBMEC, CTCF_HBMEC, RELA_HAEC, RELA_HAEC, RELA_HAEC, RELA_HAEC, SMC1A_Coro…	1	-	DBP	NM_001352	0.648033	0.744892	chr19	49140807	49133816	TRUE	TRUE	TRUE	MAX_HUVEC, JUN_HAEC, STAG2_Coronary artery endothelial cells, 0	1	-	8762	308	0	396	0
CA3	NM_005181	0	0	chr8	86351055	86361267	FALSE	FALSE	FALSE	0	1	+	PSKH2	NM_033126	0	0	chr8	87081926	87059339	FALSE	FALSE	FALSE	0	1	-	730871	30	1.18049e-05	44	3.40553e-06
CA9	NM_001216	0	0	chr9	35673914	35681154	FALSE	FALSE	FALSE	0	1	+	TPM2	NM_001301226	138.568	196.215	chr9	35690053	35681989	TRUE	TRUE	TRUE	NFATC1_HUVEC, NFATC1_HUVEC, FOS_HUVEC, FOS_HUVEC, JUN_HAEC, JUND_Coronary artery smooth muscle, 0	1	-	16139	247	0	285	0
CA9	NM_001216	0	0	chr9	35673914	35681154	FALSE	FALSE	FALSE	0	1	+	CREB3	NM_006368	4.93918	7.26748	chr9	35732316	35737005	TRUE	TRUE	TRUE	TAL1_Primary endothelial cells, HMGB1_HUVEC, CTCF_HUVEC, Epitope tags_HUVEC, CTCF_HUVEC, CTCF_HUVEC, CTCF_HUVEC, CTCF_HUVEC, CTCF_HPAF, CTCF_HPAF, CTCF_HCM, CTCF_HCM, CTCF_HCFaa, CTCF_HBMEC, CTCF_HBMEC, NFE2L2_HAEC, RELA_HAEC, RELA_HAEC, RELA_HAEC, RELA_HAEC, RELA_HAEC, JUN_HAEC, CTCF_AoAF, CTCF_AoAF, 0	1	+	58402	197	1.41898e-08	237	1.38039e-05
CA9	NM_001216	0	0	chr9	35673914	35681154	FALSE	FALSE	FALSE	0	1	+	ARHGEF39	NM_032818	0.634104	0	chr9	35665278	35659340	TRUE	TRUE	TRUE	E2F1_Wharton Jelly, E2F1_Wharton Jelly, E2F1_Wharton Jelly, CTCF_HUVEC, 0	1	-	8636	241	0	424	0
CAAP1	NM_001167575	1.39451	1.43346	chr9	26892826	26840682	TRUE	TRUE	TRUE	NFATC1_HUVEC, NFATC1_HUVEC, Epitope tags_HUVEC, CTCF_HUVEC, CTCF_HPAF, CTCF_HPAF, CTCF_HCM, CTCF_HBMEC, RELA_HAEC, JUND_Coronary artery smooth muscle, TCF21_Coronary artery smooth muscle, TCF21_Coronary artery smooth muscle, 0	1	-	IFT74	NM_001099223	0	0	chr9	26946987	27066132	TRUE	TRUE	TRUE	ETS1_HUVEC, ETS1_HUVEC, ETS1_HUVEC, Epitope tags_HUVEC, JUND_Coronary artery smooth muscle, 0	1	+	54161	126	0.000526076	190	0.000658587
CABLES1	NM_001256438	2.97044	2.18738	chr18	20714527	20840434	TRUE	TRUE	TRUE	HMGB1_HUVEC, MAX_HUVEC, 0	1	+	rs9949617	n/a	NA	NA	chr18	20879216	20879217	FALSE	FALSE	FALSE	0	2	+	164689	83	1.56841e-06	97	5.8996e-05
CABLES1	NM_001256438	2.97044	2.18738	chr18	20714527	20840434	TRUE	TRUE	TRUE	HMGB1_HUVEC, MAX_HUVEC, 0	1	+	TMEM241	NM_001318834	1.70518	2.77897	chr18	21017933	20875978	TRUE	TRUE	TRUE	MAX_HUVEC, STAG2_Coronary artery endothelial cells, 0	1	-	303406	74	7.69445e-10	100	1.02742e-09
CABYR	NM_001308231	5.59255	4.41086	chr18	21718919	21740033	TRUE	TRUE	TRUE	NFATC1_HUVEC, NFATC1_HUVEC, 0	1	+	TTC39C	NM_153211	6.22311	5.02083	chr18	21572736	21715574	FALSE	TRUE	TRUE	0	1	+	146183	100	6.47983e-08	105	5.82064e-05
CACNA1E	NM_000721	0	0	chr1	181452685	181775921	FALSE	FALSE	FALSE	0	1	+	ZNF648	NM_001009992	0	0	chr1	182030847	182023704	FALSE	FALSE	FALSE	0	1	-	578162	27	0.000874903	61	2.46625e-12
CACNA1E	NM_000721	0	0	chr1	181452685	181775921	FALSE	FALSE	FALSE	0	1	+	GS1-122H1.1	ENST00000412174.1	0	0	chr1	182097800	182096431	FALSE	FALSE	FALSE	0	1	-	645115	44	1.29337e-09	46	3.50314e-07
CACNA1E	NM_000721	0	0	chr1	181452685	181775921	FALSE	FALSE	FALSE	0	1	+	LINC00272	ENST00000367563.7	0	0	chr1	182376755	182383950	FALSE	FALSE	FALSE	0	1	+	924070	38	3.19377e-07	52	3.03335e-12
CACNA1E	NM_000721	0	0	chr1	181452685	181775921	FALSE	FALSE	FALSE	0	1	+	RP11-538D16.3	ENST00000428646.1	0	0	chr1	182055685	182059247	FALSE	FALSE	TRUE	RAD21_HUVEC, RAD21_HUVEC, RAD21_HUVEC, CTCF_HUVEC, CTCF_HUVEC, CTCF_HUVEC, CTCF_HUVEC, CTCF_HPAF, CTCF_HPAF, CTCF_HCM, CTCF_HCM, CTCF_HCFaa, CTCF_HBMEC, CTCF_HBMEC, JUND_Coronary artery smooth muscle, STAG2_Coronary artery endothelial cells, STAG1_Coronary artery endothelial cells, CTCF_AoAF, 0	1	+	603000	55	6.68898e-12	69	2.55351e-14
CACNA1E	NM_000721	0	0	chr1	181452685	181775921	FALSE	FALSE	FALSE	0	1	+	RP11-538D16.2	ENST00000411509.1	0	0	chr1	182038388	182031811	FALSE	FALSE	TRUE	CTCF_HUVEC, CTCF_HUVEC, CTCF_HUVEC, CTCF_HUVEC, CTCF_HUVEC, CTCF_HPAF, CTCF_HPAF, CTCF_HCM, CTCF_HCM, CTCF_HCFaa, CTCF_HBMEC, CTCF_HBMEC, CTCF_AoAF, 0	1	-	585703	32	0.000247929	70	1.5099e-14
CACNA1E	NM_000721	0	0	chr1	181452685	181775921	FALSE	FALSE	FALSE	0	1	+	TEDDM1	NM_172000	0	0	chr1	182369751	182367251	FALSE	FALSE	FALSE	0	1	-	917066	38	2.60474e-09	32	6.48905e-06
CACNB1	NM_000723	3.96767	2.45913	chr17	37353956	37329708	TRUE	TRUE	TRUE	0	1	-	RPL19	NM_000981	219.417	93.2234	chr17	37356535	37360980	TRUE	TRUE	TRUE	MAX_HUVEC, JUN_Coronary artery smooth muscle, 0	1	+	2579	611	0	518	0
CACNB2	NM_201593	0.36757	0.198609	chr10	18429605	18830688	TRUE	TRUE	TRUE	0	1	+	rs11014166	n/a	NA	NA	chr10	18708797	18708798	FALSE	FALSE	FALSE	0	2	+	279192	78	9.27021e-09	120	1.2478e-11
CACNB2	NM_201593	0.36757	0.198609	chr10	18429605	18830688	TRUE	TRUE	TRUE	0	1	+	rs12258967	n/a	NA	NA	chr10	18727958	18727959	FALSE	FALSE	FALSE	0	2	+	298353	45	0.000493443	75	1.27906e-05
CACNB2	NM_201593	0.36757	0.198609	chr10	18429605	18830688	TRUE	TRUE	TRUE	0	1	+	STAM	NM_001324282	19.0212	19.1084	chr10	17686123	17758821	TRUE	TRUE	TRUE	NFATC1_HUVEC, HMGB2_HUVEC, 0	1	+	743482	25	0.000445381	31	0.000564821
CACNB2	NM_201593	0.36757	0.198609	chr10	18429605	18830688	TRUE	TRUE	TRUE	0	1	+	CACNB2	NM_201570	0.36757	0.198609	chr10	18689512	18830688	FALSE	FALSE	FALSE	0	1	+	259907	56	0.000240096	97	1.29367e-06
CACNB2	NM_201593	0.36757	0.198609	chr10	18429605	18830688	TRUE	TRUE	TRUE	0	1	+	CACNB2	NM_001330060	0.36757	0.198609	chr10	18549495	18830688	FALSE	FALSE	FALSE	0	1	+	119890	160	2.08722e-14	256	0
CACNB2	NM_201593	0.36757	0.198609	chr10	18429605	18830688	TRUE	TRUE	TRUE	0	1	+	CACNB2	NM_201590	0.36757	0.198609	chr10	18629613	18830688	FALSE	FALSE	TRUE	0	1	+	200008	57	0.000550109	94	2.78607e-05
CACNB2	NM_201593	0.36757	0.198609	chr10	18429605	18830688	TRUE	TRUE	TRUE	0	1	+	SLC39A12	NM_001145195	0	0	chr10	18240767	18332221	FALSE	FALSE	TRUE	0	1	+	188838	86	1.2148e-07	81	0.000519664
CACNB2	NM_001330060	0.36757	0.198609	chr10	18549495	18830688	FALSE	FALSE	FALSE	0	1	+	CACNB2	NM_201593	0.36757	0.198609	chr10	18429605	18830688	TRUE	TRUE	TRUE	0	1	+	119890	160	2.08722e-14	256	0
CACNB2	NM_201590	0.36757	0.198609	chr10	18629613	18830688	FALSE	FALSE	TRUE	0	1	+	CACNB2	NM_201593	0.36757	0.198609	chr10	18429605	18830688	TRUE	TRUE	TRUE	0	1	+	200008	57	0.000550109	94	2.78607e-05
CACNB2	NM_201570	0.36757	0.198609	chr10	18689512	18830688	FALSE	FALSE	FALSE	0	1	+	CACNB2	NM_201593	0.36757	0.198609	chr10	18429605	18830688	TRUE	TRUE	TRUE	0	1	+	259907	56	0.000240096	97	1.29367e-06
CACNG1	NM_000727	0	0	chr17	65040651	65052911	FALSE	FALSE	FALSE	0	1	+	APOH	NM_000042	0	0	chr17	64225556	64208146	FALSE	FALSE	FALSE	0	1	-	815095	29	6.23582e-07	48	1.49492e-09
CACNG5	NM_145811	0	0	chr17	64873390	64881395	FALSE	FALSE	FALSE	0	1	+	APOH	NM_000042	0	0	chr17	64225556	64208146	FALSE	FALSE	FALSE	0	1	-	647834	25	0.000213889	36	0.000212422
CACNG7	NM_031896	14.8577	0.096928	chr19	54415990	54446969	FALSE	FALSE	FALSE	CTCF_HPAF, 0	1	+	PRKCG	NM_001316329	0	0.145044	chr19	54385437	54410901	FALSE	FALSE	FALSE	CTCF_HUVEC, CTCF_HCM, CTCF_HBMEC, SMC1A_Coronary artery endothelial cells, 0	1	+	30553	265	2.25371e-08	255	0.000429592
CACYBP	NM_001007214	4.02941	1.29269	chr1	174968570	174981163	TRUE	TRUE	TRUE	MAX_HUVEC, CTCF_HUVEC, Epitope tags_HUVEC, CTCF_HUVEC, CTCF_HUVEC, CTCF_HUVEC, CTCF_HUVEC, CTCF_HPAF, CTCF_HPAF, CTCF_HCM, CTCF_HCM, CTCF_HCFaa, CTCF_HBMEC, CTCF_HBMEC, RELA_HAEC, SMC1A_Coronary artery endothelial cells, CTCF_AoAF, 0	1	+	RABGAP1L	NM_014857	1.16708	0.732892	chr1	174128551	174927327	TRUE	TRUE	TRUE	RELA_HAEC, RELA_HAEC, 0	1	+	840019	116	0	132	0
CADM2	NM_001167674	0	0	chr3	85008132	86123579	FALSE	FALSE	TRUE	0	1	+	CADM2	NM_001256502	0	0	chr3	85554208	86123579	FALSE	FALSE	FALSE	0	1	+	546076	31	0.00014779	64	2.56387e-10
CADM2	NM_001256502	0	0	chr3	85554208	86123579	FALSE	FALSE	FALSE	0	1	+	CADM2	NM_001167674	0	0	chr3	85008132	86123579	FALSE	FALSE	TRUE	0	1	+	546076	31	0.00014779	64	2.56387e-10
CAGE1	NM_001170692	0	0	chr6	7389942	7326886	TRUE	TRUE	TRUE	ELK3_HUVEC, NFATC1_HUVEC, NFATC1_HUVEC, MAX_HUVEC, MYC_HUVEC, Epitope tags_HUVEC, MYC_HUVEC, RELA_HAEC, 0	1	-	SNRNP48	NM_152551	5.00228	4.44427	chr6	7590431	7612200	TRUE	TRUE	TRUE	NFATC1_HUVEC, MAX_HUVEC, 0	1	+	200489	101	1.05349e-10	89	7.92146e-05
CALB2	NM_001740	0	0	chr16	71392615	71424342	FALSE	FALSE	TRUE	FOS_HUVEC, CTCF_HUVEC, CTCF_HUVEC, FOS_HUVEC, CTCF_HUVEC, CTCF_HUVEC, CTCF_HPAF, CTCF_HPAF, CTCF_HCM, CTCF_HCFaa, CTCF_HBMEC, CTCF_HBMEC, JUN_HAEC, SMC1A_Coronary artery endothelial cells, STAG2_Coronary artery endothelial cells, STAG1_Coronary artery endothelial cells, CTCF_AoAF, CTCF_AoAF, 0	1	+	rs62056191	n/a	NA	NA	chr16	71533830	71533831	FALSE	FALSE	TRUE	RAD21_HUVEC, CTCF_HUVEC, CTCF_HUVEC, CTCF_HUVEC, CTCF_HUVEC, CTCF_HPAF, CTCF_HPAF, CTCF_HCM, CTCF_HCM, CTCF_HCFaa, CTCF_HBMEC, STAG2_Coronary artery endothelial cells, STAG1_Coronary artery endothelial cells, CTCF_AoAF, 0	2	+	141215	89	8.66014e-07	115	1.11458e-05
CALB2	NM_001740	0	0	chr16	71392615	71424342	FALSE	FALSE	TRUE	FOS_HUVEC, CTCF_HUVEC, CTCF_HUVEC, FOS_HUVEC, CTCF_HUVEC, CTCF_HUVEC, CTCF_HPAF, CTCF_HPAF, CTCF_HCM, CTCF_HCFaa, CTCF_HBMEC, CTCF_HBMEC, JUN_HAEC, SMC1A_Coronary artery endothelial cells, STAG2_Coronary artery endothelial cells, STAG1_Coronary artery endothelial cells, CTCF_AoAF, CTCF_AoAF, 0	1	+	VAC14	NM_001351157	8.41952	10.9311	chr16	70835079	70721341	TRUE	TRUE	TRUE	0	1	-	557536	48	9.80239e-09	62	6.49187e-09
CALCRL	NM_001271751	8.94373	6.86115	chr2	188313021	188206689	FALSE	TRUE	TRUE	TAL1_Primary endothelial cells, TAL1_Primary endothelial cells, NFATC1_HUVEC, NFATC1_HUVEC, JUN_HUVEC, NFE2L2_HAEC, JUN_HAEC, JUN_HAEC, TCF21_Coronary artery smooth muscle, STAG1_Coronary artery endothelial cells, 0	1	-	ZSWIM2	NM_182521	0	0	chr2	187713897	187692206	TRUE	TRUE	TRUE	JUND_Coronary artery smooth muscle, 0	1	-	599124	108	0	92	0
CALD1	NM_004342	24.6084	36.4226	chr7	134464163	134655480	TRUE	TRUE	TRUE	TAL1_Primary endothelial cells, NFATC1_HUVEC, NFATC1_HUVEC, FOS_HUVEC, MAX_HUVEC, JUN_HUVEC, RELA_HUVEC, FOS_HUVEC, NFE2L2_HAEC, NFE2L2_HAEC, RELA_HAEC, JUN_HAEC, JUN_HAEC, 0	1	+	CALD1	NM_033139	24.6084	36.4226	chr7	134576150	134655480	TRUE	TRUE	TRUE	0	1	+	111987	164	4.10783e-15	186	1.37189e-09
CALD1	NM_033139	24.6084	36.4226	chr7	134576150	134655480	TRUE	TRUE	TRUE	0	1	+	CALD1	NM_004342	24.6084	36.4226	chr7	134464163	134655480	TRUE	TRUE	TRUE	TAL1_Primary endothelial cells, NFATC1_HUVEC, NFATC1_HUVEC, FOS_HUVEC, MAX_HUVEC, JUN_HUVEC, RELA_HUVEC, FOS_HUVEC, NFE2L2_HAEC, NFE2L2_HAEC, RELA_HAEC, JUN_HAEC, JUN_HAEC, 0	1	+	111987	164	4.10783e-15	186	1.37189e-09
CALHM3	NM_001129742	0	0	chr10	105238997	105232560	FALSE	FALSE	TRUE	0	1	-	PDCD11	NM_014976	1.12251	0.949417	chr10	105156411	105206019	TRUE	TRUE	TRUE	ELK3_HUVEC, NFATC1_HUVEC, MAX_HUVEC, MYC_HUVEC, Epitope tags_HUVEC, MYC_HUVEC, CTCF_HBMEC, TCF21_Coronary artery smooth muscle, TCF21_Coronary artery smooth muscle, 0	1	+	82586	86	0.000713442	124	0.000971872
CALHM4	NM_001256887	NA	NA	chr6	116850175	116882286	FALSE	FALSE	TRUE	CTCF_HUVEC, CTCF_HUVEC, CTCF_HUVEC, CTCF_HUVEC, CTCF_HUVEC, CTCF_HUVEC, CTCF_HPAF, CTCF_HPAF, CTCF_HCM, CTCF_HCM, CTCF_HCFaa, CTCF_HBMEC, CTCF_HBMEC, JUN_HAEC, SMC1A_Coronary artery endothelial cells, STAG1_Coronary artery endothelial cells, CTCF_AoAF, 0	1	+	DSE	NM_001322937	3.04104	1.5827	chr6	116575314	116759454	TRUE	TRUE	TRUE	NFATC1_HUVEC, GATA2_HUVEC, GATA2_HUVEC, RELA_HAEC, JUN_HAEC, 0	1	+	274861	102	1.80966e-14	127	6.01741e-13
CALHM4	NM_001256887	NA	NA	chr6	116850175	116882286	FALSE	FALSE	TRUE	CTCF_HUVEC, CTCF_HUVEC, CTCF_HUVEC, CTCF_HUVEC, CTCF_HUVEC, CTCF_HUVEC, CTCF_HPAF, CTCF_HPAF, CTCF_HCM, CTCF_HCM, CTCF_HCFaa, CTCF_HBMEC, CTCF_HBMEC, JUN_HAEC, SMC1A_Coronary artery endothelial cells, STAG1_Coronary artery endothelial cells, CTCF_AoAF, 0	1	+	RP1-93H18.1	ENST00000449314.5	0	0	chr6	116601361	116691436	TRUE	TRUE	TRUE	NFATC1_HUVEC, NFATC1_HUVEC, 0	1	+	248814	83	1.75148e-08	92	4.88445e-06
CALHM5	NM_153711	NA	NA	chr6	116832807	116845955	TRUE	TRUE	TRUE	TAL1_Primary endothelial cells, TAL1_Primary endothelial cells, JUN_HUVEC, CTCF_HUVEC, CTCF_HUVEC, CTCF_HUVEC, CTCF_HUVEC, CTCF_HUVEC, CTCF_HUVEC, CTCF_HUVEC, CTCF_HPAF, CTCF_HPAF, CTCF_HCM, CTCF_HCM, CTCF_HCFaa, CTCF_HBMEC, CTCF_HBMEC, NFE2L2_HAEC, JUN_HAEC, JUN_HAEC, SMC1A_Coronary artery endothelial cells, STAG2_Coronary artery endothelial cells, STAG1_Coronary artery endothelial cells, CTCF_A…	1	+	DSE	NM_001322937	3.04104	1.5827	chr6	116575314	116759454	TRUE	TRUE	TRUE	NFATC1_HUVEC, GATA2_HUVEC, GATA2_HUVEC, RELA_HAEC, JUN_HAEC, 0	1	+	257493	56	0.000240096	81	6.98627e-05
CAMK1	NM_003656	0	0	chr3	9811668	9799028	TRUE	TRUE	TRUE	0	1	-	OGG1	NM_002542	8.03041	9.13706	chr3	9791627	9799089	TRUE	TRUE	TRUE	JUN_HAEC, TCF21_Coronary artery smooth muscle, TCF21_Coronary artery smooth muscle, 0	1	+	20041	201	3.62607e-05	259	0.000340563
CAMK1G	NM_020439	0	0	chr1	209757044	209787284	FALSE	FALSE	TRUE	Epitope tags_HUVEC, 0	1	+	PLXNA2	NM_025179	8.0884	10.271	chr1	208417665	208195587	TRUE	TRUE	TRUE	HMGB1_HUVEC, RAD21_HUVEC, RAD21_HUVEC, CTCF_HUVEC, Epitope tags_HUVEC, CTCF_HUVEC, CTCF_HUVEC, CTCF_HUVEC, CTCF_HUVEC, CTCF_HUVEC, CTCF_HUVEC, CTCF_HPAF, CTCF_HPAF, CTCF_HCM, CTCF_HCM, CTCF_HCFaa, CTCF_HBMEC, CTCF_HBMEC, SMC1A_Coronary artery endothelial cells, STAG1_Coronary artery endothelial cells, CTCF_AoAF, 0	1	-	1339379	28	8.2578e-10	21	0.000142645
CAMK1G	NM_020439	0	0	chr1	209757044	209787284	FALSE	FALSE	TRUE	Epitope tags_HUVEC, 0	1	+	G0S2	NM_015714	2.43034	2.73187	chr1	209848669	209849735	TRUE	TRUE	TRUE	0	1	+	91625	194	2.22045e-16	190	1.33288e-07
CAMK1G	NM_020439	0	0	chr1	209757044	209787284	FALSE	FALSE	TRUE	Epitope tags_HUVEC, 0	1	+	HSD11B1	NM_001206741	0.320586	1.00846	chr1	209859524	209908295	FALSE	FALSE	FALSE	0	1	+	102480	96	1.15584e-05	132	3.11986e-05
CAMK1G	NM_020439	0	0	chr1	209757044	209787284	FALSE	FALSE	TRUE	Epitope tags_HUVEC, 0	1	+	TRAF3IP3	NM_001320144	0	0	chr1	209929376	209955668	FALSE	FALSE	TRUE	0	1	+	172332	66	0.000191523	89	0.000260151
CAMK2N2	NM_033259	0.758776	0.933856	chr3	183979251	183977002	FALSE	FALSE	TRUE	HMGB1_HUVEC, EZH2_HUVEC, 0	1	-	ECE2	NM_001037324	3.81992	3.0722	chr3	183993798	184010819	FALSE	FALSE	FALSE	0	1	+	14547	245	0	362	0
CAMTA1	NM_001195563	7.02579	7.89705	chr1	6845383	6932107	TRUE	TRUE	TRUE	HMGB1_HUVEC, EZH2_HUVEC, FOS_HUVEC, JUN_HUVEC, FOS_HUVEC, RELA_HAEC, JUN_HAEC, JUN_HAEC, JUND_Coronary artery smooth muscle, JUN_Coronary artery smooth muscle, 0	1	+	VAMP3	NM_004781	37.791	40.4664	chr1	7831328	7841492	TRUE	TRUE	TRUE	HMGB1_HUVEC, 0	1	+	985945	66	0	56	5.75096e-14
CAMTA1	NM_001195563	7.02579	7.89705	chr1	6845383	6932107	TRUE	TRUE	TRUE	HMGB1_HUVEC, EZH2_HUVEC, FOS_HUVEC, JUN_HUVEC, FOS_HUVEC, RELA_HAEC, JUN_HAEC, JUN_HAEC, JUND_Coronary artery smooth muscle, JUN_Coronary artery smooth muscle, 0	1	+	CAMTA1	NM_001349614	7.02579	7.89705	chr1	7729789	6932107	FALSE	FALSE	TRUE	RAD21_HUVEC, RAD21_HUVEC, RAD21_HUVEC, RAD21_HUVEC, CTCF_HUVEC, CTCF_HUVEC, CTCF_HUVEC, CTCF_HUVEC, CTCF_HUVEC, CTCF_HUVEC, CTCF_HUVEC, CTCF_HPAF, CTCF_HPAF, CTCF_HCM, CTCF_HCM, CTCF_HCFaa, CTCF_HBMEC, CTCF_HBMEC, SMC1A_Coronary artery endothelial cells, STAG2_Coronary artery endothelial cells, STAG1_Coronary artery endothelial cells, CTCF_AoAF, CTCF_AoAF, 0	1	+	884406	29	1.01716e-05	50	9.35918e-13
CAMTA1	NM_001195563	7.02579	7.89705	chr1	6845383	6932107	TRUE	TRUE	TRUE	HMGB1_HUVEC, EZH2_HUVEC, FOS_HUVEC, JUN_HUVEC, FOS_HUVEC, RELA_HAEC, JUN_HAEC, JUN_HAEC, JUND_Coronary artery smooth muscle, JUN_Coronary artery smooth muscle, 0	1	+	CAMTA1	NM_001349613	7.02579	7.89705	chr1	7740147	6932107	FALSE	FALSE	TRUE	0	1	+	894764	33	3.74656e-07	41	7.82165e-09
CAMTA1	NM_001195563	7.02579	7.89705	chr1	6845383	6932107	TRUE	TRUE	TRUE	HMGB1_HUVEC, EZH2_HUVEC, FOS_HUVEC, JUN_HUVEC, FOS_HUVEC, RELA_HAEC, JUN_HAEC, JUN_HAEC, JUND_Coronary artery smooth muscle, JUN_Coronary artery smooth muscle, 0	1	+	PER3	NM_001289861	6.2349	4.30543	chr1	7844488	7905240	TRUE	TRUE	TRUE	HMGB1_HUVEC, RELA_HAEC, 0	1	+	999105	23	0.000762915	30	0.000120082
CAMTA1	NM_001349614	7.02579	7.89705	chr1	7729789	6932107	FALSE	FALSE	TRUE	RAD21_HUVEC, RAD21_HUVEC, RAD21_HUVEC, RAD21_HUVEC, CTCF_HUVEC, CTCF_HUVEC, CTCF_HUVEC, CTCF_HUVEC, CTCF_HUVEC, CTCF_HUVEC, CTCF_HUVEC, CTCF_HPAF, CTCF_HPAF, CTCF_HCM, CTCF_HCM, CTCF_HCFaa, CTCF_HBMEC, CTCF_HBMEC, SMC1A_Coronary artery endothelial cells, STAG2_Coronary artery endothelial cells, STAG1_Coronary artery endothelial cells, CTCF_AoAF, CTCF_AoAF, 0	1	+	CAMTA1	NM_001195563	7.02579	7.89705	chr1	6845383	6932107	TRUE	TRUE	TRUE	HMGB1_HUVEC, EZH2_HUVEC, FOS_HUVEC, JUN_HUVEC, FOS_HUVEC, RELA_HAEC, JUN_HAEC, JUN_HAEC, JUND_Coronary artery smooth muscle, JUN_Coronary artery smooth muscle, 0	1	+	884406	29	1.01716e-05	50	9.35918e-13
CAMTA1	NM_001349613	7.02579	7.89705	chr1	7740147	6932107	FALSE	FALSE	TRUE	0	1	+	CAMTA1	NM_001195563	7.02579	7.89705	chr1	6845383	6932107	TRUE	TRUE	TRUE	HMGB1_HUVEC, EZH2_HUVEC, FOS_HUVEC, JUN_HUVEC, FOS_HUVEC, RELA_HAEC, JUN_HAEC, JUN_HAEC, JUND_Coronary artery smooth muscle, JUN_Coronary artery smooth muscle, 0	1	+	894764	33	3.74656e-07	41	7.82165e-09
CAND1	NM_001329674	1.87066	1.39159	chr12	67663060	67708472	TRUE	TRUE	TRUE	NFATC1_HUVEC, MAX_HUVEC, 0	1	+	IL26	NM_018402	0	0	chr12	68619571	68595128	FALSE	FALSE	TRUE	JUN_HAEC, 0	1	-	956511	36	3.01122e-07	29	0.000197693
CAND1	NM_001329674	1.87066	1.39159	chr12	67663060	67708472	TRUE	TRUE	TRUE	NFATC1_HUVEC, MAX_HUVEC, 0	1	+	LINC01479	ENST00000545520.5	0	0	chr12	68323014	68326728	FALSE	FALSE	TRUE	0	1	+	659954	50	3.14304e-12	49	4.89771e-08
CAND2	NM_001162499	0.379623	0.215389	chr3	12838170	12876313	FALSE	FALSE	TRUE	0	1	+	rs6799179	n/a	NA	NA	chr3	12829094	12829095	FALSE	FALSE	TRUE	CTCF_HUVEC, CTCF_HUVEC, CTCF_HUVEC, CTCF_HUVEC, CTCF_HPAF, CTCF_HPAF, CTCF_HCM, CTCF_HCFaa, 0	2	+	9076	248	0	330	0
CANX	NM_001024649	37.2388	12.3367	chr5	179125929	179158639	TRUE	TRUE	TRUE	MAX_HUVEC, RELA_HAEC, RELA_HAEC, 0	1	+	rs6893300	n/a	NA	NA	chr5	179135814	179135815	FALSE	FALSE	FALSE	0	2	+	9885	287	0	409	0
CANX	NM_001024649	37.2388	12.3367	chr5	179125929	179158639	TRUE	TRUE	TRUE	MAX_HUVEC, RELA_HAEC, RELA_HAEC, 0	1	+	CBY3	NM_001164444	0	0	chr5	179107975	179105558	FALSE	FALSE	FALSE	0	1	-	17954	282	0	304	0
CAPG	NM_001320732	0	0	chr2	85637820	85621870	FALSE	FALSE	FALSE	0	1	-	MAT2A	NM_005911	81.1371	84.9556	chr2	85766100	85772403	TRUE	TRUE	TRUE	E2F1_Wharton Jelly, NFATC1_HUVEC, NFATC1_HUVEC, HMGB1_HUVEC, MAX_HUVEC, CTCF_HUVEC, CTCF_HUVEC, CTCF_HUVEC, CTCF_HUVEC, CTCF_HPAF, CTCF_HPAF, CTCF_HCM, CTCF_HCM, CTCF_HCFaa, CTCF_HBMEC, CTCF_HBMEC, JUN_Coronary artery smooth muscle, CTCF_AoAF, 0	1	+	128280	70	0.000931822	104	0.000358073
CAPG	NM_001256139	0	0	chr2	85641197	85621870	TRUE	TRUE	TRUE	JUN_HAEC, JUN_HAEC, 0	1	-	MAT2A	NM_005911	81.1371	84.9556	chr2	85766100	85772403	TRUE	TRUE	TRUE	E2F1_Wharton Jelly, NFATC1_HUVEC, NFATC1_HUVEC, HMGB1_HUVEC, MAX_HUVEC, CTCF_HUVEC, CTCF_HUVEC, CTCF_HUVEC, CTCF_HUVEC, CTCF_HPAF, CTCF_HPAF, CTCF_HCM, CTCF_HCM, CTCF_HCFaa, CTCF_HBMEC, CTCF_HBMEC, JUN_Coronary artery smooth muscle, CTCF_AoAF, 0	1	+	124903	96	2.77147e-06	120	2.94132e-05
CAPN8	NM_001143962	0	0	chr1	223853436	223714971	FALSE	FALSE	FALSE	0	1	-	TLR5	NM_003268	0.171491	0	chr1	223316624	223282747	FALSE	FALSE	TRUE	CTCF_HUVEC, CTCF_HUVEC, CTCF_HUVEC, CTCF_HUVEC, CTCF_HPAF, CTCF_HPAF, CTCF_HCM, CTCF_HCM, CTCF_HCFaa, CTCF_HBMEC, CTCF_HBMEC, SMC1A_Coronary artery endothelial cells, CTCF_AoAF, 0	1	-	536812	35	4.98275e-05	50	9.60988e-06
CAPN9	NM_001319676	0	0	chr1	230883129	230937518	FALSE	FALSE	FALSE	0	1	+	LOC149373	NM_001256615	NA	NA	chr1	231323373	231319844	FALSE	FALSE	FALSE	0	1	-	440244	49	3.90588e-07	43	0.000494026
CAPS2	NM_001286547	0.966601	1.18529	chr12	75723836	75669758	TRUE	TRUE	TRUE	0	1	-	GLIPR1	NM_006851	12.4216	26.5446	chr12	75874512	75895716	TRUE	TRUE	TRUE	0	1	+	150676	170	0	148	4.73048e-09
CAPS2	NM_001286547	0.966601	1.18529	chr12	75723836	75669758	TRUE	TRUE	TRUE	0	1	-	KRR1	NM_007043	7.08868	0.402151	chr12	75905418	75891418	TRUE	TRUE	TRUE	E2F1_Wharton Jelly, ETS1_HUVEC, ETS1_HUVEC, ETS1_HUVEC, Epitope tags_HUVEC, EP300_Endothelial Cells, 0	1	-	181582	66	7.64267e-05	100	1.1907e-05
CAPS2	NM_001286547	0.966601	1.18529	chr12	75723836	75669758	TRUE	TRUE	TRUE	0	1	-	GLIPR1L1	NM_001304964	0.423392	0.193585	chr12	75728418	75764169	TRUE	TRUE	TRUE	RAD21_HUVEC, CTCF_HUVEC, CTCF_HUVEC, CTCF_HUVEC, CTCF_HUVEC, CTCF_HUVEC, CTCF_HUVEC, CTCF_HUVEC, CTCF_HPAF, CTCF_HPAF, CTCF_HCM, CTCF_HCM, CTCF_HCFaa, CTCF_HBMEC, CTCF_HBMEC, RELA_HAEC, SMC1A_Coronary artery endothelial cells, STAG1_Coronary artery endothelial cells, CTCF_AoAF, 0	1	+	4582	284	0	339	0
CAPSL	NM_001042625	0	0	chr5	35938881	35904397	FALSE	FALSE	TRUE	0	1	-	SPEF2	NM_144722	0	0	chr5	35617988	35671676	TRUE	TRUE	TRUE	RAD21_HUVEC, CTCF_HUVEC, CTCF_HUVEC, CTCF_HUVEC, CTCF_HUVEC, CTCF_HUVEC, CTCF_HUVEC, CTCF_HUVEC, CTCF_HPAF, CTCF_HPAF, CTCF_HCM, CTCF_HCM, CTCF_HCFaa, CTCF_HBMEC, CTCF_HBMEC, SMC1A_Coronary artery endothelial cells, CTCF_AoAF, 0	1	+	320893	61	1.448e-07	69	1.77254e-05
CARD6	NM_032587	16.9141	14.0543	chr5	40841409	40855456	TRUE	TRUE	TRUE	0	1	+	FYB1	NM_001349333	NA	NA	chr5	39219708	39105353	FALSE	FALSE	TRUE	RAD21_HUVEC, RAD21_HUVEC, RAD21_HUVEC, CTCF_HUVEC, CTCF_HUVEC, CTCF_HUVEC, CTCF_HUVEC, CTCF_HUVEC, CTCF_HUVEC, CTCF_HUVEC, CTCF_HPAF, CTCF_HPAF, CTCF_HCM, CTCF_HCM, CTCF_HCFaa, CTCF_HBMEC, CTCF_HBMEC, SMC1A_Coronary artery endothelial cells, STAG2_Coronary artery endothelial cells, STAG1_Coronary artery endothelial cells, CTCF_AoAF, CTCF_AoAF, 0	1	-	1621701	16	8.80242e-05	20	2.69885e-06
CARD6	NM_032587	16.9141	14.0543	chr5	40841409	40855456	TRUE	TRUE	TRUE	0	1	+	RPL37	NM_000997	2.6632	1.97687	chr5	40835387	40831429	TRUE	TRUE	TRUE	TAL1_Primary endothelial cells, TAL1_Primary endothelial cells, ELK3_HUVEC, ETS1_HUVEC, ETS1_HUVEC, NFATC1_HUVEC, NFATC1_HUVEC, ETS1_HUVEC, ETS1_HUVEC, ETS1_HUVEC, ETS1_HUVEC, Epitope tags_HUVEC, ERG_HAEC, EP300_Endothelial Cells, 0	1	-	6022	239	0	321	0
CARD9	NM_052813	0.702798	0.854451	chr9	139268133	139258407	TRUE	TRUE	TRUE	CTCF_HBMEC, 0	1	-	DNLZ	NM_001080849	0	0.12135	chr9	139258263	139256351	TRUE	TRUE	TRUE	ETS1_HUVEC, HMGB1_HUVEC, ETS1_HUVEC, ETS1_HUVEC, MAX_HUVEC, CTCF_HUVEC, CTCF_HUVEC, CTCF_HUVEC, CTCF_HUVEC, CTCF_HUVEC, CTCF_HUVEC, CTCF_HUVEC, CTCF_HPAF, CTCF_HPAF, CTCF_HCM, CTCF_HCM, CTCF_HCFaa, CTCF_HBMEC, CTCF_HBMEC, ERG_HAEC, RELA_HAEC, RELA_HAEC, RELA_HAEC, JUN_HAEC, ERG_HAEC, SMC1A_Coronary artery endothelial cells, CTCF_AoAF, CTCF_AoAF, 0	1	-	9870	453	0	626	0
CARMIL1	NM_001173977	3.79515	3.97421	chr6	25279655	25620758	TRUE	TRUE	TRUE	RAD21_HUVEC, CTCF_HUVEC, CTCF_HUVEC, CTCF_HUVEC, CTCF_HUVEC, CTCF_HPAF, CTCF_HPAF, CTCF_HCM, CTCF_HCM, CTCF_HCFaa, CTCF_HBMEC, CTCF_HBMEC, SMC1A_Coronary artery endothelial cells, STAG2_Coronary artery endothelial cells, STAG1_Coronary artery endothelial cells, CTCF_AoAF, 0	1	+	rs12526480	n/a	NA	NA	chr6	25533533	25533534	FALSE	FALSE	FALSE	0	2	+	253878	82	2.67417e-08	130	3.0383e-11
CASC11	ENST00000502463.7	0	0	chr8	128746213	128698587	TRUE	TRUE	TRUE	RAD21_HUVEC, RAD21_HUVEC, RAD21_HUVEC, CTCF_HUVEC, CTCF_HUVEC, CTCF_HUVEC, CTCF_HUVEC, CTCF_HUVEC, CTCF_HUVEC, CTCF_HUVEC, CTCF_HPAF, CTCF_HPAF, CTCF_HCM, CTCF_HCM, CTCF_HCFaa, CTCF_HBMEC, CTCF_HBMEC, SMC1A_Coronary artery endothelial cells, STAG1_Coronary artery endothelial cells, CTCF_AoAF, 0	1	-	CCDC26	ENST00000446592.7	0	0	chr8	130692485	130363936	FALSE	FALSE	TRUE	RAD21_HUVEC, RAD21_HUVEC, CTCF_HUVEC, CTCF_HUVEC, CTCF_HUVEC, CTCF_HUVEC, CTCF_HUVEC, CTCF_HUVEC, CTCF_HPAF, CTCF_HPAF, CTCF_HCM, CTCF_HCM, CTCF_HCFaa, CTCF_HBMEC, CTCF_HBMEC, TCF21_Coronary artery smooth muscle, SMC1A_Coronary artery endothelial cells, STAG2_Coronary artery endothelial cells, STAG1_Coronary artery endothelial cells, CTCF_AoAF, 0	1	-	1946272	16	4.2718e-06	39	0
CASC15	ENST00000606336.5	2.96318	2.06688	chr6	21665002	21910068	FALSE	FALSE	FALSE	0	1	+	rs7766070	n/a	NA	NA	chr6	20686572	20686573	FALSE	FALSE	FALSE	0	2	+	978430	26	0.000306541	38	3.95359e-07
CASC15	ENST00000606336.5	2.96318	2.06688	chr6	21665002	21910068	FALSE	FALSE	FALSE	0	1	+	rs2078543	n/a	NA	NA	chr6	21996859	21996860	FALSE	FALSE	TRUE	0	2	+	331857	53	6.51145e-06	60	0.000230123
CASC15	ENST00000606336.5	2.96318	2.06688	chr6	21665002	21910068	FALSE	FALSE	FALSE	0	1	+	rs1928168	n/a	NA	NA	chr6	22017737	22017738	FALSE	FALSE	FALSE	0	2	+	352735	57	6.49492e-07	76	1.69829e-06
CASC15	ENST00000606336.5	2.96318	2.06688	chr6	21665002	21910068	FALSE	FALSE	FALSE	0	1	+	rs4236016	n/a	NA	NA	chr6	22246603	22246604	TRUE	FALSE	FALSE	0	2	+	581601	51	1.18714e-09	61	3.25837e-11
CASC15	ENST00000606336.5	2.96318	2.06688	chr6	21665002	21910068	FALSE	FALSE	FALSE	0	1	+	CASC15	ENST00000606197.1	2.96318	2.06688	chr6	22146882	21910068	FALSE	FALSE	TRUE	TAL1_Primary endothelial cells, TAL1_Primary endothelial cells, CTCF_HPAF, CTCF_HPAF, TCF21_Coronary artery smooth muscle, TCF21_Coronary artery smooth muscle, 0	1	+	481880	44	9.67923e-06	53	2.84126e-05
CASC15	ENST00000606197.1	2.96318	2.06688	chr6	22146882	21910068	FALSE	FALSE	TRUE	TAL1_Primary endothelial cells, TAL1_Primary endothelial cells, CTCF_HPAF, CTCF_HPAF, TCF21_Coronary artery smooth muscle, TCF21_Coronary artery smooth muscle, 0	1	+	CASC15	ENST00000606336.5	2.96318	2.06688	chr6	21665002	21910068	FALSE	FALSE	FALSE	0	1	+	481880	44	9.67923e-06	53	2.84126e-05
CASC18	ENST00000548557.1	0	0.109024	chr12	106097980	106137840	FALSE	FALSE	TRUE	CTCF_HUVEC, CTCF_HUVEC, CTCF_HUVEC, CTCF_HUVEC, CTCF_HUVEC, CTCF_HUVEC, CTCF_HPAF, CTCF_HPAF, CTCF_HCM, CTCF_HCM, CTCF_HCFaa, CTCF_HBMEC, CTCF_HBMEC, SMC1A_Coronary artery endothelial cells, STAG1_Coronary artery endothelial cells, CTCF_AoAF, CTCF_AoAF, 0	1	+	NUAK1	NM_014840	2.12384	3.66434	chr12	106533811	106457124	TRUE	TRUE	TRUE	RELA_HUVEC, RELA_HUVEC, RELA_HUVEC, HMGB1_HUVEC, RAD21_HUVEC, RAD21_HUVEC, RAD21_HUVEC, FOS_HUVEC, CTCF_HUVEC, CTCF_HUVEC, CTCF_HUVEC, FOS_HUVEC, FOS_HUVEC, CTCF_HUVEC, CTCF_HUVEC, CTCF_HUVEC, CTCF_HUVEC, CTCF_HPAF, CTCF_HPAF, CTCF_HCM, CTCF_HCM, CTCF_HCFaa, CTCF_HBMEC, CTCF_HBMEC, RELA_HAEC, SMC1A_Coronary artery endothelial cells, STAG2_Coronary artery endothelial cells, STAG1_Coronary artery e…	1	-	435831	117	0	187	0
CASP2	NM_032982	18.2203	7.12852	chr7	142985307	143004789	TRUE	TRUE	TRUE	MAX_HUVEC, CTCF_HPAF, CTCF_HBMEC, RELA_HAEC, SMC1A_Coronary artery endothelial cells, 0	1	+	TMEM139	NM_001242773	0	0	chr7	142981991	142985142	FALSE	FALSE	FALSE	0	1	+	3316	421	0	653	0
CASP2	NM_032982	18.2203	7.12852	chr7	142985307	143004789	TRUE	TRUE	TRUE	MAX_HUVEC, CTCF_HPAF, CTCF_HBMEC, RELA_HAEC, SMC1A_Coronary artery endothelial cells, 0	1	+	TAS2R41	NM_176883	0	0	chr7	143174965	143175889	FALSE	FALSE	FALSE	0	1	+	189658	56	0.00097397	84	0.000302858
CASP8	NM_033358	1.77749	1.3023	chr2	202098165	202146638	TRUE	TRUE	TRUE	RAD21_HUVEC, RAD21_HUVEC, RAD21_HUVEC, RAD21_HUVEC, CTCF_HUVEC, CTCF_HUVEC, CTCF_HUVEC, CTCF_HUVEC, CTCF_HUVEC, CTCF_HUVEC, CTCF_HUVEC, CTCF_HPAF, CTCF_HPAF, CTCF_HCM, CTCF_HCM, CTCF_HCFaa, CTCF_HBMEC, CTCF_HBMEC, SMC1A_Coronary artery endothelial cells, STAG2_Coronary artery endothelial cells, STAG1_Coronary artery endothelial cells, CTCF_AoAF, CTCF_AoAF, 0	1	+	ALS2CR12	NM_001127391	0	0	chr2	202222121	202152993	FALSE	TRUE	TRUE	JUN_HAEC, JUND_Coronary artery smooth muscle, JUN_Coronary artery smooth muscle, 0	1	-	123956	86	3.27101e-05	115	6.69158e-05
CATSPERB	NM_024764	0	0	chr14	92198430	92047117	FALSE	FALSE	FALSE	0	1	-	PPP4R3A	NM_001284280	0.335428	0	chr14	91976824	91923824	TRUE	TRUE	TRUE	NFATC1_HUVEC, NFATC1_HUVEC, MAX_HUVEC, MYC_HUVEC, MYC_HUVEC, RELA_HAEC, RELA_HAEC, RELA_HAEC, STAG2_Coronary artery endothelial cells, 0	1	-	221606	60	0.000237034	75	0.000738683
CAV2	NM_001206747	4.1423	2.75097	chr7	116139654	116148595	TRUE	TRUE	TRUE	HMGB1_HUVEC, Epitope tags_HUVEC, 0	1	+	AC073130.1	ENST00000457033.5	0	0	chr7	115926718	115915659	FALSE	FALSE	TRUE	FOS_HUVEC, JUN_HUVEC, JUN_HAEC, 0	1	-	212936	61	0.000196717	90	6.45883e-05
CBFB	NM_001755	1.85682	2.58663	chr16	67063049	67134958	TRUE	TRUE	TRUE	NFATC1_HUVEC, NFATC1_HUVEC, HMGB1_HUVEC, 0	1	+	B3GNT9	NM_033309	19.3763	17.3753	chr16	67184902	67182004	TRUE	TRUE	TRUE	TCF21_Coronary artery smooth muscle, 0	1	-	121853	113	2.83752e-08	102	0.000534327
CBFB	NM_001755	1.85682	2.58663	chr16	67063049	67134958	TRUE	TRUE	TRUE	NFATC1_HUVEC, NFATC1_HUVEC, HMGB1_HUVEC, 0	1	+	C16orf70	NM_001320540	1.53417	5.18159	chr16	67143795	67182447	TRUE	TRUE	TRUE	NFATC1_HUVEC, NFATC1_HUVEC, 0	1	+	80746	108	2.01279e-07	136	0.000288652
CBLL1	NM_001284291	0.104658	24.586	chr7	107384141	107402112	TRUE	TRUE	TRUE	CTCF_HUVEC, Epitope tags_HUVEC, CTCF_HUVEC, CTCF_HUVEC, CTCF_HUVEC, CTCF_HUVEC, CTCF_HUVEC, CTCF_HPAF, CTCF_HPAF, CTCF_HCM, CTCF_HCM, CTCF_HCFaa, CTCF_HBMEC, CTCF_HBMEC, RELA_HAEC, RELA_HAEC, RELA_HAEC, RELA_HAEC, RELA_HAEC, SMC1A_Coronary artery endothelial cells, CTCF_AoAF, 0	1	+	COG5	NM_006348	2.61477	3.13111	chr7	107204959	106842188	TRUE	TRUE	TRUE	FOS_HUVEC, JUN_HUVEC, FOS_HUVEC, NFE2L2_HAEC, NFE2L2_HAEC, RELA_HAEC, RELA_HAEC, RELA_HAEC, RELA_HAEC, JUN_HAEC, JUN_HAEC, JUND_Coronary artery smooth muscle, JUN_Coronary artery smooth muscle, 0	1	-	179182	91	1.08543e-07	92	0.000151543
CBR3	NM_001236	0.395495	0.456854	chr21	37507262	37518860	TRUE	TRUE	TRUE	RELA_HAEC, RELA_HAEC, RELA_HAEC, RELA_HAEC, RELA_HAEC, JUND_Coronary artery smooth muscle, JUN_Coronary artery smooth muscle, 0	1	+	AP000688.14	ENST00000535199.5	0	0	chr21	37498938	37441939	FALSE	FALSE	TRUE	CTCF_HUVEC, CTCF_HUVEC, CTCF_HUVEC, CTCF_HUVEC, CTCF_HUVEC, CTCF_HUVEC, CTCF_HUVEC, CTCF_HPAF, CTCF_HPAF, CTCF_HCM, CTCF_HCM, CTCF_HCFaa, CTCF_HBMEC, CTCF_HBMEC, STAG1_Coronary artery endothelial cells, CTCF_AoAF, CTCF_AoAF, 0	1	-	8324	236	0	213	0
CBX3	NM_007276	1.61727	1.40382	chr7	26240830	26253227	TRUE	TRUE	TRUE	ELK3_HUVEC, NFATC1_HUVEC, NFATC1_HUVEC, HMGB2_HUVEC, HMGB1_HUVEC, Epitope tags_HUVEC, 0	1	+	HOXA2	NM_006735	7.68316	3.2328	chr7	27142394	27139972	TRUE	TRUE	FALSE	HMGB1_HUVEC, Epitope tags_HUVEC, 0	1	-	901564	30	4.01948e-06	29	5.06301e-05
CBX3	NM_007276	1.61727	1.40382	chr7	26240830	26253227	TRUE	TRUE	TRUE	ELK3_HUVEC, NFATC1_HUVEC, NFATC1_HUVEC, HMGB2_HUVEC, HMGB1_HUVEC, Epitope tags_HUVEC, 0	1	+	HOXA1	NM_005522	2.04574	1.12373	chr7	27135625	27132613	TRUE	TRUE	TRUE	MAX_HUVEC, 0	1	-	894795	29	1.01716e-05	25	0.000725298
CBX7	NM_001346743	0.965551	1.12661	chr22	39548655	39526778	TRUE	TRUE	TRUE	RELA_HAEC, RELA_HAEC, JUN_HAEC, 0	1	-	RPL3	NM_000967	72.0648	83.6111	chr22	39715670	39708886	TRUE	TRUE	TRUE	NFATC1_HUVEC, NFATC1_HUVEC, NFE2L2_HAEC, NFE2L2_HAEC, RELA_HAEC, RELA_HAEC, RELA_HAEC, RELA_HAEC, JUN_HAEC, JUND_Coronary artery smooth muscle, 0	1	-	167015	87	4.26432e-07	82	0.0008522
CBY3	NM_001164444	0	0	chr5	179107975	179105558	FALSE	FALSE	FALSE	0	1	-	CANX	NM_001024649	37.2388	12.3367	chr5	179125929	179158639	TRUE	TRUE	TRUE	MAX_HUVEC, RELA_HAEC, RELA_HAEC, 0	1	+	17954	282	0	304	0
CCDC102A	NM_033212	0.85329	0.635762	chr16	57570477	57546089	TRUE	TRUE	TRUE	RELA_HAEC, RELA_HAEC, RELA_HAEC, RELA_HAEC, 0	1	-	ADGRG5	NM_001304376	0	0	chr16	57576548	57611100	FALSE	FALSE	TRUE	0	1	+	6071	259	1.79025e-07	401	0
CCDC102B	NM_001093729	0.172441	0	chr18	66382490	66722426	TRUE	TRUE	TRUE	Epitope tags_HUVEC, 0	1	+	rs893001	n/a	NA	NA	chr18	67516846	67516846	FALSE	FALSE	FALSE	0	2	+	1134356	19	0.000550247	33	5.61477e-06
CCDC102B	NM_001093729	0.172441	0	chr18	66382490	66722426	TRUE	TRUE	TRUE	Epitope tags_HUVEC, 0	1	+	RP11-638L3.1	ENST00000583687.1	0	0	chr18	65183782	65566856	TRUE	TRUE	TRUE	RAD21_HUVEC, RAD21_HUVEC, CTCF_HUVEC, CTCF_HUVEC, CTCF_HUVEC, CTCF_HUVEC, CTCF_HUVEC, CTCF_HUVEC, CTCF_HPAF, CTCF_HPAF, CTCF_HCM, CTCF_HCM, CTCF_HCFaa, CTCF_HBMEC, CTCF_HBMEC, SMC1A_Coronary artery endothelial cells, STAG2_Coronary artery endothelial cells, STAG1_Coronary artery endothelial cells, CTCF_AoAF, 0	1	+	1198708	36	2.46692e-13	39	3.93041e-12
CCDC107	NM_001195200	0	0	chr9	35658286	35661500	TRUE	TRUE	TRUE	MAX_HUVEC, MYC_HUVEC, CTCF_HUVEC, CTCF_HUVEC, MYC_HUVEC, CTCF_HUVEC, CTCF_HUVEC, CTCF_HBMEC, RELA_HAEC, RELA_HAEC, RELA_HAEC, RELA_HAEC, RELA_HAEC, RELA_HAEC, JUN_HAEC, STAG1_Coronary artery endothelial cells, 0	1	+	CREB3	NM_006368	4.93918	7.26748	chr9	35732316	35737005	TRUE	TRUE	TRUE	TAL1_Primary endothelial cells, HMGB1_HUVEC, CTCF_HUVEC, Epitope tags_HUVEC, CTCF_HUVEC, CTCF_HUVEC, CTCF_HUVEC, CTCF_HUVEC, CTCF_HPAF, CTCF_HPAF, CTCF_HCM, CTCF_HCM, CTCF_HCFaa, CTCF_HBMEC, CTCF_HBMEC, NFE2L2_HAEC, RELA_HAEC, RELA_HAEC, RELA_HAEC, RELA_HAEC, RELA_HAEC, JUN_HAEC, CTCF_AoAF, CTCF_AoAF, 0	1	+	74030	159	1.37907e-08	169	9.29823e-05
CCDC112	NM_152549	0	0.041112	chr5	114632458	114602884	TRUE	TRUE	TRUE	0	1	-	TMED7-TICAM2	NM_001164468	8.8192	5.05563	chr5	114961876	114914192	TRUE	TRUE	TRUE	NFATC1_HUVEC, NFATC1_HUVEC, HMGB1_HUVEC, MAX_HUVEC, MYC_HUVEC, Epitope tags_HUVEC, MYC_HUVEC, RELA_HAEC, JUN_HAEC, 0	1	-	329418	47	7.78052e-05	57	0.000497236
CCDC112	NM_152549	0	0.041112	chr5	114632458	114602884	TRUE	TRUE	TRUE	0	1	-	DCP2	NM_001242377	0.491585	0.324116	chr5	112312406	112357892	TRUE	TRUE	TRUE	E2F1_Wharton Jelly, NFATC1_HUVEC, NFATC1_HUVEC, Epitope tags_HUVEC, 0	1	+	2320052	13	0.000149837	16	1.89584e-06
CCDC112	NM_152549	0	0.041112	chr5	114632458	114602884	TRUE	TRUE	TRUE	0	1	-	TNFAIP8	NM_001077654	0.408312	0.504039	chr5	118604386	118730299	TRUE	TRUE	TRUE	TAL1_Primary endothelial cells, TAL1_Primary endothelial cells, NFATC1_HUVEC, NFATC1_HUVEC, GATA2_HUVEC, CTCF_HUVEC, CTCF_HUVEC, GATA2_HUVEC, GATA2_HUVEC, CTCF_HUVEC, CTCF_HUVEC, CTCF_HPAF, CTCF_HPAF, CTCF_HCFaa, CTCF_HBMEC, CTCF_HBMEC, CTCF_AoAF, CTCF_AoAF, 0	1	+	3971928	18	3.22806e-10	9	0.000556043
CCDC112	NM_152549	0	0.041112	chr5	114632458	114602884	TRUE	TRUE	TRUE	0	1	-	TICAM2	NM_021649	0	0	chr5	114938176	114914192	TRUE	TRUE	TRUE	HMGB1_HUVEC, CTCF_HBMEC, RELA_HAEC, JUND_Coronary artery smooth muscle, 0	1	-	305718	101	0	89	7.40775e-08
CCDC112	NM_152549	0	0.041112	chr5	114632458	114602884	TRUE	TRUE	TRUE	0	1	-	ARL14EPL	NM_001195581	0	0	chr5	115387162	115394827	FALSE	FALSE	FALSE	0	1	+	754704	33	1.86036e-06	36	5.03846e-05
CCDC113	NM_001142302	0.880687	0.728662	chr16	58283839	58317734	FALSE	TRUE	TRUE	Epitope tags_HUVEC, 0	1	+	PRSS54	NM_001080492	0	0	chr16	58328951	58313900	FALSE	FALSE	FALSE	0	1	-	45112	142	0.00024761	192	0.000652176
CCDC121	NM_001142683	0.804477	0.376812	chr2	27851898	27848505	TRUE	TRUE	TRUE	NFATC1_HUVEC, NFATC1_HUVEC, FOS_HUVEC, Epitope tags_HUVEC, FOS_HUVEC, NFE2L2_HAEC, NFE2L2_HAEC, RELA_HAEC, RELA_HAEC, RELA_HAEC, JUN_HAEC, JUN_HAEC, JUND_Coronary artery smooth muscle, JUN_Coronary artery smooth muscle, 0	1	-	rs1260326	n/a	NA	NA	chr2	27730939	27730940	FALSE	FALSE	TRUE	0	2	+	120959	114	1.56079e-08	117	4.83817e-05
CCDC121	NM_001142683	0.804477	0.376812	chr2	27851898	27848505	TRUE	TRUE	TRUE	NFATC1_HUVEC, NFATC1_HUVEC, FOS_HUVEC, Epitope tags_HUVEC, FOS_HUVEC, NFE2L2_HAEC, NFE2L2_HAEC, RELA_HAEC, RELA_HAEC, RELA_HAEC, JUN_HAEC, JUN_HAEC, JUND_Coronary artery smooth muscle, JUN_Coronary artery smooth muscle, 0	1	-	FNDC4	NM_022823	12.1956	7.20303	chr2	27718126	27714749	TRUE	TRUE	TRUE	GATA2_HUVEC, GATA2_HUVEC, JUN_HAEC, 0	1	-	133772	95	3.59411e-06	99	0.000723392
CCDC121	NM_001142683	0.804477	0.376812	chr2	27851898	27848505	TRUE	TRUE	TRUE	NFATC1_HUVEC, NFATC1_HUVEC, FOS_HUVEC, Epitope tags_HUVEC, FOS_HUVEC, NFE2L2_HAEC, NFE2L2_HAEC, RELA_HAEC, RELA_HAEC, RELA_HAEC, JUN_HAEC, JUN_HAEC, JUND_Coronary artery smooth muscle, JUN_Coronary artery smooth muscle, 0	1	-	KRTCAP3	NM_001321325	0	0	chr2	27665232	27667164	FALSE	FALSE	FALSE	0	1	+	186666	65	0.00010058	80	0.000619246
CCDC13	NM_144719	0	0	chr3	42814745	42749873	TRUE	TRUE	TRUE	NFE2L2_HAEC, RELA_HAEC, RELA_HAEC, JUN_HAEC, JUND_Coronary artery smooth muscle, 0	1	-	SS18L2	NM_016305	1.68118	0.700253	chr3	42623331	42636490	TRUE	TRUE	TRUE	NFATC1_HUVEC, STAG2_Coronary artery endothelial cells, STAG1_Coronary artery endothelial cells, 0	1	+	191414	77	2.76573e-06	89	0.000117528
CCDC134	NM_001304797	0	0	chr22	42196625	42222303	TRUE	TRUE	TRUE	NFATC1_HUVEC, NFATC1_HUVEC, 0	1	+	SHISA8	NM_001207020	0	0	chr22	42311099	42305539	FALSE	FALSE	TRUE	0	1	-	114474	101	3.52665e-06	135	1.96562e-05
CCDC136	NM_001201372	3.64773	1.73968	chr7	128431463	128462187	TRUE	TRUE	TRUE	0	1	+	OPN1SW	NM_001708	0	0	chr7	128415844	128412542	FALSE	FALSE	FALSE	0	1	-	15619	259	0	353	0
CCDC149	NM_001130726	3.65557	2.58867	chr4	24914600	24807738	TRUE	TRUE	TRUE	HMGB1_HUVEC, SMC1A_Coronary artery endothelial cells, 0	1	-	rs7698250	n/a	NA	NA	chr4	24515630	24515631	FALSE	FALSE	FALSE	CTCF_HPAF, CTCF_HPAF, CTCF_HBMEC, 0	2	+	398970	96	1.11022e-16	91	1.67248e-09
CCDC149	NM_001130726	3.65557	2.58867	chr4	24914600	24807738	TRUE	TRUE	TRUE	HMGB1_HUVEC, SMC1A_Coronary artery endothelial cells, 0	1	-	SOD3	NM_003102	89.1778	55.564	chr4	24797084	24802467	TRUE	TRUE	TRUE	CTCF_HPAF, CTCF_HPAF, CTCF_HBMEC, JUND_Coronary artery smooth muscle, 0	1	+	117516	131	3.47824e-10	130	5.24107e-05
CCDC149	NM_001130726	3.65557	2.58867	chr4	24914600	24807738	TRUE	TRUE	TRUE	HMGB1_HUVEC, SMC1A_Coronary artery endothelial cells, 0	1	-	DHX15	NM_001358	22.6005	25.0535	chr4	24586184	24529087	TRUE	TRUE	TRUE	RELA_HAEC, RELA_HAEC, 0	1	-	328416	66	0.00023074	69	3.57664e-05
CCDC149	NM_001130726	3.65557	2.58867	chr4	24914600	24807738	TRUE	TRUE	TRUE	HMGB1_HUVEC, SMC1A_Coronary artery endothelial cells, 0	1	-	CCDC149	NM_173463	3.65557	2.58867	chr4	24981826	24807738	FALSE	FALSE	TRUE	TAL1_Primary endothelial cells, TAL1_Primary endothelial cells, RAD21_HUVEC, FOS_HUVEC, JUN_HUVEC, CTCF_HUVEC, Epitope tags_HUVEC, Epitope tags_HUVEC, CTCF_HUVEC, CTCF_HUVEC, FOS_HUVEC, CTCF_HUVEC, CTCF_HUVEC, CTCF_HUVEC, CTCF_HUVEC, CTCF_HPAF, CTCF_HPAF, CTCF_HCM, CTCF_HCM, CTCF_HCFaa, CTCF_HBMEC, CTCF_HBMEC, JUN_HAEC, ERG_HAEC, EP300_Endothelial Cells, SMC1A_Coronary artery endothelial cells, S…	1	-	67226	170	6.66134e-16	157	0.000349277
CCDC149	NM_001130726	3.65557	2.58867	chr4	24914600	24807738	TRUE	TRUE	TRUE	HMGB1_HUVEC, SMC1A_Coronary artery endothelial cells, 0	1	-	RP11-496D24.2	ENST00000569621.1	0	0	chr4	24661478	24673191	FALSE	FALSE	TRUE	0	1	+	253122	114	1.9984e-15	178	0
CCDC149	NM_001130726	3.65557	2.58867	chr4	24914600	24807738	TRUE	TRUE	TRUE	HMGB1_HUVEC, SMC1A_Coronary artery endothelial cells, 0	1	-	PPARGC1A	NM_001330753	0	0	chr4	23882915	23793643	FALSE	FALSE	TRUE	0	1	-	1031685	19	0.000309811	47	9.11158e-08
CCDC149	NM_173463	3.65557	2.58867	chr4	24981826	24807738	FALSE	FALSE	TRUE	TAL1_Primary endothelial cells, TAL1_Primary endothelial cells, RAD21_HUVEC, FOS_HUVEC, JUN_HUVEC, CTCF_HUVEC, Epitope tags_HUVEC, Epitope tags_HUVEC, CTCF_HUVEC, CTCF_HUVEC, FOS_HUVEC, CTCF_HUVEC, CTCF_HUVEC, CTCF_HUVEC, CTCF_HUVEC, CTCF_HPAF, CTCF_HPAF, CTCF_HCM, CTCF_HCM, CTCF_HCFaa, CTCF_HBMEC, CTCF_HBMEC, JUN_HAEC, ERG_HAEC, EP300_Endothelial Cells, SMC1A_Coronary artery endothelial cells, S…	1	-	rs7698250	n/a	NA	NA	chr4	24515630	24515631	FALSE	FALSE	FALSE	CTCF_HPAF, CTCF_HPAF, CTCF_HBMEC, 0	2	+	466196	40	7.79655e-06	47	0.000800723
CCDC149	NM_173463	3.65557	2.58867	chr4	24981826	24807738	FALSE	FALSE	TRUE	TAL1_Primary endothelial cells, TAL1_Primary endothelial cells, RAD21_HUVEC, FOS_HUVEC, JUN_HUVEC, CTCF_HUVEC, Epitope tags_HUVEC, Epitope tags_HUVEC, CTCF_HUVEC, CTCF_HUVEC, FOS_HUVEC, CTCF_HUVEC, CTCF_HUVEC, CTCF_HUVEC, CTCF_HUVEC, CTCF_HPAF, CTCF_HPAF, CTCF_HCM, CTCF_HCM, CTCF_HCFaa, CTCF_HBMEC, CTCF_HBMEC, JUN_HAEC, ERG_HAEC, EP300_Endothelial Cells, SMC1A_Coronary artery endothelial cells, S…	1	-	CCDC149	NM_001130726	3.65557	2.58867	chr4	24914600	24807738	TRUE	TRUE	TRUE	HMGB1_HUVEC, SMC1A_Coronary artery endothelial cells, 0	1	-	67226	170	6.66134e-16	157	0.000349277
CCDC149	NM_173463	3.65557	2.58867	chr4	24981826	24807738	FALSE	FALSE	TRUE	TAL1_Primary endothelial cells, TAL1_Primary endothelial cells, RAD21_HUVEC, FOS_HUVEC, JUN_HUVEC, CTCF_HUVEC, Epitope tags_HUVEC, Epitope tags_HUVEC, CTCF_HUVEC, CTCF_HUVEC, FOS_HUVEC, CTCF_HUVEC, CTCF_HUVEC, CTCF_HUVEC, CTCF_HUVEC, CTCF_HPAF, CTCF_HPAF, CTCF_HCM, CTCF_HCM, CTCF_HCFaa, CTCF_HBMEC, CTCF_HBMEC, JUN_HAEC, ERG_HAEC, EP300_Endothelial Cells, SMC1A_Coronary artery endothelial cells, S…	1	-	PPARGC1A	NM_001330753	0	0	chr4	23882915	23793643	FALSE	FALSE	TRUE	0	1	-	1098911	16	6.64498e-05	26	0.000764664
CCDC15	NM_025004	0.625303	0.137594	chr11	124824016	124911385	TRUE	TRUE	TRUE	ELK3_HUVEC, Epitope tags_HUVEC, RELA_HAEC, RELA_HAEC, JUN_HAEC, 0	1	+	HEPACAM	NM_152722	0	0	chr11	124806308	124789145	FALSE	FALSE	TRUE	TAL1_Primary endothelial cells, TAL1_Primary endothelial cells, 0	1	-	17708	235	0	365	0
CCDC150	NM_001080539	0	0	chr2	197504355	197597530	FALSE	TRUE	TRUE	ETS1_HUVEC, ETS1_HUVEC, ETS1_HUVEC, ETS1_HUVEC, ETS1_HUVEC, ETS1_HUVEC, ETS1_HUVEC, ETS1_HUVEC, ETS1_HUVEC, ETS1_HUVEC, ETS1_HUVEC, ETS1_HUVEC, ETS1_HUVEC, Epitope tags_HUVEC, CTCF_HPAF, CTCF_HBMEC, RELA_HAEC, 0	1	+	HECW2	NM_001304840	1.39649	1.49939	chr2	197226946	197059093	FALSE	FALSE	TRUE	TAL1_Primary endothelial cells, TAL1_Primary endothelial cells, FOS_HUVEC, GATA2_HUVEC, Epitope tags_HUVEC, Epitope tags_HUVEC, 0	1	-	277409	73	8.98902e-08	86	2.34217e-06
CCDC152	NM_001134848	0.235854	0	chr5	42756919	42802539	FALSE	FALSE	TRUE	0	1	+	C5orf51	NM_175921	43.6095	30.7848	chr5	41904445	41921738	TRUE	TRUE	TRUE	TAL1_Primary endothelial cells, TAL1_Primary endothelial cells, NFATC1_HUVEC, NFATC1_HUVEC, MAX_HUVEC, Epitope tags_HUVEC, JUN_HAEC, TCF21_Coronary artery smooth muscle, 0	1	+	852474	37	4.5468e-10	34	2.46076e-06
CCDC152	NM_001134848	0.235854	0	chr5	42756919	42802539	FALSE	FALSE	TRUE	0	1	+	OXCT1	NM_000436	4.35609	0.199116	chr5	41870791	41730166	TRUE	TRUE	TRUE	TAL1_Primary endothelial cells, RELA_HAEC, JUN_HAEC, JUN_HAEC, 0	1	-	886128	24	0.000334111	32	9.99514e-06
CCDC153	NM_001145018	0	0	chr11	119066584	119060962	FALSE	FALSE	TRUE	RAD21_HUVEC, RAD21_HUVEC, RAD21_HUVEC, CTCF_HUVEC, CTCF_HUVEC, CTCF_HUVEC, CTCF_HUVEC, CTCF_HUVEC, CTCF_HUVEC, CTCF_HPAF, CTCF_HPAF, CTCF_HCM, CTCF_HCM, CTCF_HCFaa, CTCF_HBMEC, CTCF_HBMEC, SMC1A_Coronary artery endothelial cells, STAG2_Coronary artery endothelial cells, STAG1_Coronary artery endothelial cells, CTCF_AoAF, 0	1	-	MCAM	NM_006500	4.32226	16.7369	chr11	119187840	119179233	FALSE	FALSE	TRUE	Epitope tags_HUVEC, RELA_HAEC, 0	1	-	121256	97	2.13089e-06	99	0.000723392
CCDC153	NM_001145018	0	0	chr11	119066584	119060962	FALSE	FALSE	TRUE	RAD21_HUVEC, RAD21_HUVEC, RAD21_HUVEC, CTCF_HUVEC, CTCF_HUVEC, CTCF_HUVEC, CTCF_HUVEC, CTCF_HUVEC, CTCF_HUVEC, CTCF_HPAF, CTCF_HPAF, CTCF_HCM, CTCF_HCM, CTCF_HCFaa, CTCF_HBMEC, CTCF_HBMEC, SMC1A_Coronary artery endothelial cells, STAG2_Coronary artery endothelial cells, STAG1_Coronary artery endothelial cells, CTCF_AoAF, 0	1	-	HINFP	NM_001243259	1.17895	1.29815	chr11	118992232	119005765	TRUE	TRUE	TRUE	MAX_HUVEC, RELA_HAEC, 0	1	+	74352	124	1.5501e-05	157	0.000313529
CCDC155	NM_144688	0	0	chr19	49891474	49921256	FALSE	FALSE	TRUE	0	1	+	GFY	NM_001195256	0	0	chr19	49929687	49932075	FALSE	FALSE	FALSE	0	1	+	38213	206	2.20202e-05	251	0.000539809
CCDC168	NM_001146197	0	0	chr13	103411422	103381716	FALSE	FALSE	FALSE	0	1	-	ARGLU1	NM_018011	1.35158	1.01365	chr13	107220514	107195661	TRUE	TRUE	TRUE	NFATC1_HUVEC, NFATC1_HUVEC, Epitope tags_HUVEC, 0	1	-	3809092	11	7.5465e-05	8	0.000867286
CCDC169-SOHLH2	NM_001198910	0	0	chr13	36871992	36742344	TRUE	TRUE	TRUE	JUND_Coronary artery smooth muscle, JUN_Coronary artery smooth muscle, 0	1	-	rs609418	n/a	NA	NA	chr13	37417426	37417427	FALSE	FALSE	FALSE	0	2	+	545434	39	1.03879e-06	47	5.84414e-06
CCDC169-SOHLH2	NM_001198910	0	0	chr13	36871992	36742344	TRUE	TRUE	TRUE	JUND_Coronary artery smooth muscle, JUN_Coronary artery smooth muscle, 0	1	-	SMAD9	NM_001127217	6.67528	4.72665	chr13	37494409	37418967	TRUE	TRUE	TRUE	HMGB1_HUVEC, 0	1	-	622417	54	1.00027e-11	50	1.20497e-07
CCDC169-SOHLH2	NM_001198910	0	0	chr13	36871992	36742344	TRUE	TRUE	TRUE	JUND_Coronary artery smooth muscle, JUN_Coronary artery smooth muscle, 0	1	-	DCLK1	NM_001195415	1.57047	1.43436	chr13	36429998	36342788	FALSE	FALSE	TRUE	JUND_Coronary artery smooth muscle, 0	1	-	441994	62	6.07816e-11	46	0.000178765
CCDC169-SOHLH2	NM_001198910	0	0	chr13	36871992	36742344	TRUE	TRUE	TRUE	JUND_Coronary artery smooth muscle, JUN_Coronary artery smooth muscle, 0	1	-	RFXAP	NM_000538	0.50691	0.230782	chr13	37393338	37403740	TRUE	TRUE	TRUE	HMGB1_HUVEC, 0	1	+	521346	67	2.22045e-16	62	2.31575e-08
CCDC171	NM_001348002	0.035731	0.098198	chr9	15553004	15974037	TRUE	TRUE	TRUE	E2F1_Wharton Jelly, CTCF_HPAF, CTCF_HPAF, CTCF_HBMEC, 0	1	+	rs2383024	n/a	NA	NA	chr9	17487944	17487945	FALSE	FALSE	FALSE	0	2	+	1934940	19	1.87454e-08	13	0.000364293
CCDC179	NM_001195637	0	0	chr11	22881972	22868467	FALSE	FALSE	FALSE	EP300_Cardiac progenitor cells, 0	1	-	ANO3	NM_001313726	0.909221	0.337497	chr11	26210669	26684836	TRUE	TRUE	TRUE	0	1	+	3328697	21	0	14	1.30412e-06
CCDC182	NM_001282544	0	0	chr17	55822690	55821841	FALSE	FALSE	FALSE	0	1	-	MSI2	NM_001322250	4.88849	4.9371	chr17	55333211	55762050	TRUE	TRUE	TRUE	HMGB1_HUVEC, 0	1	+	489479	41	4.94972e-05	61	1.98271e-06
CCDC182	NM_001282544	0	0	chr17	55822690	55821841	FALSE	FALSE	FALSE	0	1	-	AKAP1	NM_003488	4.52034	4.21833	chr17	55162552	55198710	TRUE	TRUE	TRUE	NFATC1_HUVEC, NFATC1_HUVEC, HMGB1_HUVEC, RELA_HAEC, RELA_HAEC, JUN_HAEC, JUND_Coronary artery smooth muscle, STAG2_Coronary artery endothelial cells, 0	1	+	660138	31	9.48289e-06	37	0.000281433
CCDC26	ENST00000446592.7	0	0	chr8	130692485	130363936	FALSE	FALSE	TRUE	RAD21_HUVEC, RAD21_HUVEC, CTCF_HUVEC, CTCF_HUVEC, CTCF_HUVEC, CTCF_HUVEC, CTCF_HUVEC, CTCF_HUVEC, CTCF_HPAF, CTCF_HPAF, CTCF_HCM, CTCF_HCM, CTCF_HCFaa, CTCF_HBMEC, CTCF_HBMEC, TCF21_Coronary artery smooth muscle, SMC1A_Coronary artery endothelial cells, STAG2_Coronary artery endothelial cells, STAG1_Coronary artery endothelial cells, CTCF_AoAF, 0	1	-	rs2466024	n/a	NA	NA	chr8	128188018	128188019	FALSE	FALSE	FALSE	0	2	+	2504467	15	2.02962e-06	11	0.000915991
CCDC26	ENST00000446592.7	0	0	chr8	130692485	130363936	FALSE	FALSE	TRUE	RAD21_HUVEC, RAD21_HUVEC, CTCF_HUVEC, CTCF_HUVEC, CTCF_HUVEC, CTCF_HUVEC, CTCF_HUVEC, CTCF_HUVEC, CTCF_HPAF, CTCF_HPAF, CTCF_HCM, CTCF_HCM, CTCF_HCFaa, CTCF_HBMEC, CTCF_HBMEC, TCF21_Coronary artery smooth muscle, SMC1A_Coronary artery endothelial cells, STAG2_Coronary artery endothelial cells, STAG1_Coronary artery endothelial cells, CTCF_AoAF, 0	1	-	MYC	NM_002467	53.4424	64.614	chr8	128748314	128753680	TRUE	TRUE	TRUE	E2F1_Wharton Jelly, E2F1_Wharton Jelly, E2F1_Wharton Jelly, NFATC1_HUVEC, NFATC1_HUVEC, EP300_HUVEC, CTCF_HUVEC, CTCF_HCM, CTCF_HCFaa, STAG1_Coronary artery endothelial cells, 0	1	+	1944171	16	4.2718e-06	23	1.02545e-10
CCDC26	ENST00000446592.7	0	0	chr8	130692485	130363936	FALSE	FALSE	TRUE	RAD21_HUVEC, RAD21_HUVEC, CTCF_HUVEC, CTCF_HUVEC, CTCF_HUVEC, CTCF_HUVEC, CTCF_HUVEC, CTCF_HUVEC, CTCF_HPAF, CTCF_HPAF, CTCF_HCM, CTCF_HCM, CTCF_HCFaa, CTCF_HBMEC, CTCF_HBMEC, TCF21_Coronary artery smooth muscle, SMC1A_Coronary artery endothelial cells, STAG2_Coronary artery endothelial cells, STAG1_Coronary artery endothelial cells, CTCF_AoAF, 0	1	-	PCAT1	ENST00000519319.1	0	0	chr8	127859299	128025958	FALSE	FALSE	TRUE	0	1	+	2833186	17	5.86869e-08	23	2.02061e-14
CCDC26	ENST00000446592.7	0	0	chr8	130692485	130363936	FALSE	FALSE	TRUE	RAD21_HUVEC, RAD21_HUVEC, CTCF_HUVEC, CTCF_HUVEC, CTCF_HUVEC, CTCF_HUVEC, CTCF_HUVEC, CTCF_HUVEC, CTCF_HPAF, CTCF_HPAF, CTCF_HCM, CTCF_HCM, CTCF_HCFaa, CTCF_HBMEC, CTCF_HBMEC, TCF21_Coronary artery smooth muscle, SMC1A_Coronary artery endothelial cells, STAG2_Coronary artery endothelial cells, STAG1_Coronary artery endothelial cells, CTCF_AoAF, 0	1	-	CASC11	ENST00000502463.7	0	0	chr8	128746213	128698587	TRUE	TRUE	TRUE	RAD21_HUVEC, RAD21_HUVEC, RAD21_HUVEC, CTCF_HUVEC, CTCF_HUVEC, CTCF_HUVEC, CTCF_HUVEC, CTCF_HUVEC, CTCF_HUVEC, CTCF_HUVEC, CTCF_HPAF, CTCF_HPAF, CTCF_HCM, CTCF_HCM, CTCF_HCFaa, CTCF_HBMEC, CTCF_HBMEC, SMC1A_Coronary artery endothelial cells, STAG1_Coronary artery endothelial cells, CTCF_AoAF, 0	1	-	1946272	16	4.2718e-06	39	0
CCDC28A	NM_015439	0	0	chr6	139094656	139114456	TRUE	TRUE	TRUE	Epitope tags_HUVEC, 0	1	+	NHSL1	NM_020464	9.34515	3.04294	chr6	138893668	138743180	FALSE	TRUE	TRUE	0	1	-	200988	67	3.65779e-05	93	3.45039e-05
CCDC28A	NM_015439	0	0	chr6	139094656	139114456	TRUE	TRUE	TRUE	Epitope tags_HUVEC, 0	1	+	NHSL1	NM_001144060	9.34515	3.04294	chr6	138820579	138743180	FALSE	FALSE	FALSE	0	1	-	274077	76	2.34468e-08	84	4.19066e-06
CCDC32	NM_001289132	NA	NA	chr15	40857256	40823539	TRUE	TRUE	TRUE	NFATC1_HUVEC, MAX_HUVEC, 0	1	-	RPUSD2	NM_001286407	1.82297	1.62698	chr15	40861491	40866893	TRUE	TRUE	TRUE	CTCF_HUVEC, CTCF_HUVEC, CTCF_HPAF, CTCF_HPAF, CTCF_HBMEC, 0	1	+	4235	312	0	424	0
CCDC36	NM_178173	0.490522	0.914892	chr3	49235860	49295537	TRUE	TRUE	TRUE	0	1	+	C3orf62	NM_198562	5.08473	5.34238	chr3	49314508	49306029	TRUE	TRUE	TRUE	0	1	-	78648	128	7.63166e-06	165	0.000140917
CCDC36	NM_178173	0.490522	0.914892	chr3	49235860	49295537	TRUE	TRUE	TRUE	0	1	+	C3orf84	NM_001080528	0	0	chr3	49229291	49215068	FALSE	FALSE	FALSE	0	1	-	6569	277	0	400	0
CCDC39	NM_181426	0.102328	0.030971	chr3	180397283	180331795	FALSE	FALSE	TRUE	EZH2_HUVEC, CTCF_HUVEC, Epitope tags_HUVEC, CTCF_HUVEC, CTCF_HUVEC, CTCF_HUVEC, CTCF_HPAF, CTCF_HPAF, CTCF_HCM, CTCF_HCM, CTCF_HCFaa, CTCF_HBMEC, CTCF_HBMEC, STAG1_Coronary artery endothelial cells, CTCF_AoAF, 0	1	-	PEX5L	NM_001256754	0	0	chr3	179692008	179512746	FALSE	FALSE	FALSE	0	1	-	705275	33	5.46157e-07	54	6.94371e-09
CCDC66	NM_001012506	4.50721	0.367391	chr3	56591183	56655848	TRUE	TRUE	TRUE	NFATC1_HUVEC, NFATC1_HUVEC, CTCF_HUVEC, CTCF_HUVEC, CTCF_HUVEC, CTCF_HUVEC, CTCF_HUVEC, CTCF_HPAF, CTCF_HPAF, CTCF_HCM, CTCF_HCM, CTCF_HCFaa, CTCF_HBMEC, CTCF_HBMEC, CTCF_AoAF, 0	1	+	ACTR8	NM_022899	0.354061	0	chr3	53916229	53901093	TRUE	TRUE	TRUE	0	1	-	2674954	18	3.88753e-08	10	0.000765227
CCDC71	NM_022903	17.5047	10.6403	chr3	49203785	49199967	TRUE	TRUE	TRUE	TAL1_Primary endothelial cells, Epitope tags_HUVEC, 0	1	-	C3orf62	NM_198562	5.08473	5.34238	chr3	49314508	49306029	TRUE	TRUE	TRUE	0	1	-	110723	183	0	216	1.06648e-12
CCDC71L	NM_175884	4.53947	4.03441	chr7	106301634	106294807	TRUE	TRUE	TRUE	HMGB1_HUVEC, RAD21_HUVEC, CTCF_HUVEC, Epitope tags_HUVEC, CTCF_HUVEC, CTCF_HUVEC, CTCF_HUVEC, CTCF_HUVEC, CTCF_HUVEC, CTCF_HUVEC, CTCF_HPAF, CTCF_HPAF, CTCF_HCM, CTCF_HCM, CTCF_HCFaa, CTCF_HBMEC, CTCF_HBMEC, SMC1A_Coronary artery endothelial cells, STAG2_Coronary artery endothelial cells, STAG1_Coronary artery endothelial cells, CTCF_AoAF, 0	1	-	NAMPT	NM_005746	7.3881	6.46232	chr7	105925638	105888731	TRUE	TRUE	TRUE	HMGB1_HUVEC, MAX_HUVEC, NFE2L2_HAEC, NFE2L2_HAEC, RELA_HAEC, RELA_HAEC, RELA_HAEC, RELA_HAEC, RELA_HAEC, JUN_HAEC, 0	1	-	375996	42	0.000191493	54	0.000538922
CCDC80	NM_199511	93.7649	117.883	chr3	112359990	112323232	TRUE	TRUE	TRUE	TAL1_Primary endothelial cells, NFATC1_HUVEC, NFATC1_HUVEC, RAD21_HUVEC, RAD21_HUVEC, RAD21_HUVEC, CTCF_HUVEC, CTCF_HUVEC, CTCF_HUVEC, CTCF_HUVEC, CTCF_HUVEC, CTCF_HUVEC, CTCF_HUVEC, CTCF_HPAF, CTCF_HPAF, CTCF_HCM, CTCF_HCM, CTCF_HCFaa, CTCF_HBMEC, CTCF_HBMEC, SMC1A_Coronary artery endothelial cells, STAG2_Coronary artery endothelial cells, STAG1_Coronary artery endothelial cells, 0	1	-	RP11-572C15.5	ENST00000481624.1	NA	NA	chr3	112468166	112455293	TRUE	TRUE	FALSE	0	1	-	108176	152	4.65517e-13	146	3.28421e-06
CCDC80	NM_199511	93.7649	117.883	chr3	112359990	112323232	TRUE	TRUE	TRUE	TAL1_Primary endothelial cells, NFATC1_HUVEC, NFATC1_HUVEC, RAD21_HUVEC, RAD21_HUVEC, RAD21_HUVEC, CTCF_HUVEC, CTCF_HUVEC, CTCF_HUVEC, CTCF_HUVEC, CTCF_HUVEC, CTCF_HUVEC, CTCF_HUVEC, CTCF_HPAF, CTCF_HPAF, CTCF_HCM, CTCF_HCM, CTCF_HCFaa, CTCF_HBMEC, CTCF_HBMEC, SMC1A_Coronary artery endothelial cells, STAG2_Coronary artery endothelial cells, STAG1_Coronary artery endothelial cells, 0	1	-	NEPRO	NM_015412	2.17947	0.08077	chr3	112738580	112721291	TRUE	TRUE	TRUE	MAX_HUVEC, Epitope tags_HUVEC, RELA_HAEC, RELA_HAEC, RELA_HAEC, 0	1	-	378590	41	0.000280039	61	7.82285e-05
CCDC80	NM_199511	93.7649	117.883	chr3	112359990	112323232	TRUE	TRUE	TRUE	TAL1_Primary endothelial cells, NFATC1_HUVEC, NFATC1_HUVEC, RAD21_HUVEC, RAD21_HUVEC, RAD21_HUVEC, CTCF_HUVEC, CTCF_HUVEC, CTCF_HUVEC, CTCF_HUVEC, CTCF_HUVEC, CTCF_HUVEC, CTCF_HUVEC, CTCF_HPAF, CTCF_HPAF, CTCF_HCM, CTCF_HCM, CTCF_HCFaa, CTCF_HBMEC, CTCF_HBMEC, SMC1A_Coronary artery endothelial cells, STAG2_Coronary artery endothelial cells, STAG1_Coronary artery endothelial cells, 0	1	-	GTPBP8	NM_014170	0.298595	0.328294	chr3	112709799	112720221	TRUE	TRUE	TRUE	NFATC1_HUVEC, NFATC1_HUVEC, 0	1	+	349809	99	0	74	3.31946e-06
CCDC80	NM_199511	93.7649	117.883	chr3	112359990	112323232	TRUE	TRUE	TRUE	TAL1_Primary endothelial cells, NFATC1_HUVEC, NFATC1_HUVEC, RAD21_HUVEC, RAD21_HUVEC, RAD21_HUVEC, CTCF_HUVEC, CTCF_HUVEC, CTCF_HUVEC, CTCF_HUVEC, CTCF_HUVEC, CTCF_HUVEC, CTCF_HUVEC, CTCF_HPAF, CTCF_HPAF, CTCF_HCM, CTCF_HCM, CTCF_HCFaa, CTCF_HBMEC, CTCF_HBMEC, SMC1A_Coronary artery endothelial cells, STAG2_Coronary artery endothelial cells, STAG1_Coronary artery endothelial cells, 0	1	-	SIDT1	NM_001308350	0	0	chr3	113251217	113348422	FALSE	FALSE	FALSE	0	1	+	891227	37	8.74467e-09	27	0.000238692
CCDC80	NM_199511	93.7649	117.883	chr3	112359990	112323232	TRUE	TRUE	TRUE	TAL1_Primary endothelial cells, NFATC1_HUVEC, NFATC1_HUVEC, RAD21_HUVEC, RAD21_HUVEC, RAD21_HUVEC, CTCF_HUVEC, CTCF_HUVEC, CTCF_HUVEC, CTCF_HUVEC, CTCF_HUVEC, CTCF_HUVEC, CTCF_HUVEC, CTCF_HPAF, CTCF_HPAF, CTCF_HCM, CTCF_HCM, CTCF_HCFaa, CTCF_HBMEC, CTCF_HBMEC, SMC1A_Coronary artery endothelial cells, STAG2_Coronary artery endothelial cells, STAG1_Coronary artery endothelial cells, 0	1	-	CD200R1	NM_138806	0	0	chr3	112693937	112641531	FALSE	FALSE	FALSE	0	1	-	333947	121	0	87	3.33032e-08
CCDC82	NM_001318736	0.624679	0.246787	chr11	96123083	96085928	TRUE	TRUE	TRUE	TAL1_Primary endothelial cells, TAL1_Primary endothelial cells, HMGB2_HUVEC, RELA_HAEC, RELA_HAEC, RELA_HAEC, 0	1	-	MTMR2	NM_001243571	3.90731	5.02318	chr11	95657371	95566043	TRUE	TRUE	TRUE	TAL1_Primary endothelial cells, NFATC1_HUVEC, NFATC1_HUVEC, FOS_HUVEC, Epitope tags_HUVEC, FOS_HUVEC, JUN_HAEC, JUND_Coronary artery smooth muscle, JUN_Coronary artery smooth muscle, 0	1	-	465712	37	0.000407916	50	0.000176215
CCDC83	NM_001286159	0	0	chr11	85566143	85631063	TRUE	TRUE	TRUE	RAD21_HUVEC, CTCF_HUVEC, CTCF_HUVEC, CTCF_HUVEC, CTCF_HUVEC, CTCF_HUVEC, CTCF_HUVEC, CTCF_HPAF, CTCF_HPAF, CTCF_HCM, CTCF_HCFaa, CTCF_HBMEC, CTCF_HBMEC, RELA_HAEC, SMC1A_Coronary artery endothelial cells, STAG2_Coronary artery endothelial cells, STAG1_Coronary artery endothelial cells, CTCF_AoAF, 0	1	+	HIKESHI	NM_016401	0.35475	0	chr11	86013252	86056985	TRUE	TRUE	TRUE	ETS1_HUVEC, ETS1_HUVEC, ETS1_HUVEC, ETS1_HUVEC, ETS1_HUVEC, ETS1_HUVEC, ETS1_HUVEC, ETS1_HUVEC, ETS1_HUVEC, ETS1_HUVEC, ETS1_HUVEC, ETS1_HUVEC, ETS1_HUVEC, Epitope tags_HUVEC, RELA_HAEC, RELA_HAEC, RELA_HAEC, RELA_HAEC, 0	1	+	447109	64	1.29895e-11	55	5.49615e-06
CCDC83	NM_001286159	0	0	chr11	85566143	85631063	TRUE	TRUE	TRUE	RAD21_HUVEC, CTCF_HUVEC, CTCF_HUVEC, CTCF_HUVEC, CTCF_HUVEC, CTCF_HUVEC, CTCF_HUVEC, CTCF_HPAF, CTCF_HPAF, CTCF_HCM, CTCF_HCFaa, CTCF_HBMEC, CTCF_HBMEC, RELA_HAEC, SMC1A_Coronary artery endothelial cells, STAG2_Coronary artery endothelial cells, STAG1_Coronary artery endothelial cells, CTCF_AoAF, 0	1	+	SYTL2	NM_001289610	0.10951	0	chr11	85430393	85405264	TRUE	TRUE	TRUE	JUN_HAEC, JUND_Coronary artery smooth muscle, TCF21_Coronary artery smooth muscle, TCF21_Coronary artery smooth muscle, 0	1	-	135750	121	1.60963e-09	106	0.000267501
CCDC83	NM_001286159	0	0	chr11	85566143	85631063	TRUE	TRUE	TRUE	RAD21_HUVEC, CTCF_HUVEC, CTCF_HUVEC, CTCF_HUVEC, CTCF_HUVEC, CTCF_HUVEC, CTCF_HUVEC, CTCF_HPAF, CTCF_HPAF, CTCF_HCM, CTCF_HCFaa, CTCF_HBMEC, CTCF_HBMEC, RELA_HAEC, SMC1A_Coronary artery endothelial cells, STAG2_Coronary artery endothelial cells, STAG1_Coronary artery endothelial cells, CTCF_AoAF, 0	1	+	EED	NM_001308007	0	0	chr11	85955425	85989852	TRUE	TRUE	TRUE	ETS1_HUVEC, NFATC1_HUVEC, NFATC1_HUVEC, ETS1_HUVEC, ETS1_HUVEC, Epitope tags_HUVEC, RELA_HAEC, JUN_Coronary artery smooth muscle, 0	1	+	389282	64	2.09033e-09	67	7.16372e-06
CCDC88B	NM_032251	0.201499	0	chr11	64107689	64125006	TRUE	TRUE	FALSE	0	1	+	PRDX5	NM_012094	11.495	9.97938	chr11	64085559	64089295	TRUE	TRUE	TRUE	ELK3_HUVEC, Epitope tags_HUVEC, JUN_HAEC, SMC1A_Coronary artery endothelial cells, 0	1	+	22130	249	1.75057e-07	309	1.34627e-05
CCDC89	NM_152723	0.25146	0.51841	chr11	85397320	85394886	TRUE	TRUE	TRUE	0	1	-	DLG2	NM_001142702	0.029107	0	chr11	83393468	83166055	FALSE	FALSE	FALSE	0	1	-	2003852	34	5.55112e-15	30	1.58036e-09
CCDC91	NM_001330367	1.79786	0.449569	chr12	28343359	28703099	TRUE	TRUE	TRUE	MAX_HUVEC, Epitope tags_HUVEC, JUN_HAEC, 0	1	+	RP11-977P2.1	ENST00000537327.1	0	0	chr12	28978764	28974907	FALSE	FALSE	FALSE	0	1	-	635405	30	0.000338998	42	1.18575e-05
CCDC93	NM_019044	0.159434	0.366294	chr2	118771739	118673053	TRUE	TRUE	TRUE	RELA_HAEC, RELA_HAEC, RELA_HAEC, RELA_HAEC, 0	1	-	DDX18	NM_006773	2.94271	1.92943	chr2	118572254	118589953	TRUE	TRUE	TRUE	TAL1_Primary endothelial cells, TAL1_Primary endothelial cells, RAD21_HUVEC, MAX_HUVEC, MYC_HUVEC, CTCF_HUVEC, Epitope tags_HUVEC, CTCF_HUVEC, CTCF_HUVEC, MYC_HUVEC, CTCF_HUVEC, CTCF_HUVEC, CTCF_HUVEC, CTCF_HUVEC, CTCF_HPAF, CTCF_HPAF, CTCF_HCM, CTCF_HCM, CTCF_HCFaa, CTCF_HBMEC, CTCF_HBMEC, ERG_HAEC, RELA_HAEC, JUN_HAEC, ERG_HAEC, ERG_HAEC, SMC1A_Coronary artery endothelial cells, STAG1_Coronary …	1	+	199485	68	4.35357e-05	102	7.61469e-06
CCDC93	NM_019044	0.159434	0.366294	chr2	118771739	118673053	TRUE	TRUE	TRUE	RELA_HAEC, RELA_HAEC, RELA_HAEC, RELA_HAEC, 0	1	-	EN1	NM_001426	2.30355	1.28178	chr2	119605759	119599746	TRUE	TRUE	TRUE	0	1	-	834020	22	0.00030995	31	6.51434e-05
CCER1	NM_152638	0	0	chr12	91348953	91345991	FALSE	FALSE	FALSE	CTCF_HPAF, CTCF_HCM, CTCF_HBMEC, 0	1	-	rs7136259	n/a	NA	NA	chr12	90081187	90081188	FALSE	FALSE	FALSE	0	2	+	1267766	17	9.47175e-05	19	0.000167293
CCER1	NM_152638	0	0	chr12	91348953	91345991	FALSE	FALSE	FALSE	CTCF_HPAF, CTCF_HCM, CTCF_HBMEC, 0	1	-	rs4842666	n/a	NA	NA	chr12	89941548	89941549	FALSE	FALSE	FALSE	0	2	+	1407405	29	1.74578e-08	22	0.000126161
CCER1	NM_152638	0	0	chr12	91348953	91345991	FALSE	FALSE	FALSE	CTCF_HPAF, CTCF_HCM, CTCF_HBMEC, 0	1	-	GALNT4	NM_003774	1.3469	0.860333	chr12	89918583	89913189	TRUE	TRUE	TRUE	CTCF_HUVEC, CTCF_HUVEC, CTCF_HUVEC, CTCF_HUVEC, CTCF_HUVEC, CTCF_HUVEC, CTCF_HPAF, CTCF_HPAF, CTCF_HCM, CTCF_HCM, CTCF_HCFaa, CTCF_HBMEC, CTCF_HBMEC, SMC1A_Coronary artery endothelial cells, STAG2_Coronary artery endothelial cells, CTCF_AoAF, 0	1	-	1430370	21	4.59376e-05	27	2.11357e-08
CCER1	NM_152638	0	0	chr12	91348953	91345991	FALSE	FALSE	FALSE	CTCF_HPAF, CTCF_HCM, CTCF_HBMEC, 0	1	-	RP11-121E16.1	ENST00000551571.1	0	0	chr12	91755972	91762383	FALSE	FALSE	TRUE	CTCF_HUVEC, CTCF_HUVEC, CTCF_HUVEC, CTCF_HPAF, CTCF_HPAF, CTCF_HCM, CTCF_HCM, CTCF_HCFaa, STAG1_Coronary artery endothelial cells, CTCF_AoAF, 0	1	+	407019	77	9.21485e-15	124	0
CCKAR	NM_000730	0	0	chr4	26492042	26483017	FALSE	FALSE	FALSE	0	1	-	TBC1D19	NM_001292054	0	0.041403	chr4	26585545	26757835	TRUE	TRUE	TRUE	Epitope tags_HUVEC, SMC1A_Coronary artery endothelial cells, 0	1	+	93503	121	6.28386e-14	154	3.31747e-05
CCL13	NM_005408	0	0	chr17	32683470	32685629	FALSE	FALSE	FALSE	0	1	+	RP11-215E13.1	ENST00000566930.6	NA	NA	chr17	32510651	32496390	FALSE	FALSE	FALSE	0	1	-	172819	68	0.000111312	82	0.000992111
CCL14	NM_032962	13.7153	14.4766	chr17	34313764	34310691	FALSE	FALSE	TRUE	TAL1_Primary endothelial cells, TAL1_Primary endothelial cells, GATA2_HUVEC, Epitope tags_HUVEC, GATA2_HUVEC, 0	1	-	CCL16	NM_004590	0	0	chr17	34308532	34303528	FALSE	FALSE	FALSE	0	1	-	5232	276	2.19091e-08	459	0
CCL16	NM_004590	0	0	chr17	34308532	34303528	FALSE	FALSE	FALSE	0	1	-	CCL14	NM_032962	13.7153	14.4766	chr17	34313764	34310691	FALSE	FALSE	TRUE	TAL1_Primary endothelial cells, TAL1_Primary endothelial cells, GATA2_HUVEC, Epitope tags_HUVEC, GATA2_HUVEC, 0	1	-	5232	276	2.19091e-08	459	0
CCL27	NM_006664	0	0	chr9	34662689	34661879	FALSE	FALSE	TRUE	CTCF_HUVEC, CTCF_HUVEC, CTCF_HUVEC, CTCF_HUVEC, CTCF_HUVEC, CTCF_HUVEC, CTCF_HUVEC, CTCF_HPAF, CTCF_HPAF, CTCF_HCM, CTCF_HCM, CTCF_HCFaa, CTCF_HBMEC, CTCF_HBMEC, CTCF_AoAF, CTCF_AoAF, 0	1	-	IL11RA	NM_001142784	1.85278	0.114187	chr9	34652181	34661898	TRUE	TRUE	TRUE	0	1	+	10508	498	0	665	0
CCL27	NM_006664	0	0	chr9	34662689	34661879	FALSE	FALSE	TRUE	CTCF_HUVEC, CTCF_HUVEC, CTCF_HUVEC, CTCF_HUVEC, CTCF_HUVEC, CTCF_HUVEC, CTCF_HUVEC, CTCF_HPAF, CTCF_HPAF, CTCF_HCM, CTCF_HCM, CTCF_HCFaa, CTCF_HBMEC, CTCF_HBMEC, CTCF_AoAF, CTCF_AoAF, 0	1	-	GALT	NM_000155	1.51226	1.26582	chr9	34646585	34650595	TRUE	TRUE	TRUE	NFATC1_HUVEC, MAX_HUVEC, CTCF_HUVEC, CTCF_HUVEC, CTCF_HUVEC, CTCF_HUVEC, CTCF_HPAF, CTCF_HPAF, CTCF_HCM, CTCF_HCFaa, CTCF_HBMEC, CTCF_HBMEC, CTCF_AoAF, 0	1	+	16104	241	0	229	0
CCL8	NM_005623	0	0.790608	chr17	32646065	32648421	FALSE	FALSE	FALSE	0	1	+	TMEM98	NM_001033504	2.26593	3.79923	chr17	31254927	31268667	TRUE	TRUE	TRUE	TAL1_Primary endothelial cells, TAL1_Primary endothelial cells, HMGB1_HUVEC, 0	1	+	1391138	24	4.0253e-06	28	0.000112603
CCNB1IP1	NM_021178	1.03415	0.952758	chr14	20801471	20779526	TRUE	TRUE	TRUE	TAL1_Primary endothelial cells, MAX_HUVEC, Epitope tags_HUVEC, 0	1	-	PIP4P1	NM_001100814	NA	NA	chr14	20929771	20926011	TRUE	TRUE	TRUE	E2F1_Wharton Jelly, EZH2_HUVEC, MAX_HUVEC, 0	1	-	128300	83	6.48234e-05	136	1.6467e-06
CCNB1IP1	NM_021178	1.03415	0.952758	chr14	20801471	20779526	TRUE	TRUE	TRUE	TAL1_Primary endothelial cells, MAX_HUVEC, Epitope tags_HUVEC, 0	1	-	rs1243658	n/a	NA	NA	chr14	21081409	21081410	TRUE	TRUE	TRUE	CTCF_HUVEC, CTCF_HUVEC, CTCF_HUVEC, CTCF_HUVEC, CTCF_HPAF, CTCF_HPAF, CTCF_HCM, CTCF_HCM, CTCF_HCFaa, CTCF_HBMEC, CTCF_HBMEC, RELA_HAEC, CTCF_AoAF, 0	2	+	279938	128	0	185	0
CCNB1IP1	NM_021178	1.03415	0.952758	chr14	20801471	20779526	TRUE	TRUE	TRUE	TAL1_Primary endothelial cells, MAX_HUVEC, Epitope tags_HUVEC, 0	1	-	rs1243687	n/a	NA	NA	chr14	21099399	21099400	FALSE	FALSE	TRUE	0	2	+	297928	102	0	84	7.89521e-07
CCNB1IP1	NM_021178	1.03415	0.952758	chr14	20801471	20779526	TRUE	TRUE	TRUE	TAL1_Primary endothelial cells, MAX_HUVEC, Epitope tags_HUVEC, 0	1	-	HNRNPC	NM_001077442	32.1535	19.909	chr14	21737638	21677295	TRUE	TRUE	TRUE	ELK3_HUVEC, NFATC1_HUVEC, NFATC1_HUVEC, RELA_HAEC, RELA_HAEC, RELA_HAEC, 0	1	-	936167	31	4.08732e-05	26	0.000947043
CCNB1IP1	NM_021178	1.03415	0.952758	chr14	20801471	20779526	TRUE	TRUE	TRUE	TAL1_Primary endothelial cells, MAX_HUVEC, Epitope tags_HUVEC, 0	1	-	ADCY4	NM_001198568	5.59472	7.15803	chr14	24804277	24787554	TRUE	FALSE	TRUE	TAL1_Primary endothelial cells, TAL1_Primary endothelial cells, NFATC1_HUVEC, NFATC1_HUVEC, CTCF_HUVEC, Epitope tags_HUVEC, Epitope tags_HUVEC, CTCF_HUVEC, CTCF_HUVEC, CTCF_HUVEC, CTCF_HUVEC, CTCF_HUVEC, CTCF_HUVEC, CTCF_HPAF, CTCF_HPAF, CTCF_HCM, CTCF_HCM, CTCF_HCFaa, CTCF_HBMEC, CTCF_HBMEC, RELA_HAEC, SMC1A_Coronary artery endothelial cells, STAG2_Coronary artery endothelial cells, STAG1_Corona…	1	-	4002806	18	2.06582e-09	10	1.93703e-05
CCNB1IP1	NM_021178	1.03415	0.952758	chr14	20801471	20779526	TRUE	TRUE	TRUE	TAL1_Primary endothelial cells, MAX_HUVEC, Epitope tags_HUVEC, 0	1	-	TEP1	NM_001319035	2.47858	2.18575	chr14	20881579	20833825	TRUE	TRUE	TRUE	NFATC1_HUVEC, NFATC1_HUVEC, Epitope tags_HUVEC, 0	1	-	80108	163	8.77098e-12	139	0.000182681
CCNB1IP1	NM_021178	1.03415	0.952758	chr14	20801471	20779526	TRUE	TRUE	TRUE	TAL1_Primary endothelial cells, MAX_HUVEC, Epitope tags_HUVEC, 0	1	-	PNP	NM_000270	2.21852	0.974551	chr14	20937537	20946165	TRUE	TRUE	TRUE	TAL1_Primary endothelial cells, NFATC1_HUVEC, NFATC1_HUVEC, FOS_HUVEC, Epitope tags_HUVEC, FOS_HUVEC, JUN_HAEC, JUN_HAEC, 0	1	+	136066	93	5.99179e-06	103	0.000413363
CCNB1IP1	NM_021178	1.03415	0.952758	chr14	20801471	20779526	TRUE	TRUE	TRUE	TAL1_Primary endothelial cells, MAX_HUVEC, Epitope tags_HUVEC, 0	1	-	ANG	NM_001145	2.1019	1.41463	chr14	21152335	21162345	TRUE	TRUE	TRUE	NFATC1_HUVEC, 0	1	+	350864	61	8.4688e-08	121	3.10862e-15
CCNB1IP1	NM_021178	1.03415	0.952758	chr14	20801471	20779526	TRUE	TRUE	TRUE	TAL1_Primary endothelial cells, MAX_HUVEC, Epitope tags_HUVEC, 0	1	-	RIPK3	NM_006871	0.508393	0	chr14	24809242	24805226	FALSE	FALSE	FALSE	TAL1_Primary endothelial cells, Epitope tags_HUVEC, 0	1	-	4007771	15	9.29843e-07	12	2.0475e-07
CCNB1IP1	NM_021178	1.03415	0.952758	chr14	20801471	20779526	TRUE	TRUE	TRUE	TAL1_Primary endothelial cells, MAX_HUVEC, Epitope tags_HUVEC, 0	1	-	KLHL33	NM_001109997	0.128527	0	chr14	20903801	20896969	TRUE	FALSE	TRUE	JUND_Coronary artery smooth muscle, 0	1	-	102330	103	2.15415e-06	124	0.0001013
CCNB1IP1	NM_021178	1.03415	0.952758	chr14	20801471	20779526	TRUE	TRUE	TRUE	TAL1_Primary endothelial cells, MAX_HUVEC, Epitope tags_HUVEC, 0	1	-	TMEM253	NM_001146683	0	0	chr14	21567095	21571883	TRUE	TRUE	TRUE	EZH2_HUVEC, RELA_HAEC, 0	1	+	765624	31	1.35122e-05	40	4.33057e-06
CCNB1IP1	NM_021178	1.03415	0.952758	chr14	20801471	20779526	TRUE	TRUE	TRUE	TAL1_Primary endothelial cells, MAX_HUVEC, Epitope tags_HUVEC, 0	1	-	SLC39A2	NM_001256588	0	0	chr14	21467413	21470034	FALSE	FALSE	TRUE	0	1	+	665942	35	4.67872e-06	48	4.71562e-07
CCNB1IP1	NM_021178	1.03415	0.952758	chr14	20801471	20779526	TRUE	TRUE	TRUE	TAL1_Primary endothelial cells, MAX_HUVEC, Epitope tags_HUVEC, 0	1	-	RNASE13	NM_001012264	0	0	chr14	21502944	21500978	FALSE	FALSE	FALSE	0	1	-	701473	30	6.4868e-06	58	4.07677e-10
CCND1	NM_053056	70.0445	63.4981	chr11	69455872	69469242	TRUE	TRUE	TRUE	NFATC1_HUVEC, NFATC1_HUVEC, 0	1	+	MYEOV	NM_001293291	1.85005	0	chr11	69061604	69064754	FALSE	FALSE	TRUE	RAD21_HUVEC, RAD21_HUVEC, RAD21_HUVEC, RAD21_HUVEC, CTCF_HUVEC, CTCF_HUVEC, CTCF_HUVEC, CTCF_HUVEC, CTCF_HUVEC, CTCF_HUVEC, CTCF_HUVEC, CTCF_HPAF, CTCF_HPAF, CTCF_HCM, CTCF_HCM, CTCF_HCFaa, CTCF_HBMEC, CTCF_HBMEC, SMC1A_Coronary artery endothelial cells, STAG2_Coronary artery endothelial cells, STAG1_Coronary artery endothelial cells, CTCF_AoAF, CTCF_AoAF, 0	1	+	394268	38	0.000680681	64	1.93985e-05
CCND2	NM_001759	7.61533	10.6968	chr12	4382901	4414522	FALSE	FALSE	TRUE	STAG2_Coronary artery endothelial cells, 0	1	+	RP5-1063M23.2	ENST00000432994.2	0	0	chr12	3427883	3434509	FALSE	FALSE	FALSE	0	1	+	955018	34	1.47976e-06	29	0.000197693
CCND3	NM_001136017	14.0278	3.95928	chr6	42016632	41902670	TRUE	TRUE	TRUE	NFATC1_HUVEC, NFATC1_HUVEC, 0	1	-	TOMM6	NM_001134493	0	0	chr6	41755180	41757634	TRUE	TRUE	TRUE	ELK3_HUVEC, MAX_HUVEC, CTCF_HUVEC, Epitope tags_HUVEC, CTCF_HUVEC, CTCF_HUVEC, CTCF_HUVEC, CTCF_HUVEC, CTCF_HUVEC, CTCF_HUVEC, CTCF_HPAF, CTCF_HPAF, CTCF_HCM, CTCF_HCM, CTCF_HCFaa, CTCF_HBMEC, CTCF_HBMEC, ERG_HAEC, ERG_HAEC, ERG_HAEC, SMC1A_Coronary artery endothelial cells, STAG2_Coronary artery endothelial cells, CTCF_AoAF, CTCF_AoAF, 0	1	+	261452	86	1.75191e-10	96	1.02537e-07
CCNF	NM_001323538	2.81405	1.57882	chr16	2479391	2508855	TRUE	TRUE	TRUE	CTCF_HBMEC, STAG2_Coronary artery endothelial cells, 0	1	+	ABCA3	NM_001089	3.60801	0.739337	chr16	2390747	2325878	FALSE	FALSE	TRUE	HMGB1_HUVEC, MAX_HUVEC, CTCF_HUVEC, CTCF_HUVEC, CTCF_HUVEC, CTCF_HUVEC, CTCF_HUVEC, CTCF_HUVEC, CTCF_HUVEC, CTCF_HPAF, CTCF_HPAF, CTCF_HCM, CTCF_HCM, CTCF_HCFaa, CTCF_HBMEC, CTCF_HBMEC, ERG_HAEC, RELA_HAEC, SMC1A_Coronary artery endothelial cells, STAG1_Coronary artery endothelial cells, CTCF_AoAF, CTCF_AoAF, 0	1	-	88644	158	3.55271e-15	186	3.11738e-07
CCNG1	NM_004060	9.37148	2.24375	chr5	162864576	162872022	TRUE	TRUE	TRUE	NFATC1_HUVEC, NFATC1_HUVEC, 0	1	+	SLU7	NM_006425	2.80987	5.17571	chr5	159846168	159828647	TRUE	TRUE	TRUE	Epitope tags_HUVEC, RELA_HAEC, 0	1	-	3018408	16	1.77604e-07	15	1.78207e-06
CCNG1	NM_004060	9.37148	2.24375	chr5	162864576	162872022	TRUE	TRUE	TRUE	NFATC1_HUVEC, NFATC1_HUVEC, 0	1	+	MIR3142HG	ENST00000517927.1	0.353264	0.360366	chr5	159895274	159914433	TRUE	TRUE	TRUE	TAL1_Primary endothelial cells, TAL1_Primary endothelial cells, RELA_HUVEC, RELA_HUVEC, RELA_HUVEC, RELA_HUVEC, Epitope tags_HUVEC, Epitope tags_HUVEC, RELA_HAEC, RELA_HAEC, RELA_HAEC, RELA_HAEC, EP300_Cardiac progenitor cells, 0	1	+	2969302	13	8.93432e-05	12	5.66344e-05
CCNH	NM_001199189	4.28324	2.21802	chr5	86708850	86690078	TRUE	TRUE	TRUE	GATA2_HUVEC, Epitope tags_HUVEC, GATA2_HUVEC, GATA2_HUVEC, RELA_HAEC, JUN_HAEC, STAG2_Coronary artery endothelial cells, 0	1	-	LYSMD3	NM_001286812	2.75785	0.443012	chr5	89825401	89811444	TRUE	TRUE	TRUE	RAD21_HUVEC, CTCF_HUVEC, CTCF_HUVEC, CTCF_HUVEC, CTCF_HUVEC, CTCF_HUVEC, CTCF_HPAF, CTCF_HPAF, CTCF_HCM, CTCF_HCM, CTCF_HCFaa, CTCF_HBMEC, CTCF_HBMEC, NFE2L2_HAEC, RELA_HAEC, RELA_HAEC, RELA_HAEC, RELA_HAEC, JUN_HAEC, JUND_Coronary artery smooth muscle, SMC1A_Coronary artery endothelial cells, STAG2_Coronary artery endothelial cells, STAG1_Coronary artery endothelial cells, CTCF_AoAF, 0	1	-	3116551	12	8.95882e-05	12	1.28648e-05
CCNO	NM_021147	0	0	chr5	54529545	54526980	FALSE	FALSE	TRUE	0	1	-	MCIDAS	NM_001190787	0	0	chr5	54523143	54515424	FALSE	FALSE	TRUE	CTCF_HUVEC, CTCF_HUVEC, CTCF_HUVEC, CTCF_HUVEC, CTCF_HUVEC, CTCF_HUVEC, CTCF_HPAF, CTCF_HPAF, CTCF_HCM, CTCF_HCFaa, CTCF_HBMEC, CTCF_HBMEC, STAG1_Coronary artery endothelial cells, 0	1	-	6402	350	0	442	0
CCNT2	NM_001241	0.219524	0.251604	chr2	135676391	135716915	TRUE	TRUE	TRUE	NFATC1_HUVEC, Epitope tags_HUVEC, CTCF_HBMEC, RELA_HAEC, RELA_HAEC, RELA_HAEC, JUN_HAEC, 0	1	+	rs10179686	n/a	NA	NA	chr2	135214569	135214570	FALSE	FALSE	FALSE	0	2	+	461822	59	4.11061e-09	80	4.74593e-10
CCNT2	NM_001241	0.219524	0.251604	chr2	135676391	135716915	TRUE	TRUE	TRUE	NFATC1_HUVEC, Epitope tags_HUVEC, CTCF_HBMEC, RELA_HAEC, RELA_HAEC, RELA_HAEC, JUN_HAEC, 0	1	+	UBXN4	NM_014607	10.2589	7.7306	chr2	136499188	136542633	TRUE	TRUE	TRUE	NFATC1_HUVEC, FOS_HUVEC, JUN_HUVEC, CTCF_HUVEC, CTCF_HUVEC, CTCF_HUVEC, FOS_HUVEC, CTCF_HUVEC, CTCF_HUVEC, CTCF_HUVEC, CTCF_HUVEC, CTCF_HPAF, CTCF_HPAF, CTCF_HCM, CTCF_HCFaa, CTCF_HBMEC, NFE2L2_HAEC, NFE2L2_HAEC, RELA_HAEC, RELA_HAEC, JUN_HAEC, JUN_HAEC, JUND_Coronary artery smooth muscle, 0	1	+	822797	24	7.18839e-05	31	6.51434e-05
CCNY	NM_181698	0.344451	0.388595	chr10	35535908	35861598	FALSE	FALSE	FALSE	0	1	+	GJD4	NM_153368	0	0	chr10	35894337	35897863	FALSE	FALSE	TRUE	JUND_Coronary artery smooth muscle, JUN_Coronary artery smooth muscle, 0	1	+	358429	82	1.6831e-13	114	1.32561e-13
CCR1	NM_001295	0	0	chr3	46249832	46243199	FALSE	FALSE	TRUE	CTCF_HPAF, CTCF_HPAF, CTCF_HCM, CTCF_HCM, CTCF_HCFaa, CTCF_HBMEC, CTCF_HBMEC, CTCF_AoAF, 0	1	-	CCR5	NM_000579	0	0	chr3	46411632	46417697	FALSE	FALSE	TRUE	0	1	+	161800	68	0.000115659	92	0.000151543
CCR5	NM_000579	0	0	chr3	46411632	46417697	FALSE	FALSE	TRUE	0	1	+	CCR1	NM_001295	0	0	chr3	46249832	46243199	FALSE	FALSE	TRUE	CTCF_HPAF, CTCF_HPAF, CTCF_HCM, CTCF_HCM, CTCF_HCFaa, CTCF_HBMEC, CTCF_HBMEC, CTCF_AoAF, 0	1	-	161800	68	0.000115659	92	0.000151543
CCSER1	NM_001145065	0	0	chr4	91048683	92523370	FALSE	FALSE	TRUE	NFATC1_HUVEC, NFATC1_HUVEC, 0	1	+	CCSER1	NM_207491	0	0	chr4	91156181	92523370	FALSE	FALSE	FALSE	0	1	+	107498	129	6.73003e-10	159	4.49969e-07
CCSER1	NM_207491	0	0	chr4	91156181	92523370	FALSE	FALSE	FALSE	0	1	+	CCSER1	NM_001145065	0	0	chr4	91048683	92523370	FALSE	FALSE	TRUE	NFATC1_HUVEC, NFATC1_HUVEC, 0	1	+	107498	129	6.73003e-10	159	4.49969e-07
CCSER2	NM_001284241	13.326	11.6582	chr10	86088344	86133774	TRUE	TRUE	TRUE	HMGB1_HUVEC, NFE2L2_HAEC, RELA_HAEC, RELA_HAEC, JUN_HAEC, SMC1A_Coronary artery endothelial cells, 0	1	+	LDB3	NM_001171610	0	0	chr10	88428205	88495824	FALSE	FALSE	FALSE	0	1	+	2339861	15	8.47371e-06	14	3.69402e-05
CCT8	NM_001282907	0	0	chr21	30446118	30428642	TRUE	TRUE	TRUE	NFATC1_HUVEC, MAX_HUVEC, Epitope tags_HUVEC, RELA_HAEC, JUN_HAEC, 0	1	-	MAP3K7CL	NM_001286623	0.820887	0	chr21	30449791	30482112	TRUE	TRUE	FALSE	Epitope tags_HUVEC, JUND_Coronary artery smooth muscle, 0	1	+	3673	234	0	262	0
CCT8	NM_001282907	0	0	chr21	30446118	30428642	TRUE	TRUE	TRUE	NFATC1_HUVEC, MAX_HUVEC, Epitope tags_HUVEC, RELA_HAEC, JUN_HAEC, 0	1	-	BACH1-IT1	ENST00000504298.1	0	0.027105	chr21	30723954	30734215	TRUE	TRUE	TRUE	0	1	+	277836	75	3.69323e-08	75	4.79774e-05
CD109	NM_001159587	1.10107	4.57812	chr6	74405807	74538041	TRUE	TRUE	TRUE	TAL1_Primary endothelial cells, TAL1_Primary endothelial cells, HMGB1_HUVEC, FOS_HUVEC, JUN_HUVEC, Epitope tags_HUVEC, Epitope tags_HUVEC, FOS_HUVEC, JUN_HAEC, JUN_HAEC, JUND_Coronary artery smooth muscle, 0	1	+	COX7A2	NM_001865	0	0.926022	chr6	75953644	75947390	TRUE	TRUE	TRUE	ELK3_HUVEC, Epitope tags_HUVEC, RELA_HAEC, 0	1	-	1547837	16	0.000349809	15	0.000827489
CD14	NM_000591	1.55896	1.77169	chr5	140013286	140011312	TRUE	TRUE	TRUE	RAD21_HUVEC, RAD21_HUVEC, CTCF_HUVEC, CTCF_HUVEC, CTCF_HUVEC, CTCF_HUVEC, CTCF_HUVEC, CTCF_HUVEC, CTCF_HUVEC, CTCF_HPAF, CTCF_HPAF, CTCF_HCM, CTCF_HCM, CTCF_HCFaa, CTCF_HBMEC, CTCF_HBMEC, SMC1A_Coronary artery endothelial cells, STAG2_Coronary artery endothelial cells, STAG1_Coronary artery endothelial cells, CTCF_AoAF, 0	1	-	SRA1	NM_001253764	4.06362	4.41732	chr5	139937678	139929651	TRUE	TRUE	TRUE	ELK3_HUVEC, NFATC1_HUVEC, NFATC1_HUVEC, Epitope tags_HUVEC, RELA_HAEC, ERG_HAEC, 0	1	-	75608	160	1.09769e-08	185	1.58435e-05
CD164	NM_001346500	11.6827	1.35747	chr6	109704015	109687716	TRUE	TRUE	TRUE	NFATC1_HUVEC, HMGB1_HUVEC, MAX_HUVEC, CTCF_HUVEC, Epitope tags_HUVEC, Epitope tags_HUVEC, CTCF_HUVEC, CTCF_HPAF, CTCF_HPAF, CTCF_HCM, CTCF_HBMEC, JUN_Coronary artery smooth muscle, STAG1_Coronary artery endothelial cells, 0	1	-	C6orf183	NM_001277339	NA	NA	chr6	109557816	109591717	FALSE	FALSE	TRUE	TAL1_Primary endothelial cells, GATA2_HUVEC, 0	1	+	146199	73	0.000130971	93	0.000438809
CD164L2	NM_001330448	0	0	chr1	27709823	27705665	FALSE	FALSE	FALSE	0	1	-	TMEM222	NM_032125	4.14213	5.9417	chr1	27648635	27662891	TRUE	TRUE	TRUE	ETS1_HUVEC, ETS1_HUVEC, ETS1_HUVEC, ETS1_HUVEC, ETS1_HUVEC, ETS1_HUVEC, Epitope tags_HUVEC, NFE2L2_HAEC, RELA_HAEC, RELA_HAEC, RELA_HAEC, RELA_HAEC, JUN_HAEC, CEBPD_HAEC, 0	1	+	61188	157	2.16669e-08	172	6.76e-05
CD164L2	NM_001330448	0	0	chr1	27709823	27705665	FALSE	FALSE	FALSE	0	1	-	GPR3	NM_005281	2.24098	2.73942	chr1	27719147	27722317	TRUE	TRUE	TRUE	FOS_HUVEC, CTCF_HUVEC, FOS_HUVEC, FOS_HUVEC, CTCF_HUVEC, CTCF_HCM, CTCF_HBMEC, NFE2L2_HAEC, NFE2L2_HAEC, RELA_HAEC, RELA_HAEC, RELA_HAEC, JUN_HAEC, JUND_Coronary artery smooth muscle, JUN_Coronary artery smooth muscle, 0	1	+	9324	270	0	290	0
CD164L2	NM_001330448	0	0	chr1	27709823	27705665	FALSE	FALSE	FALSE	0	1	-	FCN3	NM_003665	0	0	chr1	27701343	27695600	FALSE	FALSE	FALSE	0	1	-	8480	315	0	433	0
CD180	NM_005582	0	0	chr5	66492617	66478103	FALSE	FALSE	TRUE	0	1	-	MAST4	NM_001290228	7.53788	6.9236	chr5	65892175	66282351	TRUE	TRUE	TRUE	0	1	+	600442	42	2.88946e-07	58	2.52177e-10
CD1A	NM_001320652	0	0	chr1	158218118	158228058	FALSE	FALSE	FALSE	0	1	+	rs1101999	n/a	NA	NA	chr1	158932554	158932555	FALSE	FALSE	FALSE	JUN_Coronary artery smooth muscle, 0	2	+	714436	23	0.000783572	43	5.66385e-06
CD1A	NM_001320652	0	0	chr1	158218118	158228058	FALSE	FALSE	FALSE	0	1	+	ACKR1	NM_002036	0	1.82614	chr1	159173802	159176290	FALSE	FALSE	TRUE	TAL1_Primary endothelial cells, TAL1_Primary endothelial cells, RELA_HAEC, 0	1	+	955684	25	0.000581872	31	6.29124e-05
CD1A	NM_001320652	0	0	chr1	158218118	158228058	FALSE	FALSE	FALSE	0	1	+	OR10Z1	NM_001004478	0	0	chr1	158576228	158577170	FALSE	FALSE	FALSE	0	1	+	358110	41	0.000520949	58	0.000359147
CD1A	NM_001320652	0	0	chr1	158218118	158228058	FALSE	FALSE	FALSE	0	1	+	MNDA	NM_002432	0	0	chr1	158801092	158819294	FALSE	FALSE	FALSE	0	1	+	582974	29	0.000999717	41	1.57364e-05
CD1D	NM_001319145	0	0	chr1	158149736	158154686	FALSE	FALSE	TRUE	0	1	+	POP3	NM_001320010	NA	NA	chr1	158970102	158969760	TRUE	TRUE	TRUE	RAD21_HUVEC, FOS_HUVEC, CTCF_HUVEC, CTCF_HUVEC, CTCF_HUVEC, FOS_HUVEC, CTCF_HUVEC, CTCF_HUVEC, CTCF_HUVEC, CTCF_HPAF, CTCF_HPAF, CTCF_HCM, CTCF_HCM, CTCF_HCFaa, CTCF_HBMEC, CTCF_HBMEC, RELA_HAEC, JUN_HAEC, JUN_HAEC, JUND_Coronary artery smooth muscle, SMC1A_Coronary artery endothelial cells, STAG2_Coronary artery endothelial cells, STAG1_Coronary artery endothelial cells, CTCF_AoAF, 0	1	-	820366	51	0	30	0.000116533
CD1D	NM_001319145	0	0	chr1	158149736	158154686	FALSE	FALSE	TRUE	0	1	+	AIM2	NM_001348247	0	0	chr1	159046691	159032273	FALSE	FALSE	FALSE	0	1	-	896955	34	1.5286e-07	41	7.82165e-09
CD200R1	NM_138806	0	0	chr3	112693937	112641531	FALSE	FALSE	FALSE	0	1	-	CCDC80	NM_199511	93.7649	117.883	chr3	112359990	112323232	TRUE	TRUE	TRUE	TAL1_Primary endothelial cells, NFATC1_HUVEC, NFATC1_HUVEC, RAD21_HUVEC, RAD21_HUVEC, RAD21_HUVEC, CTCF_HUVEC, CTCF_HUVEC, CTCF_HUVEC, CTCF_HUVEC, CTCF_HUVEC, CTCF_HUVEC, CTCF_HUVEC, CTCF_HPAF, CTCF_HPAF, CTCF_HCM, CTCF_HCM, CTCF_HCFaa, CTCF_HBMEC, CTCF_HBMEC, SMC1A_Coronary artery endothelial cells, STAG2_Coronary artery endothelial cells, STAG1_Coronary artery endothelial cells, 0	1	-	333947	121	0	87	3.33032e-08
CD24	NM_001291739	NA	NA	chrY	21154962	21152525	FALSE	FALSE	TRUE	EZH2_HUVEC, 0	1	-	CD24	NM_001291738	NA	NA	chrY	21438350	21152525	FALSE	FALSE	FALSE	0	1	-	283388	74	1.8119e-09	71	3.96035e-05
CD24	NM_001291738	NA	NA	chrY	21438350	21152525	FALSE	FALSE	FALSE	0	1	-	CD24	NM_001291739	NA	NA	chrY	21154962	21152525	FALSE	FALSE	TRUE	EZH2_HUVEC, 0	1	-	283388	74	1.8119e-09	71	3.96035e-05
CD244	NM_001166663	0	0	chr1	160832692	160799949	FALSE	FALSE	TRUE	0	1	-	RP1-140J1.1	ENST00000427145.1	0	0	chr1	153146993	153164152	FALSE	FALSE	FALSE	0	1	+	7685699	9	0.000293804	6	0.000436542
CD247	NM_000734	0	0	chr1	167487847	167399876	FALSE	FALSE	FALSE	0	1	-	GPA33	NM_005814	0	0	chr1	167059868	167022072	FALSE	FALSE	FALSE	0	1	-	427979	51	3.0762e-07	70	3.06593e-08
CD247	NM_000734	0	0	chr1	167487847	167399876	FALSE	FALSE	FALSE	0	1	-	DUSP27	NM_001080426	0	0	chr1	167063326	167098366	FALSE	FALSE	FALSE	0	1	+	424521	66	1.36088e-11	65	3.1681e-07
CD27	NM_001242	0	0.220851	chr12	6554050	6560884	FALSE	FALSE	FALSE	0	1	+	TAPBPL	NM_001351355	2.26954	3.40013	chr12	6561176	6571488	TRUE	TRUE	TRUE	RELA_HAEC, 0	1	+	7126	278	0	352	0
CD274	NM_001314029	1.24429	0.976742	chr9	5450502	5463238	TRUE	TRUE	TRUE	RAD21_HUVEC, RAD21_HUVEC, CTCF_HUVEC, CTCF_HUVEC, CTCF_HUVEC, CTCF_HUVEC, CTCF_HUVEC, CTCF_HUVEC, CTCF_HPAF, CTCF_HPAF, CTCF_HCM, CTCF_HCM, CTCF_HCFaa, CTCF_HBMEC, CTCF_HBMEC, RELA_HAEC, TCF21_Coronary artery smooth muscle, SMC1A_Coronary artery endothelial cells, STAG2_Coronary artery endothelial cells, STAG1_Coronary artery endothelial cells, CTCF_AoAF, CTCF_AoAF, 0	1	+	INSL6	NM_007179	0	0	chr9	5185618	5163862	FALSE	FALSE	TRUE	TAL1_Primary endothelial cells, TAL1_Primary endothelial cells, RAD21_HUVEC, RAD21_HUVEC, RAD21_HUVEC, GATA2_HUVEC, CTCF_HUVEC, CTCF_HUVEC, CTCF_HUVEC, GATA2_HUVEC, GATA2_HUVEC, CTCF_HUVEC, CTCF_HUVEC, CTCF_HUVEC, CTCF_HPAF, CTCF_HPAF, CTCF_HCM, CTCF_HCM, CTCF_HCFaa, CTCF_HBMEC, CTCF_HBMEC, SMC1A_Coronary artery endothelial cells, STAG2_Coronary artery endothelial cells, STAG1_Coronary artery end…	1	-	264884	55	8.57823e-05	77	2.86278e-05
CD63	NM_001257401	0	0.425922	chr12	56122761	56119226	TRUE	TRUE	TRUE	FOS_HUVEC, MAX_HUVEC, MYC_HUVEC, Epitope tags_HUVEC, MYC_HUVEC, FOS_HUVEC, NFE2L2_HAEC, NFE2L2_HAEC, JUN_HAEC, STAG2_Coronary artery endothelial cells, 0	1	-	GDF11	NM_005811	3.7693	3.06617	chr12	56137063	56147154	TRUE	TRUE	TRUE	HMGB1_HUVEC, 0	1	+	14302	251	0	169	0
CD68	NM_001251	0	0	chr17	7482804	7485429	TRUE	TRUE	TRUE	FOS_HUVEC, FOS_HUVEC, NFE2L2_HAEC, NFE2L2_HAEC, RELA_HAEC, RELA_HAEC, JUNB_HAEC, JUN_HAEC, JUN_HAEC, CEBPD_HAEC, 0	1	+	EIF4A1	NM_001204510	75.7622	68.2952	chr17	7476023	7482324	TRUE	TRUE	TRUE	ELK3_HUVEC, NFATC1_HUVEC, NFATC1_HUVEC, MAX_HUVEC, EP300_HUVEC, MYC_HUVEC, MYC_HUVEC, NFE2L2_HAEC, RELA_HAEC, RELA_HAEC, RELA_HAEC, JUN_HAEC, CEBPD_HAEC, 0	1	+	6781	553	0	605	0
CD68	NM_001251	0	0	chr17	7482804	7485429	TRUE	TRUE	TRUE	FOS_HUVEC, FOS_HUVEC, NFE2L2_HAEC, NFE2L2_HAEC, RELA_HAEC, RELA_HAEC, JUNB_HAEC, JUN_HAEC, JUN_HAEC, CEBPD_HAEC, 0	1	+	SOX15	NM_006942	1.58774	1.735	chr17	7493488	7491497	TRUE	TRUE	TRUE	RAD21_HUVEC, CTCF_HUVEC, CTCF_HUVEC, CTCF_HUVEC, CTCF_HUVEC, CTCF_HUVEC, CTCF_HUVEC, CTCF_HPAF, CTCF_HPAF, CTCF_HCM, CTCF_HCM, CTCF_HCFaa, CTCF_HBMEC, CTCF_HBMEC, SMC1A_Coronary artery endothelial cells, STAG2_Coronary artery endothelial cells, STAG1_Coronary artery endothelial cells, CTCF_AoAF, CTCF_AoAF, 0	1	-	10684	295	1.76632e-09	413	0
CD68	NM_001251	0	0	chr17	7482804	7485429	TRUE	TRUE	TRUE	FOS_HUVEC, FOS_HUVEC, NFE2L2_HAEC, NFE2L2_HAEC, RELA_HAEC, RELA_HAEC, JUNB_HAEC, JUN_HAEC, JUN_HAEC, CEBPD_HAEC, 0	1	+	TNK1	NM_001251902	0.053507	0.109786	chr17	7284292	7293092	FALSE	FALSE	TRUE	EZH2_HUVEC, 0	1	+	198512	74	1.15546e-05	99	1.98384e-05
CD69	NM_001781	0	0	chr12	9913497	9905081	FALSE	FALSE	TRUE	0	1	-	rs4763879	n/a	NA	NA	chr12	9910163	9910164	FALSE	FALSE	FALSE	0	2	+	3334	226	0	406	0
CD69	NM_001781	0	0	chr12	9913497	9905081	FALSE	FALSE	TRUE	0	1	-	CLEC1A	NM_001297748	4.55463	3.80015	chr12	10251664	10222152	FALSE	FALSE	TRUE	Epitope tags_HUVEC, 0	1	-	338167	59	3.95654e-07	87	3.33032e-08
CD69	NM_001781	0	0	chr12	9913497	9905081	FALSE	FALSE	TRUE	0	1	-	KLRF2	NM_001190765	0	0	chr12	10034087	10048432	FALSE	FALSE	FALSE	0	1	+	120590	104	3.11867e-07	112	0.000107632
CD69	NM_001781	0	0	chr12	9913497	9905081	FALSE	FALSE	TRUE	0	1	-	CLEC2A	NM_207375	0	0	chr12	10084980	10051271	FALSE	FALSE	FALSE	0	1	-	171483	76	1.30813e-05	86	0.000438124
CD69	NM_001781	0	0	chr12	9913497	9905081	FALSE	FALSE	TRUE	0	1	-	CLEC12A	NM_001207010	0	0	chr12	10103914	10138194	FALSE	FALSE	FALSE	0	1	+	190417	65	0.00010058	92	6.47523e-05
CD69	NM_001781	0	0	chr12	9913497	9905081	FALSE	FALSE	TRUE	0	1	-	AC091814.2	ENST00000412084.1	0	0	chr12	10096094	10089177	FALSE	FALSE	FALSE	0	1	-	182597	82	5.10063e-07	112	7.06047e-07
CD69	NM_001781	0	0	chr12	9913497	9905081	FALSE	FALSE	TRUE	0	1	-	CLEC12B	NM_001319242	0	0	chr12	10163225	10170548	FALSE	FALSE	TRUE	RAD21_HUVEC, CTCF_HUVEC, CTCF_HUVEC, CTCF_HUVEC, CTCF_HUVEC, CTCF_HUVEC, CTCF_HPAF, CTCF_HPAF, CTCF_HCM, CTCF_HCFaa, CTCF_HBMEC, CTCF_HBMEC, SMC1A_Coronary artery endothelial cells, STAG2_Coronary artery endothelial cells, STAG1_Coronary artery endothelial cells, 0	1	+	249728	70	2.80792e-06	90	8.13812e-06
CD69	NM_001781	0	0	chr12	9913497	9905081	FALSE	FALSE	TRUE	0	1	-	CLEC7A	NM_022570	0	0	chr12	10282868	10269375	FALSE	FALSE	FALSE	0	1	-	369371	45	5.77653e-05	87	6.75919e-09
CD72	NM_001782	0	0	chr9	35618424	35609975	FALSE	FALSE	TRUE	RELA_HAEC, 0	1	-	CREB3	NM_006368	4.93918	7.26748	chr9	35732316	35737005	TRUE	TRUE	TRUE	TAL1_Primary endothelial cells, HMGB1_HUVEC, CTCF_HUVEC, Epitope tags_HUVEC, CTCF_HUVEC, CTCF_HUVEC, CTCF_HUVEC, CTCF_HUVEC, CTCF_HPAF, CTCF_HPAF, CTCF_HCM, CTCF_HCM, CTCF_HCFaa, CTCF_HBMEC, CTCF_HBMEC, NFE2L2_HAEC, RELA_HAEC, RELA_HAEC, RELA_HAEC, RELA_HAEC, RELA_HAEC, JUN_HAEC, CTCF_AoAF, CTCF_AoAF, 0	1	+	113892	127	2.57635e-09	123	0.000116719
CD79A	NM_001783	0	0	chr19	42381189	42385439	FALSE	FALSE	FALSE	0	1	+	ARHGEF1	NM_004706	7.925	5.88494	chr19	42387266	42411604	TRUE	TRUE	TRUE	Epitope tags_HUVEC, RELA_HAEC, 0	1	+	6077	226	0	276	0
CD80	NM_005191	0	0	chr3	119278481	119243139	FALSE	FALSE	TRUE	CTCF_HUVEC, CTCF_HUVEC, CTCF_HUVEC, CTCF_HPAF, CTCF_HPAF, CTCF_HCM, CTCF_HCFaa, CTCF_HBMEC, 0	1	-	POPDC2	NM_001308333	0	0	chr3	119379437	119360898	FALSE	FALSE	TRUE	CTCF_HPAF, CTCF_HPAF, 0	1	-	100956	91	3.55151e-05	116	0.00030408
CD9	NM_001330312	4.73942	4.24636	chr12	6308872	6347437	TRUE	TRUE	TRUE	0	1	+	rs370732680	n/a	NA	NA	chr12	6394320	6394322	TRUE	TRUE	TRUE	RAD21_HUVEC, RAD21_HUVEC, RAD21_HUVEC, RAD21_HUVEC, CTCF_HUVEC, CTCF_HUVEC, CTCF_HUVEC, FOS_HUVEC, CTCF_HUVEC, CTCF_HUVEC, CTCF_HUVEC, CTCF_HUVEC, CTCF_HPAF, CTCF_HPAF, CTCF_HCM, CTCF_HCM, CTCF_HCFaa, CTCF_HBMEC, CTCF_HBMEC, NFE2L2_HAEC, CEBPD_HAEC, SMC1A_Coronary artery endothelial cells, STAG2_Coronary artery endothelial cells, STAG1_Coronary artery endothelial cells, CTCF_AoAF, 0	2	+	85448	146	1.38675e-09	182	4.85203e-07
CDADC1	NM_001193478	0.068271	0	chr13	49822046	49867622	TRUE	TRUE	TRUE	NFATC1_HUVEC, CTCF_HPAF, RELA_HAEC, RELA_HAEC, JUND_Coronary artery smooth muscle, JUN_Coronary artery smooth muscle, 0	1	+	rs9568281	n/a	NA	NA	chr13	50185203	50185204	FALSE	FALSE	FALSE	0	2	+	363157	50	6.44714e-06	80	1.182e-07
CDADC1	NM_001193478	0.068271	0	chr13	49822046	49867622	TRUE	TRUE	TRUE	NFATC1_HUVEC, CTCF_HPAF, RELA_HAEC, RELA_HAEC, JUND_Coronary artery smooth muscle, JUN_Coronary artery smooth muscle, 0	1	+	FNDC3A	NM_001079673	17.6759	15.5922	chr13	49550047	49783915	TRUE	TRUE	TRUE	NFATC1_HUVEC, NFATC1_HUVEC, HMGB1_HUVEC, 0	1	+	271999	58	3.15152e-05	72	0.000101309
CDADC1	NM_001193478	0.068271	0	chr13	49822046	49867622	TRUE	TRUE	TRUE	NFATC1_HUVEC, CTCF_HPAF, RELA_HAEC, RELA_HAEC, JUND_Coronary artery smooth muscle, JUN_Coronary artery smooth muscle, 0	1	+	RCBTB1	NM_001352500	2.55987	0.886887	chr13	50159719	50106081	TRUE	TRUE	TRUE	MAX_HUVEC, 0	1	-	337673	44	0.000238768	71	9.52164e-06
CDC14A	NM_001319211	1.90159	0.58602	chr1	100810570	100965021	FALSE	FALSE	FALSE	0	1	+	PDE4DIP	NM_001350520	25.5958	6.10758	chr1	144932365	144851423	TRUE	TRUE	TRUE	ETS1_HUVEC, NFATC1_HUVEC, NFATC1_HUVEC, ETS1_HUVEC, ETS1_HUVEC, CTCF_HUVEC, CTCF_HCM, 0	1	-	44121795	11	1.45514e-05	12	0
CDC16	NM_001078645	2.13754	5.00799	chr13	115000319	115038201	TRUE	TRUE	TRUE	HMGB1_HUVEC, MAX_HUVEC, 0	1	+	GRK1	NM_002929	0	0.027296	chr13	114321596	114438637	FALSE	FALSE	FALSE	0	1	+	678723	29	0.000199886	44	4.56824e-06
CDC20	NM_001255	0	0	chr1	43824625	43828873	TRUE	TRUE	TRUE	MAX_HUVEC, CTCF_HUVEC, CTCF_HUVEC, CTCF_HUVEC, CTCF_HUVEC, CTCF_HPAF, CTCF_HPAF, CTCF_HCM, CTCF_HBMEC, SMC1A_Coronary artery endothelial cells, STAG1_Coronary artery endothelial cells, 0	1	+	ELOVL1	NM_001256399	15.7933	0.320345	chr1	43833745	43829067	TRUE	TRUE	TRUE	CTCF_HPAF, CTCF_HCM, CTCF_HBMEC, 0	1	-	9120	287	0	321	0
CDC20	NM_001255	0	0	chr1	43824625	43828873	TRUE	TRUE	TRUE	MAX_HUVEC, CTCF_HUVEC, CTCF_HUVEC, CTCF_HUVEC, CTCF_HUVEC, CTCF_HPAF, CTCF_HPAF, CTCF_HCM, CTCF_HBMEC, SMC1A_Coronary artery endothelial cells, STAG1_Coronary artery endothelial cells, 0	1	+	MED8	NM_001001653	5.77501	4.12525	chr1	43855483	43849578	TRUE	TRUE	TRUE	Epitope tags_HUVEC, 0	1	-	30858	212	1.18946e-05	252	0.000510036
CDC20	NM_001255	0	0	chr1	43824625	43828873	TRUE	TRUE	TRUE	MAX_HUVEC, CTCF_HUVEC, CTCF_HUVEC, CTCF_HUVEC, CTCF_HUVEC, CTCF_HPAF, CTCF_HPAF, CTCF_HCM, CTCF_HBMEC, SMC1A_Coronary artery endothelial cells, STAG1_Coronary artery endothelial cells, 0	1	+	TMEM125	NM_001320244	0	0	chr1	43735664	43739673	FALSE	FALSE	FALSE	0	1	+	88961	119	1.27195e-06	153	3.19236e-05
CDC37L1-AS1	ENST00000609131.1	0	0	chr9	4679471	4676599	TRUE	TRUE	TRUE	NFATC1_HUVEC, NFATC1_HUVEC, Epitope tags_HUVEC, CTCF_HUVEC, CTCF_HUVEC, CTCF_HUVEC, CTCF_HUVEC, CTCF_HPAF, CTCF_HPAF, CTCF_HCM, CTCF_HCM, CTCF_HCFaa, CTCF_HBMEC, CTCF_HBMEC, RELA_HAEC, RELA_HAEC, JUN_HAEC, CTCF_AoAF, 0	1	-	SPATA6L	NM_001353485	0	0	chr9	4666674	4598315	FALSE	FALSE	TRUE	RELA_HAEC, RELA_HAEC, RELA_HAEC, 0	1	-	12797	324	0	368	0
CDC42SE1	NM_001038707	14.5546	12.9496	chr1	151032125	151023446	TRUE	TRUE	TRUE	Epitope tags_HUVEC, CTCF_HUVEC, CTCF_HUVEC, CTCF_HUVEC, CTCF_HUVEC, CTCF_HPAF, CTCF_HPAF, CTCF_HCM, CTCF_HCM, CTCF_HCFaa, CTCF_HBMEC, CTCF_HBMEC, RELA_HAEC, CTCF_AoAF, CTCF_AoAF, 0	1	-	C1orf56	NM_017860	3.98182	4.85071	chr1	151020215	151023272	TRUE	TRUE	TRUE	CTCF_HUVEC, CTCF_HUVEC, CTCF_HUVEC, CTCF_HUVEC, CTCF_HUVEC, CTCF_HPAF, CTCF_HPAF, CTCF_HCM, CTCF_HCFaa, CTCF_HBMEC, 0	1	+	11910	260	0	303	0
CDC7	NM_001134419	0.394078	0.314949	chr1	91966403	91991321	TRUE	TRUE	TRUE	E2F1_Wharton Jelly, E2F1_Wharton Jelly, CTCF_HUVEC, Epitope tags_HUVEC, CTCF_HUVEC, CTCF_HUVEC, CTCF_HUVEC, CTCF_HUVEC, CTCF_HPAF, CTCF_HCM, CTCF_HBMEC, CEBPD_HAEC, SMC1A_Coronary artery endothelial cells, 0	1	+	BTBD8	NM_183242	0.267865	0	chr1	92545861	92613401	TRUE	TRUE	TRUE	0	1	+	579458	46	2.5223e-09	47	1.24527e-07
CDC7	NM_001134419	0.394078	0.314949	chr1	91966403	91991321	TRUE	TRUE	TRUE	E2F1_Wharton Jelly, E2F1_Wharton Jelly, CTCF_HUVEC, Epitope tags_HUVEC, CTCF_HUVEC, CTCF_HUVEC, CTCF_HUVEC, CTCF_HUVEC, CTCF_HPAF, CTCF_HCM, CTCF_HBMEC, CEBPD_HAEC, SMC1A_Coronary artery endothelial cells, 0	1	+	GLMN	NM_001319683	0	0	chr1	92764566	92711954	TRUE	TRUE	TRUE	NFATC1_HUVEC, NFATC1_HUVEC, Epitope tags_HUVEC, CTCF_HPAF, 0	1	-	798163	36	1.81366e-08	39	4.13049e-06
CDC7	NM_001134419	0.394078	0.314949	chr1	91966403	91991321	TRUE	TRUE	TRUE	E2F1_Wharton Jelly, E2F1_Wharton Jelly, CTCF_HUVEC, Epitope tags_HUVEC, CTCF_HUVEC, CTCF_HUVEC, CTCF_HUVEC, CTCF_HUVEC, CTCF_HPAF, CTCF_HCM, CTCF_HBMEC, CEBPD_HAEC, SMC1A_Coronary artery endothelial cells, 0	1	+	BRDT	NM_001242805	0	0	chr1	92414927	92479985	FALSE	FALSE	FALSE	0	1	+	448524	105	0	105	0
CDC73	NM_024529	2.63425	3.90904	chr1	193091087	193223942	TRUE	TRUE	TRUE	NFATC1_HUVEC, NFATC1_HUVEC, HMGB2_HUVEC, CTCF_HUVEC, Epitope tags_HUVEC, CTCF_HUVEC, CTCF_HUVEC, CTCF_HUVEC, CTCF_HUVEC, CTCF_HUVEC, CTCF_HPAF, CTCF_HPAF, CTCF_HCM, CTCF_HCM, CTCF_HCFaa, CTCF_HBMEC, CTCF_HBMEC, RELA_HAEC, RELA_HAEC, JUN_HAEC, SMC1A_Coronary artery endothelial cells, STAG1_Coronary artery endothelial cells, CTCF_AoAF, CTCF_AoAF, 0	1	+	GORAB	NM_001146039	2.79519	2.92985	chr1	170501262	170514929	TRUE	TRUE	TRUE	NFATC1_HUVEC, NFATC1_HUVEC, RELA_HUVEC, HMGB2_HUVEC, Epitope tags_HUVEC, RELA_HAEC, RELA_HAEC, RELA_HAEC, RELA_HAEC, 0	1	+	22589825	6	0.000711015	8	1.62316e-06
CDC73	NM_024529	2.63425	3.90904	chr1	193091087	193223942	TRUE	TRUE	TRUE	NFATC1_HUVEC, NFATC1_HUVEC, HMGB2_HUVEC, CTCF_HUVEC, Epitope tags_HUVEC, CTCF_HUVEC, CTCF_HUVEC, CTCF_HUVEC, CTCF_HUVEC, CTCF_HUVEC, CTCF_HPAF, CTCF_HPAF, CTCF_HCM, CTCF_HCM, CTCF_HCFaa, CTCF_HBMEC, CTCF_HBMEC, RELA_HAEC, RELA_HAEC, JUN_HAEC, SMC1A_Coronary artery endothelial cells, STAG1_Coronary artery endothelial cells, CTCF_AoAF, CTCF_AoAF, 0	1	+	RGS1	NM_002922	0	0	chr1	192544856	192549159	FALSE	FALSE	FALSE	0	1	+	546231	37	4.02064e-06	38	0.00032063
CDCA3	NM_001297603	1.86006	0.918592	chr12	6961094	6955888	TRUE	TRUE	TRUE	E2F1_Wharton Jelly, E2F1_Wharton Jelly, ETS1_HUVEC, ETS1_HUVEC, ETS1_HUVEC, ETS1_HUVEC, HMGB2_HUVEC, ETS1_HUVEC, ETS1_HUVEC, ETS1_HUVEC, ETS1_HUVEC, ETS1_HUVEC, ETS1_HUVEC, ETS1_HUVEC, ETS1_HUVEC, ETS1_HUVEC, ETS1_HUVEC, RELA_HAEC, RELA_HAEC, JUN_HAEC, 0	1	-	GNB3	NM_001297571	1.1965	1.26032	chr12	6950017	6956559	FALSE	FALSE	FALSE	0	1	+	11077	242	0	321	0
CDCA5	NM_080668	1.15637	0.511876	chr11	64851615	64844926	TRUE	TRUE	TRUE	E2F1_Wharton Jelly, E2F1_Wharton Jelly, E2F1_Wharton Jelly, ELK3_HUVEC, Epitope tags_HUVEC, RELA_HAEC, RELA_HAEC, RELA_HAEC, JUN_HAEC, 0	1	-	TMEM262	NM_001242631	22.8877	22.6338	chr11	64856581	64855843	FALSE	FALSE	FALSE	0	1	-	4966	226	0	294	0
CDCA7	NM_031942	0.074212	0	chr2	174219560	174233718	TRUE	FALSE	TRUE	0	1	+	RAPGEF4	NM_007023	0	0	chr2	173600524	173917620	FALSE	FALSE	FALSE	0	1	+	619036	43	1.4159e-07	42	8.16672e-06
CDH16	NM_001204744	0	0	chr16	66952887	66942024	FALSE	FALSE	FALSE	0	1	-	RRAD	NM_001128850	0	0	chr16	66959439	66955581	FALSE	TRUE	TRUE	EZH2_HUVEC, RELA_HAEC, JUN_HAEC, SMC1A_Coronary artery endothelial cells, 0	1	-	6552	301	7.68209e-10	312	0
CDH18	NM_001291957	0	0.168966	chr5	19886381	19471404	TRUE	TRUE	TRUE	0	1	-	CDH18	NM_001291956	0	0.168966	chr5	20575982	19471404	FALSE	FALSE	TRUE	CTCF_HPAF, CTCF_HPAF, CTCF_HCM, EP300_Cardiac progenitor cells, 0	1	-	689601	43	4.82997e-10	38	0.000171619
CDH18	NM_001291956	0	0.168966	chr5	20575982	19471404	FALSE	FALSE	TRUE	CTCF_HPAF, CTCF_HPAF, CTCF_HCM, EP300_Cardiac progenitor cells, 0	1	-	CDH18	NM_001291957	0	0.168966	chr5	19886381	19471404	TRUE	TRUE	TRUE	0	1	-	689601	43	4.82997e-10	38	0.000171619
CDH4	NM_001794	1.1591	1.07172	chr20	59827481	60515673	TRUE	TRUE	FALSE	CTCF_HBMEC, STAG2_Coronary artery endothelial cells, 0	1	+	rs944260	n/a	NA	NA	chr20	60243410	60243411	FALSE	FALSE	FALSE	0	2	+	415929	40	0.000134876	76	7.07708e-09
CDH4	NM_001794	1.1591	1.07172	chr20	59827481	60515673	TRUE	TRUE	FALSE	CTCF_HBMEC, STAG2_Coronary artery endothelial cells, 0	1	+	CDH4	NM_001252338	1.1591	1.07172	chr20	60074476	60515673	FALSE	FALSE	FALSE	0	1	+	246995	61	5.52864e-05	75	0.000256402
CDH4	NM_001794	1.1591	1.07172	chr20	59827481	60515673	TRUE	TRUE	FALSE	CTCF_HBMEC, STAG2_Coronary artery endothelial cells, 0	1	+	C20orf197	ENST00000625080.1	0	0	chr20	58630979	58648008	FALSE	FALSE	TRUE	RAD21_HUVEC, RAD21_HUVEC, RAD21_HUVEC, CTCF_HUVEC, CTCF_HUVEC, CTCF_HUVEC, CTCF_HUVEC, CTCF_HUVEC, CTCF_HUVEC, CTCF_HUVEC, CTCF_HPAF, CTCF_HPAF, CTCF_HCM, CTCF_HCM, CTCF_HCFaa, CTCF_HBMEC, CTCF_HBMEC, STAG1_Coronary artery endothelial cells, CTCF_AoAF, 0	1	+	1196502	38	8.54872e-15	33	6.54314e-09
CDH4	NM_001252338	1.1591	1.07172	chr20	60074476	60515673	FALSE	FALSE	FALSE	0	1	+	CDH4	NM_001794	1.1591	1.07172	chr20	59827481	60515673	TRUE	TRUE	FALSE	CTCF_HBMEC, STAG2_Coronary artery endothelial cells, 0	1	+	246995	61	5.52864e-05	75	0.000256402
CDHR3	NM_001301161	0	0.287135	chr7	105603656	105676877	FALSE	FALSE	FALSE	0	1	+	ATXN7L1	NM_138495	5.81773	4.11981	chr7	105319648	105245220	TRUE	TRUE	TRUE	TAL1_Primary endothelial cells, TAL1_Primary endothelial cells, STAG2_Coronary artery endothelial cells, 0	1	-	284008	97	8.88178e-16	132	8.88178e-16
CDK12	NM_015083	13.0594	11.4073	chr17	37617763	37690818	TRUE	TRUE	TRUE	NFATC1_HUVEC, NFATC1_HUVEC, RELA_HAEC, RELA_HAEC, RELA_HAEC, RELA_HAEC, RELA_HAEC, JUN_HAEC, 0	1	+	MED1	NM_004774	3.66391	3.12192	chr17	37607527	37560537	TRUE	TRUE	TRUE	RELA_HAEC, 0	1	-	10236	235	2.72246e-06	201	0
CDK17	NM_001170464	6.84333	5.16458	chr12	96794366	96672038	TRUE	TRUE	TRUE	TAL1_Primary endothelial cells, TAL1_Primary endothelial cells, HMGB1_HUVEC, CTCF_HUVEC, CTCF_HUVEC, CTCF_HUVEC, CTCF_HPAF, CTCF_HPAF, CTCF_HCFaa, SMC1A_Coronary artery endothelial cells, STAG2_Coronary artery endothelial cells, STAG1_Coronary artery endothelial cells, 0	1	-	LTA4H	NM_001256643	2.18288	2.6465	chr12	96437298	96394530	TRUE	TRUE	TRUE	JUND_Coronary artery smooth muscle, JUN_Coronary artery smooth muscle, TCF21_Coronary artery smooth muscle, TCF21_Coronary artery smooth muscle, 0	1	-	357068	67	3.02262e-09	79	5.99772e-07
CDK2	NM_001290230	4.55795	5.13845	chr12	56360552	56366573	TRUE	TRUE	TRUE	0	1	+	rs2069408	n/a	NA	NA	chr12	56364320	56364321	TRUE	TRUE	FALSE	0	2	+	3768	329	0	417	0
CDK5	NM_001164410	2.75698	1.69317	chr7	150755052	150750898	TRUE	TRUE	TRUE	ETS1_HUVEC, ETS1_HUVEC, ETS1_HUVEC, ETS1_HUVEC, ETS1_HUVEC, ETS1_HUVEC, ETS1_HUVEC, ETS1_HUVEC, ETS1_HUVEC, ETS1_HUVEC, ETS1_HUVEC, ETS1_HUVEC, ETS1_HUVEC, RELA_HAEC, TCF21_Coronary artery smooth muscle, TCF21_Coronary artery smooth muscle, 0	1	-	ASIC3	NM_004769	0	0	chr7	150745378	150749843	FALSE	FALSE	TRUE	0	1	+	9674	235	0	366	0
CDK5R1	NM_003885	0.355279	0.230717	chr17	30814104	30818271	TRUE	TRUE	TRUE	0	1	+	TMEM98	NM_001033504	2.26593	3.79923	chr17	31254927	31268667	TRUE	TRUE	TRUE	TAL1_Primary endothelial cells, TAL1_Primary endothelial cells, HMGB1_HUVEC, 0	1	+	440823	53	1.30463e-07	76	5.74464e-10
CDK5RAP2	NM_001011649	0.111228	0.373991	chr9	123342448	123151146	TRUE	TRUE	TRUE	ETS1_HUVEC, ETS1_HUVEC, ETS1_HUVEC, ETS1_HUVEC, ETS1_HUVEC, ETS1_HUVEC, ETS1_HUVEC, ETS1_HUVEC, RELA_HAEC, RELA_HAEC, 0	1	-	rs4986790	n/a	NA	NA	chr9	120475301	120475302	FALSE	FALSE	FALSE	0	2	+	2867147	16	1.33446e-06	13	3.92809e-06
CDK8	NM_001260	0.690615	1.37322	chr13	26828240	26979373	TRUE	TRUE	TRUE	ETS1_HUVEC, ETS1_HUVEC, ETS1_HUVEC, ETS1_HUVEC, ETS1_HUVEC, ETS1_HUVEC, ETS1_HUVEC, ETS1_HUVEC, ETS1_HUVEC, ETS1_HUVEC, ETS1_HUVEC, ETS1_HUVEC, ETS1_HUVEC, CTCF_HPAF, CTCF_HPAF, 0	1	+	WASF3	NM_001291965	4.40357	4.63153	chr13	27131839	27263082	TRUE	TRUE	TRUE	HMGB1_HUVEC, 0	1	+	303599	98	0	65	0.000134528
CDK9	NM_001261	8.64332	6.7618	chr9	130548304	130553052	TRUE	TRUE	TRUE	TAL1_Primary endothelial cells, HMGB1_HUVEC, RAD21_HUVEC, RAD21_HUVEC, CTCF_HUVEC, CTCF_HUVEC, CTCF_HUVEC, CTCF_HUVEC, CTCF_HUVEC, CTCF_HUVEC, CTCF_HPAF, CTCF_HPAF, CTCF_HCM, CTCF_HCM, CTCF_HCFaa, CTCF_HBMEC, CTCF_HBMEC, SMC1A_Coronary artery endothelial cells, STAG2_Coronary artery endothelial cells, STAG1_Coronary artery endothelial cells, CTCF_AoAF, CTCF_AoAF, 0	1	+	TOR2A	NM_001085347	0.225502	0.297542	chr9	130497628	130493802	TRUE	TRUE	TRUE	RAD21_HUVEC, RAD21_HUVEC, CTCF_HUVEC, CTCF_HUVEC, CTCF_HUVEC, CTCF_HUVEC, CTCF_HUVEC, CTCF_HUVEC, CTCF_HUVEC, CTCF_HPAF, CTCF_HPAF, CTCF_HCM, CTCF_HCM, CTCF_HCFaa, CTCF_HBMEC, CTCF_HBMEC, RELA_HAEC, RELA_HAEC, RELA_HAEC, JUN_HAEC, SMC1A_Coronary artery endothelial cells, STAG2_Coronary artery endothelial cells, STAG1_Coronary artery endothelial cells, CTCF_AoAF, CTCF_AoAF, 0	1	-	50676	148	3.42968e-05	218	7.34877e-05
CDKAL1	NM_017774	2.81368	1.58533	chr6	20534687	21232634	TRUE	TRUE	TRUE	Epitope tags_HUVEC, 0	1	+	rs4712709	n/a	NA	NA	chr6	22709738	22709739	FALSE	FALSE	FALSE	0	2	+	2175051	17	0.000240149	15	0.000379247
CDKAL1	NM_017774	2.81368	1.58533	chr6	20534687	21232634	TRUE	TRUE	TRUE	Epitope tags_HUVEC, 0	1	+	MRS2	NM_001286265	1.3822	1.47193	chr6	24403135	24423707	TRUE	TRUE	TRUE	NFATC1_HUVEC, SMC1A_Coronary artery endothelial cells, 0	1	+	3868448	24	0	11	4.60531e-05
CDKL5	NM_003159	1.44252	2.04427	chrX	18443724	18671749	TRUE	TRUE	TRUE	0	1	+	PDHA1	NM_000284	2.52698	2.70275	chrX	19362010	19379826	TRUE	TRUE	TRUE	0	1	+	918286	38	2.60474e-09	38	5.5931e-08
CDKN1B	NM_004064	3.01953	2.54515	chr12	12870203	12875316	TRUE	TRUE	TRUE	TAL1_Primary endothelial cells, TAL1_Primary endothelial cells, Epitope tags_HUVEC, RELA_HAEC, RELA_HAEC, 0	1	+	DUSP16	NM_030640	1.91242	0.899183	chr12	12715448	12626215	TRUE	TRUE	TRUE	HMGB1_HUVEC, RAD21_HUVEC, RAD21_HUVEC, RAD21_HUVEC, JUN_HUVEC, CTCF_HUVEC, CTCF_HUVEC, CTCF_HUVEC, CTCF_HUVEC, CTCF_HUVEC, CTCF_HUVEC, CTCF_HUVEC, CTCF_HPAF, CTCF_HPAF, CTCF_HCM, CTCF_HCM, CTCF_HCFaa, CTCF_HBMEC, CTCF_HBMEC, NFE2L2_HAEC, NFE2L2_HAEC, JUN_HAEC, CEBPD_HAEC, SMC1A_Coronary artery endothelial cells, STAG2_Coronary artery endothelial cells, STAG1_Coronary artery endothelial cells, CTC…	1	-	154755	86	4.61035e-06	96	0.000271396
CDKN1B	NM_004064	3.01953	2.54515	chr12	12870203	12875316	TRUE	TRUE	TRUE	TAL1_Primary endothelial cells, TAL1_Primary endothelial cells, Epitope tags_HUVEC, RELA_HAEC, RELA_HAEC, 0	1	+	BCL2L14	NM_138723	0.070275	0	chr12	12223877	12252627	FALSE	FALSE	FALSE	0	1	+	646326	28	0.000223884	31	0.000920532
CDKN2AIPNL	NM_080656	1.2564	0.479776	chr5	133747598	133737755	TRUE	TRUE	TRUE	CTCF_HUVEC, CTCF_HUVEC, CTCF_HUVEC, CTCF_HUVEC, CTCF_HUVEC, CTCF_HUVEC, CTCF_HPAF, CTCF_HPAF, CTCF_HCM, CTCF_HCFaa, CTCF_HBMEC, CTCF_HBMEC, SMC1A_Coronary artery endothelial cells, STAG2_Coronary artery endothelial cells, STAG1_Coronary artery endothelial cells, CTCF_AoAF, 0	1	-	JADE2	NM_001308143	2.00546	6.19717	chr5	133860065	133918920	TRUE	TRUE	TRUE	HMGB1_HUVEC, 0	1	+	112467	139	5.05548e-11	204	2.14362e-11
CDKN2C	NM_001262	1.05409	0.280295	chr1	51434366	51440306	TRUE	TRUE	TRUE	E2F1_Wharton Jelly, E2F1_Wharton Jelly, CTCF_HUVEC, CTCF_HUVEC, CTCF_HCM, CTCF_HCFaa, CTCF_HBMEC, CTCF_AoAF, 0	1	+	rs3176471	n/a	NA	NA	chr1	51439455	51439456	TRUE	TRUE	FALSE	0	2	+	5089	249	0	255	0
CDNF	NM_001029954	0	0	chr10	14879983	14861250	TRUE	TRUE	TRUE	RELA_HAEC, RELA_HAEC, RELA_HAEC, JUND_Coronary artery smooth muscle, 0	1	-	FAM107B	NM_001320741	2.95207	0.953521	chr10	14574709	14560555	FALSE	FALSE	FALSE	NFE2L2_HAEC, 0	1	-	305274	72	2.36424e-09	84	4.34665e-07
CDRT4	NM_001204477	0	0	chr17	15370925	15339331	FALSE	FALSE	TRUE	TAL1_Primary endothelial cells, TAL1_Primary endothelial cells, 0	1	-	PMP22	NM_000304	64.5799	42.811	chr17	15168690	15133093	TRUE	TRUE	TRUE	0	1	-	202235	64	6.47914e-05	112	6.01924e-07
CDRT4	NM_001204477	0	0	chr17	15370925	15339331	FALSE	FALSE	TRUE	TAL1_Primary endothelial cells, TAL1_Primary endothelial cells, 0	1	-	PMP22	NM_153322	64.5799	42.811	chr17	15164161	15133093	TRUE	TRUE	TRUE	HMGB1_HUVEC, CTCF_HUVEC, CTCF_HUVEC, CTCF_HUVEC, CTCF_HCM, CTCF_HBMEC, SMC1A_Coronary artery endothelial cells, STAG2_Coronary artery endothelial cells, STAG1_Coronary artery endothelial cells, CTCF_AoAF, 0	1	-	206764	105	7.87548e-12	128	7.88106e-09
CDRT4	NM_001204477	0	0	chr17	15370925	15339331	FALSE	FALSE	TRUE	TAL1_Primary endothelial cells, TAL1_Primary endothelial cells, 0	1	-	TEKT3	NM_031898	0	0	chr17	15244958	15207128	FALSE	FALSE	TRUE	0	1	-	125967	96	3.3992e-06	116	6.59357e-05
CDRT4	NM_001204477	0	0	chr17	15370925	15339331	FALSE	FALSE	TRUE	TAL1_Primary endothelial cells, TAL1_Primary endothelial cells, 0	1	-	AC005703.2	ENST00000453339.2	0	0	chr17	15182794	15179878	TRUE	TRUE	TRUE	JUND_Coronary artery smooth muscle, JUN_Coronary artery smooth muscle, 0	1	-	188131	85	3.33757e-07	92	8.33175e-05
CDRT4	NM_001204477	0	0	chr17	15370925	15339331	FALSE	FALSE	TRUE	TAL1_Primary endothelial cells, TAL1_Primary endothelial cells, 0	1	-	AC005703.3	ENST00000431343.1	0	0	chr17	15175607	15170777	FALSE	FALSE	TRUE	0	1	-	195318	137	0	198	0
CDS1	NM_001263	0.316674	0.13547	chr4	85504056	85572493	FALSE	FALSE	TRUE	EZH2_HUVEC, 0	1	+	WDFY3	NM_014991	7.51424	6.76757	chr4	85887544	85590692	TRUE	TRUE	TRUE	NFATC1_HUVEC, HMGB1_HUVEC, Epitope tags_HUVEC, 0	1	-	383488	53	1.05383e-05	85	2.14704e-08
CDV3	NM_001134422	6.33291	7.50673	chr3	133292433	133309118	TRUE	TRUE	TRUE	HMGB1_HUVEC, MAX_HUVEC, JUN_HAEC, 0	1	+	NPHP3	NM_153240	0.493911	0.085636	chr3	132441303	132399452	TRUE	TRUE	TRUE	HMGB1_HUVEC, Epitope tags_HUVEC, CTCF_HUVEC, CTCF_HCFaa, CTCF_HBMEC, RELA_HAEC, RELA_HAEC, 0	1	-	851130	26	2.2551e-05	40	1.94514e-08
CDX2	NM_001265	0	0	chr13	28543505	28536204	FALSE	FALSE	FALSE	0	1	-	rs9319321	n/a	NA	NA	chr13	27415672	27415673	FALSE	FALSE	FALSE	0	2	+	1127833	23	1.96036e-05	55	4.10783e-15
CDX2	NM_001265	0	0	chr13	28543505	28536204	FALSE	FALSE	FALSE	0	1	-	MTIF3	NM_001166262	7.71763	5.76896	chr13	28024739	28009775	TRUE	TRUE	TRUE	RELA_HAEC, 0	1	-	518766	79	0	79	5.45911e-10
CDX2	NM_001265	0	0	chr13	28543505	28536204	FALSE	FALSE	FALSE	0	1	-	GTF3A	NM_002097	4.87567	4.42054	chr13	27998680	28009846	TRUE	TRUE	TRUE	FOS_HUVEC, MAX_HUVEC, JUN_HUVEC, Epitope tags_HUVEC, CTCF_HUVEC, CTCF_HUVEC, FOS_HUVEC, CTCF_HUVEC, CTCF_HPAF, CTCF_HPAF, CTCF_HCM, CTCF_HCM, CTCF_HCFaa, CTCF_HBMEC, RELA_HAEC, JUN_HAEC, JUN_HAEC, JUND_Coronary artery smooth muscle, SMC1A_Coronary artery endothelial cells, CTCF_AoAF, 0	1	+	544825	99	0	112	0
CDX2	NM_001265	0	0	chr13	28543505	28536204	FALSE	FALSE	FALSE	0	1	-	WASF3	NM_001291965	4.40357	4.63153	chr13	27131839	27263082	TRUE	TRUE	TRUE	HMGB1_HUVEC, 0	1	+	1411666	18	0.000884286	22	0.000126161
CDX2	NM_001265	0	0	chr13	28543505	28536204	FALSE	FALSE	FALSE	0	1	-	ATP8A2	NM_016529	0.072586	0.037674	chr13	25946148	26599989	FALSE	FALSE	FALSE	EZH2_HUVEC, 0	1	+	2597357	15	3.17577e-05	18	5.83999e-10
CDX2	NM_001265	0	0	chr13	28543505	28536204	FALSE	FALSE	FALSE	0	1	-	GPR12	NM_005288	0	0	chr13	27334922	27329338	FALSE	FALSE	FALSE	EZH2_HUVEC, 0	1	-	1208583	29	1.16431e-09	34	3.33413e-11
CDX2	NM_001265	0	0	chr13	28543505	28536204	FALSE	FALSE	FALSE	0	1	-	GSX1	NM_145657	0	0	chr13	28366779	28368089	FALSE	FALSE	TRUE	0	1	+	176726	66	0.000191523	121	3.00645e-07
CDX2	NM_001265	0	0	chr13	28543505	28536204	FALSE	FALSE	FALSE	0	1	-	LINC01079	ENST00000431171.1	0	0	chr13	27947484	27948503	FALSE	FALSE	TRUE	RAD21_HUVEC, RAD21_HUVEC, RAD21_HUVEC, CTCF_HUVEC, CTCF_HUVEC, CTCF_HUVEC, CTCF_HUVEC, CTCF_HUVEC, CTCF_HUVEC, CTCF_HUVEC, CTCF_HPAF, CTCF_HPAF, CTCF_HCM, CTCF_HCM, CTCF_HCFaa, CTCF_HBMEC, CTCF_HBMEC, STAG2_Coronary artery endothelial cells, STAG1_Coronary artery endothelial cells, CTCF_AoAF, 0	1	+	596021	95	0	145	0
CEACAM20	NM_001102597	0	0	chr19	45033548	45010210	FALSE	FALSE	TRUE	FOS_HUVEC, FOS_HUVEC, JUN_HAEC, 0	1	-	rs2191566	n/a	NA	NA	chr19	44511388	44511389	FALSE	FALSE	TRUE	0	2	+	522160	40	2.64145e-06	39	0.000731588
CEACAM20	NM_001102597	0	0	chr19	45033548	45010210	FALSE	FALSE	TRUE	FOS_HUVEC, FOS_HUVEC, JUN_HAEC, 0	1	-	ZNF45	NM_003425	0.119383	0	chr19	44439411	44416775	TRUE	TRUE	TRUE	ELK3_HUVEC, ETS1_HUVEC, ETS1_HUVEC, ETS1_HUVEC, ETS1_HUVEC, ETS1_HUVEC, ETS1_HUVEC, ETS1_HUVEC, ETS1_HUVEC, ETS1_HUVEC, ETS1_HUVEC, ETS1_HUVEC, ETS1_HUVEC, ETS1_HUVEC, Epitope tags_HUVEC, 0	1	-	594137	30	0.000638262	39	4.3247e-05
CEBPD	NM_005195	32.2111	29.6063	chr8	48650726	48649475	TRUE	TRUE	TRUE	HMGB1_HUVEC, RAD21_HUVEC, CTCF_HUVEC, Epitope tags_HUVEC, Epitope tags_HUVEC, CTCF_HUVEC, CTCF_HUVEC, CTCF_HUVEC, CTCF_HPAF, CTCF_HPAF, CTCF_HCM, CTCF_HCM, CTCF_HCFaa, CTCF_HBMEC, CTCF_HBMEC, SMC1A_Coronary artery endothelial cells, STAG1_Coronary artery endothelial cells, CTCF_AoAF, 0	1	-	SPIDR	NM_001080394	8.71931	4.35184	chr8	48173469	48648563	TRUE	TRUE	TRUE	HMGB1_HUVEC, Epitope tags_HUVEC, CTCF_HBMEC, 0	1	+	477257	64	1.36784e-10	71	4.29162e-08
CEBPE	NM_001805	0	0	chr14	23588820	23586514	TRUE	TRUE	TRUE	RAD21_HUVEC, RAD21_HUVEC, RAD21_HUVEC, RAD21_HUVEC, GATA2_HUVEC, CTCF_HUVEC, Epitope tags_HUVEC, CTCF_HUVEC, CTCF_HUVEC, GATA2_HUVEC, GATA2_HUVEC, CTCF_HUVEC, CTCF_HUVEC, CTCF_HUVEC, CTCF_HUVEC, CTCF_HPAF, CTCF_HPAF, CTCF_HCM, CTCF_HCM, CTCF_HCFaa, CTCF_HBMEC, CTCF_HBMEC, JUN_HAEC, ERG_HAEC, SMC1A_Coronary artery endothelial cells, STAG2_Coronary artery endothelial cells, STAG1_Coronary artery en…	1	-	rs4982731	n/a	NA	NA	chr14	23585332	23585333	TRUE	TRUE	TRUE	FOS_HUVEC, JUN_HUVEC, FOS_HUVEC, NFE2L2_HAEC, NFE2L2_HAEC, JUNB_HAEC, JUN_HAEC, JUN_HAEC, JUND_Coronary artery smooth muscle, JUN_Coronary artery smooth muscle, 0	2	+	3488	245	0	355	0
CEBPE	NM_001805	0	0	chr14	23588820	23586514	TRUE	TRUE	TRUE	RAD21_HUVEC, RAD21_HUVEC, RAD21_HUVEC, RAD21_HUVEC, GATA2_HUVEC, CTCF_HUVEC, Epitope tags_HUVEC, CTCF_HUVEC, CTCF_HUVEC, GATA2_HUVEC, GATA2_HUVEC, CTCF_HUVEC, CTCF_HUVEC, CTCF_HUVEC, CTCF_HUVEC, CTCF_HPAF, CTCF_HPAF, CTCF_HCM, CTCF_HCM, CTCF_HCFaa, CTCF_HBMEC, CTCF_HBMEC, JUN_HAEC, ERG_HAEC, SMC1A_Coronary artery endothelial cells, STAG2_Coronary artery endothelial cells, STAG1_Coronary artery en…	1	-	SLC7A8	NM_012244	8.17446	0.613931	chr14	23652869	23594503	FALSE	FALSE	TRUE	FOS_HUVEC, FOS_HUVEC, JUN_HAEC, JUN_HAEC, 0	1	-	64049	119	3.63328e-05	169	9.29823e-05
CELA1	NM_001971	0	0	chr12	51740463	51722226	FALSE	FALSE	TRUE	0	1	-	LETMD1	NM_001243689	6.85585	6.65437	chr12	51442081	51454207	TRUE	TRUE	TRUE	NFATC1_HUVEC, RAD21_HUVEC, RAD21_HUVEC, CTCF_HUVEC, CTCF_HUVEC, CTCF_HUVEC, CTCF_HUVEC, CTCF_HUVEC, CTCF_HUVEC, CTCF_HUVEC, CTCF_HPAF, CTCF_HPAF, CTCF_HCM, CTCF_HCM, CTCF_HCFaa, CTCF_HBMEC, CTCF_HBMEC, SMC1A_Coronary artery endothelial cells, STAG2_Coronary artery endothelial cells, STAG1_Coronary artery endothelial cells, CTCF_AoAF, CTCF_AoAF, 0	1	+	298382	55	1.37673e-05	74	1.70721e-05
CELF2	NM_001326317	2.85818	4.12143	chr10	10504477	11373418	FALSE	FALSE	FALSE	0	1	+	CELF2	NM_001326346	2.85818	4.12143	chr10	11206843	11373418	FALSE	FALSE	TRUE	CTCF_HUVEC, CTCF_HPAF, CTCF_HPAF, CTCF_HBMEC, JUN_HAEC, JUN_HAEC, JUND_Coronary artery smooth muscle, 0	1	+	702366	91	0	119	0
CELF2	NM_001326317	2.85818	4.12143	chr10	10504477	11373418	FALSE	FALSE	FALSE	0	1	+	CELF2	NM_001326340	2.85818	4.12143	chr10	11059885	11373418	TRUE	FALSE	TRUE	HMGB1_HUVEC, 0	1	+	555408	55	1.28986e-12	73	3.36176e-13
CELF2	NM_001326317	2.85818	4.12143	chr10	10504477	11373418	FALSE	FALSE	FALSE	0	1	+	CELF2	NM_001326329	2.85818	4.12143	chr10	11046784	11373418	FALSE	FALSE	FALSE	0	1	+	542307	72	0	124	0
CELF2	NM_001326317	2.85818	4.12143	chr10	10504477	11373418	FALSE	FALSE	FALSE	0	1	+	LINC00710	ENST00000428520.6	1.40795	0.701407	chr10	10994058	10976486	FALSE	FALSE	FALSE	0	1	-	489581	38	0.000165134	84	5.67246e-12
CELF2	NM_001326317	2.85818	4.12143	chr10	10504477	11373418	FALSE	FALSE	FALSE	0	1	+	SFTA1P	ENST00000446372.2	0	0	chr10	10836877	10826401	TRUE	TRUE	TRUE	0	1	-	332400	184	0	189	0
CELF2	NM_001326317	2.85818	4.12143	chr10	10504477	11373418	FALSE	FALSE	FALSE	0	1	+	RP5-1051H14.2	ENST00000419836.1	0	0	chr10	9801200	9800745	FALSE	FALSE	FALSE	0	1	-	703277	23	0.000783572	53	1.36452e-08
CELF2	NM_001326329	2.85818	4.12143	chr10	11046784	11373418	FALSE	FALSE	FALSE	0	1	+	CELF2	NM_001326317	2.85818	4.12143	chr10	10504477	11373418	FALSE	FALSE	FALSE	0	1	+	542307	72	0	124	0
CELF2	NM_001326340	2.85818	4.12143	chr10	11059885	11373418	TRUE	FALSE	TRUE	HMGB1_HUVEC, 0	1	+	CELF2	NM_001326317	2.85818	4.12143	chr10	10504477	11373418	FALSE	FALSE	FALSE	0	1	+	555408	55	1.28986e-12	73	3.36176e-13
CELF2	NM_001326346	2.85818	4.12143	chr10	11206843	11373418	FALSE	FALSE	TRUE	CTCF_HUVEC, CTCF_HPAF, CTCF_HPAF, CTCF_HBMEC, JUN_HAEC, JUN_HAEC, JUND_Coronary artery smooth muscle, 0	1	+	CELF2	NM_001326317	2.85818	4.12143	chr10	10504477	11373418	FALSE	FALSE	FALSE	0	1	+	702366	91	0	119	0
CENPJ	NM_018451	0	0.088889	chr13	25497027	25456411	TRUE	TRUE	TRUE	ETS1_HUVEC, ETS1_HUVEC, NFATC1_HUVEC, ETS1_HUVEC, ETS1_HUVEC, ETS1_HUVEC, ETS1_HUVEC, Epitope tags_HUVEC, RELA_HAEC, RELA_HAEC, JUN_HAEC, 0	1	-	FGF9	NM_002010	0	0	chr13	22245214	22278640	FALSE	FALSE	TRUE	0	1	+	3251813	13	7.97672e-06	14	7.77283e-09
CENPL	NM_001171182	0.496794	0	chr1	173793777	173768687	TRUE	TRUE	TRUE	ETS1_HUVEC, ETS1_HUVEC, HMGB2_HUVEC, ETS1_HUVEC, ETS1_HUVEC, ETS1_HUVEC, ETS1_HUVEC, CTCF_HUVEC, Epitope tags_HUVEC, CTCF_HUVEC, CTCF_HPAF, CTCF_HPAF, CTCF_HCM, CTCF_HBMEC, SMC1A_Coronary artery endothelial cells, STAG1_Coronary artery endothelial cells, CTCF_AoAF, 0	1	-	SUCO	NM_016227	1.68728	1.19552	chr1	172501488	172580975	TRUE	TRUE	TRUE	RELA_HAEC, JUN_HAEC, 0	1	+	1292289	32	1.33227e-15	19	0.000346707
CENPP	NM_001012267	0.292718	0.231807	chr9	95087749	95377437	TRUE	TRUE	TRUE	E2F1_Wharton Jelly, MAX_HUVEC, MYC_HUVEC, Epitope tags_HUVEC, MYC_HUVEC, JUN_Coronary artery smooth muscle, 0	1	+	ECM2	NM_001197296	0.469235	0.31251	chr9	95298374	95255828	TRUE	TRUE	TRUE	0	1	-	210625	79	7.60537e-07	79	0.000534053
[truncated: 7,453 more rows]

## Sheet: ASMC_Prom-Prom_PromGWAS_WashUGe
chr1,33786449,33786949	chr1,33937981,33938481	92
chr12,53715162,53715662	chr12,53835182,53835682	100
chr12,53715162,53715662	chr12,53817388,53817888	113
[truncated: 8,583 more rows]

## Sheet: ASMC Prom-Distal
RefSeq Name	Transcript Name	FPKM rep1	FPKM rep2	Probe Chr	TSS	Gene End	H3K27Ac rep1	H3K27Ac rep2	Cardiovascular Dnase	Cardiovascular TF	Annotation	Gene Strand	Interactor Chr	Interactor Start	Interactor End	Peak Overlap?	H3K27Ac rep1	H3K27Ac rep2	Cardiovascular Dnase	Cardiovascular TF	Interaction Distance	Rep1 Supp Pairs	Rep1 p_value	Rep2 Supp Pairs	Rep2 p_value
[truncated: 38,759 more rows]

[truncated: 1 more sheets: ASMC_Prom_Distal_WashUGenBrowse]
