# Supplementary material for: High-Resolution Regulatory Maps Connect Vascular Risk Variants to Disease-Related Pathways
Source: Circ Genom Precis Med. 2019 Feb 20;12(3):e002353. doi: 10.1161/CIRCGEN.118.002353 (PMC8104016; doi:10.1161/CIRCGEN.118.002353)
Supplement: Supplementary file 6 [file hcg-12-e002353-s006.xlsx]

## Sheet: mTHP-1-LPS_Prom-Prom_Prom-GWAS
RefSeq Name	Transcript Name	FPKM rep1	FPKM rep2	Probe Chr	TSS	Gene End	Macrophage DNase	Macrophage Histone	Macrophage TF	Annotation	Gene Strand	RefSeq Name	Transcript Name	FPKM rep1	FPKM rep2	Probe Chr	TSS	Gene End	Macrophage DNase	Macrophage Histone	Macrophage TF	Annotation	Gene Strand	Interaction Distance	Rep1 Supp Pairs	Rep1 p_value	Rep2 Supp Pairs	Rep2 p_value
AADAT	NM_016228	0.253167	0.0322059	chr4	171011538	170981372	TRUE	TRUE	CTCF, CTCF, CTCF, CTCF,	1	-	NEK1	NM_001199397	0.868364	0.845735	chr4	170533778	170314420	TRUE	TRUE	CTCF, CTCF, CTCF, CTCF,	1	-	477760	99	1.86e-10	83	8.08e-06
ABCB5	NM_001163941	0	0	chr7	20655244	20796637	TRUE	TRUE	SPI1, SPI1, SPI1, SPI1, CTCF, CTCF, CTCF, CTCF, CTCF,	1	+	TWISTNB	NM_001002926	5.29123	7.39247	chr7	19748660	19735084	TRUE	TRUE	SPI1, SPI1, SPI1, SPI1, CTCF, CTCF, CTCF, CTCF, CTCF,	1	-	906584	111	0	48	5.77e-09
ABCB5	NM_001163942	0	0	chr7	20686965	20796637	TRUE	TRUE	SPI1, SPI1, SPI1, SPI1, CTCF, CTCF, CTCF, CTCF, CTCF,	1	+	TWISTNB	NM_001002926	5.29123	7.39247	chr7	19748660	19735084	TRUE	TRUE	SPI1, SPI1, SPI1, SPI1, CTCF, CTCF, CTCF, CTCF, CTCF,	1	-	938305	36	5.3e-05	78	0
ABCC12	NM_033226	0	0	chr16	48180681	48116883	TRUE	TRUE	VDR, SPI1, SPI1, SPI1, SPI1,	1	-	DNAJA2	NM_005880	5.01402	4.84812	chr16	47007625	46989273	TRUE	TRUE	VDR, SPI1, SPI1, SPI1, SPI1,	1	-	1173056	54	1.27e-07	40	6.14e-10
ABL2	NM_007314	10.9207	15.472	chr1	179198819	179068461	TRUE	TRUE	SPI1, SPI1, SPI1, SPI1, SPI1, SPI1, SPI1, SPI1, SPI1, SPI1, SPI1, SPI1, SPI1, SPI1, SPI1, SPI1,	1	-	ABL2	NM_001136000	10.9207	15.472	chr1	179112224	179068461	TRUE	TRUE	SPI1, SPI1, SPI1, SPI1, SPI1, SPI1, SPI1, SPI1, SPI1, SPI1, SPI1, SPI1, SPI1, SPI1, SPI1, SPI1,	1	-	86595	329	0	310	3.36e-05
ABL2	NM_007314	10.9207	15.472	chr1	179198819	179068461	TRUE	TRUE	SPI1, SPI1, SPI1, SPI1, SPI1, SPI1, SPI1, SPI1, SPI1, SPI1, SPI1, SPI1, SPI1, SPI1, SPI1, SPI1, SPI1, CTCF, ATF2,	1	-	AXDND1	NM_144696	0	0	chr1	179334854	179523870	TRUE	TRUE	SPI1, SPI1, SPI1, SPI1, SPI1, SPI1, SPI1, SPI1, SPI1, SPI1, SPI1, SPI1, SPI1, SPI1, SPI1, SPI1, SPI1, CTCF, ATF2,	1	+	136035	185	1.99e-10	88	2.51e-05
ABL2	NM_007314	10.9207	15.472	chr1	179198819	179068461	TRUE	TRUE	SPI1, SPI1, SPI1, SPI1, SPI1, SPI1,	1	-	TOR3A	NM_022371	27.5112	16.0285	chr1	179051111	179065129	TRUE	TRUE	SPI1, SPI1, SPI1, SPI1, SPI1, SPI1,	1	+	147708	125	1.38e-05	200	0
ABLIM2	NM_001130083	0.0465046	0.227015	chr4	8160559	7967036	TRUE	TRUE	SPI1,	1	-	TBC1D14	NM_001113361	0	0	chr4	6911170	7034845	TRUE	TRUE	SPI1,	1	+	1249389	18	0.000363736	10	6.45e-05
ABRA	NM_139166	2.75921	1.91796	chr8	107782472	107771710	TRUE	TRUE	CTCF, CTCF, CTCF, CTCF, CTCF,	1	-	OXR1	NM_001198533	12.3087	9.95842	chr8	107282405	107764921	TRUE	TRUE	CTCF, CTCF, CTCF, CTCF, CTCF,	1	+	500067	117	0	63	1.31e-07
ACACA	NM_198837	8.12559	12.071	chr17	35656692	35441926	TRUE	TRUE	SPI1, SPI1, SPI1, SPI1,	1	-	ACACA	NM_198839	8.12559	12.071	chr17	35766902	35441926	TRUE	TRUE	SPI1, SPI1, SPI1, SPI1,	1	-	110210	231	0	425	0
ACO1	NM_001278352	5.52273	3.30938	chr9	32384600	32450832	TRUE	TRUE	SPI1, SPI1, SPI1, SPI1, SPI1, SPI1, SPI1, SPI1, SPI1, SPI1, SPI1, SPI1, CTCF, CTCF,	1	+	DDX58	NM_014314	3.13519	0.581203	chr9	32526322	32455299	TRUE	TRUE	SPI1, SPI1, SPI1, SPI1, SPI1, SPI1, SPI1, SPI1, SPI1, SPI1, SPI1, SPI1, CTCF, CTCF,	1	-	141722	113	0.000100715	151	0
ACO1	NM_001278352	5.52273	3.30938	chr9	32384600	32450832	TRUE	TRUE	SPI1, SMC1A, SMC1A, CTCF, CTCF, CTCF, CTCF,	1	+	NDUFB6	NM_002493	0.858481	0.917024	chr9	32573182	32553523	TRUE	TRUE	SPI1, SMC1A, SMC1A, CTCF, CTCF, CTCF, CTCF,	1	-	188582	120	1.18e-12	230	0
ACTL6A	NM_178042	0	1.30851	chr3	179280667	179306193	TRUE	TRUE	SPI1, SPI1, SMC1A,	1	+	PIK3CA	NM_006218	0	0.192133	chr3	178866310	178952497	TRUE	TRUE	SPI1, SPI1, SMC1A,	1	+	414357	50	3.31e-11	108	9.78e-06
ACTL6A	NM_178042	0	1.30851	chr3	179280667	179306193	TRUE	TRUE	SPI1, SPI1, SPI1, SPI1, SPI1, SPI1, SPI1, SPI1, ATF2,	1	+	ZMAT3	NM_152240	3.6046	3.51314	chr3	178789656	178735010	TRUE	TRUE	SPI1, SPI1, SPI1, SPI1, SPI1, SPI1, SPI1, SPI1, ATF2,	1	-	491011	64	1.04e-10	99	0
ACTN2	NM_001278344	0	0.017921	chr1	236849753	236927927	TRUE	TRUE	SPI1, SPI1,	1	+	MTR	NM_000254	1.84748	11.4137	chr1	236958580	237067281	TRUE	TRUE	SPI1, SPI1,	1	+	108827	74	0.000108412	189	4.44e-08
ADAT2	NM_001286259	1.24647	3.71685	chr6	143763814	143743968	TRUE	TRUE	SPI1, SPI1, SPI1, SPI1, SPI1, SPI1, SPI1, SPI1, SPI1, SPI1, SPI1, SPI1, SPI1, SPI1, SPI1, SPI1, SPI1, SMC1A, SMC1A, RAD21, CTCF, CTCF, CTCF, CTCF, CTCF, CDK9, CDK9,	1	-	VTA1	NM_016485	14.4358	19.7986	chr6	142468298	142542085	TRUE	TRUE	SPI1, SPI1, SPI1, SPI1, SPI1, SPI1, SPI1, SPI1, SPI1, SPI1, SPI1, SPI1, SPI1, SPI1, SPI1, SPI1, SPI1, SMC1A, SMC1A, RAD21, CTCF, CTCF, CTCF, CTCF, CTCF, CDK9, CDK9,	1	+	1295516	38	4.44e-16	29	6e-15
ADCK2	NM_052853	5.26993	9.50244	chr7	140372952	140394908	TRUE	TRUE	VDR, SPI1, SPI1, SPI1, SPI1, SPI1, SPI1, CEBPB,	1	+	CLEC5A	NM_013252	8.40656	17.2265	chr7	141646807	141627156	TRUE	TRUE	VDR, SPI1, SPI1, SPI1, SPI1, SPI1, SPI1, CEBPB,	1	-	1273855	18	0.000363736	11	0.000276593
ADCY8	NM_001115	26.3693	16.9799	chr8	132052835	131792546	TRUE	TRUE	SPI1, SPI1, SPI1, SPI1,	1	-	EFR3A	NM_015137	6.21024	9.19239	chr8	132916355	133025886	TRUE	TRUE	SPI1, SPI1, SPI1, SPI1,	1	+	863520	95	0	158	0
ADH5	NM_000671	3.34653	4.15188	chr4	100009939	99992129	TRUE	TRUE	SPI1, SPI1, SPI1, SPI1, SPI1, ATF2,	1	-	STPG2	NM_174952	3.27822	1.84364	chr4	99064391	98480024	TRUE	TRUE	SPI1, SPI1, SPI1, SPI1, SPI1, ATF2,	1	-	945548	32	5.31e-05	75	8.3e-09
ADH7	NM_000673	0	0	chr4	100356667	100333417	TRUE	TRUE	SPI1, SPI1, SPI1, SPI1, SPI1, ATF2,	1	-	STPG2	NM_174952	3.27822	1.84364	chr4	99064391	98480024	TRUE	TRUE	SPI1, SPI1, SPI1, SPI1, SPI1, ATF2,	1	-	1292276	21	2.27e-05	30	5.55e-16
ADORA3	NM_001302678	9.66117	0.32217	chr1	112046743	112042050	TRUE	TRUE	SPI1, SPI1, SMC1A, CTCF, CTCF, CTCF, CTCF, CTCF,	1	-	DDX20	NM_007204	3.48264	7.02724	chr1	112298189	112310199	TRUE	TRUE	SPI1, SPI1, SMC1A, CTCF, CTCF, CTCF, CTCF, CTCF,	1	+	251446	101	0.000293287	194	0
AFAP1L1	NM_152406	0.226687	0.0309025	chr5	148651400	148721367	TRUE	TRUE	SPI1, SPI1, SMC1A, SMC1A, CTCF, CTCF, CTCF, CTCF, CTCF,	1	+	ABLIM3	NM_001301015	2.18126	2.06065	chr5	148521045	148640001	TRUE	TRUE	SPI1, SPI1, SMC1A, SMC1A, CTCF, CTCF, CTCF, CTCF, CTCF,	1	+	130355	192	3.51e-11	143	7.33e-13
AGK	NM_018238	5.15419	10.0284	chr7	141251077	141354209	TRUE	TRUE	SPI1, CTCF, CTCF, CTCF, CTCF,	1	+	MRPS33	NM_016071	8.07422	7.68993	chr7	140714781	140705960	TRUE	TRUE	SPI1, CTCF, CTCF, CTCF, CTCF,	1	-	536296	63	1.46e-05	67	1.55e-09
AGL	NM_000642	1.58422	1.79053	chr1	100315639	100389579	TRUE	TRUE		1	+	HIAT1	NM_033055	#N/A	#N/A	chr1	100503788	100548929	TRUE	TRUE		1	+	188149	94	5.66e-08	63	0.000100751
AGL	NM_000642	1.58422	1.79053	chr1	100315639	100389579	TRUE	TRUE	CTCF, CTCF, CTCF, CTCF,	1	+	CDC14A	NM_003672	1.44277	1.81215	chr1	100818022	100985833	TRUE	TRUE	CTCF, CTCF, CTCF, CTCF,	1	+	502383	67	2.37e-07	81	3.69e-12
AGPAT4-IT1	NR_024277	117.703	67.5012	chr6	161583014	161581163	TRUE	TRUE	SPI1, SPI1, SPI1, SPI1, SPI1, SPI1, SPI1, SPI1, SPI1, SPI1, SPI1, SPI1, SPI1,	1	-	AGPAT4	NM_020133	59.9802	36.8325	chr6	161695107	161551056	TRUE	TRUE	SPI1, SPI1, SPI1, SPI1, SPI1, SPI1, SPI1, SPI1, SPI1, SPI1, SPI1, SPI1, SPI1,	1	-	112093	83	1.12e-05	137	0.000132911
AHCYL2	NM_001130720	0.438306	2.26528	chr7	128864854	129070052	TRUE	FALSE	SMC1A, SMC1A, CTCF, CTCF, CTCF, CTCF, CTCF,	1	+	AHCYL2	NM_001130723	0.438306	2.26528	chr7	129007963	129070052	TRUE	FALSE	SMC1A, SMC1A, CTCF, CTCF, CTCF, CTCF, CTCF,	1	+	143109	133	3.24e-06	297	0
AHCYL2	NM_001130723	0.438306	2.26528	chr7	129007963	129070052	TRUE	TRUE	SPI1, SPI1, SPI1, SPI1, SPI1, SPI1, SPI1, SPI1, SPI1, SPI1, SPI1, SPI1, SPI1, SPI1, SPI1, SPI1, SPI1,	1	+	AHCYL2	NM_001130720	0.438306	2.26528	chr7	128864854	129070052	TRUE	TRUE	SPI1, SPI1, SPI1, SPI1, SPI1, SPI1, SPI1, SPI1, SPI1, SPI1, SPI1, SPI1, SPI1, SPI1, SPI1, SPI1, SPI1,	1	+	143109	133	3.24e-06	297	0
AIDA	NM_022831	3.87753	8.23054	chr1	222885864	222841354	TRUE	TRUE	SPI1, SPI1, SPI1,	1	-	TAF1A-AS1	NR_110613	0	0	chr1	222763261	222765975	TRUE	TRUE	SPI1, SPI1, SPI1,	1	+	122603	160	5.62e-08	81	0.000121089
AIDA	NM_022831	3.87753	8.23054	chr1	222885864	222841354	TRUE	TRUE	SPI1, SPI1, SPI1, CTCF, CTCF, CTCF, CTCF,	1	-	DUSP10	NM_007207	289.866	242.744	chr1	221915518	221874761	TRUE	TRUE	SPI1, SPI1, SPI1, CTCF, CTCF, CTCF, CTCF,	1	-	970346	54	1.77e-06	46	0.000795145
AIDA	NM_022831	3.87753	8.23054	chr1	222885864	222841354	TRUE	TRUE	SPI1, SPI1, SPI1, SPI1, SPI1, SPI1, SPI1, SPI1, SPI1, SPI1, SPI1, SPI1,	1	-	FBXO28	NM_015176	18.2906	24.0515	chr1	224301788	224349749	TRUE	TRUE	SPI1, SPI1, SPI1, SPI1, SPI1, SPI1, SPI1, SPI1, SPI1, SPI1, SPI1, SPI1,	1	+	1415924	48	3.02e-06	21	9.93e-06
AIPL1	NM_001033054	0	0	chr17	6338519	6327056	TRUE	TRUE	SPI1, SPI1, SPI1, SPI1, SPI1, SPI1, SPI1, SPI1, SPI1, SPI1, SPI1, SPI1, SPI1,	1	-	NLRP1	NM_033004	0.567006	0.504927	chr17	5487832	5417437	TRUE	TRUE	SPI1, SPI1, SPI1, SPI1, SPI1, SPI1, SPI1, SPI1, SPI1, SPI1, SPI1, SPI1, SPI1,	1	-	850687	36	1e-08	36	1.42e-06
AK9	NM_145025	0.935562	0.207342	chr6	110012415	109952899	TRUE	TRUE	SPI1, SPI1, SPI1, SPI1, SPI1, SPI1, SPI1, SPI1, SPI1, CTCF, CTCF, CTCF, CTCF,	1	-	CDC40	NM_015891	1.2898	0.988768	chr6	110501623	110553422	TRUE	TRUE	SPI1, SPI1, SPI1, SPI1, SPI1, SPI1, SPI1, SPI1, SPI1, CTCF, CTCF, CTCF, CTCF,	1	+	489208	60	1.73e-09	73	1.02e-09
AKAP13	NM_001270546	9.86342	7.97233	chr15	86163180	86292589	TRUE	TRUE		1	+	AKAP13	NM_006738	9.86342	7.97233	chr15	85923846	86292589	TRUE	TRUE		1	+	239334	86	0.000183058	49	4.31e-05
AKIRIN2	NM_018064	70.5767	73.9716	chr6	88411985	88384577	TRUE	TRUE	SPI1, SPI1, SPI1, SPI1, SPI1, SPI1, SPI1, SPI1, SPI1, SPI1, CDK9,	1	-	RNGTT	NM_003800	3.11782	3.0967	chr6	89673348	89319615	TRUE	TRUE	SPI1, SPI1, SPI1, SPI1, SPI1, SPI1, SPI1, SPI1, SPI1, SPI1, CDK9,	1	-	1261363	24	9.71e-07	46	0
ALDH8A1	NM_022568	0.823072	0.301878	chr6	135271260	135238527	TRUE	TRUE	SPI1, SPI1, CTCF, CTCF, CDK9, CDK9,	1	-	TBPL1	NM_001253676	0.886029	2.16739	chr6	134273307	134308638	TRUE	TRUE	SPI1, SPI1, CTCF, CTCF, CDK9, CDK9,	1	+	997953	28	0.000208971	67	1.23e-07
AMHR2	NM_001164690	0	0	chr12	53817638	53825318	TRUE	TRUE	VDR, SPI1, SMC1A, SMC1A, CTCF, CTCF, CTCF, CTCF, CTCF,	1	+	AAAS	NM_015665	10.9706	16.1814	chr12	53715412	53701239	TRUE	TRUE	VDR, SPI1, SMC1A, SMC1A, CTCF, CTCF, CTCF, CTCF, CTCF,	1	-	102226	86	4.95e-06	249	1.32e-13
AMIGO2	NM_181847	2.43042	0.290447	chr12	47473734	47469489	TRUE	TRUE	SPI1, SPI1, SPI1, SPI1, SPI1, SPI1, SPI1, SPI1, SPI1, SPI1, SPI1, SPI1, SPI1, SPI1, CDK9, CDK9,	1	-	PCED1B-AS1	NR_026544	0.473359	0.618134	chr12	47610226	47602202	TRUE	TRUE	SPI1, SPI1, SPI1, SPI1, SPI1, SPI1, SPI1, SPI1, SPI1, SPI1, SPI1, SPI1, SPI1, SPI1, CDK9, CDK9,	1	-	136492	111	0.000284904	85	5.01e-05
ANAPC1	NM_022662	4.90776	7.72656	chr2	112641741	112525213	TRUE	TRUE	SPI1, SPI1, SPI1, SPI1, SPI1, SPI1, SPI1, SPI1, SPI1, SPI1, SPI1, SPI1, SPI1,	1	-	TMEM87B	NM_032824	12.3298	18.3672	chr2	112812799	112876895	TRUE	TRUE	SPI1, SPI1, SPI1, SPI1, SPI1, SPI1, SPI1, SPI1, SPI1, SPI1, SPI1, SPI1, SPI1,	1	+	171058	72	0.000494292	147	1.23e-10
ANK2	NM_001148	1.12289	1.23881	chr4	113970784	114304896	TRUE	TRUE		1	+	ANK2	NM_001127493	1.12289	1.23881	chr4	113739238	114304896	TRUE	TRUE		1	+	231546	136	4.73e-10	208	0
ANK2	NM_001148	1.12289	1.23881	chr4	113970784	114304896	TRUE	TRUE	SPI1, SPI1, SPI1, SPI1, SPI1, CTCF, CTCF, CTCF, CTCF, CTCF, CEBPB,	1	+	LARP7	NM_015454	1.97745	2.3641	chr4	113558119	113578748	TRUE	TRUE	SPI1, SPI1, SPI1, SPI1, SPI1, CTCF, CTCF, CTCF, CTCF, CTCF, CEBPB,	1	+	412665	59	2.22e-15	189	4.44e-16
ANKRD46	NM_001270378	0.766462	1.12294	chr8	101572014	101532999	TRUE	TRUE	SPI1, SPI1, SPI1,	1	-	POLR2K	NM_005034	41.7229	72.2022	chr8	101162838	101166230	TRUE	TRUE	SPI1, SPI1, SPI1,	1	+	409176	125	0	179	1.6e-14
ANKRD60	NM_001304369	0	0	chr20	56803709	56791181	TRUE	TRUE	SPI1,	1	-	PMEPA1	NM_020182	0.803863	2.14013	chr20	56285670	56223447	TRUE	TRUE	SPI1,	1	-	518039	58	1.07e-05	57	2.3e-06
ANO6	NM_001204803	17.8125	15.0814	chr12	45609769	45826134	TRUE	TRUE	VDR, SPI1, SPI1, SPI1, SPI1, SPI1, SPI1, SPI1, SPI1, SPI1, SPI1, SPI1, CTCF, CTCF, CTCF, CTCF, CTCF, CDK9, CDK9,	1	+	LINC00938	NR_028408	0.883553	0	chr12	46121704	46119502	TRUE	TRUE	VDR, SPI1, SPI1, SPI1, SPI1, SPI1, SPI1, SPI1, SPI1, SPI1, SPI1, SPI1, CTCF, CTCF, CTCF, CTCF, CTCF, CDK9, CDK9,	1	-	511935	64	9.03e-07	74	3.03e-10
ANTXR2	NM_058172	3.00588	6.02742	chr4	80994626	80822770	TRUE	TRUE		1	-	PAQR3	NM_001040202	4.14037	10.3172	chr4	79860582	79839093	TRUE	TRUE		1	-	1134044	36	0.000683156	40	4.62e-08
ANXA1	NM_000700	11.7551	11.015	chr9	75766646	75785310	TRUE	TRUE	SPI1, SPI1, SPI1, SPI1, SPI1, SPI1, SPI1, SPI1, SPI1, SPI1, SPI1, SPI1, SPI1, SPI1, SPI1, SPI1, SPI1,	1	+	LINC01504	NR_110952	0.875544	1.03304	chr9	74920351	74958126	TRUE	TRUE	SPI1, SPI1, SPI1, SPI1, SPI1, SPI1, SPI1, SPI1, SPI1, SPI1, SPI1, SPI1, SPI1, SPI1, SPI1, SPI1, SPI1,	1	+	846295	30	2.92e-06	35	2.95e-06
ANXA5	NM_001154	81.9742	93.374	chr4	122618147	122589151	TRUE	TRUE	SPI1,	1	-	NUDT6	NM_007083	8.00267	4.019	chr4	123844159	123813798	TRUE	TRUE	SPI1,	1	-	1226012	18	0.000363736	25	6.38e-11
AOX1	NM_001159	0	0.003399	chr2	201450730	201536217	TRUE	TRUE	SPI1,	1	+	AOX2P	NR_001557	#N/A	#N/A	chr2	201560445	201658941	TRUE	TRUE	SPI1,	1	+	109715	80	2.46e-05	129	0.000356277
AP1AR	NM_018569	0.447075	2.42821	chr4	113152894	113191211	TRUE	TRUE	SPI1, SPI1, SPI1, SPI1, SPI1, CTCF, CTCF, CTCF, CTCF, CTCF, CEBPB,	1	+	LARP7	NM_015454	1.97745	2.3641	chr4	113558119	113578748	TRUE	TRUE	SPI1, SPI1, SPI1, SPI1, SPI1, CTCF, CTCF, CTCF, CTCF, CTCF, CEBPB,	1	+	405225	45	3.37e-09	100	4.89e-05
AP1S3	NR_110905	0.326665	0.838064	chr2	224702319	224620046	TRUE	TRUE	SPI1, SPI1, SPI1, SPI1, SPI1, SPI1, SPI1, CEBPB, CEBPB,	1	-	MRPL44	NM_022915	4.85197	6.0355	chr2	224822120	224832431	TRUE	TRUE	SPI1, SPI1, SPI1, SPI1, SPI1, SPI1, SPI1, CEBPB, CEBPB,	1	+	119801	100	7.18e-08	139	0.000102827
AP5M1	NM_018229	6.87793	6.11515	chr14	57735605	57756797	TRUE	TRUE	SPI1, SPI1, CTCF, CTCF, CTCF, CTCF, CTCF,	1	+	TMEM260	NM_017799	3.5275	4.7263	chr14	57046510	57116232	TRUE	TRUE	SPI1, SPI1, CTCF, CTCF, CTCF, CTCF, CTCF,	1	+	689095	45	1.53e-06	74	2.04e-12
APOBEC4	NM_203454	0	0.844223	chr1	183622448	183615410	TRUE	TRUE	SPI1,	1	-	TSEN15	NR_023349	4.38614	8.85655	chr1	184020784	184043344	TRUE	TRUE	SPI1,	1	+	398336	127	2.37e-10	210	0
ARAP3	NM_022481	9.46436	9.32199	chr5	141061800	141032967	TRUE	FALSE	SMC1A, SMC1A, RAD21, CTCF, CTCF, CTCF, CTCF, CTCF,	1	-	PCDH1	NM_032420	2.16205	0.442883	chr5	141257975	141232675	TRUE	FALSE	SMC1A, SMC1A, RAD21, CTCF, CTCF, CTCF, CTCF, CTCF,	1	-	196175	78	1.05e-05	57	0.000498965
ARID5B	NM_032199	19.2803	11.2312	chr10	63661012	63856707	TRUE	TRUE		1	+	ARID5B	NM_001244638	19.2803	11.2312	chr10	63808969	63856707	TRUE	TRUE		1	+	147957	151	8.78e-08	261	0
ARL4D	NM_001661	0	1.73297	chr17	41476352	41478504	TRUE	TRUE	SPI1, SPI1, SPI1, SPI1, SPI1, SPI1, SPI1, SPI1, SPI1, SPI1, SPI1, SPI1, SMC1A, SMC1A, SMC1A, RAD21, CTCF, CTCF, CTCF, CTCF, CTCF, CTCF, CTCF,	1	+	DHX8	NM_001302623	0	0	chr17	41561284	41604164	TRUE	TRUE	SPI1, SPI1, SPI1, SPI1, SPI1, SPI1, SPI1, SPI1, SPI1, SPI1, SPI1, SPI1, SMC1A, SMC1A, SMC1A, RAD21, CTCF, CTCF, CTCF, CTCF, CTCF, CTCF, CTCF,	1	+	84932	122	0.000875527	531	5.1e-14
ARMC2	NM_032131	1.91939	0	chr6	109169618	109295675	TRUE	TRUE	SPI1, SPI1, SPI1, SPI1, SPI1, SPI1, SPI1, SPI1, SPI1, CTCF, CTCF, CTCF, CTCF,	1	+	CDC40	NM_015891	1.2898	0.988768	chr6	110501623	110553422	TRUE	TRUE	SPI1, SPI1, SPI1, SPI1, SPI1, SPI1, SPI1, SPI1, SPI1, CTCF, CTCF, CTCF, CTCF,	1	+	1332005	21	0.000179007	36	2.86e-09
ART3	NM_001130016	0	0	chr4	76995847	77033955	TRUE	TRUE	SPI1,	1	+	SDAD1	NM_001288984	7.79548	10.8695	chr4	76912115	76871058	TRUE	TRUE	SPI1,	1	-	83732	260	8.22e-15	299	6.83e-05
ASB15	NM_001290258	0	0	chr7	123241920	123277934	TRUE	TRUE	SPI1, SPI1, SPI1, SPI1,	1	+	NDUFA5	NR_104168	0.294865	0.406234	chr7	123197958	123177051	TRUE	TRUE	SPI1, SPI1, SPI1, SPI1,	1	-	43962	464	6.65e-06	328	0.000118052
ASF1A	NM_014034	0	0	chr6	119215240	119230335	TRUE	TRUE	SMC1A, CTCF, CTCF, CTCF, CTCF, CTCF,	1	+	NUS1	NM_138459	8.42374	13.2938	chr6	117996616	118031886	TRUE	TRUE	SMC1A, CTCF, CTCF, CTCF, CTCF, CTCF,	1	+	1218624	23	1.97e-05	25	7.41e-11
ASPH	NM_032466	7.27724	8.45682	chr8	62627199	62536268	TRUE	TRUE	SPI1, CTCF,	1	-	GGH	NM_003878	0.068333	0.913303	chr8	63951610	63927638	TRUE	TRUE	SPI1, CTCF,	1	-	1324411	45	0	87	0
ASPH	NM_032466	7.27724	8.45682	chr8	62627199	62536268	TRUE	TRUE	VDR, SPI1, SPI1, SPI1, SPI1, SPI1, SPI1, SPI1, SPI1, SPI1, SPI1, SPI1, SPI1, SPI1, SPI1, SPI1,	1	-	YTHDF3	NM_001277813	3.34671	2.8308	chr8	64081111	64125346	TRUE	TRUE	VDR, SPI1, SPI1, SPI1, SPI1, SPI1, SPI1, SPI1, SPI1, SPI1, SPI1, SPI1, SPI1, SPI1, SPI1, SPI1,	1	+	1453912	29	6.72e-05	84	0
ATP6V0D2	NM_152565	1.45756	1.60342	chr8	87111138	87166454	TRUE	TRUE	ATF2,	1	+	WWP1	NM_007013	2.03719	1.88958	chr8	87354993	87480178	TRUE	TRUE	ATF2,	1	+	243855	134	8.16e-07	416	0
ATP6V0D2	NM_152565	1.45756	1.60342	chr8	87111138	87166454	TRUE	TRUE	SPI1, SPI1, SPI1, SPI1, SPI1, SPI1, SPI1, CTCF, CTCF, CTCF, CTCF, CDK9, CDK9,	1	+	RMDN1	NM_016033	3.9503	3.65832	chr8	87521009	87484577	TRUE	TRUE	SPI1, SPI1, SPI1, SPI1, SPI1, SPI1, SPI1, CTCF, CTCF, CTCF, CTCF, CDK9, CDK9,	1	-	409871	44	7.99e-09	104	2.22e-05
ATP6V0D2	NM_152565	1.45756	1.60342	chr8	87111138	87166454	TRUE	TRUE		1	+	CPNE3	NM_003909	4.61614	9.40255	chr8	87526655	87573726	TRUE	TRUE		1	+	415517	67	0	122	4.23e-07
ATP6V0D2	NM_152565	1.45756	1.60342	chr8	87111138	87166454	TRUE	TRUE	SMC1A, RAD21, CTCF, CTCF, CTCF, CTCF, CTCF,	1	+	CA2	NM_000067	10.7629	17.3937	chr8	86376130	86393721	TRUE	TRUE	SMC1A, RAD21, CTCF, CTCF, CTCF, CTCF, CTCF,	1	+	735008	48	1.73e-06	270	0
ATP6V0D2	NM_152565	1.45756	1.60342	chr8	87111138	87166454	TRUE	TRUE	SPI1, SPI1, SPI1, SPI1, SPI1, SPI1, SPI1, SPI1, SPI1, SPI1, SPI1, SPI1, CTCF, CTCF, CTCF,	1	+	CA13	NM_198584	1.0362	0.962096	chr8	86157715	86196302	TRUE	TRUE	SPI1, SPI1, SPI1, SPI1, SPI1, SPI1, SPI1, SPI1, SPI1, SPI1, SPI1, SPI1, CTCF, CTCF, CTCF,	1	+	953423	41	1.08e-07	96	4.86e-14
ATP6V1C1	NM_001695	7.9622	12.2753	chr8	104033247	104085285	TRUE	TRUE	VDR, SPI1, SPI1, SPI1, SPI1, SPI1, SPI1, SPI1, SPI1, SPI1, CTCF,	1	+	AZIN1	NM_015878	48.598	51.299	chr8	103876428	103838529	TRUE	TRUE	VDR, SPI1, SPI1, SPI1, SPI1, SPI1, SPI1, SPI1, SPI1, SPI1, CTCF,	1	-	156819	123	1.95e-05	100	9.19e-08
AXDND1	NM_144696	0	0	chr1	179334854	179523870	TRUE	TRUE	SPI1, SPI1, SPI1, SPI1, SPI1, SPI1,	1	+	TOR3A	NM_022371	27.5112	16.0285	chr1	179051111	179065129	TRUE	TRUE	SPI1, SPI1, SPI1, SPI1, SPI1, SPI1,	1	+	283743	155	1.18e-09	225	0
AXDND1	NM_144696	0	0	chr1	179334854	179523870	TRUE	TRUE	SPI1, SMC1A, RAD21, CTCF, CTCF, CTCF, CTCF, CTCF,	1	+	C1orf220	NR_033186	0.579423	0	chr1	178511930	178518024	TRUE	TRUE	SPI1, SMC1A, RAD21, CTCF, CTCF, CTCF, CTCF, CTCF,	1	+	822924	54	1.85e-09	38	6.38e-08
AZIN1	NM_015878	48.598	51.299	chr8	103876428	103838529	TRUE	TRUE	SPI1, CDK9, ATF2,	1	-	ATP6V1C1	NM_001695	7.9622	12.2753	chr8	104033247	104085285	TRUE	TRUE	SPI1, CDK9, ATF2,	1	+	156819	123	1.95e-05	100	9.19e-08
B4GALT2	NM_003780	4.73957	5.78028	chr1	44444873	44456843	TRUE	TRUE	SPI1, SPI1, SPI1, SPI1, SPI1, SPI1, ATF2,	1	+	MIR6733	NR_106791	0	0	chr1	43637383	43637322	TRUE	TRUE	SPI1, SPI1, SPI1, SPI1, SPI1, SPI1, ATF2,	1	-	807490	40	1.72e-05	78	0
BACH1-IT2	NR_046564	0.464946	5.75253	chr21	30744820	30746300	TRUE	FALSE	SPI1, SPI1, SPI1, SPI1, SPI1, SMC1A, SMC1A, CEBPB, CEBPB,	1	+	MAP3K7CL	NM_001286619	10.004	6.04541	chr21	30464574	30548210	TRUE	FALSE	SPI1, SPI1, SPI1, SPI1, SPI1, SMC1A, SMC1A, CEBPB, CEBPB,	1	+	280246	117	7.3e-06	133	1.74e-11
BATF2	NM_138456	6.60724	4.61936	chr11	64764517	64755416	TRUE	TRUE	CTCF,	1	-	MAP4K2	NM_004579	0.815296	0.320635	chr11	64570713	64556608	TRUE	TRUE	CTCF,	1	-	193804	73	4.34e-05	69	1.71e-05
BBS10	NM_024685	5.15601	4.45428	chr12	76742222	76738265	TRUE	TRUE	VDR, CTCF, CTCF, ATF2,	1	-	NAP1L1	NM_004537	3.03444	3.90492	chr12	76478738	76438671	TRUE	TRUE	VDR, CTCF, CTCF, ATF2,	1	-	263484	132	1.12e-05	297	0
BCAR3	NM_001261409	4.22868	4.68946	chr1	94147394	94027342	TRUE	TRUE	SPI1, SPI1, SPI1, CTCF, CEBPB, CEBPB, CEBPB, CEBPB, CEBPB, CEBPB, CEBPB, CDC73,	1	-	BCAR3	NM_001261408	4.22868	4.68946	chr1	94312706	94027342	TRUE	TRUE	SPI1, SPI1, SPI1, CTCF, CEBPB, CEBPB, CEBPB, CEBPB, CEBPB, CEBPB, CEBPB, CDC73,	1	-	165312	270	0	88	0.000246613
BCAR3	NM_001261408	4.22868	4.68946	chr1	94312706	94027342	TRUE	TRUE	SPI1, SPI1, SPI1, SPI1, SPI1, SPI1, SPI1, SPI1, SPI1, SMC1A, CTCF, CTCF, CTCF,	1	-	BCAR3	NM_001261409	4.22868	4.68946	chr1	94147394	94027342	TRUE	TRUE	SPI1, SPI1, SPI1, SPI1, SPI1, SPI1, SPI1, SPI1, SPI1, SMC1A, CTCF, CTCF, CTCF,	1	-	165312	270	0	88	0.000246613
BCAR3	NM_001261410	4.22868	4.68946	chr1	94079702	94027342	TRUE	TRUE	SPI1, SPI1, SPI1, CTCF, CEBPB, CEBPB, CEBPB, CEBPB, CEBPB, CEBPB, CEBPB, CDC73,	1	-	BCAR3	NM_001261408	4.22868	4.68946	chr1	94312706	94027342	TRUE	TRUE	SPI1, SPI1, SPI1, CTCF, CEBPB, CEBPB, CEBPB, CEBPB, CEBPB, CEBPB, CEBPB, CDC73,	1	-	233004	191	0	86	3.2e-14
BCL7A	NM_020993	0.854083	0.706054	chr12	122459791	122499950	TRUE	FALSE	SMC1A, CTCF, CTCF, CTCF, CTCF, ATF2,	1	+	WDR66	NM_144668	0.458527	0.620812	chr12	122356462	122441832	TRUE	FALSE	SMC1A, CTCF, CTCF, CTCF, CTCF, ATF2,	1	+	103329	74	0.000108412	240	1.13e-12
BEST4	NM_153274	1.74245	0.083319	chr1	45253426	45249256	TRUE	TRUE	SPI1, SPI1, SPI1, SPI1, SPI1, SPI1, SPI1, SPI1, SPI1, SMC1A, CDK9, CDK9,	1	-	EIF2B3	NM_020365	1.51705	1.30033	chr1	45452394	45316193	TRUE	TRUE	SPI1, SPI1, SPI1, SPI1, SPI1, SPI1, SPI1, SPI1, SPI1, SMC1A, CDK9, CDK9,	1	-	198968	82	3.15e-06	65	5.69e-05
BEST4	NM_153274	1.74245	0.083319	chr1	45253426	45249256	TRUE	TRUE	SPI1, SPI1,	1	-	UROD	NR_036510	11.6057	15.0835	chr1	45477804	45481341	TRUE	TRUE	SPI1, SPI1,	1	+	224378	109	1.08e-06	44	0.000287026
BHLHE22	NM_152414	32.6713	31.9009	chr8	65492794	65496191	TRUE	TRUE	ATF2,	1	+	PDE7A	NM_001242318	0.60723	6.921	chr8	66753969	66626568	TRUE	TRUE	ATF2,	1	-	1261175	25	3.03e-07	34	0
BMP2K	NM_198892	22.9152	20.3627	chr4	79697531	79833341	TRUE	TRUE	SPI1, SPI1, SPI1, SPI1, SPI1, SMC1A, SMC1A, CTCF, CTCF, CTCF, CTCF, CTCF,	1	+	LINC01094	NR_038303	2.63281	3.69369	chr4	79567147	79605655	TRUE	TRUE	SPI1, SPI1, SPI1, SPI1, SPI1, SMC1A, SMC1A, CTCF, CTCF, CTCF, CTCF, CTCF,	1	+	130384	110	0.000327642	109	9.49e-08
BMP8B	NM_001720	20.3546	46.2027	chr1	40254533	40223902	TRUE	TRUE	CTCF, CTCF, CTCF, CTCF, CTCF, CTCF, CTCF,	1	-	PABPC4	NM_001135653	149.382	81.7023	chr1	40042521	40026484	TRUE	TRUE	CTCF, CTCF, CTCF, CTCF, CTCF, CTCF, CTCF,	1	-	212012	78	0.000733929	70	0.000637901
BNIPL	NM_001159642	0.310437	0	chr1	151009028	151020076	TRUE	TRUE	SPI1, SMC1A, SMC1A, CTCF, CTCF, CTCF, CTCF, CTCF, CEBPB, CDK9, CDK9,	1	+	TNFAIP8L2-SCNM1	NM_001204848	0	0	chr1	151129104	151142773	TRUE	TRUE	SPI1, SMC1A, SMC1A, CTCF, CTCF, CTCF, CTCF, CTCF, CEBPB, CDK9, CDK9,	1	+	120076	118	0.0001031	151	2.8e-14
BRD7P3	NR_002730	1.39955	1.57197	chr6	118822535	118824996	TRUE	TRUE	SPI1, SPI1, ATF2,	1	+	GOPC	NM_020399	0.849631	2.59405	chr6	117923705	117881432	TRUE	TRUE	SPI1, SPI1, ATF2,	1	-	898830	27	0.000244484	34	3.95e-05
BZW1	NM_001207067	16.937	13.7348	chr2	201676268	201688569	TRUE	TRUE	SPI1, SPI1,	1	+	C2orf47	NM_024520	3.37714	6.62634	chr2	200820039	200828847	TRUE	TRUE	SPI1, SPI1,	1	+	856229	25	0.000140649	27	0.000466756
C12orf66	NM_001300940	2.71566	4.47666	chr12	64616076	64580091	TRUE	TRUE	SPI1, SMC1A, RAD21, CTCF, CTCF, CTCF, CTCF, CTCF,	1	-	SRGAP1	NM_020762	11.0786	4.57881	chr12	64238540	64541613	TRUE	TRUE	SPI1, SMC1A, RAD21, CTCF, CTCF, CTCF, CTCF, CTCF,	1	+	377536	162	0	136	0
C15orf53	NM_207444	0	0	chr15	38988798	38992239	TRUE	TRUE	SMC1A, SMC1A, RAD21, CTCF, CTCF, CTCF, CTCF, CTCF,	1	+	THBS1	NM_003246	7.65828	6.73329	chr15	39873279	39889668	TRUE	TRUE	SMC1A, SMC1A, RAD21, CTCF, CTCF, CTCF, CTCF, CTCF,	1	+	884481	29	6.99e-05	34	3.95e-05
C1orf115	NM_024709	0	0.13663	chr1	220863627	220872499	TRUE	TRUE	SPI1, SPI1, SPI1, SPI1, SPI1, SPI1, SPI1,	1	+	RAB3GAP2	NM_012414	8.0178	11.1408	chr1	220445843	220321609	TRUE	TRUE	SPI1, SPI1, SPI1, SPI1, SPI1, SPI1, SPI1,	1	-	417784	83	0	85	0.000700406
C1orf162	NM_174896	20.7291	18.0101	chr1	112016490	112021134	TRUE	TRUE	SPI1, SPI1, SMC1A, CTCF, CTCF, CTCF, CTCF, CTCF,	1	+	DDX20	NM_007204	3.48264	7.02724	chr1	112298189	112310199	TRUE	TRUE	SPI1, SPI1, SMC1A, CTCF, CTCF, CTCF, CTCF, CTCF,	1	+	281699	103	9.49e-05	114	1.42e-08
C1orf194	NM_001122961	3.58414	1.40322	chr1	109656479	109648572	TRUE	TRUE	SPI1, ATF2,	1	-	SARS	NM_006513	15.5092	27.2437	chr1	109756514	109780804	TRUE	TRUE	SPI1, ATF2,	1	+	100035	83	1.12e-05	199	6.91e-09
C1orf198	NM_001136494	18.8577	15.0086	chr1	231005335	230972864	TRUE	TRUE	SPI1, SPI1, SPI1, SPI1,	1	-	C1orf131	NM_152379	6.61473	8.63052	chr1	231376933	231359508	TRUE	TRUE	SPI1, SPI1, SPI1, SPI1,	1	-	371598	91	3.8e-06	62	0.000246765
C1orf216	NM_152374	1.73062	1.45924	chr1	36184790	36179476	TRUE	TRUE		1	-	KIAA0319L	NM_024874	18.6297	18.6254	chr1	36023037	35899090	TRUE	TRUE		1	-	161753	110	2.35e-08	88	0.000246613
C1orf220	NR_033186	0.579423	0	chr1	178511930	178518024	TRUE	TRUE	SPI1, SPI1, SPI1, SPI1, SPI1, SPI1, SPI1, SPI1, SPI1, SPI1, SPI1, SPI1, SPI1, SPI1, SPI1, SPI1, SPI1, CTCF, ATF2,	1	+	AXDND1	NM_144696	0	0	chr1	179334854	179523870	TRUE	TRUE	SPI1, SPI1, SPI1, SPI1, SPI1, SPI1, SPI1, SPI1, SPI1, SPI1, SPI1, SPI1, SPI1, SPI1, SPI1, SPI1, SPI1, CTCF, ATF2,	1	+	822924	54	1.85e-09	38	6.38e-08
C1orf50	NM_024097	17.3787	16.1094	chr1	43232915	43241413	TRUE	TRUE	VDR, SPI1, SPI1, SPI1, SPI1, SPI1, SPI1, CTCF, CTCF, CTCF, CTCF, CDK9, CDK9,	1	+	PPIH	NM_006347	14.1838	26.2551	chr1	43124047	43142429	TRUE	TRUE	VDR, SPI1, SPI1, SPI1, SPI1, SPI1, SPI1, CTCF, CTCF, CTCF, CTCF, CDK9, CDK9,	1	+	108868	162	0	124	0.000638565
C1orf50	NM_024097	17.3787	16.1094	chr1	43232915	43241413	TRUE	TRUE	PAF1, PAF1, LEO1, CDC73,	1	+	KDM4A-AS1	NR_033827	5.63234	3.42382	chr1	44173012	44165408	TRUE	TRUE	PAF1, PAF1, LEO1, CDC73,	1	-	940097	33	2.89e-05	61	4.42e-06
C1QTNF5	NM_001278431	0	0	chr11	119211593	119209643	TRUE	TRUE	SPI1, SPI1, SPI1, SPI1, SPI1, SPI1, CTCF,	1	-	DPAGT1	NM_001382	34.3002	51.3653	chr11	118972785	118967212	TRUE	TRUE	SPI1, SPI1, SPI1, SPI1, SPI1, SPI1, CTCF,	1	-	238808	80	0.000563387	80	2.25e-12
C22orf31	NM_015370	0	0	chr22	29457907	29454659	TRUE	TRUE		1	-	ZNRF3	NM_001206998	0	0	chr22	29279754	29453476	TRUE	TRUE		1	+	178153	147	1.82e-14	81	0.000825287
C2CD2L	NM_014807	30.2132	37.3464	chr11	118978059	118987834	TRUE	TRUE	SPI1, SPI1, SPI1, SPI1, SPI1, SPI1, CTCF,	1	+	DPAGT1	NM_001382	34.3002	51.3653	chr11	118972785	118967212	TRUE	TRUE	SPI1, SPI1, SPI1, SPI1, SPI1, SPI1, CTCF,	1	-	5274	385	0	1086	2.07e-08
C2orf47	NM_024520	3.37714	6.62634	chr2	200820039	200828847	TRUE	TRUE	SPI1, SPI1, SPI1, SPI1, SPI1, SPI1, SPI1, SPI1, SPI1, SPI1, SMC1A, CTCF, CTCF, CTCF, CTCF,	1	+	BZW1	NM_001207067	16.937	13.7348	chr2	201676268	201688569	TRUE	TRUE	SPI1, SPI1, SPI1, SPI1, SPI1, SPI1, SPI1, SPI1, SPI1, SPI1, SMC1A, CTCF, CTCF, CTCF, CTCF,	1	+	856229	25	0.000140649	27	0.000466756
C4BPB	NM_000716	0	0	chr1	207262211	207273337	TRUE	TRUE	VDR, SPI1, SPI1, SPI1, SPI1, SPI1, SPI1, SPI1, SPI1, SPI1, SPI1, SPI1, CTCF, CTCF, CTCF, CTCF,	1	+	CD55	NM_001114752	26.5842	25.3787	chr1	207494816	207534311	TRUE	TRUE	VDR, SPI1, SPI1, SPI1, SPI1, SPI1, SPI1, SPI1, SPI1, SPI1, SPI1, SPI1, CTCF, CTCF, CTCF, CTCF,	1	+	232605	77	0.000956211	42	0.000576136
C4orf32	NM_152400	2.88337	2.03087	chr4	113066552	113110237	TRUE	TRUE	SPI1, SPI1, SPI1, SPI1, SPI1, CTCF, CTCF, CTCF, CTCF, CTCF, CEBPB,	1	+	LARP7	NM_015454	1.97745	2.3641	chr4	113558119	113578748	TRUE	TRUE	SPI1, SPI1, SPI1, SPI1, SPI1, CTCF, CTCF, CTCF, CTCF, CTCF, CEBPB,	1	+	491567	39	0.000183473	53	1.8e-05
C4orf51	NM_001080531	0	0	chr4	146601355	146653948	TRUE	FALSE	SPI1, SPI1,	1	+	TTC29	NM_001300761	1.08068	0.021875	chr4	147867034	147628178	TRUE	FALSE	SPI1, SPI1,	1	-	1265679	34	8.32e-13	21	7.74e-14
C5orf34	NM_198566	1.1716	0.520301	chr5	43515273	43486802	TRUE	TRUE	SPI1, SPI1, SPI1, CTCF, CTCF, CTCF, CEBPB, CEBPB, CEBPB, CEBPB, CEBPB,	1	-	MRPS30	NM_016640	19.2877	24.231	chr5	44809026	44815618	TRUE	TRUE	SPI1, SPI1, SPI1, CTCF, CTCF, CTCF, CEBPB, CEBPB, CEBPB, CEBPB, CEBPB,	1	+	1293753	31	7.23e-11	23	1.41e-09
C6orf106	NM_024294	2.03963	16.206	chr6	34664627	34555056	TRUE	TRUE	SPI1, SPI1, SPI1, CDK9,	1	-	TAF11	NM_005643	5.29997	12.2037	chr6	34855848	34845554	TRUE	TRUE	SPI1, SPI1, SPI1, CDK9,	1	-	191221	64	0.000428699	120	4.11e-15
C8orf4	NM_020130	0	0	chr8	40010986	40012827	TRUE	TRUE	SPI1, SPI1, SPI1, SPI1, CTCF, CTCF,	1	+	PLEKHA2	NM_021623	7.38999	7.18456	chr8	38758752	38831430	TRUE	TRUE	SPI1, SPI1, SPI1, SPI1, CTCF, CTCF,	1	+	1252234	19	0.000153643	11	8.53e-06
C8orf4	NM_020130	0	0	chr8	40010986	40012827	TRUE	TRUE	SPI1, SPI1, SPI1, SPI1, SPI1, SPI1, SPI1, SPI1, SPI1, SPI1, SPI1, CDK9, CDK9,	1	+	GOLGA7	NM_001002296	92.4056	98.8442	chr8	41348080	41368499	TRUE	TRUE	SPI1, SPI1, SPI1, SPI1, SPI1, SPI1, SPI1, SPI1, SPI1, SPI1, SPI1, CDK9, CDK9,	1	+	1337094	20	0.000395863	33	6.78e-08
C8orf59	NM_001099670	1.45042	0	chr8	86132651	86126287	TRUE	TRUE		1	-	CPNE3	NM_003909	4.61614	9.40255	chr8	87526655	87573726	TRUE	TRUE		1	+	1394004	36	0.000673161	23	0.00020101
CA1	NM_001128830	0.0697312	0.0949043	chr8	86290383	86240457	TRUE	TRUE		1	-	ATP6V0D2	NM_152565	1.45756	1.60342	chr8	87111138	87166454	TRUE	TRUE		1	+	820755	63	1.07e-12	73	0
CA1	NM_001164830	0.0697312	0.0949043	chr8	86253943	86240457	TRUE	TRUE		1	-	ATP6V0D2	NM_152565	1.45756	1.60342	chr8	87111138	87166454	TRUE	TRUE		1	+	857195	25	0.000140649	46	2.68e-10
CA1	NM_001128830	0.0697312	0.0949043	chr8	86290383	86240457	TRUE	TRUE		1	-	CPNE3	NM_003909	4.61614	9.40255	chr8	87526655	87573726	TRUE	TRUE		1	+	1236272	25	3.03e-07	23	2.47e-09
CA13	NM_198584	1.0362	0.962096	chr8	86157715	86196302	TRUE	TRUE		1	+	ATP6V0D2	NM_152565	1.45756	1.60342	chr8	87111138	87166454	TRUE	TRUE		1	+	953423	41	1.08e-07	96	4.86e-14
CA13	NM_198584	1.0362	0.962096	chr8	86157715	86196302	TRUE	TRUE	ATF2,	1	+	WWP1	NM_007013	2.03719	1.88958	chr8	87354993	87480178	TRUE	TRUE	ATF2,	1	+	1197278	56	5.14e-07	48	0
CA2	NM_000067	10.7629	17.3937	chr8	86376130	86393721	TRUE	TRUE		1	+	ATP6V0D2	NM_152565	1.45756	1.60342	chr8	87111138	87166454	TRUE	TRUE		1	+	735008	48	1.73e-06	270	0
CA2	NM_000067	10.7629	17.3937	chr8	86376130	86393721	TRUE	TRUE		1	+	CPNE3	NM_003909	4.61614	9.40255	chr8	87526655	87573726	TRUE	TRUE		1	+	1150525	41	9.05e-05	97	0
CACNA1E	NM_001205293	4.24756	3.21745	chr1	181452685	181775921	TRUE	TRUE	SPI1, SPI1, SPI1, SPI1, CTCF,	1	+	GLUL	NM_002065	4.55241	5.7475	chr1	182361341	182347227	TRUE	TRUE	SPI1, SPI1, SPI1, SPI1, CTCF,	1	-	908656	24	0.000913789	105	0
CACYBP	NM_014412	1.52958	10.8453	chr1	174968570	174981163	TRUE	TRUE	SPI1, SPI1, SPI1, SPI1, SPI1,	1	+	RABGAP1L	NM_014857	2.49445	3.36993	chr1	174128551	174927327	TRUE	TRUE	SPI1, SPI1, SPI1, SPI1, SPI1,	1	+	840019	226	0	174	0
CACYBP	NM_014412	1.52958	10.8453	chr1	174968570	174981163	TRUE	TRUE	VDR, SPI1, SPI1, SPI1, SPI1, CDK9,	1	+	KLHL20	NM_014458	2.54861	2.54133	chr1	173684079	173755840	TRUE	TRUE	VDR, SPI1, SPI1, SPI1, SPI1, CDK9,	1	+	1284491	19	0.000152302	21	4.38e-08
CAP1	NM_001105530	0	0	chr1	40506254	40538321	TRUE	TRUE	VDR, SPI1, SPI1, SPI1, SPI1, SPI1, SPI1, SPI1, JMJD1C, CTCF, CEBPB, CEBPB, CDK9, CDK9,	1	+	MFSD2A	NM_001136493	265.896	147.37	chr1	40420783	40435640	TRUE	TRUE	VDR, SPI1, SPI1, SPI1, SPI1, SPI1, SPI1, SPI1, JMJD1C, CTCF, CEBPB, CEBPB, CDK9, CDK9,	1	+	85471	328	0	1401	0
CAP1	NM_001105530	0	0	chr1	40506254	40538321	TRUE	TRUE	VDR, RAD21, PAF1, JMJD1C, CTCF, CTCF, CTCF, CTCF, CDK9, CDK9, CDC73,	1	+	RLF	NM_012421	78.6205	95.4829	chr1	40627040	40706593	TRUE	TRUE	VDR, RAD21, PAF1, JMJD1C, CTCF, CTCF, CTCF, CTCF, CDK9, CDK9, CDC73,	1	+	120786	137	4.66e-06	538	0
CAP1	NM_001105530	0	0	chr1	40506254	40538321	TRUE	TRUE	SPI1, SPI1, SPI1, SPI1, SPI1, SPI1, PAF1, CTCF, CDK9, CDK9, ATF2,	1	+	TRIT1	NM_017646	7.65129	12.8287	chr1	40349177	40306705	TRUE	TRUE	SPI1, SPI1, SPI1, SPI1, SPI1, SPI1, PAF1, CTCF, CDK9, CDK9, ATF2,	1	-	157077	372	0	481	0
CAP1	NM_001105530	0	0	chr1	40506254	40538321	TRUE	TRUE	VDR, SPI1, SPI1, SPI1, SPI1, SPI1, SPI1, SPI1, SPI1, SPI1, SPI1, SPI1, SPI1, SPI1, JMJD1C, GABPA, GABPA, CTCF, CTCF, CDK9, CDK9, CDC73,	1	+	ZMPSTE24	NM_005857	41.0168	111.805	chr1	40723721	40759856	TRUE	TRUE	VDR, SPI1, SPI1, SPI1, SPI1, SPI1, SPI1, SPI1, SPI1, SPI1, SPI1, SPI1, SPI1, SPI1, JMJD1C, GABPA, GABPA, CTCF, CTCF, CDK9, CDK9, CDC73,	1	+	217467	227	0	499	0
CAP1	NM_001105530	0	0	chr1	40506254	40538321	TRUE	TRUE	VDR, SPI1, SPI1, SPI1, SPI1, SPI1, SPI1, SPI1, SPI1, SPI1, SPI1, SPI1, SPI1, SPI1, SPI1, SMC1A, SMC1A, MAF, JMJD1C, CTCF, CTCF, CTCF, CDK9, CDK9, ATF2,	1	+	SMAP2	NM_022733	971.916	61.7866	chr1	40839377	40888998	TRUE	TRUE	VDR, SPI1, SPI1, SPI1, SPI1, SPI1, SPI1, SPI1, SPI1, SPI1, SPI1, SPI1, SPI1, SPI1, SPI1, SMC1A, SMC1A, MAF, JMJD1C, CTCF, CTCF, CTCF, CDK9, CDK9, ATF2,	1	+	333123	574	0	938	0
CAP1	NM_001105530	0	0	chr1	40506254	40538321	TRUE	TRUE	SPI1, SPI1, SPI1, SPI1, SPI1, SPI1, SPI1, PAF1, PAF1, LEO1, CTCF, CTCF, CTCF, CTCF, CDK9, CDK9, CDC73, ATF2,	1	+	ZFP69B	NM_023070	6.02579	7.79925	chr1	40916336	40929390	TRUE	TRUE	SPI1, SPI1, SPI1, SPI1, SPI1, SPI1, SPI1, PAF1, PAF1, LEO1, CTCF, CTCF, CTCF, CTCF, CDK9, CDK9, CDC73, ATF2,	1	+	410082	260	0	358	0
CAP1	NM_001105530	0	0	chr1	40506254	40538321	TRUE	TRUE	CTCF, CTCF, CTCF, CTCF, CTCF, CTCF, CTCF,	1	+	PABPC4	NM_001135653	149.382	81.7023	chr1	40042521	40026484	TRUE	TRUE	CTCF, CTCF, CTCF, CTCF, CTCF, CTCF, CTCF,	1	-	463733	78	9.74e-07	139	6.22e-15
CAP1	NM_001105530	0	0	chr1	40506254	40538321	TRUE	TRUE	SPI1, SPI1, SPI1, SPI1, SPI1, JMJD1C, CTCF, CDK9, CDK9, CDC73,	1	+	EXO5	NM_022774	17.0423	30.879	chr1	40974432	40982214	TRUE	TRUE	SPI1, SPI1, SPI1, SPI1, SPI1, JMJD1C, CTCF, CDK9, CDK9, CDC73,	1	+	468178	71	1.04e-05	374	0
CAP1	NM_001105530	0	0	chr1	40506254	40538321	TRUE	TRUE	SPI1, SPI1, SPI1, SPI1, SPI1, SPI1, SPI1, SPI1, SPI1, SPI1, SPI1, SPI1, SPI1, SPI1, PAF1, PAF1, CTCF, CDK9, CDK9,	1	+	ZNF684	NM_152373	6.2957	5.10016	chr1	40997232	41013841	TRUE	TRUE	SPI1, SPI1, SPI1, SPI1, SPI1, SPI1, SPI1, SPI1, SPI1, SPI1, SPI1, SPI1, SPI1, SPI1, PAF1, PAF1, CTCF, CDK9, CDK9,	1	+	490978	202	0	494	0
CAP1	NM_001105530	0	0	chr1	40506254	40538321	TRUE	TRUE	VDR, VDR, VDR, SPI1, SPI1, SPI1, SPI1, SPI1, SPI1, SPI1, SPI1, SPI1, SPI1, SPI1, SPI1, SPI1, SPI1, PAF1, PAF1, MAF1, CTCF, CTCF, CTCF, CTCF, CDK9, CDK9, CDC73,	1	+	NFYC-AS1	NR_024567	8.26827	14.1971	chr1	41157933	41154751	TRUE	TRUE	VDR, VDR, VDR, SPI1, SPI1, SPI1, SPI1, SPI1, SPI1, SPI1, SPI1, SPI1, SPI1, SPI1, SPI1, SPI1, SPI1, PAF1, PAF1, MAF1, CTCF, CTCF, CTCF, CTCF, CDK9, CDK9, CDC73,	1	-	651679	286	0	596	0
CAP1	NM_001105530	0	0	chr1	40506254	40538321	TRUE	TRUE	VDR, VDR, VDR, VDR, VDR, VDR, VDR, SPI1, SPI1, SPI1, SPI1, SPI1, SPI1, SPI1, SPI1, RAD21, PAF1, LEO1, JMJD1C, CTCF, CTCF, CTCF, CTCF, CDK9, CDK9, CDC73,	1	+	CITED4	NM_133467	63.3333	0	chr1	41328018	41326727	TRUE	TRUE	VDR, VDR, VDR, VDR, VDR, VDR, VDR, SPI1, SPI1, SPI1, SPI1, SPI1, SPI1, SPI1, SPI1, RAD21, PAF1, LEO1, JMJD1C, CTCF, CTCF, CTCF, CTCF, CDK9, CDK9, CDC73,	1	-	821764	48	1.34e-07	191	0
CAPN8	NM_001143962	0	0	chr1	223853436	223714971	TRUE	TRUE	VDR, JMJD1C, CTCF, CTCF, CTCF, CTCF, CTCF,	1	-	TLR5	NM_003268	0	0.600263	chr1	223316624	223282747	TRUE	TRUE	VDR, JMJD1C, CTCF, CTCF, CTCF, CTCF, CTCF,	1	-	536812	94	1.58e-11	209	0
CAPN9	NM_006615	0	0	chr1	230883129	230937518	TRUE	TRUE	SPI1, CTCF, CTCF, CTCF, CTCF, CTCF, CTCF,	1	+	COG2	NM_007357	4.14509	11.867	chr1	230778201	230829731	TRUE	TRUE	SPI1, CTCF, CTCF, CTCF, CTCF, CTCF, CTCF,	1	+	104928	87	3.74e-06	205	2.15e-09
CAPN9	NM_006615	0	0	chr1	230883129	230937518	TRUE	TRUE	SPI1, SPI1,	1	+	NUP133	NM_018230	2.12492	4.94215	chr1	229644088	229577043	TRUE	TRUE	SPI1, SPI1,	1	-	1239041	20	6.17e-05	25	6.38e-11
CBL	NM_005188	30.5289	31.2147	chr11	119076985	119178859	TRUE	TRUE	SPI1, SPI1, SPI1, SPI1, SPI1, SPI1, CTCF,	1	+	DPAGT1	NM_001382	34.3002	51.3653	chr11	118972785	118967212	TRUE	TRUE	SPI1, SPI1, SPI1, SPI1, SPI1, SPI1, CTCF,	1	-	104200	74	0.000108412	159	6.31e-06
CBX5	NM_001127321	0	0	chr12	54653370	54624730	TRUE	TRUE	SPI1, SPI1, SPI1, SPI1, SPI1, SPI1, SPI1, SPI1, SPI1, SPI1,	1	-	GPR84	NM_020370	117.234	64.1519	chr12	54758270	54756228	TRUE	TRUE	SPI1, SPI1, SPI1, SPI1, SPI1, SPI1, SPI1, SPI1, SPI1, SPI1,	1	-	104900	120	5.17e-11	174	5.95e-07
CCDC108	NM_001278295	#NAME?	#NAME?	chr2	219906273	219891269	TRUE	TRUE	SMC1A, RAD21, CTCF, CTCF, CTCF, CTCF, CTCF,	1	-	NHEJ1	NM_024782	1.5473	1.18549	chr2	220025587	219940045	TRUE	TRUE	SMC1A, RAD21, CTCF, CTCF, CTCF, CTCF, CTCF,	1	-	119314	96	2.58e-07	138	0.000116964
CCDC149	NM_173463	5.14607	1.42742	chr4	24981826	24807738	TRUE	FALSE		1	-	SOD3	NM_003102	0	0	chr4	24797084	24802467	TRUE	FALSE		1	+	184742	100	6.05e-09	76	1.74e-06
CCDC152	NM_001134848	0	0	chr5	42756919	42802539	TRUE	TRUE	VDR, SPI1, SPI1, SPI1, SPI1, SPI1, SPI1, SPI1, SPI1, SPI1, SPI1, SPI1, SPI1, SPI1, SPI1,	1	+	C5orf51	NM_175921	58.069	47.1525	chr5	41904469	41921738	TRUE	TRUE	VDR, SPI1, SPI1, SPI1, SPI1, SPI1, SPI1, SPI1, SPI1, SPI1, SPI1, SPI1, SPI1, SPI1, SPI1,	1	+	852450	50	2.22e-16	49	1.32e-11
CCDC163P	NR_033298	4.02357	3.61824	chr1	45965751	45959597	TRUE	TRUE	SPI1, SPI1, SPI1,	1	-	MUTYH	NM_001128425	2.50819	5.72911	chr1	45806142	45794913	TRUE	TRUE	SPI1, SPI1, SPI1,	1	-	159609	143	4.64e-07	116	3.36e-10
CCDC163P	NR_033298	4.02357	3.61824	chr1	45965751	45959597	TRUE	TRUE	SPI1, SPI1,	1	-	UROD	NR_036510	11.6057	15.0835	chr1	45477804	45481341	TRUE	TRUE	SPI1, SPI1,	1	+	487947	76	7.11e-15	89	3.61e-14
CCDC23	NM_199342	#NAME?	#NAME?	chr1	43283059	43272722	TRUE	TRUE	VDR, SPI1, SPI1, SPI1, SPI1, SPI1, SPI1, CTCF, CTCF, CTCF, CTCF, CDK9, CDK9,	1	-	PPIH	NM_006347	14.1838	26.2551	chr1	43124047	43142429	TRUE	TRUE	VDR, SPI1, SPI1, SPI1, SPI1, SPI1, SPI1, CTCF, CTCF, CTCF, CTCF, CDK9, CDK9,	1	+	159012	104	0.000389066	86	6.02e-06
CCDC23	NM_199342	#NAME?	#NAME?	chr1	43283059	43272722	TRUE	TRUE	PAF1, PAF1, LEO1, CDC73,	1	-	KDM4A-AS1	NR_033827	5.63234	3.42382	chr1	44173012	44165408	TRUE	TRUE	PAF1, PAF1, LEO1, CDC73,	1	-	889953	42	1.83e-09	34	3.95e-05
CCDC30	NM_001080850	0.406449	2.77176	chr1	43000559	43120335	TRUE	TRUE	VDR, SPI1, SPI1, SPI1, SPI1, SPI1, SPI1, CTCF, CTCF, CTCF, CTCF, CDK9, CDK9,	1	+	PPIH	NM_006347	14.1838	26.2551	chr1	43124047	43142429	TRUE	TRUE	VDR, SPI1, SPI1, SPI1, SPI1, SPI1, SPI1, CTCF, CTCF, CTCF, CTCF, CDK9, CDK9,	1	+	123488	114	0.000185805	275	0
CCDC30	NM_001080850	0.406449	2.77176	chr1	43000559	43120335	TRUE	TRUE	SPI1, SPI1, SPI1, SPI1, SPI1, SPI1,	1	+	YBX1	NM_004559	423.162	913.581	chr1	43148065	43168020	TRUE	TRUE	SPI1, SPI1, SPI1, SPI1, SPI1, SPI1,	1	+	147506	119	3.83e-05	144	2.11e-15
CCDC30	NM_001080850	0.406449	2.77176	chr1	43000559	43120335	TRUE	TRUE	CTCF, CTCF, CDK9, CDK9,	1	+	FOXJ3	NM_001198851	55.5049	45.8281	chr1	42801548	42642209	TRUE	TRUE	CTCF, CTCF, CDK9, CDK9,	1	-	199011	111	6.78e-11	175	0
CCDC30	NM_001080850	0.406449	2.77176	chr1	43000559	43120335	TRUE	TRUE	VDR, VDR, VDR, VDR, SPI1, SPI1, CTCF, CTCF, CTCF, CTCF, CTCF,	1	+	HIVEP3	NR_038261	32.2544	18.1175	chr1	42501596	41972035	TRUE	TRUE	VDR, VDR, VDR, VDR, SPI1, SPI1, CTCF, CTCF, CTCF, CTCF, CTCF,	1	-	498963	38	0.000279173	79	2.83e-11
CCDC30	NM_001080850	0.406449	2.77176	chr1	43000559	43120335	TRUE	TRUE	VDR, SPI1, SPI1, SPI1, SPI1, SPI1, SPI1, SPI1, SPI1, SPI1, SPI1, SPI1, SPI1, SPI1, SPI1, SPI1,	1	+	MED8	NM_001001653	47.1578	35.5217	chr1	43855483	43849578	TRUE	TRUE	VDR, SPI1, SPI1, SPI1, SPI1, SPI1, SPI1, SPI1, SPI1, SPI1, SPI1, SPI1, SPI1, SPI1, SPI1, SPI1,	1	-	854924	30	2.92e-06	88	0
CCDC30	NM_001080850	0.406449	2.77176	chr1	43000559	43120335	TRUE	TRUE	PAF1, LEO1,	1	+	HYI	NM_001190880	0	0	chr1	43919660	43916673	TRUE	TRUE	PAF1, LEO1,	1	-	919101	25	0.000515193	34	7.45e-05
CCDC58	NM_001017928	1.99707	0.36066	chr3	122102074	122078435	TRUE	TRUE	SPI1, SPI1, SPI1, SPI1, SPI1, SPI1, SPI1, SPI1, SPI1, SPI1, SPI1, ATF2,	1	-	GOLGB1	NM_001256487	4.60212	4.46101	chr3	121468614	121382045	TRUE	TRUE	SPI1, SPI1, SPI1, SPI1, SPI1, SPI1, SPI1, SPI1, SPI1, SPI1, SPI1, ATF2,	1	-	633460	85	0.000437896	40	0.000271446
CCDC58	NM_001017928	1.99707	0.36066	chr3	122102074	122078435	TRUE	TRUE	SPI1, SPI1, SPI1, SPI1, SPI1, SPI1, SMC1A, SMC1A,	1	-	POLQ	NM_199420	0.773446	1.76299	chr3	121264853	121150272	TRUE	TRUE	SPI1, SPI1, SPI1, SPI1, SPI1, SPI1, SMC1A, SMC1A,	1	-	837221	39	2.96e-05	49	1.02e-12
CCL19	NM_006274	0	4.50279	chr9	34691274	34689566	TRUE	TRUE	SPI1, SPI1, SPI1, SPI1, SPI1, SPI1, CEBPB,	1	-	RUSC2	NM_001135999	0	0	chr9	35538628	35561895	TRUE	TRUE	SPI1, SPI1, SPI1, SPI1, SPI1, SPI1, CEBPB,	1	+	847354	36	1e-08	33	1.19e-05
CCNB1IP1	NM_182852	2.57266	3.15411	chr14	20801471	20779526	TRUE	TRUE	SPI1, SPI1, SPI1, CEBPB,	1	-	TMEM55B	NM_001100814	16.6987	16.8705	chr14	20929771	20926011	TRUE	TRUE	SPI1, SPI1, SPI1, CEBPB,	1	-	128300	114	0.000185805	104	4.02e-07
CCND3	NM_001136017	45.3839	57.6203	chr6	42016632	41902670	TRUE	TRUE	SMC1A, SMC1A, RAD21, CTCF, CTCF, CTCF, CTCF, CTCF,	1	-	PRICKLE4	NM_013397	0	3.76891	chr6	41748499	41755110	TRUE	TRUE	SMC1A, SMC1A, RAD21, CTCF, CTCF, CTCF, CTCF, CTCF,	1	+	268133	108	0.000424194	173	0
CCNL1	NM_020307	32.5572	21.0276	chr3	156878482	156865585	TRUE	TRUE	CEBPB, CEBPB, CEBPB, CEBPB, CEBPB, CEBPB,	1	-	PTX3	NM_002852	6.20602	4.86889	chr3	157154579	157161417	TRUE	TRUE	CEBPB, CEBPB, CEBPB, CEBPB, CEBPB, CEBPB,	1	+	276097	109	0.000370263	71	2.45e-05
CCR2	NM_001123041	0.700585	0.159782	chr3	46395234	46402413	TRUE	TRUE	SPI1, SPI1, SPI1, SPI1, SMC1A, SMC1A, RAD21, CTCF, CTCF, CTCF, CTCF, CTCF,	1	+	CCR1	NM_001295	55.2418	70.3983	chr3	46249832	46243199	TRUE	TRUE	SPI1, SPI1, SPI1, SPI1, SMC1A, SMC1A, RAD21, CTCF, CTCF, CTCF, CTCF, CTCF,	1	-	145402	165	3.77e-09	132	5e-13
CCR5	NM_000579	0.228325	0	chr3	46411632	46417697	TRUE	TRUE	SPI1, SPI1, SPI1, SPI1, SMC1A, SMC1A, RAD21, CTCF, CTCF, CTCF, CTCF, CTCF,	1	+	CCR1	NM_001295	55.2418	70.3983	chr3	46249832	46243199	TRUE	TRUE	SPI1, SPI1, SPI1, SPI1, SMC1A, SMC1A, RAD21, CTCF, CTCF, CTCF, CTCF, CTCF,	1	-	161800	225	0	248	0
CCR6	NM_004367	0	0	chr6	167525294	167552629	TRUE	TRUE	VDR, SPI1, SPI1, SPI1, SPI1, SPI1, SPI1, SPI1, SPI1, SPI1, SPI1, SPI1, SPI1, SPI1, SPI1, SPI1, SPI1,	1	+	SFT2D1	NR_130112	5.66225	12.2083	chr6	166756094	166733215	TRUE	TRUE	VDR, SPI1, SPI1, SPI1, SPI1, SPI1, SPI1, SPI1, SPI1, SPI1, SPI1, SPI1, SPI1, SPI1, SPI1, SPI1, SPI1,	1	-	769200	54	0.0001506	42	0.000119535
CD1C	NM_001765	0.71685	9.50085	chr1	158259562	158264564	TRUE	TRUE	SPI1, SPI1, SPI1,	1	+	IFI16	NM_005531	33.3465	39.6047	chr1	158979681	159024945	TRUE	TRUE	SPI1, SPI1, SPI1,	1	+	720119	53	9.08e-08	66	3.84e-11
CD1D	NM_001766	1.35202	1.16614	chr1	158149736	158156216	TRUE	TRUE	SPI1, SPI1, SPI1,	1	+	IFI16	NM_005531	33.3465	39.6047	chr1	158979681	159024945	TRUE	TRUE	SPI1, SPI1, SPI1,	1	+	829945	122	0	79	0
CD1D	NM_001766	1.35202	1.16614	chr1	158149736	158156216	TRUE	TRUE	SPI1, SPI1, SPI1, SPI1, SPI1, CEBPB,	1	+	AIM2	NM_004833	2.61063	0	chr1	159046647	159032274	TRUE	TRUE	SPI1, SPI1, SPI1, SPI1, SPI1, CEBPB,	1	-	896911	29	6.99e-05	28	0.000940411
CD200	NM_001004196	0	0	chr3	112051915	112081658	TRUE	FALSE	SPI1, SPI1, SPI1, SPI1, SPI1, SPI1, SPI1, SPI1, SPI1, SPI1, SPI1, SPI1,	1	+	GCSAM	NM_001190259	0.051315	0	chr3	111852152	111839687	TRUE	FALSE	SPI1, SPI1, SPI1, SPI1, SPI1, SPI1, SPI1, SPI1, SPI1, SPI1, SPI1, SPI1,	1	-	199763	67	0.000207295	55	0.000818859
CD226	NM_006566	9.24892	0.551013	chr18	67624412	67530192	TRUE	TRUE	SPI1, SPI1, SPI1, SPI1, SPI1, ATF2,	1	-	CCDC102B	NM_001093729	0.862299	0.0187443	chr18	66382490	66722426	TRUE	TRUE	SPI1, SPI1, SPI1, SPI1, SPI1, ATF2,	1	+	1241922	17	0.000819314	47	0
CD52	NM_001803	577.924	293.797	chr1	26644410	26647014	TRUE	TRUE	CTCF, CTCF, CTCF, CTCF,	1	+	CEP85	NM_022778	6.61317	4.64297	chr1	26560643	26605529	TRUE	TRUE	CTCF, CTCF, CTCF, CTCF,	1	+	83767	145	5.07e-05	271	0.000366765
CD58	NM_001144822	5.84229	14.9675	chr1	117113715	117061321	TRUE	TRUE		1	-	TTF2	NM_003594	2.55608	6.67787	chr1	117602948	117645491	TRUE	TRUE		1	+	489233	35	0.000916674	76	1.77e-10
CD86	NM_006889	2.42464	1.24705	chr3	121796695	121839988	TRUE	TRUE	SPI1, SPI1, SPI1, SPI1, SPI1, SPI1, SPI1, SPI1, SPI1, SPI1, SPI1,	1	+	rs13083990	_Cardiac_gwas	#N/A	#N/A	chr3	122014566	122014566	TRUE	TRUE	SPI1, SPI1, SPI1, SPI1, SPI1, SPI1, SPI1, SPI1, SPI1, SPI1, SPI1,	2	+	217871	108	1.22e-06	135	2.49e-12
CDC14A	NM_003672	1.44277	1.81215	chr1	100818022	100985833	TRUE	TRUE	SPI1, SPI1, SPI1,	1	+	EXTL2	NR_048570	3.0291	3.23177	chr1	101360735	101337927	TRUE	TRUE	SPI1, SPI1, SPI1,	1	-	542713	78	8.29e-06	102	1.74e-09
CDC20	NM_001255	14.6182	0	chr1	43824625	43828873	TRUE	TRUE	SPI1, SPI1, SPI1, SPI1, SPI1, SPI1, CTCF, CTCF, CTCF, CTCF, CTCF,	1	+	ZNF691	NM_001242739	21.6995	33.9285	chr1	43312243	43318146	TRUE	TRUE	SPI1, SPI1, SPI1, SPI1, SPI1, SPI1, CTCF, CTCF, CTCF, CTCF, CTCF,	1	+	512382	65	5.82e-07	111	0
CDC40	NM_015891	1.2898	0.988768	chr6	110501623	110553422	TRUE	TRUE	SPI1, SPI1, SPI1, SPI1, SPI1, SPI1,	1	+	AK9	NM_145025	0.935562	0.207342	chr6	110012415	109952899	TRUE	TRUE	SPI1, SPI1, SPI1, SPI1, SPI1, SPI1,	1	-	489208	60	1.73e-09	73	1.02e-09
CDC40	NM_015891	1.2898	0.988768	chr6	110501623	110553422	TRUE	TRUE	ATF2,	1	+	ARMC2	NM_032131	1.91939	0	chr6	109169618	109295675	TRUE	TRUE	ATF2,	1	+	1332005	21	0.000179007	36	2.86e-09
CDC42EP3	NM_006449	4.51586	1.68484	chr2	37899678	37869024	TRUE	TRUE	SPI1, SPI1,	1	-	LINC00211	NR_110011	0	0	chr2	38056854	38053389	TRUE	TRUE	SPI1, SPI1,	1	-	157176	141	6.93e-07	91	1.46e-06
CDH17	NM_001144663	0.196976	0.0440418	chr8	95229531	95139393	TRUE	TRUE	VDR, SPI1, SPI1, SPI1,	1	-	TRIQK	NM_001171796	0.990652	1.34791	chr8	93978372	93895757	TRUE	TRUE	VDR, SPI1, SPI1, SPI1,	1	-	1251159	26	8.97e-08	11	8.53e-06
CDON	NM_001243597	0.586124	6.17561	chr11	125933187	125826712	TRUE	TRUE	ATF2,	1	-	RPUSD4	NM_032795	9.8593	12.4824	chr11	126081587	126071988	TRUE	TRUE	ATF2,	1	-	148400	116	6.25e-05	157	0
CDON	NM_001243597	0.586124	6.17561	chr11	125933187	125826712	TRUE	TRUE	SPI1, SPI1, SPI1, SPI1,	1	-	PUS3	NM_031307	0.977455	2.64391	chr11	125773116	125763379	TRUE	TRUE	SPI1, SPI1, SPI1, SPI1,	1	-	160071	95	2.05e-06	98	3.64e-05
CDR2	NM_001802	1.58441	2.46442	chr16	22385938	22357256	TRUE	TRUE	SPI1, SPI1,	1	-	TMEM159	NR_125971	0.457266	0.031091	chr16	21169697	21191937	TRUE	TRUE	SPI1, SPI1,	1	+	1216241	28	1.06e-07	42	0
CECR2	NM_001290046	0.888657	0.768861	chr22	17840838	18037856	TRUE	TRUE	SPI1, SPI1, SPI1,	1	+	CECR2	NM_001290047	0.888657	0.768861	chr22	17956627	18037856	TRUE	TRUE	SPI1, SPI1, SPI1,	1	+	115789	306	0	207	1.45e-09
CECR2	NM_001290047	0.888657	0.768861	chr22	17956627	18037856	TRUE	FALSE		1	+	CECR2	NM_001290046	0.888657	0.768861	chr22	17840838	18037856	TRUE	FALSE		1	+	115789	306	0	207	1.45e-09
CENPL	NM_001127181	0.845942	1.88425	chr1	173793777	173768687	TRUE	TRUE	SPI1, SPI1, SPI1, SPI1, SPI1, SPI1, SPI1, SPI1, SPI1, ATF2,	1	-	SUCO	NM_016227	6.85295	8.94387	chr1	172501488	172580975	TRUE	TRUE	SPI1, SPI1, SPI1, SPI1, SPI1, SPI1, SPI1, SPI1, SPI1, ATF2,	1	+	1292289	26	7.83e-08	28	5.88e-14
CEP162	NM_014895	0.524494	1.57238	chr6	84937353	84833959	TRUE	TRUE	VDR, SPI1, SPI1, SPI1, SPI1, SPI1, SPI1, SPI1, SPI1, SPI1, SPI1, SPI1, CTCF, CTCF, CTCF, CTCF,	1	-	CYB5R4	NM_016230	2.10968	3.32422	chr6	84569369	84670146	TRUE	TRUE	VDR, SPI1, SPI1, SPI1, SPI1, SPI1, SPI1, SPI1, SPI1, SPI1, SPI1, SPI1, CTCF, CTCF, CTCF, CTCF,	1	+	367984	132	4.6e-12	108	1.42e-11
CERS3-AS1	NR_120374	0	0	chr15	100913143	100978119	TRUE	FALSE	SPI1, SPI1, SPI1, SPI1, SPI1, SPI1, SPI1, SPI1, SPI1, SPI1, SPI1, SPI1, SPI1,	1	+	PRKXP1	NR_073405	3.81803	2.69463	chr15	101099488	101087956	TRUE	FALSE	SPI1, SPI1, SPI1, SPI1, SPI1, SPI1, SPI1, SPI1, SPI1, SPI1, SPI1, SPI1, SPI1,	1	-	186345	81	4.29e-06	67	3.15e-05
CFAP126	NM_001013625	1.36229	2.68131	chr1	161337673	161334520	TRUE	TRUE	SPI1, SPI1, SPI1, SPI1, SPI1, SPI1, SPI1, SPI1, SPI1,	1	-	NDUFS2	NM_001166159	4.30739	8.63069	chr1	161171936	161184184	TRUE	TRUE	SPI1, SPI1, SPI1, SPI1, SPI1, SPI1, SPI1, SPI1, SPI1,	1	+	165737	93	3.53e-06	110	2.74e-06
CFAP126	NM_001013625	1.36229	2.68131	chr1	161337673	161334520	TRUE	TRUE		1	-	B4GALT3	NM_001199873	52.6879	75.4264	chr1	161147758	161141099	TRUE	TRUE		1	-	189915	90	2.31e-07	115	6.35e-14
CFAP126	NM_001013625	1.36229	2.68131	chr1	161337673	161334520	TRUE	TRUE	ATF2,	1	-	USP21	NM_001014443	24.4217	25.7186	chr1	161129253	161135516	TRUE	TRUE	ATF2,	1	+	208420	96	2.06e-05	112	1.06e-08
CFAP45	NM_012337	0.277639	0	chr1	159869906	159842153	TRUE	TRUE	VDR, SPI1, SPI1, SPI1, SPI1, SPI1, SMC1A, SMC1A, RAD21, CTCF, CTCF, CTCF, CTCF, CTCF,	1	-	DUSP23	NM_017823	61.3341	107.974	chr1	159750758	159752333	TRUE	TRUE	VDR, SPI1, SPI1, SPI1, SPI1, SPI1, SMC1A, SMC1A, RAD21, CTCF, CTCF, CTCF, CTCF, CTCF,	1	+	119148	83	1.12e-05	252	6.31e-14
CHCHD3	NM_017812	5.77995	4.37998	chr7	132766828	132469622	TRUE	TRUE	SPI1, CTCF, CTCF, CTCF,	1	-	SLC35B4	NM_032826	3.68202	6.55692	chr7	134001827	133974089	TRUE	TRUE	SPI1, CTCF, CTCF, CTCF,	1	-	1234999	25	3.03e-07	21	6.88e-08
CHRNA1	NM_000079	0.302302	0	chr2	175629200	175612322	TRUE	TRUE	SPI1, SPI1, SPI1, SPI1, SPI1, SPI1, SPI1,	1	-	ATP5G3	NM_001190329	6.91105	4.00762	chr2	176046490	176040985	TRUE	TRUE	SPI1, SPI1, SPI1, SPI1, SPI1, SPI1, SPI1,	1	-	417290	45	3.37e-09	88	0.00042687
CHSY3	NM_175856	0.484365	2.09684	chr5	129240522	129522327	TRUE	TRUE	SPI1, SPI1, SPI1, SPI1, SPI1,	1	+	LYRM7	NM_181705	0.380736	2.384	chr5	130506606	130541119	TRUE	TRUE	SPI1, SPI1, SPI1, SPI1, SPI1,	1	+	1266084	19	0.000153643	57	0
CITED4	NM_133467	63.3333	0	chr1	41328018	41326727	TRUE	TRUE	SPI1, SPI1, SPI1, SPI1, SPI1, CTCF, CTCF, CTCF, CTCF, CTCF, ATF2,	1	-	CTPS1	NR_125440	8.38024	13.2235	chr1	41444970	41478237	TRUE	TRUE	SPI1, SPI1, SPI1, SPI1, SPI1, CTCF, CTCF, CTCF, CTCF, CTCF, ATF2,	1	+	116952	152	0	283	0
CITED4	NM_133467	63.3333	0	chr1	41328018	41326727	TRUE	TRUE	VDR, VDR, VDR, SPI1, SPI1, SPI1, SPI1, SPI1, SPI1, SPI1, SPI1, SPI1, SPI1, SPI1, SPI1, SPI1, SPI1, PAF1, PAF1, MAF1, CTCF, CTCF, CTCF, CTCF, CDK9, CDK9, CDC73,	1	-	NFYC-AS1	NR_024567	8.26827	14.1971	chr1	41157933	41154751	TRUE	TRUE	VDR, VDR, VDR, SPI1, SPI1, SPI1, SPI1, SPI1, SPI1, SPI1, SPI1, SPI1, SPI1, SPI1, SPI1, SPI1, SPI1, PAF1, PAF1, MAF1, CTCF, CTCF, CTCF, CTCF, CDK9, CDK9, CDC73,	1	-	170085	392	0	659	0
CITED4	NM_133467	63.3333	0	chr1	41328018	41326727	TRUE	TRUE	VDR, VDR, VDR, SPI1, SPI1, SPI1, SPI1, SPI1, SPI1, SPI1, SPI1, SPI1, SPI1, SPI1, SPI1, SPI1, SPI1, PAF1, PAF1, MAF1, CTCF, CTCF, CTCF, CTCF, CDK9, CDK9, CDC73,	1	-	NFYC	NM_001142590	336.853	319.872	chr1	41157241	41237275	TRUE	TRUE	VDR, VDR, VDR, SPI1, SPI1, SPI1, SPI1, SPI1, SPI1, SPI1, SPI1, SPI1, SPI1, SPI1, SPI1, SPI1, SPI1, PAF1, PAF1, MAF1, CTCF, CTCF, CTCF, CTCF, CDK9, CDK9, CDC73,	1	+	170777	173	0	209	0
CITED4	NM_133467	63.3333	0	chr1	41328018	41326727	TRUE	TRUE	SPI1, SPI1, SPI1, SPI1, SPI1, SPI1, SPI1, SPI1, SPI1, SPI1, SPI1, SPI1, SPI1, SPI1, PAF1, PAF1, CTCF, CDK9, CDK9,	1	-	ZNF684	NM_152373	6.2957	5.10016	chr1	40997232	41013841	TRUE	TRUE	SPI1, SPI1, SPI1, SPI1, SPI1, SPI1, SPI1, SPI1, SPI1, SPI1, SPI1, SPI1, SPI1, SPI1, PAF1, PAF1, CTCF, CDK9, CDK9,	1	+	330786	268	0	413	0
CITED4	NM_133467	63.3333	0	chr1	41328018	41326727	TRUE	TRUE	SPI1, SPI1, SPI1, SPI1, SPI1, SPI1, SPI1, PAF1, PAF1, LEO1, CTCF, CTCF, CTCF, CTCF, CDK9, CDK9, CDC73, ATF2,	1	-	ZFP69B	NM_023070	6.02579	7.79925	chr1	40916336	40929390	TRUE	TRUE	SPI1, SPI1, SPI1, SPI1, SPI1, SPI1, SPI1, PAF1, PAF1, LEO1, CTCF, CTCF, CTCF, CTCF, CDK9, CDK9, CDC73, ATF2,	1	+	411682	212	0	218	0
CITED4	NM_133467	63.3333	0	chr1	41328018	41326727	TRUE	FALSE	SPI1, SPI1, SPI1, SPI1, SPI1, CTCF,	1	-	SMAP2	NM_001198979	971.916	61.7866	chr1	40859016	40888998	TRUE	FALSE	SPI1, SPI1, SPI1, SPI1, SPI1, CTCF,	1	+	469002	82	2.26e-07	120	2.73e-11
CITED4	NM_133467	63.3333	0	chr1	41328018	41326727	TRUE	TRUE	VDR, SPI1, SPI1, SPI1, SPI1, SPI1, SPI1, SPI1, SPI1, SPI1, SPI1, SPI1, SPI1, SPI1, SPI1, SMC1A, SMC1A, MAF, JMJD1C, CTCF, CTCF, CTCF, CDK9, CDK9, ATF2,	1	-	SMAP2	NM_022733	971.916	61.7866	chr1	40839377	40888998	TRUE	TRUE	VDR, SPI1, SPI1, SPI1, SPI1, SPI1, SPI1, SPI1, SPI1, SPI1, SPI1, SPI1, SPI1, SPI1, SPI1, SMC1A, SMC1A, MAF, JMJD1C, CTCF, CTCF, CTCF, CDK9, CDK9, ATF2,	1	+	488641	275	0	398	0
CITED4	NM_133467	63.3333	0	chr1	41328018	41326727	TRUE	TRUE	VDR, SPI1, SPI1, SPI1, SPI1, SPI1, SPI1, SPI1, SPI1, SPI1, SPI1, SPI1, SPI1, SPI1, JMJD1C, GABPA, GABPA, CTCF, CTCF, CDK9, CDK9, CDC73,	1	-	ZMPSTE24	NM_005857	41.0168	111.805	chr1	40723721	40759856	TRUE	TRUE	VDR, SPI1, SPI1, SPI1, SPI1, SPI1, SPI1, SPI1, SPI1, SPI1, SPI1, SPI1, SPI1, SPI1, JMJD1C, GABPA, GABPA, CTCF, CTCF, CDK9, CDK9, CDC73,	1	+	604297	111	2.22e-06	125	0
CITED4	NM_133467	63.3333	0	chr1	41328018	41326727	TRUE	TRUE	VDR, RAD21, PAF1, JMJD1C, CTCF, CTCF, CTCF, CTCF, CDK9, CDK9, CDC73,	1	-	RLF	NM_012421	78.6205	95.4829	chr1	40627040	40706593	TRUE	TRUE	VDR, RAD21, PAF1, JMJD1C, CTCF, CTCF, CTCF, CTCF, CDK9, CDK9, CDC73,	1	+	700978	69	3.84e-12	190	0
CITED4	NM_133467	63.3333	0	chr1	41328018	41326727	TRUE	TRUE	VDR, VDR, VDR, VDR, VDR, VDR, VDR, SPI1, SPI1, SPI1, SPI1, SPI1, SPI1, SPI1, SPI1, SPI1, SPI1, SPI1, SPI1, SPI1, PAF1, CTCF, CTCF, CTCF, CDK9, CDK9,	1	-	CAP1	NM_001105530	0	0	chr1	40506254	40538321	TRUE	TRUE	VDR, VDR, VDR, VDR, VDR, VDR, VDR, SPI1, SPI1, SPI1, SPI1, SPI1, SPI1, SPI1, SPI1, SPI1, SPI1, SPI1, SPI1, SPI1, PAF1, CTCF, CTCF, CTCF, CDK9, CDK9,	1	+	821764	48	1.34e-07	191	0
CITED4	NM_133467	63.3333	0	chr1	41328018	41326727	TRUE	TRUE	VDR, SPI1, SPI1, SPI1, SPI1, SPI1, SPI1, SPI1, JMJD1C, CTCF, CEBPB, CEBPB, CDK9, CDK9,	1	-	MFSD2A	NM_001136493	265.896	147.37	chr1	40420783	40435640	TRUE	TRUE	VDR, SPI1, SPI1, SPI1, SPI1, SPI1, SPI1, SPI1, JMJD1C, CTCF, CEBPB, CEBPB, CDK9, CDK9,	1	+	907235	91	0	174	0
CITED4	NM_133467	63.3333	0	chr1	41328018	41326727	TRUE	TRUE	SPI1, SPI1, SPI1, SPI1, SPI1, SPI1, PAF1, CTCF, CDK9, CDK9, ATF2,	1	-	TRIT1	NM_017646	7.65129	12.8287	chr1	40349177	40306705	TRUE	TRUE	SPI1, SPI1, SPI1, SPI1, SPI1, SPI1, PAF1, CTCF, CDK9, CDK9, ATF2,	1	-	978841	94	0	95	9.28e-14
CITED4	NM_133467	63.3333	0	chr1	41328018	41326727	TRUE	TRUE	CTCF, CTCF, CTCF, CTCF, CTCF, CTCF, CTCF,	1	-	PABPC4	NM_001135653	149.382	81.7023	chr1	40042521	40026484	TRUE	TRUE	CTCF, CTCF, CTCF, CTCF, CTCF, CTCF, CTCF,	1	-	1285497	22	8.12e-06	29	6e-15
CLCN3	NM_173872	4.54578	4.20208	chr4	170541671	170644338	TRUE	TRUE	VDR, SPI1, ATF2,	1	+	MFAP3L	NM_021647	0	0.00384952	chr4	170947581	170907747	TRUE	TRUE	VDR, SPI1, ATF2,	1	-	405910	64	0	88	0.00042687
CLDN10-AS1	NR_046533	0	0	chr13	96186164	96131697	TRUE	FALSE	SPI1, SPI1, SPI1, SPI1, SPI1, SPI1, SPI1, SPI1, SPI1, SPI1, SPI1, CDK9, CDK9,	1	-	LINC00359	NR_051966	0	0	chr13	97636426	97593534	TRUE	FALSE	SPI1, SPI1, SPI1, SPI1, SPI1, SPI1, SPI1, SPI1, SPI1, SPI1, SPI1, CDK9, CDK9,	1	-	1450262	32	8.36e-06	20	1.14e-06
CLIC5	NM_001114086	1.04431	0.684949	chr6	46048085	45866189	TRUE	TRUE	SPI1, SMC1A, SMC1A, SMC1A, RAD21, CTCF, CTCF, CTCF, CTCF, CTCF,	1	-	TNFRSF21	NM_014452	102.138	53.6728	chr6	47277683	47199262	TRUE	TRUE	SPI1, SMC1A, SMC1A, SMC1A, RAD21, CTCF, CTCF, CTCF, CTCF, CTCF,	1	-	1229598	19	0.000153643	14	0.000607258
CMSS1	NM_001167924	0	0	chr3	99833773	99897476	TRUE	TRUE	SPI1, SPI1, SPI1, SPI1, SPI1, SPI1, SPI1, SPI1, CDK9, CDK9,	1	+	TBC1D23	NM_001199198	2.03548	0.525476	chr3	99979660	100044096	TRUE	TRUE	SPI1, SPI1, SPI1, SPI1, SPI1, SPI1, SPI1, SPI1, CDK9, CDK9,	1	+	145887	131	4.7e-06	232	0
CMSS1	NM_001167924	0	0	chr3	99833773	99897476	TRUE	TRUE	SPI1,	1	+	CMSS1	NM_032359	0	0	chr3	99536677	99897476	TRUE	TRUE	SPI1,	1	+	297096	164	1.02e-10	339	0
CMSS1	NM_001167924	0	0	chr3	99833773	99897476	TRUE	TRUE		1	+	DCBLD2	NM_080927	2.98234	2.79463	chr3	98620533	98514813	TRUE	TRUE		1	-	1213240	33	1.87e-10	57	0
CMTR1	NM_015050	9.01052	8.10955	chr6	37400906	37449284	TRUE	TRUE		1	+	GLO1	NM_006708	59.7755	97.3411	chr6	38670952	38643701	TRUE	TRUE		1	-	1270046	30	4.13e-10	23	2.22e-16
CNP	NM_033133	0	0	chr17	40118758	40129754	TRUE	TRUE	SPI1,	1	+	DHX58	NM_024119	5.37845	3.11776	chr17	40264751	40253421	TRUE	TRUE	SPI1,	1	-	145993	164	4.77e-09	122	3.25e-11
CNTN4-AS1	NR_046554	0	0	chr3	3102829	3081344	TRUE	TRUE	SPI1, SPI1, SPI1,	1	-	SETMAR	NR_024022	1.76388	10.3515	chr3	4344987	4358949	TRUE	TRUE	SPI1, SPI1, SPI1,	1	+	1242158	18	0.000363736	9	0.00039489
COG8	NM_032382	0.753503	1.7574	chr16	69373526	69362523	TRUE	TRUE	SPI1, SPI1, SPI1, SPI1, SPI1, SPI1, CDK9,	1	-	PDF	NM_022341	0	0	chr16	69364498	69362523	TRUE	TRUE	SPI1, SPI1, SPI1, SPI1, SPI1, SPI1, CDK9,	1	-	9028	208	4.49e-06	677	0.000778329
COL8A1	NM_001850	0	0	chr3	99357439	99515577	TRUE	TRUE		1	+	DCBLD2	NM_080927	2.98234	2.79463	chr3	98620533	98514813	TRUE	TRUE		1	-	736906	53	9.08e-08	37	0.000481072
COL9A2	NM_001852	48.3224	34.2913	chr1	40782939	40766162	TRUE	TRUE	VDR, SPI1, SPI1, SPI1, SPI1, SPI1, SPI1, SPI1, SPI1, SPI1, SPI1, SPI1, SPI1, SPI1, SPI1, SMC1A, SMC1A, MAF, JMJD1C, CTCF, CTCF, CTCF, CDK9, CDK9, ATF2,	1	-	SMAP2	NM_022733	971.916	61.7866	chr1	40839377	40888998	TRUE	TRUE	VDR, SPI1, SPI1, SPI1, SPI1, SPI1, SPI1, SPI1, SPI1, SPI1, SPI1, SPI1, SPI1, SPI1, SPI1, SMC1A, SMC1A, MAF, JMJD1C, CTCF, CTCF, CTCF, CDK9, CDK9, ATF2,	1	+	56438	1270	0	955	0
COL9A2	NM_001852	48.3224	34.2913	chr1	40782939	40766162	TRUE	TRUE	VDR, SPI1, SPI1, SPI1, SPI1, SPI1, SPI1, SPI1, SPI1, SPI1, SPI1, SPI1, SPI1, SPI1, JMJD1C, GABPA, GABPA, CTCF, CTCF, CDK9, CDK9, CDC73,	1	-	ZMPSTE24	NM_005857	41.0168	111.805	chr1	40723721	40759856	TRUE	TRUE	VDR, SPI1, SPI1, SPI1, SPI1, SPI1, SPI1, SPI1, SPI1, SPI1, SPI1, SPI1, SPI1, SPI1, JMJD1C, GABPA, GABPA, CTCF, CTCF, CDK9, CDK9, CDC73,	1	+	59218	427	3.97e-05	442	6.8e-08
COL9A2	NM_001852	48.3224	34.2913	chr1	40782939	40766162	TRUE	FALSE	SPI1, SPI1, SPI1, SPI1, SPI1, CTCF,	1	-	SMAP2	NM_001198979	971.916	61.7866	chr1	40859016	40888998	TRUE	FALSE	SPI1, SPI1, SPI1, SPI1, SPI1, CTCF,	1	+	76077	341	0.000139986	268	0.000434441
COL9A2	NM_001852	48.3224	34.2913	chr1	40782939	40766162	TRUE	TRUE	SPI1, SPI1, SPI1, SPI1, SPI1, SPI1, SPI1, PAF1, PAF1, LEO1, CTCF, CTCF, CTCF, CTCF, CDK9, CDK9, CDC73, ATF2,	1	-	ZFP69B	NM_023070	6.02579	7.79925	chr1	40916336	40929390	TRUE	TRUE	SPI1, SPI1, SPI1, SPI1, SPI1, SPI1, SPI1, PAF1, PAF1, LEO1, CTCF, CTCF, CTCF, CTCF, CDK9, CDK9, CDC73, ATF2,	1	+	133397	562	0	333	0
COL9A2	NM_001852	48.3224	34.2913	chr1	40782939	40766162	TRUE	TRUE	VDR, RAD21, PAF1, JMJD1C, CTCF, CTCF, CTCF, CTCF, CDK9, CDK9, CDC73,	1	-	RLF	NM_012421	78.6205	95.4829	chr1	40627040	40706593	TRUE	TRUE	VDR, RAD21, PAF1, JMJD1C, CTCF, CTCF, CTCF, CTCF, CDK9, CDK9, CDC73,	1	+	155899	278	0	411	0
COL9A2	NM_001852	48.3224	34.2913	chr1	40782939	40766162	TRUE	TRUE	SPI1, SPI1, SPI1, SPI1, SPI1, JMJD1C, CTCF, CDK9, CDK9, CDC73,	1	-	EXO5	NM_022774	17.0423	30.879	chr1	40974432	40982214	TRUE	TRUE	SPI1, SPI1, SPI1, SPI1, SPI1, JMJD1C, CTCF, CDK9, CDK9, CDC73,	1	+	191493	235	0	354	0
COL9A2	NM_001852	48.3224	34.2913	chr1	40782939	40766162	TRUE	TRUE	SPI1, SPI1, SPI1, SPI1, SPI1, SPI1, SPI1, SPI1, SPI1, SPI1, SPI1, SPI1, SPI1, SPI1, PAF1, PAF1, CTCF, CDK9, CDK9,	1	-	ZNF684	NM_152373	6.2957	5.10016	chr1	40997232	41013841	TRUE	TRUE	SPI1, SPI1, SPI1, SPI1, SPI1, SPI1, SPI1, SPI1, SPI1, SPI1, SPI1, SPI1, SPI1, SPI1, PAF1, PAF1, CTCF, CDK9, CDK9,	1	+	214293	401	0	431	0
COL9A2	NM_001852	48.3224	34.2913	chr1	40782939	40766162	TRUE	TRUE	VDR, VDR, VDR, VDR, VDR, VDR, VDR, SPI1, SPI1, SPI1, SPI1, SPI1, SPI1, SPI1, SPI1, SPI1, SPI1, SPI1, SPI1, SPI1, PAF1, CTCF, CTCF, CTCF, CDK9, CDK9,	1	-	CAP1	NM_001105530	0	0	chr1	40506254	40538321	TRUE	TRUE	VDR, VDR, VDR, VDR, VDR, VDR, VDR, SPI1, SPI1, SPI1, SPI1, SPI1, SPI1, SPI1, SPI1, SPI1, SPI1, SPI1, SPI1, SPI1, PAF1, CTCF, CTCF, CTCF, CDK9, CDK9,	1	+	276685	189	8.67e-11	311	0
COL9A2	NM_001852	48.3224	34.2913	chr1	40782939	40766162	TRUE	TRUE	VDR, SPI1, SPI1, SPI1, SPI1, SPI1, SPI1, SPI1, JMJD1C, CTCF, CEBPB, CEBPB, CDK9, CDK9,	1	-	MFSD2A	NM_001136493	265.896	147.37	chr1	40420783	40435640	TRUE	TRUE	VDR, SPI1, SPI1, SPI1, SPI1, SPI1, SPI1, SPI1, JMJD1C, CTCF, CEBPB, CEBPB, CDK9, CDK9,	1	+	362156	118	8.79e-10	171	0
COL9A2	NM_001852	48.3224	34.2913	chr1	40782939	40766162	TRUE	TRUE	VDR, VDR, VDR, SPI1, SPI1, SPI1, SPI1, SPI1, SPI1, SPI1, SPI1, SPI1, SPI1, SPI1, SPI1, SPI1, SPI1, PAF1, PAF1, MAF1, CTCF, CTCF, CTCF, CTCF, CDK9, CDK9, CDC73,	1	-	NFYC-AS1	NR_024567	8.26827	14.1971	chr1	41157933	41154751	TRUE	TRUE	VDR, VDR, VDR, SPI1, SPI1, SPI1, SPI1, SPI1, SPI1, SPI1, SPI1, SPI1, SPI1, SPI1, SPI1, SPI1, SPI1, PAF1, PAF1, MAF1, CTCF, CTCF, CTCF, CTCF, CDK9, CDK9, CDC73,	1	-	374994	237	0	339	0
COL9A2	NM_001852	48.3224	34.2913	chr1	40782939	40766162	TRUE	TRUE	VDR, VDR, VDR, VDR, VDR, VDR, VDR, SPI1, SPI1, SPI1, SPI1, SPI1, SPI1, SPI1, SPI1, RAD21, PAF1, LEO1, JMJD1C, CTCF, CTCF, CTCF, CTCF, CDK9, CDK9, CDC73,	1	-	CITED4	NM_133467	63.3333	0	chr1	41328018	41326727	TRUE	TRUE	VDR, VDR, VDR, VDR, VDR, VDR, VDR, SPI1, SPI1, SPI1, SPI1, SPI1, SPI1, SPI1, SPI1, RAD21, PAF1, LEO1, JMJD1C, CTCF, CTCF, CTCF, CTCF, CDK9, CDK9, CDC73,	1	-	545079	108	1.75e-10	111	4.3e-11
COX16	NM_001204090	0	0	chr14	70826448	70791797	TRUE	TRUE	SPI1, SPI1,	1	-	MED6	NM_001284209	1.32166	5.25249	chr14	71067407	71049937	TRUE	TRUE	SPI1, SPI1,	1	-	240959	107	0.000114612	76	7.63e-07
COX20	NM_198076	19.94	12.7207	chr1	244998638	245008359	TRUE	TRUE	SPI1, SPI1, SPI1, PAF1, CTCF, CTCF, CTCF, CTCF, CTCF, CEBPB,	1	+	EFCAB2	NM_001143943	0.780803	0.844468	chr1	245133170	245288530	TRUE	TRUE	SPI1, SPI1, SPI1, PAF1, CTCF, CTCF, CTCF, CTCF, CTCF, CEBPB,	1	+	134532	112	0.000247405	113	2.83e-08
COX20	NM_198076	19.94	12.7207	chr1	244998638	245008359	TRUE	TRUE	SPI1, SPI1, CTCF, CTCF, CTCF, CTCF, CDK9,	1	+	DESI2	NM_016076	4.1034	13.6314	chr1	244816349	244872336	TRUE	TRUE	SPI1, SPI1, CTCF, CTCF, CTCF, CTCF, CDK9,	1	+	182289	64	0.000428699	55	0.000818859
CPNE3	NM_003909	4.61614	9.40255	chr8	87526655	87573726	TRUE	TRUE		1	+	ATP6V0D2	NM_152565	1.45756	1.60342	chr8	87111138	87166454	TRUE	TRUE		1	+	415517	67	0	122	4.23e-07
CPNE3	NM_003909	4.61614	9.40255	chr8	87526655	87573726	TRUE	TRUE	SMC1A, RAD21, CTCF, CTCF, CTCF, CTCF, CTCF,	1	+	CA2	NM_000067	10.7629	17.3937	chr8	86376130	86393721	TRUE	TRUE	SMC1A, RAD21, CTCF, CTCF, CTCF, CTCF, CTCF,	1	+	1150525	41	9.05e-05	97	0
CPNE3	NM_003909	4.61614	9.40255	chr8	87526655	87573726	TRUE	TRUE	SPI1, SPI1, SPI1, SPI1, SPI1, SPI1, SPI1, SMC1A, SMC1A, RAD21, CTCF, CTCF, CTCF, CTCF, CTCF, CTCF,	1	+	C8orf59	NM_001099670	1.45042	0	chr8	86132651	86126287	TRUE	TRUE	SPI1, SPI1, SPI1, SPI1, SPI1, SPI1, SPI1, SMC1A, SMC1A, RAD21, CTCF, CTCF, CTCF, CTCF, CTCF, CTCF,	1	-	1394004	36	0.000673161	23	0.00020101
CRBN	NM_016302	2.73147	4.08588	chr3	3221401	3191316	TRUE	TRUE	SPI1, SPI1, SPI1,	1	-	SETMAR	NR_024022	1.76388	10.3515	chr3	4344987	4358949	TRUE	TRUE	SPI1, SPI1, SPI1,	1	+	1123586	43	3.73e-05	80	0
CRIP3	NM_206922	0.13686	0	chr6	43276530	43273210	TRUE	TRUE		1	-	TJAP1	NM_001146018	87.5173	63.0988	chr6	43445260	43474294	TRUE	TRUE		1	+	168730	110	2.35e-08	83	0.000590825
CRNDE	NR_110453	0.434971	0.673351	chr16	54963101	54952776	TRUE	TRUE	SPI1,	1	-	FTO	NM_001080432	9.71964	16.1755	chr16	53737874	54148379	TRUE	TRUE	SPI1,	1	+	1225227	19	0.000153643	19	1.38e-06
CSNK1A1L	NM_145203	0.006447	0	chr13	37679801	37677396	TRUE	TRUE	SPI1, SPI1, SPI1, SPI1, SPI1,	1	-	UFM1	NM_001286704	6.72996	5.08178	chr13	38923907	38937144	TRUE	TRUE	SPI1, SPI1, SPI1, SPI1, SPI1,	1	+	1244106	36	2.73e-14	17	4.94e-13
CSPP1	NM_001291339	4.11026	7.15737	chr8	67996082	68108849	TRUE	TRUE	ATF2,	1	+	PDE7A	NM_001242318	0.60723	6.921	chr8	66753969	66626568	TRUE	TRUE	ATF2,	1	-	1242113	25	3.03e-07	9	0.00039489
CTB-113P19.1	NR_109873	0.015957	0	chr5	151056505	151067468	TRUE	TRUE	SPI1, SPI1, SPI1, SPI1, SPI1, SPI1, SPI1, SPI1, SPI1, SPI1,	1	+	CD74	NM_001025159	90.9794	413.153	chr5	149792499	149781199	TRUE	TRUE	SPI1, SPI1, SPI1, SPI1, SPI1, SPI1, SPI1, SPI1, SPI1, SPI1,	1	-	1264006	22	8.57e-06	14	1.81e-06
CTGF	NM_001901	87.281	64.8586	chr6	132272518	132269316	TRUE	FALSE	SPI1, SPI1, SPI1, SPI1, SPI1, SPI1, SPI1, SPI1,	1	-	LINC01013	NR_038981	0	0.334587	chr6	132455117	132490514	TRUE	FALSE	SPI1, SPI1, SPI1, SPI1, SPI1, SPI1, SPI1, SPI1,	1	+	182599	119	1.88e-12	218	0
CTPS1	NM_001301237	8.38024	13.2235	chr1	41454119	41478237	TRUE	TRUE	SPI1, SPI1, SPI1, SPI1, SPI1, CTCF, CTCF, CTCF, CTCF, CTCF, ATF2,	1	+	CTPS1	NR_125440	8.38024	13.2235	chr1	41444970	41478237	TRUE	TRUE	SPI1, SPI1, SPI1, SPI1, SPI1, CTCF, CTCF, CTCF, CTCF, CTCF, ATF2,	1	+	9149	561	0	935	1.85e-06
CTPS1	NR_125440	8.38024	13.2235	chr1	41444970	41478237	TRUE	TRUE	VDR, VDR, VDR, VDR, VDR, VDR, VDR, SPI1, SPI1, SPI1, SPI1, SPI1, SPI1, SPI1, SPI1, RAD21, PAF1, LEO1, JMJD1C, CTCF, CTCF, CTCF, CTCF, CDK9, CDK9, CDC73,	1	+	CITED4	NM_133467	63.3333	0	chr1	41328018	41326727	TRUE	TRUE	VDR, VDR, VDR, VDR, VDR, VDR, VDR, SPI1, SPI1, SPI1, SPI1, SPI1, SPI1, SPI1, SPI1, RAD21, PAF1, LEO1, JMJD1C, CTCF, CTCF, CTCF, CTCF, CDK9, CDK9, CDC73,	1	-	116952	152	0	283	0
CTPS1	NR_125440	8.38024	13.2235	chr1	41444970	41478237	TRUE	TRUE	VDR, VDR, VDR, SPI1, SPI1, SPI1, SPI1, SPI1, SPI1, SPI1, SPI1, SPI1, SPI1, SPI1, SPI1, SPI1, SPI1, PAF1, PAF1, MAF1, CTCF, CTCF, CTCF, CTCF, CDK9, CDK9, CDC73,	1	+	NFYC-AS1	NR_024567	8.26827	14.1971	chr1	41157933	41154751	TRUE	TRUE	VDR, VDR, VDR, SPI1, SPI1, SPI1, SPI1, SPI1, SPI1, SPI1, SPI1, SPI1, SPI1, SPI1, SPI1, SPI1, SPI1, PAF1, PAF1, MAF1, CTCF, CTCF, CTCF, CTCF, CDK9, CDK9, CDC73,	1	-	287037	145	1.51e-08	192	0
CTPS1	NR_125440	8.38024	13.2235	chr1	41444970	41478237	TRUE	TRUE	SPI1, SPI1, SPI1, SPI1, SPI1, SPI1, SPI1, SPI1, SPI1, SPI1, SPI1, SPI1, SPI1, SPI1, PAF1, PAF1, CTCF, CDK9, CDK9,	1	+	ZNF684	NM_152373	6.2957	5.10016	chr1	40997232	41013841	TRUE	TRUE	SPI1, SPI1, SPI1, SPI1, SPI1, SPI1, SPI1, SPI1, SPI1, SPI1, SPI1, SPI1, SPI1, SPI1, PAF1, PAF1, CTCF, CDK9, CDK9,	1	+	447738	99	1.95e-11	223	0
CTPS1	NR_125440	8.38024	13.2235	chr1	41444970	41478237	TRUE	TRUE	SPI1, SPI1, SPI1, SPI1, SPI1, SPI1, SPI1, PAF1, PAF1, LEO1, CTCF, CTCF, CTCF, CTCF, CDK9, CDK9, CDC73, ATF2,	1	+	ZFP69B	NM_023070	6.02579	7.79925	chr1	40916336	40929390	TRUE	TRUE	SPI1, SPI1, SPI1, SPI1, SPI1, SPI1, SPI1, PAF1, PAF1, LEO1, CTCF, CTCF, CTCF, CTCF, CDK9, CDK9, CDC73, ATF2,	1	+	528634	72	4.96e-07	63	1.66e-08
CTPS1	NR_125440	8.38024	13.2235	chr1	41444970	41478237	TRUE	TRUE	VDR, SPI1, SPI1, SPI1, SPI1, SPI1, SPI1, SPI1, SPI1, SPI1, SPI1, SPI1, SPI1, SPI1, JMJD1C, GABPA, GABPA, CTCF, CTCF, CDK9, CDK9, CDC73,	1	+	ZMPSTE24	NM_005857	41.0168	111.805	chr1	40723721	40759856	TRUE	TRUE	VDR, SPI1, SPI1, SPI1, SPI1, SPI1, SPI1, SPI1, SPI1, SPI1, SPI1, SPI1, SPI1, SPI1, JMJD1C, GABPA, GABPA, CTCF, CTCF, CDK9, CDK9, CDC73,	1	+	721249	35	0.000827398	60	2.56e-09
CTSK	NM_000396	3.60916	1.40305	chr1	150780917	150768683	TRUE	TRUE	SPI1, SPI1, SPI1, SPI1, SPI1, SPI1, SPI1, SPI1, SPI1, SPI1, SPI1, SPI1, SPI1, SPI1, SPI1, SPI1, SPI1,	1	-	CTSS	NM_004079	11.75	33.252	chr1	150738433	150702671	TRUE	TRUE	SPI1, SPI1, SPI1, SPI1, SPI1, SPI1, SPI1, SPI1, SPI1, SPI1, SPI1, SPI1, SPI1, SPI1, SPI1, SPI1, SPI1,	1	-	42484	445	1.7e-05	318	0.000202292
CXCR5	NM_032966	28.4697	0.622484	chr11	118764100	118766980	TRUE	TRUE	SPI1, SPI1, CTCF, CTCF, CTCF, CTCF,	1	+	DDX6	NM_004397	5.89108	4.4052	chr11	118661972	118618472	TRUE	TRUE	SPI1, SPI1, CTCF, CTCF, CTCF, CTCF,	1	-	102128	195	0	405	0
CYB5R4	NM_016230	2.10968	3.32422	chr6	84569369	84670146	TRUE	TRUE	SPI1, CTCF, CTCF, CTCF, CTCF, CEBPB, CEBPB,	1	+	CEP162	NM_014895	0.524494	1.57238	chr6	84937353	84833959	TRUE	TRUE	SPI1, CTCF, CTCF, CTCF, CTCF, CEBPB, CEBPB,	1	-	367984	132	4.6e-12	108	1.42e-11
DAP	NM_004394	17.0705	35.4976	chr5	10761387	10679341	TRUE	TRUE	SPI1, SPI1, SPI1, SPI1, SPI1, SPI1, SPI1, SPI1, SPI1, SPI1, SPI1, SPI1, SPI1, SPI1, SPI1,	1	-	MARCH6	NM_005885	9.55362	12.6886	chr5	10353750	10440500	TRUE	TRUE	SPI1, SPI1, SPI1, SPI1, SPI1, SPI1, SPI1, SPI1, SPI1, SPI1, SPI1, SPI1, SPI1, SPI1, SPI1,	1	+	407637	44	7.99e-09	102	3.31e-05
DCAF16	NM_017741	17.6775	22.6495	chr4	17812381	17802277	TRUE	TRUE	SPI1, SPI1, SPI1, SPI1, SPI1, CEBPB, CEBPB, CEBPB,	1	-	MED28	NM_025205	45.5237	58.3493	chr4	17616250	17627251	TRUE	TRUE	SPI1, SPI1, SPI1, SPI1, SPI1, CEBPB, CEBPB, CEBPB,	1	+	196131	79	7.84e-06	141	0
DCP2	NM_001242377	0	0	chr5	112312406	112357892	TRUE	FALSE	CEBPB,	1	+	MCC	NM_001085377	0.0403893	0.621141	chr5	112824527	112357795	TRUE	FALSE	CEBPB,	1	-	512121	45	0.000930249	73	5.5e-10
DDX58	NM_014314	3.13519	0.581203	chr9	32526322	32455299	TRUE	TRUE		1	-	ACO1	NM_001278352	5.52273	3.30938	chr9	32384600	32450832	TRUE	TRUE		1	+	141722	113	0.000100715	151	0
DEF6	NM_022047	29.3043	40.3953	chr6	35265594	35289548	TRUE	TRUE		1	+	FANCE	NM_021922	5.29073	2.96354	chr6	35420137	35434881	TRUE	TRUE		1	+	154543	124	1.64e-05	213	0
DENND1B	NM_001195215	2.48886	1.0574	chr1	197744623	197473878	TRUE	TRUE	ATF2,	1	-	C1orf53	NM_001024594	0	0.696909	chr1	197871681	197876497	TRUE	TRUE	ATF2,	1	+	127058	104	0.000736653	74	0.000508632
DENND4B	NM_014856	52.1646	53.5049	chr1	153919154	153901976	TRUE	TRUE	SPI1, SPI1, SPI1, SPI1, SPI1, SPI1, SPI1, SPI1, SPI1, SPI1, SPI1, SPI1, CDK9, CDK9,	1	-	TPM3	NM_001043352	216.386	281.044	chr1	154155725	154127779	TRUE	TRUE	SPI1, SPI1, SPI1, SPI1, SPI1, SPI1, SPI1, SPI1, SPI1, SPI1, SPI1, SPI1, CDK9, CDK9,	1	-	236571	79	0.000673673	52	1.24e-05
DESI2	NM_016076	4.1034	13.6314	chr1	244816349	244872336	TRUE	TRUE	SPI1, SPI1, SPI1, SPI1, SPI1, SPI1, SPI1, SPI1, SPI1, SPI1, SPI1, SPI1, SPI1, SPI1, SPI1, SPI1, SPI1, PAF1, PAF1, CEBPB, CEBPB, CEBPB, CEBPB, CEBPB, CEBPB, CDC73,	1	+	COX20	NM_198076	19.94	12.7207	chr1	244998638	245008359	TRUE	TRUE	SPI1, SPI1, SPI1, SPI1, SPI1, SPI1, SPI1, SPI1, SPI1, SPI1, SPI1, SPI1, SPI1, SPI1, SPI1, SPI1, SPI1, PAF1, PAF1, CEBPB, CEBPB, CEBPB, CEBPB, CEBPB, CEBPB, CDC73,	1	+	182289	64	0.000428699	55	0.000818859
DHX58	NM_024119	5.37845	3.11776	chr17	40264751	40253421	TRUE	TRUE	SPI1, ATF2,	1	-	CNP	NM_033133	0	0	chr17	40118758	40129754	TRUE	TRUE	SPI1, ATF2,	1	+	145993	164	4.77e-09	122	3.25e-11
DHX8	NM_001302623	0	0	chr17	41561284	41604164	TRUE	TRUE	VDR, VDR, SPI1, SPI1, SPI1, SPI1, SPI1, SPI1, SPI1, SPI1, SPI1, SPI1, SPI1, SPI1, SPI1, SPI1, SP140, SP140, SMC1A, SMC1A, SMC1A, RAD21, PAF1, PAF1, PAF1, NR3C1, LEO1, LEO1, JMJD1C, GABPA, CTCF, CTCF, CTCF, CTCF, CTCF, CLOCK, CDK9, CDK9, CDC73, ATF2, ARNTL,	1	+	LINC00910	NR_027412	3.09508	2.09976	chr17	41466266	41447212	TRUE	TRUE	VDR, VDR, SPI1, SPI1, SPI1, SPI1, SPI1, SPI1, SPI1, SPI1, SPI1, SPI1, SPI1, SPI1, SPI1, SPI1, SP140, SP140, SMC1A, SMC1A, SMC1A, RAD21, PAF1, PAF1, PAF1, NR3C1, LEO1, LEO1, JMJD1C, GABPA, CTCF, CTCF, CTCF, CTCF, CTCF, CLOCK, CDK9, CDK9, CDC73, ATF2, ARNTL,	1	-	95018	174	6.41e-07	338	4.86e-06
DIEXF	NM_014388	10.1533	13.2676	chr1	210001311	210030910	TRUE	TRUE	SPI1,	1	+	HHAT	NM_018194	0.43084	0.745363	chr1	210501595	210849638	TRUE	TRUE	SPI1,	1	+	500284	47	0.000506955	42	0.000774953
DIRAS2	NM_017594	0.878695	0.355922	chr9	93405387	93372113	TRUE	TRUE	SPI1, SPI1, SPI1, SPI1, SPI1, SPI1, SPI1, SPI1, SPI1, SPI1, SPI1, SPI1, SPI1, SPI1, SPI1, SPI1, SPI1, CEBPB,	1	-	SYK	NM_001174167	9.70141	20.81	chr9	93589701	93660842	TRUE	TRUE	SPI1, SPI1, SPI1, SPI1, SPI1, SPI1, SPI1, SPI1, SPI1, SPI1, SPI1, SPI1, SPI1, SPI1, SPI1, SPI1, SPI1, CEBPB,	1	+	184314	74	3.3e-05	79	6.08e-07
DISC1	NM_001012957	0	0	chr1	231762560	232177019	TRUE	TRUE	VDR, SPI1, SPI1, SPI1, SPI1, SPI1, SPI1, SPI1, SPI1, SPI1, SPI1, SPI1, SPI1,	1	+	LINC00582	NR_034037	0	0.447469	chr1	231747836	231727037	TRUE	TRUE	VDR, SPI1, SPI1, SPI1, SPI1, SPI1, SPI1, SPI1, SPI1, SPI1, SPI1, SPI1, SPI1,	1	-	14724	175	0.000141349	798	5.89e-05
DISC2	NR_002227	0.751477	0.991892	chr1	231954263	231950371	TRUE	TRUE	SPI1,	1	-	NTPCR	NM_032324	5.8888	10.9803	chr1	233086369	233114219	TRUE	TRUE	SPI1,	1	+	1132106	43	3.73e-05	39	1.07e-07
DKK4	NM_014420	0	0	chr8	42234674	42231585	TRUE	TRUE	SMC1A, RAD21, CTCF, CTCF, CTCF, CTCF, CTCF,	1	-	AP3M2	NM_001134296	1.87819	3.23689	chr8	42010463	42028701	TRUE	TRUE	SMC1A, RAD21, CTCF, CTCF, CTCF, CTCF, CTCF,	1	+	224211	120	5.77e-08	159	0
DLC1	NM_182643	0.406641	0.509253	chr8	13372429	12940871	TRUE	FALSE	CTCF, CTCF, CTCF, CTCF,	1	-	DLC1	NM_006094	0.406641	0.509253	chr8	12990809	12940871	TRUE	FALSE	CTCF, CTCF, CTCF, CTCF,	1	-	381620	144	4.1e-13	77	1.24e-05
DLGAP1-AS1	NR_024101	21.0788	11.8528	chr18	3594111	3597377	TRUE	TRUE	SPI1, SPI1,	1	+	TGIF1	NM_173207	12.6172	7.32612	chr18	3447583	3458406	TRUE	TRUE	SPI1, SPI1,	1	+	146528	119	3.83e-05	126	6.38e-12
DLX5	NM_005221	0	0	chr7	96654143	96649701	TRUE	TRUE	SPI1, SPI1, SPI1, SPI1, SPI1, SPI1, SPI1, SPI1, SPI1, SPI1, SPI1, SPI1,	1	-	DYNC1I1	NM_001135556	0	0.0163343	chr7	95401817	95727736	TRUE	TRUE	SPI1, SPI1, SPI1, SPI1, SPI1, SPI1, SPI1, SPI1, SPI1, SPI1, SPI1, SPI1,	1	+	1252326	31	9.46e-11	14	5.44e-09
DNAJB2	NM_006736	1.02905	2.56128	chr2	220144039	220151622	TRUE	TRUE	SMC1A, RAD21, CTCF, CTCF, CTCF, CTCF, CTCF,	1	+	NHEJ1	NM_024782	1.5473	1.18549	chr2	220025587	219940045	TRUE	TRUE	SMC1A, RAD21, CTCF, CTCF, CTCF, CTCF, CTCF,	1	-	118452	84	8.57e-06	128	0.000401185
DNAJC5B	NM_033105	0.73355	2.90391	chr8	66933790	67012755	TRUE	TRUE	ATF2,	1	+	PDE7A	NM_001242318	0.60723	6.921	chr8	66753969	66626568	TRUE	TRUE	ATF2,	1	-	179821	223	0	157	4.81e-12
DNPH1	NM_006443	10.5454	19.9219	chr6	43197211	43193366	TRUE	TRUE		1	-	TJAP1	NM_001146018	87.5173	63.0988	chr6	43445260	43474294	TRUE	TRUE		1	+	248049	107	0.000114612	64	4.6e-05
DOPEY1	NM_001199942	0	0	chr6	83777384	83878190	TRUE	TRUE	VDR, SPI1, SPI1, SPI1, SPI1,	1	+	IBTK	NM_015525	2.53109	3.88006	chr6	82957471	82879703	TRUE	TRUE	VDR, SPI1, SPI1, SPI1, SPI1,	1	-	819913	46	4.95e-07	28	5.3e-06
DPAGT1	NM_001382	34.3002	51.3653	chr11	118972785	118967212	TRUE	TRUE	SPI1, SPI1, SPI1, SPI1, SPI1, SPI1,	1	-	C2CD2L	NM_014807	30.2132	37.3464	chr11	118978059	118987834	TRUE	TRUE	SPI1, SPI1, SPI1, SPI1, SPI1, SPI1,	1	+	5274	385	0	1086	2.07e-08
DPY19L4	NM_181787	0.560054	0.552013	chr8	95732102	95806076	TRUE	TRUE	CTCF, CTCF, CTCF, CTCF, CTCF, ATF2,	1	+	INTS8	NM_017864	0	0	chr8	95835517	95892721	TRUE	TRUE	CTCF, CTCF, CTCF, CTCF, CTCF, ATF2,	1	+	103415	74	0.000108412	134	0.000193837
DTNA	NM_001198939	11.3851	9.78236	chr18	32173281	32471808	TRUE	TRUE	SPI1, SPI1, SPI1,	1	+	DTNA	NM_032975	11.3851	9.78236	chr18	32073253	32471808	TRUE	TRUE	SPI1, SPI1, SPI1,	1	+	100028	236	0	125	0.000569369
DTNA	NM_001198939	11.3851	9.78236	chr18	32173281	32471808	TRUE	TRUE	SPI1, SPI1, CEBPB, CEBPB, CEBPB, CEBPB, CEBPB, CEBPB, CEBPB, CEBPB, CEBPB,	1	+	DTNA	NM_032978	11.3851	9.78236	chr18	32290195	32471808	TRUE	TRUE	SPI1, SPI1, CEBPB, CEBPB, CEBPB, CEBPB, CEBPB, CEBPB, CEBPB, CEBPB, CEBPB,	1	+	116914	141	5.66e-15	127	0.000451299
DUSP10	NR_111939	289.866	242.744	chr1	221910242	221874761	TRUE	TRUE	SPI1, SPI1, SPI1, CTCF, CTCF, CTCF, CTCF,	1	-	DUSP10	NM_007207	289.866	242.744	chr1	221915518	221874761	TRUE	TRUE	SPI1, SPI1, SPI1, CTCF, CTCF, CTCF, CTCF,	1	-	5276	825	0	1070	3.44e-08
DUSP10	NM_007207	289.866	242.744	chr1	221915518	221874761	TRUE	TRUE	SPI1, SPI1, SPI1,	1	-	TAF1A-AS1	NR_110613	0	0	chr1	222763261	222765975	TRUE	TRUE	SPI1, SPI1, SPI1,	1	+	847743	45	2.39e-13	59	1.11e-16
DUSP10	NM_007207	289.866	242.744	chr1	221915518	221874761	TRUE	TRUE	SPI1, SPI1, SPI1, SPI1, SPI1, SPI1, SPI1, SPI1, SPI1, SPI1, SPI1, CDK9, CDK9,	1	-	MIA3	NM_001300867	0	0	chr1	222817644	222841354	TRUE	TRUE	SPI1, SPI1, SPI1, SPI1, SPI1, SPI1, SPI1, SPI1, SPI1, SPI1, SPI1, CDK9, CDK9,	1	+	902126	50	6.24e-14	75	0
DUSP10	NM_007207	289.866	242.744	chr1	221915518	221874761	TRUE	TRUE	SPI1, SPI1, SPI1, SPI1, SPI1, SPI1, SPI1, SPI1, SPI1, SPI1, SPI1, SPI1, SPI1, SPI1, SPI1, SPI1,	1	-	AIDA	NM_022831	3.87753	8.23054	chr1	222885864	222841354	TRUE	TRUE	SPI1, SPI1, SPI1, SPI1, SPI1, SPI1, SPI1, SPI1, SPI1, SPI1, SPI1, SPI1, SPI1, SPI1, SPI1, SPI1,	1	-	970346	54	1.77e-06	46	0.000795145
DUSP4	NM_057158	4.85835	1.87008	chr8	29206322	29190578	TRUE	TRUE	CEBPB, ATF2,	1	-	DCTN6	NM_006571	19.2505	26.8171	chr8	30013812	30041155	TRUE	TRUE	CEBPB, ATF2,	1	+	807490	58	7.86e-11	60	0
EBF2	NM_022659	0	0	chr8	25902640	25699245	TRUE	TRUE	VDR, VDR, VDR, SPI1, SPI1, CDK9, CDK9,	1	-	MIR6876	NR_106936	0	0	chr8	25202917	25202990	TRUE	TRUE	VDR, VDR, VDR, SPI1, SPI1, CDK9, CDK9,	1	+	699723	37	0.000114087	46	3.21e-05
ECHDC1	NM_001139510	1.0004	12.5701	chr6	127663552	127609856	TRUE	TRUE	SPI1, SPI1, SPI1, NR3C1, CEBPB, CEBPB,	1	-	KIAA0408	NM_014702	0	0	chr6	127780535	127759550	TRUE	TRUE	SPI1, SPI1, SPI1, NR3C1, CEBPB, CEBPB,	1	-	116983	64	0.000974743	141	7.92e-05
EDARADD	NM_080738	0.293925	0.591898	chr1	236557679	236648008	TRUE	TRUE	SPI1, SPI1,	1	+	ERO1LB	NM_019891	#N/A	#N/A	chr1	236445339	236378421	TRUE	TRUE	SPI1, SPI1,	1	-	112340	88	2.82e-06	131	0.000280132
EDEM3	NM_025191	3.27464	12.7295	chr1	184724041	184659624	TRUE	TRUE	SPI1, SPI1, SPI1, SPI1, SPI1, SPI1,	1	-	SWT1	NM_017673	2.54378	0.400478	chr1	185126191	185260913	TRUE	TRUE	SPI1, SPI1, SPI1, SPI1, SPI1, SPI1,	1	+	402150	87	0	162	5.42e-12
EDEM3	NM_025191	3.27464	12.7295	chr1	184724041	184659624	TRUE	TRUE	SPI1,	1	-	TSEN15	NR_023349	4.38614	8.85655	chr1	184020784	184043344	TRUE	TRUE	SPI1,	1	+	703257	47	5.62e-06	48	4.14e-07
EDEM3	NM_025191	3.27464	12.7295	chr1	184724041	184659624	TRUE	TRUE	SPI1, SPI1, SPI1, SPI1, SPI1, SPI1, SPI1, SPI1, SPI1, SPI1, SPI1, SPI1, SPI1, SPI1, SPI1, SPI1, SPI1, SMC1A, CDK9, CDK9,	1	-	NCF2	NM_000433	8.44405	5.49957	chr1	183560056	183524696	TRUE	TRUE	SPI1, SPI1, SPI1, SPI1, SPI1, SPI1, SPI1, SPI1, SPI1, SPI1, SPI1, SPI1, SPI1, SPI1, SPI1, SPI1, SPI1, SMC1A, CDK9, CDK9,	1	-	1163985	38	0.000314691	25	0.000235421
EDN2	NM_001302269	0	0	chr1	41950354	41944445	TRUE	TRUE	VDR, SPI1, SPI1, SPI1, SPI1, SPI1, SPI1, CTCF, CTCF, CTCF, CTCF, CDK9, CDK9,	1	-	PPIH	NM_006347	14.1838	26.2551	chr1	43124047	43142429	TRUE	TRUE	VDR, SPI1, SPI1, SPI1, SPI1, SPI1, SPI1, CTCF, CTCF, CTCF, CTCF, CDK9, CDK9,	1	+	1173693	35	0.000990056	25	0.000235421
EFCAB2	NM_001143943	0.780803	0.844468	chr1	245133170	245288530	TRUE	TRUE	CTCF, CTCF,	1	+	HNRNPU	NM_004501	0	0	chr1	245027827	245013601	TRUE	TRUE	CTCF, CTCF,	1	-	105343	177	0	192	2.57e-08
EFCAB2	NM_001143943	0.780803	0.844468	chr1	245133170	245288530	TRUE	TRUE	SPI1, SPI1, SPI1, SPI1, SPI1, SPI1, SPI1, SPI1, SPI1, SPI1, SPI1, SPI1, SPI1, SPI1, SPI1, SPI1, SPI1, PAF1, PAF1, CEBPB, CEBPB, CEBPB, CEBPB, CEBPB, CEBPB, CDC73,	1	+	COX20	NM_198076	19.94	12.7207	chr1	244998638	245008359	TRUE	TRUE	SPI1, SPI1, SPI1, SPI1, SPI1, SPI1, SPI1, SPI1, SPI1, SPI1, SPI1, SPI1, SPI1, SPI1, SPI1, SPI1, SPI1, PAF1, PAF1, CEBPB, CEBPB, CEBPB, CEBPB, CEBPB, CEBPB, CDC73,	1	+	134532	112	0.000247405	113	2.83e-08
EFHC1	NM_001172420	2.00579	1.60242	chr6	52284993	52360583	TRUE	TRUE	VDR,	1	+	TMEM14A	NM_014051	1.24884	0.129519	chr6	52535883	52551385	TRUE	TRUE	VDR,	1	+	250890	207	3.22e-15	88	5.82e-09
EFNA4	NM_005227	0.364984	3.68081	chr1	155036212	155042029	TRUE	TRUE	SPI1, CTCF, CTCF, CTCF,	1	+	PBXIP1	NM_020524	4.93681	12.3082	chr1	154928567	154916558	TRUE	TRUE	SPI1, CTCF, CTCF, CTCF,	1	-	107645	72	0.000172842	242	7.06e-13
EGLN1	NM_022051	2.94807	5.55041	chr1	231560790	231499496	TRUE	TRUE	SPI1,	1	-	TSNAX	NM_005999	0	0	chr1	231664398	231702269	TRUE	TRUE	SPI1,	1	+	103608	78	4.09e-05	124	0.000638565
EIF1	NM_005801	97.6204	125.67	chr17	39845126	39847898	TRUE	TRUE	SPI1, SPI1, SPI1, SPI1, SPI1,	1	+	TMEM99	NM_001195386	3.3782	1.06157	chr17	38975343	38992526	TRUE	TRUE	SPI1, SPI1, SPI1, SPI1, SPI1,	1	+	869783	32	0.000154913	48	3.68e-11
EIF3E	NM_001568	2.91888	8.02183	chr8	109260959	109213971	TRUE	TRUE	SPI1, SPI1, SPI1,	1	-	EMC2	NM_014673	0.107142	1.31732	chr8	109455852	109499136	TRUE	TRUE	SPI1, SPI1, SPI1,	1	+	194893	98	1.3e-08	107	3.93e-12
ELMO1	NM_001039459	0.566697	1.92174	chr7	37025871	36892510	TRUE	TRUE	SPI1, SPI1, SPI1, SPI1, SPI1, SPI1, SPI1, SPI1, SPI1, SPI1, SPI1, SPI1, SPI1, SPI1, SPI1, SPI1, SMC1A, SMC1A,	1	-	ELMO1	NM_001206482	0.566697	1.92174	chr7	37393272	36892510	TRUE	TRUE	SPI1, SPI1, SPI1, SPI1, SPI1, SPI1, SPI1, SPI1, SPI1, SPI1, SPI1, SPI1, SPI1, SPI1, SPI1, SPI1, SMC1A, SMC1A,	1	-	367401	78	9.45e-05	72	1.5e-05
ELOVL4	NM_022726	0	0	chr6	80657315	80624528	TRUE	TRUE	SPI1, SPI1, SPI1, SPI1,	1	-	BCKDHB	NM_000056	1.73954	3.35307	chr6	80816343	81055987	TRUE	TRUE	SPI1, SPI1, SPI1, SPI1,	1	+	159028	112	0.00011773	91	1.46e-06
EMC2	NM_014673	0.107142	1.31732	chr8	109455852	109499136	TRUE	TRUE	SPI1, ATF2,	1	+	EIF3E	NM_001568	2.91888	8.02183	chr8	109260959	109213971	TRUE	TRUE	SPI1, ATF2,	1	-	194893	98	1.3e-08	107	3.93e-12
EMC4	NM_001286420	0	0	chr15	34517197	34522366	TRUE	TRUE	SPI1, SPI1, SPI1, CDK9, CDK9,	1	+	EMC7	NM_020154	0.555094	5.84034	chr15	34394053	34376223	TRUE	TRUE	SPI1, SPI1, SPI1, CDK9, CDK9,	1	-	123144	143	1.58e-06	111	5.22e-08
EMC7	NM_020154	0.555094	5.84034	chr15	34394053	34376223	TRUE	TRUE	VDR, SPI1, SPI1, SPI1, SMC1A, SMC1A, RAD21, CTCF, CTCF, CTCF, CTCF, CTCF,	1	-	KATNBL1	NM_024713	1.90438	4.30539	chr15	34502297	34432874	TRUE	TRUE	VDR, SPI1, SPI1, SPI1, SMC1A, SMC1A, RAD21, CTCF, CTCF, CTCF, CTCF, CTCF,	1	-	108244	143	2.22e-15	158	7.33e-06
EMC7	NM_020154	0.555094	5.84034	chr15	34394053	34376223	TRUE	TRUE	SPI1, SPI1, SPI1, SPI1, SPI1, SPI1, SPI1, SPI1,	1	-	EMC4	NM_001286420	0	0	chr15	34517197	34522366	TRUE	TRUE	SPI1, SPI1, SPI1, SPI1, SPI1, SPI1, SPI1, SPI1,	1	+	123144	143	1.58e-06	111	5.22e-08
ENAH	NM_001008493	3.72174	2.67395	chr1	225840845	225674533	TRUE	TRUE	SPI1, SPI1, SMC1A, CTCF, CTCF, CTCF, CTCF, CTCF, CDK9,	1	-	SRP9	NM_001130440	27.9347	32.3452	chr1	225965514	225978168	TRUE	TRUE	SPI1, SPI1, SMC1A, CTCF, CTCF, CTCF, CTCF, CTCF, CDK9,	1	+	124669	181	5.22e-10	229	0
EOMES	NM_001278182	4.93076	1.17396	chr3	27764206	27757439	TRUE	TRUE	SPI1, SPI1, SPI1, SPI1, SPI1, SPI1, SPI1, SPI1, SPI1, SPI1, SPI1, SPI1,	1	-	CMC1	NM_182523	7.28263	9.07686	chr3	28283123	28361263	TRUE	TRUE	SPI1, SPI1, SPI1, SPI1, SPI1, SPI1, SPI1, SPI1, SPI1, SPI1, SPI1, SPI1,	1	+	518917	54	4.83e-05	77	4.83e-11
EPB41L2	NM_001252660	2.88357	8.49259	chr6	131321907	131160487	TRUE	TRUE		1	-	EPB41L2	NM_001431	2.88357	8.49259	chr6	131384462	131160487	TRUE	TRUE		1	-	62555	479	2.34e-08	355	1.37e-06
EPHA3	NM_005233	0	0	chr3	89156673	89531284	TRUE	TRUE	SPI1, SPI1, SPI1, SPI1, SPI1, SPI1, SPI1, SPI1, SPI1,	1	+	C3orf38	NM_173824	5.45496	9.47537	chr3	88198892	88207115	TRUE	TRUE	SPI1, SPI1, SPI1, SPI1, SPI1, SPI1, SPI1, SPI1, SPI1,	1	+	957781	29	0.000290736	54	6.06e-05
EPHB6	NM_001280794	0.320981	0.483511	chr7	142552775	142568847	TRUE	TRUE	SPI1, SPI1, SPI1, SPI1, SPI1, SPI1, SPI1, CEBPB, CEBPB, CEBPB,	1	+	TAS2R40	NM_176882	0.053755	0	chr7	142919171	142920143	TRUE	TRUE	SPI1, SPI1, SPI1, SPI1, SPI1, SPI1, SPI1, CEBPB, CEBPB, CEBPB,	1	+	366396	106	4.83e-08	112	2.1e-12
EPS8L3	NM_024526	0.915123	0.909781	chr1	110306644	110292701	TRUE	TRUE	SPI1, SPI1, SPI1, SPI1, SPI1, SPI1, SPI1, SPI1, SPI1, SPI1, SPI1, SMC1A, SMC1A, SMC1A, RAD21, CTCF, CTCF, CTCF, CTCF, CTCF,	1	-	AHCYL1	NM_001242673	7.42998	1.55599	chr1	110527386	110566364	TRUE	TRUE	SPI1, SPI1, SPI1, SPI1, SPI1, SPI1, SPI1, SPI1, SPI1, SPI1, SPI1, SMC1A, SMC1A, SMC1A, RAD21, CTCF, CTCF, CTCF, CTCF, CTCF,	1	+	220742	103	4.67e-06	94	0
ERAP1	NM_016442	13.5295	16.5389	chr5	96143892	96096513	TRUE	TRUE	VDR, SPI1, ATF2,	1	-	LNPEP	NM_005575	8.8217	16.4366	chr5	96271345	96365115	TRUE	TRUE	VDR, SPI1, ATF2,	1	+	127453	123	4.79e-05	198	0
ERMAP	NM_018538	146.67	131.363	chr1	43291248	43310660	TRUE	TRUE	SPI1, SPI1, SPI1, SPI1, SPI1, SPI1, SPI1, CTCF, CTCF, CTCF, CTCF, CTCF,	1	+	CDC20	NM_001255	14.6182	0	chr1	43824625	43828873	TRUE	TRUE	SPI1, SPI1, SPI1, SPI1, SPI1, SPI1, SPI1, CTCF, CTCF, CTCF, CTCF, CTCF,	1	+	533377	84	2.53e-09	79	4.88e-13
ERMAP	NM_018538	146.67	131.363	chr1	43291248	43310660	TRUE	TRUE	PAF1, PAF1, LEO1, CDC73,	1	+	KDM4A-AS1	NR_033827	5.63234	3.42382	chr1	44173012	44165408	TRUE	TRUE	PAF1, PAF1, LEO1, CDC73,	1	-	881764	29	6.99e-05	89	0
ERMP1	NM_024896	18.7076	23.1041	chr9	5833081	5784571	TRUE	TRUE		1	-	RANBP6	NM_012416	1.69915	2.19475	chr9	6015640	6011018	TRUE	TRUE		1	-	182559	123	2.82e-13	111	5.19e-13
ESRRG	NM_001134285	0	0	chr1	217311097	216676587	TRUE	TRUE	SPI1, SPI1, JMJD1C, CTCF, CTCF,	1	-	GPATCH2	NM_018040	16.1857	13.7183	chr1	217804444	217600334	TRUE	TRUE	SPI1, SPI1, JMJD1C, CTCF, CTCF,	1	-	493347	112	0	71	3.17e-09
EVX1	NM_001304519	0	0	chr7	27282163	27287438	TRUE	TRUE	SPI1, SPI1, SPI1,	1	+	TAX1BP1	NM_006024	3.10683	6.80168	chr7	27778991	27869386	TRUE	TRUE	SPI1, SPI1, SPI1,	1	+	496828	41	7.65e-05	58	2.14e-06
EVX2	NM_001080458	0	0	chr2	176948690	176944834	TRUE	TRUE	SPI1, SPI1, SPI1, SPI1, SPI1, SPI1, SPI1,	1	-	ATP5G3	NM_001190329	6.91105	4.00762	chr2	176046490	176040985	TRUE	TRUE	SPI1, SPI1, SPI1, SPI1, SPI1, SPI1, SPI1,	1	-	902200	26	0.000283129	29	0.000937611
EXO5	NM_022774	17.0423	30.879	chr1	40974432	40982214	TRUE	TRUE	SPI1, SPI1, SPI1, SPI1, SPI1, SPI1, SPI1, SPI1, SPI1, SPI1, SPI1, SPI1, SPI1, SPI1, PAF1, PAF1, CTCF, CDK9, CDK9,	1	+	ZNF684	NM_152373	6.2957	5.10016	chr1	40997232	41013841	TRUE	TRUE	SPI1, SPI1, SPI1, SPI1, SPI1, SPI1, SPI1, SPI1, SPI1, SPI1, SPI1, SPI1, SPI1, SPI1, PAF1, PAF1, CTCF, CDK9, CDK9,	1	+	22800	1491	7.72e-11	3011	0
EXO5	NM_022774	17.0423	30.879	chr1	40974432	40982214	TRUE	TRUE	SPI1, SPI1, SPI1, SPI1, SPI1, SPI1, SPI1, PAF1, PAF1, LEO1, CTCF, CTCF, CTCF, CTCF, CDK9, CDK9, CDC73, ATF2,	1	+	ZFP69B	NM_023070	6.02579	7.79925	chr1	40916336	40929390	TRUE	TRUE	SPI1, SPI1, SPI1, SPI1, SPI1, SPI1, SPI1, PAF1, PAF1, LEO1, CTCF, CTCF, CTCF, CTCF, CDK9, CDK9, CDC73, ATF2,	1	+	58096	1251	0	1446	0
EXO5	NM_022774	17.0423	30.879	chr1	40974432	40982214	TRUE	FALSE	SPI1, SPI1, SPI1, SPI1, SPI1, CTCF,	1	+	SMAP2	NM_001198979	971.916	61.7866	chr1	40859016	40888998	TRUE	FALSE	SPI1, SPI1, SPI1, SPI1, SPI1, CTCF,	1	+	115416	123	1.55e-11	326	0
EXO5	NM_022774	17.0423	30.879	chr1	40974432	40982214	TRUE	TRUE	VDR, SPI1, SPI1, SPI1, SPI1, SPI1, SPI1, SPI1, SPI1, SPI1, SPI1, SPI1, SPI1, SPI1, SPI1, SMC1A, SMC1A, MAF, JMJD1C, CTCF, CTCF, CTCF, CDK9, CDK9, ATF2,	1	+	SMAP2	NM_022733	971.916	61.7866	chr1	40839377	40888998	TRUE	TRUE	VDR, SPI1, SPI1, SPI1, SPI1, SPI1, SPI1, SPI1, SPI1, SPI1, SPI1, SPI1, SPI1, SPI1, SPI1, SMC1A, SMC1A, MAF, JMJD1C, CTCF, CTCF, CTCF, CDK9, CDK9, ATF2,	1	+	135055	882	0	1105	0
EXO5	NM_022774	17.0423	30.879	chr1	40974432	40982214	TRUE	TRUE	VDR, VDR, VDR, SPI1, SPI1, SPI1, SPI1, SPI1, SPI1, SPI1, SPI1, SPI1, SPI1, SPI1, SPI1, SPI1, SPI1, PAF1, PAF1, MAF1, CTCF, CTCF, CTCF, CTCF, CDK9, CDK9, CDC73,	1	+	NFYC	NM_001142590	336.853	319.872	chr1	41157241	41237275	TRUE	TRUE	VDR, VDR, VDR, SPI1, SPI1, SPI1, SPI1, SPI1, SPI1, SPI1, SPI1, SPI1, SPI1, SPI1, SPI1, SPI1, SPI1, PAF1, PAF1, MAF1, CTCF, CTCF, CTCF, CTCF, CDK9, CDK9, CDC73,	1	+	182809	62	0.00068191	321	0
EXO5	NM_022774	17.0423	30.879	chr1	40974432	40982214	TRUE	TRUE	VDR, VDR, VDR, SPI1, SPI1, SPI1, SPI1, SPI1, SPI1, SPI1, SPI1, SPI1, SPI1, SPI1, SPI1, SPI1, SPI1, PAF1, PAF1, MAF1, CTCF, CTCF, CTCF, CTCF, CDK9, CDK9, CDC73,	1	+	NFYC-AS1	NR_024567	8.26827	14.1971	chr1	41157933	41154751	TRUE	TRUE	VDR, VDR, VDR, SPI1, SPI1, SPI1, SPI1, SPI1, SPI1, SPI1, SPI1, SPI1, SPI1, SPI1, SPI1, SPI1, SPI1, PAF1, PAF1, MAF1, CTCF, CTCF, CTCF, CTCF, CDK9, CDK9, CDC73,	1	-	183501	477	0	853	0
EXO5	NM_022774	17.0423	30.879	chr1	40974432	40982214	TRUE	TRUE	VDR, SPI1, SPI1, SPI1, SPI1, SPI1, SPI1, SPI1, SPI1, SPI1, SPI1, SPI1, SPI1, SPI1, JMJD1C, GABPA, GABPA, CTCF, CTCF, CDK9, CDK9, CDC73,	1	+	ZMPSTE24	NM_005857	41.0168	111.805	chr1	40723721	40759856	TRUE	TRUE	VDR, SPI1, SPI1, SPI1, SPI1, SPI1, SPI1, SPI1, SPI1, SPI1, SPI1, SPI1, SPI1, SPI1, JMJD1C, GABPA, GABPA, CTCF, CTCF, CDK9, CDK9, CDC73,	1	+	250711	189	8.59e-13	307	0
EXO5	NM_022774	17.0423	30.879	chr1	40974432	40982214	TRUE	TRUE	VDR, VDR, VDR, VDR, VDR, VDR, VDR, SPI1, SPI1, SPI1, SPI1, SPI1, SPI1, SPI1, SPI1, SPI1, SPI1, SPI1, SPI1, SPI1, PAF1, CTCF, CTCF, CTCF, CDK9, CDK9,	1	+	CAP1	NM_001105530	0	0	chr1	40506254	40538321	TRUE	TRUE	VDR, VDR, VDR, VDR, VDR, VDR, VDR, SPI1, SPI1, SPI1, SPI1, SPI1, SPI1, SPI1, SPI1, SPI1, SPI1, SPI1, SPI1, SPI1, PAF1, CTCF, CTCF, CTCF, CDK9, CDK9,	1	+	468178	71	1.04e-05	374	0
EXO5	NM_022774	17.0423	30.879	chr1	40974432	40982214	TRUE	TRUE	VDR, SPI1, SPI1, SPI1, SPI1, SPI1, SPI1, SPI1, JMJD1C, CTCF, CEBPB, CEBPB, CDK9, CDK9,	1	+	MFSD2A	NM_001136493	265.896	147.37	chr1	40420783	40435640	TRUE	TRUE	VDR, SPI1, SPI1, SPI1, SPI1, SPI1, SPI1, SPI1, JMJD1C, CTCF, CEBPB, CEBPB, CDK9, CDK9,	1	+	553649	65	0.000276357	277	0
EXO5	NM_022774	17.0423	30.879	chr1	40974432	40982214	TRUE	TRUE	SPI1, SPI1, SPI1, SPI1, SPI1, SPI1, PAF1, CTCF, CDK9, CDK9, ATF2,	1	+	TRIT1	NM_017646	7.65129	12.8287	chr1	40349177	40306705	TRUE	TRUE	SPI1, SPI1, SPI1, SPI1, SPI1, SPI1, PAF1, CTCF, CDK9, CDK9, ATF2,	1	-	625255	119	3.21e-07	195	0
EXOSC2	NR_104230	1.55657	3.32485	chr9	133569146	133580281	TRUE	TRUE	SPI1, SPI1, SPI1, SPI1, SMC1A, RAD21, CTCF, CTCF, CTCF, CTCF, CTCF,	1	+	QRFP	NM_198180	0	0	chr9	133769225	133768814	TRUE	TRUE	SPI1, SPI1, SPI1, SPI1, SMC1A, RAD21, CTCF, CTCF, CTCF, CTCF, CTCF,	1	-	200079	94	3.19e-05	143	9.21e-14
EXTL2	NR_048570	3.0291	3.23177	chr1	101360735	101337927	TRUE	TRUE	CTCF, CTCF, CTCF, CTCF,	1	-	CDC14A	NM_003672	1.44277	1.81215	chr1	100818022	100985833	TRUE	TRUE	CTCF, CTCF, CTCF, CTCF,	1	+	542713	78	8.29e-06	102	1.74e-09
EXTL2	NR_048570	3.0291	3.23177	chr1	101360735	101337927	TRUE	TRUE		1	-	HIAT1	NM_033055	#N/A	#N/A	chr1	100503788	100548929	TRUE	TRUE		1	+	856947	24	0.000278263	61	0
FANCE	NM_021922	5.29073	2.96354	chr6	35420137	35434881	TRUE	TRUE	SPI1, SPI1, SMC1A, SMC1A, SMC1A, RAD21, CTCF, CTCF, CTCF, CTCF, CTCF, CEBPB, CEBPB, CEBPB,	1	+	PPARD	NM_001171818	194.54	83.055	chr6	35310334	35395968	TRUE	TRUE	SPI1, SPI1, SMC1A, SMC1A, SMC1A, RAD21, CTCF, CTCF, CTCF, CTCF, CTCF, CEBPB, CEBPB, CEBPB,	1	+	109803	320	0	352	0
FANCE	NM_021922	5.29073	2.96354	chr6	35420137	35434881	TRUE	TRUE	VDR, SPI1, SPI1, JMJD1C,	1	+	ZNF76	NM_003427	18.6418	13.2214	chr6	35227490	35263764	TRUE	TRUE	VDR, SPI1, SPI1, JMJD1C,	1	+	192647	66	0.00026518	67	3.15e-05
FANCL	NM_001114636	2.91769	0	chr2	58468515	58386377	TRUE	TRUE	SPI1, SPI1, SPI1,	1	-	VRK2	NM_001288836	0	1.66676	chr2	58273776	58387055	TRUE	TRUE	SPI1, SPI1, SPI1,	1	+	194739	64	0.000428699	57	0.000498965
FBXO28	NM_015176	18.2906	24.0515	chr1	224301788	224349749	TRUE	TRUE	SPI1, SPI1, SPI1, SPI1, SPI1, SPI1, SPI1, SPI1, SPI1, SPI1, SPI1, SPI1, SPI1, SPI1, SPI1, SPI1,	1	+	AIDA	NM_022831	3.87753	8.23054	chr1	222885864	222841354	TRUE	TRUE	SPI1, SPI1, SPI1, SPI1, SPI1, SPI1, SPI1, SPI1, SPI1, SPI1, SPI1, SPI1, SPI1, SPI1, SPI1, SPI1,	1	-	1415924	48	3.02e-06	21	9.93e-06
FBXO43	NR_036491	0.995598	0.694639	chr8	101158099	101145587	TRUE	TRUE	SPI1, SPI1, CTCF, CTCF, CTCF, CTCF, CTCF,	1	-	ANKRD46	NM_001270378	0.766462	1.12294	chr8	101572014	101532999	TRUE	TRUE	SPI1, SPI1, CTCF, CTCF, CTCF, CTCF, CTCF,	1	-	413915	30	0.000158157	106	1.48e-05
FCGR2A	NM_001136219	14.7123	38.1112	chr1	161475204	161489360	TRUE	FALSE	SPI1, SPI1, SPI1, SPI1, SPI1,	1	+	FCRLB	NM_001002901	5.70143	2.47711	chr1	161691333	161697933	TRUE	FALSE	SPI1, SPI1, SPI1, SPI1, SPI1,	1	+	216129	126	8.82e-09	225	0
FCRL6	NM_001284217	5.36916	1.20663	chr1	159770300	159786047	TRUE	FALSE	SPI1, SPI1, SPI1, SPI1, SPI1, SPI1, SPI1, SPI1, SPI1, SPI1,	1	+	SLAMF9	NM_033438	0.041892	4.93333	chr1	159924044	159921281	TRUE	FALSE	SPI1, SPI1, SPI1, SPI1, SPI1, SPI1, SPI1, SPI1, SPI1, SPI1,	1	-	153744	103	0.000448769	71	0.000251519
FCRLA	NM_001184866	21.4859	1.89748	chr1	161676761	161684142	TRUE	FALSE	SPI1, SPI1, SPI1, SPI1, SPI1,	1	+	FCRLB	NM_001002901	5.70143	2.47711	chr1	161691333	161697933	TRUE	FALSE	SPI1, SPI1, SPI1, SPI1, SPI1,	1	+	14572	488	0	836	2.39e-05
FCRLB	NM_001002901	5.70143	2.47711	chr1	161691333	161697933	TRUE	TRUE	SPI1, SPI1, SPI1, SPI1, SPI1, SPI1, SPI1, SPI1, SPI1, SPI1,	1	+	FCGR2A	NM_001136219	14.7123	38.1112	chr1	161475204	161489360	TRUE	TRUE	SPI1, SPI1, SPI1, SPI1, SPI1, SPI1, SPI1, SPI1, SPI1, SPI1,	1	+	216129	126	8.82e-09	225	0
FGD4	NM_001304480	1.83253	1.13002	chr12	32687226	32798984	TRUE	TRUE	SPI1, CTCF, CTCF, CTCF, CTCF,	1	+	METTL20	NM_173802	#N/A	#N/A	chr12	31812120	31822016	TRUE	TRUE	SPI1, CTCF, CTCF, CTCF, CTCF,	1	+	875106	46	1.34e-08	36	1.42e-06
FGF1	NM_000800	0.308075	0	chr5	142066060	141971742	TRUE	TRUE	VDR, SPI1, SPI1, SPI1, SPI1, SPI1, SPI1, SPI1, SPI1, SPI1, SPI1, SPI1, SPI1, SPI1, SPI1, SPI1, SPI1, JMJD1C, CEBPB, CDK9,	1	-	NR3C1	NM_001018077	13.4625	8.19838	chr5	142815077	142657495	TRUE	TRUE	VDR, SPI1, SPI1, SPI1, SPI1, SPI1, SPI1, SPI1, SPI1, SPI1, SPI1, SPI1, SPI1, SPI1, SPI1, SPI1, SPI1, JMJD1C, CEBPB, CDK9,	1	-	749017	57	6.61e-05	54	2.64e-05
FGF14	NM_004115	0	0	chr13	102568995	102373204	TRUE	TRUE	ATF2,	1	-	FGF14-IT1	NR_036486	0	0	chr13	103046869	102944669	TRUE	TRUE	ATF2,	1	-	477874	59	0.000342294	87	2.62e-06
FGF14	NM_004115	0	0	chr13	102568995	102373204	TRUE	TRUE	ATF2,	1	-	FGF14-AS2	NR_036487	0	0	chr13	103046927	103048055	TRUE	TRUE	ATF2,	1	+	477932	225	0	135	4.06e-14
FGGY	NM_001278224	0.323043	0.432733	chr1	59981300	60165066	TRUE	TRUE	SPI1, SPI1, SPI1, SPI1, SPI1, SPI1, SPI1, SPI1, ATF2,	1	+	FGGY	NR_103473	0.323043	0.432733	chr1	59762624	60165066	TRUE	TRUE	SPI1, SPI1, SPI1, SPI1, SPI1, SPI1, SPI1, SPI1, ATF2,	1	+	218676	93	3.95e-05	102	2.38e-07
FGGY	NR_103473	0.323043	0.432733	chr1	59762624	60165066	TRUE	TRUE	CTCF, CTCF, CTCF, CTCF, ATF2,	1	+	LINC01135	NR_034014	0.026479	0	chr1	59250822	59365384	TRUE	TRUE	CTCF, CTCF, CTCF, CTCF, ATF2,	1	+	511802	80	3.33e-10	116	0
FLJ41200	NR_033863	0	0	chr9	13431328	13406378	TRUE	TRUE		1	-	ZDHHC21	NM_178566	3.24173	3.76673	chr9	14693480	14611068	TRUE	TRUE		1	-	1262152	41	0	33	0
FMN1	NM_001103184	0.2309	0.0933642	chr15	33360233	33057744	TRUE	TRUE	SPI1,	1	-	FMN1	NM_001277313	0.2309	0.0933642	chr15	33486934	33057744	TRUE	TRUE	SPI1,	1	-	126701	226	2.89e-15	240	0
FMN1	NM_001277313	0.2309	0.0933642	chr15	33486934	33057744	TRUE	TRUE	SPI1, SPI1, SPI1,	1	-	FMN1	NM_001103184	0.2309	0.0933642	chr15	33360233	33057744	TRUE	TRUE	SPI1, SPI1, SPI1,	1	-	126701	226	2.89e-15	240	0
FNDC3A	NM_001278438	35.9979	21.0137	chr13	49550047	49783915	TRUE	TRUE	SPI1,	1	+	FNDC3A	NM_014923	35.9979	21.0137	chr13	49684438	49783915	TRUE	TRUE	SPI1,	1	+	134391	119	8.87e-05	96	3.48e-06
FOXD2-AS1	NR_026878	9.15227	0	chr1	47900313	47897806	TRUE	TRUE	SPI1, SPI1, SPI1, SPI1, SPI1, SPI1, SPI1, SPI1, SPI1, SPI1, SPI1,	1	-	STIL	NM_001282936	6.06373	12.631	chr1	47779819	47715810	TRUE	TRUE	SPI1, SPI1, SPI1, SPI1, SPI1, SPI1, SPI1, SPI1, SPI1, SPI1, SPI1,	1	-	120494	105	0.000645781	103	5.32e-07
FOXJ3	NM_001198851	55.5049	45.8281	chr1	42801548	42642209	TRUE	TRUE	SPI1, SPI1, SPI1, SPI1, SPI1, SPI1, SPI1, SPI1, SPI1, SPI1, CTCF, CTCF, ATF2,	1	-	ZMYND12	NM_032257	4.17222	1.84919	chr1	42921938	42896000	TRUE	TRUE	SPI1, SPI1, SPI1, SPI1, SPI1, SPI1, SPI1, SPI1, SPI1, SPI1, CTCF, CTCF, ATF2,	1	-	120390	132	1.1e-05	110	7.04e-08
FOXJ3	NM_001198851	55.5049	45.8281	chr1	42801548	42642209	TRUE	TRUE	VDR, SPI1, SPI1, SPI1, SPI1, SPI1, SPI1, CTCF, CTCF, CTCF, CTCF, CDK9, CDK9,	1	-	PPIH	NM_006347	14.1838	26.2551	chr1	43124047	43142429	TRUE	TRUE	VDR, SPI1, SPI1, SPI1, SPI1, SPI1, SPI1, CTCF, CTCF, CTCF, CTCF, CDK9, CDK9,	1	+	322499	118	3.31e-05	170	1.57e-07
FOXN3	NM_001085471	7.85423	10.366	chr14	90085494	89622515	TRUE	TRUE	SPI1, SPI1, SPI1, SPI1, SPI1, SPI1, SPI1, SPI1, SPI1, SPI1, SPI1, CTCF, CTCF,	1	-	FOXN3	NM_005197	7.85423	10.366	chr14	89883454	89622515	TRUE	TRUE	SPI1, SPI1, SPI1, SPI1, SPI1, SPI1, SPI1, SPI1, SPI1, SPI1, SPI1, CTCF, CTCF,	1	-	202040	82	0.000355429	102	2.38e-07
FOXO6	NM_001291281	0.87324	0	chr1	41827602	41849263	TRUE	TRUE	VDR, SPI1, SPI1, SPI1, SPI1, SPI1, SPI1, SPI1, SPI1, SPI1, SPI1, SPI1, SPI1, SPI1, SPI1, SMC1A, SMC1A, MAF, JMJD1C, CTCF, CTCF, CTCF, CDK9, CDK9, ATF2,	1	+	SMAP2	NM_022733	971.916	61.7866	chr1	40839377	40888998	TRUE	TRUE	VDR, SPI1, SPI1, SPI1, SPI1, SPI1, SPI1, SPI1, SPI1, SPI1, SPI1, SPI1, SPI1, SPI1, SPI1, SMC1A, SMC1A, MAF, JMJD1C, CTCF, CTCF, CTCF, CDK9, CDK9, ATF2,	1	+	988225	28	0.000208971	49	0.000179429
FRMD3	NM_001244960	0.607425	0.491878	chr9	86082657	85859538	TRUE	TRUE	SMC1A, RAD21, CTCF, CTCF, CTCF, CTCF, CTCF,	1	-	FRMD3	NM_174938	0.607425	0.491878	chr9	86153348	85859538	TRUE	TRUE	SMC1A, RAD21, CTCF, CTCF, CTCF, CTCF, CTCF,	1	-	70691	628	5.08e-14	253	0.000982286
FRMD3	NM_001244961	0.607425	0.491878	chr9	85946876	85859538	TRUE	TRUE	SMC1A, RAD21, CTCF, CTCF, CTCF, CTCF, CTCF,	1	-	FRMD3	NM_174938	0.607425	0.491878	chr9	86153348	85859538	TRUE	TRUE	SMC1A, RAD21, CTCF, CTCF, CTCF, CTCF, CTCF,	1	-	206472	811	0	75	0.000228459
FTO	NM_001080432	9.71964	16.1755	chr16	53737874	54148379	TRUE	TRUE		1	+	CRNDE	NR_110453	0.434971	0.673351	chr16	54963101	54952776	TRUE	TRUE		1	-	1225227	19	0.000153643	19	1.38e-06
FYN	NM_153048	38.0971	4.51228	chr6	112080334	111981534	TRUE	TRUE	SPI1, SPI1, CTCF, CTCF, CTCF, CTCF,	1	-	FYN	NM_002037	38.0971	4.51228	chr6	112194655	111981534	TRUE	TRUE	SPI1, SPI1, CTCF, CTCF, CTCF, CTCF,	1	-	114321	344	0	315	0
FYN	NM_153047	38.0971	4.51228	chr6	112041265	111981534	TRUE	TRUE	SPI1, SPI1, CTCF, CTCF, CTCF, CTCF,	1	-	FYN	NM_002037	38.0971	4.51228	chr6	112194655	111981534	TRUE	TRUE	SPI1, SPI1, CTCF, CTCF, CTCF, CTCF,	1	-	153390	156	2.95e-08	93	8.09e-07
GAB2	NM_012296	27.1647	28.4096	chr11	78052926	77926335	TRUE	TRUE	SPI1, SPI1, SPI1, SPI1, SPI1, SPI1, SPI1, SPI1, SPI1, SPI1, SPI1, SMC1A, CTCF, CTCF, CTCF,	1	-	GAB2	NM_080491	27.1647	28.4096	chr11	78128868	77926335	TRUE	TRUE	SPI1, SPI1, SPI1, SPI1, SPI1, SPI1, SPI1, SPI1, SPI1, SPI1, SPI1, SMC1A, CTCF, CTCF, CTCF,	1	-	75942	363	4.34e-05	255	0.00088366
GALNT2	NM_001291866	27.7933	12.5514	chr1	230193535	230417876	TRUE	TRUE		1	+	GALNT2	NM_004481	27.7933	12.5514	chr1	230202941	230417876	TRUE	TRUE		1	+	9406	196	1.69e-05	711	0.000394159
GATM	NM_001482	1.72141	2.29486	chr15	45670980	45653321	TRUE	TRUE	MAF, MAF, CEBPB, CEBPB, CEBPB, CEBPB, CEBPB, CEBPB,	1	-	SHF	NM_138356	0.44621	0.668652	chr15	45493373	45459411	TRUE	TRUE	MAF, MAF, CEBPB, CEBPB, CEBPB, CEBPB, CEBPB, CEBPB,	1	-	177607	83	4.4e-05	135	4.43e-09
GCG	NM_002054	0	0	chr2	163008914	162999378	TRUE	TRUE	SPI1, SPI1, SPI1, SPI1, SPI1, SPI1, SPI1, SPI1, SPI1, SPI1, SPI1, SPI1, SPI1, SPI1, SPI1, SPI1,	1	-	IFIH1	NM_022168	4.91238	2.85905	chr2	163175218	163123588	TRUE	TRUE	SPI1, SPI1, SPI1, SPI1, SPI1, SPI1, SPI1, SPI1, SPI1, SPI1, SPI1, SPI1, SPI1, SPI1, SPI1, SPI1,	1	-	166304	75	0.000265173	81	0.000825287
GEM	NM_005261	103.096	83.0209	chr8	95274547	95261484	TRUE	TRUE	VDR, SPI1, SPI1, SPI1,	1	-	TRIQK	NM_001171796	0.990652	1.34791	chr8	93978372	93895757	TRUE	TRUE	VDR, SPI1, SPI1, SPI1,	1	-	1296175	18	0.000365017	18	4.02e-06
GGH	NM_003878	0.068333	0.913303	chr8	63951610	63927638	TRUE	TRUE		1	-	ASPH	NM_032466	7.27724	8.45682	chr8	62627199	62536268	TRUE	TRUE		1	-	1324411	45	0	87	0
GIMAP5	NM_018384	13.0308	10.9052	chr7	150434435	150440737	TRUE	TRUE	SPI1, SPI1, SPI1, SPI1, SPI1, SPI1, SPI1, SPI1, SPI1, SPI1, SPI1, SPI1, SPI1, SPI1, SPI1, SPI1, SPI1,	1	+	GIMAP8	NM_175571	25.7663	12.8256	chr7	150147717	150176483	TRUE	TRUE	SPI1, SPI1, SPI1, SPI1, SPI1, SPI1, SPI1, SPI1, SPI1, SPI1, SPI1, SPI1, SPI1, SPI1, SPI1, SPI1, SPI1,	1	+	286718	142	3.14e-08	96	2.9e-06
GJA10	NM_032602	0	0	chr6	90604187	90605819	TRUE	TRUE	SPI1, SPI1, SPI1, CEBPB, CEBPB,	1	+	MAP3K7	NM_145331	3.52997	5.45277	chr6	91297020	91223291	TRUE	TRUE	SPI1, SPI1, SPI1, CEBPB, CEBPB,	1	-	692833	38	7e-05	47	2.05e-05
GLB1L	NM_001286427	1.04167	0.053177	chr2	220108353	220101319	TRUE	TRUE		1	-	GLB1L	NM_001286423	1.04167	0.053177	chr2	220110151	220101319	TRUE	TRUE		1	-	1798	237	1.29e-07	700	0.000493094
GLIPR1	NM_006851	0	0	chr12	75874512	75895716	TRUE	TRUE	RAD21, CTCF, CTCF, CTCF, CTCF, CTCF,	1	+	PHLDA1	NM_007350	583.987	287.063	chr12	76425556	76419226	TRUE	TRUE	RAD21, CTCF, CTCF, CTCF, CTCF, CTCF,	1	-	551044	62	0.000562962	77	8.91e-06
GLIPR1L1	NM_001304964	0.142012	0	chr12	75728418	75764169	TRUE	TRUE	VDR, SPI1, SPI1, SPI1, SPI1, SPI1, SPI1, SPI1, SPI1, SPI1, SPI1, SPI1, SPI1, SPI1, SPI1, SPI1, SPI1, SPI1,	1	+	GLIPR1	NM_006851	0	0	chr12	75874512	75895716	TRUE	TRUE	VDR, SPI1, SPI1, SPI1, SPI1, SPI1, SPI1, SPI1, SPI1, SPI1, SPI1, SPI1, SPI1, SPI1, SPI1, SPI1, SPI1, SPI1,	1	+	146094	113	0.000100715	123	2.17e-11
GLIPR1L1	NM_001304964	0.142012	0	chr12	75728418	75764169	TRUE	TRUE	RAD21, CTCF, CTCF, CTCF, CTCF, CTCF,	1	+	PHLDA1	NM_007350	583.987	287.063	chr12	76425556	76419226	TRUE	TRUE	RAD21, CTCF, CTCF, CTCF, CTCF, CTCF,	1	-	697138	50	6.44e-08	41	0.000257725
GLIS3	NM_001042413	34.5592	59.9658	chr9	4300035	3824127	TRUE	TRUE	SPI1, SPI1, SPI1, SPI1, SPI1, SPI1, SPI1, SPI1, SPI1,	1	-	KIAA0020	NM_014878	#N/A	#N/A	chr9	2844130	2804154	TRUE	TRUE	SPI1, SPI1, SPI1, SPI1, SPI1, SPI1, SPI1, SPI1, SPI1,	1	-	1455905	36	3.65e-07	20	1.14e-06
GLO1	NM_006708	59.7755	97.3411	chr6	38670952	38643701	TRUE	TRUE	VDR, SPI1, SPI1, SPI1, SPI1, SPI1, SPI1, SPI1, SPI1, CDK9, CDK9,	1	-	CMTR1	NM_015050	9.01052	8.10955	chr6	37400906	37449284	TRUE	TRUE	VDR, SPI1, SPI1, SPI1, SPI1, SPI1, SPI1, SPI1, SPI1, CDK9, CDK9,	1	+	1270046	30	4.13e-10	23	2.22e-16
GLRX	NM_002064	4.14885	0.436731	chr5	95158577	95149552	TRUE	TRUE	SPI1, SPI1, CEBPB, CEBPB, CEBPB, CEBPB, CEBPB, CEBPB, CEBPB,	1	-	CAST	NM_001042440	0.650082	0	chr5	95997740	96110385	TRUE	TRUE	SPI1, SPI1, CEBPB, CEBPB, CEBPB, CEBPB, CEBPB, CEBPB, CEBPB,	1	+	839163	32	0.000848456	31	1.53e-05
GMPS	NM_003875	3.84479	6.4412	chr3	155588324	155655520	TRUE	TRUE	VDR, VDR, SPI1, SPI1, SPI1, SPI1, SPI1, SPI1, SPI1, SPI1, SPI1, SPI1, SPI1, SPI1, ATF2,	1	+	LINC00881	NR_034008	0	0	chr3	156807669	156818924	TRUE	TRUE	VDR, VDR, SPI1, SPI1, SPI1, SPI1, SPI1, SPI1, SPI1, SPI1, SPI1, SPI1, SPI1, SPI1, ATF2,	1	+	1219345	22	4.9e-05	19	1.5e-06
GNAL	NM_001142339	0	0	chr18	11751470	11885683	TRUE	TRUE	SPI1,	1	+	GNAL	NM_001261444	0	0	chr18	11857436	11885683	TRUE	TRUE	SPI1,	1	+	105966	117	1.67e-10	140	9.03e-05
GNG4	NM_001098722	0	0.168455	chr1	235814054	235710984	TRUE	TRUE	SPI1, SPI1, SPI1, SPI1, SPI1, SPI1, SPI1, SPI1, SPI1, CTCF, CTCF, CTCF, CTCF, CTCF, CDK9, CDK9, ATF2,	1	-	B3GALNT2	NM_152490	6.15641	11.9102	chr1	235667781	235610504	TRUE	TRUE	SPI1, SPI1, SPI1, SPI1, SPI1, SPI1, SPI1, SPI1, SPI1, CTCF, CTCF, CTCF, CTCF, CTCF, CDK9, CDK9, ATF2,	1	-	146273	136	1.84e-06	130	1.18e-12
GOLGB1	NM_001256487	4.60212	4.46101	chr3	121468614	121382045	TRUE	TRUE	VDR, CTCF, CTCF, CTCF, CTCF,	1	-	CCDC58	NM_001017928	1.99707	0.36066	chr3	122102074	122078435	TRUE	TRUE	VDR, CTCF, CTCF, CTCF, CTCF,	1	-	633460	85	0.000437896	40	0.000271446
GORAB	NM_001146039	6.22736	7.39927	chr1	170501262	170514929	TRUE	TRUE	SPI1, SPI1,	1	+	METTL13	NM_015935	5.03493	8.26521	chr1	171750760	171766856	TRUE	TRUE	SPI1, SPI1,	1	+	1249498	18	0.000363736	26	0
GPA33	NM_005814	0.037295	0.76754	chr1	167059868	167022072	TRUE	TRUE	VDR, SPI1, SPI1, SPI1, SPI1, SPI1, SPI1, CTCF, CTCF, CDK9,	1	-	TADA1	NM_053053	6.42287	12.0653	chr1	166845654	166825748	TRUE	TRUE	VDR, SPI1, SPI1, SPI1, SPI1, SPI1, SPI1, CTCF, CTCF, CDK9,	1	-	214214	109	9.44e-07	76	0.000184365
GPR142	NM_181790	0	0	chr17	72363644	72368739	TRUE	TRUE	SPI1, SPI1, SPI1, SPI1, SPI1, SPI1, SPI1, SPI1, SPI1, SPI1, SPI1, SPI1, SPI1, SPI1, SMC1A,	1	+	CD300C	NM_006678	51.8326	34.7589	chr17	72542310	72537204	TRUE	TRUE	SPI1, SPI1, SPI1, SPI1, SPI1, SPI1, SPI1, SPI1, SPI1, SPI1, SPI1, SPI1, SPI1, SPI1, SMC1A,	1	-	178666	107	6.08e-08	91	0.000142211
GPR52	NM_005684	8.97621	0	chr1	174417211	174418683	TRUE	TRUE	SPI1, SPI1, SPI1, SPI1, SPI1,	1	+	RABGAP1L	NM_014857	2.49445	3.36993	chr1	174128551	174927327	TRUE	TRUE	SPI1, SPI1, SPI1, SPI1, SPI1,	1	+	288660	116	8.87e-06	110	5.06e-08
GRAMD1B	NM_001286563	2.82353	4.22516	chr11	123396343	123498479	TRUE	TRUE	SPI1, CTCF,	1	+	ZNF202	NM_003455	15.7863	0.622526	chr11	123612391	123594634	TRUE	TRUE	SPI1, CTCF,	1	-	216048	84	0.000243731	80	7.59e-05
GRM4	NM_000841	0	0	chr6	34113914	33986419	TRUE	TRUE	RAD21, CTCF, CTCF, CTCF, CTCF,	1	-	UQCC2	NM_032340	14.4732	16.6729	chr6	33679528	33664537	TRUE	TRUE	RAD21, CTCF, CTCF, CTCF, CTCF,	1	-	434386	61	0.000336831	164	9.41e-09
GSTA3	NM_000847	0	0	chr6	52774496	52761438	TRUE	TRUE	SPI1, SPI1, SPI1, SPI1, CTCF, CTCF, CTCF, CTCF, CTCF, CEBPB, CEBPB, CEBPB, CEBPB, CEBPB,	1	-	GSTA4	NM_001512	0	0.277825	chr6	52860178	52842745	TRUE	TRUE	SPI1, SPI1, SPI1, SPI1, CTCF, CTCF, CTCF, CTCF, CTCF, CEBPB, CEBPB, CEBPB, CEBPB, CEBPB,	1	-	85682	121	0.000978916	272	0.000346476
GSTA4	NM_001512	0	0.277825	chr6	52860178	52842745	TRUE	TRUE	VDR,	1	-	TMEM14A	NM_014051	1.24884	0.129519	chr6	52535883	52551385	TRUE	TRUE	VDR,	1	+	324295	131	3.4e-06	122	0.000257396
GSTA4	NM_001512	0	0.277825	chr6	52860178	52842745	TRUE	TRUE	SPI1, SPI1, SPI1, SPI1, SPI1, SPI1, SPI1, SPI1, SPI1, SPI1,	1	-	MCM3	NM_002388	4.88095	6.44269	chr6	52149679	52128811	TRUE	TRUE	SPI1, SPI1, SPI1, SPI1, SPI1, SPI1, SPI1, SPI1, SPI1, SPI1,	1	-	710499	44	2.48e-05	90	0
HAX1	NM_006118	34.3827	58.894	chr1	154245038	154248355	TRUE	TRUE	SPI1, SPI1, SPI1, SPI1, SPI1, SPI1, SPI1, SPI1, SPI1, SPI1, SPI1, SPI1, CDK9, CDK9,	1	+	TPM3	NM_001043352	216.386	281.044	chr1	154155725	154127779	TRUE	TRUE	SPI1, SPI1, SPI1, SPI1, SPI1, SPI1, SPI1, SPI1, SPI1, SPI1, SPI1, SPI1, CDK9, CDK9,	1	-	89313	216	2.39e-10	368	4.99e-07
HEATR1	NM_018072	20.9594	10.6568	chr1	236767841	236712304	TRUE	TRUE	SPI1, SPI1,	1	-	MTR	NM_000254	1.84748	11.4137	chr1	236958580	237067281	TRUE	TRUE	SPI1, SPI1,	1	+	190739	85	1.22e-06	271	0
HEPACAM	NM_152722	0.059916	0	chr11	124806308	124789145	TRUE	TRUE	ATF2,	1	-	RPUSD4	NM_032795	9.8593	12.4824	chr11	126081587	126071988	TRUE	TRUE	ATF2,	1	-	1275279	21	2.36e-05	15	2.51e-07
HEYL	NM_014571	5.36685	2.32012	chr1	40105348	40089102	TRUE	TRUE	SPI1, SPI1, CDK9,	1	-	PPIE	NM_001195007	0	0	chr1	40204516	40229586	TRUE	TRUE	SPI1, SPI1, CDK9,	1	+	99168	178	3.27e-07	358	1.09e-06
HEYL	NM_014571	5.36685	2.32012	chr1	40105348	40089102	TRUE	TRUE	SPI1, SPI1, SPI1, SPI1, SPI1, SPI1, PAF1, CTCF, CDK9, CDK9, ATF2,	1	-	TRIT1	NM_017646	7.65129	12.8287	chr1	40349177	40306705	TRUE	TRUE	SPI1, SPI1, SPI1, SPI1, SPI1, SPI1, PAF1, CTCF, CDK9, CDK9, ATF2,	1	-	243829	93	0.000939081	66	2.45e-05
HEYL	NM_014571	5.36685	2.32012	chr1	40105348	40089102	TRUE	TRUE	VDR, VDR, VDR, VDR, VDR, VDR, VDR, SPI1, SPI1, SPI1, SPI1, SPI1, SPI1, SPI1, SPI1, SPI1, SPI1, SPI1, SPI1, SPI1, PAF1, CTCF, CTCF, CTCF, CDK9, CDK9,	1	-	CAP1	NM_001105530	0	0	chr1	40506254	40538321	TRUE	TRUE	VDR, VDR, VDR, VDR, VDR, VDR, VDR, SPI1, SPI1, SPI1, SPI1, SPI1, SPI1, SPI1, SPI1, SPI1, SPI1, SPI1, SPI1, SPI1, PAF1, CTCF, CTCF, CTCF, CDK9, CDK9,	1	+	400906	52	4.5e-12	95	0.000125097
HEYL	NM_014571	5.36685	2.32012	chr1	40105348	40089102	TRUE	TRUE	VDR, SPI1, SPI1, SPI1, SPI1, SPI1, SPI1, SPI1, SPI1, SPI1, SPI1, SPI1, SPI1, SPI1, SPI1, SMC1A, SMC1A, MAF, JMJD1C, CTCF, CTCF, CTCF, CDK9, CDK9, ATF2,	1	-	SMAP2	NM_022733	971.916	61.7866	chr1	40839377	40888998	TRUE	TRUE	VDR, SPI1, SPI1, SPI1, SPI1, SPI1, SPI1, SPI1, SPI1, SPI1, SPI1, SPI1, SPI1, SPI1, SPI1, SMC1A, SMC1A, MAF, JMJD1C, CTCF, CTCF, CTCF, CDK9, CDK9, ATF2,	1	+	734029	84	0	104	0
HEYL	NM_014571	5.36685	2.32012	chr1	40105348	40089102	TRUE	TRUE	SPI1, SPI1, SPI1, SPI1, SPI1, SPI1, SPI1, PAF1, PAF1, LEO1, CTCF, CTCF, CTCF, CTCF, CDK9, CDK9, CDC73, ATF2,	1	-	ZFP69B	NM_023070	6.02579	7.79925	chr1	40916336	40929390	TRUE	TRUE	SPI1, SPI1, SPI1, SPI1, SPI1, SPI1, SPI1, PAF1, PAF1, LEO1, CTCF, CTCF, CTCF, CTCF, CDK9, CDK9, CDC73, ATF2,	1	+	810988	62	2.61e-12	26	2.82e-05
HEYL	NM_014571	5.36685	2.32012	chr1	40105348	40089102	TRUE	TRUE	SPI1, SPI1, SPI1, SPI1, SPI1, SPI1, SPI1, SPI1, SPI1, SPI1, SPI1, SPI1, SPI1, SPI1, PAF1, PAF1, CTCF, CDK9, CDK9,	1	-	ZNF684	NM_152373	6.2957	5.10016	chr1	40997232	41013841	TRUE	TRUE	SPI1, SPI1, SPI1, SPI1, SPI1, SPI1, SPI1, SPI1, SPI1, SPI1, SPI1, SPI1, SPI1, SPI1, PAF1, PAF1, CTCF, CDK9, CDK9,	1	+	891884	27	0.000244484	65	0
HHAT	NM_018194	0.43084	0.745363	chr1	210501595	210849638	TRUE	TRUE	SPI1, SPI1, SPI1, SPI1, SPI1, SPI1, SPI1, CTCF, CTCF, CTCF, CTCF,	1	+	DIEXF	NM_014388	10.1533	13.2676	chr1	210001311	210030910	TRUE	TRUE	SPI1, SPI1, SPI1, SPI1, SPI1, SPI1, SPI1, CTCF, CTCF, CTCF, CTCF,	1	+	500284	47	0.000506955	42	0.000774953
HIAT1	NM_033055	#NAME?	#NAME?	chr1	100503788	100548929	TRUE	TRUE	SPI1, SPI1, SPI1,	1	+	EXTL2	NR_048570	3.0291	3.23177	chr1	101360735	101337927	TRUE	TRUE	SPI1, SPI1, SPI1,	1	-	856947	24	0.000278263	61	0
HIF1A-AS2	NR_045406	0	0	chr14	62215807	62213756	TRUE	TRUE	SPI1, SPI1, SPI1, SPI1, SPI1, SPI1, SPI1, SPI1, SPI1, SPI1, CEBPB, CEBPB, CEBPB, CEBPB, CEBPB, CEBPB, CEBPB, CEBPB,	1	-	FLJ22447	NR_039985	0.265321	0.865738	chr14	62037257	62121431	TRUE	TRUE	SPI1, SPI1, SPI1, SPI1, SPI1, SPI1, SPI1, SPI1, SPI1, SPI1, CEBPB, CEBPB, CEBPB, CEBPB, CEBPB, CEBPB, CEBPB, CEBPB,	1	+	178550	85	2.72e-05	94	8.04e-05
HINT3	NM_138571	0.928928	1.57419	chr6	126277860	126301389	TRUE	TRUE	SPI1, SPI1, SMC1A, SMC1A, MAF, MAF, CTCF, CEBPB, CEBPB, CEBPB, CEBPB, CEBPB, CEBPB, CEBPB, CEBPB, CEBPB, CEBPB, CEBPB, CEBPB,	1	+	NCOA7	NM_001199619	0	3.36252	chr6	126102306	126253176	TRUE	TRUE	SPI1, SPI1, SMC1A, SMC1A, MAF, MAF, CTCF, CEBPB, CEBPB, CEBPB, CEBPB, CEBPB, CEBPB, CEBPB, CEBPB, CEBPB, CEBPB, CEBPB, CEBPB,	1	+	175554	129	2.95e-11	194	0
HIVEP3	NM_024503	32.2544	18.1175	chr1	42384496	41972035	TRUE	TRUE	VDR, VDR, VDR, VDR, SPI1, SPI1, CTCF, CTCF, CTCF, CTCF, CTCF,	1	-	HIVEP3	NR_038261	32.2544	18.1175	chr1	42501596	41972035	TRUE	TRUE	VDR, VDR, VDR, VDR, SPI1, SPI1, CTCF, CTCF, CTCF, CTCF, CTCF,	1	-	117100	319	0	469	0
HIVEP3	NM_024503	32.2544	18.1175	chr1	42384496	41972035	TRUE	TRUE	VDR, SPI1, SPI1, SPI1, SPI1, SPI1, SPI1, CTCF, CTCF, CTCF, CTCF, CDK9, CDK9,	1	-	PPIH	NM_006347	14.1838	26.2551	chr1	43124047	43142429	TRUE	TRUE	VDR, SPI1, SPI1, SPI1, SPI1, SPI1, SPI1, CTCF, CTCF, CTCF, CTCF, CDK9, CDK9,	1	+	739551	98	0	48	3.13e-06
HIVEP3	NM_024503	32.2544	18.1175	chr1	42384496	41972035	TRUE	TRUE	SPI1, SPI1, SPI1, CDK9, CDK9, ATF2,	1	-	C1orf50	NM_024097	17.3787	16.1094	chr1	43232915	43241413	TRUE	TRUE	SPI1, SPI1, SPI1, CDK9, CDK9, ATF2,	1	+	848419	36	1e-08	39	1.37e-07
HIVEP3	NM_024503	32.2544	18.1175	chr1	42384496	41972035	TRUE	TRUE	SPI1, SPI1, SPI1, SPI1, SPI1, CTCF, CTCF, CTCF, CTCF, CTCF, ATF2,	1	-	CTPS1	NR_125440	8.38024	13.2235	chr1	41444970	41478237	TRUE	TRUE	SPI1, SPI1, SPI1, SPI1, SPI1, CTCF, CTCF, CTCF, CTCF, CTCF, ATF2,	1	+	939526	46	1.16e-07	42	2.21e-06
HIVEP3	NM_024503	32.2544	18.1175	chr1	42384496	41972035	TRUE	TRUE	VDR, VDR, VDR, SPI1, SPI1, SPI1, SPI1, SPI1, SPI1, SPI1, SPI1, SPI1, SPI1, SPI1, SPI1, SPI1, SPI1, PAF1, PAF1, MAF1, CTCF, CTCF, CTCF, CTCF, CDK9, CDK9, CDC73,	1	-	NFYC-AS1	NR_024567	8.26827	14.1971	chr1	41157933	41154751	TRUE	TRUE	VDR, VDR, VDR, SPI1, SPI1, SPI1, SPI1, SPI1, SPI1, SPI1, SPI1, SPI1, SPI1, SPI1, SPI1, SPI1, SPI1, PAF1, PAF1, MAF1, CTCF, CTCF, CTCF, CTCF, CDK9, CDK9, CDC73,	1	-	1226563	49	0	31	2.22e-16
HIVEP3	NM_024503	32.2544	18.1175	chr1	42384496	41972035	TRUE	TRUE	SPI1, SPI1, SPI1, SPI1, SPI1, SPI1, ATF2,	1	-	MIR6733	NR_106791	0	0	chr1	43637383	43637322	TRUE	TRUE	SPI1, SPI1, SPI1, SPI1, SPI1, SPI1, ATF2,	1	-	1252887	39	1.11e-16	15	3.04e-10
HIVEP3	NM_024503	32.2544	18.1175	chr1	42384496	41972035	TRUE	TRUE	SPI1, SPI1, SPI1, SPI1, SPI1, SPI1, SPI1, SPI1, SPI1, SPI1, SPI1, SPI1, SPI1, SPI1, PAF1, PAF1, CTCF, CDK9, CDK9,	1	-	ZNF684	NM_152373	6.2957	5.10016	chr1	40997232	41013841	TRUE	TRUE	SPI1, SPI1, SPI1, SPI1, SPI1, SPI1, SPI1, SPI1, SPI1, SPI1, SPI1, SPI1, SPI1, SPI1, PAF1, PAF1, CTCF, CDK9, CDK9,	1	+	1387264	52	3.43e-07	41	1.16e-12
HIVEP3	NM_024503	32.2544	18.1175	chr1	42384496	41972035	TRUE	TRUE	SPI1, SPI1, SPI1, SPI1, SPI1, SPI1, SPI1, PAF1, PAF1, LEO1, CTCF, CTCF, CTCF, CTCF, CDK9, CDK9, CDC73, ATF2,	1	-	ZFP69B	NM_023070	6.02579	7.79925	chr1	40916336	40929390	TRUE	TRUE	SPI1, SPI1, SPI1, SPI1, SPI1, SPI1, SPI1, PAF1, PAF1, LEO1, CTCF, CTCF, CTCF, CTCF, CDK9, CDK9, CDC73, ATF2,	1	+	1468160	52	8.08e-09	25	5.46e-07
HLX-AS1	NR_046901	0	0	chr1	221053482	221006104	TRUE	TRUE	SPI1, SPI1, SPI1, CTCF, CTCF, CTCF, CTCF,	1	-	DUSP10	NM_007207	289.866	242.744	chr1	221915518	221874761	TRUE	TRUE	SPI1, SPI1, SPI1, CTCF, CTCF, CTCF, CTCF,	1	-	862036	34	5.09e-05	74	0
HNRNPU	NM_004501	0	0	chr1	245027827	245013601	TRUE	TRUE	SPI1, SPI1, SPI1, PAF1, CTCF, CTCF, CTCF, CTCF, CTCF, CEBPB,	1	-	EFCAB2	NM_001143943	0.780803	0.844468	chr1	245133170	245288530	TRUE	TRUE	SPI1, SPI1, SPI1, PAF1, CTCF, CTCF, CTCF, CTCF, CTCF, CEBPB,	1	+	105343	177	0	192	2.57e-08
HOMEZ	NM_020834	14.1585	21.7277	chr14	23755309	23742843	TRUE	TRUE	SPI1, SPI1, SPI1, SPI1, SPI1, SPI1, SPI1, SPI1, SPI1, SPI1, SPI1, SPI1, SPI1, CTCF, CTCF, CTCF, CTCF,	1	-	NGDN	NM_015514	3.39338	3.78659	chr14	23938897	23947402	TRUE	TRUE	SPI1, SPI1, SPI1, SPI1, SPI1, SPI1, SPI1, SPI1, SPI1, SPI1, SPI1, SPI1, SPI1, CTCF, CTCF, CTCF, CTCF,	1	+	183588	62	0.00068191	65	5.69e-05
HOTAIRM1	NR_038366	1.21658	1.64828	chr7	27135712	27139877	TRUE	TRUE	SPI1, SPI1, SPI1, SPI1, SPI1,	1	+	SKAP2	NM_003930	38.933	47.8097	chr7	26904362	26706680	TRUE	TRUE	SPI1, SPI1, SPI1, SPI1, SPI1,	1	-	231350	157	3.21e-13	189	0
HOXA-AS3	NR_038832	0	0	chr7	27179982	27195547	TRUE	TRUE	SPI1, SPI1, SPI1, SPI1, SPI1,	1	+	SKAP2	NM_003930	38.933	47.8097	chr7	26904362	26706680	TRUE	TRUE	SPI1, SPI1, SPI1, SPI1, SPI1,	1	-	275620	190	6.78e-11	370	0
HOXA2	NM_006735	0	0.482319	chr7	27142394	27139972	TRUE	TRUE	SPI1, SPI1, SPI1, SPI1, SPI1,	1	-	SKAP2	NM_003930	38.933	47.8097	chr7	26904362	26706680	TRUE	TRUE	SPI1, SPI1, SPI1, SPI1, SPI1,	1	-	238032	221	0	454	0
HOXA3	NM_153631	0.36064	0.363631	chr7	27166639	27145808	TRUE	TRUE	SPI1, SPI1, SPI1, SPI1, SPI1,	1	-	SKAP2	NM_003930	38.933	47.8097	chr7	26904362	26706680	TRUE	TRUE	SPI1, SPI1, SPI1, SPI1, SPI1,	1	-	262277	128	2.17e-05	160	0
HOXA4	NM_002141	2.18071	2.31214	chr7	27170399	27168125	TRUE	TRUE	SPI1, SPI1, SPI1, SPI1, SPI1,	1	-	SKAP2	NM_003930	38.933	47.8097	chr7	26904362	26706680	TRUE	TRUE	SPI1, SPI1, SPI1, SPI1, SPI1,	1	-	266037	240	0	372	0
HOXC4	NM_014620	0	0	chr12	54410635	54449814	TRUE	TRUE	SPI1, SPI1, SPI1, SPI1, SPI1, SPI1, SPI1, SPI1, SPI1, SPI1,	1	+	SMUG1	NM_014311	5.77938	4.87614	chr12	54582778	54574141	TRUE	TRUE	SPI1, SPI1, SPI1, SPI1, SPI1, SPI1, SPI1, SPI1, SPI1, SPI1,	1	-	172143	79	0.000110729	212	0
HOXD13	NM_000523	0	0	chr2	176957531	176960666	TRUE	TRUE	SPI1, SPI1, SPI1, SPI1, SPI1, SPI1, SPI1,	1	+	ATP5G3	NM_001190329	6.91105	4.00762	chr2	176046490	176040985	TRUE	TRUE	SPI1, SPI1, SPI1, SPI1, SPI1, SPI1, SPI1,	1	-	911041	39	1.1e-08	32	0.000216281
HPCAL4	NM_016257	1.67632	2.35936	chr1	40157382	40144319	TRUE	TRUE	CTCF, CTCF, CTCF, CTCF, CTCF, CTCF, CTCF,	1	-	PABPC4	NM_001135653	149.382	81.7023	chr1	40042521	40026484	TRUE	TRUE	CTCF, CTCF, CTCF, CTCF, CTCF, CTCF, CTCF,	1	-	114861	203	0	241	8.94e-13
HPCAL4	NM_016257	1.67632	2.35936	chr1	40157382	40144319	TRUE	TRUE	SPI1, SPI1, SPI1, SPI1, SPI1, SPI1, PAF1, CTCF, CDK9, CDK9, ATF2,	1	-	TRIT1	NM_017646	7.65129	12.8287	chr1	40349177	40306705	TRUE	TRUE	SPI1, SPI1, SPI1, SPI1, SPI1, SPI1, PAF1, CTCF, CDK9, CDK9, ATF2,	1	-	191795	117	4.72e-12	107	3.93e-12
HPCAL4	NM_016257	1.67632	2.35936	chr1	40157382	40144319	TRUE	TRUE	VDR, SPI1, SPI1, SPI1, SPI1, SPI1, SPI1, SPI1, JMJD1C, CTCF, CEBPB, CEBPB, CDK9, CDK9,	1	-	MFSD2A	NM_001136493	265.896	147.37	chr1	40420783	40435640	TRUE	TRUE	VDR, SPI1, SPI1, SPI1, SPI1, SPI1, SPI1, SPI1, JMJD1C, CTCF, CEBPB, CEBPB, CDK9, CDK9,	1	+	263401	112	0.000244275	131	1.11e-16
HPCAL4	NM_016257	1.67632	2.35936	chr1	40157382	40144319	TRUE	TRUE	VDR, SPI1, SPI1, SPI1, SPI1, SPI1, SPI1, SPI1, SPI1, SPI1, SPI1, SPI1, SPI1, SPI1, SPI1, SMC1A, SMC1A, MAF, JMJD1C, CTCF, CTCF, CTCF, CDK9, CDK9, ATF2,	1	-	SMAP2	NM_022733	971.916	61.7866	chr1	40839377	40888998	TRUE	TRUE	VDR, SPI1, SPI1, SPI1, SPI1, SPI1, SPI1, SPI1, SPI1, SPI1, SPI1, SPI1, SPI1, SPI1, SPI1, SMC1A, SMC1A, MAF, JMJD1C, CTCF, CTCF, CTCF, CDK9, CDK9, ATF2,	1	+	681995	91	0	147	0
HPCAL4	NM_016257	1.67632	2.35936	chr1	40157382	40144319	TRUE	TRUE	SPI1, SPI1, SPI1, SPI1, SPI1, SPI1, SPI1, PAF1, PAF1, LEO1, CTCF, CTCF, CTCF, CTCF, CDK9, CDK9, CDC73, ATF2,	1	-	ZFP69B	NM_023070	6.02579	7.79925	chr1	40916336	40929390	TRUE	TRUE	SPI1, SPI1, SPI1, SPI1, SPI1, SPI1, SPI1, PAF1, PAF1, LEO1, CTCF, CTCF, CTCF, CTCF, CDK9, CDK9, CDC73, ATF2,	1	+	758954	74	9.82e-08	50	0.000115344
HPCAL4	NM_016257	1.67632	2.35936	chr1	40157382	40144319	TRUE	TRUE	SPI1, SPI1, SPI1, SPI1, SPI1, SPI1, SPI1, SPI1, SPI1, SPI1, SPI1, SPI1, SPI1, SPI1, PAF1, PAF1, CTCF, CDK9, CDK9,	1	-	ZNF684	NM_152373	6.2957	5.10016	chr1	40997232	41013841	TRUE	TRUE	SPI1, SPI1, SPI1, SPI1, SPI1, SPI1, SPI1, SPI1, SPI1, SPI1, SPI1, SPI1, SPI1, SPI1, PAF1, PAF1, CTCF, CDK9, CDK9,	1	+	839850	107	0	92	0
HPCAL4	NM_016257	1.67632	2.35936	chr1	40157382	40144319	TRUE	TRUE	VDR, VDR, VDR, SPI1, SPI1, SPI1, SPI1, SPI1, SPI1, SPI1, SPI1, SPI1, SPI1, SPI1, SPI1, SPI1, SPI1, PAF1, PAF1, MAF1, CTCF, CTCF, CTCF, CTCF, CDK9, CDK9, CDC73,	1	-	NFYC-AS1	NR_024567	8.26827	14.1971	chr1	41157933	41154751	TRUE	TRUE	VDR, VDR, VDR, SPI1, SPI1, SPI1, SPI1, SPI1, SPI1, SPI1, SPI1, SPI1, SPI1, SPI1, SPI1, SPI1, SPI1, PAF1, PAF1, MAF1, CTCF, CTCF, CTCF, CTCF, CDK9, CDK9, CDC73,	1	-	1000551	66	2.36e-05	73	1.27e-11
HPDL	NM_032756	0.497879	2.94243	chr1	45792544	45794346	TRUE	TRUE	SPI1, SPI1, SPI1, SPI1, SPI1, SPI1, CDK9, CDK9,	1	+	CCDC163P	NR_033298	4.02357	3.61824	chr1	45965751	45959597	TRUE	TRUE	SPI1, SPI1, SPI1, SPI1, SPI1, SPI1, CDK9, CDK9,	1	-	173207	87	1.66e-05	157	4.81e-12
HS6ST3	NM_153456	0	0	chr13	96743092	97491816	TRUE	FALSE	SPI1, SPI1, SPI1, SPI1, SPI1, SPI1, SPI1, SPI1, SPI1, SPI1, SPI1, CDK9, CDK9,	1	+	LINC00359	NR_051966	0	0	chr13	97636426	97593534	TRUE	FALSE	SPI1, SPI1, SPI1, SPI1, SPI1, SPI1, SPI1, SPI1, SPI1, SPI1, SPI1, CDK9, CDK9,	1	-	893334	42	1.83e-09	60	1.69e-14
HSD52	NR_027120	1.07154	0	chr1	59612479	59597607	TRUE	TRUE	CTCF, CTCF, CTCF, CTCF, ATF2,	1	-	LINC01135	NR_034014	0.026479	0	chr1	59250822	59365384	TRUE	TRUE	CTCF, CTCF, CTCF, CTCF, ATF2,	1	+	361657	103	1.22e-07	102	2.17e-10
HTR1E	NM_000865	0	0	chr6	87647023	87726397	TRUE	TRUE	SPI1, PAF1, CTCF,	1	+	SNHG5	NR_003038	0	0	chr6	86388451	86386724	TRUE	TRUE	SPI1, PAF1, CTCF,	1	-	1258572	25	3.03e-07	32	0
HYAL2	NM_033158	5.17574	6.1183	chr3	50360281	50355220	TRUE	TRUE	SPI1, SPI1, SPI1, SPI1, SPI1, SPI1, SPI1, PAF1,	1	-	TUSC2	NM_007275	14.0318	15.0669	chr3	50365669	50362339	TRUE	TRUE	SPI1, SPI1, SPI1, SPI1, SPI1, SPI1, SPI1, PAF1,	1	-	5388	461	0	689	0.000614612
HYI	NM_001190880	0	0	chr1	43919660	43916673	TRUE	TRUE	VDR, SPI1, SPI1, SPI1, SPI1, SPI1, SPI1, ATF2,	1	-	KDM4A	NM_014663	0	0	chr1	44115796	44171189	TRUE	TRUE	VDR, SPI1, SPI1, SPI1, SPI1, SPI1, SPI1, ATF2,	1	+	196136	133	1.78e-15	90	8.79e-09
IBTK	NM_015525	2.53109	3.88006	chr6	82957471	82879703	TRUE	TRUE	VDR, CTCF, CTCF, CTCF, CTCF, CTCF, ATF2,	1	-	UBE3D	NM_198920	0.940011	2.2017	chr6	83775560	83602116	TRUE	TRUE	VDR, CTCF, CTCF, CTCF, CTCF, CTCF, ATF2,	1	-	818089	60	1.48e-11	81	0
IBTK	NM_015525	2.53109	3.88006	chr6	82957471	82879703	TRUE	TRUE	SMC1A, RAD21, CTCF, CTCF, CTCF, CTCF, CTCF,	1	-	DOPEY1	NM_001199942	0	0	chr6	83777384	83878190	TRUE	TRUE	SMC1A, RAD21, CTCF, CTCF, CTCF, CTCF, CTCF,	1	+	819913	46	4.95e-07	28	5.3e-06
IBTK	NM_015525	2.53109	3.88006	chr6	82957471	82879703	TRUE	TRUE	SPI1, SPI1, SPI1, SPI1, SPI1, SPI1, SPI1, SPI1,	1	-	PGM3	NM_001199917	4.76977	1.62404	chr6	83903655	83874592	TRUE	TRUE	SPI1, SPI1, SPI1, SPI1, SPI1, SPI1, SPI1, SPI1,	1	-	946184	44	9.52e-09	73	2.22e-08
ICE1	NM_015325	14.5363	15.4433	chr5	5422785	5490347	TRUE	TRUE	ATF2,	1	+	PAPD7	NM_006999	12.0273	12.9196	chr5	6714717	6757161	TRUE	TRUE	ATF2,	1	+	1291932	19	0.000152302	17	1.53e-05
ICK	NM_016513	1.62662	1.72218	chr6	52926600	52866097	TRUE	TRUE	VDR,	1	-	TMEM14A	NM_014051	1.24884	0.129519	chr6	52535883	52551385	TRUE	TRUE	VDR,	1	+	390717	76	0.000293216	79	6.95e-06
IFI16	NM_005531	33.3465	39.6047	chr1	158979681	159024945	TRUE	TRUE	SPI1, SPI1, SPI1, SPI1, SPI1, SPI1, SPI1, SPI1, SPI1, SPI1, SPI1, SPI1, SPI1, SPI1, SPI1, SPI1,	1	+	MNDA	NM_002432	0.198767	1.46899	chr1	158801167	158819270	TRUE	TRUE	SPI1, SPI1, SPI1, SPI1, SPI1, SPI1, SPI1, SPI1, SPI1, SPI1, SPI1, SPI1, SPI1, SPI1, SPI1, SPI1,	1	+	178514	113	8.84e-09	129	2.36e-08
IGSF9	NM_001135050	0	0.801161	chr1	159915386	159896828	TRUE	FALSE	SPI1, SPI1, SPI1, SPI1, SPI1, SPI1, SPI1, SPI1, SPI1, SPI1,	1	-	SLAMF9	NM_033438	0.041892	4.93333	chr1	159924044	159921281	TRUE	FALSE	SPI1, SPI1, SPI1, SPI1, SPI1, SPI1, SPI1, SPI1, SPI1, SPI1,	1	-	8658	330	5.31e-14	731	0.000259873
IKBKB	NR_033818	10.4073	14.2062	chr8	42128819	42190171	TRUE	TRUE	SMC1A, RAD21, CTCF, CTCF, CTCF, CTCF, CTCF,	1	+	AP3M2	NM_001134296	1.87819	3.23689	chr8	42010463	42028701	TRUE	TRUE	SMC1A, RAD21, CTCF, CTCF, CTCF, CTCF, CTCF,	1	+	118356	71	0.000217127	123	0.000715453
IL10	NM_000572	2.93359	0.523532	chr1	206945839	206940947	TRUE	TRUE	SPI1, SPI1, SPI1, SPI1, SPI1, SPI1, SPI1, SPI1, SPI1, SPI1,	1	-	FCAMR	NM_001170631	4.99783	6.88444	chr1	207143970	207131311	TRUE	TRUE	SPI1, SPI1, SPI1, SPI1, SPI1, SPI1, SPI1, SPI1, SPI1, SPI1,	1	-	198131	64	0.000428699	57	0.000498965
IL19	NM_013371	0	0	chr1	207002221	207016326	TRUE	TRUE	SPI1, SPI1, SMC1A, SMC1A, CTCF, CTCF, CTCF, CTCF, CTCF,	1	+	DYRK3	NM_001004023	1.53965	3.45202	chr1	206808880	206822542	TRUE	TRUE	SPI1, SPI1, SMC1A, SMC1A, CTCF, CTCF, CTCF, CTCF, CTCF,	1	+	193341	63	0.000541773	78	8.67e-07
IL20	NM_018724	0	0	chr1	207039153	207042568	TRUE	TRUE	SPI1, SPI1, SPI1, SPI1, SPI1, SPI1, SPI1, SPI1, SPI1, SPI1, SPI1, SPI1,	1	+	MAPKAPK2	NM_004759	54.4695	26.9145	chr1	206858364	206907630	TRUE	TRUE	SPI1, SPI1, SPI1, SPI1, SPI1, SPI1, SPI1, SPI1, SPI1, SPI1, SPI1, SPI1,	1	+	180789	71	7.43e-05	57	0.000498965
IL26	NM_018402	0	0	chr12	68619571	68595128	TRUE	TRUE	SPI1, SPI1, SPI1, SPI1,	1	-	MDM1	NM_017440	0.219713	1.83432	chr12	68726161	68688345	TRUE	TRUE	SPI1, SPI1, SPI1, SPI1,	1	-	106590	111	1.6e-09	179	2.57e-07
IL26	NM_018402	0	0	chr12	68619571	68595128	TRUE	TRUE	SPI1, ATF2,	1	-	NUP107	NM_020401	1.0854	1.9189	chr12	69080730	69136473	TRUE	TRUE	SPI1, ATF2,	1	+	461159	62	0.00015257	134	6.43e-14
IL26	NM_018402	0	0	chr12	68619571	68595128	TRUE	TRUE	SPI1, SPI1, SPI1, SPI1, PAF1, ATF2,	1	-	SLC35E3	NM_018656	3.39164	3.44606	chr12	69139935	69159853	TRUE	TRUE	SPI1, SPI1, SPI1, SPI1, PAF1, ATF2,	1	+	520364	51	0.000625591	116	0
IL34	NM_001172771	0	0	chr16	70613797	70694585	TRUE	TRUE	SPI1, SPI1,	1	+	DDX19A	NM_018332	13.8223	15.292	chr16	70380823	70407281	TRUE	TRUE	SPI1, SPI1,	1	+	232974	82	0.000391141	41	0.00080562
IL7	NM_000880	1.55415	0.927385	chr8	79717758	79645006	TRUE	TRUE	SPI1, SPI1, SPI1, CTCF,	1	-	MRPS28	NM_014018	1.46828	3.27208	chr8	80942506	80831094	TRUE	TRUE	SPI1, SPI1, SPI1, CTCF,	1	-	1224748	19	0.000153643	30	1.55e-15
IL9	NM_000590	0	0	chr5	135231516	135227934	TRUE	TRUE	SPI1, SPI1, SPI1, SPI1, SPI1, SPI1, SPI1, SPI1, SPI1,	1	-	VTRNA2-1	NR_030583	0	0	chr5	135416286	135416186	TRUE	TRUE	SPI1, SPI1, SPI1, SPI1, SPI1, SPI1, SPI1, SPI1, SPI1,	1	-	184770	109	1.59e-10	133	0
INTS8	NM_017864	0	0	chr8	95835517	95892721	TRUE	TRUE	VDR, SPI1, SPI1, SPI1, SPI1, SPI1,	1	+	DPY19L4	NM_181787	0.560054	0.552013	chr8	95732102	95806076	TRUE	TRUE	VDR, SPI1, SPI1, SPI1, SPI1, SPI1,	1	+	103415	74	0.000108412	134	0.000193837
IPCEF1	NM_001130699	43.3749	95.6184	chr6	154651215	154475617	TRUE	TRUE	SPI1, SPI1, SPI1, SPI1, ATF2,	1	-	FBXO5	NM_001142522	2.56655	3.68169	chr6	153304740	153291657	TRUE	TRUE	SPI1, SPI1, SPI1, SPI1, ATF2,	1	-	1346475	58	3.54e-08	54	2.34e-14
IPO8	NM_001190995	2.97763	3.57723	chr12	30830178	30781914	TRUE	TRUE		1	-	ERGIC2	NM_016570	6.99796	4.95531	chr12	29534143	29493578	TRUE	TRUE		1	-	1296035	17	0.00083119	22	8.2e-09
IQCH	NM_001031715	0.189797	0	chr15	67547137	67794142	TRUE	TRUE	SPI1,	1	+	SMAD3	NM_005902	14.8211	3.24584	chr15	67358194	67487533	TRUE	TRUE	SPI1,	1	+	188943	87	6.35e-07	89	1.32e-08
IRF2BP2	NM_182972	2.34795	27.6998	chr1	234745271	234740014	TRUE	TRUE	CEBPB,	1	-	rs514230	_Cholest_gwas	#N/A	#N/A	chr1	234858597	234858597	TRUE	TRUE	CEBPB,	2	+	113326	154	0	232	7.12e-12
ISG20L2	NM_030980	53.3959	57.3391	chr1	156698231	156692412	TRUE	TRUE	SPI1, SPI1, SPI1, SPI1, SPI1, SPI1, SPI1, SPI1, SPI1, SPI1, SPI1, CDK9, CDK9, ATF2,	1	-	MRPL24	NM_145729	23.2912	20.6621	chr1	156710923	156707093	TRUE	TRUE	SPI1, SPI1, SPI1, SPI1, SPI1, SPI1, SPI1, SPI1, SPI1, SPI1, SPI1, CDK9, CDK9, ATF2,	1	-	12692	235	1.68e-07	707	0.000427781
ITGB7	NM_000889	56.4899	43.6189	chr12	53601091	53585101	TRUE	TRUE	VDR, SPI1, SMC1A, SMC1A, CTCF, CTCF, CTCF, CTCF, CTCF,	1	-	AAAS	NM_015665	10.9706	16.1814	chr12	53715412	53701239	TRUE	TRUE	VDR, SPI1, SMC1A, SMC1A, CTCF, CTCF, CTCF, CTCF, CTCF,	1	-	114321	94	4.79e-07	198	8.36e-09
ITLN2	NM_080878	0	0	chr1	160924589	160914815	TRUE	TRUE	SPI1, SPI1, SPI1, SPI1, SPI1, SPI1, SPI1, SPI1, SPI1, SPI1, SPI1, SPI1, SPI1,	1	-	SLAMF7	NM_021181	28.17	30.7441	chr1	160708846	160724608	TRUE	TRUE	SPI1, SPI1, SPI1, SPI1, SPI1, SPI1, SPI1, SPI1, SPI1, SPI1, SPI1, SPI1, SPI1,	1	+	215743	99	1.05e-05	168	0
JAK2	NM_004972	3.08574	4.68828	chr9	4985244	5128183	TRUE	TRUE	SPI1,	1	+	RCL1	NM_005772	9.32668	9.67044	chr9	4792833	4861077	TRUE	TRUE	SPI1,	1	+	192411	68	0.000161387	207	0
KANK1	NM_153186	132.067	25.9236	chr9	706805	746106	TRUE	TRUE	SPI1, PAF1, PAF1, LEO1, LEO1, CDC73, ATF2,	1	+	KANK1	NM_001256876	132.067	25.9236	chr9	470293	746106	TRUE	TRUE	SPI1, PAF1, PAF1, LEO1, LEO1, CDC73, ATF2,	1	+	236512	120	5.77e-08	70	1.3e-09
KATNBL1	NM_024713	1.90438	4.30539	chr15	34502297	34432874	TRUE	TRUE	SPI1, SPI1, SPI1, CDK9, CDK9,	1	-	EMC7	NM_020154	0.555094	5.84034	chr15	34394053	34376223	TRUE	TRUE	SPI1, SPI1, SPI1, CDK9, CDK9,	1	-	108244	143	2.22e-15	158	7.33e-06
KCNA10	NM_005549	0	0	chr1	111061797	111059838	TRUE	TRUE	SPI1,	1	-	PIFO	NM_181643	0.249226	0.928981	chr1	111889181	111895639	TRUE	TRUE	SPI1,	1	+	827384	32	0.000848456	35	7.73e-07
KCNAB1	NM_003471	0.919761	2.25306	chr3	155860750	156256927	TRUE	TRUE	VDR, VDR, SPI1, SPI1, SPI1, SPI1, SPI1, SPI1, SPI1, SPI1, SPI1, SPI1, SPI1, SPI1, ATF2,	1	+	LINC00881	NR_034008	0	0	chr3	156807669	156818924	TRUE	TRUE	VDR, VDR, SPI1, SPI1, SPI1, SPI1, SPI1, SPI1, SPI1, SPI1, SPI1, SPI1, SPI1, SPI1, ATF2,	1	+	946919	45	4.06e-09	48	0.000435545
KCNE1	NM_000219	10.0016	6.2373	chr21	35884573	35818985	TRUE	TRUE	SPI1, SPI1, SPI1, SPI1, SPI1, SPI1, SPI1, SPI1, SPI1, SPI1, SPI1, SPI1, SPI1, SPI1, SPI1, SPI1, SPI1,	1	-	RCAN1	NM_004414	39.6146	5.71275	chr21	35987441	35888739	TRUE	TRUE	SPI1, SPI1, SPI1, SPI1, SPI1, SPI1, SPI1, SPI1, SPI1, SPI1, SPI1, SPI1, SPI1, SPI1, SPI1, SPI1, SPI1,	1	-	102868	81	1.9e-05	140	9.03e-05
KCNE4	NM_080671	0	0	chr2	223916647	223920357	TRUE	TRUE	SPI1, SPI1, SPI1, SPI1, SPI1, SPI1, SPI1, CEBPB, CEBPB,	1	+	MRPL44	NM_022915	4.85197	6.0355	chr2	224822120	224832431	TRUE	TRUE	SPI1, SPI1, SPI1, SPI1, SPI1, SPI1, SPI1, CEBPB, CEBPB,	1	+	905473	41	1.56e-09	31	0.000358899
KCNH1	NM_172362	0	0	chr1	211307457	210851656	TRUE	TRUE	SPI1,	1	-	HHAT	NM_018194	0.43084	0.745363	chr1	210501595	210849638	TRUE	TRUE	SPI1,	1	+	805862	72	2.22e-16	50	0
KCNJ9	NM_004983	4.24525	4.84887	chr1	160051359	160059212	TRUE	FALSE	SPI1, SPI1, SPI1, SPI1, SPI1, SPI1, SPI1, SPI1, SPI1, SPI1,	1	+	SLAMF9	NM_033438	0.041892	4.93333	chr1	159924044	159921281	TRUE	FALSE	SPI1, SPI1, SPI1, SPI1, SPI1, SPI1, SPI1, SPI1, SPI1, SPI1,	1	-	127315	122	5.6e-05	133	3.33e-11
KCNMB3	NM_171829	1.11021	1.63942	chr3	178977679	178960553	TRUE	TRUE	SPI1, SPI1, SMC1A,	1	-	PIK3CA	NM_006218	0	0.192133	chr3	178866310	178952497	TRUE	TRUE	SPI1, SPI1, SMC1A,	1	+	111369	119	7.67e-11	185	9.07e-08
KCNQ4	NM_004700	3.43303	6.80021	chr1	41249683	41306124	TRUE	TRUE	VDR, VDR, VDR, VDR, VDR, VDR, VDR, SPI1, SPI1, SPI1, SPI1, SPI1, SPI1, SPI1, SPI1, RAD21, PAF1, LEO1, JMJD1C, CTCF, CTCF, CTCF, CTCF, CDK9, CDK9, CDC73,	1	+	CITED4	NM_133467	63.3333	0	chr1	41328018	41326727	TRUE	TRUE	VDR, VDR, VDR, VDR, VDR, VDR, VDR, SPI1, SPI1, SPI1, SPI1, SPI1, SPI1, SPI1, SPI1, RAD21, PAF1, LEO1, JMJD1C, CTCF, CTCF, CTCF, CTCF, CDK9, CDK9, CDC73,	1	-	78335	517	1.21e-09	733	0
KCNQ4	NM_004700	3.43303	6.80021	chr1	41249683	41306124	TRUE	TRUE	VDR, VDR, VDR, SPI1, SPI1, SPI1, SPI1, SPI1, SPI1, SPI1, SPI1, SPI1, SPI1, SPI1, SPI1, SPI1, SPI1, PAF1, PAF1, MAF1, CTCF, CTCF, CTCF, CTCF, CDK9, CDK9, CDC73,	1	+	NFYC-AS1	NR_024567	8.26827	14.1971	chr1	41157933	41154751	TRUE	TRUE	VDR, VDR, VDR, SPI1, SPI1, SPI1, SPI1, SPI1, SPI1, SPI1, SPI1, SPI1, SPI1, SPI1, SPI1, SPI1, SPI1, PAF1, PAF1, MAF1, CTCF, CTCF, CTCF, CTCF, CDK9, CDK9, CDC73,	1	-	91750	771	0	901	0
KCNQ4	NM_004700	3.43303	6.80021	chr1	41249683	41306124	TRUE	TRUE	VDR, VDR, VDR, SPI1, SPI1, SPI1, SPI1, SPI1, SPI1, SPI1, SPI1, SPI1, SPI1, SPI1, SPI1, SPI1, SPI1, PAF1, PAF1, MAF1, CTCF, CTCF, CTCF, CTCF, CDK9, CDK9, CDC73,	1	+	NFYC	NM_001142590	336.853	319.872	chr1	41157241	41237275	TRUE	TRUE	VDR, VDR, VDR, SPI1, SPI1, SPI1, SPI1, SPI1, SPI1, SPI1, SPI1, SPI1, SPI1, SPI1, SPI1, SPI1, SPI1, PAF1, PAF1, MAF1, CTCF, CTCF, CTCF, CTCF, CDK9, CDK9, CDC73,	1	+	92442	330	0	258	0.000752686
KCNQ4	NM_004700	3.43303	6.80021	chr1	41249683	41306124	TRUE	TRUE	SPI1, SPI1, SPI1, SPI1, SPI1, CTCF, CTCF, CTCF, CTCF, CTCF, ATF2,	1	+	CTPS1	NR_125440	8.38024	13.2235	chr1	41444970	41478237	TRUE	TRUE	SPI1, SPI1, SPI1, SPI1, SPI1, CTCF, CTCF, CTCF, CTCF, CTCF, ATF2,	1	+	195287	213	0	242	0
KCNQ4	NM_004700	3.43303	6.80021	chr1	41249683	41306124	TRUE	TRUE	SPI1, SPI1, SPI1, SPI1, SPI1, SPI1, SPI1, SPI1, SPI1, SPI1,	1	+	SLFNL1-AS1	NR_037868	0	0	chr1	41480261	41509562	TRUE	TRUE	SPI1, SPI1, SPI1, SPI1, SPI1, SPI1, SPI1, SPI1, SPI1, SPI1,	1	+	230578	123	2.46e-08	97	0
KCNQ4	NM_004700	3.43303	6.80021	chr1	41249683	41306124	TRUE	TRUE	SPI1, SPI1, SPI1, SPI1, SPI1, SPI1, SPI1, SPI1, SPI1, SPI1, SPI1, SPI1, SPI1, SPI1, PAF1, PAF1, CTCF, CDK9, CDK9,	1	+	ZNF684	NM_152373	6.2957	5.10016	chr1	40997232	41013841	TRUE	TRUE	SPI1, SPI1, SPI1, SPI1, SPI1, SPI1, SPI1, SPI1, SPI1, SPI1, SPI1, SPI1, SPI1, SPI1, PAF1, PAF1, CTCF, CDK9, CDK9,	1	+	252451	388	0	536	0
KCNQ4	NM_004700	3.43303	6.80021	chr1	41249683	41306124	TRUE	TRUE	SPI1, SPI1, SPI1, SPI1, SPI1, JMJD1C, CTCF, CDK9, CDK9, CDC73,	1	+	EXO5	NM_022774	17.0423	30.879	chr1	40974432	40982214	TRUE	TRUE	SPI1, SPI1, SPI1, SPI1, SPI1, JMJD1C, CTCF, CDK9, CDK9, CDC73,	1	+	275251	174	2.96e-09	269	0
KCNQ4	NM_004700	3.43303	6.80021	chr1	41249683	41306124	TRUE	TRUE	SPI1, SPI1, SPI1, SPI1, SPI1, SPI1, SPI1, PAF1, PAF1, LEO1, CTCF, CTCF, CTCF, CTCF, CDK9, CDK9, CDC73, ATF2,	1	+	ZFP69B	NM_023070	6.02579	7.79925	chr1	40916336	40929390	TRUE	TRUE	SPI1, SPI1, SPI1, SPI1, SPI1, SPI1, SPI1, PAF1, PAF1, LEO1, CTCF, CTCF, CTCF, CTCF, CDK9, CDK9, CDC73, ATF2,	1	+	333347	252	0	174	7.53e-08
KCNQ4	NM_004700	3.43303	6.80021	chr1	41249683	41306124	TRUE	FALSE	SPI1, SPI1, SPI1, SPI1, SPI1, CTCF,	1	+	SMAP2	NM_001198979	971.916	61.7866	chr1	40859016	40888998	TRUE	FALSE	SPI1, SPI1, SPI1, SPI1, SPI1, CTCF,	1	+	390667	86	3.38e-05	100	5.91e-09
KCNQ4	NM_004700	3.43303	6.80021	chr1	41249683	41306124	TRUE	TRUE	VDR, SPI1, SPI1, SPI1, SPI1, SPI1, SPI1, SPI1, SPI1, SPI1, SPI1, SPI1, SPI1, SPI1, SPI1, SMC1A, SMC1A, MAF, JMJD1C, CTCF, CTCF, CTCF, CDK9, CDK9, ATF2,	1	+	SMAP2	NM_022733	971.916	61.7866	chr1	40839377	40888998	TRUE	TRUE	VDR, SPI1, SPI1, SPI1, SPI1, SPI1, SPI1, SPI1, SPI1, SPI1, SPI1, SPI1, SPI1, SPI1, SPI1, SMC1A, SMC1A, MAF, JMJD1C, CTCF, CTCF, CTCF, CDK9, CDK9, ATF2,	1	+	410306	373	0	350	0
KCNQ4	NM_004700	3.43303	6.80021	chr1	41249683	41306124	TRUE	TRUE	VDR, SPI1, SPI1, SPI1, SPI1, SPI1, SPI1, SPI1, SPI1, SPI1, SPI1, SPI1, SPI1, SPI1, JMJD1C, GABPA, GABPA, CTCF, CTCF, CDK9, CDK9, CDC73,	1	+	ZMPSTE24	NM_005857	41.0168	111.805	chr1	40723721	40759856	TRUE	TRUE	VDR, SPI1, SPI1, SPI1, SPI1, SPI1, SPI1, SPI1, SPI1, SPI1, SPI1, SPI1, SPI1, SPI1, JMJD1C, GABPA, GABPA, CTCF, CTCF, CDK9, CDK9, CDC73,	1	+	525962	133	0	148	0
KCNQ4	NM_004700	3.43303	6.80021	chr1	41249683	41306124	TRUE	TRUE	VDR, RAD21, PAF1, JMJD1C, CTCF, CTCF, CTCF, CTCF, CDK9, CDK9, CDC73,	1	+	RLF	NM_012421	78.6205	95.4829	chr1	40627040	40706593	TRUE	TRUE	VDR, RAD21, PAF1, JMJD1C, CTCF, CTCF, CTCF, CTCF, CDK9, CDK9, CDC73,	1	+	622643	137	2.43e-09	186	0
KCNQ4	NM_004700	3.43303	6.80021	chr1	41249683	41306124	TRUE	TRUE	VDR, VDR, VDR, VDR, VDR, VDR, VDR, SPI1, SPI1, SPI1, SPI1, SPI1, SPI1, SPI1, SPI1, SPI1, SPI1, SPI1, SPI1, SPI1, PAF1, CTCF, CTCF, CTCF, CDK9, CDK9,	1	+	CAP1	NM_001105530	0	0	chr1	40506254	40538321	TRUE	TRUE	VDR, VDR, VDR, VDR, VDR, VDR, VDR, SPI1, SPI1, SPI1, SPI1, SPI1, SPI1, SPI1, SPI1, SPI1, SPI1, SPI1, SPI1, SPI1, PAF1, CTCF, CTCF, CTCF, CDK9, CDK9,	1	+	743429	63	8.18e-06	177	0
KCNQ4	NM_004700	3.43303	6.80021	chr1	41249683	41306124	TRUE	TRUE	VDR, SPI1, SPI1, SPI1, SPI1, SPI1, SPI1, SPI1, JMJD1C, CTCF, CEBPB, CEBPB, CDK9, CDK9,	1	+	MFSD2A	NM_001136493	265.896	147.37	chr1	40420783	40435640	TRUE	TRUE	VDR, SPI1, SPI1, SPI1, SPI1, SPI1, SPI1, SPI1, JMJD1C, CTCF, CEBPB, CEBPB, CDK9, CDK9,	1	+	828900	96	0	154	0
KCNQ4	NM_004700	3.43303	6.80021	chr1	41249683	41306124	TRUE	TRUE	SPI1, SPI1, SPI1, SPI1, SPI1, SPI1, PAF1, CTCF, CDK9, CDK9, ATF2,	1	+	TRIT1	NM_017646	7.65129	12.8287	chr1	40349177	40306705	TRUE	TRUE	SPI1, SPI1, SPI1, SPI1, SPI1, SPI1, PAF1, CTCF, CDK9, CDK9, ATF2,	1	-	900506	170	0	116	0
KCNQ4	NM_004700	3.43303	6.80021	chr1	41249683	41306124	TRUE	TRUE	CTCF, CTCF, CTCF, CTCF, CTCF, CTCF, CTCF,	1	+	PABPC4	NM_001135653	149.382	81.7023	chr1	40042521	40026484	TRUE	TRUE	CTCF, CTCF, CTCF, CTCF, CTCF, CTCF, CTCF,	1	-	1207162	35	1.07e-11	36	0
KDM4A	NM_014663	0	0	chr1	44115796	44171189	TRUE	TRUE	PAF1, LEO1,	1	+	HYI	NM_001190880	0	0	chr1	43919660	43916673	TRUE	TRUE	PAF1, LEO1,	1	-	196136	133	1.78e-15	90	8.79e-09
KDM4A-AS1	NR_033827	5.63234	3.42382	chr1	44173012	44165408	TRUE	TRUE	SPI1, ATF2,	1	-	CCDC23	NM_199342	#N/A	#N/A	chr1	43283059	43272722	TRUE	TRUE	SPI1, ATF2,	1	-	889953	42	1.83e-09	34	3.95e-05
KDM4A-AS1	NR_033827	5.63234	3.42382	chr1	44173012	44165408	TRUE	TRUE	SPI1, SPI1, SPI1, CDK9, CDK9, ATF2,	1	-	C1orf50	NM_024097	17.3787	16.1094	chr1	43232915	43241413	TRUE	TRUE	SPI1, SPI1, SPI1, CDK9, CDK9, ATF2,	1	+	940097	33	2.89e-05	61	4.42e-06
KIAA0101	NR_109934	1.34642	2.04619	chr15	64679886	64657210	TRUE	TRUE	SPI1, SPI1, SPI1, SPI1, SPI1, SPI1, SPI1, SPI1, SPI1, SPI1, SPI1, SPI1, SPI1, SPI1, SPI1, SPI1, CTCF, CTCF, CTCF, CTCF, CEBPB,	1	-	PPIB	NM_000942	48.7307	75.471	chr15	64455354	64448013	TRUE	TRUE	SPI1, SPI1, SPI1, SPI1, SPI1, SPI1, SPI1, SPI1, SPI1, SPI1, SPI1, SPI1, SPI1, SPI1, SPI1, SPI1, CTCF, CTCF, CTCF, CTCF, CEBPB,	1	-	224532	77	0.000956211	57	1.31e-06
KIAA1147	NM_001080392	2.49514	2.52662	chr7	141401953	141356527	TRUE	TRUE	SPI1, CTCF, CTCF, CTCF, CTCF,	1	-	MRPS33	NM_016071	8.07422	7.68993	chr7	140714781	140705960	TRUE	TRUE	SPI1, CTCF, CTCF, CTCF, CTCF,	1	-	687172	43	4.9e-06	59	4.14e-08
KIAA1598	NM_001258300	#NAME?	#NAME?	chr10	118886097	118642887	TRUE	TRUE	SPI1, SPI1, SPI1, SPI1, SPI1, SPI1, SPI1, SPI1, SPI1, SPI1, SPI1, SPI1,	1	-	KIAA1598	NM_001127211	#N/A	#N/A	chr10	118765088	118642887	TRUE	TRUE	SPI1, SPI1, SPI1, SPI1, SPI1, SPI1, SPI1, SPI1, SPI1, SPI1, SPI1, SPI1,	1	-	121009	150	4.2e-07	74	0.000508632
KIFAP3	NM_001204517	0.963821	2.70752	chr1	170038056	169890469	TRUE	TRUE	SPI1, SPI1, SPI1, SPI1, SPI1, SPI1, SPI1, SPI1, SPI1, SPI1, SPI1,	1	-	GORAB	NM_001146039	6.22736	7.39927	chr1	170501262	170514929	TRUE	TRUE	SPI1, SPI1, SPI1, SPI1, SPI1, SPI1, SPI1, SPI1, SPI1, SPI1, SPI1,	1	+	463206	82	2.26e-07	125	3.41e-12
KIFAP3	NM_001204517	0.963821	2.70752	chr1	170038056	169890469	TRUE	TRUE	SPI1, SPI1, SPI1, SMC1A, RAD21, CTCF, CTCF, CTCF, CTCF, CTCF,	1	-	FMO4	NM_002022	5.30509	0	chr1	171283321	171311223	TRUE	TRUE	SPI1, SPI1, SPI1, SMC1A, RAD21, CTCF, CTCF, CTCF, CTCF, CTCF,	1	+	1245265	29	1.71e-09	31	0
KLF14	NM_138693	0	0	chr7	130418860	130417381	TRUE	TRUE	SPI1, SPI1, ATF2,	1	-	KLHDC10	NM_014997	2.30281	3.13396	chr7	129710348	129775560	TRUE	TRUE	SPI1, SPI1, ATF2,	1	+	708512	49	1.97e-06	90	0
KLF14	NM_138693	0	0	chr7	130418860	130417381	TRUE	TRUE	SPI1, SPI1, SPI1, SPI1, SPI1, SPI1,	1	-	ZC3HC1	NM_001282190	2.46002	3.92679	chr7	129691291	129658125	TRUE	TRUE	SPI1, SPI1, SPI1, SPI1, SPI1, SPI1,	1	-	727569	50	5.52e-07	52	3.54e-07
KLHL20	NM_014458	2.54861	2.54133	chr1	173684079	173755840	TRUE	TRUE	SPI1, SMC1A, SMC1A, ATF2,	1	+	CACYBP	NM_014412	1.52958	10.8453	chr1	174968570	174981163	TRUE	TRUE	SPI1, SMC1A, SMC1A, ATF2,	1	+	1284491	19	0.000152302	21	4.38e-08
KLHL31	NM_001003760	0.502467	0.56509	chr6	53530506	53512698	TRUE	TRUE	CTCF, CTCF, CTCF, CTCF, CTCF, ATF2,	1	-	GCLC	NM_001498	1.76419	10.9656	chr6	53409927	53362139	TRUE	TRUE	CTCF, CTCF, CTCF, CTCF, CTCF, ATF2,	1	-	120579	115	0.000160693	173	0
KLHL5	NM_015990	3.29513	8.21772	chr4	39063851	39127853	TRUE	TRUE	SPI1, SPI1, SPI1, SPI1, SPI1, SPI1, SPI1, SPI1, SPI1, NR3C1,	1	+	KLHL5	NM_001007075	3.29513	8.21772	chr4	39046450	39127853	TRUE	TRUE	SPI1, SPI1, SPI1, SPI1, SPI1, SPI1, SPI1, SPI1, SPI1, NR3C1,	1	+	17401	288	7.63e-11	720	0.000327275
KMO	NM_003679	0	0	chr1	241695433	241758949	TRUE	TRUE	SPI1, SPI1, SPI1, SPI1, SPI1, SPI1, SPI1, SPI1, SPI1, SPI1, SPI1, SMC1A, SMC1A, CTCF, CTCF, CTCF, CTCF, CTCF,	1	+	MAP1LC3C	NM_001004343	2.27146	3.29611	chr1	242162385	242158791	TRUE	TRUE	SPI1, SPI1, SPI1, SPI1, SPI1, SPI1, SPI1, SPI1, SPI1, SPI1, SPI1, SMC1A, SMC1A, CTCF, CTCF, CTCF, CTCF, CTCF,	1	-	466952	73	5.41e-06	116	1.35e-10
KRR1	NM_007043	23.1028	18.8055	chr12	75905418	75891418	TRUE	TRUE	RAD21, CTCF, CTCF, CTCF, CTCF, CTCF,	1	-	PHLDA1	NM_007350	583.987	287.063	chr12	76425556	76419226	TRUE	TRUE	RAD21, CTCF, CTCF, CTCF, CTCF, CTCF,	1	-	520138	52	0.000472709	93	0
KRT13	NM_153490	0	0	chr17	39661865	39657232	TRUE	TRUE	SPI1, SPI1, SPI1, SPI1, SPI1,	1	-	TMEM99	NM_001195386	3.3782	1.06157	chr17	38975343	38992526	TRUE	TRUE	SPI1, SPI1, SPI1, SPI1, SPI1,	1	+	686522	65	5.36e-13	43	0.000115515
KRT19	NM_002276	0.022814	0	chr17	39684641	39679868	TRUE	TRUE	SPI1, SPI1, SPI1, SPI1, SPI1,	1	-	TMEM99	NM_001195386	3.3782	1.06157	chr17	38975343	38992526	TRUE	TRUE	SPI1, SPI1, SPI1, SPI1, SPI1,	1	+	709298	50	1.14e-06	60	1.07e-10
KRT42P	NR_033415	0	0	chr17	39796451	39782578	TRUE	TRUE	SPI1, SPI1, SPI1, SPI1, SPI1,	1	-	TMEM99	NM_001195386	3.3782	1.06157	chr17	38975343	38992526	TRUE	TRUE	SPI1, SPI1, SPI1, SPI1, SPI1,	1	+	821108	57	1.77e-10	98	0
LAMA3	NM_198129	0.826742	0.671004	chr18	21269406	21535029	TRUE	TRUE	SPI1, SPI1, SPI1, SPI1, SPI1, SPI1, SPI1, SMC1A, SMC1A, CTCF, CTCF, CTCF, CTCF, CTCF, CEBPB, CEBPB, CEBPB, CEBPB, CEBPB,	1	+	NPC1	NM_000271	13.769	6.89437	chr18	21166581	21111462	TRUE	TRUE	SPI1, SPI1, SPI1, SPI1, SPI1, SPI1, SPI1, SMC1A, SMC1A, CTCF, CTCF, CTCF, CTCF, CTCF, CEBPB, CEBPB, CEBPB, CEBPB, CEBPB,	1	-	102825	78	4.09e-05	153	1.52e-05
LAMC3	NM_006059	0	0.003434	chr9	133884503	133968446	TRUE	TRUE	SPI1, SPI1, SPI1, SPI1, SMC1A, RAD21, CTCF, CTCF, CTCF, CTCF, CTCF,	1	+	QRFP	NM_198180	0	0	chr9	133769225	133768814	TRUE	TRUE	SPI1, SPI1, SPI1, SPI1, SMC1A, RAD21, CTCF, CTCF, CTCF, CTCF, CTCF,	1	-	115278	79	3.18e-05	121	0.000895422
LARP7	NM_015454	1.97745	2.3641	chr4	113558119	113578748	TRUE	TRUE	SPI1, SPI1, SPI1,	1	+	AP1AR	NM_018569	0.447075	2.42821	chr4	113152894	113191211	TRUE	TRUE	SPI1, SPI1, SPI1,	1	+	405225	45	3.37e-09	100	4.89e-05
LARS2-AS1	NR_048543	0.093179	0.477071	chr3	45551037	45524186	TRUE	TRUE	SPI1, SPI1, SPI1, SPI1, SPI1, SPI1, SPI1, SPI1, SPI1, SPI1, SPI1, SMC1A, SMC1A, MAF, MAF, CEBPB, CEBPB, CEBPB, CEBPB, CEBPB, CEBPB, CEBPB, CEBPB, CEBPB, CEBPB,	1	-	SACM1L	NM_014016	0.233393	0.377843	chr3	45730753	45786900	TRUE	TRUE	SPI1, SPI1, SPI1, SPI1, SPI1, SPI1, SPI1, SPI1, SPI1, SPI1, SPI1, SMC1A, SMC1A, MAF, MAF, CEBPB, CEBPB, CEBPB, CEBPB, CEBPB, CEBPB, CEBPB, CEBPB, CEBPB, CEBPB,	1	+	179716	106	8.3e-08	103	1.29e-05
LECT2	NM_002302	0	0	chr5	135290723	135282599	TRUE	TRUE	SPI1, SPI1, SPI1, SPI1, SPI1, SPI1, SPI1, SPI1, SPI1,	1	-	VTRNA2-1	NR_030583	0	0	chr5	135416286	135416186	TRUE	TRUE	SPI1, SPI1, SPI1, SPI1, SPI1, SPI1, SPI1, SPI1, SPI1,	1	-	125563	148	6.17e-07	222	0
LHX9	NM_001014434	0	0	chr1	197881634	197899273	TRUE	TRUE	SPI1, SPI1, SPI1, SPI1, SPI1, SPI1, SPI1, ATF2,	1	+	ZBTB41	NM_194314	0.752383	1.86855	chr1	197169672	197122813	TRUE	TRUE	SPI1, SPI1, SPI1, SPI1, SPI1, SPI1, SPI1, ATF2,	1	-	711962	39	0.000232542	39	5.62e-05
LINC00184	NR_033927	0	0	chr1	234765056	234770526	TRUE	TRUE	CEBPB,	1	+	rs514230	_Cholest_gwas	#N/A	#N/A	chr1	234858597	234858597	TRUE	TRUE	CEBPB,	2	+	93541	298	0	431	2.1e-09
LINC00238	NR_024338	0	0.467287	chr14	66953088	66965271	TRUE	TRUE	SPI1, SPI1, SPI1, SPI1, SPI1, SPI1, SPI1, SPI1, SPI1, SPI1, SPI1, SPI1, SPI1, SPI1, CTCF, CTCF, CTCF, CTCF, CTCF, CEBPB, ATF2,	1	+	ATP6V1D	NM_015994	2.48805	3.77069	chr14	67826720	67804580	TRUE	TRUE	SPI1, SPI1, SPI1, SPI1, SPI1, SPI1, SPI1, SPI1, SPI1, SPI1, SPI1, SPI1, SPI1, SPI1, CTCF, CTCF, CTCF, CTCF, CTCF, CEBPB, ATF2,	1	-	873632	30	0.000437793	53	1.72e-13
LINC00242	NR_026781	0	0	chr6	170198921	170188885	TRUE	TRUE	SPI1, SPI1, SPI1, SPI1, SPI1, SPI1, SPI1, SPI1, JMJD1C,	1	-	FLJ38122	NR_104177	#N/A	#N/A	chr6	170581561	170588554	TRUE	TRUE	SPI1, SPI1, SPI1, SPI1, SPI1, SPI1, SPI1, SPI1, JMJD1C,	1	+	382640	73	0.000530751	120	1.33e-12
LINC00265	NR_026999	8.8534	5.11804	chr7	39773166	39834222	TRUE	TRUE		1	+	YAE1D1	NM_020192	0.833979	1.73917	chr7	39605974	39612480	TRUE	TRUE		1	+	167192	85	2.72e-05	119	3.19e-07
LINC00272	NR_034131	1.27761	1.76051	chr1	182376755	182383948	TRUE	TRUE	SPI1, SPI1, SPI1, SPI1, SPI1, SPI1, SPI1, SPI1,	1	+	RNASEL	NM_021133	1.25637	4.70927	chr1	182558394	182542768	TRUE	TRUE	SPI1, SPI1, SPI1, SPI1, SPI1, SPI1, SPI1, SPI1,	1	-	181639	96	2.73e-08	81	2.94e-07
LINC00284	NR_026955	0.553987	0	chr13	44596470	44604599	TRUE	TRUE		1	+	SMIM2-AS1	NR_104064	0	0	chr13	44716463	44728211	TRUE	TRUE		1	+	119993	82	1.46e-05	158	7.33e-06
LINC00582	NR_034037	0	0.447469	chr1	231747836	231727037	TRUE	TRUE	SPI1, SPI1, SPI1, SPI1, SPI1, SPI1, SPI1, SPI1, SPI1, SPI1, SPI1, SPI1, SPI1, SPI1, SPI1, SPI1, JMJD1C, CDK9, CDK9,	1	-	DISC1	NM_001012957	0	0	chr1	231762560	232177019	TRUE	TRUE	SPI1, SPI1, SPI1, SPI1, SPI1, SPI1, SPI1, SPI1, SPI1, SPI1, SPI1, SPI1, SPI1, SPI1, SPI1, SPI1, JMJD1C, CDK9, CDK9,	1	+	14724	175	0.000141349	798	5.89e-05
LINC00582	NR_034037	0	0.447469	chr1	231747836	231727037	TRUE	TRUE	SPI1,	1	-	NTPCR	NM_032324	5.8888	10.9803	chr1	233086369	233114219	TRUE	TRUE	SPI1,	1	+	1338533	31	5.82e-09	32	1.82e-07
LINC00608	NR_015390	0	0	chr2	219841005	219842644	TRUE	TRUE	SMC1A, RAD21, CTCF, CTCF, CTCF, CTCF, CTCF,	1	+	NHEJ1	NM_024782	1.5473	1.18549	chr2	220025587	219940045	TRUE	TRUE	SMC1A, RAD21, CTCF, CTCF, CTCF, CTCF, CTCF,	1	-	184582	76	1.88e-05	71	9.13e-06
LINC00673	NR_036488	0	0	chr17	70588943	70399462	TRUE	TRUE	CTCF, CTCF, CTCF, CTCF, ATF2,	1	-	CDC42EP4	NM_012121	17.7969	28.7389	chr17	71308143	71279762	TRUE	TRUE	CTCF, CTCF, CTCF, CTCF, ATF2,	1	-	719200	42	6.29e-05	56	2.09e-09
LINC00881	NR_034008	0	0	chr3	156807669	156818924	TRUE	TRUE	SPI1, SPI1,	1	+	SSR3	NM_007107	16.6601	25.4535	chr3	156272973	156257928	TRUE	TRUE	SPI1, SPI1,	1	-	534696	155	0	129	0
LINC00881	NR_034008	0	0	chr3	156807669	156818924	TRUE	TRUE	SPI1, SPI1, SPI1, CTCF, CTCF, CTCF, CTCF,	1	+	GMPS	NM_003875	3.84479	6.4412	chr3	155588324	155655520	TRUE	TRUE	SPI1, SPI1, SPI1, CTCF, CTCF, CTCF, CTCF,	1	+	1219345	22	4.9e-05	19	1.5e-06
LINC00910	NR_027412	3.09508	2.09976	chr17	41466266	41447212	TRUE	TRUE	SPI1, SPI1, SPI1, SPI1, SPI1, SPI1, SPI1, SPI1, SPI1, SPI1, SPI1, SPI1, SMC1A, SMC1A, SMC1A, RAD21, CTCF, CTCF, CTCF, CTCF, CTCF, CTCF, CTCF,	1	-	DHX8	NM_001302623	0	0	chr17	41561284	41604164	TRUE	TRUE	SPI1, SPI1, SPI1, SPI1, SPI1, SPI1, SPI1, SPI1, SPI1, SPI1, SPI1, SPI1, SMC1A, SMC1A, SMC1A, RAD21, CTCF, CTCF, CTCF, CTCF, CTCF, CTCF, CTCF,	1	+	95018	174	6.41e-07	338	4.86e-06
LINC00938	NR_028408	0.883553	0	chr12	46121704	46119502	TRUE	TRUE	SPI1, SPI1, SPI1, SPI1, SPI1, SPI1, SPI1, SPI1, SPI1, SPI1, SPI1, CTCF, CTCF,	1	-	ANO6	NM_001204803	17.8125	15.0814	chr12	45609769	45826134	TRUE	TRUE	SPI1, SPI1, SPI1, SPI1, SPI1, SPI1, SPI1, SPI1, SPI1, SPI1, SPI1, CTCF, CTCF,	1	+	511935	64	9.03e-07	74	3.03e-10
LINC00974	NR_038442	0	0	chr17	39710747	39705857	TRUE	TRUE	SPI1, SPI1, SPI1, SPI1, SPI1,	1	-	TMEM99	NM_001195386	3.3782	1.06157	chr17	38975343	38992526	TRUE	TRUE	SPI1, SPI1, SPI1, SPI1, SPI1,	1	+	735404	62	2.02e-10	98	0
LINC01088	NR_038342	2.19207	1.23864	chr4	79892901	80229953	TRUE	TRUE	SPI1, SPI1, SMC1A, SMC1A, RAD21, CTCF, CTCF, CTCF, CTCF, CTCF,	1	+	PRDM8	NM_020226	9.75906	12.3229	chr4	81106423	81125482	TRUE	TRUE	SPI1, SPI1, SMC1A, SMC1A, RAD21, CTCF, CTCF, CTCF, CTCF, CTCF,	1	+	1213522	38	1.05e-13	26	1.07e-11
LINC01133	NR_038849	0	0	chr1	159931013	159948876	TRUE	FALSE	SPI1, SPI1, SPI1, SPI1, SPI1, SPI1, SPI1, SPI1, SPI1, SPI1,	1	+	SLAMF9	NM_033438	0.041892	4.93333	chr1	159924044	159921281	TRUE	FALSE	SPI1, SPI1, SPI1, SPI1, SPI1, SPI1, SPI1, SPI1, SPI1, SPI1,	1	-	6969	689	0	672	0.000857712
LINC01135	NR_034014	0.026479	0	chr1	59250822	59365384	TRUE	TRUE	SPI1, SPI1, SPI1, SPI1, SPI1, SPI1, SPI1, SPI1,	1	+	LINC01358	NR_110626	0	0	chr1	59486147	59553919	TRUE	TRUE	SPI1, SPI1, SPI1, SPI1, SPI1, SPI1, SPI1, SPI1,	1	+	235325	106	2.27e-06	196	0
LINC01135	NR_034014	0.026479	0	chr1	59250822	59365384	TRUE	TRUE	SPI1, SPI1, SPI1, SPI1, SPI1, SPI1, SPI1, SPI1, ATF2,	1	+	FGGY	NR_103473	0.323043	0.432733	chr1	59762624	60165066	TRUE	TRUE	SPI1, SPI1, SPI1, SPI1, SPI1, SPI1, SPI1, SPI1, ATF2,	1	+	511802	80	3.33e-10	116	0
LINC01144	NR_024270	11.1785	9.14154	chr1	45769581	45771291	TRUE	TRUE	SPI1, SPI1,	1	+	UROD	NR_036510	11.6057	15.0835	chr1	45477804	45481341	TRUE	TRUE	SPI1, SPI1,	1	+	291777	192	1.98e-14	77	0.000270068
LINC01151	NR_126348	0	0.070029	chr8	123706345	123682623	TRUE	TRUE	SPI1, SPI1, SPI1,	1	-	TBC1D31	NM_145647	0.309265	0.82847	chr8	124084919	124164392	TRUE	TRUE	SPI1, SPI1, SPI1,	1	+	378574	80	5.96e-05	186	0
LINC01182	NR_121681	0	0	chr4	13656802	13932852	TRUE	TRUE	SPI1, SPI1, SPI1,	1	+	LINC00504	NR_126435	8.00319	6.48629	chr4	14889793	14472089	TRUE	TRUE	SPI1, SPI1, SPI1,	1	-	1232991	28	6.75e-09	23	2.47e-09
LINC01288	NR_125746	0	0	chr8	34641438	34722316	TRUE	TRUE	CTCF, CTCF, CTCF,	1	+	RNF122	NM_024787	15.6321	26.0557	chr8	33424646	33405271	TRUE	TRUE	CTCF, CTCF, CTCF,	1	-	1216792	22	4.9e-05	30	2e-15
LINC01288	NR_125746	0	0	chr8	34641438	34722316	TRUE	TRUE		1	+	TTI2	NM_025115	7.92705	7.69549	chr8	33370703	33356026	TRUE	TRUE		1	-	1270735	30	4.13e-10	20	1.37e-12
LINC01288	NR_125746	0	0	chr8	34641438	34722316	TRUE	TRUE	SPI1,	1	+	MAK16	NM_032509	0	0	chr8	33342684	33358778	TRUE	TRUE	SPI1,	1	+	1298754	20	6.04e-05	31	0
LINC01298	NR_046232	0	0	chr8	96228602	96219234	TRUE	TRUE	SMC1A, RAD21, CTCF, CTCF, CTCF, CTCF, CTCF,	1	-	NDUFAF6	NM_152416	0.325665	1.67825	chr8	96037213	96070944	TRUE	TRUE	SMC1A, RAD21, CTCF, CTCF, CTCF, CTCF, CTCF,	1	+	191389	93	8.1e-08	101	7.03e-11
LINC01298	NR_046232	0	0	chr8	96228602	96219234	TRUE	TRUE	VDR, SPI1, SPI1, SPI1, SPI1, SPI1,	1	-	DPY19L4	NM_181787	0.560054	0.552013	chr8	95732102	95806076	TRUE	TRUE	VDR, SPI1, SPI1, SPI1, SPI1, SPI1,	1	+	496500	39	0.000183473	71	3.17e-09
LINC01312	NR_027030	0	0	chr6	134142284	134175130	TRUE	TRUE	SPI1, SPI1, SPI1, SPI1, SPI1, SPI1, SPI1, SPI1, SPI1, SPI1, SPI1, SPI1, SPI1, SPI1, SPI1, SPI1, SPI1,	1	+	STX7	NM_003569	2.39449	4.61301	chr6	132834337	132778662	TRUE	TRUE	SPI1, SPI1, SPI1, SPI1, SPI1, SPI1, SPI1, SPI1, SPI1, SPI1, SPI1, SPI1, SPI1, SPI1, SPI1, SPI1, SPI1,	1	-	1307947	28	3.08e-05	38	3.41e-12
LINC01352	NR_110797	2.35729	0.351257	chr1	221002596	221005770	TRUE	TRUE	SPI1, SPI1, SPI1, CTCF, CTCF, CTCF, CTCF,	1	+	DUSP10	NM_007207	289.866	242.744	chr1	221915518	221874761	TRUE	TRUE	SPI1, SPI1, SPI1, CTCF, CTCF, CTCF, CTCF,	1	-	912922	59	0	53	8.3e-11
LINC01358	NR_110626	0	0	chr1	59486147	59553919	TRUE	TRUE	CTCF, CTCF, CTCF, CTCF, ATF2,	1	+	LINC01135	NR_034014	0.026479	0	chr1	59250822	59365384	TRUE	TRUE	CTCF, CTCF, CTCF, CTCF, ATF2,	1	+	235325	106	2.27e-06	196	0
LINC01436	NR_110419	1.2889	2.6429	chr21	37377617	37380593	TRUE	TRUE	SPI1, SPI1, SPI1, SPI1, SPI1, SPI1, SPI1, SPI1, SPI1, SPI1, SPI1, SPI1, SPI1, SPI1, SPI1, SPI1, SPI1, SMC1A, SMC1A, RAD21, CTCF, CTCF, CTCF, CTCF, CTCF,	1	+	LINC01426	NR_038885	0.102407	2.94385	chr21	36118121	36157168	TRUE	TRUE	SPI1, SPI1, SPI1, SPI1, SPI1, SPI1, SPI1, SPI1, SPI1, SPI1, SPI1, SPI1, SPI1, SPI1, SPI1, SPI1, SPI1, SMC1A, SMC1A, RAD21, CTCF, CTCF, CTCF, CTCF, CTCF,	1	+	1259496	41	0	26	0
LINC01564	NR_125841	0	0	chr6	53493177	53496192	TRUE	TRUE	CTCF, CTCF, CTCF, CTCF, CTCF, ATF2,	1	+	GCLC	NM_001498	1.76419	10.9656	chr6	53409927	53362139	TRUE	TRUE	CTCF, CTCF, CTCF, CTCF, CTCF, ATF2,	1	-	83250	229	1.42e-11	400	3.48e-08
LINC01564	NR_125841	0	0	chr6	53493177	53496192	TRUE	TRUE	SPI1, SPI1, SPI1, SPI1, PAF1, PAF1, ATF2,	1	+	EFHC1	NM_001172420	2.00579	1.60242	chr6	52284993	52360583	TRUE	TRUE	SPI1, SPI1, SPI1, SPI1, PAF1, PAF1, ATF2,	1	+	1208184	23	1.97e-05	19	1.5e-06
LINC01564	NR_125841	0	0	chr6	53493177	53496192	TRUE	TRUE	SPI1, SPI1, SPI1, SPI1, SPI1, SMC1A,	1	+	PAQR8	NM_133367	0.612006	2.06573	chr6	52226925	52272575	TRUE	TRUE	SPI1, SPI1, SPI1, SPI1, SPI1, SMC1A,	1	+	1266252	27	2.52e-08	28	0
LNPEP	NM_005575	8.8217	16.4366	chr5	96271345	96365115	TRUE	TRUE	VDR, SMC1A, SMC1A, MAF, MAF, CTCF, CEBPB, CEBPB, CEBPB, CEBPB,	1	+	ERAP1	NM_016442	13.5295	16.5389	chr5	96143892	96096513	TRUE	TRUE	VDR, SMC1A, SMC1A, MAF, MAF, CTCF, CEBPB, CEBPB, CEBPB, CEBPB,	1	-	127453	123	4.79e-05	198	0
LOC154872	NM_001024603	#NAME?	#NAME?	chr7	124430864	124417345	TRUE	TRUE	SPI1, SPI1, SPI1, SPI1,	1	-	NDUFA5	NR_104168	0.294865	0.406234	chr7	123197958	123177051	TRUE	TRUE	SPI1, SPI1, SPI1, SPI1,	1	-	1232906	54	0	53	0
LRRC14	NM_001272036	0	0	chr8	145743348	145750559	TRUE	TRUE	VDR, VDR, SPI1, SPI1, SPI1, SPI1, CDK9, CDK9,	1	+	ZNF252P-AS1	NR_026974	0	0	chr8	146228196	146231432	TRUE	TRUE	VDR, VDR, SPI1, SPI1, SPI1, SPI1, CDK9, CDK9,	1	+	484848	35	0.000916674	56	5.15e-06
LRRC6	NM_012472	0.738818	0.519088	chr8	133687863	133584200	TRUE	TRUE	SPI1, SPI1, SPI1, SPI1, SPI1, SPI1, SPI1,	1	-	TMEM71	NM_144649	2.1468	3.83006	chr8	133772914	133722191	TRUE	TRUE	SPI1, SPI1, SPI1, SPI1, SPI1, SPI1, SPI1,	1	-	85051	247	2.13e-13	379	2.05e-07
LSG1	NM_018385	4.23974	5.03837	chr3	194393206	194361516	TRUE	TRUE	VDR, SPI1, SPI1, SPI1, SPI1, SPI1, SPI1, SPI1, SPI1, SPI1, SPI1, SPI1, SPI1, SPI1, SPI1, SMC1A, RAD21, PAF1, LEO1, CTCF, CTCF, CTCF, CTCF, CTCF, CDC73,	1	-	XXYLT1	NM_152531	1.99767	7.58607	chr3	194991895	194789012	TRUE	TRUE	VDR, SPI1, SPI1, SPI1, SPI1, SPI1, SPI1, SPI1, SPI1, SPI1, SPI1, SPI1, SPI1, SPI1, SPI1, SMC1A, RAD21, PAF1, LEO1, CTCF, CTCF, CTCF, CTCF, CTCF, CDC73,	1	-	598689	90	2.19e-05	88	0.000464813
LTA4H	NM_001256643	8.56328	14.7398	chr12	96437298	96394530	TRUE	TRUE	SPI1, SPI1, SPI1, SPI1, SPI1, SPI1, SMC1A, MAF, MAF, CEBPB, CEBPB, CEBPB, CEBPB, CEBPB, CEBPB, CEBPB, CEBPB, CEBPB, CEBPB, CDC73,	1	-	LTA4H	NM_000895	8.56328	14.7398	chr12	96429439	96394530	TRUE	TRUE	SPI1, SPI1, SPI1, SPI1, SPI1, SPI1, SMC1A, MAF, MAF, CEBPB, CEBPB, CEBPB, CEBPB, CEBPB, CEBPB, CEBPB, CEBPB, CEBPB, CEBPB, CDC73,	1	-	7859	338	1.18e-14	2908	0
LYZL1	NM_032517	0	0	chr10	29577989	29600158	TRUE	TRUE	SPI1, CEBPB,	1	+	LYZL2	NM_183058	0	0	chr10	30918647	30900707	TRUE	TRUE	SPI1, CEBPB,	1	-	1340658	41	0.000167273	193	0
MANF	NM_006010	6.2816	17.8188	chr3	51422667	51426828	TRUE	TRUE	SPI1, SMC1A, SMC1A, RAD21, CTCF, CTCF, CTCF, CTCF, CTCF,	1	+	MAPKAPK3	NM_001243925	4.31998	6.61434	chr3	50654561	50686728	TRUE	TRUE	SPI1, SMC1A, SMC1A, RAD21, CTCF, CTCF, CTCF, CTCF, CTCF,	1	+	768106	99	1.38e-13	89	0
MAP10	NM_019090	4.05542	3.18479	chr1	232940637	232946092	TRUE	TRUE	SPI1,	1	+	NTPCR	NM_032324	5.8888	10.9803	chr1	233086369	233114219	TRUE	TRUE	SPI1,	1	+	145732	163	6.02e-09	94	5.99e-07
MAP1LC3C	NM_001004343	2.27146	3.29611	chr1	242162385	242158791	TRUE	TRUE	SPI1, SPI1, SPI1, SPI1, SPI1, SPI1, SPI1, SPI1, SPI1, SPI1, SMC1A, SMC1A,	1	-	KMO	NM_003679	0	0	chr1	241695433	241758949	TRUE	TRUE	SPI1, SPI1, SPI1, SPI1, SPI1, SPI1, SPI1, SPI1, SPI1, SPI1, SMC1A, SMC1A,	1	+	466952	73	5.41e-06	116	1.35e-10
MAP3K7CL	NM_001286624	10.004	6.04541	chr21	30517879	30548210	TRUE	TRUE	CTCF, CTCF, CTCF, CTCF,	1	+	BACH1	NM_206866	9.02293	19.8307	chr21	30671115	30718469	TRUE	TRUE	CTCF, CTCF, CTCF, CTCF,	1	+	153236	106	0.000291139	151	0
MAP3K9	NM_033141	0.136597	0.336906	chr14	71275888	71189242	TRUE	TRUE	SPI1, SPI1, SPI1, SPI1,	1	-	LINC01269	NR_125769	0	0	chr14	71165414	71178870	TRUE	TRUE	SPI1, SPI1, SPI1, SPI1,	1	+	110474	75	8.54e-05	188	5.32e-08
MAP4K2	NM_004579	0.815296	0.320635	chr11	64570713	64556608	TRUE	TRUE	SPI1, SPI1, SPI1, SPI1, SPI1, SPI1, SPI1, SPI1, SMC1A, SMC1A, RAD21, CTCF, CTCF, CTCF, CTCF,	1	-	BATF2	NM_138456	6.60724	4.61936	chr11	64764517	64755416	TRUE	TRUE	SPI1, SPI1, SPI1, SPI1, SPI1, SPI1, SPI1, SPI1, SMC1A, SMC1A, RAD21, CTCF, CTCF, CTCF, CTCF,	1	-	193804	73	4.34e-05	69	1.71e-05
MAPKAPK3	NM_001243925	4.31998	6.61434	chr3	50654561	50686728	TRUE	TRUE	SPI1, SPI1,	1	+	MANF	NM_006010	6.2816	17.8188	chr3	51422667	51426828	TRUE	TRUE	SPI1, SPI1,	1	+	768106	99	1.38e-13	89	0
MARC2	NM_017898	0	0	chr1	220921675	220957596	TRUE	TRUE	SPI1, SPI1, SPI1, SPI1, SPI1, SPI1, SPI1,	1	+	RAB3GAP2	NM_012414	8.0178	11.1408	chr1	220445843	220321609	TRUE	TRUE	SPI1, SPI1, SPI1, SPI1, SPI1, SPI1, SPI1,	1	-	475832	76	1.96e-06	116	1.35e-10
MARCH6	NM_005885	9.55362	12.6886	chr5	10353750	10440500	TRUE	TRUE	VDR, SPI1, SPI1, SPI1, SPI1, SPI1, SPI1, SPI1, SPI1, SPI1, SPI1, CEBPB, CEBPB, CEBPB, CEBPB, CEBPB, CEBPB, CEBPB, CDK9, CDK9,	1	+	DAP	NM_004394	17.0705	35.4976	chr5	10761387	10679341	TRUE	TRUE	VDR, SPI1, SPI1, SPI1, SPI1, SPI1, SPI1, SPI1, SPI1, SPI1, SPI1, CEBPB, CEBPB, CEBPB, CEBPB, CEBPB, CEBPB, CEBPB, CDK9, CDK9,	1	-	407637	44	7.99e-09	102	3.31e-05
MCC	NM_002387	0.0403893	0.621141	chr5	112630612	112357795	TRUE	FALSE	CEBPB,	1	-	MCC	NM_001085377	0.0403893	0.621141	chr5	112824527	112357795	TRUE	FALSE	CEBPB,	1	-	193915	69	0.000125134	59	0.000298344
MCC	NM_001085377	0.0403893	0.621141	chr5	112824527	112357795	TRUE	TRUE	VDR, SPI1, SPI1, SPI1, SPI1, SPI1, SPI1, SPI1, SPI1, SPI1, SPI1, SPI1, SPI1, SPI1, SPI1, ATF2,	1	-	DCP2	NM_001242377	0	0	chr5	112312406	112357892	TRUE	TRUE	VDR, SPI1, SPI1, SPI1, SPI1, SPI1, SPI1, SPI1, SPI1, SPI1, SPI1, SPI1, SPI1, SPI1, SPI1, ATF2,	1	+	512121	45	0.000930249	73	5.5e-10
MCM3	NM_002388	4.88095	6.44269	chr6	52149679	52128811	TRUE	TRUE	VDR,	1	-	TMEM14A	NM_014051	1.24884	0.129519	chr6	52535883	52551385	TRUE	TRUE	VDR,	1	+	386204	72	0.00064321	107	3.77e-10
MCM3	NM_002388	4.88095	6.44269	chr6	52149679	52128811	TRUE	TRUE	SPI1, SPI1, SPI1, SPI1, CTCF, CTCF, CTCF, CTCF, CTCF, CEBPB, CEBPB, CEBPB, CEBPB, CEBPB,	1	-	GSTA4	NM_001512	0	0.277825	chr6	52860178	52842745	TRUE	TRUE	SPI1, SPI1, SPI1, SPI1, CTCF, CTCF, CTCF, CTCF, CTCF, CEBPB, CEBPB, CEBPB, CEBPB, CEBPB,	1	-	710499	44	2.48e-05	90	0
MCTP1	NM_024717	2.45142	1.8769	chr5	94620279	94041241	TRUE	TRUE	SPI1, SPI1, CEBPB, CEBPB, CEBPB,	1	-	MCTP1	NM_001002796	2.45142	1.8769	chr5	94417570	94041241	TRUE	TRUE	SPI1, SPI1, CEBPB, CEBPB, CEBPB,	1	-	202709	201	0	140	3.25e-13
MED28	NM_025205	45.5237	58.3493	chr4	17616250	17627251	TRUE	TRUE	SPI1, SPI1, SPI1, SPI1, SPI1, SPI1, SPI1, SPI1, SPI1, SPI1, SPI1, SPI1, SPI1,	1	+	DCAF16	NM_017741	17.6775	22.6495	chr4	17812381	17802277	TRUE	TRUE	SPI1, SPI1, SPI1, SPI1, SPI1, SPI1, SPI1, SPI1, SPI1, SPI1, SPI1, SPI1, SPI1,	1	-	196131	79	7.84e-06	141	0
MED6	NM_001284209	1.32166	5.25249	chr14	71067407	71049937	TRUE	TRUE	SPI1, SPI1, SPI1, SPI1, SPI1, SPI1, SPI1, SPI1, SPI1, SPI1,	1	-	COX16	NM_001204090	0	0	chr14	70826448	70791797	TRUE	TRUE	SPI1, SPI1, SPI1, SPI1, SPI1, SPI1, SPI1, SPI1, SPI1, SPI1,	1	-	240959	107	0.000114612	76	7.63e-07
MED8	NM_001001653	47.1578	35.5217	chr1	43855483	43849578	TRUE	TRUE	VDR, SPI1, SPI1, SPI1, SPI1, SPI1, SPI1, CTCF, CTCF, CTCF, CTCF, CDK9, CDK9,	1	-	PPIH	NM_006347	14.1838	26.2551	chr1	43124047	43142429	TRUE	TRUE	VDR, SPI1, SPI1, SPI1, SPI1, SPI1, SPI1, CTCF, CTCF, CTCF, CTCF, CDK9, CDK9,	1	+	731436	37	0.000367472	131	0
MEIS2	NM_172315	5.72583	5.8528	chr15	37391597	37183221	TRUE	TRUE		1	-	C15orf41	NM_001130010	5.27343	0	chr15	36871803	37102461	TRUE	TRUE		1	+	519794	47	0.000506955	89	1.42e-14
MEP1A	NM_005588	0.640464	0	chr6	46761093	46807519	TRUE	TRUE	SPI1, SMC1A, SMC1A, SMC1A, RAD21, CTCF, CTCF, CTCF, CTCF, CTCF,	1	+	TNFRSF21	NM_014452	102.138	53.6728	chr6	47277683	47199262	TRUE	TRUE	SPI1, SMC1A, SMC1A, SMC1A, RAD21, CTCF, CTCF, CTCF, CTCF, CTCF,	1	-	516590	48	0.000370239	58	1.46e-06
METTL13	NM_015935	5.03493	8.26521	chr1	171750760	171766856	TRUE	TRUE	SPI1, SPI1, SPI1, SPI1, SPI1, SPI1, SPI1, SPI1, SPI1, SPI1, SPI1,	1	+	GORAB	NM_001146039	6.22736	7.39927	chr1	170501262	170514929	TRUE	TRUE	SPI1, SPI1, SPI1, SPI1, SPI1, SPI1, SPI1, SPI1, SPI1, SPI1, SPI1,	1	+	1249498	18	0.000363736	26	0
METTL9	NM_001288659	0	0	chr16	21608541	21668794	TRUE	TRUE		1	+	METTL9	NM_001077180	0	0	chr16	21610796	21668794	TRUE	TRUE		1	+	2255	242	6.66e-08	955	1.06e-06
MFAP3L	NM_021647	0	0.00384952	chr4	170947581	170907747	TRUE	TRUE	SPI1, SPI1, SPI1, SPI1, SPI1, SPI1, CTCF,	1	-	CLCN3	NM_173872	4.54578	4.20208	chr4	170541671	170644338	TRUE	TRUE	SPI1, SPI1, SPI1, SPI1, SPI1, SPI1, CTCF,	1	+	405910	64	0	88	0.00042687
MFSD2A	NM_001136493	265.896	147.37	chr1	40420783	40435640	TRUE	TRUE	SPI1, SPI1, SPI1, SPI1, SPI1, SPI1, PAF1, CTCF, CDK9, CDK9, ATF2,	1	+	TRIT1	NM_017646	7.65129	12.8287	chr1	40349177	40306705	TRUE	TRUE	SPI1, SPI1, SPI1, SPI1, SPI1, SPI1, PAF1, CTCF, CDK9, CDK9, ATF2,	1	-	71606	501	4.34e-09	532	4.53e-14
MFSD2A	NM_001136493	265.896	147.37	chr1	40420783	40435640	TRUE	TRUE	VDR, VDR, VDR, VDR, VDR, VDR, VDR, SPI1, SPI1, SPI1, SPI1, SPI1, SPI1, SPI1, SPI1, SPI1, SPI1, SPI1, SPI1, SPI1, PAF1, CTCF, CTCF, CTCF, CDK9, CDK9,	1	+	CAP1	NM_001105530	0	0	chr1	40506254	40538321	TRUE	TRUE	VDR, VDR, VDR, VDR, VDR, VDR, VDR, SPI1, SPI1, SPI1, SPI1, SPI1, SPI1, SPI1, SPI1, SPI1, SPI1, SPI1, SPI1, SPI1, PAF1, CTCF, CTCF, CTCF, CDK9, CDK9,	1	+	85471	328	0	1401	0
MFSD2A	NM_001136493	265.896	147.37	chr1	40420783	40435640	TRUE	TRUE	VDR, RAD21, PAF1, JMJD1C, CTCF, CTCF, CTCF, CTCF, CDK9, CDK9, CDC73,	1	+	RLF	NM_012421	78.6205	95.4829	chr1	40627040	40706593	TRUE	TRUE	VDR, RAD21, PAF1, JMJD1C, CTCF, CTCF, CTCF, CTCF, CDK9, CDK9, CDC73,	1	+	206257	81	0.000427635	277	0
MFSD2A	NM_001136493	265.896	147.37	chr1	40420783	40435640	TRUE	TRUE	SPI1, SPI1, CDK9,	1	+	PPIE	NM_001195007	0	0	chr1	40204516	40229586	TRUE	TRUE	SPI1, SPI1, CDK9,	1	+	216267	83	0.00029469	186	0
MFSD2A	NM_001136493	265.896	147.37	chr1	40420783	40435640	TRUE	TRUE	VDR, SPI1, SPI1, SPI1, SPI1, SPI1, SPI1, SPI1, SPI1, SPI1, SPI1, SPI1, SPI1, SPI1, JMJD1C, GABPA, GABPA, CTCF, CTCF, CDK9, CDK9, CDC73,	1	+	ZMPSTE24	NM_005857	41.0168	111.805	chr1	40723721	40759856	TRUE	TRUE	VDR, SPI1, SPI1, SPI1, SPI1, SPI1, SPI1, SPI1, SPI1, SPI1, SPI1, SPI1, SPI1, SPI1, JMJD1C, GABPA, GABPA, CTCF, CTCF, CDK9, CDK9, CDC73,	1	+	302938	163	1.31e-05	288	6.66e-16
MFSD2A	NM_001136493	265.896	147.37	chr1	40420783	40435640	TRUE	TRUE	CTCF, CTCF, CTCF, CTCF, CTCF, CTCF, CTCF,	1	+	PABPC4	NM_001135653	149.382	81.7023	chr1	40042521	40026484	TRUE	TRUE	CTCF, CTCF, CTCF, CTCF, CTCF, CTCF, CTCF,	1	-	378262	73	0.00028277	94	6.36e-09
MFSD2A	NM_001136493	265.896	147.37	chr1	40420783	40435640	TRUE	TRUE	VDR, SPI1, SPI1, SPI1, SPI1, SPI1, SPI1, SPI1, SPI1, SPI1, SPI1, SPI1, SPI1, SPI1, SPI1, SMC1A, SMC1A, MAF, JMJD1C, CTCF, CTCF, CTCF, CDK9, CDK9, ATF2,	1	+	SMAP2	NM_022733	971.916	61.7866	chr1	40839377	40888998	TRUE	TRUE	VDR, SPI1, SPI1, SPI1, SPI1, SPI1, SPI1, SPI1, SPI1, SPI1, SPI1, SPI1, SPI1, SPI1, SPI1, SMC1A, SMC1A, MAF, JMJD1C, CTCF, CTCF, CTCF, CDK9, CDK9, ATF2,	1	+	418594	454	0	611	0
MFSD2A	NM_001136493	265.896	147.37	chr1	40420783	40435640	TRUE	TRUE	SPI1, SPI1, SPI1, SPI1, SPI1, SPI1, SPI1, PAF1, PAF1, LEO1, CTCF, CTCF, CTCF, CTCF, CDK9, CDK9, CDC73, ATF2,	1	+	ZFP69B	NM_023070	6.02579	7.79925	chr1	40916336	40929390	TRUE	TRUE	SPI1, SPI1, SPI1, SPI1, SPI1, SPI1, SPI1, PAF1, PAF1, LEO1, CTCF, CTCF, CTCF, CTCF, CDK9, CDK9, CDC73, ATF2,	1	+	495553	213	0	168	0
MFSD2A	NM_001136493	265.896	147.37	chr1	40420783	40435640	TRUE	TRUE	SPI1, SPI1, SPI1, SPI1, SPI1, JMJD1C, CTCF, CDK9, CDK9, CDC73,	1	+	EXO5	NM_022774	17.0423	30.879	chr1	40974432	40982214	TRUE	TRUE	SPI1, SPI1, SPI1, SPI1, SPI1, JMJD1C, CTCF, CDK9, CDK9, CDC73,	1	+	553649	65	0.000276357	277	0
MFSD2A	NM_001136493	265.896	147.37	chr1	40420783	40435640	TRUE	TRUE	SPI1, SPI1, SPI1, SPI1, SPI1, SPI1, SPI1, SPI1, SPI1, SPI1, SPI1, SPI1, SPI1, SPI1, PAF1, PAF1, CTCF, CDK9, CDK9,	1	+	ZNF684	NM_152373	6.2957	5.10016	chr1	40997232	41013841	TRUE	TRUE	SPI1, SPI1, SPI1, SPI1, SPI1, SPI1, SPI1, SPI1, SPI1, SPI1, SPI1, SPI1, SPI1, SPI1, PAF1, PAF1, CTCF, CDK9, CDK9,	1	+	576449	139	3.74e-12	390	0
MFSD2A	NM_001136493	265.896	147.37	chr1	40420783	40435640	TRUE	TRUE	VDR, VDR, VDR, SPI1, SPI1, SPI1, SPI1, SPI1, SPI1, SPI1, SPI1, SPI1, SPI1, SPI1, SPI1, SPI1, SPI1, PAF1, PAF1, MAF1, CTCF, CTCF, CTCF, CTCF, CDK9, CDK9, CDC73,	1	+	NFYC-AS1	NR_024567	8.26827	14.1971	chr1	41157933	41154751	TRUE	TRUE	VDR, VDR, VDR, SPI1, SPI1, SPI1, SPI1, SPI1, SPI1, SPI1, SPI1, SPI1, SPI1, SPI1, SPI1, SPI1, SPI1, PAF1, PAF1, MAF1, CTCF, CTCF, CTCF, CTCF, CDK9, CDK9, CDC73,	1	-	737150	316	0	525	0
MFSD2A	NM_001136493	265.896	147.37	chr1	40420783	40435640	TRUE	TRUE	VDR, VDR, VDR, VDR, VDR, VDR, VDR, SPI1, SPI1, SPI1, SPI1, SPI1, SPI1, SPI1, SPI1, RAD21, PAF1, LEO1, JMJD1C, CTCF, CTCF, CTCF, CTCF, CDK9, CDK9, CDC73,	1	+	CITED4	NM_133467	63.3333	0	chr1	41328018	41326727	TRUE	TRUE	VDR, VDR, VDR, VDR, VDR, VDR, VDR, SPI1, SPI1, SPI1, SPI1, SPI1, SPI1, SPI1, SPI1, RAD21, PAF1, LEO1, JMJD1C, CTCF, CTCF, CTCF, CTCF, CDK9, CDK9, CDC73,	1	-	907235	91	0	174	0
MIA3	NM_001300867	0	0	chr1	222817644	222841354	TRUE	TRUE	SPI1, SPI1, SPI1, CTCF, CTCF, CTCF, CTCF,	1	+	DUSP10	NM_007207	289.866	242.744	chr1	221915518	221874761	TRUE	TRUE	SPI1, SPI1, SPI1, CTCF, CTCF, CTCF, CTCF,	1	-	902126	50	6.24e-14	75	0
MIATNB	NR_110543	1.37946	0.472855	chr22	27068805	27176856	TRUE	TRUE	SPI1, SPI1, ATF2,	1	+	PITPNB	NM_012399	14.8956	0.906755	chr22	28315294	28247656	TRUE	TRUE	SPI1, SPI1, ATF2,	1	-	1246489	26	8.97e-08	15	3.04e-10
MIR1275	NR_031681	0	0	chr6	33967828	33967748	TRUE	TRUE	SPI1, SPI1, SPI1, SPI1, SPI1, SPI1, SPI1, SPI1, SPI1, SPI1, SPI1, SPI1, SPI1,	1	-	LEMD2	NM_181336	1.1179	6.86343	chr6	33756906	33738989	TRUE	TRUE	SPI1, SPI1, SPI1, SPI1, SPI1, SPI1, SPI1, SPI1, SPI1, SPI1, SPI1, SPI1, SPI1,	1	-	210922	79	0.000614501	108	3.82e-08
MIR147B	NR_030599	0	0	chr15	45725247	45725327	TRUE	TRUE	MAF, MAF, CEBPB, CEBPB, CEBPB, CEBPB, CEBPB, CEBPB,	1	+	SHF	NM_138356	0.44621	0.668652	chr15	45493373	45459411	TRUE	TRUE	MAF, MAF, CEBPB, CEBPB, CEBPB, CEBPB, CEBPB, CEBPB,	1	-	231874	88	0.000123395	93	2.22e-16
MIR30C1	NR_029833	0	0	chr1	41222955	41223044	TRUE	TRUE	VDR, VDR, VDR, SPI1, SPI1, SPI1, SPI1, SPI1, SPI1, SPI1, SPI1, SPI1, SPI1, SPI1, SPI1, SPI1, SPI1, PAF1, PAF1, MAF1, CTCF, CTCF, CTCF, CTCF, CDK9, CDK9, CDC73,	1	+	NFYC-AS1	NR_024567	8.26827	14.1971	chr1	41157933	41154751	TRUE	TRUE	VDR, VDR, VDR, SPI1, SPI1, SPI1, SPI1, SPI1, SPI1, SPI1, SPI1, SPI1, SPI1, SPI1, SPI1, SPI1, SPI1, PAF1, PAF1, MAF1, CTCF, CTCF, CTCF, CTCF, CDK9, CDK9, CDC73,	1	-	65022	650	5.33e-15	1803	0
MIR30C1	NR_029833	0	0	chr1	41222955	41223044	TRUE	TRUE	VDR, VDR, VDR, VDR, VDR, VDR, VDR, SPI1, SPI1, SPI1, SPI1, SPI1, SPI1, SPI1, SPI1, RAD21, PAF1, LEO1, JMJD1C, CTCF, CTCF, CTCF, CTCF, CDK9, CDK9, CDC73,	1	+	CITED4	NM_133467	63.3333	0	chr1	41328018	41326727	TRUE	TRUE	VDR, VDR, VDR, VDR, VDR, VDR, VDR, SPI1, SPI1, SPI1, SPI1, SPI1, SPI1, SPI1, SPI1, RAD21, PAF1, LEO1, JMJD1C, CTCF, CTCF, CTCF, CTCF, CDK9, CDK9, CDC73,	1	-	105063	165	0	547	0
MIR30C1	NR_029833	0	0	chr1	41222955	41223044	TRUE	TRUE	SPI1, SPI1, SPI1, SPI1, SPI1, SPI1, SPI1, SPI1, SPI1, SPI1, SPI1, SPI1, SPI1, SPI1, PAF1, PAF1, CTCF, CDK9, CDK9,	1	+	ZNF684	NM_152373	6.2957	5.10016	chr1	40997232	41013841	TRUE	TRUE	SPI1, SPI1, SPI1, SPI1, SPI1, SPI1, SPI1, SPI1, SPI1, SPI1, SPI1, SPI1, SPI1, SPI1, PAF1, PAF1, CTCF, CDK9, CDK9,	1	+	225723	205	0	698	0
MIR30C1	NR_029833	0	0	chr1	41222955	41223044	TRUE	TRUE	VDR, SPI1, SPI1, SPI1, SPI1, SPI1, SPI1, SPI1, SPI1, SPI1, SPI1, SPI1, SPI1, SPI1, SPI1, SMC1A, SMC1A, MAF, JMJD1C, CTCF, CTCF, CTCF, CDK9, CDK9, ATF2,	1	+	SMAP2	NM_022733	971.916	61.7866	chr1	40839377	40888998	TRUE	TRUE	VDR, SPI1, SPI1, SPI1, SPI1, SPI1, SPI1, SPI1, SPI1, SPI1, SPI1, SPI1, SPI1, SPI1, SPI1, SMC1A, SMC1A, MAF, JMJD1C, CTCF, CTCF, CTCF, CDK9, CDK9, ATF2,	1	+	383578	255	0	606	0
MIR30C1	NR_029833	0	0	chr1	41222955	41223044	TRUE	TRUE	VDR, SPI1, SPI1, SPI1, SPI1, SPI1, SPI1, SPI1, SPI1, SPI1, SPI1, SPI1, SPI1, SPI1, JMJD1C, GABPA, GABPA, CTCF, CTCF, CDK9, CDK9, CDC73,	1	+	ZMPSTE24	NM_005857	41.0168	111.805	chr1	40723721	40759856	TRUE	TRUE	VDR, SPI1, SPI1, SPI1, SPI1, SPI1, SPI1, SPI1, SPI1, SPI1, SPI1, SPI1, SPI1, SPI1, JMJD1C, GABPA, GABPA, CTCF, CTCF, CDK9, CDK9, CDC73,	1	+	499234	80	2.22e-16	306	0
MIR30C1	NR_029833	0	0	chr1	41222955	41223044	TRUE	TRUE	SPI1, SPI1, SPI1, SPI1, SPI1, SPI1, PAF1, CTCF, CDK9, CDK9, ATF2,	1	+	TRIT1	NM_017646	7.65129	12.8287	chr1	40349177	40306705	TRUE	TRUE	SPI1, SPI1, SPI1, SPI1, SPI1, SPI1, PAF1, CTCF, CDK9, CDK9, ATF2,	1	-	873778	296	0	567	0
MIR30E	NR_029846	0	0	chr1	41220026	41220118	TRUE	TRUE	VDR, VDR, VDR, SPI1, SPI1, SPI1, SPI1, SPI1, SPI1, SPI1, SPI1, SPI1, SPI1, SPI1, SPI1, SPI1, SPI1, PAF1, PAF1, MAF1, CTCF, CTCF, CTCF, CTCF, CDK9, CDK9, CDC73,	1	+	NFYC-AS1	NR_024567	8.26827	14.1971	chr1	41157933	41154751	TRUE	TRUE	VDR, VDR, VDR, SPI1, SPI1, SPI1, SPI1, SPI1, SPI1, SPI1, SPI1, SPI1, SPI1, SPI1, SPI1, SPI1, SPI1, PAF1, PAF1, MAF1, CTCF, CTCF, CTCF, CTCF, CDK9, CDK9, CDC73,	1	-	62093	1596	0	1144	0
MIR30E	NR_029846	0	0	chr1	41220026	41220118	TRUE	TRUE	VDR, VDR, VDR, VDR, VDR, VDR, VDR, SPI1, SPI1, SPI1, SPI1, SPI1, SPI1, SPI1, SPI1, RAD21, PAF1, LEO1, JMJD1C, CTCF, CTCF, CTCF, CTCF, CDK9, CDK9, CDC73,	1	+	CITED4	NM_133467	63.3333	0	chr1	41328018	41326727	TRUE	TRUE	VDR, VDR, VDR, VDR, VDR, VDR, VDR, SPI1, SPI1, SPI1, SPI1, SPI1, SPI1, SPI1, SPI1, RAD21, PAF1, LEO1, JMJD1C, CTCF, CTCF, CTCF, CTCF, CDK9, CDK9, CDC73,	1	-	107992	509	0	430	0
MIR30E	NR_029846	0	0	chr1	41220026	41220118	TRUE	TRUE	SPI1, SPI1, SPI1, SPI1, SPI1, SPI1, SPI1, SPI1, SPI1, SPI1, SPI1, SPI1, SPI1, SPI1, PAF1, PAF1, CTCF, CDK9, CDK9,	1	+	ZNF684	NM_152373	6.2957	5.10016	chr1	40997232	41013841	TRUE	TRUE	SPI1, SPI1, SPI1, SPI1, SPI1, SPI1, SPI1, SPI1, SPI1, SPI1, SPI1, SPI1, SPI1, SPI1, PAF1, PAF1, CTCF, CDK9, CDK9,	1	+	222794	799	0	503	0
MIR30E	NR_029846	0	0	chr1	41220026	41220118	TRUE	TRUE	SPI1, SPI1, SPI1, SPI1, SPI1, CTCF, CTCF, CTCF, CTCF, CTCF, ATF2,	1	+	CTPS1	NR_125440	8.38024	13.2235	chr1	41444970	41478237	TRUE	TRUE	SPI1, SPI1, SPI1, SPI1, SPI1, CTCF, CTCF, CTCF, CTCF, CTCF, ATF2,	1	+	224944	222	0	146	0
MIR30E	NR_029846	0	0	chr1	41220026	41220118	TRUE	TRUE	SPI1, SPI1, SPI1, SPI1, SPI1, JMJD1C, CTCF, CDK9, CDK9, CDC73,	1	+	EXO5	NM_022774	17.0423	30.879	chr1	40974432	40982214	TRUE	TRUE	SPI1, SPI1, SPI1, SPI1, SPI1, JMJD1C, CTCF, CDK9, CDK9, CDC73,	1	+	245594	384	0	336	0
MIR30E	NR_029846	0	0	chr1	41220026	41220118	TRUE	TRUE	SPI1, SPI1, SPI1, SPI1, SPI1, SPI1, SPI1, PAF1, PAF1, LEO1, CTCF, CTCF, CTCF, CTCF, CDK9, CDK9, CDC73, ATF2,	1	+	ZFP69B	NM_023070	6.02579	7.79925	chr1	40916336	40929390	TRUE	TRUE	SPI1, SPI1, SPI1, SPI1, SPI1, SPI1, SPI1, PAF1, PAF1, LEO1, CTCF, CTCF, CTCF, CTCF, CDK9, CDK9, CDC73, ATF2,	1	+	303690	405	0	143	0.000159003
MIR30E	NR_029846	0	0	chr1	41220026	41220118	TRUE	FALSE	SPI1, SPI1, SPI1, SPI1, SPI1, CTCF,	1	+	SMAP2	NM_001198979	971.916	61.7866	chr1	40859016	40888998	TRUE	FALSE	SPI1, SPI1, SPI1, SPI1, SPI1, CTCF,	1	+	361010	212	0	73	1.11e-05
MIR30E	NR_029846	0	0	chr1	41220026	41220118	TRUE	TRUE	VDR, SPI1, SPI1, SPI1, SPI1, SPI1, SPI1, SPI1, SPI1, SPI1, SPI1, SPI1, SPI1, SPI1, SPI1, SMC1A, SMC1A, MAF, JMJD1C, CTCF, CTCF, CTCF, CDK9, CDK9, ATF2,	1	+	SMAP2	NM_022733	971.916	61.7866	chr1	40839377	40888998	TRUE	TRUE	VDR, SPI1, SPI1, SPI1, SPI1, SPI1, SPI1, SPI1, SPI1, SPI1, SPI1, SPI1, SPI1, SPI1, SPI1, SMC1A, SMC1A, MAF, JMJD1C, CTCF, CTCF, CTCF, CDK9, CDK9, ATF2,	1	+	380649	667	0	321	0
MIR30E	NR_029846	0	0	chr1	41220026	41220118	TRUE	TRUE	VDR, SPI1, SPI1, SPI1, SPI1, SPI1, SPI1, SPI1, SPI1, SPI1, SPI1, SPI1, SPI1, SPI1, JMJD1C, GABPA, GABPA, CTCF, CTCF, CDK9, CDK9, CDC73,	1	+	ZMPSTE24	NM_005857	41.0168	111.805	chr1	40723721	40759856	TRUE	TRUE	VDR, SPI1, SPI1, SPI1, SPI1, SPI1, SPI1, SPI1, SPI1, SPI1, SPI1, SPI1, SPI1, SPI1, JMJD1C, GABPA, GABPA, CTCF, CTCF, CDK9, CDK9, CDC73,	1	+	496305	309	0	179	0
MIR30E	NR_029846	0	0	chr1	41220026	41220118	TRUE	TRUE	VDR, RAD21, PAF1, JMJD1C, CTCF, CTCF, CTCF, CTCF, CDK9, CDK9, CDC73,	1	+	RLF	NM_012421	78.6205	95.4829	chr1	40627040	40706593	TRUE	TRUE	VDR, RAD21, PAF1, JMJD1C, CTCF, CTCF, CTCF, CTCF, CDK9, CDK9, CDC73,	1	+	592986	194	0	227	0
MIR30E	NR_029846	0	0	chr1	41220026	41220118	TRUE	TRUE	VDR, VDR, VDR, VDR, VDR, VDR, VDR, SPI1, SPI1, SPI1, SPI1, SPI1, SPI1, SPI1, SPI1, SPI1, SPI1, SPI1, SPI1, SPI1, PAF1, CTCF, CTCF, CTCF, CDK9, CDK9,	1	+	CAP1	NM_001105530	0	0	chr1	40506254	40538321	TRUE	TRUE	VDR, VDR, VDR, VDR, VDR, VDR, VDR, SPI1, SPI1, SPI1, SPI1, SPI1, SPI1, SPI1, SPI1, SPI1, SPI1, SPI1, SPI1, SPI1, PAF1, CTCF, CTCF, CTCF, CDK9, CDK9,	1	+	713772	215	0	331	0
MIR30E	NR_029846	0	0	chr1	41220026	41220118	TRUE	TRUE	VDR, SPI1, SPI1, SPI1, SPI1, SPI1, SPI1, SPI1, JMJD1C, CTCF, CEBPB, CEBPB, CDK9, CDK9,	1	+	MFSD2A	NM_001136493	265.896	147.37	chr1	40420783	40435640	TRUE	TRUE	VDR, SPI1, SPI1, SPI1, SPI1, SPI1, SPI1, SPI1, JMJD1C, CTCF, CEBPB, CEBPB, CDK9, CDK9,	1	+	799243	295	0	273	0
MIR30E	NR_029846	0	0	chr1	41220026	41220118	TRUE	TRUE	SPI1, SPI1, SPI1, SPI1, SPI1, SPI1, PAF1, CTCF, CDK9, CDK9, ATF2,	1	+	TRIT1	NM_017646	7.65129	12.8287	chr1	40349177	40306705	TRUE	TRUE	SPI1, SPI1, SPI1, SPI1, SPI1, SPI1, PAF1, CTCF, CDK9, CDK9, ATF2,	1	-	870849	788	0	310	0
MIR3122	NR_036068	0	0	chr1	212250954	212251027	TRUE	TRUE	SPI1, SPI1,	1	+	PPP2R5A	NM_006243	19.8918	21.7647	chr1	212458878	212535205	TRUE	TRUE	SPI1, SPI1,	1	+	207924	139	1.51e-10	165	0
MIR3167	NR_036126	0	0	chr11	126858438	126858353	TRUE	TRUE	SPI1, SPI1, SPI1, SPI1, SPI1, SPI1, SPI1, SPI1, ATF2,	1	-	DCPS	NM_014026	0	0	chr11	126173646	126215648	TRUE	TRUE	SPI1, SPI1, SPI1, SPI1, SPI1, SPI1, SPI1, SPI1, ATF2,	1	+	684792	43	4.9e-06	54	6.61e-07
MIR3658	NR_037431	0	0	chr1	165877157	165877213	TRUE	TRUE	SPI1, SPI1, SPI1, SPI1, SPI1, CTCF, CTCF, CTCF,	1	+	ALDH9A1	NM_000696	9.2452	19.7021	chr1	165667900	165631448	TRUE	TRUE	SPI1, SPI1, SPI1, SPI1, SPI1, CTCF, CTCF, CTCF,	1	-	209257	178	0	418	0
MIR3658	NR_037431	0	0	chr1	165877157	165877213	TRUE	TRUE	SPI1, SPI1, CEBPB, CEBPB,	1	+	POGK	NM_017542	1.6358	22.169	chr1	166808723	166823709	TRUE	TRUE	SPI1, SPI1, CEBPB, CEBPB,	1	+	931566	43	8.61e-07	39	1.32e-05
MIR3692	NR_037463	0	0	chr6	157950163	157950232	TRUE	TRUE	CTCF,	1	+	ZDHHC14	NM_024630	3.59603	9.08161	chr6	157802556	158094977	TRUE	TRUE	CTCF,	1	+	147607	129	6.76e-06	151	0
MIR3692	NR_037463	0	0	chr6	157950163	157950232	TRUE	TRUE	SPI1,	1	+	TMEM242	NM_018452	1.30266	1.21805	chr6	157745291	157710053	TRUE	TRUE	SPI1,	1	-	204872	111	5.66e-07	187	0
MIR3916	NR_037480	0	0	chr1	247365362	247365268	TRUE	TRUE	SPI1, SPI1, SPI1, SPI1, SPI1, SPI1, SPI1, SPI1, SPI1,	1	-	ZNF695	NM_020394	0.187634	0	chr1	247171395	247148624	TRUE	TRUE	SPI1, SPI1, SPI1, SPI1, SPI1, SPI1, SPI1, SPI1, SPI1,	1	-	193967	91	1.64e-07	83	1.39e-07
MIR4529	NR_039754	0	0	chr18	53146451	53146529	TRUE	TRUE	SPI1, SPI1, SPI1, SPI1,	1	+	TCF4	NM_001083962	0.404505	2.56079	chr18	53257045	52889561	TRUE	TRUE	SPI1, SPI1, SPI1, SPI1,	1	-	110594	130	8.16e-13	138	0.000116964
MIR4711	NR_039861	0	0	chr1	60198968	60198898	TRUE	TRUE	CTCF, CTCF, CTCF, CTCF, ATF2,	1	-	LINC01135	NR_034014	0.026479	0	chr1	59250822	59365384	TRUE	TRUE	CTCF, CTCF, CTCF, CTCF, ATF2,	1	+	948146	47	6.95e-10	46	0.000795145
MIR4773-1	NR_039931	0	0	chr2	152224847	152224925	TRUE	TRUE	SPI1,	1	+	RBM43	NM_198557	4.6515	6.16032	chr2	152118389	152104727	TRUE	TRUE	SPI1,	1	-	106458	82	1.46e-05	158	7.33e-06
MIR4779	NR_039939	0	0	chr2	86420231	86420148	TRUE	TRUE	SPI1, SPI1, ATF2,	1	-	POLR1A	NM_015425	6.6025	10.4065	chr2	86333278	86253450	TRUE	TRUE	SPI1, SPI1, ATF2,	1	-	86953	136	0.000164904	268	0.000434441
MIR5187	NR_049819	0	0	chr1	161196975	161197051	TRUE	TRUE	SPI1, SMC1A, SMC1A, CTCF, CTCF, CTCF, CTCF,	1	+	TOMM40L	NM_001286373	0	9.34248	chr1	161195728	161200536	TRUE	TRUE	SPI1, SMC1A, SMC1A, CTCF, CTCF, CTCF, CTCF,	1	+	1247	251	1.95e-08	845	1.92e-05
MIR548X2	NR_039692	0	0	chr13	66540561	66540461	TRUE	TRUE	SPI1, SPI1,	1	-	PCDH9	NM_203487	1.8225	3.0447	chr13	67804468	66876965	TRUE	TRUE	SPI1, SPI1,	1	-	1263907	24	9.71e-07	13	1.12e-05
MIR573	NR_030299	0	0	chr4	24521913	24521814	TRUE	TRUE	VDR, SPI1,	1	-	ANAPC4	NM_001286756	0.126415	0.311328	chr4	25378847	25420120	TRUE	TRUE	VDR, SPI1,	1	+	856934	44	8.85e-13	34	6e-06
MIR579	NR_030305	0	0	chr5	32394581	32394483	TRUE	TRUE		1	-	SUB1	NM_006713	5.15041	8.08321	chr5	32585604	32604185	TRUE	TRUE		1	+	191023	63	0.000541773	59	0.000298344
MIR6127	NR_106742	0	0	chr1	22959859	22959750	TRUE	TRUE	SPI1, SPI1,	1	-	ZBTB40	NM_001083621	11.502	5.75902	chr1	22778343	22857650	TRUE	TRUE	SPI1, SPI1,	1	+	181516	110	1.04e-10	55	0.000818859
MIR6733	NR_106791	0	0	chr1	43637383	43637322	TRUE	TRUE	SPI1, SPI1, SPI1, SPI1, SPI1, SPI1,	1	-	YBX1	NM_004559	423.162	913.581	chr1	43148065	43168020	TRUE	TRUE	SPI1, SPI1, SPI1, SPI1, SPI1, SPI1,	1	+	489318	36	0.000623992	45	0.000353949
MIR6734	NR_106792	0	0	chr1	43830386	43830318	TRUE	TRUE	SPI1, SPI1, SPI1, SPI1, SPI1, SPI1, SPI1, SPI1, SPI1, SPI1, SPI1, SPI1, SPI1, SPI1, JMJD1C, CTCF, CTCF, CTCF, CTCF,	1	-	ELOVL1	NM_001256399	0	0	chr1	43833745	43829067	TRUE	TRUE	SPI1, SPI1, SPI1, SPI1, SPI1, SPI1, SPI1, SPI1, SPI1, SPI1, SPI1, SPI1, SPI1, SPI1, JMJD1C, CTCF, CTCF, CTCF, CTCF,	1	-	3359	320	3.29e-13	812	4.25e-05
MIR6734	NR_106792	0	0	chr1	43830386	43830318	TRUE	TRUE	SPI1, SPI1, SPI1, SPI1, SPI1, SPI1, SPI1, CTCF, CTCF, CTCF, CTCF, CTCF,	1	-	CDC20	NM_001255	14.6182	0	chr1	43824625	43828873	TRUE	TRUE	SPI1, SPI1, SPI1, SPI1, SPI1, SPI1, SPI1, CTCF, CTCF, CTCF, CTCF, CTCF,	1	+	5761	662	0	699	0.000503145
MIR6734	NR_106792	0	0	chr1	43830386	43830318	TRUE	TRUE	SPI1, SPI1, SPI1, SPI1, SPI1, SPI1, CTCF, CTCF, CTCF, CTCF, CTCF,	1	-	ZNF691	NM_001242739	21.6995	33.9285	chr1	43312243	43318146	TRUE	TRUE	SPI1, SPI1, SPI1, SPI1, SPI1, SPI1, CTCF, CTCF, CTCF, CTCF, CTCF,	1	+	518143	76	2.87e-09	69	5.45e-09
MIR6735	NR_106793	0	0	chr1	43914209	43914282	TRUE	TRUE	VDR, SPI1, SPI1, SPI1, SPI1, SPI1, SPI1, ATF2,	1	+	KDM4A	NM_014663	0	0	chr1	44115796	44171189	TRUE	TRUE	VDR, SPI1, SPI1, SPI1, SPI1, SPI1, SPI1, ATF2,	1	+	201587	93	3.95e-05	80	7.59e-05
MIR6736	NR_106794	0	0	chr1	145584422	145584481	TRUE	TRUE		1	+	LIX1L	NM_153713	0	0	chr1	145477066	145501669	TRUE	TRUE		1	+	107356	71	0.000217127	124	0.000638565
MIR6736	NR_106794	0	0	chr1	145584422	145584481	TRUE	TRUE	SPI1, SPI1, SPI1, SPI1, SPI1, SPI1, SPI1, SPI1, SPI1, SPI1, SPI1, SPI1, SPI1, SPI1,	1	+	ANKRD34A	NM_001039888	0	0	chr1	145470507	145475647	TRUE	TRUE	SPI1, SPI1, SPI1, SPI1, SPI1, SPI1, SPI1, SPI1, SPI1, SPI1, SPI1, SPI1, SPI1, SPI1,	1	+	113915	90	1.58e-06	124	0.000638565
MIR6736	NR_106794	0	0	chr1	145584422	145584481	TRUE	TRUE	SPI1, SPI1, SPI1, SPI1, NR3C1,	1	+	TXNIP	NM_006472	0	0	chr1	145438437	145442628	TRUE	TRUE	SPI1, SPI1, SPI1, SPI1, NR3C1,	1	+	145985	181	7.15e-11	160	0
MIR6739	NR_106797	0	0	chr1	201832500	201832575	TRUE	TRUE	SPI1, SPI1, SPI1, SPI1, SPI1, SPI1, SPI1, SPI1, SPI1, SPI1, SPI1, SPI1, SPI1, CTCF, CTCF, CDK9, CDK9,	1	+	RNPEP	NM_020216	21.1971	15.7223	chr1	201951765	201975275	TRUE	TRUE	SPI1, SPI1, SPI1, SPI1, SPI1, SPI1, SPI1, SPI1, SPI1, SPI1, SPI1, SPI1, SPI1, CTCF, CTCF, CDK9, CDK9,	1	+	119265	129	1.26e-12	170	1.14e-06
MIR6842	NR_106901	0	0	chr8	27290886	27290951	TRUE	TRUE	SPI1, SPI1, SPI1, SPI1, SPI1, SPI1, CDK9, CDK9,	1	+	PTK2B	NM_173174	23.9168	28.2112	chr8	27168998	27316908	TRUE	TRUE	SPI1, SPI1, SPI1, SPI1, SPI1, SPI1, CDK9, CDK9,	1	+	121888	194	2.11e-11	106	2.28e-07
MIR6851	NR_106910	0	0	chr9	33467933	33467866	TRUE	TRUE	SPI1, SPI1, SPI1, SPI1, SPI1, SPI1, SPI1, SPI1, SPI1, SPI1, SPI1, SPI1, SPI1, SPI1, CDK9,	1	-	NOL6	NM_022917	10.7884	36.9786	chr9	33473941	33461350	TRUE	TRUE	SPI1, SPI1, SPI1, SPI1, SPI1, SPI1, SPI1, SPI1, SPI1, SPI1, SPI1, SPI1, SPI1, SPI1, CDK9,	1	-	6008	272	9.26e-10	679	0.000748514
MIR7843	NR_106994	0	0	chr14	72983527	72983606	TRUE	TRUE	SPI1, SPI1, SPI1, SPI1,	1	+	DCAF4	NM_015604	2.95456	2.89504	chr14	73393039	73426357	TRUE	TRUE	SPI1, SPI1, SPI1, SPI1,	1	+	409512	64	0	166	1.46e-12
MITF	NM_000248	14.1351	12.2175	chr3	69985750	70017488	TRUE	TRUE		1	+	MITF	NM_198159	14.1351	12.2175	chr3	69788585	70017488	TRUE	TRUE		1	+	197165	105	8.37e-10	65	5.69e-05
MKL1	NM_001282660	12.4562	13.9624	chr22	40859444	40806284	TRUE	TRUE	VDR, SPI1, SPI1,	1	-	MKL1	NM_001282662	12.4562	13.9624	chr22	41032723	40806284	TRUE	TRUE	VDR, SPI1, SPI1,	1	-	173279	320	0	235	0
MKL1	NM_001282662	12.4562	13.9624	chr22	41032723	40806284	TRUE	TRUE	SPI1, SPI1, SPI1, SPI1, SPI1, SPI1, SPI1, SPI1, SPI1, SPI1, SPI1, SPI1, SPI1, SPI1, SPI1, SPI1, SPI1,	1	-	MKL1	NM_001282660	12.4562	13.9624	chr22	40859444	40806284	TRUE	TRUE	SPI1, SPI1, SPI1, SPI1, SPI1, SPI1, SPI1, SPI1, SPI1, SPI1, SPI1, SPI1, SPI1, SPI1, SPI1, SPI1, SPI1,	1	-	173279	320	0	235	0
MMADHC	NM_015702	1.96413	2.13984	chr2	150444330	150426146	TRUE	TRUE	VDR, RAD21, CTCF, CTCF, CTCF, CTCF, CTCF,	1	-	RND3	NM_001254738	11.3471	29.2834	chr2	151344209	151324706	TRUE	TRUE	VDR, RAD21, CTCF, CTCF, CTCF, CTCF, CTCF,	1	-	899879	76	0	141	0
MNDA	NM_002432	0.198767	1.46899	chr1	158801167	158819270	TRUE	TRUE	SPI1, SPI1, SPI1,	1	+	IFI16	NM_005531	33.3465	39.6047	chr1	158979681	159024945	TRUE	TRUE	SPI1, SPI1, SPI1,	1	+	178514	113	8.84e-09	129	2.36e-08
MPL	NM_005373	0.737486	0.054923	chr1	43803474	43820135	TRUE	TRUE	SPI1, SPI1, SPI1, SPI1, SPI1, SPI1, CTCF, CTCF, CTCF, CTCF, CTCF,	1	+	ZNF691	NM_001242739	21.6995	33.9285	chr1	43312243	43318146	TRUE	TRUE	SPI1, SPI1, SPI1, SPI1, SPI1, SPI1, CTCF, CTCF, CTCF, CTCF, CTCF,	1	+	491231	48	2.46e-06	79	2.83e-11
MRAP2	NM_138409	1.70596	0.58996	chr6	84743419	84800605	TRUE	TRUE	SPI1, CTCF, CTCF, CTCF, CTCF, CEBPB, CEBPB,	1	+	CEP162	NM_014895	0.524494	1.57238	chr6	84937353	84833959	TRUE	TRUE	SPI1, CTCF, CTCF, CTCF, CTCF, CEBPB, CEBPB,	1	-	193934	106	5.57e-10	77	1.23e-06
MRPL24	NM_145729	23.2912	20.6621	chr1	156710923	156707093	TRUE	TRUE	SPI1, SPI1, SPI1, SPI1, SPI1, SPI1, SPI1, SPI1, SPI1,	1	-	ISG20L2	NM_030980	53.3959	57.3391	chr1	156698231	156692412	TRUE	TRUE	SPI1, SPI1, SPI1, SPI1, SPI1, SPI1, SPI1, SPI1, SPI1,	1	-	12692	235	1.68e-07	707	0.000427781
MRPL47	NM_020409	1.22692	5.21995	chr3	179322434	179306254	TRUE	TRUE	SPI1, SPI1, SPI1, SPI1, SPI1, SPI1, CEBPB, CEBPB, CDK9, CDK9,	1	-	TTC14	NM_001042601	0	0	chr3	180319917	180328918	TRUE	TRUE	SPI1, SPI1, SPI1, SPI1, SPI1, SPI1, CEBPB, CEBPB, CDK9, CDK9,	1	+	997483	37	3.78e-07	57	9.51e-06
MRPS14	NR_037606	7.61335	11.6388	chr1	174992591	174982093	TRUE	TRUE	SPI1, SPI1, SPI1, SPI1, SPI1,	1	-	RABGAP1L	NM_014857	2.49445	3.36993	chr1	174128551	174927327	TRUE	TRUE	SPI1, SPI1, SPI1, SPI1, SPI1,	1	+	864040	68	0	116	0
MRPS30	NM_016640	19.2877	24.231	chr5	44809026	44815618	TRUE	TRUE	SPI1, SPI1, SPI1, SPI1, SPI1, SPI1, SPI1, SPI1, SPI1, SPI1,	1	+	C5orf34	NM_198566	1.1716	0.520301	chr5	43515273	43486802	TRUE	TRUE	SPI1, SPI1, SPI1, SPI1, SPI1, SPI1, SPI1, SPI1, SPI1, SPI1,	1	-	1293753	31	7.23e-11	23	1.41e-09
MS4A2	NM_000139	0	0	chr11	59856136	59865940	TRUE	TRUE	SPI1, SPI1, CEBPB,	1	+	TCN1	NM_001062	0	0.047568	chr11	59634041	59620280	TRUE	TRUE	SPI1, SPI1, CEBPB,	1	-	222095	78	0.000803583	60	3.04e-07
MTHFD1	NM_005956	0	0	chr14	64854758	64926725	TRUE	TRUE	SPI1, SPI1, SPI1, SPI1, SPI1,	1	+	PPP2R5E	NM_006246	0.970657	0.727439	chr14	64010079	63840609	TRUE	TRUE	SPI1, SPI1, SPI1, SPI1, SPI1,	1	-	844679	42	1.1e-11	38	3.05e-07
MTMR2	NM_001243571	6.63602	7.74458	chr11	95657371	95566043	TRUE	TRUE	SPI1, CEBPB,	1	-	CCDC82	NM_024725	0.777279	3.73842	chr11	96123083	96085928	TRUE	TRUE	SPI1, CEBPB,	1	-	465712	82	2.26e-07	164	0
MTR	NM_000254	1.84748	11.4137	chr1	236958580	237067281	TRUE	TRUE	SPI1, CDK9, CDK9,	1	+	HEATR1	NM_018072	20.9594	10.6568	chr1	236767841	236712304	TRUE	TRUE	SPI1, CDK9, CDK9,	1	-	190739	85	1.22e-06	271	0
MUCL1	NM_058173	0	0	chr12	55248298	55252174	TRUE	TRUE	VDR, SPI1, SPI1, SPI1, SPI1, SPI1, SPI1, SPI1, SPI1, SPI1, SPI1, SPI1, SPI1, SPI1, SPI1,	1	+	TESPA1	NM_001136030	0.75992	0.506029	chr12	55378530	55342086	TRUE	TRUE	VDR, SPI1, SPI1, SPI1, SPI1, SPI1, SPI1, SPI1, SPI1, SPI1, SPI1, SPI1, SPI1, SPI1, SPI1,	1	-	130232	115	0.000160693	105	3.03e-07
MUTYH	NM_001128425	2.50819	5.72911	chr1	45806142	45794913	TRUE	TRUE	SPI1, SPI1, SPI1, SPI1, SPI1, SPI1, CDK9, CDK9,	1	-	CCDC163P	NR_033298	4.02357	3.61824	chr1	45965751	45959597	TRUE	TRUE	SPI1, SPI1, SPI1, SPI1, SPI1, SPI1, CDK9, CDK9,	1	-	159609	143	4.64e-07	116	3.36e-10
MVP	NM_017458	6.52993	6.33565	chr16	29831714	29859360	TRUE	TRUE	SPI1, SPI1, ATF2,	1	+	HIRIP3	NM_003609	3.76316	3.17859	chr16	30007417	30003641	TRUE	TRUE	SPI1, SPI1, ATF2,	1	-	175703	69	0.0008964	215	0
MXD1	NM_002357	24.2799	27.0059	chr2	70142172	70170076	TRUE	TRUE	VDR, SPI1, SPI1, SPI1, SPI1, SPI1, SPI1, SPI1, SPI1, SPI1, CEBPB, ATF2,	1	+	PCBP1-AS1	NR_033872	2.03974	0.837853	chr2	70314147	70189394	TRUE	TRUE	VDR, SPI1, SPI1, SPI1, SPI1, SPI1, SPI1, SPI1, SPI1, SPI1, CEBPB, ATF2,	1	-	171975	89	1e-05	86	0.00035208
MYCL	NM_001033081	6.92692	15.4257	chr1	40367687	40361095	TRUE	TRUE	SPI1, SPI1, SPI1, SPI1, SPI1, SPI1, PAF1, CTCF, CDK9, CDK9, ATF2,	1	-	TRIT1	NM_017646	7.65129	12.8287	chr1	40349177	40306705	TRUE	TRUE	SPI1, SPI1, SPI1, SPI1, SPI1, SPI1, PAF1, CTCF, CDK9, CDK9, ATF2,	1	-	18510	661	0	685	0.00066527
MYCL	NM_001033081	6.92692	15.4257	chr1	40367687	40361095	TRUE	TRUE	VDR, VDR, VDR, VDR, VDR, VDR, VDR, SPI1, SPI1, SPI1, SPI1, SPI1, SPI1, SPI1, SPI1, SPI1, SPI1, SPI1, SPI1, SPI1, PAF1, CTCF, CTCF, CTCF, CDK9, CDK9,	1	-	CAP1	NM_001105530	0	0	chr1	40506254	40538321	TRUE	TRUE	VDR, VDR, VDR, VDR, VDR, VDR, VDR, SPI1, SPI1, SPI1, SPI1, SPI1, SPI1, SPI1, SPI1, SPI1, SPI1, SPI1, SPI1, SPI1, PAF1, CTCF, CTCF, CTCF, CDK9, CDK9,	1	+	138567	117	0.000119701	406	0
MYCL	NM_001033081	6.92692	15.4257	chr1	40367687	40361095	TRUE	TRUE	VDR, SPI1, SPI1, SPI1, SPI1, SPI1, SPI1, SPI1, SPI1, SPI1, SPI1, SPI1, SPI1, SPI1, SPI1, SMC1A, SMC1A, MAF, JMJD1C, CTCF, CTCF, CTCF, CDK9, CDK9, ATF2,	1	-	SMAP2	NM_022733	971.916	61.7866	chr1	40839377	40888998	TRUE	TRUE	VDR, SPI1, SPI1, SPI1, SPI1, SPI1, SPI1, SPI1, SPI1, SPI1, SPI1, SPI1, SPI1, SPI1, SPI1, SMC1A, SMC1A, MAF, JMJD1C, CTCF, CTCF, CTCF, CDK9, CDK9, ATF2,	1	+	471690	183	0	286	0
MYCL	NM_001033081	6.92692	15.4257	chr1	40367687	40361095	TRUE	FALSE	SPI1, SPI1, SPI1, SPI1, SPI1, CTCF,	1	-	SMAP2	NM_001198979	971.916	61.7866	chr1	40859016	40888998	TRUE	FALSE	SPI1, SPI1, SPI1, SPI1, SPI1, CTCF,	1	+	491329	54	8.1e-08	68	1.62e-08
MYCL	NM_001033081	6.92692	15.4257	chr1	40367687	40361095	TRUE	TRUE	SPI1, SPI1, SPI1, SPI1, SPI1, SPI1, SPI1, PAF1, PAF1, LEO1, CTCF, CTCF, CTCF, CTCF, CDK9, CDK9, CDC73, ATF2,	1	-	ZFP69B	NM_023070	6.02579	7.79925	chr1	40916336	40929390	TRUE	TRUE	SPI1, SPI1, SPI1, SPI1, SPI1, SPI1, SPI1, PAF1, PAF1, LEO1, CTCF, CTCF, CTCF, CTCF, CDK9, CDK9, CDC73, ATF2,	1	+	548649	65	0.000276357	66	0.000172435
MYCL	NM_001033081	6.92692	15.4257	chr1	40367687	40361095	TRUE	TRUE	SPI1, SPI1, SPI1, SPI1, SPI1, SPI1, SPI1, SPI1, SPI1, SPI1, SPI1, SPI1, SPI1, SPI1, PAF1, PAF1, CTCF, CDK9, CDK9,	1	-	ZNF684	NM_152373	6.2957	5.10016	chr1	40997232	41013841	TRUE	TRUE	SPI1, SPI1, SPI1, SPI1, SPI1, SPI1, SPI1, SPI1, SPI1, SPI1, SPI1, SPI1, SPI1, SPI1, PAF1, PAF1, CTCF, CDK9, CDK9,	1	+	629545	88	0.000257068	184	0
MYCL	NM_001033081	6.92692	15.4257	chr1	40367687	40361095	TRUE	TRUE	VDR, VDR, VDR, SPI1, SPI1, SPI1, SPI1, SPI1, SPI1, SPI1, SPI1, SPI1, SPI1, SPI1, SPI1, SPI1, SPI1, PAF1, PAF1, MAF1, CTCF, CTCF, CTCF, CTCF, CDK9, CDK9, CDC73,	1	-	NFYC-AS1	NR_024567	8.26827	14.1971	chr1	41157933	41154751	TRUE	TRUE	VDR, VDR, VDR, SPI1, SPI1, SPI1, SPI1, SPI1, SPI1, SPI1, SPI1, SPI1, SPI1, SPI1, SPI1, SPI1, SPI1, PAF1, PAF1, MAF1, CTCF, CTCF, CTCF, CTCF, CDK9, CDK9, CDC73,	1	-	790246	163	0	340	0
MYLK2	NM_033118	0.157094	0.071346	chr20	30407177	30422500	TRUE	TRUE	SMC1A, SMC1A, RAD21, CTCF, CTCF, CTCF, CTCF, CTCF, ATF2,	1	+	PDRG1	NM_030815	1.61944	0.325588	chr20	30539883	30532757	TRUE	TRUE	SMC1A, SMC1A, RAD21, CTCF, CTCF, CTCF, CTCF, CTCF, ATF2,	1	-	132706	139	3.27e-06	136	1.09e-11
NAA30	NM_001011713	1.38182	1.82259	chr14	57857270	57879466	TRUE	TRUE	SPI1, SPI1, CTCF, CTCF, CTCF, CTCF, CTCF,	1	+	TMEM260	NM_017799	3.5275	4.7263	chr14	57046510	57116232	TRUE	TRUE	SPI1, SPI1, CTCF, CTCF, CTCF, CTCF, CTCF,	1	+	810760	37	8.31e-05	34	1.54e-08
NAP1L1	NM_004537	3.03444	3.90492	chr12	76478738	76438671	TRUE	TRUE	SPI1, SPI1, SPI1, SPI1, SPI1, SPI1, SPI1, SPI1, SPI1, SPI1, SPI1, SPI1, SPI1, SPI1, SPI1, SPI1, SPI1, SMC1A, CTCF,	1	-	BBS10	NM_024685	5.15601	4.45428	chr12	76742222	76738265	TRUE	TRUE	SPI1, SPI1, SPI1, SPI1, SPI1, SPI1, SPI1, SPI1, SPI1, SPI1, SPI1, SPI1, SPI1, SPI1, SPI1, SPI1, SPI1, SMC1A, CTCF,	1	-	263484	132	1.12e-05	297	0
NAT2	NM_000015	0	0.605599	chr8	18248754	18258723	TRUE	TRUE	SPI1, SPI1, SPI1, SPI1, SPI1, SPI1, SPI1, SPI1, SPI1, SPI1, SPI1, SPI1, SPI1, SPI1, SPI1, SPI1, SPI1,	1	+	NAT1	NM_001160170	0.745682	0.766139	chr8	18067611	18081198	TRUE	TRUE	SPI1, SPI1, SPI1, SPI1, SPI1, SPI1, SPI1, SPI1, SPI1, SPI1, SPI1, SPI1, SPI1, SPI1, SPI1, SPI1, SPI1,	1	+	181143	113	2.84e-11	97	4.36e-10
NAV2	NM_001111018	0.438223	0.0830775	chr11	19372270	20143147	TRUE	TRUE		1	+	NAV2	NM_001244963	0.438223	0.0830775	chr11	19734880	20143147	TRUE	TRUE		1	+	362610	71	0.000429026	177	0
NCF2	NM_000433	8.44405	5.49957	chr1	183560056	183524696	TRUE	TRUE	SPI1, SPI1, SPI1, SPI1, SPI1, SPI1, SPI1, SPI1, SPI1, SPI1, SPI1,	1	-	EDEM3	NM_025191	3.27464	12.7295	chr1	184724041	184659624	TRUE	TRUE	SPI1, SPI1, SPI1, SPI1, SPI1, SPI1, SPI1, SPI1, SPI1, SPI1, SPI1,	1	-	1163985	38	0.000314691	25	0.000235421
NCOA7	NM_001122842	0	3.36252	chr6	126111908	126253176	TRUE	TRUE	SPI1, SPI1, SPI1, SPI1, SMC1A, SMC1A, RAD21, CTCF, CTCF, CTCF, CTCF, CTCF,	1	+	HINT3	NM_138571	0.928928	1.57419	chr6	126277860	126301389	TRUE	TRUE	SPI1, SPI1, SPI1, SPI1, SMC1A, SMC1A, RAD21, CTCF, CTCF, CTCF, CTCF, CTCF,	1	+	165952	402	0	597	0
NCOA7	NM_001199619	0	3.36252	chr6	126102306	126253176	TRUE	TRUE	SPI1, SPI1, SPI1, SPI1, SMC1A, SMC1A, RAD21, CTCF, CTCF, CTCF, CTCF, CTCF,	1	+	HINT3	NM_138571	0.928928	1.57419	chr6	126277860	126301389	TRUE	TRUE	SPI1, SPI1, SPI1, SPI1, SMC1A, SMC1A, RAD21, CTCF, CTCF, CTCF, CTCF, CTCF,	1	+	175554	129	2.95e-11	194	0
NCOA7	NM_001122842	0	3.36252	chr6	126111908	126253176	TRUE	TRUE	SPI1, SPI1, ATF2,	1	+	TRMT11	NM_001031712	1.91133	1.37319	chr6	126307575	126360420	TRUE	TRUE	SPI1, SPI1, ATF2,	1	+	195667	128	2.4e-14	106	6.43e-12
NDUFAF6	NM_152416	0.325665	1.67825	chr8	96037213	96070944	TRUE	TRUE	SPI1, SPI1, SPI1,	1	+	PLEKHF2	NM_024613	15.2276	8.79308	chr8	96145948	96168913	TRUE	TRUE	SPI1, SPI1, SPI1,	1	+	108735	106	9.5e-09	161	4.67e-06
NDUFB6	NM_002493	0.858481	0.917024	chr9	32573182	32553523	TRUE	TRUE		1	-	ACO1	NM_001278352	5.52273	3.30938	chr9	32384600	32450832	TRUE	TRUE		1	+	188582	120	1.18e-12	230	0
NFYC	NM_001142590	336.853	319.872	chr1	41157241	41237275	TRUE	TRUE	SPI1, SPI1, SPI1, SPI1, SPI1, SPI1, SPI1, SPI1, SPI1, SPI1, SPI1, SPI1, SPI1, SPI1, PAF1, PAF1, CTCF, CDK9, CDK9,	1	+	ZNF684	NM_152373	6.2957	5.10016	chr1	40997232	41013841	TRUE	TRUE	SPI1, SPI1, SPI1, SPI1, SPI1, SPI1, SPI1, SPI1, SPI1, SPI1, SPI1, SPI1, SPI1, SPI1, PAF1, PAF1, CTCF, CDK9, CDK9,	1	+	160009	248	0	374	0
NFYC	NM_001142590	336.853	319.872	chr1	41157241	41237275	TRUE	TRUE	VDR, VDR, VDR, VDR, VDR, VDR, VDR, SPI1, SPI1, SPI1, SPI1, SPI1, SPI1, SPI1, SPI1, RAD21, PAF1, LEO1, JMJD1C, CTCF, CTCF, CTCF, CTCF, CDK9, CDK9, CDC73,	1	+	CITED4	NM_133467	63.3333	0	chr1	41328018	41326727	TRUE	TRUE	VDR, VDR, VDR, VDR, VDR, VDR, VDR, SPI1, SPI1, SPI1, SPI1, SPI1, SPI1, SPI1, SPI1, RAD21, PAF1, LEO1, JMJD1C, CTCF, CTCF, CTCF, CTCF, CDK9, CDK9, CDC73,	1	-	170777	173	0	209	0
NFYC	NM_001142590	336.853	319.872	chr1	41157241	41237275	TRUE	TRUE	SPI1, SPI1, SPI1, SPI1, SPI1, JMJD1C, CTCF, CDK9, CDK9, CDC73,	1	+	EXO5	NM_022774	17.0423	30.879	chr1	40974432	40982214	TRUE	TRUE	SPI1, SPI1, SPI1, SPI1, SPI1, JMJD1C, CTCF, CDK9, CDK9, CDC73,	1	+	182809	62	0.00068191	321	0
NFYC	NM_001142590	336.853	319.872	chr1	41157241	41237275	TRUE	TRUE	SPI1, SPI1, SPI1, SPI1, SPI1, SPI1, SPI1, PAF1, PAF1, LEO1, CTCF, CTCF, CTCF, CTCF, CDK9, CDK9, CDC73, ATF2,	1	+	ZFP69B	NM_023070	6.02579	7.79925	chr1	40916336	40929390	TRUE	TRUE	SPI1, SPI1, SPI1, SPI1, SPI1, SPI1, SPI1, PAF1, PAF1, LEO1, CTCF, CTCF, CTCF, CTCF, CDK9, CDK9, CDC73, ATF2,	1	+	240905	163	1.07e-09	60	0.000151934
NFYC	NM_001142590	336.853	319.872	chr1	41157241	41237275	TRUE	TRUE	VDR, SPI1, SPI1, SPI1, SPI1, SPI1, SPI1, SPI1, SPI1, SPI1, SPI1, SPI1, SPI1, SPI1, SPI1, SMC1A, SMC1A, MAF, JMJD1C, CTCF, CTCF, CTCF, CDK9, CDK9, ATF2,	1	+	SMAP2	NM_022733	971.916	61.7866	chr1	40839377	40888998	TRUE	TRUE	VDR, SPI1, SPI1, SPI1, SPI1, SPI1, SPI1, SPI1, SPI1, SPI1, SPI1, SPI1, SPI1, SPI1, SPI1, SMC1A, SMC1A, MAF, JMJD1C, CTCF, CTCF, CTCF, CDK9, CDK9, ATF2,	1	+	317864	329	0	223	8.77e-10
NFYC	NM_001142590	336.853	319.872	chr1	41157241	41237275	TRUE	TRUE	VDR, SPI1, SPI1, SPI1, SPI1, SPI1, SPI1, SPI1, SPI1, SPI1, SPI1, SPI1, SPI1, SPI1, JMJD1C, GABPA, GABPA, CTCF, CTCF, CDK9, CDK9, CDC73,	1	+	ZMPSTE24	NM_005857	41.0168	111.805	chr1	40723721	40759856	TRUE	TRUE	VDR, SPI1, SPI1, SPI1, SPI1, SPI1, SPI1, SPI1, SPI1, SPI1, SPI1, SPI1, SPI1, SPI1, JMJD1C, GABPA, GABPA, CTCF, CTCF, CDK9, CDK9, CDC73,	1	+	433520	77	3.34e-06	105	0.000416384
NFYC	NM_001142590	336.853	319.872	chr1	41157241	41237275	TRUE	TRUE	VDR, RAD21, PAF1, JMJD1C, CTCF, CTCF, CTCF, CTCF, CDK9, CDK9, CDC73,	1	+	RLF	NM_012421	78.6205	95.4829	chr1	40627040	40706593	TRUE	TRUE	VDR, RAD21, PAF1, JMJD1C, CTCF, CTCF, CTCF, CTCF, CDK9, CDK9, CDC73,	1	+	530201	59	5.63e-05	152	0
NFYC	NM_001142590	336.853	319.872	chr1	41157241	41237275	TRUE	TRUE	SPI1, SPI1, SPI1, SPI1, SPI1, SPI1, PAF1, CTCF, CDK9, CDK9, ATF2,	1	+	TRIT1	NM_017646	7.65129	12.8287	chr1	40349177	40306705	TRUE	TRUE	SPI1, SPI1, SPI1, SPI1, SPI1, SPI1, PAF1, CTCF, CDK9, CDK9, ATF2,	1	-	808064	224	0	126	0
NFYC-AS1	NR_024567	8.26827	14.1971	chr1	41157933	41154751	TRUE	TRUE	SPI1, SPI1, SPI1, SPI1, SPI1, SPI1, SPI1, SPI1, SPI1, SPI1, SPI1, SPI1, SPI1, SPI1, PAF1, PAF1, CTCF, CDK9, CDK9,	1	-	ZNF684	NM_152373	6.2957	5.10016	chr1	40997232	41013841	TRUE	TRUE	SPI1, SPI1, SPI1, SPI1, SPI1, SPI1, SPI1, SPI1, SPI1, SPI1, SPI1, SPI1, SPI1, SPI1, PAF1, PAF1, CTCF, CDK9, CDK9,	1	+	160701	911	0	1171	0
NFYC-AS1	NR_024567	8.26827	14.1971	chr1	41157933	41154751	TRUE	TRUE	VDR, VDR, VDR, VDR, VDR, VDR, VDR, SPI1, SPI1, SPI1, SPI1, SPI1, SPI1, SPI1, SPI1, RAD21, PAF1, LEO1, JMJD1C, CTCF, CTCF, CTCF, CTCF, CDK9, CDK9, CDC73,	1	-	CITED4	NM_133467	63.3333	0	chr1	41328018	41326727	TRUE	TRUE	VDR, VDR, VDR, VDR, VDR, VDR, VDR, SPI1, SPI1, SPI1, SPI1, SPI1, SPI1, SPI1, SPI1, RAD21, PAF1, LEO1, JMJD1C, CTCF, CTCF, CTCF, CTCF, CDK9, CDK9, CDC73,	1	-	170085	392	0	659	0
NFYC-AS1	NR_024567	8.26827	14.1971	chr1	41157933	41154751	TRUE	TRUE	SPI1, SPI1, SPI1, SPI1, SPI1, JMJD1C, CTCF, CDK9, CDK9, CDC73,	1	-	EXO5	NM_022774	17.0423	30.879	chr1	40974432	40982214	TRUE	TRUE	SPI1, SPI1, SPI1, SPI1, SPI1, JMJD1C, CTCF, CDK9, CDK9, CDC73,	1	+	183501	477	0	853	0
NFYC-AS1	NR_024567	8.26827	14.1971	chr1	41157933	41154751	TRUE	TRUE	SPI1, SPI1, SPI1, SPI1, SPI1, SPI1, SPI1, PAF1, PAF1, LEO1, CTCF, CTCF, CTCF, CTCF, CDK9, CDK9, CDC73, ATF2,	1	-	ZFP69B	NM_023070	6.02579	7.79925	chr1	40916336	40929390	TRUE	TRUE	SPI1, SPI1, SPI1, SPI1, SPI1, SPI1, SPI1, PAF1, PAF1, LEO1, CTCF, CTCF, CTCF, CTCF, CDK9, CDK9, CDC73, ATF2,	1	+	241597	566	0	613	0
NFYC-AS1	NR_024567	8.26827	14.1971	chr1	41157933	41154751	TRUE	TRUE	SPI1, SPI1, SPI1, SPI1, SPI1, CTCF, CTCF, CTCF, CTCF, CTCF, ATF2,	1	-	CTPS1	NR_125440	8.38024	13.2235	chr1	41444970	41478237	TRUE	TRUE	SPI1, SPI1, SPI1, SPI1, SPI1, CTCF, CTCF, CTCF, CTCF, CTCF, ATF2,	1	+	287037	145	1.51e-08	192	0
NFYC-AS1	NR_024567	8.26827	14.1971	chr1	41157933	41154751	TRUE	FALSE	SPI1, SPI1, SPI1, SPI1, SPI1, CTCF,	1	-	SMAP2	NM_001198979	971.916	61.7866	chr1	40859016	40888998	TRUE	FALSE	SPI1, SPI1, SPI1, SPI1, SPI1, CTCF,	1	+	298917	191	2.74e-14	343	0
NFYC-AS1	NR_024567	8.26827	14.1971	chr1	41157933	41154751	TRUE	TRUE	VDR, SPI1, SPI1, SPI1, SPI1, SPI1, SPI1, SPI1, SPI1, SPI1, SPI1, SPI1, SPI1, SPI1, SPI1, SMC1A, SMC1A, MAF, JMJD1C, CTCF, CTCF, CTCF, CDK9, CDK9, ATF2,	1	-	SMAP2	NM_022733	971.916	61.7866	chr1	40839377	40888998	TRUE	TRUE	VDR, SPI1, SPI1, SPI1, SPI1, SPI1, SPI1, SPI1, SPI1, SPI1, SPI1, SPI1, SPI1, SPI1, SPI1, SMC1A, SMC1A, MAF, JMJD1C, CTCF, CTCF, CTCF, CDK9, CDK9, ATF2,	1	+	318556	776	0	949	0
NFYC-AS1	NR_024567	8.26827	14.1971	chr1	41157933	41154751	TRUE	TRUE	VDR, SPI1, SPI1, SPI1, SPI1, SPI1, SPI1, SPI1, SPI1, SPI1, SPI1, SPI1, SPI1, SPI1, JMJD1C, GABPA, GABPA, CTCF, CTCF, CDK9, CDK9, CDC73,	1	-	ZMPSTE24	NM_005857	41.0168	111.805	chr1	40723721	40759856	TRUE	TRUE	VDR, SPI1, SPI1, SPI1, SPI1, SPI1, SPI1, SPI1, SPI1, SPI1, SPI1, SPI1, SPI1, SPI1, JMJD1C, GABPA, GABPA, CTCF, CTCF, CDK9, CDK9, CDC73,	1	+	434212	222	0	440	0
NFYC-AS1	NR_024567	8.26827	14.1971	chr1	41157933	41154751	TRUE	TRUE	VDR, RAD21, PAF1, JMJD1C, CTCF, CTCF, CTCF, CTCF, CDK9, CDK9, CDC73,	1	-	RLF	NM_012421	78.6205	95.4829	chr1	40627040	40706593	TRUE	TRUE	VDR, RAD21, PAF1, JMJD1C, CTCF, CTCF, CTCF, CTCF, CDK9, CDK9, CDC73,	1	+	530893	178	0	448	0
NFYC-AS1	NR_024567	8.26827	14.1971	chr1	41157933	41154751	TRUE	TRUE	VDR, VDR, VDR, VDR, VDR, VDR, VDR, SPI1, SPI1, SPI1, SPI1, SPI1, SPI1, SPI1, SPI1, SPI1, SPI1, SPI1, SPI1, SPI1, PAF1, CTCF, CTCF, CTCF, CDK9, CDK9,	1	-	CAP1	NM_001105530	0	0	chr1	40506254	40538321	TRUE	TRUE	VDR, VDR, VDR, VDR, VDR, VDR, VDR, SPI1, SPI1, SPI1, SPI1, SPI1, SPI1, SPI1, SPI1, SPI1, SPI1, SPI1, SPI1, SPI1, PAF1, CTCF, CTCF, CTCF, CDK9, CDK9,	1	+	651679	286	0	596	0
NFYC-AS1	NR_024567	8.26827	14.1971	chr1	41157933	41154751	TRUE	TRUE	VDR, SPI1, SPI1, SPI1, SPI1, SPI1, SPI1, SPI1, JMJD1C, CTCF, CEBPB, CEBPB, CDK9, CDK9,	1	-	MFSD2A	NM_001136493	265.896	147.37	chr1	40420783	40435640	TRUE	TRUE	VDR, SPI1, SPI1, SPI1, SPI1, SPI1, SPI1, SPI1, JMJD1C, CTCF, CEBPB, CEBPB, CDK9, CDK9,	1	+	737150	316	0	525	0
NFYC-AS1	NR_024567	8.26827	14.1971	chr1	41157933	41154751	TRUE	TRUE	SPI1, SPI1, SPI1, SPI1, SPI1, SPI1, PAF1, CTCF, CDK9, CDK9, ATF2,	1	-	TRIT1	NM_017646	7.65129	12.8287	chr1	40349177	40306705	TRUE	TRUE	SPI1, SPI1, SPI1, SPI1, SPI1, SPI1, PAF1, CTCF, CDK9, CDK9, ATF2,	1	-	808756	465	0	496	0
NGDN	NM_015514	3.39338	3.78659	chr14	23938897	23947402	TRUE	TRUE	SPI1, SPI1, SPI1, SPI1, SPI1,	1	+	HOMEZ	NM_020834	14.1585	21.7277	chr14	23755309	23742843	TRUE	TRUE	SPI1, SPI1, SPI1, SPI1, SPI1,	1	-	183588	62	0.00068191	65	5.69e-05
NHEJ1	NM_024782	1.5473	1.18549	chr2	220025587	219940045	TRUE	TRUE	SPI1, SPI1, SPI1, CTCF, ATF2,	1	-	DNAJB2	NM_006736	1.02905	2.56128	chr2	220144039	220151622	TRUE	TRUE	SPI1, SPI1, SPI1, CTCF, ATF2,	1	+	118452	84	8.57e-06	128	0.000401185
NHLH2	NM_001111061	0	0	chr1	116383747	116378998	TRUE	TRUE	SPI1, SPI1, SPI1, SPI1, SPI1, SPI1, SPI1, SPI1, SPI1, SPI1, SPI1, SPI1, SPI1, SPI1, SPI1, SPI1, SPI1, JMJD1C, CEBPB, CEBPB, CEBPB,	1	-	SLC22A15	NM_018420	3.1266	4.14998	chr1	116519118	116612675	TRUE	TRUE	SPI1, SPI1, SPI1, SPI1, SPI1, SPI1, SPI1, SPI1, SPI1, SPI1, SPI1, SPI1, SPI1, SPI1, SPI1, SPI1, SPI1, JMJD1C, CEBPB, CEBPB, CEBPB,	1	+	135371	259	0	205	0
NHSL1	NM_020464	6.43278	9.03406	chr6	138893668	138743180	TRUE	TRUE	SPI1, SPI1, SPI1, SPI1, SPI1, SPI1, SPI1,	1	-	CCDC28A	NM_015439	0.87676	2.66189	chr6	139094656	139114456	TRUE	TRUE	SPI1, SPI1, SPI1, SPI1, SPI1, SPI1, SPI1,	1	+	200988	152	1.67e-12	118	1.4e-09
NME8	NM_016616	0	0.887146	chr7	37888198	37940002	TRUE	TRUE	SPI1, SPI1, SPI1, SPI1, SPI1, SPI1, SPI1, SPI1, SPI1, SPI1, SPI1, SPI1, SPI1, SPI1, SPI1, SPI1, SMC1A, SMC1A,	1	+	ELMO1	NM_001206482	0.566697	1.92174	chr7	37393272	36892510	TRUE	TRUE	SPI1, SPI1, SPI1, SPI1, SPI1, SPI1, SPI1, SPI1, SPI1, SPI1, SPI1, SPI1, SPI1, SPI1, SPI1, SPI1, SMC1A, SMC1A,	1	-	494926	57	1.25e-08	45	0.000353949
NMNAT3	NM_001200047	1.0207	1.78816	chr3	139396885	139279022	TRUE	TRUE		1	-	SLC25A36	NM_001104647	12.3691	15.6952	chr3	140660661	140698785	TRUE	TRUE		1	+	1263776	32	2.06e-11	37	0
NPL	NM_030769	12.0813	14.8029	chr1	182758583	182799519	TRUE	FALSE		1	+	RGS16	NM_002928	58.8305	43.5174	chr1	182573548	182567757	TRUE	FALSE		1	-	185035	113	2.84e-11	362	0
NPL	NM_030769	12.0813	14.8029	chr1	182758583	182799519	TRUE	TRUE	SPI1, SPI1, SPI1, SPI1, SPI1, SPI1, SPI1, SPI1,	1	+	RNASEL	NM_021133	1.25637	4.70927	chr1	182558394	182542768	TRUE	TRUE	SPI1, SPI1, SPI1, SPI1, SPI1, SPI1, SPI1, SPI1,	1	-	200189	140	1.08e-10	403	0
NPTN-IT1	NR_103844	0	0	chr15	73861884	73859278	TRUE	FALSE		1	-	CELF6	NM_052840	2.59978	0.155308	chr15	72612525	72577067	TRUE	FALSE		1	-	1249359	18	0.000363736	11	8.53e-06
NR6A1	NM_033334	0.8585	1.28971	chr9	127533589	127279553	TRUE	TRUE	SMC1A, RAD21, CTCF, CTCF, CTCF, CTCF, CTCF,	1	-	SCAI	NM_173690	1.07059	0.815017	chr9	127905838	127704887	TRUE	TRUE	SMC1A, RAD21, CTCF, CTCF, CTCF, CTCF, CTCF,	1	-	372249	110	1.34e-08	63	0.000190314
NREP	NM_001142474	4.46358	2.09025	chr5	111312628	111064999	TRUE	TRUE	SPI1, CTCF, CTCF,	1	-	NREP	NM_001142483	4.46358	2.09025	chr5	111093106	111064999	TRUE	TRUE	SPI1, CTCF, CTCF,	1	-	219522	135	5.52e-10	116	2.79e-09
NREP-AS1	NR_046678	0.370481	0	chr5	111248204	111353003	TRUE	TRUE	SPI1, CTCF, CTCF,	1	+	NREP	NM_001142483	4.46358	2.09025	chr5	111093106	111064999	TRUE	TRUE	SPI1, CTCF, CTCF,	1	-	155098	112	0.00011773	153	0
NRF1	NM_001040110	1.0396	2.96199	chr7	129269918	129396922	TRUE	FALSE	SMC1A, SMC1A, CTCF, CTCF, CTCF, CTCF, CTCF,	1	+	AHCYL2	NM_001130723	0.438306	2.26528	chr7	129007963	129070052	TRUE	FALSE	SMC1A, SMC1A, CTCF, CTCF, CTCF, CTCF, CTCF,	1	+	261955	156	1.36e-07	132	0
NT5C1A	NM_032526	0.720746	0.803208	chr1	40137710	40124792	TRUE	TRUE	SPI1, SPI1, SPI1, SPI1, SPI1, SPI1, PAF1, CTCF, CDK9, CDK9, ATF2,	1	-	TRIT1	NM_017646	7.65129	12.8287	chr1	40349177	40306705	TRUE	TRUE	SPI1, SPI1, SPI1, SPI1, SPI1, SPI1, PAF1, CTCF, CDK9, CDK9, ATF2,	1	-	211467	99	1.05e-05	71	0.000522619
NT5C1A	NM_032526	0.720746	0.803208	chr1	40137710	40124792	TRUE	TRUE	VDR, SPI1, SPI1, SPI1, SPI1, SPI1, SPI1, SPI1, SPI1, SPI1, SPI1, SPI1, SPI1, SPI1, SPI1, SMC1A, SMC1A, MAF, JMJD1C, CTCF, CTCF, CTCF, CDK9, CDK9, ATF2,	1	-	SMAP2	NM_022733	971.916	61.7866	chr1	40839377	40888998	TRUE	TRUE	VDR, SPI1, SPI1, SPI1, SPI1, SPI1, SPI1, SPI1, SPI1, SPI1, SPI1, SPI1, SPI1, SPI1, SPI1, SMC1A, SMC1A, MAF, JMJD1C, CTCF, CTCF, CTCF, CDK9, CDK9, ATF2,	1	+	701667	66	3.76e-11	93	0
NT5C1A	NM_032526	0.720746	0.803208	chr1	40137710	40124792	TRUE	TRUE	SPI1, SPI1, SPI1, SPI1, SPI1, SPI1, SPI1, SPI1, SPI1, SPI1, SPI1, SPI1, SPI1, SPI1, PAF1, PAF1, CTCF, CDK9, CDK9,	1	-	ZNF684	NM_152373	6.2957	5.10016	chr1	40997232	41013841	TRUE	TRUE	SPI1, SPI1, SPI1, SPI1, SPI1, SPI1, SPI1, SPI1, SPI1, SPI1, SPI1, SPI1, SPI1, SPI1, PAF1, PAF1, CTCF, CDK9, CDK9,	1	+	859522	35	2.79e-08	62	0
NTPCR	NM_032324	5.8888	10.9803	chr1	233086369	233114219	TRUE	TRUE	SPI1, SPI1, SPI1,	1	+	MAP10	NM_019090	4.05542	3.18479	chr1	232940637	232946092	TRUE	TRUE	SPI1, SPI1, SPI1,	1	+	145732	163	6.02e-09	94	5.99e-07
NTPCR	NM_032324	5.8888	10.9803	chr1	233086369	233114219	TRUE	TRUE	VDR, SPI1, SPI1, SPI1, SPI1, SPI1, SPI1, SPI1, SPI1, SPI1, SPI1, SPI1, SPI1,	1	+	LINC00582	NR_034037	0	0.447469	chr1	231747836	231727037	TRUE	TRUE	VDR, SPI1, SPI1, SPI1, SPI1, SPI1, SPI1, SPI1, SPI1, SPI1, SPI1, SPI1, SPI1,	1	-	1338533	31	5.82e-09	32	1.82e-07
NUDT6	NM_007083	8.00267	4.019	chr4	123844159	123813798	TRUE	TRUE	VDR, SPI1, SPI1, SPI1, SPI1, SPI1, SPI1, SPI1, SPI1, CTCF, CTCF, CTCF, CTCF,	1	-	ANXA5	NM_001154	81.9742	93.374	chr4	122618147	122589151	TRUE	TRUE	VDR, SPI1, SPI1, SPI1, SPI1, SPI1, SPI1, SPI1, SPI1, CTCF, CTCF, CTCF, CTCF,	1	-	1226012	18	0.000363736	25	6.38e-11
NUS1	NM_138459	8.42374	13.2938	chr6	117996616	118031886	TRUE	TRUE	CTCF, CTCF, CTCF, CTCF,	1	+	ASF1A	NM_014034	0	0	chr6	119215240	119230335	TRUE	TRUE	CTCF, CTCF, CTCF, CTCF,	1	+	1218624	23	1.97e-05	25	7.41e-11
NVL	NM_002533	2.09251	5.41546	chr1	224517891	224415035	TRUE	TRUE	SPI1, SPI1, SPI1, SPI1, SPI1, SPI1, SPI1, SPI1, SPI1, SPI1, SPI1, SPI1,	1	-	FBXO28	NM_015176	18.2906	24.0515	chr1	224301788	224349749	TRUE	TRUE	SPI1, SPI1, SPI1, SPI1, SPI1, SPI1, SPI1, SPI1, SPI1, SPI1, SPI1, SPI1,	1	+	216103	89	9.09e-05	171	0
OVCH1	NM_183378	1.75205	0.508545	chr12	29650619	29580488	TRUE	TRUE	SPI1, SPI1, CTCF, CTCF, CTCF, CTCF,	1	-	CAPRIN2	NR_038177	4.86764	1.97402	chr12	30907448	30862485	TRUE	TRUE	SPI1, SPI1, CTCF, CTCF, CTCF, CTCF,	1	-	1256829	19	0.000153643	29	0
OXR1	NM_001198532	12.3087	9.95842	chr8	107460151	107764921	TRUE	TRUE	CTCF, CTCF, CTCF, CTCF, CTCF,	1	+	OXR1	NM_001198533	12.3087	9.95842	chr8	107282405	107764921	TRUE	TRUE	CTCF, CTCF, CTCF, CTCF, CTCF,	1	+	177746	818	0	942	0
OXR1	NM_181354	12.3087	9.95842	chr8	107670035	107764921	TRUE	TRUE	CTCF, CTCF, CTCF, CTCF, CTCF,	1	+	OXR1	NM_001198533	12.3087	9.95842	chr8	107282405	107764921	TRUE	TRUE	CTCF, CTCF, CTCF, CTCF, CTCF,	1	+	387630	250	0	184	0
PA2G4P4	NR_003284	0	0	chr3	156529810	156527059	TRUE	TRUE	VDR, VDR, SPI1, SPI1, SPI1, SPI1, SPI1, SPI1, SPI1, SPI1, SPI1, SPI1, SPI1, SPI1, ATF2,	1	-	LINC00881	NR_034008	0	0	chr3	156807669	156818924	TRUE	TRUE	VDR, VDR, SPI1, SPI1, SPI1, SPI1, SPI1, SPI1, SPI1, SPI1, SPI1, SPI1, SPI1, SPI1, ATF2,	1	+	277859	140	2.81e-06	190	0
PABPC4	NM_001135653	149.382	81.7023	chr1	40042521	40026484	TRUE	TRUE	SPI1, SPI1, CDK9,	1	-	PPIE	NM_001195007	0	0	chr1	40204516	40229586	TRUE	TRUE	SPI1, SPI1, CDK9,	1	+	161995	142	1.57e-13	247	0
PABPC4	NM_001135653	149.382	81.7023	chr1	40042521	40026484	TRUE	TRUE	VDR, SPI1, SPI1, SPI1, SPI1, SPI1, SPI1, SPI1, JMJD1C, CTCF, CEBPB, CEBPB, CDK9, CDK9,	1	-	MFSD2A	NM_001136493	265.896	147.37	chr1	40420783	40435640	TRUE	TRUE	VDR, SPI1, SPI1, SPI1, SPI1, SPI1, SPI1, SPI1, JMJD1C, CTCF, CEBPB, CEBPB, CDK9, CDK9,	1	+	378262	73	0.00028277	94	6.36e-09
PABPC4	NM_001135653	149.382	81.7023	chr1	40042521	40026484	TRUE	TRUE	VDR, VDR, VDR, VDR, VDR, VDR, VDR, SPI1, SPI1, SPI1, SPI1, SPI1, SPI1, SPI1, SPI1, SPI1, SPI1, SPI1, SPI1, SPI1, PAF1, CTCF, CTCF, CTCF, CDK9, CDK9,	1	-	CAP1	NM_001105530	0	0	chr1	40506254	40538321	TRUE	TRUE	VDR, VDR, VDR, VDR, VDR, VDR, VDR, SPI1, SPI1, SPI1, SPI1, SPI1, SPI1, SPI1, SPI1, SPI1, SPI1, SPI1, SPI1, SPI1, PAF1, CTCF, CTCF, CTCF, CDK9, CDK9,	1	+	463733	78	9.74e-07	139	6.22e-15
PABPC4	NM_001135653	149.382	81.7023	chr1	40042521	40026484	TRUE	TRUE	VDR, SPI1, SPI1, SPI1, SPI1, SPI1, SPI1, SPI1, SPI1, SPI1, SPI1, SPI1, SPI1, SPI1, SPI1, SMC1A, SMC1A, MAF, JMJD1C, CTCF, CTCF, CTCF, CDK9, CDK9, ATF2,	1	-	SMAP2	NM_022733	971.916	61.7866	chr1	40839377	40888998	TRUE	TRUE	VDR, SPI1, SPI1, SPI1, SPI1, SPI1, SPI1, SPI1, SPI1, SPI1, SPI1, SPI1, SPI1, SPI1, SPI1, SMC1A, SMC1A, MAF, JMJD1C, CTCF, CTCF, CTCF, CDK9, CDK9, ATF2,	1	+	796856	129	0	81	0
PABPC4	NM_001135653	149.382	81.7023	chr1	40042521	40026484	TRUE	TRUE	SPI1, SPI1, SPI1, SPI1, SPI1, SPI1, SPI1, PAF1, PAF1, LEO1, CTCF, CTCF, CTCF, CTCF, CDK9, CDK9, CDC73, ATF2,	1	-	ZFP69B	NM_023070	6.02579	7.79925	chr1	40916336	40929390	TRUE	TRUE	SPI1, SPI1, SPI1, SPI1, SPI1, SPI1, SPI1, PAF1, PAF1, LEO1, CTCF, CTCF, CTCF, CTCF, CDK9, CDK9, CDC73, ATF2,	1	+	873815	62	3.22e-15	34	6e-06
PABPC4	NM_001135653	149.382	81.7023	chr1	40042521	40026484	TRUE	TRUE	SPI1, SPI1, SPI1, SPI1, SPI1, SPI1, SPI1, SPI1, SPI1, SPI1, SPI1, SPI1, SPI1, SPI1, PAF1, PAF1, CTCF, CDK9, CDK9,	1	-	ZNF684	NM_152373	6.2957	5.10016	chr1	40997232	41013841	TRUE	TRUE	SPI1, SPI1, SPI1, SPI1, SPI1, SPI1, SPI1, SPI1, SPI1, SPI1, SPI1, SPI1, SPI1, SPI1, PAF1, PAF1, CTCF, CDK9, CDK9,	1	+	954711	42	4.92e-08	46	0.000795145
PABPC4	NM_001135653	149.382	81.7023	chr1	40042521	40026484	TRUE	TRUE	VDR, VDR, VDR, VDR, VDR, VDR, VDR, SPI1, SPI1, SPI1, SPI1, SPI1, SPI1, SPI1, SPI1, RAD21, PAF1, LEO1, JMJD1C, CTCF, CTCF, CTCF, CTCF, CDK9, CDK9, CDC73,	1	-	CITED4	NM_133467	63.3333	0	chr1	41328018	41326727	TRUE	TRUE	VDR, VDR, VDR, VDR, VDR, VDR, VDR, SPI1, SPI1, SPI1, SPI1, SPI1, SPI1, SPI1, SPI1, RAD21, PAF1, LEO1, JMJD1C, CTCF, CTCF, CTCF, CTCF, CDK9, CDK9, CDC73,	1	-	1285497	22	8.12e-06	29	6e-15
PACSIN2	NM_007229	20.5561	12.0819	chr22	43343047	43265771	TRUE	TRUE		1	-	PACSIN2	NM_001184970	20.5561	12.0819	chr22	43411184	43265771	TRUE	TRUE		1	-	68137	422	1.26e-06	685	0
PAN2	NM_001127460	5.85511	4.63211	chr12	56727837	56710006	TRUE	TRUE	SPI1, SPI1, SPI1, SPI1, SPI1, SPI1, SPI1, SPI1, SPI1,	1	-	TIMELESS	NM_003920	1.14089	1.70491	chr12	56843200	56810156	TRUE	TRUE	SPI1, SPI1, SPI1, SPI1, SPI1, SPI1, SPI1, SPI1, SPI1,	1	-	115363	75	8.54e-05	162	4.01e-06
PAPD7	NM_006999	12.0273	12.9196	chr5	6714717	6757161	TRUE	TRUE	SPI1,	1	+	ICE1	NM_015325	14.5363	15.4433	chr5	5422785	5490347	TRUE	TRUE	SPI1,	1	+	1291932	19	0.000152302	17	1.53e-05
PAQR3	NM_001040202	4.14037	10.3172	chr4	79860582	79839093	TRUE	TRUE	SPI1, SPI1, SPI1, SPI1, SPI1, SPI1, SPI1, SPI1, SPI1, SPI1,	1	-	ANTXR2	NM_058172	3.00588	6.02742	chr4	80994626	80822770	TRUE	TRUE	SPI1, SPI1, SPI1, SPI1, SPI1, SPI1, SPI1, SPI1, SPI1, SPI1,	1	-	1134044	36	0.000683156	40	4.62e-08
PAQR3	NM_001040202	4.14037	10.3172	chr4	79860582	79839093	TRUE	TRUE	SPI1, SPI1, SMC1A, SMC1A, RAD21, CTCF, CTCF, CTCF, CTCF, CTCF,	1	-	PRDM8	NM_020226	9.75906	12.3229	chr4	81106423	81125482	TRUE	TRUE	SPI1, SPI1, SMC1A, SMC1A, RAD21, CTCF, CTCF, CTCF, CTCF, CTCF,	1	+	1245841	37	4.66e-15	41	0
PBXIP1	NM_020524	4.93681	12.3082	chr1	154928567	154916558	TRUE	TRUE	SMC1A, SMC1A,	1	-	EFNA4	NM_005227	0.364984	3.68081	chr1	155036212	155042029	TRUE	TRUE	SMC1A, SMC1A,	1	+	107645	72	0.000172842	242	7.06e-13
PCBP1-AS1	NR_033872	2.03974	0.837853	chr2	70314147	70189394	TRUE	TRUE	CTCF, CTCF, CTCF, CTCF,	1	-	MXD1	NM_002357	24.2799	27.0059	chr2	70142172	70170076	TRUE	TRUE	CTCF, CTCF, CTCF, CTCF,	1	+	171975	89	1e-05	86	0.00035208
PCDH1	NM_032420	2.16205	0.442883	chr5	141257975	141232675	TRUE	TRUE	SPI1, SPI1, SPI1, SPI1, SPI1, SPI1, SPI1, SPI1, SPI1, SPI1, SPI1, SPI1, SMC1A, SMC1A, MAF, MAF, CEBPB,	1	-	ARAP3	NM_022481	9.46436	9.32199	chr5	141061800	141032967	TRUE	TRUE	SPI1, SPI1, SPI1, SPI1, SPI1, SPI1, SPI1, SPI1, SPI1, SPI1, SPI1, SPI1, SMC1A, SMC1A, MAF, MAF, CEBPB,	1	-	196175	78	1.05e-05	57	0.000498965
PDCL3P4	NR_002941	0.032843	0.038035	chr3	101431277	101432260	TRUE	TRUE	SPI1, SPI1, SPI1,	1	+	TMEM45A	NM_018004	0.440907	3.10597	chr3	100211462	100296285	TRUE	TRUE	SPI1, SPI1, SPI1,	1	+	1219815	23	1.97e-05	18	5.89e-06
PDE4B	NM_001037340	1.71095	0.80734	chr1	66458298	66840262	TRUE	TRUE	SPI1, SPI1, SPI1, SPI1, SPI1, SPI1, SPI1, SPI1, SPI1, SPI1, SPI1, SPI1, SPI1,	1	+	rs4384209	_Economi_gwas	#N/A	#N/A	chr1	66279125	66279125	TRUE	TRUE	SPI1, SPI1, SPI1, SPI1, SPI1, SPI1, SPI1, SPI1, SPI1, SPI1, SPI1, SPI1, SPI1,	2	+	179173	76	0.000214149	81	0.000825287
PDE4D	NM_001197220	2.40707	2.79981	chr5	58571945	58264865	TRUE	TRUE		1	-	PDE4D	NM_001197221	2.40707	2.79981	chr5	58335339	58264865	TRUE	TRUE		1	-	236606	198	0	97	0
PDE4DIP	NM_001002811	9.25362	3.58854	chr1	144932365	144890590	TRUE	TRUE	SPI1, SPI1, SPI1, SPI1, SPI1, SMC1A,	1	-	PDE4DIP	NM_001198832	9.25362	3.58854	chr1	145039995	144890590	TRUE	TRUE	SPI1, SPI1, SPI1, SPI1, SPI1, SMC1A,	1	-	107630	805	0	636	0
PDE4DIP	NM_001002811	9.25362	3.58854	chr1	144932365	144890590	TRUE	TRUE	SPI1, SPI1, SPI1, SPI1, SPI1, SPI1, SPI1, SPI1, SPI1, SPI1,	1	-	SEC22B	NM_004892	0	0	chr1	145096406	145116997	TRUE	TRUE	SPI1, SPI1, SPI1, SPI1, SPI1, SPI1, SPI1, SPI1, SPI1, SPI1,	1	+	164041	246	0	119	3.19e-07
PDE7A	NM_002603	0.60723	6.921	chr8	66701329	66626568	TRUE	TRUE	ATF2,	1	-	PDE7A	NM_001242318	0.60723	6.921	chr8	66753969	66626568	TRUE	TRUE	ATF2,	1	-	52640	544	8.07e-08	1569	0
PDE7A	NM_001242318	0.60723	6.921	chr8	66753969	66626568	TRUE	TRUE	MAF, MAF,	1	-	DNAJC5B	NM_033105	0.73355	2.90391	chr8	66933790	67012755	TRUE	TRUE	MAF, MAF,	1	+	179821	223	0	157	4.81e-12
PDF	NM_022341	0	0	chr16	69364498	69362523	TRUE	TRUE	SPI1, SPI1, SPI1, SPI1, SPI1, SPI1, SPI1, SPI1, SPI1, SPI1, SPI1, CTCF, CTCF, CTCF, CTCF, CDK9, CDK9,	1	-	COG8	NM_032382	0.753503	1.7574	chr16	69373526	69362523	TRUE	TRUE	SPI1, SPI1, SPI1, SPI1, SPI1, SPI1, SPI1, SPI1, SPI1, SPI1, SPI1, CTCF, CTCF, CTCF, CTCF, CDK9, CDK9,	1	-	9028	208	4.49e-06	677	0.000778329
PDGFC	NR_036641	13.1354	4.98128	chr4	157892546	157682762	TRUE	TRUE	SPI1, SPI1, SPI1, SPI1, SPI1, SPI1, SPI1, SPI1, SPI1, SPI1, SPI1, SPI1, SPI1, SPI1, SPI1, SPI1, SPI1, CEBPB,	1	-	TMEM144	NM_018342	2.38454	2.32458	chr4	159131400	159176439	TRUE	TRUE	SPI1, SPI1, SPI1, SPI1, SPI1, SPI1, SPI1, SPI1, SPI1, SPI1, SPI1, SPI1, SPI1, SPI1, SPI1, SPI1, SPI1, CEBPB,	1	+	1238854	21	2.36e-05	25	6.38e-11
PDGFRA	NM_006206	1.62725	3.28472	chr4	55095263	55164412	TRUE	TRUE	SPI1, SPI1, SPI1, SPI1, SPI1, SPI1, ATF2,	1	+	FIP1L1	NM_030917	6.63102	7.02491	chr4	54243819	54326103	TRUE	TRUE	SPI1, SPI1, SPI1, SPI1, SPI1, SPI1, ATF2,	1	+	851444	28	1.51e-05	29	0.000150226
PDIA6	NM_001282705	4.48402	4.0062	chr2	10978103	10923516	TRUE	TRUE	SMC1A, SMC1A, RAD21, CTCF, CTCF, CTCF, CTCF, CTCF,	1	-	FLJ33534	NR_040080	0	0	chr2	11272302	11239976	TRUE	TRUE	SMC1A, SMC1A, RAD21, CTCF, CTCF, CTCF, CTCF, CTCF,	1	-	294199	189	5.27e-14	83	7.26e-05
PEAR1	NM_001080471	1.27394	0.24619	chr1	156863522	156886226	TRUE	TRUE	SPI1, SPI1, SPI1, SPI1, SPI1, SPI1, SPI1, SPI1, SPI1,	1	+	ISG20L2	NM_030980	53.3959	57.3391	chr1	156698231	156692412	TRUE	TRUE	SPI1, SPI1, SPI1, SPI1, SPI1, SPI1, SPI1, SPI1, SPI1,	1	-	165291	131	1.37e-11	83	0.000590825
PENK	NM_006211	0.58343	3.5972	chr8	57359282	57353512	TRUE	TRUE	SPI1, SPI1, SPI1, SPI1, SPI1, SPI1, SPI1, SPI1, SPI1, SPI1, SPI1, SPI1, SPI1, SPI1, SPI1, SPI1, CTCF, CTCF, CEBPB, CEBPB,	1	-	LINC00968	NR_038236	0.683516	0.792301	chr8	57472382	57430877	TRUE	TRUE	SPI1, SPI1, SPI1, SPI1, SPI1, SPI1, SPI1, SPI1, SPI1, SPI1, SPI1, SPI1, SPI1, SPI1, SPI1, SPI1, CTCF, CTCF, CEBPB, CEBPB,	1	-	113100	83	1.12e-05	150	2.33e-05
PEX5L	NM_016559	1.65607	1.31815	chr3	179754841	179512746	TRUE	TRUE	SPI1, SPI1, SPI1, SPI1, SPI1, SPI1, CEBPB, CEBPB, CDK9, CDK9,	1	-	TTC14	NM_001042601	0	0	chr3	180319917	180328918	TRUE	TRUE	SPI1, SPI1, SPI1, SPI1, SPI1, SPI1, CEBPB, CEBPB, CDK9, CDK9,	1	+	565076	84	6.54e-05	170	3.62e-12
PEX5L	NM_016559	1.65607	1.31815	chr3	179754841	179512746	TRUE	TRUE	CTCF, CTCF, CTCF, CTCF, CTCF,	1	-	FXR1	NM_001013439	1.70677	1.33115	chr3	180630233	180700539	TRUE	TRUE	CTCF, CTCF, CTCF, CTCF, CTCF,	1	+	875392	31	0.000262825	36	1.42e-06
PGM3	NM_001199917	4.76977	1.62404	chr6	83903655	83874592	TRUE	TRUE	VDR, SPI1, SPI1, SPI1, SPI1,	1	-	IBTK	NM_015525	2.53109	3.88006	chr6	82957471	82879703	TRUE	TRUE	VDR, SPI1, SPI1, SPI1, SPI1,	1	-	946184	44	9.52e-09	73	2.22e-08
PHC3	NM_024947	14.3102	11.6135	chr3	169899537	169805367	TRUE	TRUE	SPI1, SPI1, SPI1, SPI1, SPI1, SPI1, SPI1, SPI1, SPI1, SPI1, SPI1, SPI1, SPI1, SPI1,	1	-	TERC	NR_001566	42.612	32.7224	chr3	169482848	169482397	TRUE	TRUE	SPI1, SPI1, SPI1, SPI1, SPI1, SPI1, SPI1, SPI1, SPI1, SPI1, SPI1, SPI1, SPI1, SPI1,	1	-	416689	34	1.41e-05	89	0.000360437
PHLDA1	NM_007350	583.987	287.063	chr12	76425556	76419226	TRUE	TRUE	SPI1, SPI1, SPI1, SPI1,	1	-	KRR1	NM_007043	23.1028	18.8055	chr12	75905418	75891418	TRUE	TRUE	SPI1, SPI1, SPI1, SPI1,	1	-	520138	52	0.000472709	93	0
PHLDA1	NM_007350	583.987	287.063	chr12	76425556	76419226	TRUE	TRUE	VDR, SPI1, SPI1, SPI1, SPI1, SPI1, SPI1, SPI1, SPI1, SPI1, SPI1, SPI1, SPI1, SPI1, SPI1, SPI1, SPI1, SPI1,	1	-	GLIPR1	NM_006851	0	0	chr12	75874512	75895716	TRUE	TRUE	VDR, SPI1, SPI1, SPI1, SPI1, SPI1, SPI1, SPI1, SPI1, SPI1, SPI1, SPI1, SPI1, SPI1, SPI1, SPI1, SPI1, SPI1,	1	+	551044	62	0.000562962	77	8.91e-06
PI15	NM_015886	0.239644	0.063132	chr8	75736771	75767264	TRUE	TRUE	SPI1, SPI1,	1	+	GDAP1	NM_018972	0.310981	1.12902	chr8	75262617	75279335	TRUE	TRUE	SPI1, SPI1,	1	+	474154	73	5.41e-06	174	0
PI15	NM_015886	0.239644	0.063132	chr8	75736771	75767264	TRUE	TRUE	SPI1, SPI1, SPI1, SPI1, SPI1, SPI1, SPI1, SPI1, SPI1, SPI1, SPI1, SPI1, SPI1, SPI1, SPI1, SPI1, SPI1,	1	+	LY96	NM_015364	2.37612	4.56241	chr8	74903563	74941307	TRUE	TRUE	SPI1, SPI1, SPI1, SPI1, SPI1, SPI1, SPI1, SPI1, SPI1, SPI1, SPI1, SPI1, SPI1, SPI1, SPI1, SPI1, SPI1,	1	+	833208	59	3.43e-11	25	0.000653271
PI4KB	NM_001198773	30.5936	19.2911	chr1	151300191	151264272	TRUE	TRUE	SPI1, SPI1, SPI1, SMC1A, CTCF, CTCF, CTCF, CTCF,	1	-	TDRKH	NM_006862	0.088071	1.56676	chr1	151763010	151744040	TRUE	TRUE	SPI1, SPI1, SPI1, SMC1A, CTCF, CTCF, CTCF, CTCF,	1	-	462819	62	0.00015257	67	0.00041741
PIK3CA	NM_006218	0	0.192133	chr3	178866310	178952497	TRUE	TRUE	SPI1, SPI1, SPI1, SPI1, SPI1, SPI1, CTCF, CTCF,	1	+	ACTL6A	NM_178042	0	1.30851	chr3	179280667	179306193	TRUE	TRUE	SPI1, SPI1, SPI1, SPI1, SPI1, SPI1, CTCF, CTCF,	1	+	414357	50	3.31e-11	108	9.78e-06
PITPNB	NM_012399	14.8956	0.906755	chr22	28315294	28247656	TRUE	TRUE	SPI1, SPI1, SPI1, SPI1, SPI1, SPI1, SPI1, SPI1, CTCF, CTCF, CDK9,	1	-	MIATNB	NR_110543	1.37946	0.472855	chr22	27068805	27176856	TRUE	TRUE	SPI1, SPI1, SPI1, SPI1, SPI1, SPI1, SPI1, SPI1, CTCF, CTCF, CDK9,	1	+	1246489	26	8.97e-08	15	3.04e-10
PKIB	NM_032471	3.40176	5.7706	chr6	122931376	123047518	TRUE	TRUE	SPI1, SPI1, SPI1, SPI1, SPI1, SPI1, SPI1, SPI1, SPI1, SPI1, SPI1,	1	+	PKIB	NM_001270393	3.40176	5.7706	chr6	122793061	123047518	TRUE	TRUE	SPI1, SPI1, SPI1, SPI1, SPI1, SPI1, SPI1, SPI1, SPI1, SPI1, SPI1,	1	+	138315	154	1.91e-07	276	0
PKIB	NM_001270395	3.40176	5.7706	chr6	122973873	123047518	TRUE	TRUE	SPI1, SPI1, SPI1, SPI1, SPI1, SPI1, SPI1, SPI1, SPI1, SPI1, SPI1,	1	+	PKIB	NM_001270393	3.40176	5.7706	chr6	122793061	123047518	TRUE	TRUE	SPI1, SPI1, SPI1, SPI1, SPI1, SPI1, SPI1, SPI1, SPI1, SPI1, SPI1,	1	+	180812	126	6.51e-14	57	0.000498965
PLEKHF2	NM_024613	15.2276	8.79308	chr8	96145948	96168913	TRUE	TRUE	SMC1A, RAD21, CTCF, CTCF, CTCF, CTCF, CTCF,	1	+	NDUFAF6	NM_152416	0.325665	1.67825	chr8	96037213	96070944	TRUE	TRUE	SMC1A, RAD21, CTCF, CTCF, CTCF, CTCF, CTCF,	1	+	108735	106	9.5e-09	161	4.67e-06
POGZ	NM_015100	23.4179	18.2105	chr1	151431941	151375199	TRUE	TRUE	SPI1, SPI1, SPI1, SMC1A, CTCF, CTCF, CTCF, CTCF,	1	-	TDRKH	NM_006862	0.088071	1.56676	chr1	151763010	151744040	TRUE	TRUE	SPI1, SPI1, SPI1, SMC1A, CTCF, CTCF, CTCF, CTCF,	1	-	331069	106	0.000216824	112	0.000871511
POLQ	NM_199420	0.773446	1.76299	chr3	121264853	121150272	TRUE	TRUE	VDR, CTCF, CTCF, CTCF, CTCF,	1	-	CCDC58	NM_001017928	1.99707	0.36066	chr3	122102074	122078435	TRUE	TRUE	VDR, CTCF, CTCF, CTCF, CTCF,	1	-	837221	39	2.96e-05	49	1.02e-12
POLR2K	NM_005034	41.7229	72.2022	chr8	101162838	101166230	TRUE	TRUE	SPI1, SPI1, CTCF, CTCF, CTCF, CTCF, CTCF,	1	+	ANKRD46	NM_001270378	0.766462	1.12294	chr8	101572014	101532999	TRUE	TRUE	SPI1, SPI1, CTCF, CTCF, CTCF, CTCF, CTCF,	1	-	409176	125	0	179	1.6e-14
POU2F2	NM_001207025	11.371	13.3011	chr19	42636625	42590261	TRUE	TRUE	SPI1, SPI1, SPI1, SPI1, SPI1, SPI1, SPI1, ATF2,	1	-	CIC	NM_001304815	36.6714	19.2794	chr19	42772688	42799948	TRUE	TRUE	SPI1, SPI1, SPI1, SPI1, SPI1, SPI1, SPI1, ATF2,	1	+	136063	115	0.000160693	71	0.000901669
PPARD	NM_001171818	194.54	83.055	chr6	35310334	35395968	TRUE	TRUE		1	+	FANCE	NM_021922	5.29073	2.96354	chr6	35420137	35434881	TRUE	TRUE		1	+	109803	320	0	352	0
PPARD	NM_001171818	194.54	83.055	chr6	35310334	35395968	TRUE	TRUE	SMC1A, SMC1A, RAD21, CTCF, CTCF, CTCF, CTCF, CTCF,	1	+	RPL10A	NM_007104	86.1542	133.24	chr6	35436177	35438558	TRUE	TRUE	SMC1A, SMC1A, RAD21, CTCF, CTCF, CTCF, CTCF, CTCF,	1	+	125843	149	5.09e-07	83	7.83e-05
PPFIA4	NM_015053	2.01943	1.916	chr1	203020310	203047864	TRUE	TRUE	VDR, SPI1, SPI1,	1	+	CHI3L1	NM_001276	2368.9	1458.7	chr1	203155922	203148058	TRUE	TRUE	VDR, SPI1, SPI1,	1	-	135612	163	2.99e-08	243	0
PPFIA4	NM_015053	2.01943	1.916	chr1	203020310	203047864	TRUE	TRUE	SPI1, SPI1, CEBPB, CEBPB, CEBPB, CEBPB,	1	+	CHIT1	NR_045784	0.08743	0	chr1	203198860	203185206	TRUE	TRUE	SPI1, SPI1, CEBPB, CEBPB, CEBPB, CEBPB,	1	-	178550	87	1.66e-05	190	0
PPIB	NM_000942	48.7307	75.471	chr15	64455354	64448013	TRUE	TRUE	SPI1, SPI1, SPI1, SPI1, SPI1, SPI1, SMC1A, CDK9,	1	-	KIAA0101	NR_109934	1.34642	2.04619	chr15	64679886	64657210	TRUE	TRUE	SPI1, SPI1, SPI1, SPI1, SPI1, SPI1, SMC1A, CDK9,	1	-	224532	77	0.000956211	57	1.31e-06
PPIE	NM_001195007	0	0	chr1	40204516	40229586	TRUE	TRUE	SPI1, SPI1, SPI1, SPI1, SPI1, SPI1, PAF1, CTCF, CDK9, CDK9, ATF2,	1	+	TRIT1	NM_017646	7.65129	12.8287	chr1	40349177	40306705	TRUE	TRUE	SPI1, SPI1, SPI1, SPI1, SPI1, SPI1, PAF1, CTCF, CDK9, CDK9, ATF2,	1	-	144661	127	9.68e-06	177	0
PPIE	NM_001195007	0	0	chr1	40204516	40229586	TRUE	TRUE	CTCF, CTCF, CTCF, CTCF, CTCF, CTCF, CTCF,	1	+	PABPC4	NM_001135653	149.382	81.7023	chr1	40042521	40026484	TRUE	TRUE	CTCF, CTCF, CTCF, CTCF, CTCF, CTCF, CTCF,	1	-	161995	142	1.57e-13	247	0
PPIE	NM_001195007	0	0	chr1	40204516	40229586	TRUE	TRUE	VDR, SPI1, SPI1, SPI1, SPI1, SPI1, SPI1, SPI1, JMJD1C, CTCF, CEBPB, CEBPB, CDK9, CDK9,	1	+	MFSD2A	NM_001136493	265.896	147.37	chr1	40420783	40435640	TRUE	TRUE	VDR, SPI1, SPI1, SPI1, SPI1, SPI1, SPI1, SPI1, JMJD1C, CTCF, CEBPB, CEBPB, CDK9, CDK9,	1	+	216267	83	0.00029469	186	0
PPIE	NM_001195007	0	0	chr1	40204516	40229586	TRUE	TRUE	VDR, SPI1, SPI1, SPI1, SPI1, SPI1, SPI1, SPI1, SPI1, SPI1, SPI1, SPI1, SPI1, SPI1, JMJD1C, GABPA, GABPA, CTCF, CTCF, CDK9, CDK9, CDC73,	1	+	ZMPSTE24	NM_005857	41.0168	111.805	chr1	40723721	40759856	TRUE	TRUE	VDR, SPI1, SPI1, SPI1, SPI1, SPI1, SPI1, SPI1, SPI1, SPI1, SPI1, SPI1, SPI1, SPI1, JMJD1C, GABPA, GABPA, CTCF, CTCF, CDK9, CDK9, CDC73,	1	+	519205	59	7.23e-06	79	1.36e-11
PPIE	NM_001195007	0	0	chr1	40204516	40229586	TRUE	TRUE	VDR, SPI1, SPI1, SPI1, SPI1, SPI1, SPI1, SPI1, SPI1, SPI1, SPI1, SPI1, SPI1, SPI1, SPI1, SMC1A, SMC1A, MAF, JMJD1C, CTCF, CTCF, CTCF, CDK9, CDK9, ATF2,	1	+	SMAP2	NM_022733	971.916	61.7866	chr1	40839377	40888998	TRUE	TRUE	VDR, SPI1, SPI1, SPI1, SPI1, SPI1, SPI1, SPI1, SPI1, SPI1, SPI1, SPI1, SPI1, SPI1, SPI1, SMC1A, SMC1A, MAF, JMJD1C, CTCF, CTCF, CTCF, CDK9, CDK9, ATF2,	1	+	634861	83	0.000617705	157	0
PPIEL	NR_003929	65.3567	17.6095	chr1	40025370	39987951	TRUE	TRUE	CTCF, CTCF, CTCF, CTCF, CTCF, CTCF, CTCF,	1	-	PABPC4	NM_001135653	149.382	81.7023	chr1	40042521	40026484	TRUE	TRUE	CTCF, CTCF, CTCF, CTCF, CTCF, CTCF, CTCF,	1	-	17151	713	0	909	3.72e-06
PPIEL	NR_003929	65.3567	17.6095	chr1	40025370	39987951	TRUE	TRUE	SPI1, SPI1, CDK9,	1	-	PPIE	NM_001195007	0	0	chr1	40204516	40229586	TRUE	TRUE	SPI1, SPI1, CDK9,	1	+	179146	221	0	348	0
PPIEL	NR_003929	65.3567	17.6095	chr1	40025370	39987951	TRUE	TRUE	VDR, VDR, VDR, VDR, VDR, VDR, VDR, SPI1, SPI1, SPI1, SPI1, SPI1, SPI1, SPI1, SPI1, SPI1, SPI1, SPI1, SPI1, SPI1, PAF1, CTCF, CTCF, CTCF, CDK9, CDK9,	1	-	CAP1	NM_001105530	0	0	chr1	40506254	40538321	TRUE	TRUE	VDR, VDR, VDR, VDR, VDR, VDR, VDR, SPI1, SPI1, SPI1, SPI1, SPI1, SPI1, SPI1, SPI1, SPI1, SPI1, SPI1, SPI1, SPI1, PAF1, CTCF, CTCF, CTCF, CDK9, CDK9,	1	+	480884	37	0.000419827	98	0
PPIEL	NR_003929	65.3567	17.6095	chr1	40025370	39987951	TRUE	TRUE	VDR, SPI1, SPI1, SPI1, SPI1, SPI1, SPI1, SPI1, SPI1, SPI1, SPI1, SPI1, SPI1, SPI1, SPI1, SMC1A, SMC1A, MAF, JMJD1C, CTCF, CTCF, CTCF, CDK9, CDK9, ATF2,	1	-	SMAP2	NM_022733	971.916	61.7866	chr1	40839377	40888998	TRUE	TRUE	VDR, SPI1, SPI1, SPI1, SPI1, SPI1, SPI1, SPI1, SPI1, SPI1, SPI1, SPI1, SPI1, SPI1, SPI1, SMC1A, SMC1A, MAF, JMJD1C, CTCF, CTCF, CTCF, CDK9, CDK9, ATF2,	1	+	814007	86	0	77	0
PPIEL	NR_003929	65.3567	17.6095	chr1	40025370	39987951	TRUE	TRUE	SPI1, SPI1, SPI1, SPI1, SPI1, SPI1, SPI1, PAF1, PAF1, LEO1, CTCF, CTCF, CTCF, CTCF, CDK9, CDK9, CDC73, ATF2,	1	-	ZFP69B	NM_023070	6.02579	7.79925	chr1	40916336	40929390	TRUE	TRUE	SPI1, SPI1, SPI1, SPI1, SPI1, SPI1, SPI1, PAF1, PAF1, LEO1, CTCF, CTCF, CTCF, CTCF, CDK9, CDK9, CDC73, ATF2,	1	+	890966	38	7.36e-08	35	2.18e-05
PPIEL	NR_003929	65.3567	17.6095	chr1	40025370	39987951	TRUE	TRUE	VDR, VDR, VDR, SPI1, SPI1, SPI1, SPI1, SPI1, SPI1, SPI1, SPI1, SPI1, SPI1, SPI1, SPI1, SPI1, SPI1, PAF1, PAF1, MAF1, CTCF, CTCF, CTCF, CTCF, CDK9, CDK9, CDC73,	1	-	NFYC-AS1	NR_024567	8.26827	14.1971	chr1	41157933	41154751	TRUE	TRUE	VDR, VDR, VDR, SPI1, SPI1, SPI1, SPI1, SPI1, SPI1, SPI1, SPI1, SPI1, SPI1, SPI1, SPI1, SPI1, SPI1, PAF1, PAF1, MAF1, CTCF, CTCF, CTCF, CTCF, CDK9, CDK9, CDC73,	1	-	1132563	64	2.2e-10	41	1.95e-08
PPIH	NM_006347	14.1838	26.2551	chr1	43124047	43142429	TRUE	TRUE	SPI1, SPI1, SPI1, CDK9, CDK9, ATF2,	1	+	C1orf50	NM_024097	17.3787	16.1094	chr1	43232915	43241413	TRUE	TRUE	SPI1, SPI1, SPI1, CDK9, CDK9, ATF2,	1	+	108868	162	0	124	0.000638565
PPIH	NM_006347	14.1838	26.2551	chr1	43124047	43142429	TRUE	TRUE	SPI1, ATF2,	1	+	CCDC23	NM_199342	#N/A	#N/A	chr1	43283059	43272722	TRUE	TRUE	SPI1, ATF2,	1	-	159012	104	0.000389066	86	6.02e-06
PPIH	NM_006347	14.1838	26.2551	chr1	43124047	43142429	TRUE	TRUE	SPI1, SPI1, SPI1, SPI1, SPI1, SPI1, CTCF, CTCF, CTCF, CTCF, CTCF,	1	+	ZNF691	NM_001242739	21.6995	33.9285	chr1	43312243	43318146	TRUE	TRUE	SPI1, SPI1, SPI1, SPI1, SPI1, SPI1, CTCF, CTCF, CTCF, CTCF, CTCF,	1	+	188196	103	1.87e-09	146	0
PPIH	NM_006347	14.1838	26.2551	chr1	43124047	43142429	TRUE	TRUE	SPI1, SPI1, SPI1, SPI1, SPI1, SPI1, SPI1, SPI1, SPI1, SPI1, CTCF, CTCF, ATF2,	1	+	ZMYND12	NM_032257	4.17222	1.84919	chr1	42921938	42896000	TRUE	TRUE	SPI1, SPI1, SPI1, SPI1, SPI1, SPI1, SPI1, SPI1, SPI1, SPI1, CTCF, CTCF, ATF2,	1	-	202109	77	0.00087443	139	4.91e-13
PPIH	NM_006347	14.1838	26.2551	chr1	43124047	43142429	TRUE	TRUE	CTCF, CTCF, CDK9, CDK9,	1	+	FOXJ3	NM_001198851	55.5049	45.8281	chr1	42801548	42642209	TRUE	TRUE	CTCF, CTCF, CDK9, CDK9,	1	-	322499	118	3.31e-05	170	1.57e-07
PPIH	NM_006347	14.1838	26.2551	chr1	43124047	43142429	TRUE	TRUE	VDR, SPI1, SPI1, SPI1, SPI1, SPI1, SPI1, SPI1, SPI1, SPI1, SPI1, SPI1, SPI1, SPI1, SPI1, SPI1,	1	+	MED8	NM_001001653	47.1578	35.5217	chr1	43855483	43849578	TRUE	TRUE	VDR, SPI1, SPI1, SPI1, SPI1, SPI1, SPI1, SPI1, SPI1, SPI1, SPI1, SPI1, SPI1, SPI1, SPI1, SPI1,	1	-	731436	37	0.000367472	131	0
PPOX	NM_001122764	3.7226	5.08909	chr1	161136180	161141010	TRUE	TRUE	ATF2,	1	+	USP21	NM_001014443	24.4217	25.7186	chr1	161129253	161135516	TRUE	TRUE	ATF2,	1	+	6927	512	0	904	4.25e-06
PPP1R3E	NM_001276318	8.12309	4.48408	chr14	23772057	23765129	TRUE	TRUE	SPI1, SPI1, SPI1, SPI1, SPI1, SPI1, SPI1, SPI1, SPI1, SMC1A, SMC1A, SMC1A, RAD21, CTCF, CTCF, CTCF, CTCF, CTCF,	1	-	CEBPE	NM_001805	3.29406	1.31747	chr14	23588820	23586514	TRUE	TRUE	SPI1, SPI1, SPI1, SPI1, SPI1, SPI1, SPI1, SPI1, SPI1, SMC1A, SMC1A, SMC1A, RAD21, CTCF, CTCF, CTCF, CTCF, CTCF,	1	-	183237	74	3.3e-05	62	0.000133113
PPP2R5E	NM_006246	0.970657	0.727439	chr14	64010079	63840609	TRUE	TRUE	SPI1, SPI1, SPI1, SPI1, SPI1, ATF2,	1	-	MTHFD1	NM_005956	0	0	chr14	64854758	64926725	TRUE	TRUE	SPI1, SPI1, SPI1, SPI1, SPI1, ATF2,	1	+	844679	42	1.1e-11	38	3.05e-07
PPT1	NM_000310	576.314	1465.87	chr1	40563142	40538381	TRUE	TRUE	VDR, SPI1, SPI1, SPI1, SPI1, SPI1, SPI1, SPI1, SPI1, SPI1, SPI1, SPI1, SPI1, SPI1, JMJD1C, GABPA, GABPA, CTCF, CTCF, CDK9, CDK9, CDC73,	1	-	ZMPSTE24	NM_005857	41.0168	111.805	chr1	40723721	40759856	TRUE	TRUE	VDR, SPI1, SPI1, SPI1, SPI1, SPI1, SPI1, SPI1, SPI1, SPI1, SPI1, SPI1, SPI1, SPI1, JMJD1C, GABPA, GABPA, CTCF, CTCF, CDK9, CDK9, CDC73,	1	+	160579	384	0	400	0
PPT1	NM_000310	576.314	1465.87	chr1	40563142	40538381	TRUE	TRUE	SPI1, SPI1, SPI1, SPI1, SPI1, SPI1, PAF1, CTCF, CDK9, CDK9, ATF2,	1	-	TRIT1	NM_017646	7.65129	12.8287	chr1	40349177	40306705	TRUE	TRUE	SPI1, SPI1, SPI1, SPI1, SPI1, SPI1, PAF1, CTCF, CDK9, CDK9, ATF2,	1	-	213965	215	0	121	4.9e-10
PPT1	NM_000310	576.314	1465.87	chr1	40563142	40538381	TRUE	TRUE	VDR, SPI1, SPI1, SPI1, SPI1, SPI1, SPI1, SPI1, SPI1, SPI1, SPI1, SPI1, SPI1, SPI1, SPI1, SMC1A, SMC1A, MAF, JMJD1C, CTCF, CTCF, CTCF, CDK9, CDK9, ATF2,	1	-	SMAP2	NM_022733	971.916	61.7866	chr1	40839377	40888998	TRUE	TRUE	VDR, SPI1, SPI1, SPI1, SPI1, SPI1, SPI1, SPI1, SPI1, SPI1, SPI1, SPI1, SPI1, SPI1, SPI1, SMC1A, SMC1A, MAF, JMJD1C, CTCF, CTCF, CTCF, CDK9, CDK9, ATF2,	1	+	276235	590	0	399	0
PPT1	NM_000310	576.314	1465.87	chr1	40563142	40538381	TRUE	TRUE	SPI1, SPI1, SPI1, SPI1, SPI1, SPI1, SPI1, PAF1, PAF1, LEO1, CTCF, CTCF, CTCF, CTCF, CDK9, CDK9, CDC73, ATF2,	1	-	ZFP69B	NM_023070	6.02579	7.79925	chr1	40916336	40929390	TRUE	TRUE	SPI1, SPI1, SPI1, SPI1, SPI1, SPI1, SPI1, PAF1, PAF1, LEO1, CTCF, CTCF, CTCF, CTCF, CDK9, CDK9, CDC73, ATF2,	1	+	353194	327	3.55e-15	117	0.000225867
PPT1	NM_000310	576.314	1465.87	chr1	40563142	40538381	TRUE	TRUE	SPI1, SPI1, SPI1, SPI1, SPI1, JMJD1C, CTCF, CDK9, CDK9, CDC73,	1	-	EXO5	NM_022774	17.0423	30.879	chr1	40974432	40982214	TRUE	TRUE	SPI1, SPI1, SPI1, SPI1, SPI1, JMJD1C, CTCF, CDK9, CDK9, CDC73,	1	+	411290	84	0	215	0
PPT1	NM_000310	576.314	1465.87	chr1	40563142	40538381	TRUE	TRUE	SPI1, SPI1, SPI1, SPI1, SPI1, SPI1, SPI1, SPI1, SPI1, SPI1, SPI1, SPI1, SPI1, SPI1, PAF1, PAF1, CTCF, CDK9, CDK9,	1	-	ZNF684	NM_152373	6.2957	5.10016	chr1	40997232	41013841	TRUE	TRUE	SPI1, SPI1, SPI1, SPI1, SPI1, SPI1, SPI1, SPI1, SPI1, SPI1, SPI1, SPI1, SPI1, SPI1, PAF1, PAF1, CTCF, CDK9, CDK9,	1	+	434090	256	0	287	0
PPT1	NM_000310	576.314	1465.87	chr1	40563142	40538381	TRUE	TRUE	VDR, VDR, VDR, SPI1, SPI1, SPI1, SPI1, SPI1, SPI1, SPI1, SPI1, SPI1, SPI1, SPI1, SPI1, SPI1, SPI1, PAF1, PAF1, MAF1, CTCF, CTCF, CTCF, CTCF, CDK9, CDK9, CDC73,	1	-	NFYC-AS1	NR_024567	8.26827	14.1971	chr1	41157933	41154751	TRUE	TRUE	VDR, VDR, VDR, SPI1, SPI1, SPI1, SPI1, SPI1, SPI1, SPI1, SPI1, SPI1, SPI1, SPI1, SPI1, SPI1, SPI1, PAF1, PAF1, MAF1, CTCF, CTCF, CTCF, CTCF, CDK9, CDK9, CDC73,	1	-	594791	214	0	354	0
PPT1	NM_000310	576.314	1465.87	chr1	40563142	40538381	TRUE	TRUE	VDR, VDR, VDR, VDR, VDR, VDR, VDR, SPI1, SPI1, SPI1, SPI1, SPI1, SPI1, SPI1, SPI1, RAD21, PAF1, LEO1, JMJD1C, CTCF, CTCF, CTCF, CTCF, CDK9, CDK9, CDC73,	1	-	CITED4	NM_133467	63.3333	0	chr1	41328018	41326727	TRUE	TRUE	VDR, VDR, VDR, VDR, VDR, VDR, VDR, SPI1, SPI1, SPI1, SPI1, SPI1, SPI1, SPI1, SPI1, RAD21, PAF1, LEO1, JMJD1C, CTCF, CTCF, CTCF, CTCF, CDK9, CDK9, CDC73,	1	-	764876	100	7.48e-14	106	0
PRDM1	NM_001198	125.678	84.9313	chr6	106534194	106557814	TRUE	TRUE	CTCF, CTCF, CTCF, CTCF, CTCF,	1	+	PREP	NM_002726	7.34825	9.90153	chr6	105850999	105725441	TRUE	TRUE	CTCF, CTCF, CTCF, CTCF, CTCF,	1	-	683195	33	0.000699574	42	0.000173443
PRDM5	NM_018699	0.099271	0.104273	chr4	121844021	121613067	TRUE	TRUE	VDR, SPI1, SPI1, SPI1, SPI1, SPI1, ATF2,	1	-	MAD2L1	NM_002358	0.361199	1.14926	chr4	120988013	120980578	TRUE	TRUE	VDR, SPI1, SPI1, SPI1, SPI1, SPI1, ATF2,	1	-	856008	29	6.75e-06	30	8.25e-05
PRDM8	NM_020226	9.75906	12.3229	chr4	81106423	81125482	TRUE	TRUE		1	+	PAQR3	NM_001040202	4.14037	10.3172	chr4	79860582	79839093	TRUE	TRUE		1	-	1245841	37	4.66e-15	41	0
PROS1	NM_000313	0.286995	1.26632	chr3	93692934	93591880	TRUE	TRUE	SPI1, SPI1, SPI1, SPI1, ATF2,	1	-	ARL13B	NM_001174150	1.43926	0	chr3	93698982	93774522	TRUE	TRUE	SPI1, SPI1, SPI1, SPI1, ATF2,	1	+	6048	404	0	665	0.000981392
PRR5	NM_001198721	1.10415	3.1546	chr22	45072687	45133561	TRUE	TRUE		1	+	SAMM50	NM_015380	0.934893	1.66072	chr22	44351260	44392412	TRUE	TRUE		1	+	721427	40	9.91e-05	65	7.97e-11
PRSS23	NM_001293178	0	0	chr11	86511281	86522273	TRUE	TRUE		1	+	ME3	NM_001161586	3.83142	3.09475	chr11	86383678	86152149	TRUE	TRUE		1	-	127603	133	9.32e-06	71	0.000901669
PSD3	NM_015310	20.3823	26.0533	chr8	18871196	18384812	TRUE	TRUE	SPI1, SPI1, SPI1, SPI1, SPI1, SPI1, SPI1, SPI1, SPI1, SPI1, SPI1, SPI1, SPI1, SPI1, SPI1, SPI1, SPI1,	1	-	NAT1	NM_001160170	0.745682	0.766139	chr8	18067611	18081198	TRUE	TRUE	SPI1, SPI1, SPI1, SPI1, SPI1, SPI1, SPI1, SPI1, SPI1, SPI1, SPI1, SPI1, SPI1, SPI1, SPI1, SPI1, SPI1,	1	+	803585	44	1.72e-06	48	2.22e-16
PSD3	NM_015310	20.3823	26.0533	chr8	18871196	18384812	TRUE	TRUE		1	-	ASAH1	NM_177924	9.9904	15.3209	chr8	17942507	17913924	TRUE	TRUE		1	-	928689	31	0.000621884	47	8.08e-08
PSKH2	NM_033126	0	0	chr8	87081851	87060690	TRUE	TRUE	SMC1A, RAD21, CTCF, CTCF, CTCF, CTCF, CTCF,	1	-	CA2	NM_000067	10.7629	17.3937	chr8	86376130	86393721	TRUE	TRUE	SMC1A, RAD21, CTCF, CTCF, CTCF, CTCF, CTCF,	1	+	705721	37	0.000524319	112	0
PSMA5	NM_002790	5.16867	4.09379	chr1	109969108	109941652	TRUE	TRUE	SPI1, ATF2,	1	-	SARS	NM_006513	15.5092	27.2437	chr1	109756514	109780804	TRUE	TRUE	SPI1, ATF2,	1	+	212594	99	1.05e-05	97	1.01e-06
PSMB4	NM_002796	29.4076	37.0457	chr1	151372040	151374412	TRUE	TRUE	SPI1, SPI1, SPI1, SMC1A, CTCF, CTCF, CTCF, CTCF,	1	+	TDRKH	NM_006862	0.088071	1.56676	chr1	151763010	151744040	TRUE	TRUE	SPI1, SPI1, SPI1, SMC1A, CTCF, CTCF, CTCF, CTCF,	1	-	390970	127	2.37e-10	70	8.36e-05
PSME3	NM_001267045	60.3157	92.7639	chr17	40985158	40995777	TRUE	TRUE	SPI1, SPI1, SPI1, SPI1, SPI1, SPI1, SPI1, SPI1, SMC1A, SMC1A, CTCF, CTCF, CTCF, CTCF, CTCF, CDK9,	1	+	RPL27	NM_000988	290.619	737.203	chr17	41150445	41154971	TRUE	TRUE	SPI1, SPI1, SPI1, SPI1, SPI1, SPI1, SPI1, SPI1, SMC1A, SMC1A, CTCF, CTCF, CTCF, CTCF, CTCF, CDK9,	1	+	165287	86	2.13e-05	130	1.79e-08
PTPRB	NM_001109754	3.57734	2.76746	chr12	71031220	70910631	TRUE	TRUE	SPI1, SPI1, CTCF, CTCF, CTCF, CTCF,	1	-	RAB3IP	NM_175623	0.637255	0.979986	chr12	70132465	70216984	TRUE	TRUE	SPI1, SPI1, CTCF, CTCF, CTCF, CTCF,	1	+	898755	41	4.78e-09	35	2.18e-05
PTPRE	NM_006504	0	0	chr10	129705324	129884164	TRUE	TRUE		1	+	PTPRE	NM_130435	0	0	chr10	129845812	129884164	TRUE	TRUE		1	+	140488	103	0.000448769	87	4.56e-06
PTPRE	NM_130435	0	0	chr10	129845812	129884164	TRUE	TRUE	SMC1A, CTCF, CTCF, CTCF, CTCF, CTCF,	1	+	PTPRE	NM_006504	0	0	chr10	129705324	129884164	TRUE	TRUE	SMC1A, CTCF, CTCF, CTCF, CTCF, CTCF,	1	+	140488	103	0.000448769	87	4.56e-06
PTPRF	NM_002840	0.909667	0.912996	chr1	43996546	44089343	TRUE	TRUE	VDR, SPI1, SPI1, SPI1, SPI1, SPI1, SPI1, ATF2,	1	+	KDM4A	NM_014663	0	0	chr1	44115796	44171189	TRUE	TRUE	VDR, SPI1, SPI1, SPI1, SPI1, SPI1, SPI1, ATF2,	1	+	119250	166	0	646	0
PTPRF	NM_002840	0.909667	0.912996	chr1	43996546	44089343	TRUE	TRUE	PAF1, PAF1, LEO1, CDC73,	1	+	KDM4A-AS1	NR_033827	5.63234	3.42382	chr1	44173012	44165408	TRUE	TRUE	PAF1, PAF1, LEO1, CDC73,	1	-	176466	117	2.29e-09	970	0
PTPRF	NM_002840	0.909667	0.912996	chr1	43996546	44089343	TRUE	TRUE	CTCF, CTCF, CTCF, CTCF, CTCF,	1	+	IPO13	NM_014652	10.6747	8.41131	chr1	44412477	44433694	TRUE	TRUE	CTCF, CTCF, CTCF, CTCF, CTCF,	1	+	415931	54	5.62e-13	112	4.16e-06
PTPRF	NM_002840	0.909667	0.912996	chr1	43996546	44089343	TRUE	TRUE	SPI1, ATF2,	1	+	CCDC23	NM_199342	#N/A	#N/A	chr1	43283059	43272722	TRUE	TRUE	SPI1, ATF2,	1	-	713487	40	0.000152169	73	1.55e-15
PTPRN	NM_001199763	0	0	chr2	220174295	220154344	TRUE	TRUE	SMC1A, RAD21, CTCF, CTCF, CTCF, CTCF, CTCF,	1	-	NHEJ1	NM_024782	1.5473	1.18549	chr2	220025587	219940045	TRUE	TRUE	SMC1A, RAD21, CTCF, CTCF, CTCF, CTCF, CTCF,	1	-	148708	98	0.000896245	67	0.000598279
PTX3	NM_002852	6.20602	4.86889	chr3	157154579	157161417	TRUE	TRUE	SPI1, SPI1, SPI1, SPI1, SPI1, SMC1A, CEBPB, CEBPB, CEBPB, CEBPB, CEBPB, CEBPB, CEBPB, CEBPB, CEBPB,	1	+	CCNL1	NM_020307	32.5572	21.0276	chr3	156878482	156865585	TRUE	TRUE	SPI1, SPI1, SPI1, SPI1, SPI1, SMC1A, CEBPB, CEBPB, CEBPB, CEBPB, CEBPB, CEBPB, CEBPB, CEBPB, CEBPB,	1	-	276097	109	0.000370263	71	2.45e-05
PTX3	NM_002852	6.20602	4.86889	chr3	157154579	157161417	TRUE	TRUE	SPI1, SPI1,	1	+	SSR3	NM_007107	16.6601	25.4535	chr3	156272973	156257928	TRUE	TRUE	SPI1, SPI1,	1	-	881606	44	2.47e-10	35	2.18e-05
PUS3	NM_031307	0.977455	2.64391	chr11	125773116	125763379	TRUE	TRUE		1	-	CDON	NM_001243597	0.586124	6.17561	chr11	125933187	125826712	TRUE	TRUE		1	-	160071	95	2.05e-06	98	3.64e-05
PYGO2	NM_138300	11.6208	19.6884	chr1	154934258	154929501	TRUE	TRUE	SPI1, CTCF, CTCF, CTCF,	1	-	PBXIP1	NM_020524	4.93681	12.3082	chr1	154928567	154916558	TRUE	TRUE	SPI1, CTCF, CTCF, CTCF,	1	-	5691	450	0	1283	2.01e-11
QPCT	NM_012413	0.595067	5.41586	chr2	37571752	37600465	TRUE	TRUE	SPI1, SPI1,	1	+	LINC00211	NR_110011	0	0	chr2	38056854	38053389	TRUE	TRUE	SPI1, SPI1,	1	-	485102	47	4.17e-06	47	0.00017663
QRFP	NM_198180	0	0	chr9	133769225	133768814	TRUE	TRUE	SPI1, SPI1, ATF2,	1	-	EXOSC2	NR_104230	1.55657	3.32485	chr9	133569146	133580281	TRUE	TRUE	SPI1, SPI1, ATF2,	1	+	200079	94	3.19e-05	143	9.21e-14
RAB13	NR_073553	45.9376	26.8761	chr1	153958853	153954092	TRUE	TRUE	SPI1, SPI1, SPI1, SPI1, SPI1, SPI1, SPI1, SPI1, SPI1, SPI1, SPI1, SPI1, CDK9, CDK9,	1	-	TPM3	NM_001043352	216.386	281.044	chr1	154155725	154127779	TRUE	TRUE	SPI1, SPI1, SPI1, SPI1, SPI1, SPI1, SPI1, SPI1, SPI1, SPI1, SPI1, SPI1, CDK9, CDK9,	1	-	196872	75	2.5e-05	63	0.000100751
RAB37	NM_001006638	0	0	chr17	72732958	72743474	TRUE	TRUE	SPI1, SPI1, SPI1, SPI1, SPI1, SPI1,	1	+	CD300E	NM_181449	0.0047	0.010472	chr17	72619897	72606021	TRUE	TRUE	SPI1, SPI1, SPI1, SPI1, SPI1, SPI1,	1	-	113061	91	1.18e-06	157	8.5e-06
RAB37	NM_001006638	0	0	chr17	72732958	72743474	TRUE	TRUE	SPI1, SPI1, SPI1, SPI1, SPI1, SPI1, SPI1, SPI1, SPI1, SPI1, SPI1, SPI1, SPI1, SPI1, SMC1A,	1	+	CD300C	NM_006678	51.8326	34.7589	chr17	72542310	72537204	TRUE	TRUE	SPI1, SPI1, SPI1, SPI1, SPI1, SPI1, SPI1, SPI1, SPI1, SPI1, SPI1, SPI1, SPI1, SPI1, SMC1A,	1	-	190648	105	8.37e-10	97	4.36e-10
RABGAP1L	NM_001243765	2.49445	3.36993	chr1	174769034	174927327	TRUE	TRUE	SPI1, SPI1, SPI1, SPI1, SPI1,	1	+	RABGAP1L	NM_014857	2.49445	3.36993	chr1	174128551	174927327	TRUE	TRUE	SPI1, SPI1, SPI1, SPI1, SPI1,	1	+	640483	852	0	483	0
RABGAP1L	NM_001243763	2.49445	3.36993	chr1	174843523	174927327	TRUE	TRUE	SPI1, SPI1, SPI1, SPI1, SPI1,	1	+	RABGAP1L	NM_014857	2.49445	3.36993	chr1	174128551	174927327	TRUE	TRUE	SPI1, SPI1, SPI1, SPI1, SPI1,	1	+	714972	324	0	138	0
RABGAP1L	NM_001243764	2.49445	3.36993	chr1	174933904	174927327	TRUE	TRUE	SPI1, SPI1, SPI1, SPI1, SPI1,	1	+	RABGAP1L	NM_014857	2.49445	3.36993	chr1	174128551	174927327	TRUE	TRUE	SPI1, SPI1, SPI1, SPI1, SPI1,	1	+	805353	233	0	266	0
RABGAP1L	NM_014857	2.49445	3.36993	chr1	174128551	174927327	TRUE	TRUE	SPI1, SMC1A, SMC1A, ATF2,	1	+	CACYBP	NM_014412	1.52958	10.8453	chr1	174968570	174981163	TRUE	TRUE	SPI1, SMC1A, SMC1A, ATF2,	1	+	840019	226	0	174	0
RABGAP1L	NM_014857	2.49445	3.36993	chr1	174128551	174927327	TRUE	TRUE	SPI1,	1	+	MRPS14	NR_037606	7.61335	11.6388	chr1	174992591	174982093	TRUE	TRUE	SPI1,	1	-	864040	68	0	116	0
RANBP6	NM_012416	1.69915	2.19475	chr9	6015640	6011018	TRUE	TRUE	CTCF, CTCF, CTCF, CTCF,	1	-	ERMP1	NM_024896	18.7076	23.1041	chr9	5833081	5784571	TRUE	TRUE	CTCF, CTCF, CTCF, CTCF,	1	-	182559	123	2.82e-13	111	5.19e-13
RANBP6	NM_012416	1.69915	2.19475	chr9	6015640	6011018	TRUE	TRUE	SPI1,	1	-	RCL1	NM_005772	9.32668	9.67044	chr9	4792833	4861077	TRUE	TRUE	SPI1,	1	+	1222807	21	2.36e-05	21	6.88e-08
RASAL2	NM_004841	45.0716	29.8726	chr1	178310605	178448648	TRUE	TRUE	CTCF, CTCF, CTCF,	1	+	RASAL2	NM_170692	45.0716	29.8726	chr1	178062863	178448648	TRUE	TRUE	CTCF, CTCF, CTCF,	1	+	247742	235	0	206	0
RASGRP3	NM_001139488	3.22376	2.23933	chr2	33701320	33789798	TRUE	TRUE	SPI1, SPI1,	1	+	TTC27	NM_017735	2.14761	3.0772	chr2	32853086	33046118	TRUE	TRUE	SPI1, SPI1,	1	+	848234	33	1.97e-07	49	1.32e-11
RASSF8	NM_001164746	0.761329	0.552915	chr12	26205490	26225807	TRUE	TRUE	ATF2,	1	+	CASC1	NM_001082972	0	0	chr12	25348094	25261222	TRUE	TRUE	ATF2,	1	-	857396	22	0.000994046	43	4.45e-09
RBM12B-AS1	NR_027259	0	0	chr8	94752338	94753047	TRUE	TRUE	CTCF, CTCF, CTCF, CTCF,	1	+	GEM	NM_005261	103.096	83.0209	chr8	95274547	95261484	TRUE	TRUE	CTCF, CTCF, CTCF, CTCF,	1	-	522209	62	2.07e-05	48	2.99e-05
RCAN1	NM_004414	39.6146	5.71275	chr21	35987441	35888739	TRUE	TRUE	VDR, SPI1, SPI1, SPI1, SPI1, SPI1, NR3C1, CEBPB, CEBPB, CEBPB, CEBPB, CEBPB, CEBPB, CEBPB,	1	-	KCNE1	NM_000219	10.0016	6.2373	chr21	35884573	35818985	TRUE	TRUE	VDR, SPI1, SPI1, SPI1, SPI1, SPI1, NR3C1, CEBPB, CEBPB, CEBPB, CEBPB, CEBPB, CEBPB, CEBPB,	1	-	102868	81	1.9e-05	140	9.03e-05
RCAN3	NM_001251980	3.03572	2.80809	chr1	24840803	24863510	TRUE	TRUE		1	+	RCAN3	NM_013441	3.03572	2.80809	chr1	24828840	24863510	TRUE	TRUE		1	+	11963	752	0	730	0.000265419
RCC1	NM_001048194	0	7.62864	chr1	28844744	28865708	TRUE	TRUE	CTCF, CTCF, CTCF, CTCF, ATF2,	1	+	TAF12	NM_001135218	7.36717	6.50857	chr1	28969604	28929608	TRUE	TRUE	CTCF, CTCF, CTCF, CTCF, ATF2,	1	-	124860	115	0.000160693	85	5.01e-05
RCL1	NM_005772	9.32668	9.67044	chr9	4792833	4861077	TRUE	TRUE	SPI1, SPI1, SPI1, CTCF, CTCF, CTCF, CTCF,	1	+	JAK2	NM_004972	3.08574	4.68828	chr9	4985244	5128183	TRUE	TRUE	SPI1, SPI1, SPI1, CTCF, CTCF, CTCF, CTCF,	1	+	192411	68	0.000161387	207	0
RCL1	NM_005772	9.32668	9.67044	chr9	4792833	4861077	TRUE	TRUE		1	+	RANBP6	NM_012416	1.69915	2.19475	chr9	6015640	6011018	TRUE	TRUE		1	-	1222807	21	2.36e-05	21	6.88e-08
RD3	NM_183059	0.026488	0.000649	chr1	211666259	211649863	TRUE	TRUE	VDR, CTCF, CTCF, CTCF, CTCF,	1	-	RCOR3	NM_001136223	14.7978	13.8934	chr1	211432707	211489725	TRUE	TRUE	VDR, CTCF, CTCF, CTCF, CTCF,	1	+	233552	91	6.7e-05	50	2.87e-05
RD3	NM_183059	0.026488	0.000649	chr1	211666259	211649863	TRUE	TRUE	SPI1,	1	-	HHAT	NM_018194	0.43084	0.745363	chr1	210501595	210849638	TRUE	TRUE	SPI1,	1	+	1164664	48	3.34e-06	31	2.97e-06
RFX3-AS1	NR_121586	2.5035	0.987762	chr9	3668085	3691756	TRUE	TRUE	SPI1, SPI1, SPI1, SPI1, SPI1, SPI1, SPI1, SPI1, SPI1,	1	+	KIAA0020	NM_014878	#N/A	#N/A	chr9	2844130	2804154	TRUE	TRUE	SPI1, SPI1, SPI1, SPI1, SPI1, SPI1, SPI1, SPI1, SPI1,	1	-	823955	41	9.91e-06	29	5.89e-05
RGL1	NM_001297671	10.1322	0	chr1	183774214	183897685	TRUE	TRUE	SPI1, SPI1, SPI1, SPI1, SPI1, SPI1, SPI1, SPI1, SPI1, SPI1, SPI1, SPI1, SPI1, SPI1, CDK9, CDK9, ATF2,	1	+	RGL1	NM_001297669	10.1322	0	chr1	183605181	183897685	TRUE	TRUE	SPI1, SPI1, SPI1, SPI1, SPI1, SPI1, SPI1, SPI1, SPI1, SPI1, SPI1, SPI1, SPI1, SPI1, CDK9, CDK9, ATF2,	1	+	169033	157	2.22e-16	82	0.000699044
RGL1	NM_001297671	10.1322	0	chr1	183774214	183897685	TRUE	TRUE	SPI1, SPI1, SPI1, SPI1, SPI1, SPI1, SPI1, SPI1, SPI1, SPI1, SPI1, SPI1, SPI1, SPI1, SPI1, SPI1, SPI1, SMC1A, CDK9, CDK9,	1	+	NCF2	NM_000433	8.44405	5.49957	chr1	183560056	183524696	TRUE	TRUE	SPI1, SPI1, SPI1, SPI1, SPI1, SPI1, SPI1, SPI1, SPI1, SPI1, SPI1, SPI1, SPI1, SPI1, SPI1, SPI1, SPI1, SMC1A, CDK9, CDK9,	1	-	214158	77	0.00087443	109	2.78e-08
RGS13	NM_002927	15.8901	10.5466	chr1	192605267	192629440	TRUE	TRUE	VDR, SPI1, SPI1, SPI1, SPI1, SMC1A, SMC1A, CTCF, CTCF, CTCF, CTCF, CTCF,	1	+	CDC73	NM_024529	0	0	chr1	193091087	193223942	TRUE	TRUE	VDR, SPI1, SPI1, SPI1, SPI1, SMC1A, SMC1A, CTCF, CTCF, CTCF, CTCF, CTCF,	1	+	485820	41	7.65e-05	114	0
RGS16	NM_002928	58.8305	43.5174	chr1	182573548	182567757	TRUE	TRUE		1	-	NPL	NM_030769	12.0813	14.8029	chr1	182758583	182799519	TRUE	TRUE		1	+	185035	113	2.84e-11	362	0
RGS20	NM_170587	0	0	chr8	54764367	54871864	TRUE	TRUE	SPI1, SPI1, SPI1, SPI1, SPI1, SPI1,	1	+	TCEA1	NR_109901	5.42287	11.1472	chr8	54935016	54879113	TRUE	TRUE	SPI1, SPI1, SPI1, SPI1, SPI1, SPI1,	1	-	170649	94	2.69e-06	89	0.00020572
RGSL1	NM_001137669	0	0.172428	chr1	182419255	182529732	TRUE	TRUE	SPI1, SPI1, SPI1, SPI1, SPI1, SPI1, SPI1, SPI1,	1	+	RNASEL	NM_021133	1.25637	4.70927	chr1	182558394	182542768	TRUE	TRUE	SPI1, SPI1, SPI1, SPI1, SPI1, SPI1, SPI1, SPI1,	1	-	139139	350	0	306	0
RGSL1	NM_001137669	0	0.172428	chr1	182419255	182529732	TRUE	FALSE		1	+	RGS16	NM_002928	58.8305	43.5174	chr1	182573548	182567757	TRUE	FALSE		1	-	154293	123	1.95e-05	247	0
RGSL1	NM_001137669	0	0.172428	chr1	182419255	182529732	TRUE	TRUE		1	+	NPL	NM_030769	12.0813	14.8029	chr1	182758583	182799519	TRUE	TRUE		1	+	339328	114	6.34e-05	215	1.42e-11
RIIAD1	NM_001144956	0	0	chr1	151694012	151702082	TRUE	FALSE	SPI1, SPI1,	1	+	TUFT1	NM_001301317	0.0315008	0.92309	chr1	151512780	151556053	TRUE	FALSE	SPI1, SPI1,	1	+	181232	108	2.43e-10	68	2.33e-05
RIMS3	NM_014747	7.25375	7.91225	chr1	41131324	41086351	TRUE	TRUE	SPI1, SPI1, SPI1, SPI1, SPI1, SPI1, SPI1, SPI1, SPI1, SPI1, SPI1, SPI1, SPI1, SPI1, PAF1, PAF1, CTCF, CDK9, CDK9,	1	-	ZNF684	NM_152373	6.2957	5.10016	chr1	40997232	41013841	TRUE	TRUE	SPI1, SPI1, SPI1, SPI1, SPI1, SPI1, SPI1, SPI1, SPI1, SPI1, SPI1, SPI1, SPI1, SPI1, PAF1, PAF1, CTCF, CDK9, CDK9,	1	+	134092	338	0	691	0
RIMS3	NM_014747	7.25375	7.91225	chr1	41131324	41086351	TRUE	TRUE	SPI1, SPI1, SPI1, SPI1, SPI1, JMJD1C, CTCF, CDK9, CDK9, CDC73,	1	-	EXO5	NM_022774	17.0423	30.879	chr1	40974432	40982214	TRUE	TRUE	SPI1, SPI1, SPI1, SPI1, SPI1, JMJD1C, CTCF, CDK9, CDK9, CDC73,	1	+	156892	131	4.7e-06	465	0
RIMS3	NM_014747	7.25375	7.91225	chr1	41131324	41086351	TRUE	TRUE	VDR, VDR, VDR, VDR, VDR, VDR, VDR, SPI1, SPI1, SPI1, SPI1, SPI1, SPI1, SPI1, SPI1, RAD21, PAF1, LEO1, JMJD1C, CTCF, CTCF, CTCF, CTCF, CDK9, CDK9, CDC73,	1	-	CITED4	NM_133467	63.3333	0	chr1	41328018	41326727	TRUE	TRUE	VDR, VDR, VDR, VDR, VDR, VDR, VDR, SPI1, SPI1, SPI1, SPI1, SPI1, SPI1, SPI1, SPI1, RAD21, PAF1, LEO1, JMJD1C, CTCF, CTCF, CTCF, CTCF, CDK9, CDK9, CDC73,	1	-	196694	154	0	267	0
RIMS3	NM_014747	7.25375	7.91225	chr1	41131324	41086351	TRUE	TRUE	SPI1, SPI1, SPI1, SPI1, SPI1, SPI1, SPI1, PAF1, PAF1, LEO1, CTCF, CTCF, CTCF, CTCF, CDK9, CDK9, CDC73, ATF2,	1	-	ZFP69B	NM_023070	6.02579	7.79925	chr1	40916336	40929390	TRUE	TRUE	SPI1, SPI1, SPI1, SPI1, SPI1, SPI1, SPI1, PAF1, PAF1, LEO1, CTCF, CTCF, CTCF, CTCF, CDK9, CDK9, CDC73, ATF2,	1	+	214988	235	0	250	0
RIMS3	NM_014747	7.25375	7.91225	chr1	41131324	41086351	TRUE	TRUE	VDR, SPI1, SPI1, SPI1, SPI1, SPI1, SPI1, SPI1, SPI1, SPI1, SPI1, SPI1, SPI1, SPI1, SPI1, SMC1A, SMC1A, MAF, JMJD1C, CTCF, CTCF, CTCF, CDK9, CDK9, ATF2,	1	-	SMAP2	NM_022733	971.916	61.7866	chr1	40839377	40888998	TRUE	TRUE	VDR, SPI1, SPI1, SPI1, SPI1, SPI1, SPI1, SPI1, SPI1, SPI1, SPI1, SPI1, SPI1, SPI1, SPI1, SMC1A, SMC1A, MAF, JMJD1C, CTCF, CTCF, CTCF, CDK9, CDK9, ATF2,	1	+	291947	239	0	398	0
RIMS3	NM_014747	7.25375	7.91225	chr1	41131324	41086351	TRUE	TRUE	VDR, SPI1, SPI1, SPI1, SPI1, SPI1, SPI1, SPI1, SPI1, SPI1, SPI1, SPI1, SPI1, SPI1, JMJD1C, GABPA, GABPA, CTCF, CTCF, CDK9, CDK9, CDC73,	1	-	ZMPSTE24	NM_005857	41.0168	111.805	chr1	40723721	40759856	TRUE	TRUE	VDR, SPI1, SPI1, SPI1, SPI1, SPI1, SPI1, SPI1, SPI1, SPI1, SPI1, SPI1, SPI1, SPI1, JMJD1C, GABPA, GABPA, CTCF, CTCF, CDK9, CDK9, CDC73,	1	+	407603	120	0	184	2.55e-15
RIMS3	NM_014747	7.25375	7.91225	chr1	41131324	41086351	TRUE	TRUE	VDR, RAD21, PAF1, JMJD1C, CTCF, CTCF, CTCF, CTCF, CDK9, CDK9, CDC73,	1	-	RLF	NM_012421	78.6205	95.4829	chr1	40627040	40706593	TRUE	TRUE	VDR, RAD21, PAF1, JMJD1C, CTCF, CTCF, CTCF, CTCF, CDK9, CDK9, CDC73,	1	+	504284	85	1.9e-11	205	0
RIMS3	NM_014747	7.25375	7.91225	chr1	41131324	41086351	TRUE	TRUE	VDR, SPI1, SPI1, SPI1, SPI1, SPI1, SPI1, SPI1, JMJD1C, CTCF, CEBPB, CEBPB, CDK9, CDK9,	1	-	MFSD2A	NM_001136493	265.896	147.37	chr1	40420783	40435640	TRUE	TRUE	VDR, SPI1, SPI1, SPI1, SPI1, SPI1, SPI1, SPI1, JMJD1C, CTCF, CEBPB, CEBPB, CDK9, CDK9,	1	+	710541	36	0.000773653	180	0
RIMS3	NM_014747	7.25375	7.91225	chr1	41131324	41086351	TRUE	TRUE	SPI1, SPI1, SPI1, SPI1, SPI1, SPI1, PAF1, CTCF, CDK9, CDK9, ATF2,	1	-	TRIT1	NM_017646	7.65129	12.8287	chr1	40349177	40306705	TRUE	TRUE	SPI1, SPI1, SPI1, SPI1, SPI1, SPI1, PAF1, CTCF, CDK9, CDK9, ATF2,	1	-	782147	89	3.26e-12	166	0
RLF	NM_012421	78.6205	95.4829	chr1	40627040	40706593	TRUE	TRUE	VDR, SPI1, SPI1, SPI1, SPI1, SPI1, SPI1, SPI1, SPI1, SPI1, SPI1, SPI1, SPI1, SPI1, JMJD1C, GABPA, GABPA, CTCF, CTCF, CDK9, CDK9, CDC73,	1	+	ZMPSTE24	NM_005857	41.0168	111.805	chr1	40723721	40759856	TRUE	TRUE	VDR, SPI1, SPI1, SPI1, SPI1, SPI1, SPI1, SPI1, SPI1, SPI1, SPI1, SPI1, SPI1, SPI1, JMJD1C, GABPA, GABPA, CTCF, CTCF, CDK9, CDK9, CDC73,	1	+	96681	363	0	657	0
RLF	NM_012421	78.6205	95.4829	chr1	40627040	40706593	TRUE	TRUE	VDR, VDR, VDR, VDR, VDR, VDR, VDR, SPI1, SPI1, SPI1, SPI1, SPI1, SPI1, SPI1, SPI1, SPI1, SPI1, SPI1, SPI1, SPI1, PAF1, CTCF, CTCF, CTCF, CDK9, CDK9,	1	+	CAP1	NM_001105530	0	0	chr1	40506254	40538321	TRUE	TRUE	VDR, VDR, VDR, VDR, VDR, VDR, VDR, SPI1, SPI1, SPI1, SPI1, SPI1, SPI1, SPI1, SPI1, SPI1, SPI1, SPI1, SPI1, SPI1, PAF1, CTCF, CTCF, CTCF, CDK9, CDK9,	1	+	120786	137	4.66e-06	538	0
RLF	NM_012421	78.6205	95.4829	chr1	40627040	40706593	TRUE	TRUE	VDR, SPI1, SPI1, SPI1, SPI1, SPI1, SPI1, SPI1, JMJD1C, CTCF, CEBPB, CEBPB, CDK9, CDK9,	1	+	MFSD2A	NM_001136493	265.896	147.37	chr1	40420783	40435640	TRUE	TRUE	VDR, SPI1, SPI1, SPI1, SPI1, SPI1, SPI1, SPI1, JMJD1C, CTCF, CEBPB, CEBPB, CDK9, CDK9,	1	+	206257	81	0.000427635	277	0
RLF	NM_012421	78.6205	95.4829	chr1	40627040	40706593	TRUE	TRUE	VDR, SPI1, SPI1, SPI1, SPI1, SPI1, SPI1, SPI1, SPI1, SPI1, SPI1, SPI1, SPI1, SPI1, SPI1, SMC1A, SMC1A, MAF, JMJD1C, CTCF, CTCF, CTCF, CDK9, CDK9, ATF2,	1	+	SMAP2	NM_022733	971.916	61.7866	chr1	40839377	40888998	TRUE	TRUE	VDR, SPI1, SPI1, SPI1, SPI1, SPI1, SPI1, SPI1, SPI1, SPI1, SPI1, SPI1, SPI1, SPI1, SPI1, SMC1A, SMC1A, MAF, JMJD1C, CTCF, CTCF, CTCF, CDK9, CDK9, ATF2,	1	+	212337	537	0	883	0
RLF	NM_012421	78.6205	95.4829	chr1	40627040	40706593	TRUE	FALSE	SPI1, SPI1, SPI1, SPI1, SPI1, CTCF,	1	+	SMAP2	NM_001198979	971.916	61.7866	chr1	40859016	40888998	TRUE	FALSE	SPI1, SPI1, SPI1, SPI1, SPI1, CTCF,	1	+	231976	82	0.000391141	339	0
RLF	NM_012421	78.6205	95.4829	chr1	40627040	40706593	TRUE	TRUE	SPI1, SPI1, SPI1, SPI1, SPI1, SPI1, PAF1, CTCF, CDK9, CDK9, ATF2,	1	+	TRIT1	NM_017646	7.65129	12.8287	chr1	40349177	40306705	TRUE	TRUE	SPI1, SPI1, SPI1, SPI1, SPI1, SPI1, PAF1, CTCF, CDK9, CDK9, ATF2,	1	-	277863	159	7.41e-08	151	0
RLF	NM_012421	78.6205	95.4829	chr1	40627040	40706593	TRUE	TRUE	SPI1, SPI1, SPI1, SPI1, SPI1, SPI1, SPI1, PAF1, PAF1, LEO1, CTCF, CTCF, CTCF, CTCF, CDK9, CDK9, CDC73, ATF2,	1	+	ZFP69B	NM_023070	6.02579	7.79925	chr1	40916336	40929390	TRUE	TRUE	SPI1, SPI1, SPI1, SPI1, SPI1, SPI1, SPI1, PAF1, PAF1, LEO1, CTCF, CTCF, CTCF, CTCF, CDK9, CDK9, CDC73, ATF2,	1	+	289296	270	0	361	0
RLF	NM_012421	78.6205	95.4829	chr1	40627040	40706593	TRUE	TRUE	SPI1, SPI1, SPI1, SPI1, SPI1, SPI1, SPI1, SPI1, SPI1, SPI1, SPI1, SPI1, SPI1, SPI1, PAF1, PAF1, CTCF, CDK9, CDK9,	1	+	ZNF684	NM_152373	6.2957	5.10016	chr1	40997232	41013841	TRUE	TRUE	SPI1, SPI1, SPI1, SPI1, SPI1, SPI1, SPI1, SPI1, SPI1, SPI1, SPI1, SPI1, SPI1, SPI1, PAF1, PAF1, CTCF, CDK9, CDK9,	1	+	370192	243	0	512	0
RLF	NM_012421	78.6205	95.4829	chr1	40627040	40706593	TRUE	TRUE	VDR, VDR, VDR, SPI1, SPI1, SPI1, SPI1, SPI1, SPI1, SPI1, SPI1, SPI1, SPI1, SPI1, SPI1, SPI1, SPI1, PAF1, PAF1, MAF1, CTCF, CTCF, CTCF, CTCF, CDK9, CDK9, CDC73,	1	+	NFYC	NM_001142590	336.853	319.872	chr1	41157241	41237275	TRUE	TRUE	VDR, VDR, VDR, SPI1, SPI1, SPI1, SPI1, SPI1, SPI1, SPI1, SPI1, SPI1, SPI1, SPI1, SPI1, SPI1, SPI1, PAF1, PAF1, MAF1, CTCF, CTCF, CTCF, CTCF, CDK9, CDK9, CDC73,	1	+	530201	59	5.63e-05	152	0
RLF	NM_012421	78.6205	95.4829	chr1	40627040	40706593	TRUE	TRUE	VDR, VDR, VDR, SPI1, SPI1, SPI1, SPI1, SPI1, SPI1, SPI1, SPI1, SPI1, SPI1, SPI1, SPI1, SPI1, SPI1, PAF1, PAF1, MAF1, CTCF, CTCF, CTCF, CTCF, CDK9, CDK9, CDC73,	1	+	NFYC-AS1	NR_024567	8.26827	14.1971	chr1	41157933	41154751	TRUE	TRUE	VDR, VDR, VDR, SPI1, SPI1, SPI1, SPI1, SPI1, SPI1, SPI1, SPI1, SPI1, SPI1, SPI1, SPI1, SPI1, SPI1, PAF1, PAF1, MAF1, CTCF, CTCF, CTCF, CTCF, CDK9, CDK9, CDC73,	1	-	530893	178	0	448	0
RLF	NM_012421	78.6205	95.4829	chr1	40627040	40706593	TRUE	TRUE	VDR, VDR, VDR, VDR, VDR, VDR, VDR, SPI1, SPI1, SPI1, SPI1, SPI1, SPI1, SPI1, SPI1, RAD21, PAF1, LEO1, JMJD1C, CTCF, CTCF, CTCF, CTCF, CDK9, CDK9, CDC73,	1	+	CITED4	NM_133467	63.3333	0	chr1	41328018	41326727	TRUE	TRUE	VDR, VDR, VDR, VDR, VDR, VDR, VDR, SPI1, SPI1, SPI1, SPI1, SPI1, SPI1, SPI1, SPI1, RAD21, PAF1, LEO1, JMJD1C, CTCF, CTCF, CTCF, CTCF, CDK9, CDK9, CDC73,	1	-	700978	69	3.84e-12	190	0
RMDN1	NM_016033	3.9503	3.65832	chr8	87521009	87484577	TRUE	TRUE		1	-	ATP6V0D2	NM_152565	1.45756	1.60342	chr8	87111138	87166454	TRUE	TRUE		1	+	409871	44	7.99e-09	104	2.22e-05
RNASEL	NM_021133	1.25637	4.70927	chr1	182558394	182542768	TRUE	TRUE		1	-	NPL	NM_030769	12.0813	14.8029	chr1	182758583	182799519	TRUE	TRUE		1	+	200189	140	1.08e-10	403	0
RND3	NM_001254738	11.3471	29.2834	chr2	151344209	151324706	TRUE	TRUE	SPI1, SPI1, SPI1, SPI1, SPI1, SPI1,	1	-	MMADHC	NM_015702	1.96413	2.13984	chr2	150444330	150426146	TRUE	TRUE	SPI1, SPI1, SPI1, SPI1, SPI1, SPI1,	1	-	899879	76	0	141	0
RNF43	NM_017763	1.03408	0.020042	chr17	56494931	56431037	TRUE	TRUE	SPI1, SPI1, SPI1, SPI1, CTCF, CTCF, CTCF, CTCF, CTCF,	1	-	MKS1	NM_017777	1.23752	1.3602	chr17	56296966	56282796	TRUE	TRUE	SPI1, SPI1, SPI1, SPI1, CTCF, CTCF, CTCF, CTCF, CTCF,	1	-	197965	134	1.11e-15	97	4.36e-10
RNGTT	NM_003800	3.11782	3.0967	chr6	89673348	89319615	TRUE	TRUE	SPI1, SPI1, SPI1, ATF2,	1	-	AKIRIN2	NM_018064	70.5767	73.9716	chr6	88411985	88384577	TRUE	TRUE	SPI1, SPI1, SPI1, ATF2,	1	-	1261363	24	9.71e-07	46	0
RNU6ATAC	NR_023344	0.244685	0	chr9	137029686	137029561	TRUE	TRUE	VDR, SPI1, SPI1, SPI1, SPI1, SPI1, SPI1, SPI1, SPI1, SPI1, SPI1, SPI1, SPI1, SPI1, CDK9, CDK9, ATF2,	1	-	RXRA	NM_001291921	7.37742	8.4486	chr9	137298427	137332432	TRUE	TRUE	VDR, SPI1, SPI1, SPI1, SPI1, SPI1, SPI1, SPI1, SPI1, SPI1, SPI1, SPI1, SPI1, SPI1, CDK9, CDK9, ATF2,	1	+	268741	111	0.000280975	109	9.78e-12
ROBO4	NM_019055	3.92241	12.5987	chr11	124767831	124754113	TRUE	TRUE	SPI1, SPI1,	1	-	TMEM218	NM_001258243	0.641384	7.54027	chr11	124981659	124964265	TRUE	TRUE	SPI1, SPI1,	1	-	213828	87	0.000135871	119	9.92e-10
ROBO4	NM_019055	3.92241	12.5987	chr11	124767831	124754113	TRUE	TRUE	SPI1, CTCF,	1	-	ZNF202	NM_003455	15.7863	0.622526	chr11	123612391	123594634	TRUE	TRUE	SPI1, CTCF,	1	-	1155440	55	7.1e-08	46	1.86e-10
RORC	NM_001001523	0	0	chr1	151798553	151778546	TRUE	FALSE	SPI1, SPI1,	1	-	TUFT1	NM_001301317	0.0315008	0.92309	chr1	151512780	151556053	TRUE	FALSE	SPI1, SPI1,	1	+	285773	125	1.44e-06	140	1.11e-12
RORC	NM_001001523	0	0	chr1	151798553	151778546	TRUE	TRUE	SPI1, SPI1, SPI1, SPI1,	1	-	POGZ	NM_015100	23.4179	18.2105	chr1	151431941	151375199	TRUE	TRUE	SPI1, SPI1, SPI1, SPI1,	1	-	366612	120	4.31e-10	181	0
RP1L1	NM_178857	0	0.095	chr8	10512617	10463859	TRUE	TRUE	SMC1A, SMC1A, CTCF, CTCF, CTCF, CTCF, CTCF,	1	-	PINX1	NM_017884	0.71077	3.91786	chr8	10697409	10622470	TRUE	TRUE	SMC1A, SMC1A, CTCF, CTCF, CTCF, CTCF, CTCF,	1	-	184792	78	1.05e-05	73	4.77e-06
RPL10A	NM_007104	86.1542	133.24	chr6	35436177	35438558	TRUE	TRUE	SPI1, SPI1, SMC1A, SMC1A, SMC1A, RAD21, CTCF, CTCF, CTCF, CTCF, CTCF, CEBPB, CEBPB, CEBPB,	1	+	PPARD	NM_001171818	194.54	83.055	chr6	35310334	35395968	TRUE	TRUE	SPI1, SPI1, SMC1A, SMC1A, SMC1A, RAD21, CTCF, CTCF, CTCF, CTCF, CTCF, CEBPB, CEBPB, CEBPB,	1	+	125843	149	5.09e-07	83	7.83e-05
RPL22L1	NM_001099645	3.05841	1.3803	chr3	170588045	170582664	TRUE	TRUE	SPI1, SMC1A, RAD21, CTCF, CTCF, CTCF, CTCF,	1	-	SEC62	NM_003262	1.94986	3.67574	chr3	169684579	169716161	TRUE	TRUE	SPI1, SMC1A, RAD21, CTCF, CTCF, CTCF, CTCF,	1	+	903466	32	4.53e-06	42	5.14e-07
RPL27	NM_000988	290.619	737.203	chr17	41150445	41154971	TRUE	TRUE		1	+	PSME3	NM_001267045	60.3157	92.7639	chr17	40985158	40995777	TRUE	TRUE		1	+	165287	86	2.13e-05	130	1.79e-08
RPS12	NM_001016	4.21412	9.02373	chr6	133135707	133138703	TRUE	TRUE	SPI1, SPI1, CTCF, CTCF, CDK9, CDK9,	1	+	TBPL1	NM_001253676	0.886029	2.16739	chr6	134273307	134308638	TRUE	TRUE	SPI1, SPI1, CTCF, CTCF, CDK9, CDK9,	1	+	1137600	52	3.96e-07	125	0
RPS27	NM_001030	12.2056	21.8937	chr1	153963238	153964631	TRUE	TRUE	SPI1, SPI1, SPI1, SPI1, SPI1, SPI1, SPI1, SPI1, SPI1, SPI1, SPI1, SPI1, CDK9, CDK9,	1	+	TPM3	NM_001043352	216.386	281.044	chr1	154155725	154127779	TRUE	TRUE	SPI1, SPI1, SPI1, SPI1, SPI1, SPI1, SPI1, SPI1, SPI1, SPI1, SPI1, SPI1, CDK9, CDK9,	1	-	192487	115	1.17e-11	88	1.98e-08
RPS6KA2	NM_001006932	68.9551	5.51781	chr6	167275771	166822853	TRUE	TRUE	SPI1, SPI1, SPI1, CEBPB,	1	-	RPS6KA2	NM_021135	68.9551	5.51781	chr6	167040726	166822853	TRUE	TRUE	SPI1, SPI1, SPI1, CEBPB,	1	-	235045	119	7.62e-08	41	0.00080562
RPTN	NM_001122965	0	0	chr1	152131704	152126070	TRUE	FALSE	JMJD1C, CEBPB, CEBPB, CEBPB, CEBPB, CEBPB, CEBPB, CEBPB, CEBPB,	1	-	S100A12	NM_005621	0.743856	10.257	chr1	153348075	153346183	TRUE	FALSE	JMJD1C, CEBPB, CEBPB, CEBPB, CEBPB, CEBPB, CEBPB, CEBPB, CEBPB,	1	-	1216371	22	4.9e-05	21	7.62e-08
RPUSD4	NM_032795	9.8593	12.4824	chr11	126081587	126071988	TRUE	TRUE		1	-	CDON	NM_001243597	0.586124	6.17561	chr11	125933187	125826712	TRUE	TRUE		1	-	148400	116	6.25e-05	157	0
RSPH4A	NM_001010892	3.17574	2.9608	chr6	116937641	116954148	TRUE	TRUE		1	+	TSPYL4	NM_021648	37.8174	40.6531	chr6	116575261	116571130	TRUE	TRUE		1	-	362380	77	0.000118385	104	8.92e-11
RSPO1	NM_001038633	0.031905	0.240371	chr1	38100595	38076950	TRUE	TRUE	SPI1, SPI1, ATF2,	1	-	MYCBP	NM_012333	0	0	chr1	39339050	39328161	TRUE	TRUE	SPI1, SPI1, ATF2,	1	-	1238455	25	3.03e-07	18	5.49e-06
RSRC1	NM_001271838	1.41106	4.94034	chr3	157827840	158262624	TRUE	TRUE	SPI1, SPI1, SPI1, SPI1, SPI1, SPI1, SPI1, SPI1, SPI1, SPI1, SPI1, ATF2,	1	+	LEKR1	NM_001193283	0.675491	0.386662	chr3	156544095	156643045	TRUE	TRUE	SPI1, SPI1, SPI1, SPI1, SPI1, SPI1, SPI1, SPI1, SPI1, SPI1, SPI1, ATF2,	1	+	1283745	18	0.000365017	25	3.23e-11
RUNX1T1	NM_001198625	0.224588	0.299766	chr8	93107882	92967194	TRUE	TRUE	VDR, SPI1, SPI1, SPI1,	1	-	TRIQK	NM_001171796	0.990652	1.34791	chr8	93978372	93895757	TRUE	TRUE	VDR, SPI1, SPI1, SPI1,	1	-	870490	101	0	87	0
RUNX1T1	NM_004349	0.224588	0.299766	chr8	93075191	92967194	TRUE	TRUE	VDR, SPI1, SPI1, SPI1,	1	-	TRIQK	NM_001171796	0.990652	1.34791	chr8	93978372	93895757	TRUE	TRUE	VDR, SPI1, SPI1, SPI1,	1	-	903181	28	7.92e-05	49	2.56e-09
RXRA	NM_001291921	7.37742	8.4486	chr9	137298427	137332432	TRUE	TRUE	SPI1, SPI1, SPI1, SPI1, SPI1, SPI1, SPI1, SPI1, SPI1, SPI1, SPI1, SPI1, SPI1, SPI1, CEBPB, CEBPB, CEBPB, CEBPB, CDK9, ATF2,	1	+	RNU6ATAC	NR_023344	0.244685	0	chr9	137029686	137029561	TRUE	TRUE	SPI1, SPI1, SPI1, SPI1, SPI1, SPI1, SPI1, SPI1, SPI1, SPI1, SPI1, SPI1, SPI1, SPI1, CEBPB, CEBPB, CEBPB, CEBPB, CDK9, ATF2,	1	-	268741	111	0.000280975	109	9.78e-12
S100A12	NM_005621	0.743856	10.257	chr1	153348075	153346183	TRUE	TRUE	SPI1, SPI1, SPI1, SPI1, CDK9,	1	-	S100A2	NM_005978	1.60867	0	chr1	153538306	153533584	TRUE	TRUE	SPI1, SPI1, SPI1, SPI1, CDK9,	1	-	190231	84	1.68e-06	119	7.11e-15
S100A12	NM_005621	0.743856	10.257	chr1	153348075	153346183	TRUE	FALSE	SPI1, SPI1, SPI1, SPI1, SPI1, SPI1, SPI1, SPI1,	1	-	RPTN	NM_001122965	0	0	chr1	152131704	152126070	TRUE	FALSE	SPI1, SPI1, SPI1, SPI1, SPI1, SPI1, SPI1, SPI1,	1	-	1216371	22	4.9e-05	21	7.62e-08
S100A2	NM_005978	1.60867	0	chr1	153538306	153533584	TRUE	FALSE	JMJD1C, CEBPB, CEBPB, CEBPB, CEBPB, CEBPB, CEBPB, CEBPB, CEBPB,	1	-	S100A12	NM_005621	0.743856	10.257	chr1	153348075	153346183	TRUE	FALSE	JMJD1C, CEBPB, CEBPB, CEBPB, CEBPB, CEBPB, CEBPB, CEBPB, CEBPB,	1	-	190231	84	1.68e-06	119	7.11e-15
S100A5	NM_002962	0.068207	1.48379	chr1	153514241	153509622	TRUE	TRUE	SPI1, SPI1, SPI1, SPI1, SPI1, SPI1,	1	-	SNAPIN	NM_012437	0	0	chr1	153631129	153634328	TRUE	TRUE	SPI1, SPI1, SPI1, SPI1, SPI1, SPI1,	1	+	116888	97	1.88e-07	140	9.03e-05
SAA3P	NR_026576	0	0	chr11	18137679	18134018	TRUE	TRUE	SPI1, SPI1, SPI1, SPI1, SPI1,	1	-	TSG101	NM_006292	12.5059	14.317	chr11	18548503	18501857	TRUE	TRUE	SPI1, SPI1, SPI1, SPI1, SPI1,	1	-	410824	41	9.36e-08	85	0.000700406
SACS	NM_014363	3.38833	3.41093	chr13	24007867	23902961	TRUE	TRUE	VDR, SPI1, SPI1, SPI1, SPI1, SPI1, CEBPB,	1	-	SPATA13-AS1	NR_046531	0.424668	0	chr13	24828577	24826886	TRUE	TRUE	VDR, SPI1, SPI1, SPI1, SPI1, SPI1, CEBPB,	1	-	820710	35	0.000220041	32	7.52e-06
SARS	NM_006513	15.5092	27.2437	chr1	109756514	109780804	TRUE	TRUE	SPI1, SPI1, SPI1, SPI1, SPI1, SPI1, SPI1,	1	+	TAF13	NM_005645	2.63218	1.89477	chr1	109618624	109606997	TRUE	TRUE	SPI1, SPI1, SPI1, SPI1, SPI1, SPI1, SPI1,	1	-	137890	108	0.000431554	89	1.98e-05
SARS	NM_006513	15.5092	27.2437	chr1	109756514	109780804	TRUE	TRUE	SPI1, SPI1, SPI1, SPI1, SPI1, SPI1,	1	+	PSMA5	NM_002790	5.16867	4.09379	chr1	109969108	109941652	TRUE	TRUE	SPI1, SPI1, SPI1, SPI1, SPI1, SPI1,	1	-	212594	99	1.05e-05	97	1.01e-06
SCAI	NM_173690	1.07059	0.815017	chr9	127905838	127704887	TRUE	TRUE	SMC1A, CTCF, CTCF, CTCF, CTCF, CTCF,	1	-	NR6A1	NM_033334	0.8585	1.28971	chr9	127533589	127279553	TRUE	TRUE	SMC1A, CTCF, CTCF, CTCF, CTCF, CTCF,	1	-	372249	110	1.34e-08	63	0.000190314
SCMH1	NM_001172218	26.6072	25.6625	chr1	41707815	41492870	TRUE	TRUE	SPI1, SPI1, SPI1, SPI1, SPI1, SPI1, SPI1, SPI1, SPI1, SPI1,	1	-	SLFNL1-AS1	NR_037868	0	0	chr1	41480261	41509562	TRUE	TRUE	SPI1, SPI1, SPI1, SPI1, SPI1, SPI1, SPI1, SPI1, SPI1, SPI1,	1	+	227554	223	0	85	6.65e-14
SCMH1	NM_001172218	26.6072	25.6625	chr1	41707815	41492870	TRUE	TRUE	SPI1, SPI1, SPI1, SPI1, SPI1, CTCF, CTCF, CTCF, CTCF, CTCF, ATF2,	1	-	CTPS1	NR_125440	8.38024	13.2235	chr1	41444970	41478237	TRUE	TRUE	SPI1, SPI1, SPI1, SPI1, SPI1, CTCF, CTCF, CTCF, CTCF, CTCF, ATF2,	1	+	262845	183	3.7e-10	88	7.81e-08
SCMH1	NM_001172218	26.6072	25.6625	chr1	41707815	41492870	TRUE	TRUE	VDR, VDR, VDR, SPI1, SPI1, SPI1, SPI1, SPI1, SPI1, SPI1, SPI1, SPI1, SPI1, SPI1, SPI1, SPI1, SPI1, PAF1, PAF1, MAF1, CTCF, CTCF, CTCF, CTCF, CDK9, CDK9, CDC73,	1	-	NFYC-AS1	NR_024567	8.26827	14.1971	chr1	41157933	41154751	TRUE	TRUE	VDR, VDR, VDR, SPI1, SPI1, SPI1, SPI1, SPI1, SPI1, SPI1, SPI1, SPI1, SPI1, SPI1, SPI1, SPI1, SPI1, PAF1, PAF1, MAF1, CTCF, CTCF, CTCF, CTCF, CDK9, CDK9, CDC73,	1	-	549882	66	0.000216248	87	3.96e-07
SCMH1	NM_001172218	26.6072	25.6625	chr1	41707815	41492870	TRUE	TRUE	SPI1, SPI1, SPI1, SPI1, SPI1, SPI1, SPI1, SPI1, SPI1, SPI1, SPI1, SPI1, SPI1, SPI1, PAF1, PAF1, CTCF, CDK9, CDK9,	1	-	ZNF684	NM_152373	6.2957	5.10016	chr1	40997232	41013841	TRUE	TRUE	SPI1, SPI1, SPI1, SPI1, SPI1, SPI1, SPI1, SPI1, SPI1, SPI1, SPI1, SPI1, SPI1, SPI1, PAF1, PAF1, CTCF, CDK9, CDK9,	1	+	710583	41	9.84e-05	48	4.14e-07
SCMH1	NM_001172218	26.6072	25.6625	chr1	41707815	41492870	TRUE	TRUE	VDR, SPI1, SPI1, SPI1, SPI1, SPI1, SPI1, SPI1, SPI1, SPI1, SPI1, SPI1, SPI1, SPI1, SPI1, SMC1A, SMC1A, MAF, JMJD1C, CTCF, CTCF, CTCF, CDK9, CDK9, ATF2,	1	-	SMAP2	NM_022733	971.916	61.7866	chr1	40839377	40888998	TRUE	TRUE	VDR, SPI1, SPI1, SPI1, SPI1, SPI1, SPI1, SPI1, SPI1, SPI1, SPI1, SPI1, SPI1, SPI1, SPI1, SMC1A, SMC1A, MAF, JMJD1C, CTCF, CTCF, CTCF, CDK9, CDK9, ATF2,	1	+	868438	70	0	27	0.000466756
SCMH1	NM_001172218	26.6072	25.6625	chr1	41707815	41492870	TRUE	TRUE	SPI1, SPI1, SPI1, SPI1, SPI1, SPI1, SPI1, SPI1, SPI1, SPI1, CTCF, CTCF, ATF2,	1	-	ZMYND12	NM_032257	4.17222	1.84919	chr1	42921938	42896000	TRUE	TRUE	SPI1, SPI1, SPI1, SPI1, SPI1, SPI1, SPI1, SPI1, SPI1, SPI1, CTCF, CTCF, ATF2,	1	-	1214123	31	2.7e-09	19	1.5e-06
SCN2B	NM_004588	0	0	chr11	118047337	118033518	TRUE	TRUE	SPI1, SPI1, SPI1, SPI1, SPI1, SPI1, SPI1, SPI1,	1	-	UBE4A	NM_004788	12.9469	37.3087	chr11	118230295	118269926	TRUE	TRUE	SPI1, SPI1, SPI1, SPI1, SPI1, SPI1, SPI1, SPI1,	1	+	182958	70	9.66e-05	108	2.39e-12
SCP2	NM_002979	0.333985	0.682092	chr1	53392900	53517289	TRUE	TRUE	SPI1, SPI1, SPI1, SPI1, SPI1,	1	+	KTI12	NM_138417	24.7263	26.353	chr1	52499472	52497776	TRUE	TRUE	SPI1, SPI1, SPI1, SPI1, SPI1,	1	-	893428	25	0.000775274	38	3.29e-06
SCRT1	NM_031309	0	0	chr8	145559943	145554227	TRUE	TRUE	VDR, SPI1,	1	-	SHARPIN	NM_030974	13.0995	14.6899	chr8	145159140	145153535	TRUE	TRUE	VDR, SPI1,	1	-	400803	36	3.74e-06	96	0.000104114
SCRT1	NM_031309	0	0	chr8	145559943	145554227	TRUE	TRUE	SPI1, SPI1,	1	-	TSTA3	NM_003313	17.4557	20.1985	chr8	144699732	144694787	TRUE	TRUE	SPI1, SPI1,	1	-	860211	52	7.81e-11	61	0
SDK1	NM_001079653	1.56648	3.97963	chr7	4169316	4308631	TRUE	TRUE	CTCF, CTCF, CTCF, CTCF,	1	+	SDK1	NM_152744	1.56648	3.97963	chr7	3341079	4308631	TRUE	TRUE	CTCF, CTCF, CTCF, CTCF,	1	+	828237	176	0	86	0
SEC62	NM_003262	1.94986	3.67574	chr3	169684579	169716161	TRUE	TRUE	SPI1, SPI1, SPI1, SPI1, SPI1, SPI1, SPI1, SPI1, SPI1, SPI1, SPI1, SPI1, SPI1, SPI1,	1	+	TERC	NR_001566	42.612	32.7224	chr3	169482848	169482397	TRUE	TRUE	SPI1, SPI1, SPI1, SPI1, SPI1, SPI1, SPI1, SPI1, SPI1, SPI1, SPI1, SPI1, SPI1, SPI1,	1	-	201731	83	0.00029469	162	0
SEC62	NM_003262	1.94986	3.67574	chr3	169684579	169716161	TRUE	TRUE	SPI1, SPI1, SPI1, SPI1, SPI1, SPI1, SPI1, SPI1,	1	+	RPL22L1	NM_001099645	3.05841	1.3803	chr3	170588045	170582664	TRUE	TRUE	SPI1, SPI1, SPI1, SPI1, SPI1, SPI1, SPI1, SPI1,	1	-	903466	32	4.53e-06	42	5.14e-07
SEMA5B	NM_001031702	0	0	chr3	122747452	122628039	TRUE	TRUE	VDR, SPI1, SPI1, SPI1, SPI1,	1	-	HSPBAP1	NM_024610	1.63662	2.46357	chr3	122512666	122458843	TRUE	TRUE	VDR, SPI1, SPI1, SPI1, SPI1,	1	-	234786	98	1.48e-05	54	5.18e-06
SENP7	NM_020654	0.33596	0.757824	chr3	101232085	101043032	TRUE	TRUE	SPI1, SPI1, SPI1, SPI1, SPI1, SPI1, SPI1, SPI1, SPI1, SPI1, SPI1, SPI1, SPI1, SPI1, SPI1, CTCF, ATF2,	1	-	TFG	NM_006070	32.0849	5.18731	chr3	100428133	100467811	TRUE	TRUE	SPI1, SPI1, SPI1, SPI1, SPI1, SPI1, SPI1, SPI1, SPI1, SPI1, SPI1, SPI1, SPI1, SPI1, SPI1, CTCF, ATF2,	1	+	803952	36	0.000136232	34	1.54e-08
SETMAR	NR_024022	1.76388	10.3515	chr3	4344987	4358949	TRUE	TRUE	SPI1, SPI1, CTCF, CTCF, CTCF, CTCF, CTCF,	1	+	CRBN	NM_016302	2.73147	4.08588	chr3	3221401	3191316	TRUE	TRUE	SPI1, SPI1, CTCF, CTCF, CTCF, CTCF, CTCF,	1	-	1123586	43	3.73e-05	80	0
SGK3	NM_001033578	0	0	chr8	67624652	67774257	TRUE	TRUE	ATF2,	1	+	PDE7A	NM_001242318	0.60723	6.921	chr8	66753969	66626568	TRUE	TRUE	ATF2,	1	-	870683	55	4.62e-12	34	6e-06
SGPP1	NM_030791	2.01662	5.63177	chr14	64194813	64150934	TRUE	TRUE	SPI1, SPI1, SPI1, SPI1, SPI1,	1	-	PPP2R5E	NM_006246	0.970657	0.727439	chr14	64010079	63840609	TRUE	TRUE	SPI1, SPI1, SPI1, SPI1, SPI1,	1	-	184734	74	3.3e-05	81	2.94e-07
SH2D6	NM_198482	0	0	chr2	85661917	85664152	TRUE	TRUE	SPI1, SPI1, SPI1, SMC1A, PAF1, CTCF, CTCF, CTCF, CTCF, CTCF,	1	+	MAT2A	NM_005911	0	0	chr2	85766100	85772403	TRUE	TRUE	SPI1, SPI1, SPI1, SMC1A, PAF1, CTCF, CTCF, CTCF, CTCF, CTCF,	1	+	104183	70	0.000271832	184	1.08e-07
SHF	NM_001301171	0.44621	0.668652	chr15	45473405	45459411	TRUE	TRUE	MAF, MAF, CEBPB, CEBPB, CEBPB, CEBPB, CEBPB, CEBPB,	1	-	SHF	NM_138356	0.44621	0.668652	chr15	45493373	45459411	TRUE	TRUE	MAF, MAF, CEBPB, CEBPB, CEBPB, CEBPB, CEBPB, CEBPB,	1	-	19968	687	0	687	0.000639478
SHF	NM_138356	0.44621	0.668652	chr15	45493373	45459411	TRUE	TRUE	CTCF, CTCF, CTCF,	1	-	GATM	NM_001482	1.72141	2.29486	chr15	45670980	45653321	TRUE	TRUE	CTCF, CTCF, CTCF,	1	-	177607	83	4.4e-05	135	4.43e-09
SHF	NM_138356	0.44621	0.668652	chr15	45493373	45459411	TRUE	TRUE	SPI1, SPI1, SPI1, SPI1, SPI1, SPI1, SPI1, SPI1, SPI1, SPI1, SPI1, SPI1, SPI1, SPI1, SPI1, SPI1, SPI1, CEBPB, CEBPB, ATF2,	1	-	SPATA5L1	NM_024063	5.99215	1.26363	chr15	45694518	45713616	TRUE	TRUE	SPI1, SPI1, SPI1, SPI1, SPI1, SPI1, SPI1, SPI1, SPI1, SPI1, SPI1, SPI1, SPI1, SPI1, SPI1, SPI1, SPI1, CEBPB, CEBPB, ATF2,	1	+	201145	158	1.81e-13	202	0
SKAP2	NM_001303468	38.933	47.8097	chr7	26897342	26706680	TRUE	TRUE	SPI1, SPI1, SPI1, SPI1, SPI1,	1	-	SKAP2	NM_003930	38.933	47.8097	chr7	26904362	26706680	TRUE	TRUE	SPI1, SPI1, SPI1, SPI1, SPI1,	1	-	7020	560	0	1134	4.27e-09
SKAP2	NM_003930	38.933	47.8097	chr7	26904362	26706680	TRUE	TRUE	SPI1, SPI1,	1	-	HOTAIRM1	NR_038366	1.21658	1.64828	chr7	27135712	27139877	TRUE	TRUE	SPI1, SPI1,	1	+	231350	157	3.21e-13	189	0
SLC14A2	NM_007163	0.247859	0.234085	chr18	43194765	43263060	TRUE	FALSE	SMC1A, SMC1A, RAD21, CTCF, CTCF, CTCF, CTCF, CTCF,	1	+	SLC14A2	NM_001242692	0.247859	0.234085	chr18	42792946	43263060	TRUE	FALSE	SMC1A, SMC1A, RAD21, CTCF, CTCF, CTCF, CTCF, CTCF,	1	+	401819	258	0	435	0
SLC22A16	NM_033125	1.86038	5.73511	chr6	110797844	110745891	TRUE	TRUE	SPI1,	1	-	GTF3C6	NM_138408	9.55779	36.357	chr6	111279762	111289091	TRUE	TRUE	SPI1,	1	+	481918	51	4.71e-07	54	1.2e-05
SLC27A3	NM_024330	7.36213	6.8611	chr1	153747767	153752633	TRUE	TRUE	SPI1, SPI1, SPI1, SPI1, SPI1, SPI1,	1	+	SNAPIN	NM_012437	0	0	chr1	153631129	153634328	TRUE	TRUE	SPI1, SPI1, SPI1, SPI1, SPI1, SPI1,	1	+	116638	134	1.41e-13	163	3.44e-06
SLC27A3	NM_024330	7.36213	6.8611	chr1	153747767	153752633	TRUE	TRUE	SPI1, SPI1, SPI1, SPI1, SPI1, SPI1, SPI1, SPI1, SPI1, SPI1, SPI1, SPI1, CDK9, CDK9,	1	+	TPM3	NM_001043352	216.386	281.044	chr1	154155725	154127779	TRUE	TRUE	SPI1, SPI1, SPI1, SPI1, SPI1, SPI1, SPI1, SPI1, SPI1, SPI1, SPI1, SPI1, CDK9, CDK9,	1	-	407958	95	0	85	0.000700406
SLC2A12	NM_145176	0.942239	0.636616	chr6	134373789	134308718	TRUE	TRUE	SPI1, SPI1, CTCF, CTCF, CDK9, CDK9,	1	-	TBPL1	NM_001253676	0.886029	2.16739	chr6	134273307	134308638	TRUE	TRUE	SPI1, SPI1, CTCF, CTCF, CDK9, CDK9,	1	+	100482	215	0	176	4.26e-07
SLC2A12	NM_145176	0.942239	0.636616	chr6	134373789	134308718	TRUE	TRUE	SPI1, SPI1, SPI1, SPI1, SPI1, SPI1, SPI1, SPI1, SPI1, SPI1,	1	-	RPS12	NM_001016	4.21412	9.02373	chr6	133135707	133138703	TRUE	TRUE	SPI1, SPI1, SPI1, SPI1, SPI1, SPI1, SPI1, SPI1, SPI1, SPI1,	1	+	1238082	51	0	37	0
SLC35A3	NM_012243	0.359536	0.756306	chr1	100435344	100492534	TRUE	TRUE	SPI1, SPI1, SPI1,	1	+	EXTL2	NR_048570	3.0291	3.23177	chr1	101360735	101337927	TRUE	TRUE	SPI1, SPI1, SPI1,	1	-	925391	40	5.54e-06	69	2.22e-16
SLC35B4	NM_032826	3.68202	6.55692	chr7	134001827	133974089	TRUE	TRUE	SPI1, ATF2,	1	-	CHCHD3	NM_017812	5.77995	4.37998	chr7	132766828	132469622	TRUE	TRUE	SPI1, ATF2,	1	-	1234999	25	3.03e-07	21	6.88e-08
SLC7A8	NM_012244	46.6119	3.97893	chr14	23652869	23594503	TRUE	TRUE	SPI1, SPI1, SPI1, SPI1, SPI1, SPI1, SPI1, SPI1, SPI1, SMC1A, SMC1A, SMC1A, RAD21, CTCF, CTCF, CTCF, CTCF, CTCF,	1	-	CEBPE	NM_001805	3.29406	1.31747	chr14	23588820	23586514	TRUE	TRUE	SPI1, SPI1, SPI1, SPI1, SPI1, SPI1, SPI1, SPI1, SPI1, SMC1A, SMC1A, SMC1A, RAD21, CTCF, CTCF, CTCF, CTCF, CTCF,	1	-	64049	304	0.000837414	434	1.58e-09
SLC8A1	NM_021097	9.59786	3.10168	chr2	40657444	40339285	TRUE	TRUE	SPI1,	1	-	SLC8A1	NM_001112802	9.59786	3.10168	chr2	40739575	40339285	TRUE	TRUE	SPI1,	1	-	82131	634	0	564	8.88e-16
SLC8A1	NM_001112802	9.59786	3.10168	chr2	40739575	40339285	TRUE	FALSE	SPI1, SPI1, SPI1, SPI1, SPI1, SPI1, SPI1, SPI1, SPI1, SPI1, SPI1, SPI1, SPI1, SPI1, SPI1, SPI1, SPI1,	1	-	SLC8A1	NM_021097	9.59786	3.10168	chr2	40657444	40339285	TRUE	FALSE	SPI1, SPI1, SPI1, SPI1, SPI1, SPI1, SPI1, SPI1, SPI1, SPI1, SPI1, SPI1, SPI1, SPI1, SPI1, SPI1, SPI1,	1	-	82131	634	0	564	8.88e-16
SLC8A3	NM_183002	0	0	chr14	70655787	70510933	TRUE	TRUE	SPI1, SPI1, SPI1, SPI1, SPI1, SPI1, SPI1, SPI1, SPI1, SPI1,	1	-	COX16	NM_001204090	0	0	chr14	70826448	70791797	TRUE	TRUE	SPI1, SPI1, SPI1, SPI1, SPI1, SPI1, SPI1, SPI1, SPI1, SPI1,	1	-	170661	85	2.72e-05	108	4.31e-06
SLFNL1-AS1	NR_037868	0	0	chr1	41480261	41509562	TRUE	TRUE	SPI1, SPI1, SPI1, SPI1, SPI1, SPI1, SPI1, SPI1, SPI1, SPI1, SPI1, SPI1, SPI1, SPI1, PAF1, PAF1, CTCF, CDK9, CDK9,	1	+	ZNF684	NM_152373	6.2957	5.10016	chr1	40997232	41013841	TRUE	TRUE	SPI1, SPI1, SPI1, SPI1, SPI1, SPI1, SPI1, SPI1, SPI1, SPI1, SPI1, SPI1, SPI1, SPI1, PAF1, PAF1, CTCF, CDK9, CDK9,	1	+	483029	60	1.73e-09	60	8.62e-07
SLMAP	NM_001304422	3.23089	1.85262	chr3	57875640	57915730	TRUE	TRUE	SPI1,	1	+	SLMAP	NM_001304420	3.23089	1.85262	chr3	57742982	57915730	TRUE	TRUE	SPI1,	1	+	132658	131	1.31e-05	113	2.83e-08
SMAD3	NM_001145104	14.8211	3.24584	chr15	67458492	67487533	TRUE	TRUE	SPI1,	1	+	SMAD3	NM_005902	14.8211	3.24584	chr15	67358194	67487533	TRUE	TRUE	SPI1,	1	+	100298	340	0	337	0
SMAD3	NM_005902	14.8211	3.24584	chr15	67358194	67487533	TRUE	TRUE	SPI1, SPI1, SPI1, SPI1, ATF2,	1	+	IQCH	NM_001031715	0.189797	0	chr15	67547137	67794142	TRUE	TRUE	SPI1, SPI1, SPI1, SPI1, ATF2,	1	+	188943	87	6.35e-07	89	1.32e-08
SMAP2	NM_022733	971.916	61.7866	chr1	40839377	40888998	TRUE	FALSE	SPI1, SPI1, SPI1, SPI1, SPI1, CTCF,	1	+	SMAP2	NM_001198979	971.916	61.7866	chr1	40859016	40888998	TRUE	FALSE	SPI1, SPI1, SPI1, SPI1, SPI1, CTCF,	1	+	19639	2123	0	1619	0
SMAP2	NM_001198979	971.916	61.7866	chr1	40859016	40888998	TRUE	TRUE	VDR, SPI1, SPI1, SPI1, SPI1, SPI1, SPI1, SPI1, SPI1, SPI1, SPI1, SPI1, SPI1, SPI1, SPI1, SMC1A, SMC1A, MAF, JMJD1C, CTCF, CTCF, CTCF, CDK9, CDK9, ATF2,	1	+	SMAP2	NM_022733	971.916	61.7866	chr1	40839377	40888998	TRUE	TRUE	VDR, SPI1, SPI1, SPI1, SPI1, SPI1, SPI1, SPI1, SPI1, SPI1, SPI1, SPI1, SPI1, SPI1, SPI1, SMC1A, SMC1A, MAF, JMJD1C, CTCF, CTCF, CTCF, CDK9, CDK9, ATF2,	1	+	19639	2123	0	1619	0
SMAP2	NM_022733	971.916	61.7866	chr1	40839377	40888998	TRUE	TRUE	SPI1, SPI1, SPI1, SPI1, SPI1, SPI1, SPI1, PAF1, PAF1, LEO1, CTCF, CTCF, CTCF, CTCF, CDK9, CDK9, CDC73, ATF2,	1	+	ZFP69B	NM_023070	6.02579	7.79925	chr1	40916336	40929390	TRUE	TRUE	SPI1, SPI1, SPI1, SPI1, SPI1, SPI1, SPI1, PAF1, PAF1, LEO1, CTCF, CTCF, CTCF, CTCF, CDK9, CDK9, CDC73, ATF2,	1	+	76959	1805	0	920	0
SMAP2	NM_001198979	971.916	61.7866	chr1	40859016	40888998	TRUE	TRUE	SPI1, SPI1, SPI1, SPI1, SPI1, JMJD1C, CTCF, CDK9, CDK9, CDC73,	1	+	EXO5	NM_022774	17.0423	30.879	chr1	40974432	40982214	TRUE	TRUE	SPI1, SPI1, SPI1, SPI1, SPI1, JMJD1C, CTCF, CDK9, CDK9, CDC73,	1	+	115416	123	1.55e-11	326	0
SMAP2	NM_022733	971.916	61.7866	chr1	40839377	40888998	TRUE	TRUE	VDR, SPI1, SPI1, SPI1, SPI1, SPI1, SPI1, SPI1, SPI1, SPI1, SPI1, SPI1, SPI1, SPI1, JMJD1C, GABPA, GABPA, CTCF, CTCF, CDK9, CDK9, CDC73,	1	+	ZMPSTE24	NM_005857	41.0168	111.805	chr1	40723721	40759856	TRUE	TRUE	VDR, SPI1, SPI1, SPI1, SPI1, SPI1, SPI1, SPI1, SPI1, SPI1, SPI1, SPI1, SPI1, SPI1, JMJD1C, GABPA, GABPA, CTCF, CTCF, CDK9, CDK9, CDC73,	1	+	115656	926	0	947	0
SMAP2	NM_022733	971.916	61.7866	chr1	40839377	40888998	TRUE	TRUE	SPI1, SPI1, SPI1, SPI1, SPI1, JMJD1C, CTCF, CDK9, CDK9, CDC73,	1	+	EXO5	NM_022774	17.0423	30.879	chr1	40974432	40982214	TRUE	TRUE	SPI1, SPI1, SPI1, SPI1, SPI1, JMJD1C, CTCF, CDK9, CDK9, CDC73,	1	+	135055	882	0	1105	0
SMAP2	NM_001198979	971.916	61.7866	chr1	40859016	40888998	TRUE	TRUE	VDR, SPI1, SPI1, SPI1, SPI1, SPI1, SPI1, SPI1, SPI1, SPI1, SPI1, SPI1, SPI1, SPI1, JMJD1C, GABPA, GABPA, CTCF, CTCF, CDK9, CDK9, CDC73,	1	+	ZMPSTE24	NM_005857	41.0168	111.805	chr1	40723721	40759856	TRUE	TRUE	VDR, SPI1, SPI1, SPI1, SPI1, SPI1, SPI1, SPI1, SPI1, SPI1, SPI1, SPI1, SPI1, SPI1, JMJD1C, GABPA, GABPA, CTCF, CTCF, CDK9, CDK9, CDC73,	1	+	135295	199	5.77e-12	282	0
SMAP2	NM_001198979	971.916	61.7866	chr1	40859016	40888998	TRUE	TRUE	SPI1, SPI1, SPI1, SPI1, SPI1, SPI1, SPI1, SPI1, SPI1, SPI1, SPI1, SPI1, SPI1, SPI1, PAF1, PAF1, CTCF, CDK9, CDK9,	1	+	ZNF684	NM_152373	6.2957	5.10016	chr1	40997232	41013841	TRUE	TRUE	SPI1, SPI1, SPI1, SPI1, SPI1, SPI1, SPI1, SPI1, SPI1, SPI1, SPI1, SPI1, SPI1, SPI1, PAF1, PAF1, CTCF, CDK9, CDK9,	1	+	138216	262	0	404	0
SMAP2	NM_022733	971.916	61.7866	chr1	40839377	40888998	TRUE	TRUE	SPI1, SPI1, SPI1, SPI1, SPI1, SPI1, SPI1, SPI1, SPI1, SPI1, SPI1, SPI1, SPI1, SPI1, PAF1, PAF1, CTCF, CDK9, CDK9,	1	+	ZNF684	NM_152373	6.2957	5.10016	chr1	40997232	41013841	TRUE	TRUE	SPI1, SPI1, SPI1, SPI1, SPI1, SPI1, SPI1, SPI1, SPI1, SPI1, SPI1, SPI1, SPI1, SPI1, PAF1, PAF1, CTCF, CDK9, CDK9,	1	+	157855	1240	0	1153	0
SMAP2	NM_022733	971.916	61.7866	chr1	40839377	40888998	TRUE	TRUE	VDR, RAD21, PAF1, JMJD1C, CTCF, CTCF, CTCF, CTCF, CDK9, CDK9, CDC73,	1	+	RLF	NM_012421	78.6205	95.4829	chr1	40627040	40706593	TRUE	TRUE	VDR, RAD21, PAF1, JMJD1C, CTCF, CTCF, CTCF, CTCF, CDK9, CDK9, CDC73,	1	+	212337	537	0	883	0
SMAP2	NM_001198979	971.916	61.7866	chr1	40859016	40888998	TRUE	TRUE	VDR, RAD21, PAF1, JMJD1C, CTCF, CTCF, CTCF, CTCF, CDK9, CDK9, CDC73,	1	+	RLF	NM_012421	78.6205	95.4829	chr1	40627040	40706593	TRUE	TRUE	VDR, RAD21, PAF1, JMJD1C, CTCF, CTCF, CTCF, CTCF, CDK9, CDK9, CDC73,	1	+	231976	82	0.000391141	339	0
SMAP2	NM_001198979	971.916	61.7866	chr1	40859016	40888998	TRUE	TRUE	VDR, VDR, VDR, SPI1, SPI1, SPI1, SPI1, SPI1, SPI1, SPI1, SPI1, SPI1, SPI1, SPI1, SPI1, SPI1, SPI1, PAF1, PAF1, MAF1, CTCF, CTCF, CTCF, CTCF, CDK9, CDK9, CDC73,	1	+	NFYC-AS1	NR_024567	8.26827	14.1971	chr1	41157933	41154751	TRUE	TRUE	VDR, VDR, VDR, SPI1, SPI1, SPI1, SPI1, SPI1, SPI1, SPI1, SPI1, SPI1, SPI1, SPI1, SPI1, SPI1, SPI1, PAF1, PAF1, MAF1, CTCF, CTCF, CTCF, CTCF, CDK9, CDK9, CDC73,	1	-	298917	191	2.74e-14	343	0
SMAP2	NM_022733	971.916	61.7866	chr1	40839377	40888998	TRUE	TRUE	VDR, VDR, VDR, SPI1, SPI1, SPI1, SPI1, SPI1, SPI1, SPI1, SPI1, SPI1, SPI1, SPI1, SPI1, SPI1, SPI1, PAF1, PAF1, MAF1, CTCF, CTCF, CTCF, CTCF, CDK9, CDK9, CDC73,	1	+	NFYC	NM_001142590	336.853	319.872	chr1	41157241	41237275	TRUE	TRUE	VDR, VDR, VDR, SPI1, SPI1, SPI1, SPI1, SPI1, SPI1, SPI1, SPI1, SPI1, SPI1, SPI1, SPI1, SPI1, SPI1, PAF1, PAF1, MAF1, CTCF, CTCF, CTCF, CTCF, CDK9, CDK9, CDC73,	1	+	317864	329	0	223	8.77e-10
SMAP2	NM_022733	971.916	61.7866	chr1	40839377	40888998	TRUE	TRUE	VDR, VDR, VDR, SPI1, SPI1, SPI1, SPI1, SPI1, SPI1, SPI1, SPI1, SPI1, SPI1, SPI1, SPI1, SPI1, SPI1, PAF1, PAF1, MAF1, CTCF, CTCF, CTCF, CTCF, CDK9, CDK9, CDC73,	1	+	NFYC-AS1	NR_024567	8.26827	14.1971	chr1	41157933	41154751	TRUE	TRUE	VDR, VDR, VDR, SPI1, SPI1, SPI1, SPI1, SPI1, SPI1, SPI1, SPI1, SPI1, SPI1, SPI1, SPI1, SPI1, SPI1, PAF1, PAF1, MAF1, CTCF, CTCF, CTCF, CTCF, CDK9, CDK9, CDC73,	1	-	318556	776	0	949	0
SMAP2	NM_022733	971.916	61.7866	chr1	40839377	40888998	TRUE	TRUE	VDR, VDR, VDR, VDR, VDR, VDR, VDR, SPI1, SPI1, SPI1, SPI1, SPI1, SPI1, SPI1, SPI1, SPI1, SPI1, SPI1, SPI1, SPI1, PAF1, CTCF, CTCF, CTCF, CDK9, CDK9,	1	+	CAP1	NM_001105530	0	0	chr1	40506254	40538321	TRUE	TRUE	VDR, VDR, VDR, VDR, VDR, VDR, VDR, SPI1, SPI1, SPI1, SPI1, SPI1, SPI1, SPI1, SPI1, SPI1, SPI1, SPI1, SPI1, SPI1, PAF1, CTCF, CTCF, CTCF, CDK9, CDK9,	1	+	333123	574	0	938	0
SMAP2	NM_022733	971.916	61.7866	chr1	40839377	40888998	TRUE	TRUE	VDR, SPI1, SPI1, SPI1, SPI1, SPI1, SPI1, SPI1, JMJD1C, CTCF, CEBPB, CEBPB, CDK9, CDK9,	1	+	MFSD2A	NM_001136493	265.896	147.37	chr1	40420783	40435640	TRUE	TRUE	VDR, SPI1, SPI1, SPI1, SPI1, SPI1, SPI1, SPI1, JMJD1C, CTCF, CEBPB, CEBPB, CDK9, CDK9,	1	+	418594	454	0	611	0
SMAP2	NM_001198979	971.916	61.7866	chr1	40859016	40888998	TRUE	TRUE	VDR, VDR, VDR, VDR, VDR, VDR, VDR, SPI1, SPI1, SPI1, SPI1, SPI1, SPI1, SPI1, SPI1, RAD21, PAF1, LEO1, JMJD1C, CTCF, CTCF, CTCF, CTCF, CDK9, CDK9, CDC73,	1	+	CITED4	NM_133467	63.3333	0	chr1	41328018	41326727	TRUE	TRUE	VDR, VDR, VDR, VDR, VDR, VDR, VDR, SPI1, SPI1, SPI1, SPI1, SPI1, SPI1, SPI1, SPI1, RAD21, PAF1, LEO1, JMJD1C, CTCF, CTCF, CTCF, CTCF, CDK9, CDK9, CDC73,	1	-	469002	82	2.26e-07	120	2.73e-11
SMAP2	NM_022733	971.916	61.7866	chr1	40839377	40888998	TRUE	TRUE	VDR, VDR, VDR, VDR, VDR, VDR, VDR, SPI1, SPI1, SPI1, SPI1, SPI1, SPI1, SPI1, SPI1, RAD21, PAF1, LEO1, JMJD1C, CTCF, CTCF, CTCF, CTCF, CDK9, CDK9, CDC73,	1	+	CITED4	NM_133467	63.3333	0	chr1	41328018	41326727	TRUE	TRUE	VDR, VDR, VDR, VDR, VDR, VDR, VDR, SPI1, SPI1, SPI1, SPI1, SPI1, SPI1, SPI1, SPI1, RAD21, PAF1, LEO1, JMJD1C, CTCF, CTCF, CTCF, CTCF, CDK9, CDK9, CDC73,	1	-	488641	275	0	398	0
SMAP2	NM_022733	971.916	61.7866	chr1	40839377	40888998	TRUE	TRUE	SPI1, SPI1, SPI1, SPI1, SPI1, SPI1, PAF1, CTCF, CDK9, CDK9, ATF2,	1	+	TRIT1	NM_017646	7.65129	12.8287	chr1	40349177	40306705	TRUE	TRUE	SPI1, SPI1, SPI1, SPI1, SPI1, SPI1, PAF1, CTCF, CDK9, CDK9, ATF2,	1	-	490200	516	0	284	0
SMAP2	NM_001198979	971.916	61.7866	chr1	40859016	40888998	TRUE	TRUE	SPI1, SPI1, SPI1, SPI1, SPI1, SPI1, PAF1, CTCF, CDK9, CDK9, ATF2,	1	+	TRIT1	NM_017646	7.65129	12.8287	chr1	40349177	40306705	TRUE	TRUE	SPI1, SPI1, SPI1, SPI1, SPI1, SPI1, PAF1, CTCF, CDK9, CDK9, ATF2,	1	-	509839	118	0	128	0
SMAP2	NM_022733	971.916	61.7866	chr1	40839377	40888998	TRUE	TRUE	SPI1, SPI1, CDK9,	1	+	PPIE	NM_001195007	0	0	chr1	40204516	40229586	TRUE	TRUE	SPI1, SPI1, CDK9,	1	+	634861	83	0.000617705	157	0
SMAP2	NM_022733	971.916	61.7866	chr1	40839377	40888998	TRUE	TRUE	CTCF, CTCF, CTCF, CTCF, CTCF, CTCF, CTCF,	1	+	PABPC4	NM_001135653	149.382	81.7023	chr1	40042521	40026484	TRUE	TRUE	CTCF, CTCF, CTCF, CTCF, CTCF, CTCF, CTCF,	1	-	796856	129	0	81	0
SMAP2	NM_022733	971.916	61.7866	chr1	40839377	40888998	TRUE	TRUE	CTCF, CTCF, CTCF, CTCF, ATF2,	1	+	FOXO6	NM_001291281	0.87324	0	chr1	41827602	41849263	TRUE	TRUE	CTCF, CTCF, CTCF, CTCF, ATF2,	1	+	988225	28	0.000208971	49	0.000179429
SMG6	NM_001282326	0.966645	1.00963	chr17	1992055	1963132	TRUE	TRUE	ATF2,	1	-	SMG6	NM_017575	0.966645	1.00963	chr17	2207069	1963132	TRUE	TRUE	ATF2,	1	-	215014	154	8.06e-13	88	1.11e-05
SMG6	NM_017575	0.966645	1.00963	chr17	2207069	1963132	TRUE	TRUE	VDR, SPI1, SPI1, SPI1, SPI1, SPI1, SPI1, SPI1, SPI1, SPI1, SPI1, SPI1, SPI1, SPI1, SPI1, JMJD1C,	1	-	SMG6	NM_001282326	0.966645	1.00963	chr17	1992055	1963132	TRUE	TRUE	VDR, SPI1, SPI1, SPI1, SPI1, SPI1, SPI1, SPI1, SPI1, SPI1, SPI1, SPI1, SPI1, SPI1, SPI1, JMJD1C,	1	-	215014	154	8.06e-13	88	1.11e-05
SNAI2	NM_003068	0.182086	0.374641	chr8	49833999	49830238	TRUE	TRUE		1	-	UBE2V2	NM_003350	1.07036	0.843124	chr8	48920994	48974454	TRUE	TRUE		1	+	913005	26	0.000283129	69	0
SNX10	NM_001199837	0	0	chr7	26400503	26413949	TRUE	TRUE	SPI1, SPI1, SPI1, SPI1, SPI1,	1	+	SKAP2	NM_003930	38.933	47.8097	chr7	26904362	26706680	TRUE	TRUE	SPI1, SPI1, SPI1, SPI1, SPI1,	1	-	503859	68	1.49e-07	48	9.5e-05
SOD3	NM_003102	0	0	chr4	24797084	24802467	TRUE	TRUE	SPI1, SPI1, SPI1, SPI1, SPI1, SPI1, SPI1, SMC1A, SMC1A, CTCF, CTCF, CTCF, CTCF, CTCF, CDK9,	1	+	CCDC149	NM_173463	5.14607	1.42742	chr4	24981826	24807738	TRUE	TRUE	SPI1, SPI1, SPI1, SPI1, SPI1, SPI1, SPI1, SMC1A, SMC1A, CTCF, CTCF, CTCF, CTCF, CTCF, CDK9,	1	-	184742	100	6.05e-09	76	1.74e-06
SORBS3	NM_005775	1.60384	3.55542	chr8	22409250	22433008	TRUE	TRUE	SPI1, SPI1,	1	+	PPP3CC	NM_001243974	4.47556	3.14241	chr8	22298482	22398657	TRUE	TRUE	SPI1, SPI1,	1	+	110768	76	6.71e-05	145	4.65e-05
SORT1	NM_002959	1.07816	17.5666	chr1	109940563	109852187	TRUE	TRUE	SPI1, ATF2,	1	-	SARS	NM_006513	15.5092	27.2437	chr1	109756514	109780804	TRUE	TRUE	SPI1, ATF2,	1	+	184049	109	1.59e-10	60	0.000229061
SPAG1	NM_003114	2.72404	2.20516	chr8	101170262	101254132	TRUE	TRUE	SPI1, SPI1, CTCF, CTCF, CTCF, CTCF, CTCF,	1	+	ANKRD46	NM_001270378	0.766462	1.12294	chr8	101572014	101532999	TRUE	TRUE	SPI1, SPI1, CTCF, CTCF, CTCF, CTCF, CTCF,	1	-	401752	92	0	176	4.69e-14
SPATA13	NM_001286792	3.54126	0.035484	chr13	24553764	24881212	TRUE	TRUE	VDR, SPI1, SPI1, SPI1, SPI1, SPI1, CEBPB,	1	+	SPATA13-AS1	NR_046531	0.424668	0	chr13	24828577	24826886	TRUE	TRUE	VDR, SPI1, SPI1, SPI1, SPI1, SPI1, CEBPB,	1	-	274813	114	0.000183892	83	4.88e-07
SPATA5L1	NM_024063	5.99215	1.26363	chr15	45694518	45713616	TRUE	TRUE	MAF, MAF, CEBPB, CEBPB, CEBPB, CEBPB, CEBPB, CEBPB,	1	+	SHF	NM_138356	0.44621	0.668652	chr15	45493373	45459411	TRUE	TRUE	MAF, MAF, CEBPB, CEBPB, CEBPB, CEBPB, CEBPB, CEBPB,	1	-	201145	158	1.81e-13	202	0
SPATA9	NR_125327	2.24206	1.70438	chr5	95018714	94987884	TRUE	TRUE	VDR, SPI1, ATF2,	1	-	LNPEP	NM_005575	8.8217	16.4366	chr5	96271345	96365115	TRUE	TRUE	VDR, SPI1, ATF2,	1	+	1252631	22	8.57e-06	10	6.45e-05
SPECC1L	NM_001254733	0	0	chr22	24738075	24813708	TRUE	TRUE	ATF2,	1	+	SPECC1L	NM_015330	0	0	chr22	24666784	24813708	TRUE	TRUE	ATF2,	1	+	71291	586	2.96e-12	410	1.44e-08
SPG11	NM_025137	10.0326	5.68337	chr15	44955876	44854893	TRUE	TRUE	SPI1, SPI1, SPI1, SPI1, SPI1, SPI1, SPI1, SPI1,	1	-	TRIM69	NM_182985	0.290758	0	chr15	45028559	45060027	TRUE	TRUE	SPI1, SPI1, SPI1, SPI1, SPI1, SPI1, SPI1, SPI1,	1	+	72683	390	9.22e-06	477	2.13e-11
SPHAR	NM_006542	0	0	chr1	229440128	229441250	TRUE	TRUE	SPI1, SPI1,	1	+	NUP133	NM_018230	2.12492	4.94215	chr1	229644088	229577043	TRUE	TRUE	SPI1, SPI1,	1	-	203960	88	0.000111272	136	1.67e-12
SPP1	NM_001251830	1843.58	2961.52	chr4	88896801	88904563	TRUE	TRUE	SPI1, SPI1, SPI1, SPI1, SPI1, SMC1A, CEBPB, CEBPB, CEBPB, CEBPB, CEBPB, CEBPB,	1	+	rs65320232	_Bone_mi_gwas	#N/A	#N/A	chr4	88773849	88773849	TRUE	TRUE	SPI1, SPI1, SPI1, SPI1, SPI1, SMC1A, CEBPB, CEBPB, CEBPB, CEBPB, CEBPB, CEBPB,	2	+	122952	153	2.33e-07	122	1.58e-09
SPTY2D1	NM_194285	0	0	chr11	18656020	18627947	TRUE	TRUE	SPI1, SPI1, SPI1, SPI1, SPI1,	1	-	TSG101	NM_006292	12.5059	14.317	chr11	18548503	18501857	TRUE	TRUE	SPI1, SPI1, SPI1, SPI1, SPI1,	1	-	107517	88	2.82e-06	211	6.46e-10
SRA1	NR_045586	13.0276	4.82531	chr5	139937678	139929651	TRUE	TRUE	VDR, SPI1, SPI1, SPI1, SPI1, SPI1, SPI1, SPI1, CTCF, CTCF, CTCF, CTCF, CEBPB, CEBPB,	1	-	TMCO6	NM_001300980	0	0	chr5	140019011	140024993	TRUE	TRUE	VDR, SPI1, SPI1, SPI1, SPI1, SPI1, SPI1, SPI1, CTCF, CTCF, CTCF, CTCF, CEBPB, CEBPB,	1	+	81333	123	0.000782265	353	1.6e-06
SRGAP1	NM_020762	11.0786	4.57881	chr12	64238540	64541613	TRUE	TRUE	SPI1,	1	+	C12orf66	NM_001300940	2.71566	4.47666	chr12	64616076	64580091	TRUE	TRUE	SPI1,	1	-	377536	162	0	136	0
SSH2	NM_001282129	11.9109	11.1352	chr17	28257246	27952956	TRUE	TRUE		1	-	SSH2	NM_001282131	11.9109	11.1352	chr17	28088450	27952956	TRUE	TRUE		1	-	168796	83	4.4e-05	137	2.49e-09
SSR3	NM_007107	16.6601	25.4535	chr3	156272973	156257928	TRUE	TRUE	VDR, VDR, SPI1, SPI1, SPI1, SPI1, SPI1, SPI1, SPI1, SPI1, SPI1, SPI1, SPI1, SPI1, ATF2,	1	-	LINC00881	NR_034008	0	0	chr3	156807669	156818924	TRUE	TRUE	VDR, VDR, SPI1, SPI1, SPI1, SPI1, SPI1, SPI1, SPI1, SPI1, SPI1, SPI1, SPI1, SPI1, ATF2,	1	+	534696	155	0	129	0
SSR3	NM_007107	16.6601	25.4535	chr3	156272973	156257928	TRUE	TRUE	CEBPB, CEBPB, CEBPB, CEBPB, CEBPB, CEBPB,	1	-	PTX3	NM_002852	6.20602	4.86889	chr3	157154579	157161417	TRUE	TRUE	CEBPB, CEBPB, CEBPB, CEBPB, CEBPB, CEBPB,	1	+	881606	44	2.47e-10	35	2.18e-05
ST6GALNAC4	NM_175039	64.1641	53.0749	chr9	130679305	130670164	TRUE	TRUE	VDR, SPI1, SPI1, SPI1, SPI1, SPI1, SPI1, SPI1, SPI1, SPI1, SPI1, SPI1, SPI1, SMC1A, SMC1A, SMC1A, RAD21, CTCF, CTCF, CTCF, CTCF, CTCF, ATF2,	1	-	TOR2A	NM_130459	21.089	29.9307	chr9	130497628	130493802	TRUE	TRUE	VDR, SPI1, SPI1, SPI1, SPI1, SPI1, SPI1, SPI1, SPI1, SPI1, SPI1, SPI1, SPI1, SMC1A, SMC1A, SMC1A, RAD21, CTCF, CTCF, CTCF, CTCF, CTCF, ATF2,	1	-	181677	69	0.000125134	61	0.000175033
STMN2	NM_001199214	0	0	chr8	80523048	80578410	TRUE	TRUE	SPI1, SPI1, SPI1, CTCF,	1	+	MRPS28	NM_014018	1.46828	3.27208	chr8	80942506	80831094	TRUE	TRUE	SPI1, SPI1, SPI1, CTCF,	1	-	419458	39	4.35e-07	114	2.68e-06
STPG2	NM_174952	3.27822	1.84364	chr4	99064391	98480024	TRUE	TRUE	SPI1, CEBPB,	1	-	ADH5	NM_000671	3.34653	4.15188	chr4	100009939	99992129	TRUE	TRUE	SPI1, CEBPB,	1	-	945548	32	5.31e-05	75	8.3e-09
SUCO	NM_016227	6.85295	8.94387	chr1	172501488	172580975	TRUE	TRUE	SPI1, SPI1, SPI1, SPI1, SPI1, SPI1, SMC1A, CTCF, CTCF, CTCF, CTCF,	1	+	CENPL	NM_001127181	0.845942	1.88425	chr1	173793777	173768687	TRUE	TRUE	SPI1, SPI1, SPI1, SPI1, SPI1, SPI1, SMC1A, CTCF, CTCF, CTCF, CTCF,	1	-	1292289	26	7.83e-08	28	5.88e-14
SULF2	NM_001161841	4.04466	2.78066	chr20	46415360	46286149	TRUE	TRUE	SPI1,	1	-	ARFGEF2	NM_006420	8.68484	8.38815	chr20	47538274	47653230	TRUE	TRUE	SPI1,	1	+	1122914	46	9.08e-06	36	1.15e-06
SULT1C4	NM_006588	0	0	chr2	108994420	109004270	TRUE	FALSE	VDR, VDR, VDR, CEBPB,	1	+	SULT1C2	NM_176825	0.269136	0.549252	chr2	108905094	108926371	TRUE	FALSE	VDR, VDR, VDR, CEBPB,	1	+	89326	149	2.92e-05	257	0.000794212
SV2A	NM_001278719	0.400147	3.1866	chr1	149878543	149874871	TRUE	TRUE	SPI1,	1	-	BOLA1	NM_016074	4.07415	5.48499	chr1	149871154	149872348	TRUE	TRUE	SPI1,	1	+	7389	226	5.26e-07	894	5.53e-06
SV2A	NM_014849	0.400147	3.1866	chr1	149889434	149874871	TRUE	TRUE	SPI1,	1	-	BOLA1	NM_016074	4.07415	5.48499	chr1	149871154	149872348	TRUE	TRUE	SPI1,	1	+	18280	625	0	1286	1.79e-11
SV2A	NM_014849	0.400147	3.1866	chr1	149889434	149874871	TRUE	TRUE	SPI1, SPI1, SPI1, SPI1, CEBPB, CEBPB,	1	-	VPS45	NM_007259	12.5299	11.9694	chr1	150039349	150117505	TRUE	TRUE	SPI1, SPI1, SPI1, SPI1, CEBPB, CEBPB,	1	+	149915	120	3.24e-05	126	6.38e-12
SWT1	NM_017673	2.54378	0.400478	chr1	185126191	185260913	TRUE	TRUE	SPI1, SPI1, SPI1, SPI1, SPI1, SPI1, SPI1, SPI1, SPI1, SPI1, SPI1,	1	+	EDEM3	NM_025191	3.27464	12.7295	chr1	184724041	184659624	TRUE	TRUE	SPI1, SPI1, SPI1, SPI1, SPI1, SPI1, SPI1, SPI1, SPI1, SPI1, SPI1,	1	-	402150	87	0	162	5.42e-12
SYBU	NM_001099744	0.0458585	0	chr8	110704020	110586404	TRUE	TRUE	SPI1, SPI1, SPI1, ATF2,	1	-	EBAG9	NM_004215	1.51672	4.69846	chr8	110551928	110578225	TRUE	TRUE	SPI1, SPI1, SPI1, ATF2,	1	+	152092	99	0.000782749	89	2.6e-06
SYNE1-AS1	NR_120501	0	0	chr6	152701664	152702847	TRUE	TRUE	SPI1, SPI1, SPI1, SPI1,	1	+	ESR1	NM_001122742	0.0482428	0	chr6	152011630	152424408	TRUE	TRUE	SPI1, SPI1, SPI1, SPI1,	1	+	690034	47	4.5e-07	56	2.25e-07
TAAR1	NM_138327	0	0	chr6	132967142	132966122	TRUE	TRUE	SPI1, SPI1, SPI1, SPI1, SPI1, SPI1, SPI1, SPI1, SPI1, SPI1, SPI1, SPI1, SPI1, SPI1, SPI1, SPI1,	1	-	VNN2	NM_001242350	0	0	chr6	133079147	133065008	TRUE	TRUE	SPI1, SPI1, SPI1, SPI1, SPI1, SPI1, SPI1, SPI1, SPI1, SPI1, SPI1, SPI1, SPI1, SPI1, SPI1, SPI1,	1	-	112005	214	0	139	0.000102827
TAAR1	NM_138327	0	0	chr6	132967142	132966122	TRUE	TRUE	SPI1, SPI1, SPI1, SPI1, SPI1, SPI1, SPI1, SPI1, SPI1, SPI1,	1	-	RPS12	NM_001016	4.21412	9.02373	chr6	133135707	133138703	TRUE	TRUE	SPI1, SPI1, SPI1, SPI1, SPI1, SPI1, SPI1, SPI1, SPI1, SPI1,	1	+	168565	86	2.13e-05	91	0.000142211
TAAR2	NM_001033080	0	0	chr6	132945414	132938288	TRUE	TRUE	SPI1, SPI1, SPI1, SPI1, SPI1, SPI1, SPI1, SPI1, SPI1, SPI1, SPI1, SPI1, SPI1, SPI1, SPI1, SPI1, SPI1,	1	-	STX7	NM_003569	2.39449	4.61301	chr6	132834337	132778662	TRUE	TRUE	SPI1, SPI1, SPI1, SPI1, SPI1, SPI1, SPI1, SPI1, SPI1, SPI1, SPI1, SPI1, SPI1, SPI1, SPI1, SPI1, SPI1,	1	-	111077	116	2.46e-10	178	3.05e-07
TAAR2	NM_001033080	0	0	chr6	132945414	132938288	TRUE	TRUE	SPI1, SPI1, SPI1, SPI1, SPI1, SPI1, SPI1, SPI1, SPI1, SPI1, SPI1, SPI1, SPI1, SPI1, SPI1, SPI1,	1	-	VNN2	NM_001242350	0	0	chr6	133079147	133065008	TRUE	TRUE	SPI1, SPI1, SPI1, SPI1, SPI1, SPI1, SPI1, SPI1, SPI1, SPI1, SPI1, SPI1, SPI1, SPI1, SPI1, SPI1,	1	-	133733	138	3.9e-06	179	0
TAAR2	NM_001033080	0	0	chr6	132945414	132938288	TRUE	TRUE	SPI1, SPI1, SPI1, SPI1, SPI1, SPI1, SPI1, SPI1, SPI1, SPI1,	1	-	RPS12	NM_001016	4.21412	9.02373	chr6	133135707	133138703	TRUE	TRUE	SPI1, SPI1, SPI1, SPI1, SPI1, SPI1, SPI1, SPI1, SPI1, SPI1,	1	+	190293	76	1.88e-05	102	4.4e-11
TAAR2	NM_001033080	0	0	chr6	132945414	132938288	TRUE	TRUE	SPI1, SPI1, CTCF, CTCF, CDK9, CDK9,	1	-	TBPL1	NM_001253676	0.886029	2.16739	chr6	134273307	134308638	TRUE	TRUE	SPI1, SPI1, CTCF, CTCF, CDK9, CDK9,	1	+	1327893	41	2.22e-15	32	1.82e-07
TAAR8	NM_053278	0	0	chr6	132873831	132874860	TRUE	FALSE	SPI1, CEBPB, CEBPB, CEBPB, CEBPB, CEBPB,	1	+	VNN3	NM_001291702	0	0	chr6	133055904	133043925	TRUE	FALSE	SPI1, CEBPB, CEBPB, CEBPB, CEBPB, CEBPB,	1	-	182073	61	0.000854837	62	0.000133113
TAAR8	NM_053278	0	0	chr6	132873831	132874860	TRUE	TRUE	SPI1, SPI1, SPI1, SPI1, SPI1, SPI1, SPI1, SPI1, SPI1, SPI1, SPI1, SPI1, SPI1, SPI1, SPI1, SPI1,	1	+	VNN2	NM_001242350	0	0	chr6	133079147	133065008	TRUE	TRUE	SPI1, SPI1, SPI1, SPI1, SPI1, SPI1, SPI1, SPI1, SPI1, SPI1, SPI1, SPI1, SPI1, SPI1, SPI1, SPI1,	1	-	205316	89	9.09e-05	134	3.7e-12
TAAR9	NM_175057	0	0	chr6	132859426	132860475	TRUE	TRUE	SPI1, SPI1, SPI1, SPI1, SPI1, SPI1, SPI1, SPI1, SPI1, SPI1, SPI1, SPI1, SPI1, SPI1, SPI1, SPI1,	1	+	VNN2	NM_001242350	0	0	chr6	133079147	133065008	TRUE	TRUE	SPI1, SPI1, SPI1, SPI1, SPI1, SPI1, SPI1, SPI1, SPI1, SPI1, SPI1, SPI1, SPI1, SPI1, SPI1, SPI1,	1	-	219721	120	4.99e-08	184	0
TAAR9	NM_175057	0	0	chr6	132859426	132860475	TRUE	TRUE	SPI1, SPI1, CTCF, CTCF, CDK9, CDK9,	1	+	TBPL1	NM_001253676	0.886029	2.16739	chr6	134273307	134308638	TRUE	TRUE	SPI1, SPI1, CTCF, CTCF, CDK9, CDK9,	1	+	1413881	45	1.36e-05	35	6.22e-15
TAB2	NM_001292035	147.316	4.13262	chr6	149539059	149732749	TRUE	TRUE	SPI1, CTCF, CTCF,	1	+	TAB2	NM_015093	147.316	4.13262	chr6	149639062	149732749	TRUE	TRUE	SPI1, CTCF, CTCF,	1	+	100003	447	0	223	5.2e-11
TACC1	NM_001146216	21.6399	56.8784	chr8	38585703	38710546	TRUE	TRUE	VDR, SPI1,	1	+	DDHD2	NM_015214	1.46635	2.16165	chr8	38089008	38120287	TRUE	TRUE	VDR, SPI1,	1	+	496695	44	1.88e-05	57	3.34e-06
TADA1	NM_053053	6.42287	12.0653	chr1	166845654	166825748	TRUE	TRUE	SPI1, SPI1, SPI1, SPI1, SPI1, SPI1, SPI1, SPI1, SPI1, SPI1, SPI1, SPI1, SPI1, SPI1, SPI1, SPI1,	1	-	GPA33	NM_005814	0.037295	0.76754	chr1	167059868	167022072	TRUE	TRUE	SPI1, SPI1, SPI1, SPI1, SPI1, SPI1, SPI1, SPI1, SPI1, SPI1, SPI1, SPI1, SPI1, SPI1, SPI1, SPI1,	1	-	214214	109	9.44e-07	76	0.000184365
TAF11	NM_005643	5.29997	12.2037	chr6	34855848	34845554	TRUE	TRUE	VDR, SPI1, SPI1, SPI1, SPI1, SPI1, ATF2,	1	-	C6orf106	NM_024294	2.03963	16.206	chr6	34664627	34555056	TRUE	TRUE	VDR, SPI1, SPI1, SPI1, SPI1, SPI1, ATF2,	1	-	191221	64	0.000428699	120	4.11e-15
TAF12	NM_001135218	7.36717	6.50857	chr1	28969604	28929608	TRUE	TRUE	SMC1A, SMC1A, CTCF, CTCF, CTCF, CTCF, CTCF,	1	-	RCC1	NM_001048194	0	7.62864	chr1	28844744	28865708	TRUE	TRUE	SMC1A, SMC1A, CTCF, CTCF, CTCF, CTCF, CTCF,	1	+	124860	115	0.000160693	85	5.01e-05
TAF13	NM_005645	2.63218	1.89477	chr1	109618624	109606997	TRUE	TRUE	SPI1, ATF2,	1	-	SARS	NM_006513	15.5092	27.2437	chr1	109756514	109780804	TRUE	TRUE	SPI1, ATF2,	1	+	137890	108	0.000431554	89	1.98e-05
TAF1A-AS1	NR_110613	0	0	chr1	222763261	222765975	TRUE	TRUE	SPI1, SPI1, SPI1, SPI1, SPI1, SPI1, SPI1, SPI1, SPI1, SPI1, SPI1, SPI1, SPI1, SPI1, SPI1, SPI1,	1	+	AIDA	NM_022831	3.87753	8.23054	chr1	222885864	222841354	TRUE	TRUE	SPI1, SPI1, SPI1, SPI1, SPI1, SPI1, SPI1, SPI1, SPI1, SPI1, SPI1, SPI1, SPI1, SPI1, SPI1, SPI1,	1	-	122603	160	5.62e-08	81	0.000121089
TAF1A-AS1	NR_110613	0	0	chr1	222763261	222765975	TRUE	TRUE	SPI1, SPI1, SPI1, CTCF, CTCF, CTCF, CTCF,	1	+	DUSP10	NM_007207	289.866	242.744	chr1	221915518	221874761	TRUE	TRUE	SPI1, SPI1, SPI1, CTCF, CTCF, CTCF, CTCF,	1	-	847743	45	2.39e-13	59	1.11e-16
TAS2R40	NM_176882	0.053755	0	chr7	142919171	142920143	TRUE	TRUE	SPI1, SPI1, SPI1, SPI1, SPI1, SPI1, SPI1, SPI1, SPI1, SPI1, SPI1, SPI1, SPI1, SPI1, SPI1, SMC1A, SMC1A, CTCF, CTCF, CTCF, CTCF,	1	+	EPHB6	NM_001280794	0.320981	0.483511	chr7	142552775	142568847	TRUE	TRUE	SPI1, SPI1, SPI1, SPI1, SPI1, SPI1, SPI1, SPI1, SPI1, SPI1, SPI1, SPI1, SPI1, SPI1, SPI1, SMC1A, SMC1A, CTCF, CTCF, CTCF, CTCF,	1	+	366396	106	4.83e-08	112	2.1e-12
TBC1D14	NM_001113361	0	0	chr4	6911170	7034845	TRUE	TRUE	SPI1, CEBPB, CEBPB, CEBPB, CEBPB, CEBPB, CEBPB, CEBPB,	1	+	ABLIM2	NM_001130083	0.0465046	0.227015	chr4	8160559	7967036	TRUE	TRUE	SPI1, CEBPB, CEBPB, CEBPB, CEBPB, CEBPB, CEBPB, CEBPB,	1	-	1249389	18	0.000363736	10	6.45e-05
TBPL1	NM_001253676	0.886029	2.16739	chr6	134273307	134308638	TRUE	TRUE	SPI1, SPI1, SPI1, SPI1, SPI1, SPI1, SPI1, SPI1, SPI1, SPI1,	1	+	RPS12	NM_001016	4.21412	9.02373	chr6	133135707	133138703	TRUE	TRUE	SPI1, SPI1, SPI1, SPI1, SPI1, SPI1, SPI1, SPI1, SPI1, SPI1,	1	+	1137600	52	3.96e-07	125	0
TCF4	NM_001243233	0.404505	2.56079	chr18	53089723	52889561	TRUE	TRUE	SPI1, SPI1, SPI1, SPI1,	1	-	TCF4	NM_001083962	0.404505	2.56079	chr18	53257045	52889561	TRUE	TRUE	SPI1, SPI1, SPI1, SPI1,	1	-	167322	78	0.000138383	154	1.3e-11
TCF4	NM_001243232	0.404505	2.56079	chr18	53071226	52889561	TRUE	TRUE	SPI1, SPI1, SPI1, SPI1,	1	-	TCF4	NM_001083962	0.404505	2.56079	chr18	53257045	52889561	TRUE	TRUE	SPI1, SPI1, SPI1, SPI1,	1	-	185819	337	0	225	0
TCF4	NM_001243234	0.404505	2.56079	chr18	52989090	52889561	TRUE	TRUE	SPI1, SPI1, SPI1, SPI1,	1	-	TCF4	NM_001083962	0.404505	2.56079	chr18	53257045	52889561	TRUE	TRUE	SPI1, SPI1, SPI1, SPI1,	1	-	267955	131	1.33e-05	474	0
TCF4	NM_001083962	0.404505	2.56079	chr18	53257045	52889561	TRUE	TRUE		1	-	TCF4	NM_001243234	0.404505	2.56079	chr18	52989090	52889561	TRUE	TRUE		1	-	267955	131	1.33e-05	474	0
TCF4	NM_001243236	0.404505	2.56079	chr18	52969852	52889561	TRUE	TRUE	SPI1, SPI1, SPI1, SPI1,	1	-	TCF4	NM_001083962	0.404505	2.56079	chr18	53257045	52889561	TRUE	TRUE	SPI1, SPI1, SPI1, SPI1,	1	-	287193	127	9.44e-07	204	0
TDRKH	NM_006862	0.088071	1.56676	chr1	151763010	151744040	TRUE	FALSE	SPI1, SPI1,	1	-	TUFT1	NM_001301317	0.0315008	0.92309	chr1	151512780	151556053	TRUE	FALSE	SPI1, SPI1,	1	+	250230	130	1.83e-06	112	3.22e-14
TDRKH	NM_006862	0.088071	1.56676	chr1	151763010	151744040	TRUE	TRUE	SPI1, SPI1, SPI1, SPI1,	1	-	POGZ	NM_015100	23.4179	18.2105	chr1	151431941	151375199	TRUE	TRUE	SPI1, SPI1, SPI1, SPI1,	1	-	331069	106	0.000216824	112	0.000871511
TDRKH	NM_006862	0.088071	1.56676	chr1	151763010	151744040	TRUE	TRUE	SPI1, SPI1, SPI1, SPI1, SPI1, SPI1, SMC1A, CTCF, CTCF, CTCF, CTCF, CEBPB, CEBPB, CEBPB,	1	-	PSMB4	NM_002796	29.4076	37.0457	chr1	151372040	151374412	TRUE	TRUE	SPI1, SPI1, SPI1, SPI1, SPI1, SPI1, SMC1A, CTCF, CTCF, CTCF, CTCF, CEBPB, CEBPB, CEBPB,	1	+	390970	127	2.37e-10	70	8.36e-05
TDRKH	NM_006862	0.088071	1.56676	chr1	151763010	151744040	TRUE	TRUE	SPI1, SPI1, SPI1, SPI1, SPI1, SPI1, SPI1, SPI1, SPI1,	1	-	PI4KB	NM_001198773	30.5936	19.2911	chr1	151300191	151264272	TRUE	TRUE	SPI1, SPI1, SPI1, SPI1, SPI1, SPI1, SPI1, SPI1, SPI1,	1	-	462819	62	0.00015257	67	0.00041741
TEAD3	NM_003214	0.444245	0.203168	chr6	35464861	35441373	TRUE	TRUE		1	-	FKBP5	NM_001145775	2.90536	3.03325	chr6	35696360	35541361	TRUE	TRUE		1	-	231499	128	5.67e-09	56	2.09e-06
TEDDM1	NM_172000	0	0	chr1	182369751	182367251	TRUE	TRUE	SPI1, SPI1, SPI1, SPI1, SPI1, SPI1, SPI1, SPI1,	1	-	RNASEL	NM_021133	1.25637	4.70927	chr1	182558394	182542768	TRUE	TRUE	SPI1, SPI1, SPI1, SPI1, SPI1, SPI1, SPI1, SPI1,	1	-	188643	76	1.88e-05	142	0
TERC	NR_001566	42.612	32.7224	chr3	169482848	169482397	TRUE	TRUE	SPI1, SMC1A, RAD21, CTCF, CTCF, CTCF, CTCF,	1	-	SEC62	NM_003262	1.94986	3.67574	chr3	169684579	169716161	TRUE	TRUE	SPI1, SMC1A, RAD21, CTCF, CTCF, CTCF, CTCF,	1	+	201731	83	0.00029469	162	0
TERC	NR_001566	42.612	32.7224	chr3	169482848	169482397	TRUE	TRUE	SPI1, SPI1, ATF2,	1	-	PHC3	NM_024947	14.3102	11.6135	chr3	169899537	169805367	TRUE	TRUE	SPI1, SPI1, ATF2,	1	-	416689	34	1.41e-05	89	0.000360437
TEX35	NM_001170722	0	0	chr1	178482211	178492635	TRUE	TRUE	SPI1, SPI1, SPI1, SPI1, SPI1, SPI1, SPI1, SPI1, SPI1, SPI1, SPI1, SPI1, SPI1, SPI1, SPI1, SPI1, SPI1, CTCF, ATF2,	1	+	AXDND1	NM_144696	0	0	chr1	179334854	179523870	TRUE	TRUE	SPI1, SPI1, SPI1, SPI1, SPI1, SPI1, SPI1, SPI1, SPI1, SPI1, SPI1, SPI1, SPI1, SPI1, SPI1, SPI1, SPI1, CTCF, ATF2,	1	+	852643	43	3.18e-12	28	0.000267718
TFDP2	NM_001178141	0.239083	0.549489	chr3	141747507	141663269	TRUE	TRUE	SPI1,	1	-	TFDP2	NM_001178138	0.239083	0.549489	chr3	141868386	141663269	TRUE	TRUE	SPI1,	1	-	120879	120	7.62e-05	114	2.08e-08
TFG	NM_006070	32.0849	5.18731	chr3	100428133	100467811	TRUE	TRUE	SPI1, SPI1, SPI1, SPI1, SPI1, SPI1, SPI1, SPI1, SPI1, SPI1, SPI1, SPI1, CEBPB, CEBPB, CEBPB, CEBPB, CEBPB, CEBPB,	1	+	SENP7	NM_020654	0.33596	0.757824	chr3	101232085	101043032	TRUE	TRUE	SPI1, SPI1, SPI1, SPI1, SPI1, SPI1, SPI1, SPI1, SPI1, SPI1, SPI1, SPI1, CEBPB, CEBPB, CEBPB, CEBPB, CEBPB, CEBPB,	1	-	803952	36	0.000136232	34	1.54e-08
TGFB2	NM_001135599	2.93883	0	chr1	218518675	218617961	TRUE	TRUE	SPI1, SPI1, SPI1, SPI1, SPI1, CTCF, CTCF, CTCF, CTCF, ATF2,	1	+	LYPLAL1-AS1	NR_038845	0	0.729754	chr1	219347130	219254316	TRUE	TRUE	SPI1, SPI1, SPI1, SPI1, SPI1, CTCF, CTCF, CTCF, CTCF, ATF2,	1	-	828455	36	0.000136232	51	9.9e-14
TGIF1	NM_173208	12.6172	7.32612	chr18	3449410	3458406	TRUE	TRUE	VDR, VDR, SMC1A, SMC1A, CTCF, CTCF, CTCF, CTCF, CTCF,	1	+	DLGAP1-AS1	NR_024101	21.0788	11.8528	chr18	3594111	3597377	TRUE	TRUE	VDR, VDR, SMC1A, SMC1A, CTCF, CTCF, CTCF, CTCF, CTCF,	1	+	144701	133	3.24e-06	179	0
TGIF1	NM_173207	12.6172	7.32612	chr18	3447583	3458406	TRUE	TRUE	VDR, VDR, SMC1A, SMC1A, CTCF, CTCF, CTCF, CTCF, CTCF,	1	+	DLGAP1-AS1	NR_024101	21.0788	11.8528	chr18	3594111	3597377	TRUE	TRUE	VDR, VDR, SMC1A, SMC1A, CTCF, CTCF, CTCF, CTCF, CTCF,	1	+	146528	119	3.83e-05	126	6.38e-12
TIMELESS	NM_003920	1.14089	1.70491	chr12	56843200	56810156	TRUE	TRUE	VDR, VDR, VDR, CTCF, CTCF,	1	-	PAN2	NM_001127460	5.85511	4.63211	chr12	56727837	56710006	TRUE	TRUE	VDR, VDR, VDR, CTCF, CTCF,	1	-	115363	75	8.54e-05	162	4.01e-06
TJAP1	NM_001146018	87.5173	63.0988	chr6	43445260	43474294	TRUE	TRUE	VDR, SPI1, SPI1, SPI1, SPI1, SPI1, SPI1, SPI1, SPI1, SPI1, SPI1, SPI1, SPI1, SPI1,	1	+	ZNF318	NM_014345	25.1711	28.2555	chr6	43337181	43303807	TRUE	TRUE	VDR, SPI1, SPI1, SPI1, SPI1, SPI1, SPI1, SPI1, SPI1, SPI1, SPI1, SPI1, SPI1, SPI1,	1	-	108079	78	4.09e-05	149	2.68e-05
TMCC2	NM_014858	0.5548	0.381491	chr1	205197037	205242471	TRUE	TRUE	SPI1, SPI1, SPI1, SPI1, SPI1, SPI1, SPI1, SPI1, SPI1, SPI1, SPI1, SMC1A, SMC1A, CTCF, CTCF, CTCF, CTCF, CTCF,	1	+	RBBP5	NM_005057	4.81115	6.5346	chr1	205091150	205055269	TRUE	TRUE	SPI1, SPI1, SPI1, SPI1, SPI1, SPI1, SPI1, SPI1, SPI1, SPI1, SPI1, SMC1A, SMC1A, CTCF, CTCF, CTCF, CTCF, CTCF,	1	-	105887	191	0	368	0
TMCO2	NM_001008740	7.48685	4.44711	chr1	40713572	40717365	TRUE	TRUE	VDR, SPI1, SPI1, SPI1, SPI1, SPI1, SPI1, SPI1, SPI1, SPI1, SPI1, SPI1, SPI1, SPI1, JMJD1C, GABPA, GABPA, CTCF, CTCF, CDK9, CDK9, CDC73,	1	+	ZMPSTE24	NM_005857	41.0168	111.805	chr1	40723721	40759856	TRUE	TRUE	VDR, SPI1, SPI1, SPI1, SPI1, SPI1, SPI1, SPI1, SPI1, SPI1, SPI1, SPI1, SPI1, SPI1, JMJD1C, GABPA, GABPA, CTCF, CTCF, CDK9, CDK9, CDC73,	1	+	10149	2910	0	2703	0
TMCO2	NM_001008740	7.48685	4.44711	chr1	40713572	40717365	TRUE	TRUE	VDR, RAD21, PAF1, JMJD1C, CTCF, CTCF, CTCF, CTCF, CDK9, CDK9, CDC73,	1	+	RLF	NM_012421	78.6205	95.4829	chr1	40627040	40706593	TRUE	TRUE	VDR, RAD21, PAF1, JMJD1C, CTCF, CTCF, CTCF, CTCF, CDK9, CDK9, CDC73,	1	+	86532	528	0	888	0
TMCO2	NM_001008740	7.48685	4.44711	chr1	40713572	40717365	TRUE	TRUE	VDR, SPI1, SPI1, SPI1, SPI1, SPI1, SPI1, SPI1, SPI1, SPI1, SPI1, SPI1, SPI1, SPI1, SPI1, SMC1A, SMC1A, MAF, JMJD1C, CTCF, CTCF, CTCF, CDK9, CDK9, ATF2,	1	+	SMAP2	NM_022733	971.916	61.7866	chr1	40839377	40888998	TRUE	TRUE	VDR, SPI1, SPI1, SPI1, SPI1, SPI1, SPI1, SPI1, SPI1, SPI1, SPI1, SPI1, SPI1, SPI1, SPI1, SMC1A, SMC1A, MAF, JMJD1C, CTCF, CTCF, CTCF, CDK9, CDK9, ATF2,	1	+	125805	1139	0	987	0
TMCO2	NM_001008740	7.48685	4.44711	chr1	40713572	40717365	TRUE	FALSE	SPI1, SPI1, SPI1, SPI1, SPI1, CTCF,	1	+	SMAP2	NM_001198979	971.916	61.7866	chr1	40859016	40888998	TRUE	FALSE	SPI1, SPI1, SPI1, SPI1, SPI1, CTCF,	1	+	145444	345	0	393	0
TMCO2	NM_001008740	7.48685	4.44711	chr1	40713572	40717365	TRUE	FALSE	VDR, VDR, VDR, VDR, VDR, VDR, SPI1, SPI1, SPI1, SPI1, SPI1, SPI1, SPI1, SPI1, SPI1, SPI1, NR3C1, NR3C1, CEBPB, CEBPB,	1	+	SMAP2	NM_001198980	971.916	61.7866	chr1	40862471	40888998	TRUE	FALSE	VDR, VDR, VDR, VDR, VDR, VDR, SPI1, SPI1, SPI1, SPI1, SPI1, SPI1, SPI1, SPI1, SPI1, SPI1, NR3C1, NR3C1, CEBPB, CEBPB,	1	+	148899	108	0.000216574	93	8.09e-07
TMCO2	NM_001008740	7.48685	4.44711	chr1	40713572	40717365	TRUE	TRUE	SPI1, SPI1, SPI1, SPI1, SPI1, SPI1, SPI1, PAF1, PAF1, LEO1, CTCF, CTCF, CTCF, CTCF, CDK9, CDK9, CDC73, ATF2,	1	+	ZFP69B	NM_023070	6.02579	7.79925	chr1	40916336	40929390	TRUE	TRUE	SPI1, SPI1, SPI1, SPI1, SPI1, SPI1, SPI1, PAF1, PAF1, LEO1, CTCF, CTCF, CTCF, CTCF, CDK9, CDK9, CDC73, ATF2,	1	+	202764	504	0	349	0
TMCO2	NM_001008740	7.48685	4.44711	chr1	40713572	40717365	TRUE	TRUE	VDR, VDR, VDR, VDR, VDR, VDR, VDR, SPI1, SPI1, SPI1, SPI1, SPI1, SPI1, SPI1, SPI1, SPI1, SPI1, SPI1, SPI1, SPI1, PAF1, CTCF, CTCF, CTCF, CDK9, CDK9,	1	+	CAP1	NM_001105530	0	0	chr1	40506254	40538321	TRUE	TRUE	VDR, VDR, VDR, VDR, VDR, VDR, VDR, SPI1, SPI1, SPI1, SPI1, SPI1, SPI1, SPI1, SPI1, SPI1, SPI1, SPI1, SPI1, SPI1, PAF1, CTCF, CTCF, CTCF, CDK9, CDK9,	1	+	207318	344	0	554	0
TMCO2	NM_001008740	7.48685	4.44711	chr1	40713572	40717365	TRUE	TRUE	SPI1, SPI1, SPI1, SPI1, SPI1, JMJD1C, CTCF, CDK9, CDK9, CDC73,	1	+	EXO5	NM_022774	17.0423	30.879	chr1	40974432	40982214	TRUE	TRUE	SPI1, SPI1, SPI1, SPI1, SPI1, JMJD1C, CTCF, CDK9, CDK9, CDC73,	1	+	260860	273	0	433	0
TMCO2	NM_001008740	7.48685	4.44711	chr1	40713572	40717365	TRUE	TRUE	SPI1, SPI1, SPI1, SPI1, SPI1, SPI1, SPI1, SPI1, SPI1, SPI1, SPI1, SPI1, SPI1, SPI1, PAF1, PAF1, CTCF, CDK9, CDK9,	1	+	ZNF684	NM_152373	6.2957	5.10016	chr1	40997232	41013841	TRUE	TRUE	SPI1, SPI1, SPI1, SPI1, SPI1, SPI1, SPI1, SPI1, SPI1, SPI1, SPI1, SPI1, SPI1, SPI1, PAF1, PAF1, CTCF, CDK9, CDK9,	1	+	283660	532	0	474	0
TMCO2	NM_001008740	7.48685	4.44711	chr1	40713572	40717365	TRUE	TRUE	VDR, SPI1, SPI1, SPI1, SPI1, SPI1, SPI1, SPI1, JMJD1C, CTCF, CEBPB, CEBPB, CDK9, CDK9,	1	+	MFSD2A	NM_001136493	265.896	147.37	chr1	40420783	40435640	TRUE	TRUE	VDR, SPI1, SPI1, SPI1, SPI1, SPI1, SPI1, SPI1, JMJD1C, CTCF, CEBPB, CEBPB, CDK9, CDK9,	1	+	292789	258	0	291	0
TMCO2	NM_001008740	7.48685	4.44711	chr1	40713572	40717365	TRUE	TRUE	SPI1, SPI1, SPI1, SPI1, SPI1, SPI1, PAF1, CTCF, CDK9, CDK9, ATF2,	1	+	TRIT1	NM_017646	7.65129	12.8287	chr1	40349177	40306705	TRUE	TRUE	SPI1, SPI1, SPI1, SPI1, SPI1, SPI1, PAF1, CTCF, CDK9, CDK9, ATF2,	1	-	364395	220	0	190	0
TMCO2	NM_001008740	7.48685	4.44711	chr1	40713572	40717365	TRUE	TRUE	VDR, VDR, VDR, SPI1, SPI1, SPI1, SPI1, SPI1, SPI1, SPI1, SPI1, SPI1, SPI1, SPI1, SPI1, SPI1, SPI1, PAF1, PAF1, MAF1, CTCF, CTCF, CTCF, CTCF, CDK9, CDK9, CDC73,	1	+	NFYC	NM_001142590	336.853	319.872	chr1	41157241	41237275	TRUE	TRUE	VDR, VDR, VDR, SPI1, SPI1, SPI1, SPI1, SPI1, SPI1, SPI1, SPI1, SPI1, SPI1, SPI1, SPI1, SPI1, SPI1, PAF1, PAF1, MAF1, CTCF, CTCF, CTCF, CTCF, CDK9, CDK9, CDC73,	1	+	443669	183	0	172	2.91e-11
TMCO2	NM_001008740	7.48685	4.44711	chr1	40713572	40717365	TRUE	TRUE	VDR, VDR, VDR, SPI1, SPI1, SPI1, SPI1, SPI1, SPI1, SPI1, SPI1, SPI1, SPI1, SPI1, SPI1, SPI1, SPI1, PAF1, PAF1, MAF1, CTCF, CTCF, CTCF, CTCF, CDK9, CDK9, CDC73,	1	+	NFYC-AS1	NR_024567	8.26827	14.1971	chr1	41157933	41154751	TRUE	TRUE	VDR, VDR, VDR, SPI1, SPI1, SPI1, SPI1, SPI1, SPI1, SPI1, SPI1, SPI1, SPI1, SPI1, SPI1, SPI1, SPI1, PAF1, PAF1, MAF1, CTCF, CTCF, CTCF, CTCF, CDK9, CDK9, CDC73,	1	-	444361	337	0	408	0
TMCO2	NM_001008740	7.48685	4.44711	chr1	40713572	40717365	TRUE	TRUE	SPI1, SPI1, CDK9,	1	+	PPIE	NM_001195007	0	0	chr1	40204516	40229586	TRUE	TRUE	SPI1, SPI1, CDK9,	1	+	509056	66	3.73e-07	96	0
TMCO2	NM_001008740	7.48685	4.44711	chr1	40713572	40717365	TRUE	TRUE	VDR, VDR, VDR, VDR, VDR, VDR, VDR, SPI1, SPI1, SPI1, SPI1, SPI1, SPI1, SPI1, SPI1, RAD21, PAF1, LEO1, JMJD1C, CTCF, CTCF, CTCF, CTCF, CDK9, CDK9, CDC73,	1	+	CITED4	NM_133467	63.3333	0	chr1	41328018	41326727	TRUE	TRUE	VDR, VDR, VDR, VDR, VDR, VDR, VDR, SPI1, SPI1, SPI1, SPI1, SPI1, SPI1, SPI1, SPI1, RAD21, PAF1, LEO1, JMJD1C, CTCF, CTCF, CTCF, CTCF, CDK9, CDK9, CDC73,	1	-	614446	173	1.49e-14	175	0
TMCO2	NM_001008740	7.48685	4.44711	chr1	40713572	40717365	TRUE	TRUE	SPI1, SPI1, SPI1, SPI1, SPI1, CTCF, CTCF, CTCF, CTCF, CTCF, ATF2,	1	+	CTPS1	NR_125440	8.38024	13.2235	chr1	41444970	41478237	TRUE	TRUE	SPI1, SPI1, SPI1, SPI1, SPI1, CTCF, CTCF, CTCF, CTCF, CTCF, ATF2,	1	+	731398	54	4.85e-08	72	3.75e-13
TMCO6	NM_001300980	0	0	chr5	140019011	140024993	TRUE	TRUE	SPI1, SPI1, SPI1, SPI1, SPI1, SPI1, SPI1, SPI1, SPI1, SPI1,	1	+	SRA1	NR_045586	13.0276	4.82531	chr5	139937678	139929651	TRUE	TRUE	SPI1, SPI1, SPI1, SPI1, SPI1, SPI1, SPI1, SPI1, SPI1, SPI1,	1	-	81333	123	0.000782265	353	1.6e-06
TMEM14A	NM_014051	1.24884	0.129519	chr6	52535883	52551385	TRUE	TRUE	SPI1, SPI1, SPI1, SPI1, PAF1, PAF1, ATF2,	1	+	EFHC1	NM_001172420	2.00579	1.60242	chr6	52284993	52360583	TRUE	TRUE	SPI1, SPI1, SPI1, SPI1, PAF1, PAF1, ATF2,	1	+	250890	207	3.22e-15	88	5.82e-09
TMEM14A	NM_014051	1.24884	0.129519	chr6	52535883	52551385	TRUE	TRUE	SPI1, SPI1, SPI1, SPI1, CTCF, CTCF, CTCF, CTCF, CTCF, CEBPB, CEBPB, CEBPB, CEBPB, CEBPB,	1	+	GSTA4	NM_001512	0	0.277825	chr6	52860178	52842745	TRUE	TRUE	SPI1, SPI1, SPI1, SPI1, CTCF, CTCF, CTCF, CTCF, CTCF, CEBPB, CEBPB, CEBPB, CEBPB, CEBPB,	1	-	324295	131	3.4e-06	122	0.000257396
TMEM14A	NM_014051	1.24884	0.129519	chr6	52535883	52551385	TRUE	TRUE	SPI1, SPI1, SPI1, SPI1, SPI1, SPI1, SPI1, SPI1, SPI1, SPI1,	1	+	MCM3	NM_002388	4.88095	6.44269	chr6	52149679	52128811	TRUE	TRUE	SPI1, SPI1, SPI1, SPI1, SPI1, SPI1, SPI1, SPI1, SPI1, SPI1,	1	-	386204	72	0.00064321	107	3.77e-10
TMEM159	NR_125971	0.457266	0.031091	chr16	21169697	21191937	TRUE	TRUE		1	+	CDR2	NM_001802	1.58441	2.46442	chr16	22385938	22357256	TRUE	TRUE		1	-	1216241	28	1.06e-07	42	0
TMEM161B-AS1	NR_105020	0	0	chr5	87688011	87732491	TRUE	TRUE	SPI1, SPI1, SPI1, SPI1, SPI1, SPI1,	1	+	TMEM161B-AS1	NR_039993	0	0	chr5	87564698	87732491	TRUE	TRUE	SPI1, SPI1, SPI1, SPI1, SPI1, SPI1,	1	+	123313	185	1.99e-10	95	4.5e-06
TMEM225	NM_001013743	0	0	chr11	123756349	123753632	TRUE	TRUE	SPI1, CTCF,	1	-	ZNF202	NM_003455	15.7863	0.622526	chr11	123612391	123594634	TRUE	TRUE	SPI1, CTCF,	1	-	143958	123	1.95e-05	67	0.000598279
TMEM242	NM_018452	1.30266	1.21805	chr6	157745291	157710053	TRUE	TRUE	SPI1, SPI1,	1	-	MIR3692	NR_037463	0	0	chr6	157950163	157950232	TRUE	TRUE	SPI1, SPI1,	1	+	204872	111	5.66e-07	187	0
TMEM260	NM_017799	3.5275	4.7263	chr14	57046510	57116232	TRUE	TRUE	SPI1, SPI1, SPI1,	1	+	AP5M1	NM_018229	6.87793	6.11515	chr14	57735605	57756797	TRUE	TRUE	SPI1, SPI1, SPI1,	1	+	689095	45	1.53e-06	74	2.04e-12
TMEM260	NM_017799	3.5275	4.7263	chr14	57046510	57116232	TRUE	TRUE	SPI1, SPI1, SPI1, SPI1, SPI1, SPI1,	1	+	NAA30	NM_001011713	1.38182	1.82259	chr14	57857270	57879466	TRUE	TRUE	SPI1, SPI1, SPI1, SPI1, SPI1, SPI1,	1	+	810760	37	8.31e-05	34	1.54e-08
TMEM63A	NM_014698	12.6841	13.372	chr1	226070420	226033232	TRUE	TRUE	SPI1, SPI1, SMC1A, CTCF, CTCF, CTCF, CTCF, CTCF, CDK9,	1	-	SRP9	NM_001130440	27.9347	32.3452	chr1	225965514	225978168	TRUE	TRUE	SPI1, SPI1, SMC1A, CTCF, CTCF, CTCF, CTCF, CTCF, CDK9,	1	+	104906	83	1.12e-05	280	0
TMEM92-AS1	NR_125805	0	0	chr17	48365216	48358941	TRUE	TRUE	CTCF, CTCF, CTCF, CTCF, CTCF,	1	-	RSAD1	NM_018346	4.33288	2.22512	chr17	48556160	48563341	TRUE	TRUE	CTCF, CTCF, CTCF, CTCF, CTCF,	1	+	190944	78	1.05e-05	63	0.000100751
TMEM92-AS1	NR_125805	0	0	chr17	48365216	48358941	TRUE	TRUE	SPI1, SPI1, SPI1, SPI1, SPI1, SPI1, SMC1A, SMC1A, CTCF, CTCF, CTCF, CTCF, CTCF,	1	-	PDK2	NM_001199898	0	0	chr17	48172100	48188733	TRUE	TRUE	SPI1, SPI1, SPI1, SPI1, SPI1, SPI1, SMC1A, SMC1A, CTCF, CTCF, CTCF, CTCF, CTCF,	1	+	193116	76	1.88e-05	94	1.63e-09
TMEM99	NM_001195386	3.3782	1.06157	chr17	38975343	38992526	TRUE	TRUE	SPI1, CEBPB, CEBPB, CEBPB, ATF2,	1	+	EIF1	NM_005801	97.6204	125.67	chr17	39845126	39847898	TRUE	TRUE	SPI1, CEBPB, CEBPB, CEBPB, ATF2,	1	+	869783	32	0.000154913	48	3.68e-11
TMOD4	NM_013353	1.99826	1.3663	chr1	151148547	151142462	TRUE	TRUE	SPI1, SPI1, SPI1, SPI1, SPI1, SPI1, SPI1, SPI1, SPI1,	1	-	PI4KB	NM_001198773	30.5936	19.2911	chr1	151300191	151264272	TRUE	TRUE	SPI1, SPI1, SPI1, SPI1, SPI1, SPI1, SPI1, SPI1, SPI1,	1	-	151644	98	0.000896245	118	1.56e-10
TMOD4	NM_013353	1.99826	1.3663	chr1	151148547	151142462	TRUE	TRUE	SPI1, SPI1, SPI1, SPI1, SPI1, SPI1, SPI1, SPI1, SPI1, SPI1,	1	-	PRUNE	NM_021222	7.90365	12.5769	chr1	150980866	151008189	TRUE	TRUE	SPI1, SPI1, SPI1, SPI1, SPI1, SPI1, SPI1, SPI1, SPI1, SPI1,	1	+	167681	95	2.05e-06	109	3.44e-06
TNN	NM_022093	0.515367	1.3551	chr1	175036993	175117202	TRUE	TRUE	SPI1, SPI1, SPI1, SPI1, SPI1,	1	+	RABGAP1L	NM_014857	2.49445	3.36993	chr1	174128551	174927327	TRUE	TRUE	SPI1, SPI1, SPI1, SPI1, SPI1,	1	+	908442	37	7.04e-08	66	2.22e-16
TOR2A	NM_130459	21.089	29.9307	chr9	130497628	130493802	TRUE	TRUE	SPI1, SPI1, SPI1, SPI1, SPI1, SPI1, SPI1, SPI1, SPI1, SPI1, SPI1, SPI1, SPI1, SPI1,	1	-	ST6GALNAC4	NM_175039	64.1641	53.0749	chr9	130679305	130670164	TRUE	TRUE	SPI1, SPI1, SPI1, SPI1, SPI1, SPI1, SPI1, SPI1, SPI1, SPI1, SPI1, SPI1, SPI1, SPI1,	1	-	181677	69	0.000125134	61	0.000175033
TOR3A	NM_022371	27.5112	16.0285	chr1	179051111	179065129	TRUE	TRUE	SPI1, SPI1, SPI1, SPI1, SPI1, SPI1, SPI1, SPI1, SPI1, SPI1, SPI1, SPI1, SPI1, SPI1, SPI1, SPI1, SPI1, CTCF, ATF2,	1	+	AXDND1	NM_144696	0	0	chr1	179334854	179523870	TRUE	TRUE	SPI1, SPI1, SPI1, SPI1, SPI1, SPI1, SPI1, SPI1, SPI1, SPI1, SPI1, SPI1, SPI1, SPI1, SPI1, SPI1, SPI1, CTCF, ATF2,	1	+	283743	155	1.18e-09	225	0
TPBG	NM_006670	6.53017	7.24173	chr6	83072922	83077133	TRUE	TRUE	VDR, CTCF, CTCF, CTCF, CTCF, CTCF, ATF2,	1	+	UBE3D	NM_198920	0.940011	2.2017	chr6	83775560	83602116	TRUE	TRUE	VDR, CTCF, CTCF, CTCF, CTCF, CTCF, ATF2,	1	-	702638	47	5.62e-06	85	0
TPBG	NM_006670	6.53017	7.24173	chr6	83072922	83077133	TRUE	TRUE	SPI1, SPI1, SPI1, SPI1, SPI1, SPI1, SPI1, SPI1,	1	+	PGM3	NM_001199917	4.76977	1.62404	chr6	83903655	83874592	TRUE	TRUE	SPI1, SPI1, SPI1, SPI1, SPI1, SPI1, SPI1, SPI1,	1	-	830733	41	9.91e-06	65	0
TPD52	NR_105033	0	0	chr8	80993066	80947102	TRUE	TRUE		1	-	ZBTB10	NM_001105539	2.70858	8.3413	chr8	81397853	81438500	TRUE	TRUE		1	+	404787	49	8.7e-11	97	8.65e-05
TPD52L1	NM_001003395	0	0.531659	chr6	125474874	125584644	TRUE	TRUE	SPI1, SPI1, SPI1, SPI1, SMC1A, SMC1A, RAD21, CTCF, CTCF, CTCF, CTCF, CTCF,	1	+	HINT3	NM_138571	0.928928	1.57419	chr6	126277860	126301389	TRUE	TRUE	SPI1, SPI1, SPI1, SPI1, SMC1A, SMC1A, RAD21, CTCF, CTCF, CTCF, CTCF, CTCF,	1	+	802986	44	1.72e-06	50	0
TPM3	NM_001043352	216.386	281.044	chr1	154155725	154127779	TRUE	TRUE	SPI1, SPI1, SPI1, SPI1, SPI1, SPI1, SPI1, SPI1, SPI1, SPI1, SPI1, SPI1, SPI1, SPI1, SMC1A, SMC1A, RAD21, PAF1, CTCF, CTCF, CTCF, CTCF, CTCF, CDK9, CDC73,	1	-	HAX1	NM_006118	34.3827	58.894	chr1	154245038	154248355	TRUE	TRUE	SPI1, SPI1, SPI1, SPI1, SPI1, SPI1, SPI1, SPI1, SPI1, SPI1, SPI1, SPI1, SPI1, SPI1, SMC1A, SMC1A, RAD21, PAF1, CTCF, CTCF, CTCF, CTCF, CTCF, CDK9, CDC73,	1	+	89313	216	2.39e-10	368	4.99e-07
TPM3	NM_001043352	216.386	281.044	chr1	154155725	154127779	TRUE	TRUE	SPI1,	1	-	RPS27	NM_001030	12.2056	21.8937	chr1	153963238	153964631	TRUE	TRUE	SPI1,	1	+	192487	115	1.17e-11	88	1.98e-08
TPM3	NM_001043352	216.386	281.044	chr1	154155725	154127779	TRUE	TRUE	VDR, SPI1, SPI1, SPI1, SPI1, SPI1, SPI1, SPI1, SPI1, SPI1, SPI1, SPI1, SPI1, SPI1, SPI1, SPI1, SPI1, SPI1, SPI1, SMC1A, LYL1, JMJD1C, CTCF, CTCF, CTCF, CTCF, CTCF, CDK9, CDK9,	1	-	DENND4B	NM_014856	52.1646	53.5049	chr1	153919154	153901976	TRUE	TRUE	VDR, SPI1, SPI1, SPI1, SPI1, SPI1, SPI1, SPI1, SPI1, SPI1, SPI1, SPI1, SPI1, SPI1, SPI1, SPI1, SPI1, SPI1, SPI1, SMC1A, LYL1, JMJD1C, CTCF, CTCF, CTCF, CTCF, CTCF, CDK9, CDK9,	1	-	236571	79	0.000673673	52	1.24e-05
TPRG1-AS1	NR_046873	17.6902	11.6435	chr3	188665428	188659503	TRUE	TRUE	SPI1, SPI1, SPI1, SPI1, SPI1, SPI1, SPI1, SPI1, SPI1, SPI1, SMC1A, SMC1A, CTCF, CTCF, CEBPB, CEBPB,	1	-	MIR28	NR_029502	0	0	chr3	188406568	188406654	TRUE	TRUE	SPI1, SPI1, SPI1, SPI1, SPI1, SPI1, SPI1, SPI1, SPI1, SPI1, SMC1A, SMC1A, CTCF, CTCF, CEBPB, CEBPB,	1	+	258860	97	0.000531499	95	2.36e-10
TRAM2	NM_012288	21.0939	32.2771	chr6	52441862	52362199	TRUE	TRUE	SPI1, SPI1, SPI1, SPI1, PAF1, PAF1, ATF2,	1	-	EFHC1	NM_001172420	2.00579	1.60242	chr6	52284993	52360583	TRUE	TRUE	SPI1, SPI1, SPI1, SPI1, PAF1, PAF1, ATF2,	1	+	156869	182	5.51e-11	84	1.03e-05
TRAPPC3L	NM_001139444	0	0	chr6	116866773	116817650	TRUE	TRUE		1	-	TSPYL4	NM_021648	37.8174	40.6531	chr6	116575261	116571130	TRUE	TRUE		1	-	291512	193	1.42e-14	129	7.85e-11
TREML1	NM_178174	84.6164	74.2677	chr6	41122087	41116998	TRUE	TRUE	VDR, VDR, VDR, SPI1, CEBPB, CEBPB, CEBPB, CEBPB, CEBPB, CEBPB, CEBPB, CEBPB, CEBPB, CEBPB, CEBPB, CEBPB, CEBPB,	1	-	TREM1	NM_018643	4.11684	13.1388	chr6	41254457	41242998	TRUE	TRUE	VDR, VDR, VDR, SPI1, CEBPB, CEBPB, CEBPB, CEBPB, CEBPB, CEBPB, CEBPB, CEBPB, CEBPB, CEBPB, CEBPB, CEBPB, CEBPB,	1	-	132370	102	0.000954695	126	4.04e-10
TRIB1	NM_001282985	36.1896	40.4846	chr8	126444450	126450647	TRUE	TRUE	CEBPB, CEBPB, CEBPB, CEBPB, CEBPB, CEBPB,	1	+	TRIB1	NM_025195	36.1896	40.4846	chr8	126442562	126450647	TRUE	TRUE	CEBPB, CEBPB, CEBPB, CEBPB, CEBPB, CEBPB,	1	+	1888	336	1.73e-14	668	0.000926507
TRIM69	NM_182985	0.290758	0	chr15	45028559	45060027	TRUE	TRUE	SPI1, SPI1, SPI1, SPI1, SMC1A, SMC1A, SMC1A, RAD21, CTCF, CTCF, CTCF, CTCF, CTCF, CDK9, CDK9,	1	+	SPG11	NM_025137	10.0326	5.68337	chr15	44955876	44854893	TRUE	TRUE	SPI1, SPI1, SPI1, SPI1, SMC1A, SMC1A, SMC1A, RAD21, CTCF, CTCF, CTCF, CTCF, CTCF, CDK9, CDK9,	1	-	72683	390	9.22e-06	477	2.13e-11
TRIQK	NM_001171796	0.990652	1.34791	chr8	93978372	93895757	TRUE	TRUE	CTCF, CTCF, CTCF, CTCF,	1	-	GEM	NM_005261	103.096	83.0209	chr8	95274547	95261484	TRUE	TRUE	CTCF, CTCF, CTCF, CTCF,	1	-	1296175	18	0.000365017	18	4.02e-06
TRIT1	NM_017646	7.65129	12.8287	chr1	40349177	40306705	TRUE	TRUE	VDR, SPI1, SPI1, SPI1, SPI1, SPI1, SPI1, SPI1, JMJD1C, CTCF, CEBPB, CEBPB, CDK9, CDK9,	1	-	MFSD2A	NM_001136493	265.896	147.37	chr1	40420783	40435640	TRUE	TRUE	VDR, SPI1, SPI1, SPI1, SPI1, SPI1, SPI1, SPI1, JMJD1C, CTCF, CEBPB, CEBPB, CDK9, CDK9,	1	+	71606	501	4.34e-09	532	4.53e-14
TRIT1	NM_017646	7.65129	12.8287	chr1	40349177	40306705	TRUE	TRUE	SPI1, SPI1, CDK9,	1	-	PPIE	NM_001195007	0	0	chr1	40204516	40229586	TRUE	TRUE	SPI1, SPI1, CDK9,	1	+	144661	127	9.68e-06	177	0
TRIT1	NM_017646	7.65129	12.8287	chr1	40349177	40306705	TRUE	TRUE	VDR, VDR, VDR, VDR, VDR, VDR, VDR, SPI1, SPI1, SPI1, SPI1, SPI1, SPI1, SPI1, SPI1, SPI1, SPI1, SPI1, SPI1, SPI1, PAF1, CTCF, CTCF, CTCF, CDK9, CDK9,	1	-	CAP1	NM_001105530	0	0	chr1	40506254	40538321	TRUE	TRUE	VDR, VDR, VDR, VDR, VDR, VDR, VDR, SPI1, SPI1, SPI1, SPI1, SPI1, SPI1, SPI1, SPI1, SPI1, SPI1, SPI1, SPI1, SPI1, PAF1, CTCF, CTCF, CTCF, CDK9, CDK9,	1	+	157077	372	0	481	0
TRIT1	NM_017646	7.65129	12.8287	chr1	40349177	40306705	TRUE	TRUE	VDR, RAD21, PAF1, JMJD1C, CTCF, CTCF, CTCF, CTCF, CDK9, CDK9, CDC73,	1	-	RLF	NM_012421	78.6205	95.4829	chr1	40627040	40706593	TRUE	TRUE	VDR, RAD21, PAF1, JMJD1C, CTCF, CTCF, CTCF, CTCF, CDK9, CDK9, CDC73,	1	+	277863	159	7.41e-08	151	0
TRIT1	NM_017646	7.65129	12.8287	chr1	40349177	40306705	TRUE	TRUE	VDR, SPI1, SPI1, SPI1, SPI1, SPI1, SPI1, SPI1, SPI1, SPI1, SPI1, SPI1, SPI1, SPI1, JMJD1C, GABPA, GABPA, CTCF, CTCF, CDK9, CDK9, CDC73,	1	-	ZMPSTE24	NM_005857	41.0168	111.805	chr1	40723721	40759856	TRUE	TRUE	VDR, SPI1, SPI1, SPI1, SPI1, SPI1, SPI1, SPI1, SPI1, SPI1, SPI1, SPI1, SPI1, SPI1, JMJD1C, GABPA, GABPA, CTCF, CTCF, CDK9, CDK9, CDC73,	1	+	374544	193	0	151	0
TRIT1	NM_017646	7.65129	12.8287	chr1	40349177	40306705	TRUE	TRUE	VDR, SPI1, SPI1, SPI1, SPI1, SPI1, SPI1, SPI1, SPI1, SPI1, SPI1, SPI1, SPI1, SPI1, SPI1, SMC1A, SMC1A, MAF, JMJD1C, CTCF, CTCF, CTCF, CDK9, CDK9, ATF2,	1	-	SMAP2	NM_022733	971.916	61.7866	chr1	40839377	40888998	TRUE	TRUE	VDR, SPI1, SPI1, SPI1, SPI1, SPI1, SPI1, SPI1, SPI1, SPI1, SPI1, SPI1, SPI1, SPI1, SPI1, SMC1A, SMC1A, MAF, JMJD1C, CTCF, CTCF, CTCF, CDK9, CDK9, ATF2,	1	+	490200	516	0	284	0
TRIT1	NM_017646	7.65129	12.8287	chr1	40349177	40306705	TRUE	FALSE	SPI1, SPI1, SPI1, SPI1, SPI1, CTCF,	1	-	SMAP2	NM_001198979	971.916	61.7866	chr1	40859016	40888998	TRUE	FALSE	SPI1, SPI1, SPI1, SPI1, SPI1, CTCF,	1	+	509839	118	0	128	0
TRIT1	NM_017646	7.65129	12.8287	chr1	40349177	40306705	TRUE	TRUE	SPI1, SPI1, SPI1, SPI1, SPI1, SPI1, SPI1, PAF1, PAF1, LEO1, CTCF, CTCF, CTCF, CTCF, CDK9, CDK9, CDC73, ATF2,	1	-	ZFP69B	NM_023070	6.02579	7.79925	chr1	40916336	40929390	TRUE	TRUE	SPI1, SPI1, SPI1, SPI1, SPI1, SPI1, SPI1, PAF1, PAF1, LEO1, CTCF, CTCF, CTCF, CTCF, CDK9, CDK9, CDC73, ATF2,	1	+	567159	242	0	135	6.27e-08
TRIT1	NM_017646	7.65129	12.8287	chr1	40349177	40306705	TRUE	TRUE	SPI1, SPI1, SPI1, SPI1, SPI1, JMJD1C, CTCF, CDK9, CDK9, CDC73,	1	-	EXO5	NM_022774	17.0423	30.879	chr1	40974432	40982214	TRUE	TRUE	SPI1, SPI1, SPI1, SPI1, SPI1, JMJD1C, CTCF, CDK9, CDK9, CDC73,	1	+	625255	119	3.21e-07	195	0
TRIT1	NM_017646	7.65129	12.8287	chr1	40349177	40306705	TRUE	TRUE	SPI1, SPI1, SPI1, SPI1, SPI1, SPI1, SPI1, SPI1, SPI1, SPI1, SPI1, SPI1, SPI1, SPI1, PAF1, PAF1, CTCF, CDK9, CDK9,	1	-	ZNF684	NM_152373	6.2957	5.10016	chr1	40997232	41013841	TRUE	TRUE	SPI1, SPI1, SPI1, SPI1, SPI1, SPI1, SPI1, SPI1, SPI1, SPI1, SPI1, SPI1, SPI1, SPI1, PAF1, PAF1, CTCF, CDK9, CDK9,	1	+	648055	334	0	227	0
TRIT1	NM_017646	7.65129	12.8287	chr1	40349177	40306705	TRUE	TRUE	VDR, VDR, VDR, SPI1, SPI1, SPI1, SPI1, SPI1, SPI1, SPI1, SPI1, SPI1, SPI1, SPI1, SPI1, SPI1, SPI1, PAF1, PAF1, MAF1, CTCF, CTCF, CTCF, CTCF, CDK9, CDK9, CDC73,	1	-	NFYC	NM_001142590	336.853	319.872	chr1	41157241	41237275	TRUE	TRUE	VDR, VDR, VDR, SPI1, SPI1, SPI1, SPI1, SPI1, SPI1, SPI1, SPI1, SPI1, SPI1, SPI1, SPI1, SPI1, SPI1, PAF1, PAF1, MAF1, CTCF, CTCF, CTCF, CTCF, CDK9, CDK9, CDC73,	1	+	808064	224	0	126	0
TRIT1	NM_017646	7.65129	12.8287	chr1	40349177	40306705	TRUE	TRUE	VDR, VDR, VDR, SPI1, SPI1, SPI1, SPI1, SPI1, SPI1, SPI1, SPI1, SPI1, SPI1, SPI1, SPI1, SPI1, SPI1, PAF1, PAF1, MAF1, CTCF, CTCF, CTCF, CTCF, CDK9, CDK9, CDC73,	1	-	NFYC-AS1	NR_024567	8.26827	14.1971	chr1	41157933	41154751	TRUE	TRUE	VDR, VDR, VDR, SPI1, SPI1, SPI1, SPI1, SPI1, SPI1, SPI1, SPI1, SPI1, SPI1, SPI1, SPI1, SPI1, SPI1, PAF1, PAF1, MAF1, CTCF, CTCF, CTCF, CTCF, CDK9, CDK9, CDC73,	1	-	808756	465	0	496	0
TRIT1	NM_017646	7.65129	12.8287	chr1	40349177	40306705	TRUE	TRUE	VDR, VDR, VDR, VDR, VDR, VDR, VDR, SPI1, SPI1, SPI1, SPI1, SPI1, SPI1, SPI1, SPI1, RAD21, PAF1, LEO1, JMJD1C, CTCF, CTCF, CTCF, CTCF, CDK9, CDK9, CDC73,	1	-	CITED4	NM_133467	63.3333	0	chr1	41328018	41326727	TRUE	TRUE	VDR, VDR, VDR, VDR, VDR, VDR, VDR, SPI1, SPI1, SPI1, SPI1, SPI1, SPI1, SPI1, SPI1, RAD21, PAF1, LEO1, JMJD1C, CTCF, CTCF, CTCF, CTCF, CDK9, CDK9, CDC73,	1	-	978841	94	0	95	9.28e-14
TRY2P	NR_036483	0	0	chr7	141972068	141968100	TRUE	TRUE	SPI1, CTCF, CTCF, CTCF, CTCF,	1	-	MRPS33	NM_016071	8.07422	7.68993	chr7	140714781	140705960	TRUE	TRUE	SPI1, CTCF, CTCF, CTCF, CTCF,	1	-	1257287	27	2.52e-08	12	9.11e-07
TSC22D1	NM_001243798	0.231886	54.9215	chr13	45048437	45006278	TRUE	TRUE	SPI1, SPI1, SPI1, SPI1, SPI1, SPI1, SPI1, SPI1,	1	-	TSC22D1	NM_183422	0.231886	54.9215	chr13	45150701	45006278	TRUE	TRUE	SPI1, SPI1, SPI1, SPI1, SPI1, SPI1, SPI1, SPI1,	1	-	102264	235	0	249	1.32e-13
TSEN15	NR_023349	4.38614	8.85655	chr1	184020784	184043344	TRUE	TRUE	SPI1, SPI1, SPI1, SPI1, SPI1, SPI1, SPI1, SPI1, SPI1, SPI1, SPI1,	1	+	EDEM3	NM_025191	3.27464	12.7295	chr1	184724041	184659624	TRUE	TRUE	SPI1, SPI1, SPI1, SPI1, SPI1, SPI1, SPI1, SPI1, SPI1, SPI1, SPI1,	1	-	703257	47	5.62e-06	48	4.14e-07
TSG101	NM_006292	12.5059	14.317	chr11	18548503	18501857	TRUE	TRUE	SPI1, SPI1,	1	-	SPTY2D1	NM_194285	0	0	chr11	18656020	18627947	TRUE	TRUE	SPI1, SPI1,	1	-	107517	88	2.82e-06	211	6.46e-10
TSPYL4	NM_021648	37.8174	40.6531	chr6	116575261	116571130	TRUE	FALSE	SPI1, SPI1, SPI1, SPI1, SPI1, SPI1, SPI1, SPI1,	1	-	RSPH4A	NM_001010892	3.17574	2.9608	chr6	116937641	116954148	TRUE	FALSE	SPI1, SPI1, SPI1, SPI1, SPI1, SPI1, SPI1, SPI1,	1	+	362380	77	0.000118385	104	8.92e-11
TSPYL4	NM_021648	37.8174	40.6531	chr6	116575261	116571130	TRUE	TRUE	SPI1, SPI1, SPI1, SPI1, SPI1, SPI1, SPI1, SPI1, SPI1, SPI1, SPI1, SPI1, SPI1, SPI1, SPI1, SPI1, SPI1,	1	-	ZUFSP	NM_145062	1.98051	0.214427	chr6	116989973	116956780	TRUE	TRUE	SPI1, SPI1, SPI1, SPI1, SPI1, SPI1, SPI1, SPI1, SPI1, SPI1, SPI1, SPI1, SPI1, SPI1, SPI1, SPI1, SPI1,	1	-	414712	28	0.000468457	98	7.17e-05
TSTD1	NM_001113205	0.763043	0.33636	chr1	161008774	161007421	TRUE	TRUE	SPI1, SPI1, SPI1, SPI1, SPI1, SPI1, SPI1, SPI1, SPI1, SPI1, SPI1,	1	-	UFC1	NM_016406	9.83366	10.7431	chr1	161123533	161128646	TRUE	TRUE	SPI1, SPI1, SPI1, SPI1, SPI1, SPI1, SPI1, SPI1, SPI1, SPI1, SPI1,	1	+	114759	67	0.000522645	161	4.67e-06
TTBK1	NM_032538	0.322354	0	chr6	43211221	43255997	TRUE	TRUE		1	+	TJAP1	NM_001146018	87.5173	63.0988	chr6	43445260	43474294	TRUE	TRUE		1	+	234039	130	3.09e-09	117	0
TTC14	NM_001042601	0	0	chr3	180319917	180328918	TRUE	TRUE	SPI1,	1	+	MRPL47	NM_020409	1.22692	5.21995	chr3	179322434	179306254	TRUE	TRUE	SPI1,	1	-	997483	37	3.78e-07	57	9.51e-06
TTC23	NM_001288615	2.19602	2.94594	chr15	99789824	99676527	TRUE	TRUE	SPI1, SPI1,	1	-	LYSMD4	NM_152449	0.9952	3.01488	chr15	100273649	100267605	TRUE	TRUE	SPI1, SPI1,	1	-	483825	41	7.65e-05	52	2.69e-05
TTC39C	NM_001292030	0.0120826	4.15205	chr18	21693316	21715574	TRUE	TRUE	SPI1, CEBPB, CEBPB, CEBPB,	1	+	TTC39C	NM_001135993	0.0120826	4.15205	chr18	21594383	21715574	TRUE	TRUE	SPI1, CEBPB, CEBPB, CEBPB,	1	+	98933	273	2.22e-16	289	0.000127133
TTF2	NM_003594	2.55608	6.67787	chr1	117602948	117645491	TRUE	TRUE	SPI1, SPI1, SPI1, SPI1, SPI1, SPI1, CTCF, CTCF, CTCF, CTCF, CTCF,	1	+	CD58	NM_001144822	5.84229	14.9675	chr1	117113715	117061321	TRUE	TRUE	SPI1, SPI1, SPI1, SPI1, SPI1, SPI1, CTCF, CTCF, CTCF, CTCF, CTCF,	1	-	489233	35	0.000916674	76	1.77e-10
TUFT1	NM_001301317	0.0315008	0.92309	chr1	151512780	151556053	TRUE	TRUE	SPI1, SPI1, SPI1, SMC1A, CTCF, CTCF, CTCF, CTCF,	1	+	TDRKH	NM_006862	0.088071	1.56676	chr1	151763010	151744040	TRUE	TRUE	SPI1, SPI1, SPI1, SMC1A, CTCF, CTCF, CTCF, CTCF,	1	-	250230	130	1.83e-06	112	3.22e-14
TULP1	NM_001289395	0	0	chr6	35480679	35465650	TRUE	TRUE		1	-	FKBP5	NM_001145775	2.90536	3.03325	chr6	35696360	35541361	TRUE	TRUE		1	-	215681	107	1.56e-06	90	6.65e-06
TUSC2	NM_007275	14.0318	15.0669	chr3	50365669	50362339	TRUE	TRUE	CTCF, CTCF, CTCF, CTCF,	1	-	HYAL2	NM_033158	5.17574	6.1183	chr3	50360281	50355220	TRUE	TRUE	CTCF, CTCF, CTCF, CTCF,	1	-	5388	461	0	689	0.000614612
UACA	NM_001008224	0.0995958	0.179847	chr15	70994620	70946892	TRUE	TRUE	SPI1, SPI1, SPI1, SPI1, SPI1, NR1H3,	1	-	RPLP1	NM_001003	78.2856	120.073	chr15	69745158	69747884	TRUE	TRUE	SPI1, SPI1, SPI1, SPI1, SPI1, NR1H3,	1	+	1249462	24	9.71e-07	29	0
UBE3D	NM_198920	0.940011	2.2017	chr6	83775560	83602116	TRUE	TRUE	VDR, SPI1, SPI1, SPI1, SPI1,	1	-	IBTK	NM_015525	2.53109	3.88006	chr6	82957471	82879703	TRUE	TRUE	VDR, SPI1, SPI1, SPI1, SPI1,	1	-	818089	60	1.48e-11	81	0
UFC1	NM_016406	9.83366	10.7431	chr1	161123533	161128646	TRUE	TRUE	ATF2,	1	+	USP21	NM_001014443	24.4217	25.7186	chr1	161129253	161135516	TRUE	TRUE	ATF2,	1	+	5720	716	0	1366	7.52e-13
UFC1	NM_016406	9.83366	10.7431	chr1	161123533	161128646	TRUE	TRUE	SPI1, SPI1, SPI1, SPI1, SPI1, SPI1, SPI1, SPI1, SPI1, SPI1, SPI1, SPI1, SPI1, SPI1, SPI1, SPI1, SPI1, JMJD1C, CDK9, CDK9,	1	+	USF1	NM_007122	14.7995	19.3649	chr1	161015769	161009040	TRUE	TRUE	SPI1, SPI1, SPI1, SPI1, SPI1, SPI1, SPI1, SPI1, SPI1, SPI1, SPI1, SPI1, SPI1, SPI1, SPI1, SPI1, SPI1, JMJD1C, CDK9, CDK9,	1	-	107764	113	7.64e-10	234	4.52e-12
URAD	NM_001105577	0	0	chr13	28562774	28552242	TRUE	TRUE	SPI1, CEBPB, CEBPB, CEBPB,	1	-	SLC46A3	NM_181785	0.116617	0.381593	chr13	29293150	29274217	TRUE	TRUE	SPI1, CEBPB, CEBPB, CEBPB,	1	-	730376	53	9.08e-08	46	8.69e-06
UROD	NR_036510	11.6057	15.0835	chr1	45477804	45481341	TRUE	TRUE	SPI1, SPI1, SPI1, SMC1A, CTCF, CTCF, CTCF, CTCF,	1	+	LINC01144	NR_024270	11.1785	9.14154	chr1	45769581	45771291	TRUE	TRUE	SPI1, SPI1, SPI1, SMC1A, CTCF, CTCF, CTCF, CTCF,	1	+	291777	192	1.98e-14	77	0.000270068
UROD	NR_036510	11.6057	15.0835	chr1	45477804	45481341	TRUE	TRUE	SPI1, SPI1, SPI1, SPI1, SPI1, SPI1, CDK9, CDK9,	1	+	CCDC163P	NR_033298	4.02357	3.61824	chr1	45965751	45959597	TRUE	TRUE	SPI1, SPI1, SPI1, SPI1, SPI1, SPI1, CDK9, CDK9,	1	-	487947	76	7.11e-15	89	3.61e-14
USF1	NM_007122	14.7995	19.3649	chr1	161015769	161009040	TRUE	TRUE	SPI1, SPI1, SPI1, SPI1, SPI1, SPI1, SPI1, SPI1, SPI1, SPI1, SPI1,	1	-	UFC1	NM_016406	9.83366	10.7431	chr1	161123533	161128646	TRUE	TRUE	SPI1, SPI1, SPI1, SPI1, SPI1, SPI1, SPI1, SPI1, SPI1, SPI1, SPI1,	1	+	107764	113	7.64e-10	234	4.52e-12
USF1	NM_007122	14.7995	19.3649	chr1	161015769	161009040	TRUE	TRUE	ATF2,	1	-	USP21	NM_001014443	24.4217	25.7186	chr1	161129253	161135516	TRUE	TRUE	ATF2,	1	+	113484	124	1.03e-11	155	1.14e-05
USP13	NM_003940	2.90984	3.73084	chr3	179370932	179507189	TRUE	TRUE	SPI1, SPI1, SPI1, SPI1, SPI1, SPI1, CEBPB, CEBPB, CDK9, CDK9,	1	+	TTC14	NM_001042601	0	0	chr3	180319917	180328918	TRUE	TRUE	SPI1, SPI1, SPI1, SPI1, SPI1, SPI1, CEBPB, CEBPB, CDK9, CDK9,	1	+	948985	55	2.61e-13	93	3.3e-13
USP13	NM_003940	2.90984	3.73084	chr3	179370932	179507189	TRUE	TRUE	CTCF, CTCF, CTCF, CTCF, CTCF,	1	+	FXR1	NM_001013439	1.70677	1.33115	chr3	180630233	180700539	TRUE	TRUE	CTCF, CTCF, CTCF, CTCF, CTCF,	1	+	1259301	19	0.000153643	67	0
USP21	NM_001014443	24.4217	25.7186	chr1	161129253	161135516	TRUE	TRUE	SPI1, SPI1, SPI1, SPI1, SPI1, SPI1, SPI1, SPI1, SPI1, SPI1, SPI1,	1	+	UFC1	NM_016406	9.83366	10.7431	chr1	161123533	161128646	TRUE	TRUE	SPI1, SPI1, SPI1, SPI1, SPI1, SPI1, SPI1, SPI1, SPI1, SPI1, SPI1,	1	+	5720	716	0	1366	7.52e-13
USP21	NM_001014443	24.4217	25.7186	chr1	161129253	161135516	TRUE	TRUE	PAF1, PAF1, CTCF, CTCF, CTCF, CTCF,	1	+	PPOX	NM_001122764	3.7226	5.08909	chr1	161136180	161141010	TRUE	TRUE	PAF1, PAF1, CTCF, CTCF, CTCF, CTCF,	1	+	6927	512	0	904	4.25e-06
USP21	NM_001014443	24.4217	25.7186	chr1	161129253	161135516	TRUE	TRUE	SPI1, SPI1, SPI1, SPI1, SPI1, SPI1, SPI1, SPI1, SPI1, SPI1, SPI1, SPI1, SPI1, SPI1, SPI1, SPI1, SPI1, JMJD1C, CDK9, CDK9,	1	+	USF1	NM_007122	14.7995	19.3649	chr1	161015769	161009040	TRUE	TRUE	SPI1, SPI1, SPI1, SPI1, SPI1, SPI1, SPI1, SPI1, SPI1, SPI1, SPI1, SPI1, SPI1, SPI1, SPI1, SPI1, SPI1, JMJD1C, CDK9, CDK9,	1	-	113484	124	1.03e-11	155	1.14e-05
USP24	NM_015306	6.76771	7.32694	chr1	55681039	55532031	TRUE	TRUE		1	-	PPAP2B	NM_003713	#N/A	#N/A	chr1	57045257	56960418	TRUE	TRUE		1	-	1364218	37	0.000213158	45	4.46e-11
USP49	NM_001286554	14.2664	10.6363	chr6	41839375	41757633	TRUE	TRUE	SPI1, SPI1, SPI1, SPI1, SPI1, SPI1, SPI1, SPI1, SPI1, SPI1, SPI1, SPI1, SPI1, SPI1,	1	-	TBCC	NM_003192	4.2691	6.05157	chr6	42713884	42712233	TRUE	TRUE	SPI1, SPI1, SPI1, SPI1, SPI1, SPI1, SPI1, SPI1, SPI1, SPI1, SPI1, SPI1, SPI1, SPI1,	1	-	874509	35	2.84e-05	33	1.19e-05
UTRN	NM_007124	9.08868	8.57396	chr6	144612872	145174170	TRUE	TRUE	SPI1, SPI1, SPI1, SPI1, CDK9,	1	+	SF3B5	NM_031287	72.8893	119.445	chr6	144416754	144416017	TRUE	TRUE	SPI1, SPI1, SPI1, SPI1, CDK9,	1	-	196118	91	1.64e-07	149	0
VNN2	NM_078488	0	0	chr6	133084598	133065008	TRUE	TRUE	SPI1, SPI1, SPI1, SPI1, SPI1, SPI1, SPI1, SPI1, SPI1, SPI1, SPI1, SPI1, SPI1, SPI1, SPI1, SPI1,	1	-	VNN2	NM_001242350	0	0	chr6	133079147	133065008	TRUE	TRUE	SPI1, SPI1, SPI1, SPI1, SPI1, SPI1, SPI1, SPI1, SPI1, SPI1, SPI1, SPI1, SPI1, SPI1, SPI1, SPI1,	1	-	5451	504	0	823	3.27e-05
VRK2	NM_001288837	0	1.66676	chr2	58134785	58387055	TRUE	TRUE	SPI1, SPI1, SPI1,	1	+	VRK2	NM_001288836	0	1.66676	chr2	58273776	58387055	TRUE	TRUE	SPI1, SPI1, SPI1,	1	+	138991	467	0	211	0
WDR38	NM_001045476	0	0	chr9	127615695	127620170	TRUE	TRUE	SMC1A, CTCF, CTCF, CTCF, CTCF, CTCF,	1	+	NR6A1	NM_033334	0.8585	1.28971	chr9	127533589	127279553	TRUE	TRUE	SMC1A, CTCF, CTCF, CTCF, CTCF, CTCF,	1	-	82106	288	0	274	0.000308992
WISP3	NR_125353	0.364937	0.0585357	chr6	112375277	112390887	TRUE	TRUE	SPI1, SPI1, CTCF, CTCF, CTCF, CTCF,	1	+	FYN	NM_002037	38.0971	4.51228	chr6	112194655	111981534	TRUE	TRUE	SPI1, SPI1, CTCF, CTCF, CTCF, CTCF,	1	-	180622	151	0	76	1.74e-06
WWC1	NM_001161661	0.733109	0.750743	chr5	167719064	167899308	TRUE	TRUE	SPI1, ATF2,	1	+	SPDL1	NM_017785	3.05687	4.35909	chr5	169010637	169031781	TRUE	TRUE	SPI1, ATF2,	1	+	1291573	26	7.83e-08	23	1.41e-09
WWP1	NM_007013	2.03719	1.88958	chr8	87354993	87480178	TRUE	TRUE		1	+	ATP6V0D2	NM_152565	1.45756	1.60342	chr8	87111138	87166454	TRUE	TRUE		1	+	243855	134	8.16e-07	416	0
WWP1	NM_007013	2.03719	1.88958	chr8	87354993	87480178	TRUE	TRUE	SPI1, SPI1, SPI1, SPI1, SPI1, SPI1, SPI1, SPI1, SPI1, SPI1, SPI1, SPI1, CTCF, CTCF, CTCF,	1	+	CA13	NM_198584	1.0362	0.962096	chr8	86157715	86196302	TRUE	TRUE	SPI1, SPI1, SPI1, SPI1, SPI1, SPI1, SPI1, SPI1, SPI1, SPI1, SPI1, SPI1, CTCF, CTCF, CTCF,	1	+	1197278	56	5.14e-07	48	0
XXYLT1	NM_152531	1.99767	7.58607	chr3	194991895	194789012	TRUE	TRUE	SPI1, SPI1, SPI1, SPI1, SMC1A,	1	-	LSG1	NM_018385	4.23974	5.03837	chr3	194393206	194361516	TRUE	TRUE	SPI1, SPI1, SPI1, SPI1, SMC1A,	1	-	598689	90	2.19e-05	88	0.000464813
YAE1D1	NM_020192	0.833979	1.73917	chr7	39605974	39612480	TRUE	TRUE	VDR, SPI1, SPI1, SPI1, SPI1, SPI1, SPI1, SPI1, SPI1, SPI1, SPI1,	1	+	LINC00265	NR_026999	8.8534	5.11804	chr7	39773166	39834222	TRUE	TRUE	VDR, SPI1, SPI1, SPI1, SPI1, SPI1, SPI1, SPI1, SPI1, SPI1, SPI1,	1	+	167192	85	2.72e-05	119	3.19e-07
YBX1	NM_004559	423.162	913.581	chr1	43148065	43168020	TRUE	TRUE	SPI1, SPI1, SPI1, SPI1, SPI1, SPI1, SPI1, SPI1, SPI1, SPI1, CTCF, CTCF, ATF2,	1	+	ZMYND12	NM_032257	4.17222	1.84919	chr1	42921938	42896000	TRUE	TRUE	SPI1, SPI1, SPI1, SPI1, SPI1, SPI1, SPI1, SPI1, SPI1, SPI1, CTCF, CTCF, ATF2,	1	-	226127	79	0.000673673	49	4.31e-05
YBX1	NM_004559	423.162	913.581	chr1	43148065	43168020	TRUE	TRUE	SPI1, SPI1, SPI1, SPI1, SPI1, SPI1, ATF2,	1	+	MIR6733	NR_106791	0	0	chr1	43637383	43637322	TRUE	TRUE	SPI1, SPI1, SPI1, SPI1, SPI1, SPI1, ATF2,	1	-	489318	36	0.000623992	45	0.000353949
YTHDF3	NM_001277813	3.34671	2.8308	chr8	64081111	64125346	TRUE	TRUE		1	+	ASPH	NM_032466	7.27724	8.45682	chr8	62627199	62536268	TRUE	TRUE		1	-	1453912	29	6.72e-05	84	0
ZDHHC14	NM_024630	3.59603	9.08161	chr6	157802556	158094977	TRUE	TRUE	SPI1, SPI1,	1	+	MIR3692	NR_037463	0	0	chr6	157950163	157950232	TRUE	TRUE	SPI1, SPI1,	1	+	147607	129	6.76e-06	151	0
ZFP69	NM_198494	14.1071	13.7445	chr1	40943301	40962015	TRUE	TRUE	SPI1, SPI1, SPI1, SPI1, SPI1, SPI1, SPI1, PAF1, PAF1, LEO1, CTCF, CTCF, CTCF, CTCF, CDK9, CDK9, CDC73, ATF2,	1	+	ZFP69B	NM_023070	6.02579	7.79925	chr1	40916336	40929390	TRUE	TRUE	SPI1, SPI1, SPI1, SPI1, SPI1, SPI1, SPI1, PAF1, PAF1, LEO1, CTCF, CTCF, CTCF, CTCF, CDK9, CDK9, CDC73, ATF2,	1	+	26965	2180	0	1096	3.33e-16
ZFP69	NM_198494	14.1071	13.7445	chr1	40943301	40962015	TRUE	TRUE	SPI1, SPI1, SPI1, SPI1, SPI1, JMJD1C, CTCF, CDK9, CDK9, CDC73,	1	+	EXO5	NM_022774	17.0423	30.879	chr1	40974432	40982214	TRUE	TRUE	SPI1, SPI1, SPI1, SPI1, SPI1, JMJD1C, CTCF, CDK9, CDK9, CDC73,	1	+	31131	1334	8.19e-09	1986	0
ZFP69	NM_198494	14.1071	13.7445	chr1	40943301	40962015	TRUE	TRUE	SPI1, SPI1, SPI1, SPI1, SPI1, SPI1, SPI1, SPI1, SPI1, SPI1, SPI1, SPI1, SPI1, SPI1, PAF1, PAF1, CTCF, CDK9, CDK9,	1	+	ZNF684	NM_152373	6.2957	5.10016	chr1	40997232	41013841	TRUE	TRUE	SPI1, SPI1, SPI1, SPI1, SPI1, SPI1, SPI1, SPI1, SPI1, SPI1, SPI1, SPI1, SPI1, SPI1, PAF1, PAF1, CTCF, CDK9, CDK9,	1	+	53931	1521	0	1695	0
ZFP69	NM_198494	14.1071	13.7445	chr1	40943301	40962015	TRUE	FALSE	SPI1, SPI1, SPI1, SPI1, SPI1, CTCF,	1	+	SMAP2	NM_001198979	971.916	61.7866	chr1	40859016	40888998	TRUE	FALSE	SPI1, SPI1, SPI1, SPI1, SPI1, CTCF,	1	+	84285	240	1.14e-12	278	0.000245074
ZFP69	NM_198494	14.1071	13.7445	chr1	40943301	40962015	TRUE	TRUE	VDR, SPI1, SPI1, SPI1, SPI1, SPI1, SPI1, SPI1, SPI1, SPI1, SPI1, SPI1, SPI1, SPI1, SPI1, SMC1A, SMC1A, MAF, JMJD1C, CTCF, CTCF, CTCF, CDK9, CDK9, ATF2,	1	+	SMAP2	NM_022733	971.916	61.7866	chr1	40839377	40888998	TRUE	TRUE	VDR, SPI1, SPI1, SPI1, SPI1, SPI1, SPI1, SPI1, SPI1, SPI1, SPI1, SPI1, SPI1, SPI1, SPI1, SMC1A, SMC1A, MAF, JMJD1C, CTCF, CTCF, CTCF, CDK9, CDK9, ATF2,	1	+	103924	1189	0	975	0
ZFP69	NM_198494	14.1071	13.7445	chr1	40943301	40962015	TRUE	TRUE	VDR, VDR, VDR, SPI1, SPI1, SPI1, SPI1, SPI1, SPI1, SPI1, SPI1, SPI1, SPI1, SPI1, SPI1, SPI1, SPI1, PAF1, PAF1, MAF1, CTCF, CTCF, CTCF, CTCF, CDK9, CDK9, CDC73,	1	+	NFYC	NM_001142590	336.853	319.872	chr1	41157241	41237275	TRUE	TRUE	VDR, VDR, VDR, SPI1, SPI1, SPI1, SPI1, SPI1, SPI1, SPI1, SPI1, SPI1, SPI1, SPI1, SPI1, SPI1, SPI1, PAF1, PAF1, MAF1, CTCF, CTCF, CTCF, CTCF, CDK9, CDK9, CDC73,	1	+	213940	173	4.44e-16	140	3.25e-13
ZFP69	NM_198494	14.1071	13.7445	chr1	40943301	40962015	TRUE	TRUE	VDR, VDR, VDR, SPI1, SPI1, SPI1, SPI1, SPI1, SPI1, SPI1, SPI1, SPI1, SPI1, SPI1, SPI1, SPI1, SPI1, PAF1, PAF1, MAF1, CTCF, CTCF, CTCF, CTCF, CDK9, CDK9, CDC73,	1	+	NFYC-AS1	NR_024567	8.26827	14.1971	chr1	41157933	41154751	TRUE	TRUE	VDR, VDR, VDR, SPI1, SPI1, SPI1, SPI1, SPI1, SPI1, SPI1, SPI1, SPI1, SPI1, SPI1, SPI1, SPI1, SPI1, PAF1, PAF1, MAF1, CTCF, CTCF, CTCF, CTCF, CDK9, CDK9, CDC73,	1	-	214632	486	0	701	0
ZFP69	NM_198494	14.1071	13.7445	chr1	40943301	40962015	TRUE	TRUE	VDR, SPI1, SPI1, SPI1, SPI1, SPI1, SPI1, SPI1, SPI1, SPI1, SPI1, SPI1, SPI1, SPI1, JMJD1C, GABPA, GABPA, CTCF, CTCF, CDK9, CDK9, CDC73,	1	+	ZMPSTE24	NM_005857	41.0168	111.805	chr1	40723721	40759856	TRUE	TRUE	VDR, SPI1, SPI1, SPI1, SPI1, SPI1, SPI1, SPI1, SPI1, SPI1, SPI1, SPI1, SPI1, SPI1, JMJD1C, GABPA, GABPA, CTCF, CTCF, CDK9, CDK9, CDC73,	1	+	219580	261	0	325	0
ZFP69	NM_198494	14.1071	13.7445	chr1	40943301	40962015	TRUE	TRUE	VDR, RAD21, PAF1, JMJD1C, CTCF, CTCF, CTCF, CTCF, CDK9, CDK9, CDC73,	1	+	RLF	NM_012421	78.6205	95.4829	chr1	40627040	40706593	TRUE	TRUE	VDR, RAD21, PAF1, JMJD1C, CTCF, CTCF, CTCF, CTCF, CDK9, CDK9, CDC73,	1	+	316261	174	2.92e-06	264	1.95e-13
ZFP69	NM_198494	14.1071	13.7445	chr1	40943301	40962015	TRUE	TRUE	VDR, VDR, VDR, VDR, VDR, VDR, VDR, SPI1, SPI1, SPI1, SPI1, SPI1, SPI1, SPI1, SPI1, RAD21, PAF1, LEO1, JMJD1C, CTCF, CTCF, CTCF, CTCF, CDK9, CDK9, CDC73,	1	+	CITED4	NM_133467	63.3333	0	chr1	41328018	41326727	TRUE	TRUE	VDR, VDR, VDR, VDR, VDR, VDR, VDR, SPI1, SPI1, SPI1, SPI1, SPI1, SPI1, SPI1, SPI1, RAD21, PAF1, LEO1, JMJD1C, CTCF, CTCF, CTCF, CTCF, CDK9, CDK9, CDC73,	1	-	384717	150	3.55e-14	185	0
ZFP69	NM_198494	14.1071	13.7445	chr1	40943301	40962015	TRUE	TRUE	VDR, VDR, VDR, VDR, VDR, VDR, VDR, SPI1, SPI1, SPI1, SPI1, SPI1, SPI1, SPI1, SPI1, SPI1, SPI1, SPI1, SPI1, SPI1, PAF1, CTCF, CTCF, CTCF, CDK9, CDK9,	1	+	CAP1	NM_001105530	0	0	chr1	40506254	40538321	TRUE	TRUE	VDR, VDR, VDR, VDR, VDR, VDR, VDR, SPI1, SPI1, SPI1, SPI1, SPI1, SPI1, SPI1, SPI1, SPI1, SPI1, SPI1, SPI1, SPI1, PAF1, CTCF, CTCF, CTCF, CDK9, CDK9,	1	+	437047	147	0	309	0
ZFP69	NM_198494	14.1071	13.7445	chr1	40943301	40962015	TRUE	TRUE	SPI1, SPI1, SPI1, SPI1, SPI1, CTCF, CTCF, CTCF, CTCF, CTCF, ATF2,	1	+	CTPS1	NR_125440	8.38024	13.2235	chr1	41444970	41478237	TRUE	TRUE	SPI1, SPI1, SPI1, SPI1, SPI1, CTCF, CTCF, CTCF, CTCF, CTCF, ATF2,	1	+	501669	67	2.37e-07	75	1.66e-10
ZFP69	NM_198494	14.1071	13.7445	chr1	40943301	40962015	TRUE	TRUE	VDR, SPI1, SPI1, SPI1, SPI1, SPI1, SPI1, SPI1, JMJD1C, CTCF, CEBPB, CEBPB, CDK9, CDK9,	1	+	MFSD2A	NM_001136493	265.896	147.37	chr1	40420783	40435640	TRUE	TRUE	VDR, SPI1, SPI1, SPI1, SPI1, SPI1, SPI1, SPI1, JMJD1C, CTCF, CEBPB, CEBPB, CDK9, CDK9,	1	+	522518	117	0	198	0
ZFP69	NM_198494	14.1071	13.7445	chr1	40943301	40962015	TRUE	TRUE	SPI1, SPI1, SPI1, SPI1, SPI1, SPI1, PAF1, CTCF, CDK9, CDK9, ATF2,	1	+	TRIT1	NM_017646	7.65129	12.8287	chr1	40349177	40306705	TRUE	TRUE	SPI1, SPI1, SPI1, SPI1, SPI1, SPI1, PAF1, CTCF, CDK9, CDK9, ATF2,	1	-	594124	152	4.92e-14	131	5.97e-08
ZFP69	NM_198494	14.1071	13.7445	chr1	40943301	40962015	TRUE	TRUE	CTCF, CTCF, CTCF, CTCF, CTCF, CTCF, CTCF,	1	+	PABPC4	NM_001135653	149.382	81.7023	chr1	40042521	40026484	TRUE	TRUE	CTCF, CTCF, CTCF, CTCF, CTCF, CTCF, CTCF,	1	-	900780	28	7.92e-05	38	7.14e-06
ZFP69B	NM_023070	6.02579	7.79925	chr1	40916336	40929390	TRUE	TRUE	SPI1, SPI1, SPI1, SPI1, SPI1, JMJD1C, CTCF, CDK9, CDK9, CDC73,	1	+	EXO5	NM_022774	17.0423	30.879	chr1	40974432	40982214	TRUE	TRUE	SPI1, SPI1, SPI1, SPI1, SPI1, JMJD1C, CTCF, CDK9, CDK9, CDC73,	1	+	58096	1251	0	1446	0
ZFP69B	NM_023070	6.02579	7.79925	chr1	40916336	40929390	TRUE	TRUE	VDR, SPI1, SPI1, SPI1, SPI1, SPI1, SPI1, SPI1, SPI1, SPI1, SPI1, SPI1, SPI1, SPI1, SPI1, SMC1A, SMC1A, MAF, JMJD1C, CTCF, CTCF, CTCF, CDK9, CDK9, ATF2,	1	+	SMAP2	NM_022733	971.916	61.7866	chr1	40839377	40888998	TRUE	TRUE	VDR, SPI1, SPI1, SPI1, SPI1, SPI1, SPI1, SPI1, SPI1, SPI1, SPI1, SPI1, SPI1, SPI1, SPI1, SMC1A, SMC1A, MAF, JMJD1C, CTCF, CTCF, CTCF, CDK9, CDK9, ATF2,	1	+	76959	1805	0	920	0
ZFP69B	NM_023070	6.02579	7.79925	chr1	40916336	40929390	TRUE	TRUE	SPI1, SPI1, SPI1, SPI1, SPI1, SPI1, SPI1, SPI1, SPI1, SPI1, SPI1, SPI1, SPI1, SPI1, PAF1, PAF1, CTCF, CDK9, CDK9,	1	+	ZNF684	NM_152373	6.2957	5.10016	chr1	40997232	41013841	TRUE	TRUE	SPI1, SPI1, SPI1, SPI1, SPI1, SPI1, SPI1, SPI1, SPI1, SPI1, SPI1, SPI1, SPI1, SPI1, PAF1, PAF1, CTCF, CDK9, CDK9,	1	+	80896	1525	0	1316	0
ZFP69B	NM_023070	6.02579	7.79925	chr1	40916336	40929390	TRUE	TRUE	VDR, SPI1, SPI1, SPI1, SPI1, SPI1, SPI1, SPI1, SPI1, SPI1, SPI1, SPI1, SPI1, SPI1, JMJD1C, GABPA, GABPA, CTCF, CTCF, CDK9, CDK9, CDC73,	1	+	ZMPSTE24	NM_005857	41.0168	111.805	chr1	40723721	40759856	TRUE	TRUE	VDR, SPI1, SPI1, SPI1, SPI1, SPI1, SPI1, SPI1, SPI1, SPI1, SPI1, SPI1, SPI1, SPI1, JMJD1C, GABPA, GABPA, CTCF, CTCF, CDK9, CDK9, CDC73,	1	+	192615	392	0	333	0
ZFP69B	NM_023070	6.02579	7.79925	chr1	40916336	40929390	TRUE	TRUE	VDR, VDR, VDR, SPI1, SPI1, SPI1, SPI1, SPI1, SPI1, SPI1, SPI1, SPI1, SPI1, SPI1, SPI1, SPI1, SPI1, PAF1, PAF1, MAF1, CTCF, CTCF, CTCF, CTCF, CDK9, CDK9, CDC73,	1	+	NFYC	NM_001142590	336.853	319.872	chr1	41157241	41237275	TRUE	TRUE	VDR, VDR, VDR, SPI1, SPI1, SPI1, SPI1, SPI1, SPI1, SPI1, SPI1, SPI1, SPI1, SPI1, SPI1, SPI1, SPI1, PAF1, PAF1, MAF1, CTCF, CTCF, CTCF, CTCF, CDK9, CDK9, CDC73,	1	+	240905	163	1.07e-09	60	0.000151934
ZFP69B	NM_023070	6.02579	7.79925	chr1	40916336	40929390	TRUE	TRUE	VDR, VDR, VDR, SPI1, SPI1, SPI1, SPI1, SPI1, SPI1, SPI1, SPI1, SPI1, SPI1, SPI1, SPI1, SPI1, SPI1, PAF1, PAF1, MAF1, CTCF, CTCF, CTCF, CTCF, CDK9, CDK9, CDC73,	1	+	NFYC-AS1	NR_024567	8.26827	14.1971	chr1	41157933	41154751	TRUE	TRUE	VDR, VDR, VDR, SPI1, SPI1, SPI1, SPI1, SPI1, SPI1, SPI1, SPI1, SPI1, SPI1, SPI1, SPI1, SPI1, SPI1, PAF1, PAF1, MAF1, CTCF, CTCF, CTCF, CTCF, CDK9, CDK9, CDC73,	1	-	241597	566	0	613	0
ZFP69B	NM_023070	6.02579	7.79925	chr1	40916336	40929390	TRUE	TRUE	VDR, RAD21, PAF1, JMJD1C, CTCF, CTCF, CTCF, CTCF, CDK9, CDK9, CDC73,	1	+	RLF	NM_012421	78.6205	95.4829	chr1	40627040	40706593	TRUE	TRUE	VDR, RAD21, PAF1, JMJD1C, CTCF, CTCF, CTCF, CTCF, CDK9, CDK9, CDC73,	1	+	289296	270	0	361	0
ZFP69B	NM_023070	6.02579	7.79925	chr1	40916336	40929390	TRUE	TRUE	VDR, VDR, VDR, VDR, VDR, VDR, VDR, SPI1, SPI1, SPI1, SPI1, SPI1, SPI1, SPI1, SPI1, SPI1, SPI1, SPI1, SPI1, SPI1, PAF1, CTCF, CTCF, CTCF, CDK9, CDK9,	1	+	CAP1	NM_001105530	0	0	chr1	40506254	40538321	TRUE	TRUE	VDR, VDR, VDR, VDR, VDR, VDR, VDR, SPI1, SPI1, SPI1, SPI1, SPI1, SPI1, SPI1, SPI1, SPI1, SPI1, SPI1, SPI1, SPI1, PAF1, CTCF, CTCF, CTCF, CDK9, CDK9,	1	+	410082	260	0	358	0
ZFP69B	NM_023070	6.02579	7.79925	chr1	40916336	40929390	TRUE	TRUE	VDR, VDR, VDR, VDR, VDR, VDR, VDR, SPI1, SPI1, SPI1, SPI1, SPI1, SPI1, SPI1, SPI1, RAD21, PAF1, LEO1, JMJD1C, CTCF, CTCF, CTCF, CTCF, CDK9, CDK9, CDC73,	1	+	CITED4	NM_133467	63.3333	0	chr1	41328018	41326727	TRUE	TRUE	VDR, VDR, VDR, VDR, VDR, VDR, VDR, SPI1, SPI1, SPI1, SPI1, SPI1, SPI1, SPI1, SPI1, RAD21, PAF1, LEO1, JMJD1C, CTCF, CTCF, CTCF, CTCF, CDK9, CDK9, CDC73,	1	-	411682	212	0	218	0
ZFP69B	NM_023070	6.02579	7.79925	chr1	40916336	40929390	TRUE	TRUE	VDR, SPI1, SPI1, SPI1, SPI1, SPI1, SPI1, SPI1, JMJD1C, CTCF, CEBPB, CEBPB, CDK9, CDK9,	1	+	MFSD2A	NM_001136493	265.896	147.37	chr1	40420783	40435640	TRUE	TRUE	VDR, SPI1, SPI1, SPI1, SPI1, SPI1, SPI1, SPI1, JMJD1C, CTCF, CEBPB, CEBPB, CDK9, CDK9,	1	+	495553	213	0	168	0
ZFP69B	NM_023070	6.02579	7.79925	chr1	40916336	40929390	TRUE	TRUE	SPI1, SPI1, SPI1, SPI1, SPI1, CTCF, CTCF, CTCF, CTCF, CTCF, ATF2,	1	+	CTPS1	NR_125440	8.38024	13.2235	chr1	41444970	41478237	TRUE	TRUE	SPI1, SPI1, SPI1, SPI1, SPI1, CTCF, CTCF, CTCF, CTCF, CTCF, ATF2,	1	+	528634	72	4.96e-07	63	1.66e-08
ZFP69B	NM_023070	6.02579	7.79925	chr1	40916336	40929390	TRUE	TRUE	SPI1, SPI1, SPI1, SPI1, SPI1, SPI1, PAF1, CTCF, CDK9, CDK9, ATF2,	1	+	TRIT1	NM_017646	7.65129	12.8287	chr1	40349177	40306705	TRUE	TRUE	SPI1, SPI1, SPI1, SPI1, SPI1, SPI1, PAF1, CTCF, CDK9, CDK9, ATF2,	1	-	567159	242	0	135	6.27e-08
ZFP69B	NM_023070	6.02579	7.79925	chr1	40916336	40929390	TRUE	TRUE	CTCF, CTCF, CTCF, CTCF, CTCF, CTCF, CTCF,	1	+	PABPC4	NM_001135653	149.382	81.7023	chr1	40042521	40026484	TRUE	TRUE	CTCF, CTCF, CTCF, CTCF, CTCF, CTCF, CTCF,	1	-	873815	62	3.22e-15	34	6e-06
ZMAT3	NM_152240	3.6046	3.51314	chr3	178789656	178735010	TRUE	TRUE	SPI1, SPI1, SPI1, SPI1, SPI1, SPI1, CTCF, CTCF,	1	-	ACTL6A	NM_178042	0	1.30851	chr3	179280667	179306193	TRUE	TRUE	SPI1, SPI1, SPI1, SPI1, SPI1, SPI1, CTCF, CTCF,	1	+	491011	64	1.04e-10	99	0
ZMPSTE24	NM_005857	41.0168	111.805	chr1	40723721	40759856	TRUE	TRUE	VDR, RAD21, PAF1, JMJD1C, CTCF, CTCF, CTCF, CTCF, CDK9, CDK9, CDC73,	1	+	RLF	NM_012421	78.6205	95.4829	chr1	40627040	40706593	TRUE	TRUE	VDR, RAD21, PAF1, JMJD1C, CTCF, CTCF, CTCF, CTCF, CDK9, CDK9, CDC73,	1	+	96681	363	0	657	0
ZMPSTE24	NM_005857	41.0168	111.805	chr1	40723721	40759856	TRUE	TRUE	VDR, SPI1, SPI1, SPI1, SPI1, SPI1, SPI1, SPI1, SPI1, SPI1, SPI1, SPI1, SPI1, SPI1, SPI1, SMC1A, SMC1A, MAF, JMJD1C, CTCF, CTCF, CTCF, CDK9, CDK9, ATF2,	1	+	SMAP2	NM_022733	971.916	61.7866	chr1	40839377	40888998	TRUE	TRUE	VDR, SPI1, SPI1, SPI1, SPI1, SPI1, SPI1, SPI1, SPI1, SPI1, SPI1, SPI1, SPI1, SPI1, SPI1, SMC1A, SMC1A, MAF, JMJD1C, CTCF, CTCF, CTCF, CDK9, CDK9, ATF2,	1	+	115656	926	0	947	0
ZMPSTE24	NM_005857	41.0168	111.805	chr1	40723721	40759856	TRUE	FALSE	SPI1, SPI1, SPI1, SPI1, SPI1, CTCF,	1	+	SMAP2	NM_001198979	971.916	61.7866	chr1	40859016	40888998	TRUE	FALSE	SPI1, SPI1, SPI1, SPI1, SPI1, CTCF,	1	+	135295	199	5.77e-12	282	0
ZMPSTE24	NM_005857	41.0168	111.805	chr1	40723721	40759856	TRUE	TRUE	SPI1, SPI1, SPI1, SPI1, SPI1, SPI1, SPI1, PAF1, PAF1, LEO1, CTCF, CTCF, CTCF, CTCF, CDK9, CDK9, CDC73, ATF2,	1	+	ZFP69B	NM_023070	6.02579	7.79925	chr1	40916336	40929390	TRUE	TRUE	SPI1, SPI1, SPI1, SPI1, SPI1, SPI1, SPI1, PAF1, PAF1, LEO1, CTCF, CTCF, CTCF, CTCF, CDK9, CDK9, CDC73, ATF2,	1	+	192615	392	0	333	0
ZMPSTE24	NM_005857	41.0168	111.805	chr1	40723721	40759856	TRUE	TRUE	VDR, VDR, VDR, VDR, VDR, VDR, VDR, SPI1, SPI1, SPI1, SPI1, SPI1, SPI1, SPI1, SPI1, SPI1, SPI1, SPI1, SPI1, SPI1, PAF1, CTCF, CTCF, CTCF, CDK9, CDK9,	1	+	CAP1	NM_001105530	0	0	chr1	40506254	40538321	TRUE	TRUE	VDR, VDR, VDR, VDR, VDR, VDR, VDR, SPI1, SPI1, SPI1, SPI1, SPI1, SPI1, SPI1, SPI1, SPI1, SPI1, SPI1, SPI1, SPI1, PAF1, CTCF, CTCF, CTCF, CDK9, CDK9,	1	+	217467	227	0	499	0
ZMPSTE24	NM_005857	41.0168	111.805	chr1	40723721	40759856	TRUE	TRUE	SPI1, SPI1, SPI1, SPI1, SPI1, JMJD1C, CTCF, CDK9, CDK9, CDC73,	1	+	EXO5	NM_022774	17.0423	30.879	chr1	40974432	40982214	TRUE	TRUE	SPI1, SPI1, SPI1, SPI1, SPI1, JMJD1C, CTCF, CDK9, CDK9, CDC73,	1	+	250711	189	8.59e-13	307	0
ZMPSTE24	NM_005857	41.0168	111.805	chr1	40723721	40759856	TRUE	TRUE	SPI1, SPI1, SPI1, SPI1, SPI1, SPI1, SPI1, SPI1, SPI1, SPI1, SPI1, SPI1, SPI1, SPI1, PAF1, PAF1, CTCF, CDK9, CDK9,	1	+	ZNF684	NM_152373	6.2957	5.10016	chr1	40997232	41013841	TRUE	TRUE	SPI1, SPI1, SPI1, SPI1, SPI1, SPI1, SPI1, SPI1, SPI1, SPI1, SPI1, SPI1, SPI1, SPI1, PAF1, PAF1, CTCF, CDK9, CDK9,	1	+	273511	330	0	537	0
ZMPSTE24	NM_005857	41.0168	111.805	chr1	40723721	40759856	TRUE	TRUE	VDR, SPI1, SPI1, SPI1, SPI1, SPI1, SPI1, SPI1, JMJD1C, CTCF, CEBPB, CEBPB, CDK9, CDK9,	1	+	MFSD2A	NM_001136493	265.896	147.37	chr1	40420783	40435640	TRUE	TRUE	VDR, SPI1, SPI1, SPI1, SPI1, SPI1, SPI1, SPI1, JMJD1C, CTCF, CEBPB, CEBPB, CDK9, CDK9,	1	+	302938	163	1.31e-05	288	6.66e-16
ZMPSTE24	NM_005857	41.0168	111.805	chr1	40723721	40759856	TRUE	TRUE	SPI1, SPI1, SPI1, SPI1, SPI1, SPI1, PAF1, CTCF, CDK9, CDK9, ATF2,	1	+	TRIT1	NM_017646	7.65129	12.8287	chr1	40349177	40306705	TRUE	TRUE	SPI1, SPI1, SPI1, SPI1, SPI1, SPI1, PAF1, CTCF, CDK9, CDK9, ATF2,	1	-	374544	193	0	151	0
ZMPSTE24	NM_005857	41.0168	111.805	chr1	40723721	40759856	TRUE	TRUE	VDR, VDR, VDR, SPI1, SPI1, SPI1, SPI1, SPI1, SPI1, SPI1, SPI1, SPI1, SPI1, SPI1, SPI1, SPI1, SPI1, PAF1, PAF1, MAF1, CTCF, CTCF, CTCF, CTCF, CDK9, CDK9, CDC73,	1	+	NFYC	NM_001142590	336.853	319.872	chr1	41157241	41237275	TRUE	TRUE	VDR, VDR, VDR, SPI1, SPI1, SPI1, SPI1, SPI1, SPI1, SPI1, SPI1, SPI1, SPI1, SPI1, SPI1, SPI1, SPI1, PAF1, PAF1, MAF1, CTCF, CTCF, CTCF, CTCF, CDK9, CDK9, CDC73,	1	+	433520	77	3.34e-06	105	0.000416384
ZMPSTE24	NM_005857	41.0168	111.805	chr1	40723721	40759856	TRUE	TRUE	VDR, VDR, VDR, SPI1, SPI1, SPI1, SPI1, SPI1, SPI1, SPI1, SPI1, SPI1, SPI1, SPI1, SPI1, SPI1, SPI1, PAF1, PAF1, MAF1, CTCF, CTCF, CTCF, CTCF, CDK9, CDK9, CDC73,	1	+	NFYC-AS1	NR_024567	8.26827	14.1971	chr1	41157933	41154751	TRUE	TRUE	VDR, VDR, VDR, SPI1, SPI1, SPI1, SPI1, SPI1, SPI1, SPI1, SPI1, SPI1, SPI1, SPI1, SPI1, SPI1, SPI1, PAF1, PAF1, MAF1, CTCF, CTCF, CTCF, CTCF, CDK9, CDK9, CDC73,	1	-	434212	222	0	440	0
ZMPSTE24	NM_005857	41.0168	111.805	chr1	40723721	40759856	TRUE	TRUE	SPI1, SPI1, CDK9,	1	+	PPIE	NM_001195007	0	0	chr1	40204516	40229586	TRUE	TRUE	SPI1, SPI1, CDK9,	1	+	519205	59	7.23e-06	79	1.36e-11
ZMPSTE24	NM_005857	41.0168	111.805	chr1	40723721	40759856	TRUE	TRUE	VDR, VDR, VDR, VDR, VDR, VDR, VDR, SPI1, SPI1, SPI1, SPI1, SPI1, SPI1, SPI1, SPI1, RAD21, PAF1, LEO1, JMJD1C, CTCF, CTCF, CTCF, CTCF, CDK9, CDK9, CDC73,	1	+	CITED4	NM_133467	63.3333	0	chr1	41328018	41326727	TRUE	TRUE	VDR, VDR, VDR, VDR, VDR, VDR, VDR, SPI1, SPI1, SPI1, SPI1, SPI1, SPI1, SPI1, SPI1, RAD21, PAF1, LEO1, JMJD1C, CTCF, CTCF, CTCF, CTCF, CDK9, CDK9, CDC73,	1	-	604297	111	2.22e-06	125	0
ZMPSTE24	NM_005857	41.0168	111.805	chr1	40723721	40759856	TRUE	TRUE	SPI1, SPI1, SPI1, SPI1, SPI1, CTCF, CTCF, CTCF, CTCF, CTCF, ATF2,	1	+	CTPS1	NR_125440	8.38024	13.2235	chr1	41444970	41478237	TRUE	TRUE	SPI1, SPI1, SPI1, SPI1, SPI1, CTCF, CTCF, CTCF, CTCF, CTCF, ATF2,	1	+	721249	35	0.000827398	60	2.56e-09
ZMYND12	NM_032257	4.17222	1.84919	chr1	42921938	42896000	TRUE	TRUE	CTCF, CTCF, CDK9, CDK9,	1	-	FOXJ3	NM_001198851	55.5049	45.8281	chr1	42801548	42642209	TRUE	TRUE	CTCF, CTCF, CDK9, CDK9,	1	-	120390	132	1.1e-05	110	7.04e-08
ZMYND12	NM_032257	4.17222	1.84919	chr1	42921938	42896000	TRUE	TRUE	VDR, SPI1, SPI1, SPI1, SPI1, SPI1, SPI1, CTCF, CTCF, CTCF, CTCF, CDK9, CDK9,	1	-	PPIH	NM_006347	14.1838	26.2551	chr1	43124047	43142429	TRUE	TRUE	VDR, SPI1, SPI1, SPI1, SPI1, SPI1, SPI1, CTCF, CTCF, CTCF, CTCF, CDK9, CDK9,	1	+	202109	77	0.00087443	139	4.91e-13
ZMYND12	NM_032257	4.17222	1.84919	chr1	42921938	42896000	TRUE	TRUE	SPI1, SPI1, SPI1, SPI1, SPI1, SPI1,	1	-	YBX1	NM_004559	423.162	913.581	chr1	43148065	43168020	TRUE	TRUE	SPI1, SPI1, SPI1, SPI1, SPI1, SPI1,	1	+	226127	79	0.000673673	49	4.31e-05
ZNF252P-AS1	NR_026974	0	0	chr8	146228196	146231432	TRUE	TRUE	SPI1, SPI1,	1	+	LRRC14	NM_001272036	0	0	chr8	145743348	145750559	TRUE	TRUE	SPI1, SPI1,	1	+	484848	35	0.000916674	56	5.15e-06
ZNF260	NM_001012756	5.25345	1.33769	chr19	37019248	37001588	TRUE	TRUE	SPI1, SPI1, SPI1, SPI1, SPI1,	1	-	ZNF585B	NM_152279	15.3196	11.6369	chr19	37701451	37672480	TRUE	TRUE	SPI1, SPI1, SPI1, SPI1, SPI1,	1	-	682203	34	0.000454106	42	0.000173443
ZNF318	NM_014345	25.1711	28.2555	chr6	43337181	43303807	TRUE	TRUE		1	-	TJAP1	NM_001146018	87.5173	63.0988	chr6	43445260	43474294	TRUE	TRUE		1	+	108079	78	4.09e-05	149	2.68e-05
ZNF35	NM_003420	2.87586	1.93898	chr3	44690232	44702283	TRUE	TRUE		1	+	ZNF852	NM_001287349	1.1349	1.17375	chr3	44552132	44540461	TRUE	TRUE		1	-	138100	106	0.000565356	78	0.000227852
ZNF585B	NM_152279	15.3196	11.6369	chr19	37701451	37672480	TRUE	TRUE		1	-	ZNF260	NM_001012756	5.25345	1.33769	chr19	37019248	37001588	TRUE	TRUE		1	-	682203	34	0.000454106	42	0.000173443
ZNF684	NM_152373	6.2957	5.10016	chr1	40997232	41013841	TRUE	TRUE	SPI1, SPI1, SPI1, SPI1, SPI1, JMJD1C, CTCF, CDK9, CDK9, CDC73,	1	+	EXO5	NM_022774	17.0423	30.879	chr1	40974432	40982214	TRUE	TRUE	SPI1, SPI1, SPI1, SPI1, SPI1, JMJD1C, CTCF, CDK9, CDK9, CDC73,	1	+	22800	1491	7.72e-11	3011	0
ZNF684	NM_152373	6.2957	5.10016	chr1	40997232	41013841	TRUE	TRUE	SPI1, SPI1, SPI1, SPI1, SPI1, SPI1, SPI1, PAF1, PAF1, LEO1, CTCF, CTCF, CTCF, CTCF, CDK9, CDK9, CDC73, ATF2,	1	+	ZFP69B	NM_023070	6.02579	7.79925	chr1	40916336	40929390	TRUE	TRUE	SPI1, SPI1, SPI1, SPI1, SPI1, SPI1, SPI1, PAF1, PAF1, LEO1, CTCF, CTCF, CTCF, CTCF, CDK9, CDK9, CDC73, ATF2,	1	+	80896	1525	0	1316	0
ZNF684	NM_152373	6.2957	5.10016	chr1	40997232	41013841	TRUE	FALSE	SPI1, SPI1, SPI1, SPI1, SPI1, CTCF,	1	+	SMAP2	NM_001198979	971.916	61.7866	chr1	40859016	40888998	TRUE	FALSE	SPI1, SPI1, SPI1, SPI1, SPI1, CTCF,	1	+	138216	262	0	404	0
ZNF684	NM_152373	6.2957	5.10016	chr1	40997232	41013841	TRUE	TRUE	VDR, SPI1, SPI1, SPI1, SPI1, SPI1, SPI1, SPI1, SPI1, SPI1, SPI1, SPI1, SPI1, SPI1, SPI1, SMC1A, SMC1A, MAF, JMJD1C, CTCF, CTCF, CTCF, CDK9, CDK9, ATF2,	1	+	SMAP2	NM_022733	971.916	61.7866	chr1	40839377	40888998	TRUE	TRUE	VDR, SPI1, SPI1, SPI1, SPI1, SPI1, SPI1, SPI1, SPI1, SPI1, SPI1, SPI1, SPI1, SPI1, SPI1, SMC1A, SMC1A, MAF, JMJD1C, CTCF, CTCF, CTCF, CDK9, CDK9, ATF2,	1	+	157855	1240	0	1153	0
ZNF684	NM_152373	6.2957	5.10016	chr1	40997232	41013841	TRUE	TRUE	VDR, VDR, VDR, SPI1, SPI1, SPI1, SPI1, SPI1, SPI1, SPI1, SPI1, SPI1, SPI1, SPI1, SPI1, SPI1, SPI1, PAF1, PAF1, MAF1, CTCF, CTCF, CTCF, CTCF, CDK9, CDK9, CDC73,	1	+	NFYC	NM_001142590	336.853	319.872	chr1	41157241	41237275	TRUE	TRUE	VDR, VDR, VDR, SPI1, SPI1, SPI1, SPI1, SPI1, SPI1, SPI1, SPI1, SPI1, SPI1, SPI1, SPI1, SPI1, SPI1, PAF1, PAF1, MAF1, CTCF, CTCF, CTCF, CTCF, CDK9, CDK9, CDC73,	1	+	160009	248	0	374	0
ZNF684	NM_152373	6.2957	5.10016	chr1	40997232	41013841	TRUE	TRUE	VDR, VDR, VDR, SPI1, SPI1, SPI1, SPI1, SPI1, SPI1, SPI1, SPI1, SPI1, SPI1, SPI1, SPI1, SPI1, SPI1, PAF1, PAF1, MAF1, CTCF, CTCF, CTCF, CTCF, CDK9, CDK9, CDC73,	1	+	NFYC-AS1	NR_024567	8.26827	14.1971	chr1	41157933	41154751	TRUE	TRUE	VDR, VDR, VDR, SPI1, SPI1, SPI1, SPI1, SPI1, SPI1, SPI1, SPI1, SPI1, SPI1, SPI1, SPI1, SPI1, SPI1, PAF1, PAF1, MAF1, CTCF, CTCF, CTCF, CTCF, CDK9, CDK9, CDC73,	1	-	160701	911	0	1171	0
ZNF684	NM_152373	6.2957	5.10016	chr1	40997232	41013841	TRUE	TRUE	VDR, SPI1, SPI1, SPI1, SPI1, SPI1, SPI1, SPI1, SPI1, SPI1, SPI1, SPI1, SPI1, SPI1, JMJD1C, GABPA, GABPA, CTCF, CTCF, CDK9, CDK9, CDC73,	1	+	ZMPSTE24	NM_005857	41.0168	111.805	chr1	40723721	40759856	TRUE	TRUE	VDR, SPI1, SPI1, SPI1, SPI1, SPI1, SPI1, SPI1, SPI1, SPI1, SPI1, SPI1, SPI1, SPI1, JMJD1C, GABPA, GABPA, CTCF, CTCF, CDK9, CDK9, CDC73,	1	+	273511	330	0	537	0
ZNF684	NM_152373	6.2957	5.10016	chr1	40997232	41013841	TRUE	TRUE	VDR, VDR, VDR, VDR, VDR, VDR, VDR, SPI1, SPI1, SPI1, SPI1, SPI1, SPI1, SPI1, SPI1, RAD21, PAF1, LEO1, JMJD1C, CTCF, CTCF, CTCF, CTCF, CDK9, CDK9, CDC73,	1	+	CITED4	NM_133467	63.3333	0	chr1	41328018	41326727	TRUE	TRUE	VDR, VDR, VDR, VDR, VDR, VDR, VDR, SPI1, SPI1, SPI1, SPI1, SPI1, SPI1, SPI1, SPI1, RAD21, PAF1, LEO1, JMJD1C, CTCF, CTCF, CTCF, CTCF, CDK9, CDK9, CDC73,	1	-	330786	268	0	413	0
ZNF684	NM_152373	6.2957	5.10016	chr1	40997232	41013841	TRUE	TRUE	VDR, RAD21, PAF1, JMJD1C, CTCF, CTCF, CTCF, CTCF, CDK9, CDK9, CDC73,	1	+	RLF	NM_012421	78.6205	95.4829	chr1	40627040	40706593	TRUE	TRUE	VDR, RAD21, PAF1, JMJD1C, CTCF, CTCF, CTCF, CTCF, CDK9, CDK9, CDC73,	1	+	370192	243	0	512	0
ZNF684	NM_152373	6.2957	5.10016	chr1	40997232	41013841	TRUE	TRUE	SPI1, SPI1, SPI1, SPI1, SPI1, CTCF, CTCF, CTCF, CTCF, CTCF, ATF2,	1	+	CTPS1	NR_125440	8.38024	13.2235	chr1	41444970	41478237	TRUE	TRUE	SPI1, SPI1, SPI1, SPI1, SPI1, CTCF, CTCF, CTCF, CTCF, CTCF, ATF2,	1	+	447738	99	1.95e-11	223	0
ZNF684	NM_152373	6.2957	5.10016	chr1	40997232	41013841	TRUE	TRUE	SPI1, SPI1, SPI1, SPI1, SPI1, SPI1, SPI1, SPI1, SPI1, SPI1,	1	+	SLFNL1-AS1	NR_037868	0	0	chr1	41480261	41509562	TRUE	TRUE	SPI1, SPI1, SPI1, SPI1, SPI1, SPI1, SPI1, SPI1, SPI1, SPI1,	1	+	483029	60	1.73e-09	60	8.62e-07
ZNF684	NM_152373	6.2957	5.10016	chr1	40997232	41013841	TRUE	TRUE	VDR, VDR, VDR, VDR, VDR, VDR, VDR, SPI1, SPI1, SPI1, SPI1, SPI1, SPI1, SPI1, SPI1, SPI1, SPI1, SPI1, SPI1, SPI1, PAF1, CTCF, CTCF, CTCF, CDK9, CDK9,	1	+	CAP1	NM_001105530	0	0	chr1	40506254	40538321	TRUE	TRUE	VDR, VDR, VDR, VDR, VDR, VDR, VDR, SPI1, SPI1, SPI1, SPI1, SPI1, SPI1, SPI1, SPI1, SPI1, SPI1, SPI1, SPI1, SPI1, PAF1, CTCF, CTCF, CTCF, CDK9, CDK9,	1	+	490978	202	0	494	0
ZNF684	NM_152373	6.2957	5.10016	chr1	40997232	41013841	TRUE	TRUE	VDR, SPI1, SPI1, SPI1, SPI1, SPI1, SPI1, SPI1, JMJD1C, CTCF, CEBPB, CEBPB, CDK9, CDK9,	1	+	MFSD2A	NM_001136493	265.896	147.37	chr1	40420783	40435640	TRUE	TRUE	VDR, SPI1, SPI1, SPI1, SPI1, SPI1, SPI1, SPI1, JMJD1C, CTCF, CEBPB, CEBPB, CDK9, CDK9,	1	+	576449	139	3.74e-12	390	0
ZNF684	NM_152373	6.2957	5.10016	chr1	40997232	41013841	TRUE	TRUE	SPI1, SPI1, SPI1, SPI1, SPI1, SPI1, PAF1, CTCF, CDK9, CDK9, ATF2,	1	+	TRIT1	NM_017646	7.65129	12.8287	chr1	40349177	40306705	TRUE	TRUE	SPI1, SPI1, SPI1, SPI1, SPI1, SPI1, PAF1, CTCF, CDK9, CDK9, ATF2,	1	-	648055	334	0	227	0
ZNF684	NM_152373	6.2957	5.10016	chr1	40997232	41013841	TRUE	TRUE	CTCF, CTCF, CTCF, CTCF, CTCF, CTCF, CTCF,	1	+	PABPC4	NM_001135653	149.382	81.7023	chr1	40042521	40026484	TRUE	TRUE	CTCF, CTCF, CTCF, CTCF, CTCF, CTCF, CTCF,	1	-	954711	42	4.92e-08	46	0.000795145
ZNF691	NM_001242739	21.6995	33.9285	chr1	43312243	43318146	TRUE	TRUE	VDR, SPI1, SPI1, SPI1, SPI1, SPI1, SPI1, CTCF, CTCF, CTCF, CTCF, CDK9, CDK9,	1	+	PPIH	NM_006347	14.1838	26.2551	chr1	43124047	43142429	TRUE	TRUE	VDR, SPI1, SPI1, SPI1, SPI1, SPI1, SPI1, CTCF, CTCF, CTCF, CTCF, CDK9, CDK9,	1	+	188196	103	1.87e-09	146	0
ZNF691	NM_001242739	21.6995	33.9285	chr1	43312243	43318146	TRUE	TRUE	SPI1, SPI1, SPI1, SPI1, SPI1, SPI1, SPI1, CTCF, CTCF, CTCF, CTCF, CTCF,	1	+	CDC20	NM_001255	14.6182	0	chr1	43824625	43828873	TRUE	TRUE	SPI1, SPI1, SPI1, SPI1, SPI1, SPI1, SPI1, CTCF, CTCF, CTCF, CTCF, CTCF,	1	+	512382	65	5.82e-07	111	0
ZNF76	NM_003427	18.6418	13.2214	chr6	35227490	35263764	TRUE	TRUE		1	+	FANCE	NM_021922	5.29073	2.96354	chr6	35420137	35434881	TRUE	TRUE		1	+	192647	66	0.00026518	67	3.15e-05
ZNF818P	NR_073396	0.595259	0	chr19	53716200	53719355	TRUE	TRUE	SPI1,	1	+	ZNF880	NM_001145434	0.116302	0.606962	chr19	52873169	52889046	TRUE	TRUE	SPI1,	1	+	843031	45	2.39e-13	33	1.19e-05
ZNF852	NM_001287349	1.1349	1.17375	chr3	44552132	44540461	TRUE	TRUE	SPI1, SPI1, SPI1, SPI1, SPI1, PAF1, PAF1,	1	-	ZNF35	NM_003420	2.87586	1.93898	chr3	44690232	44702283	TRUE	TRUE	SPI1, SPI1, SPI1, SPI1, SPI1, PAF1, PAF1,	1	+	138100	106	0.000565356	78	0.000227852
ZUFSP	NM_145062	1.98051	0.214427	chr6	116989973	116956780	TRUE	TRUE		1	-	TSPYL4	NM_021648	37.8174	40.6531	chr6	116575261	116571130	TRUE	TRUE		1	-	414712	28	0.000468457	98	7.17e-05
rs1005224	_Large_a_gwas	#NAME?	#NAME?	chr14	76173860	76173860	TRUE	TRUE		2	+	IFT43	NM_052873	0.807944	1.05051	chr14	76452095	76550092	TRUE	TRUE		1	+	278235	131	1.33e-05	135	0
rs1051920	_Hypothy_gwas	#NAME?	#NAME?	chr8	81438420	81438420	TRUE	TRUE	SPI1, SPI1, SPI1, CTCF,	2	+	MRPS28	NM_014018	1.46828	3.27208	chr8	80942506	80831094	TRUE	TRUE	SPI1, SPI1, SPI1, CTCF,	1	-	495914	44	1.88e-05	59	1.36e-06
rs12195230	_Blood_p_gwas	#NAME?	#NAME?	chr6	97500047	97500047	TRUE	TRUE	SPI1, SPI1, SPI1, SPI1, SPI1, CTCF, CTCF, CTCF, CTCF, CTCF, ATF2,	2	+	NDUFAF4	NM_014165	3.85633	4.81737	chr6	97345767	97337186	TRUE	TRUE	SPI1, SPI1, SPI1, SPI1, SPI1, CTCF, CTCF, CTCF, CTCF, CTCF, ATF2,	1	-	154280	254	0	83	1.35e-05
rs12239436	_Coronar_gwas	#NAME?	#NAME?	chr1	55742837	55742837	TRUE	TRUE		2	+	PPAP2B	NM_003713	#N/A	#N/A	chr1	57045257	56960418	TRUE	TRUE		1	-	1302420	111	0	37	1.39e-11
rs13107325	_Blood_p_gwas	#NAME?	#NAME?	chr4	103188709	103188709	TRUE	TRUE	SPI1, SPI1, SPI1, CTCF, CTCF, CTCF, CTCF,	2	+	BDH2	NM_020139	0.046844	0.443324	chr4	104021024	103998781	TRUE	TRUE	SPI1, SPI1, SPI1, CTCF, CTCF, CTCF, CTCF,	1	-	832315	50	3.42e-08	28	0.00011137
rs1473247	_Mean_pl_gwas	#NAME?	#NAME?	chr5	158603571	158603571	TRUE	TRUE	SPI1, SPI1, SPI1, SPI1, SPI1, SPI1, SPI1, SPI1, SPI1, SPI1,	2	+	CLINT1	NM_001195555	9.11013	9.42879	chr5	157286183	157212750	TRUE	TRUE	SPI1, SPI1, SPI1, SPI1, SPI1, SPI1, SPI1, SPI1, SPI1, SPI1,	1	-	1317388	26	0.000125924	36	5.41e-11
rs1631486	_Obesity_gwas	#NAME?	#NAME?	chr18	53026357	53026357	TRUE	TRUE	SPI1, SPI1, SPI1, SPI1,	2	+	TCF4	NM_001083962	0.404505	2.56079	chr18	53257045	52889561	TRUE	TRUE	SPI1, SPI1, SPI1, SPI1,	1	-	230688	145	2.38e-11	148	0
rs16830359	_Cardiac_gwas	#NAME?	#NAME?	chr1	43596384	43596384	TRUE	TRUE	SPI1, SPI1, SPI1, SPI1, SPI1, SPI1, SPI1, CTCF, CTCF, CTCF, CTCF, CTCF,	2	+	CDC20	NM_001255	14.6182	0	chr1	43824625	43828873	TRUE	TRUE	SPI1, SPI1, SPI1, SPI1, SPI1, SPI1, SPI1, CTCF, CTCF, CTCF, CTCF, CTCF,	1	+	228241	288	0	111	0
rs16830359	_Cardiac_gwas	#NAME?	#NAME?	chr1	43596384	43596384	TRUE	TRUE	SPI1, SPI1, SPI1, SPI1, SPI1, SPI1, SPI1, SPI1, SPI1, SPI1, SPI1, SPI1, SPI1, SPI1, JMJD1C, CTCF, CTCF, CTCF, CTCF,	2	+	ELOVL1	NM_001256399	0	0	chr1	43833745	43829067	TRUE	TRUE	SPI1, SPI1, SPI1, SPI1, SPI1, SPI1, SPI1, SPI1, SPI1, SPI1, SPI1, SPI1, SPI1, SPI1, JMJD1C, CTCF, CTCF, CTCF, CTCF,	1	-	237361	115	2.27e-07	101	0
rs16830359	_Cardiac_gwas	#NAME?	#NAME?	chr1	43596384	43596384	TRUE	TRUE	VDR, SPI1, SPI1, SPI1, SPI1, SPI1, SPI1, SPI1, SPI1, SPI1, SPI1, SPI1, SPI1, SPI1, SPI1, SPI1,	2	+	MED8	NM_001001653	47.1578	35.5217	chr1	43855483	43849578	TRUE	TRUE	VDR, SPI1, SPI1, SPI1, SPI1, SPI1, SPI1, SPI1, SPI1, SPI1, SPI1, SPI1, SPI1, SPI1, SPI1, SPI1,	1	-	259099	376	0	364	0
rs16830359	_Cardiac_gwas	#NAME?	#NAME?	chr1	43596384	43596384	TRUE	TRUE	SPI1, SPI1, SPI1, SPI1, SPI1, SPI1, CTCF, CTCF, CTCF, CTCF, CTCF,	2	+	ZNF691	NM_001242739	21.6995	33.9285	chr1	43312243	43318146	TRUE	TRUE	SPI1, SPI1, SPI1, SPI1, SPI1, SPI1, CTCF, CTCF, CTCF, CTCF, CTCF,	1	+	284141	346	0	135	8.06e-12
rs16830359	_Cardiac_gwas	#NAME?	#NAME?	chr1	43596384	43596384	TRUE	TRUE	VDR, SPI1, SPI1, SPI1, SPI1, SPI1, SPI1, CTCF, CTCF, CTCF, CTCF, CDK9, CDK9,	2	+	PPIH	NM_006347	14.1838	26.2551	chr1	43124047	43142429	TRUE	TRUE	VDR, SPI1, SPI1, SPI1, SPI1, SPI1, SPI1, CTCF, CTCF, CTCF, CTCF, CDK9, CDK9,	1	+	472337	136	0	64	0.00079184
rs16830359	_Cardiac_gwas	#NAME?	#NAME?	chr1	43596384	43596384	TRUE	TRUE	PAF1, PAF1, LEO1, CDC73,	2	+	KDM4A-AS1	NR_033827	5.63234	3.42382	chr1	44173012	44165408	TRUE	TRUE	PAF1, PAF1, LEO1, CDC73,	1	-	576628	92	1e-05	100	0.000100546
rs16830359	_Cardiac_gwas	#NAME?	#NAME?	chr1	43596384	43596384	TRUE	TRUE	CTCF, CTCF, CDK9, CDK9,	2	+	FOXJ3	NM_001198851	55.5049	45.8281	chr1	42801548	42642209	TRUE	TRUE	CTCF, CTCF, CDK9, CDK9,	1	-	794836	85	3.44e-11	40	3.97e-05
rs17465637	_cadgwas_gwas	#NAME?	#NAME?	chr1	222823529	222823529	TRUE	TRUE	SPI1, SPI1, SPI1, SPI1, SPI1, SPI1, SPI1, SPI1, SPI1, SPI1, SPI1, SPI1, SPI1, SPI1, SPI1, SPI1,	2	+	AIDA	NM_022831	3.87753	8.23054	chr1	222885864	222841354	TRUE	TRUE	SPI1, SPI1, SPI1, SPI1, SPI1, SPI1, SPI1, SPI1, SPI1, SPI1, SPI1, SPI1, SPI1, SPI1, SPI1, SPI1,	1	-	62335	401	4.74e-06	290	0.000119604
rs17465637	_cadgwas_gwas	#NAME?	#NAME?	chr1	222823529	222823529	TRUE	TRUE	SPI1, SPI1, SPI1, CTCF, CTCF, CTCF, CTCF,	2	+	DUSP10	NM_007207	289.866	242.744	chr1	221915518	221874761	TRUE	TRUE	SPI1, SPI1, SPI1, CTCF, CTCF, CTCF, CTCF,	1	-	908011	31	9.63e-06	60	1.02e-13
rs1871045	_Waist-t_gwas	#NAME?	#NAME?	chr19	45326768	45326768	TRUE	TRUE	SPI1, SMC1A, SMC1A, CTCF, CTCF, CTCF, CTCF,	2	+	MIR4531	NR_039756	0	0	chr19	45157002	45156955	TRUE	TRUE	SPI1, SMC1A, SMC1A, CTCF, CTCF, CTCF, CTCF,	1	-	169766	72	0.000494292	90	0.000171231
rs2483058	_Cholest_gwas	#NAME?	#NAME?	chr1	206626828	206626828	TRUE	TRUE	SPI1, SPI1,	2	+	SLC41A1	NM_173854	22.4656	27.1822	chr1	205782324	205758220	TRUE	TRUE	SPI1, SPI1,	1	-	844504	24	0.000278263	69	0
rs2785980	_Fasting_gwas	#NAME?	#NAME?	chr1	219700519	219700519	TRUE	TRUE	SPI1, SPI1, SPI1, SPI1, SPI1, SPI1, SPI1,	2	+	RRP15	NM_016052	3.89482	6.65001	chr1	218458628	218511325	TRUE	TRUE	SPI1, SPI1, SPI1, SPI1, SPI1, SPI1, SPI1,	1	+	1241891	50	0	25	0
rs28174612	_Sensory_gwas	#NAME?	#NAME?	chr6	156913012	156913012	TRUE	TRUE	SPI1, SPI1, SPI1, SPI1, SPI1, SPI1,	2	+	TFB1M	NM_016020	6.15174	0	chr6	155635617	155577263	TRUE	TRUE	SPI1, SPI1, SPI1, SPI1, SPI1, SPI1,	1	-	1277395	17	0.000819314	20	1.37e-12
rs2820446	_Type_2__gwas	#NAME?	#NAME?	chr1	219748818	219748818	TRUE	TRUE	SPI1, SPI1, SPI1, SPI1, SPI1, SPI1, SPI1,	2	+	RRP15	NM_016052	3.89482	6.65001	chr1	218458628	218511325	TRUE	TRUE	SPI1, SPI1, SPI1, SPI1, SPI1, SPI1, SPI1,	1	+	1290190	49	0	58	0
rs2820464	_Waist-h_gwas	#NAME?	#NAME?	chr1	219693220	219693220	TRUE	TRUE	SPI1, SPI1, SPI1, SPI1, SPI1, SPI1, SPI1,	2	+	RRP15	NM_016052	3.89482	6.65001	chr1	218458628	218511325	TRUE	TRUE	SPI1, SPI1, SPI1, SPI1, SPI1, SPI1, SPI1,	1	+	1234592	49	0	40	0
rs29825522	_Bone_pr_gwas	#NAME?	#NAME?	chr6	152059563	152059563	TRUE	TRUE	SPI1, SPI1, SPI1, SPI1, ATF2,	2	+	FBXO5	NM_001142522	2.56655	3.68169	chr6	153304740	153291657	TRUE	TRUE	SPI1, SPI1, SPI1, SPI1, ATF2,	1	-	1245177	21	2.36e-05	11	8.53e-06
rs301799	_Thyroid_gwas	#NAME?	#NAME?	chr1	8489302	8489302	TRUE	TRUE	SPI1, SPI1, SPI1,	2	+	RERE	NM_012102	8.89945	7.66884	chr1	8877699	8412463	TRUE	TRUE	SPI1, SPI1, SPI1,	1	-	388397	222	0	68	0.000139112
rs37578372	_Osteoar_gwas	#NAME?	#NAME?	chr7	44276651	44276651	TRUE	TRUE	SPI1, SPI1, SPI1, CTCF,	2	+	NUDCD3	NM_015332	16.8519	26.712	chr7	44530385	44421964	TRUE	TRUE	SPI1, SPI1, SPI1, CTCF,	1	-	253734	118	1.76e-05	74	1.59e-06
rs632728	_Large_a_gwas	#NAME?	#NAME?	chr6	44596341	44596341	TRUE	TRUE	SPI1, SPI1, SPI1, SPI1, SPI1, SPI1, SPI1, SPI1, SPI1, SPI1, NR3C1, NR3C1, CTCF, CTCF, CTCF,	2	+	SUPT3H	NM_181356	4.71824	2.9336	chr6	45345788	44794466	TRUE	TRUE	SPI1, SPI1, SPI1, SPI1, SPI1, SPI1, SPI1, SPI1, SPI1, SPI1, NR3C1, NR3C1, CTCF, CTCF, CTCF,	1	-	749447	54	0.000172756	61	1.48e-06
rs7542900	_Type_2__gwas	#NAME?	#NAME?	chr1	95070041	95070041	TRUE	TRUE	SPI1,	2	+	ABCD3	NM_002858	1.3362	1.76045	chr1	94883932	94984219	TRUE	TRUE	SPI1,	1	+	186109	64	0.000428699	69	1.71e-05
rs849134	_Type_2__gwas	#NAME?	#NAME?	chr7	28196222	28196222	TRUE	TRUE	SPI1, SPI1, SPI1, SPI1, SPI1,	2	+	SKAP2	NM_003930	38.933	47.8097	chr7	26904362	26706680	TRUE	TRUE	SPI1, SPI1, SPI1, SPI1, SPI1,	1	-	1291860	33	3.04e-12	15	0.000173573
AAAS	NM_015665	10.9706	16.1814	chr12	53715412	53701239	FALSE	FALSE		1	-	AMHR2	NM_001164690	0	0	chr12	53817638	53825318	FALSE	FALSE		1	+	102226	86	4.95e-06	249	1.32e-13
AAAS	NM_015665	10.9706	16.1814	chr12	53715412	53701239	FALSE	TRUE		1	-	ITGB7	NM_000889	56.4899	43.6189	chr12	53601091	53585101	FALSE	TRUE		1	-	114321	94	4.79e-07	198	8.36e-09
ABCA12	NM_015657	0.145422	0.297887	chr2	215896810	215796265	FALSE	FALSE		1	-	ABCA12	NR_103740	0.145422	0.297887	chr2	216003151	215796265	FALSE	FALSE		1	-	106341	97	1.88e-07	203	3.19e-09
ABCA12	NR_103740	0.145422	0.297887	chr2	216003151	215796265	FALSE	FALSE		1	-	ABCA12	NM_015657	0.145422	0.297887	chr2	215896810	215796265	FALSE	FALSE		1	-	106341	97	1.88e-07	203	3.19e-09
ABCB5	NM_001163941	0	0	chr7	20655244	20796637	FALSE	FALSE		1	+	TMEM196	NM_152774	0	0	chr7	19812404	19758937	FALSE	FALSE		1	-	842840	115	0	94	0
ABCB5	NM_001163941	0	0	chr7	20655244	20796637	FALSE	FALSE		1	+	rs6977660	_Thyroid_gwas	#N/A	#N/A	chr7	19805480	19805480	FALSE	FALSE		2	+	849764	75	0	40	6.02e-08
ABCB5	NM_001163942	0	0	chr7	20686965	20796637	FALSE	FALSE		1	+	TMEM196	NM_152774	0	0	chr7	19812404	19758937	FALSE	FALSE		1	-	874561	40	1.16e-06	97	0
ABCC9	NM_020297	0.104134	0	chr12	22089628	21950323	FALSE	FALSE		1	-	KCNJ8	NM_004982	0	0	chr12	21927755	21917888	FALSE	FALSE		1	-	161873	83	4.4e-05	131	1.36e-08
ABCC9	NM_020297	0.104134	0	chr12	22089628	21950323	FALSE	FALSE		1	-	SLCO1C1	NM_001145944	0	0	chr12	20848288	20906320	FALSE	FALSE		1	+	1241340	19	0.000153643	9	0.00039489
ABCD3	NM_002858	1.3362	1.76045	chr1	94883932	94984219	FALSE	TRUE		1	+	rs7542900	_Type_2__gwas	#N/A	#N/A	chr1	95070041	95070041	FALSE	TRUE		2	+	186109	64	0.000428699	69	1.71e-05
ABL2	NM_001136000	10.9207	15.472	chr1	179112224	179068461	FALSE	TRUE	VDR,	1	-	ABL2	NM_007314	10.9207	15.472	chr1	179198819	179068461	FALSE	TRUE	VDR,	1	-	86595	329	0	310	3.36e-05
ABLIM3	NM_001301015	2.18126	2.06065	chr5	148521045	148640001	FALSE	TRUE		1	+	AFAP1L1	NM_152406	0.226687	0.0309025	chr5	148651400	148721367	FALSE	TRUE		1	+	130355	192	3.51e-11	143	7.33e-13
ABRA	NM_139166	2.75921	1.91796	chr8	107782472	107771710	FALSE	FALSE		1	-	ANGPT1	NM_001146	0	0.345246	chr8	108510254	108261709	FALSE	FALSE		1	-	727782	77	6.66e-16	126	0
ACACA	NM_198839	8.12559	12.071	chr17	35766902	35441926	FALSE	FALSE		1	-	ACACA	NM_198837	8.12559	12.071	chr17	35656692	35441926	FALSE	FALSE		1	-	110210	231	0	425	0
ACTA1	NM_001100	0.249698	0.018096	chr1	229569843	229566992	FALSE	FALSE		1	-	SPHAR	NM_006542	0	0	chr1	229440128	229441250	FALSE	FALSE		1	+	129715	104	0.000736653	122	1.58e-09
ACTA2-AS1	NR_125373	0.472064	0	chr10	90692440	90699731	FALSE	TRUE	SPI1,	1	+	PAPSS2	NM_001015880	1.3193	1.5316	chr10	89419475	89507462	FALSE	TRUE	SPI1,	1	+	1272965	18	0.000363736	17	3.1e-09
ACTBL2	NM_001017992	0	0	chr5	56778636	56775842	FALSE	TRUE	VDR, SMC1A, RAD21, CTCF, CTCF, CTCF, CTCF,	1	-	PLK2	NM_006622	1.48001	1.67743	chr5	57755966	57749809	FALSE	TRUE	VDR, SMC1A, RAD21, CTCF, CTCF, CTCF, CTCF,	1	-	977330	57	3.91e-07	55	4.26e-05
ADAMTS20	NM_025003	0	0	chr12	43945724	43748011	FALSE	TRUE		1	-	NELL2	NM_001145108	0	0	chr12	45270633	44902057	FALSE	TRUE		1	-	1324909	29	6.54e-08	24	0.000153516
ADAMTSL1	NM_001040272	0.066302	0.00337375	chr9	18474078	18910947	FALSE	FALSE		1	+	SAXO1	NM_153707	0	0	chr9	19033256	18927657	FALSE	FALSE		1	-	559178	82	2.45e-06	120	7.65e-13
ADAT2	NM_001286259	1.24647	3.71685	chr6	143763814	143743968	FALSE	TRUE		1	-	HIVEP2	NM_006734	13.0952	6.48688	chr6	143266338	143072603	FALSE	TRUE		1	-	497476	56	2.36e-08	68	1.62e-08
ADCY8	NM_001115	26.3693	16.9799	chr8	132052835	131792546	FALSE	FALSE	VDR, SPI1, SPI1, SPI1, SPI1, SPI1, SPI1,	1	-	OC90	NM_001080399	0	0	chr8	133071627	133036466	FALSE	FALSE	VDR, SPI1, SPI1, SPI1, SPI1, SPI1, SPI1,	1	-	1018792	59	0.000198148	41	0.000312032
ADD2	NM_017488	1.25231	3.7585	chr2	70995375	70889215	FALSE	FALSE	SMC1A, CTCF, CTCF, CTCF, CTCF, CTCF,	1	-	ATP6V1B1-AS1	NR_110273	1.4472	0.21658	chr2	71175741	71169142	FALSE	FALSE	SMC1A, CTCF, CTCF, CTCF, CTCF, CTCF,	1	-	180366	74	3.3e-05	129	0
ADGRF1	NM_025048	0	0	chr6	47010099	46987621	FALSE	FALSE		1	-	RCAN2	NM_005822	0.78773	0.726254	chr6	46293629	46188466	FALSE	FALSE		1	-	716470	39	0.000232542	40	3.44e-05
ADGRF4	NM_153838	0	0	chr6	47666288	47689757	FALSE	TRUE	SPI1, SPI1, CTCF,	1	+	CD2AP	NM_012120	1.89883	3.06017	chr6	47445524	47594996	FALSE	TRUE	SPI1, SPI1, CTCF,	1	+	220764	80	0.000563387	115	0
ADGRF5	NM_001098518	0.0531393	0	chr6	46889714	46820241	FALSE	FALSE		1	-	MEP1A	NM_005588	0.640464	0	chr6	46761093	46807519	FALSE	FALSE		1	+	128621	131	1.31e-05	185	0
ADGRF5	NM_001098518	0.0531393	0	chr6	46889714	46820241	FALSE	FALSE		1	-	CLIC5	NM_001114086	1.04431	0.684949	chr6	46048085	45866189	FALSE	FALSE		1	-	841629	74	0	91	0
ADGRL2	NM_001297704	12.7482	14.9506	chr1	82165454	82458422	FALSE	TRUE		1	+	ADGRL2	NM_001297705	12.7482	14.9506	chr1	82266081	82458422	FALSE	TRUE		1	+	100627	728	0	564	0
ADGRL2	NM_001297705	12.7482	14.9506	chr1	82266081	82458422	FALSE	FALSE		1	+	ADGRL2	NM_001297704	12.7482	14.9506	chr1	82165454	82458422	FALSE	FALSE		1	+	100627	728	0	564	0
AGL	NM_000642	1.58422	1.79053	chr1	100315639	100389579	FALSE	TRUE		1	+	SLC35A3	NM_012243	0.359536	0.756306	chr1	100435344	100492534	FALSE	TRUE		1	+	119705	146	4.44e-16	135	0.0001711
AGPAT4	NM_020133	59.9802	36.8325	chr6	161695107	161551056	FALSE	FALSE		1	-	AGPAT4-IT1	NR_024277	117.703	67.5012	chr6	161583014	161581163	FALSE	FALSE		1	-	112093	83	1.12e-05	137	0.000132911
AGPS	NM_003659	1.67634	4.561	chr2	178257470	178408564	FALSE	FALSE		1	+	HOXD3	NM_006898	0	0	chr2	177028804	177037826	FALSE	FALSE		1	+	1228666	19	0.000153643	32	0
AGPS	NM_003659	1.67634	4.561	chr2	178257470	178408564	FALSE	FALSE		1	+	MIR10B	NR_029609	0	0	chr2	177015030	177015140	FALSE	FALSE		1	+	1242440	23	2.96e-06	11	8.53e-06
AGPS	NM_003659	1.67634	4.561	chr2	178257470	178408564	FALSE	FALSE		1	+	HOXD-AS2	NR_038435	0	0	chr2	177001826	176999568	FALSE	FALSE		1	-	1255644	23	2.96e-06	24	0
AGPS	NM_003659	1.67634	4.561	chr2	178257470	178408564	FALSE	FALSE		1	+	HOXD9	NM_014213	0	0	chr2	176987412	176989645	FALSE	FALSE		1	+	1270058	22	8.57e-06	41	0
AGXT2	NM_031900	0	0	chr5	35048240	34998205	FALSE	FALSE	SMC1A, MAF,	1	-	CAPSL	NM_001042625	0	0	chr5	35938881	35904397	FALSE	FALSE	SMC1A, MAF,	1	-	890641	36	4.02e-07	33	7.02e-05
AGXT2	NM_031900	0	0	chr5	35048240	34998205	FALSE	FALSE		1	-	UGT3A1	NM_152404	0.000650097	0.328666	chr5	35991535	35953190	FALSE	FALSE		1	-	943295	42	4.92e-08	54	6.06e-05
AHCYL1	NM_001242673	7.42998	1.55599	chr1	110527386	110566364	FALSE	TRUE	SPI1, SPI1, SPI1, SPI1, SPI1, SPI1, SPI1, SPI1, SPI1, SPI1, SPI1, SPI1, SPI1,	1	+	EPS8L3	NM_024526	0.915123	0.909781	chr1	110306644	110292701	FALSE	TRUE	SPI1, SPI1, SPI1, SPI1, SPI1, SPI1, SPI1, SPI1, SPI1, SPI1, SPI1, SPI1, SPI1,	1	-	220742	103	4.67e-06	94	0
AHCYL2	NM_001130723	0.438306	2.26528	chr7	129007963	129070052	FALSE	FALSE		1	+	NRF1	NM_001040110	1.0396	2.96199	chr7	129269918	129396922	FALSE	FALSE		1	+	261955	156	1.36e-07	132	0
AHSG	NM_001622	0	0	chr3	186330849	186339107	FALSE	TRUE	SPI1,	1	+	RFC4	NM_181573	10.6354	4.31529	chr3	186524484	186507681	FALSE	TRUE	SPI1,	1	-	193635	84	1.68e-06	96	6.8e-10
AIDA	NM_022831	3.87753	8.23054	chr1	222885864	222841354	FALSE	FALSE		1	-	rs17465637	_cadgwas_gwas	#N/A	#N/A	chr1	222823529	222823529	FALSE	FALSE		2	+	62335	401	4.74e-06	290	0.000119604
AIM2	NM_004833	2.61063	0	chr1	159046647	159032274	FALSE	FALSE	SPI1, SPI1, SPI1, SPI1, SPI1, SPI1, SPI1, SPI1, SPI1,	1	-	CD1D	NM_001766	1.35202	1.16614	chr1	158149736	158156216	FALSE	FALSE	SPI1, SPI1, SPI1, SPI1, SPI1, SPI1, SPI1, SPI1, SPI1,	1	+	896911	29	6.99e-05	28	0.000940411
AIRN	NR_047514	2.32115	1.7496	chr6	160428696	160424322	FALSE	FALSE	SPI1, CTCF, CTCF, CTCF, CTCF,	1	-	FNDC1	NM_032532	0.204583	0	chr6	159590428	159693140	FALSE	FALSE	SPI1, CTCF, CTCF, CTCF, CTCF,	1	+	838268	43	3.13e-06	29	5.89e-05
AKAP13	NM_006738	9.86342	7.97233	chr15	85923846	86292589	FALSE	FALSE		1	+	AKAP13	NM_001270546	9.86342	7.97233	chr15	86163180	86292589	FALSE	FALSE		1	+	239334	86	0.000183058	49	4.31e-05
ALDH8A1	NM_022568	0.823072	0.301878	chr6	135271260	135238527	FALSE	TRUE	SMC1A,	1	-	SLC2A12	NM_145176	0.942239	0.636616	chr6	134373789	134308718	FALSE	TRUE	SMC1A,	1	-	897471	29	6.99e-05	52	5.1e-11
ALDH9A1	NM_000696	9.2452	19.7021	chr1	165667900	165631448	FALSE	FALSE		1	-	MIR3658	NR_037431	0	0	chr1	165877157	165877213	FALSE	FALSE		1	+	209257	178	0	418	0
AMTN	NM_001286731	0	0	chr4	71384288	71398460	FALSE	FALSE		1	+	UGT2A2	NM_001105677	0	0	chr4	70505360	70454134	FALSE	FALSE		1	-	878928	31	0.000262825	26	0.000796197
ANAPC4	NM_001286756	0.126415	0.311328	chr4	25378847	25420120	FALSE	FALSE		1	+	MIR573	NR_030299	0	0	chr4	24521913	24521814	FALSE	FALSE		1	-	856934	44	8.85e-13	34	6e-06
ANGPT1	NM_001146	0	0.345246	chr8	108510254	108261709	FALSE	FALSE		1	-	ABRA	NM_139166	2.75921	1.91796	chr8	107782472	107771710	FALSE	FALSE		1	-	727782	77	6.66e-16	126	0
ANGPTL2	NM_012098	0.03758	0.015204	chr9	129885044	129849627	FALSE	FALSE		1	-	RALGPS1	NM_001190728	0	0	chr9	129724503	129979724	FALSE	FALSE		1	+	160541	134	4.2e-12	116	6.67e-07
ANK2	NM_001127493	1.12289	1.23881	chr4	113739238	114304896	FALSE	FALSE	SMC1A,	1	+	ANK2	NM_001148	1.12289	1.23881	chr4	113970784	114304896	FALSE	FALSE	SMC1A,	1	+	231546	136	4.73e-10	208	0
ANKRD34A	NM_001039888	0	0	chr1	145470507	145475647	FALSE	FALSE		1	+	MIR6736	NR_106794	0	0	chr1	145584422	145584481	FALSE	FALSE		1	+	113915	90	1.58e-06	124	0.000638565
ANKRD46	NM_001270378	0.766462	1.12294	chr8	101572014	101532999	FALSE	TRUE	SPI1, SPI1, SPI1, SPI1, SPI1, SPI1, SPI1, SPI1, SPI1, SPI1, SPI1, SPI1, SPI1, SPI1, RAD21, CTCF, CTCF, CTCF, CTCF, CTCF,	1	-	SPAG1	NM_003114	2.72404	2.20516	chr8	101170262	101254132	FALSE	TRUE	SPI1, SPI1, SPI1, SPI1, SPI1, SPI1, SPI1, SPI1, SPI1, SPI1, SPI1, SPI1, SPI1, SPI1, RAD21, CTCF, CTCF, CTCF, CTCF, CTCF,	1	+	401752	92	0	176	4.69e-14
ANKRD46	NM_001270378	0.766462	1.12294	chr8	101572014	101532999	FALSE	TRUE	CTCF, CTCF, CTCF, CTCF, CTCF,	1	-	FBXO43	NR_036491	0.995598	0.694639	chr8	101158099	101145587	FALSE	TRUE	CTCF, CTCF, CTCF, CTCF, CTCF,	1	-	413915	30	0.000158157	106	1.48e-05
ANKS1B	NM_001204065	0	0	chr12	99288674	99137751	FALSE	FALSE		1	-	ANKS1B	NM_001204066	0	0	chr12	99548868	99137751	FALSE	FALSE		1	-	260194	272	0	262	0
ANKS1B	NM_001204066	0	0	chr12	99548868	99137751	FALSE	FALSE		1	-	ANKS1B	NM_001204065	0	0	chr12	99288674	99137751	FALSE	FALSE		1	-	260194	272	0	262	0
ANKS1B	NM_152788	0	0	chr12	100378432	99137751	FALSE	FALSE		1	-	ANKS1B	NM_001204065	0	0	chr12	99288674	99137751	FALSE	FALSE		1	-	1089758	110	0	77	1.12e-09
ANKS1B	NM_001204065	0	0	chr12	99288674	99137751	FALSE	FALSE		1	-	ANKS1B	NM_152788	0	0	chr12	100378432	99137751	FALSE	FALSE		1	-	1089758	110	0	77	1.12e-09
ANO4	NM_001286615	0	0	chr12	101188373	101522419	FALSE	FALSE		1	+	ANO4	NM_001286616	0	0	chr12	101295423	101522419	FALSE	FALSE		1	+	107050	264	0	225	3.37e-11
ANO4	NM_001286616	0	0	chr12	101295423	101522419	FALSE	FALSE		1	+	ANO4	NM_001286615	0	0	chr12	101188373	101522419	FALSE	FALSE		1	+	107050	264	0	225	3.37e-11
AOX2P	NR_001557	#NAME?	#NAME?	chr2	201560445	201658941	FALSE	FALSE		1	+	AOX1	NM_001159	0	0.003399	chr2	201450730	201536217	FALSE	FALSE		1	+	109715	80	2.46e-05	129	0.000356277
AP3M2	NM_001134296	1.87819	3.23689	chr8	42010463	42028701	FALSE	TRUE	SPI1, SPI1, SPI1, SPI1, SPI1, SPI1, SPI1, SPI1, SPI1, SPI1, SPI1, SPI1, RAD21, CTCF, CTCF, CTCF,	1	+	IKBKB	NR_033818	10.4073	14.2062	chr8	42128819	42190171	FALSE	TRUE	SPI1, SPI1, SPI1, SPI1, SPI1, SPI1, SPI1, SPI1, SPI1, SPI1, SPI1, SPI1, RAD21, CTCF, CTCF, CTCF,	1	+	118356	71	0.000217127	123	0.000715453
AP3M2	NM_001134296	1.87819	3.23689	chr8	42010463	42028701	FALSE	FALSE		1	+	DKK4	NM_014420	0	0	chr8	42234674	42231585	FALSE	FALSE		1	-	224211	120	5.77e-08	159	0
APOBEC2	NM_006789	2.28367	0.663294	chr6	41020939	41032630	FALSE	FALSE	CTCF, CTCF, CTCF, CTCF, CTCF,	1	+	UNC5CL	NM_173561	0.162967	0.157428	chr6	41006938	40994639	FALSE	FALSE	CTCF, CTCF, CTCF, CTCF, CTCF,	1	-	14001	413	0	806	4.89e-05
APOBEC2	NM_006789	2.28367	0.663294	chr6	41020939	41032630	FALSE	FALSE		1	+	MOCS1	NM_005943	1.14876	0.995221	chr6	39895455	39872033	FALSE	FALSE		1	-	1125484	36	0.000683156	34	5.01e-06
APOBEC2	NM_006789	2.28367	0.663294	chr6	41020939	41032630	FALSE	FALSE		1	+	rs2395730	_Pulmona_gwas	#N/A	#N/A	chr6	39784365	39784365	FALSE	FALSE		2	+	1236574	54	0	17	2.01e-05
APOBEC2	NM_006789	2.28367	0.663294	chr6	41020939	41032630	FALSE	FALSE		1	+	DAAM2	NM_001201427	0	0	chr6	39760158	39872653	FALSE	FALSE		1	+	1260781	19	0.000153643	22	3.77e-15
APOBEC4	NM_203454	0	0.844223	chr1	183622448	183615410	FALSE	TRUE	SPI1, SPI1,	1	-	COLGALT2	NM_015101	0.389414	1.42696	chr1	184006904	183904965	FALSE	TRUE	SPI1, SPI1,	1	-	384456	88	2.12e-05	134	1.33e-15
APOBEC4	NM_203454	0	0.844223	chr1	183622448	183615410	FALSE	TRUE		1	-	C1orf21	NM_030806	6.9132	14.727	chr1	184356149	184598155	FALSE	TRUE		1	+	733701	40	9.91e-05	74	7.28e-14
ARAP2	NM_015230	0.396988	0.156695	chr4	36245979	36067619	FALSE	TRUE	CTCF,	1	-	C4orf19	NM_001104629	0	0	chr4	37455551	37595132	FALSE	TRUE	CTCF,	1	+	1209572	31	2.7e-09	21	7.62e-08
ARFGEF2	NM_006420	8.68484	8.38815	chr20	47538274	47653230	FALSE	TRUE	SMC1A, RAD21, CTCF, CTCF, CTCF, CTCF,	1	+	SULF2	NM_001161841	4.04466	2.78066	chr20	46415360	46286149	FALSE	TRUE	SMC1A, RAD21, CTCF, CTCF, CTCF, CTCF,	1	-	1122914	46	9.08e-06	36	1.15e-06
ARFGEF3	NM_020340	0	1.81256	chr6	138483052	138665800	FALSE	FALSE		1	+	NHSL1	NM_020464	6.43278	9.03406	chr6	138893668	138743180	FALSE	FALSE		1	-	410616	82	0	120	6.79e-07
ARG1	NM_000045	0	0	chr6	131894343	131905472	FALSE	TRUE	CTCF, CTCF, CTCF, CTCF, CTCF,	1	+	TMEM200A	NM_001258277	1.79568	6.48511	chr6	130687425	130764210	FALSE	TRUE	CTCF, CTCF, CTCF, CTCF, CTCF,	1	+	1206918	19	0.000578098	28	1.73e-13
ARHGAP26-AS1	NR_046680	0	0.356838	chr5	142248475	142239169	FALSE	FALSE		1	-	FGF1	NM_000800	0.308075	0	chr5	142066060	141971742	FALSE	FALSE		1	-	182415	105	8.37e-10	56	0.000640714
ARHGAP32	NM_014715	3.53746	10.3508	chr11	128894088	128834954	FALSE	FALSE		1	-	ARHGAP32	NM_001142685	3.53746	10.3508	chr11	129062093	128834954	FALSE	FALSE		1	-	168005	91	5.99e-06	398	0
ARHGAP32	NM_001142685	3.53746	10.3508	chr11	129062093	128834954	FALSE	FALSE		1	-	ARHGAP32	NM_014715	3.53746	10.3508	chr11	128894088	128834954	FALSE	FALSE		1	-	168005	91	5.99e-06	398	0
ARHGAP32	NM_001142685	3.53746	10.3508	chr11	129062093	128834954	FALSE	FALSE	RAD21, CTCF, CTCF, CTCF, CTCF,	1	-	BARX2	NM_003658	0	0	chr11	129245880	129322174	FALSE	FALSE	RAD21, CTCF, CTCF, CTCF, CTCF,	1	+	183787	73	4.34e-05	70	1.25e-05
ARHGAP6	NM_013423	1.93794	0.836112	chrX	11284095	11155662	FALSE	FALSE		1	-	ARHGAP6	NR_109776	1.93794	0.836112	chrX	11683821	11155662	FALSE	FALSE		1	-	399726	70	0.000936761	270	0
ARHGAP6	NR_109776	1.93794	0.836112	chrX	11683821	11155662	FALSE	FALSE	SMC1A, SMC1A, MAF, MAF, CEBPB, CEBPB,	1	-	ARHGAP6	NM_013423	1.93794	0.836112	chrX	11284095	11155662	FALSE	FALSE	SMC1A, SMC1A, MAF, MAF, CEBPB, CEBPB,	1	-	399726	70	0.000936761	270	0
ARHGEF3	NM_001128616	7.7674	11.6085	chr3	56809745	56761445	FALSE	TRUE	SPI1, SPI1, SPI1, SPI1,	1	-	ARHGEF3	NM_001289698	7.7674	11.6085	chr3	56950499	56761445	FALSE	TRUE	SPI1, SPI1, SPI1, SPI1,	1	-	140754	158	1.89e-08	264	0
ARHGEF3	NM_001289698	7.7674	11.6085	chr3	56950499	56761445	FALSE	TRUE	SPI1,	1	-	ARHGEF3	NM_001128616	7.7674	11.6085	chr3	56809745	56761445	FALSE	TRUE	SPI1,	1	-	140754	158	1.89e-08	264	0
ARHGEF3	NM_001128616	7.7674	11.6085	chr3	56809745	56761445	FALSE	FALSE		1	-	ARHGEF3-AS1	NR_046572	0	0	chr3	56974067	56994880	FALSE	FALSE		1	+	164322	73	0.000402866	102	1.59e-05
ARHGEF3-AS1	NR_046572	0	0	chr3	56974067	56994880	FALSE	TRUE	SPI1,	1	+	ARHGEF3	NM_001128616	7.7674	11.6085	chr3	56809745	56761445	FALSE	TRUE	SPI1,	1	-	164322	73	0.000402866	102	1.59e-05
ARID5B	NM_001244638	19.2803	11.2312	chr10	63808969	63856707	FALSE	TRUE		1	+	ARID5B	NM_032199	19.2803	11.2312	chr10	63661012	63856707	FALSE	TRUE		1	+	147957	151	8.78e-08	261	0
ARL13B	NM_001174150	1.43926	0	chr3	93698982	93774522	FALSE	TRUE	SPI1, SPI1, SPI1, SPI1, SPI1, SPI1, SPI1, SPI1, SPI1, SPI1, SPI1, SPI1, SPI1, SPI1, SPI1,	1	+	PROS1	NM_000313	0.286995	1.26632	chr3	93692934	93591880	FALSE	TRUE	SPI1, SPI1, SPI1, SPI1, SPI1, SPI1, SPI1, SPI1, SPI1, SPI1, SPI1, SPI1, SPI1, SPI1, SPI1,	1	-	6048	404	0	665	0.000981392
ARPP21	NM_016300	0.124727	0	chr3	35683848	35835988	FALSE	TRUE		1	+	MIR128-2	NR_029824	0	0	chr3	35785967	35786051	FALSE	TRUE		1	+	102119	69	0.000339163	139	0.000102827
ARTN	NM_057090	1.61407	2.20143	chr1	44398991	44402912	FALSE	TRUE		1	+	PTPRF	NM_002840	0.909667	0.912996	chr1	43996546	44089343	FALSE	TRUE		1	+	402445	52	4.5e-12	223	0
ASAH1	NM_177924	9.9904	15.3209	chr8	17942507	17913924	FALSE	TRUE	CTCF, CTCF, CTCF, CTCF, CTCF,	1	-	PSD3	NM_015310	20.3823	26.0533	chr8	18871196	18384812	FALSE	TRUE	CTCF, CTCF, CTCF, CTCF, CTCF,	1	-	928689	31	0.000621884	47	8.08e-08
ASTN1	NM_001286164	0	0	chr1	177134040	176826440	FALSE	FALSE		1	-	MIR488	NR_030163	0	0	chr1	176998581	176998498	FALSE	FALSE		1	-	135459	123	4.79e-05	113	2.83e-08
ASTN2	NM_001184734	0	0	chr9	119449542	119187503	FALSE	FALSE		1	-	ASTN2	NM_014010	0	0	chr9	120177317	119187503	FALSE	FALSE		1	-	727775	71	1.57e-13	233	0
ASTN2	NM_014010	0	0	chr9	120177317	119187503	FALSE	TRUE		1	-	ASTN2	NM_001184734	0	0	chr9	119449542	119187503	FALSE	TRUE		1	-	727775	71	1.57e-13	233	0
ATP2B1	NM_001001323	26.1139	15.3991	chr12	90049844	89981825	FALSE	FALSE		1	-	CCER1	NM_152638	0	0	chr12	91348953	91345991	FALSE	FALSE		1	-	1299109	29	1.39e-09	23	1.41e-09
ATP5G3	NM_001190329	6.91105	4.00762	chr2	176046490	176040985	FALSE	TRUE	SPI1, SPI1, SPI1, SPI1, SPI1, SPI1, SPI1, SPI1, SPI1, SPI1, SPI1,	1	-	CHRNA1	NM_000079	0.302302	0	chr2	175629200	175612322	FALSE	TRUE	SPI1, SPI1, SPI1, SPI1, SPI1, SPI1, SPI1, SPI1, SPI1, SPI1, SPI1,	1	-	417290	45	3.37e-09	88	0.00042687
ATP5G3	NM_001190329	6.91105	4.00762	chr2	176046490	176040985	FALSE	FALSE	SMC1A,	1	-	EVX2	NM_001080458	0	0	chr2	176948690	176944834	FALSE	FALSE	SMC1A,	1	-	902200	26	0.000283129	29	0.000937611
ATP5G3	NM_001190329	6.91105	4.00762	chr2	176046490	176040985	FALSE	FALSE		1	-	HOXD13	NM_000523	0	0	chr2	176957531	176960666	FALSE	FALSE		1	+	911041	39	1.1e-08	32	0.000216281
ATP6V0D2	NM_152565	1.45756	1.60342	chr8	87111138	87166454	FALSE	FALSE	CTCF,	1	+	CA1	NM_001128830	0.0697312	0.0949043	chr8	86290383	86240457	FALSE	FALSE	CTCF,	1	-	820755	63	1.07e-12	73	0
ATP6V0D2	NM_152565	1.45756	1.60342	chr8	87111138	87166454	FALSE	FALSE		1	+	CA1	NM_001164830	0.0697312	0.0949043	chr8	86253943	86240457	FALSE	FALSE		1	-	857195	25	0.000140649	46	2.68e-10
ATP6V1B1-AS1	NR_110273	1.4472	0.21658	chr2	71175741	71169142	FALSE	FALSE	SPI1,	1	-	CD207	NM_015717	0	0.490332	chr2	71062953	71057342	FALSE	FALSE	SPI1,	1	-	112788	84	8.57e-06	214	3.49e-10
ATP6V1B1-AS1	NR_110273	1.4472	0.21658	chr2	71175741	71169142	FALSE	FALSE	SMC1A, SMC1A, RAD21, CTCF, CTCF, CTCF, CTCF,	1	-	FIGLA	NM_001004311	0	0	chr2	71017775	71004441	FALSE	FALSE	SMC1A, SMC1A, RAD21, CTCF, CTCF, CTCF, CTCF,	1	-	157966	221	6.66e-16	283	0
ATP6V1B1-AS1	NR_110273	1.4472	0.21658	chr2	71175741	71169142	FALSE	TRUE	SPI1, CTCF, CTCF, CTCF, CTCF,	1	-	ADD2	NM_017488	1.25231	3.7585	chr2	70995375	70889215	FALSE	TRUE	SPI1, CTCF, CTCF, CTCF, CTCF,	1	-	180366	74	3.3e-05	129	0
ATP6V1D	NM_015994	2.48805	3.77069	chr14	67826720	67804580	FALSE	FALSE		1	-	LINC00238	NR_024338	0	0.467287	chr14	66953088	66965271	FALSE	FALSE		1	+	873632	30	0.000437793	53	1.72e-13
AVPR1B	NM_000707	0	0	chr1	206224282	206231482	FALSE	FALSE		1	+	rs2483058	_Cholest_gwas	#N/A	#N/A	chr1	206626828	206626828	FALSE	FALSE		2	+	402546	33	2.66e-05	129	7.53e-08
AXDND1	NM_144696	0	0	chr1	179334854	179523870	FALSE	TRUE	VDR,	1	+	ABL2	NM_007314	10.9207	15.472	chr1	179198819	179068461	FALSE	TRUE	VDR,	1	-	136035	185	1.99e-10	88	2.51e-05
AXDND1	NM_144696	0	0	chr1	179334854	179523870	FALSE	FALSE		1	+	TEX35	NM_001170722	0	0	chr1	178482211	178492635	FALSE	FALSE		1	+	852643	43	3.18e-12	28	0.000267718
B3GALNT2	NM_152490	6.15641	11.9102	chr1	235667781	235610504	FALSE	TRUE		1	-	GNG4	NM_001098722	0	0.168455	chr1	235814054	235710984	FALSE	TRUE		1	-	146273	136	1.84e-06	130	1.18e-12
B3GAT2	NM_080742	4.67673	0.739404	chr6	71666788	71571068	FALSE	FALSE		1	-	COL9A1	NM_001851	0	0	chr6	71012786	70925742	FALSE	FALSE		1	-	654002	109	1.95e-09	82	9.32e-08
B4GALT3	NM_001199873	52.6879	75.4264	chr1	161147758	161141099	FALSE	FALSE	SPI1, SPI1,	1	-	CFAP126	NM_001013625	1.36229	2.68131	chr1	161337673	161334520	FALSE	FALSE	SPI1, SPI1,	1	-	189915	90	2.31e-07	115	6.35e-14
BACH1	NM_206866	9.02293	19.8307	chr21	30671115	30718469	FALSE	TRUE		1	+	MAP3K7CL	NM_001286624	10.004	6.04541	chr21	30517879	30548210	FALSE	TRUE		1	+	153236	106	0.000291139	151	0
BACH1-IT2	NR_046564	0.464946	5.75253	chr21	30744820	30746300	FALSE	FALSE		1	+	LINC00189	NR_027072	0	0.256627	chr21	30565814	30660526	FALSE	FALSE		1	+	179006	100	5e-07	95	6.62e-05
BACH1-IT2	NR_046564	0.464946	5.75253	chr21	30744820	30746300	FALSE	TRUE		1	+	MAP3K7CL	NM_001286624	10.004	6.04541	chr21	30517879	30548210	FALSE	TRUE		1	+	226941	302	0	217	0
BANK1	NM_017935	0.184217	0.730752	chr4	102711763	102995969	FALSE	FALSE		1	+	EMCN	NM_016242	0.258362	0.294107	chr4	101439250	101316497	FALSE	FALSE		1	-	1272513	29	1.71e-09	12	5.99e-05
BARX2	NM_003658	0	0	chr11	129245880	129322174	FALSE	FALSE		1	+	ARHGAP32	NM_001142685	3.53746	10.3508	chr11	129062093	128834954	FALSE	FALSE		1	-	183787	73	4.34e-05	70	1.25e-05
BCAR3	NM_001261408	4.22868	4.68946	chr1	94312706	94027342	FALSE	FALSE		1	-	BCAR3	NM_001261410	4.22868	4.68946	chr1	94079702	94027342	FALSE	FALSE		1	-	233004	191	0	86	3.2e-14
BCKDHB	NM_000056	1.73954	3.35307	chr6	80816343	81055987	FALSE	FALSE	CTCF, CTCF,	1	+	ELOVL4	NM_022726	0	0	chr6	80657315	80624528	FALSE	FALSE	CTCF, CTCF,	1	-	159028	112	0.00011773	91	1.46e-06
BCL6	NM_001130845	527.447	388.028	chr3	187454285	187439164	FALSE	FALSE		1	-	LPP	NM_001167671	0	16.8128	chr3	187943192	188608460	FALSE	FALSE		1	+	488907	99	0	171	0
BCL6	NM_001706	527.447	388.028	chr3	187463513	187439164	FALSE	TRUE	SPI1, SPI1, NR3C1, CTCF, CTCF, CTCF,	1	-	TPRG1-AS1	NR_046873	17.6902	11.6435	chr3	188665428	188659503	FALSE	TRUE	SPI1, SPI1, NR3C1, CTCF, CTCF, CTCF,	1	-	1201915	32	7.27e-10	64	0
BCL6	NM_001130845	527.447	388.028	chr3	187454285	187439164	FALSE	TRUE	SPI1, SPI1, NR3C1, CTCF, CTCF, CTCF,	1	-	TPRG1-AS1	NR_046873	17.6902	11.6435	chr3	188665428	188659503	FALSE	TRUE	SPI1, SPI1, NR3C1, CTCF, CTCF, CTCF,	1	-	1211143	88	0	127	0
BDH2	NM_020139	0.046844	0.443324	chr4	104021024	103998781	FALSE	FALSE		1	-	rs13107325	_Blood_p_gwas	#N/A	#N/A	chr4	103188709	103188709	FALSE	FALSE		2	+	832315	50	3.42e-08	28	0.00011137
BDNF	NM_170735	0.709576	0.351415	chr11	27681196	27676441	FALSE	FALSE		1	-	MIR8068	NR_107035	0	0	chr11	28499095	28499027	FALSE	FALSE		1	-	817899	48	1.34e-07	50	0
BHLHE22	NM_152414	32.6713	31.9009	chr8	65492794	65496191	FALSE	FALSE	SMC1A,	1	+	LINC01299	NR_033893	0	0	chr8	66474901	66439242	FALSE	FALSE	SMC1A,	1	-	982107	40	2.99e-08	158	0
BIRC6-AS2	NR_125793	1.03421	0.091756	chr2	32799885	32782587	FALSE	TRUE	SMC1A, SMC1A, CTCF, CTCF, CTCF, CTCF, CTCF,	1	-	RASGRP3	NM_001139488	3.22376	2.23933	chr2	33701320	33789798	FALSE	TRUE	SMC1A, SMC1A, CTCF, CTCF, CTCF, CTCF, CTCF,	1	+	901435	24	0.000913789	29	0.000937611
BLK	NM_001715	0	0	chr8	11351520	11422108	FALSE	FALSE		1	+	DEFB135	NM_001033017	0	0	chr8	11839829	11842099	FALSE	FALSE		1	+	488309	48	2.46e-06	66	4.6e-08
BMP5	NM_021073	0	0	chr6	55740375	55620237	FALSE	FALSE		1	-	HMGCLL1	NM_001042406	0	0	chr6	55444012	55299170	FALSE	FALSE		1	-	296363	123	2.18e-06	82	9.11e-05
BNIPL	NM_001159642	0.310437	0	chr1	151009028	151020076	FALSE	FALSE	SPI1, SPI1, SPI1, SPI1, SPI1, SPI1, SPI1, SPI1, SPI1, SPI1, SPI1, SPI1, SMC1A, CTCF,	1	+	TMOD4	NM_013353	1.99826	1.3663	chr1	151148547	151142462	FALSE	FALSE	SPI1, SPI1, SPI1, SPI1, SPI1, SPI1, SPI1, SPI1, SPI1, SPI1, SPI1, SPI1, SMC1A, CTCF,	1	-	139519	116	0.000138785	112	3.85e-08
BOLA1	NM_016074	4.07415	5.48499	chr1	149871154	149872348	FALSE	FALSE		1	+	SV2A	NM_001278719	0.400147	3.1866	chr1	149878543	149874871	FALSE	FALSE		1	-	7389	226	5.26e-07	894	5.53e-06
BOLA1	NM_016074	4.07415	5.48499	chr1	149871154	149872348	FALSE	FALSE		1	+	SV2A	NM_014849	0.400147	3.1866	chr1	149889434	149874871	FALSE	FALSE		1	-	18280	625	0	1286	1.79e-11
BTLA	NM_001085357	0	0	chr3	112218408	112182812	FALSE	FALSE		1	-	CD200	NM_001004196	0	0	chr3	112051915	112081658	FALSE	FALSE		1	+	166493	90	7.77e-06	185	2.22e-16
C15orf41	NM_001130010	5.27343	0	chr15	36871803	37102461	FALSE	TRUE	SMC1A, SMC1A, MAF, MAF, CEBPB, CEBPB, CEBPB,	1	+	MEIS2	NM_172315	5.72583	5.8528	chr15	37391597	37183221	FALSE	TRUE	SMC1A, SMC1A, MAF, MAF, CEBPB, CEBPB, CEBPB,	1	-	519794	47	0.000506955	89	1.42e-14
C15orf53	NM_207444	0	0	chr15	38988798	38992239	FALSE	TRUE	SMC1A, CTCF, CTCF, CTCF, CTCF, CTCF,	1	+	RASGRP1	NM_005739	2.8641	1.54769	chr15	38857007	38780301	FALSE	TRUE	SMC1A, CTCF, CTCF, CTCF, CTCF, CTCF,	1	-	131791	110	0.000327642	73	0.000617322
C15orf53	NM_207444	0	0	chr15	38988798	38992239	FALSE	TRUE		1	+	GPR176	NM_007223	1.31227	0.478121	chr15	40213093	40091222	FALSE	TRUE		1	-	1224295	19	0.000153643	22	1.36e-08
C1orf105	NM_001300760	0	0	chr1	172422032	172437969	FALSE	FALSE		1	+	rs10914144	_Mean_pl_gwas	#N/A	#N/A	chr1	171949750	171949750	FALSE	FALSE		2	+	472282	67	3.6e-05	105	8.14e-09
C1orf115	NM_024709	0	0.13663	chr1	220863627	220872499	FALSE	FALSE		1	+	MIR664A	NR_031705	0	0	chr1	220373961	220373883	FALSE	FALSE		1	-	489666	94	0	64	1.26e-07
C1orf131	NM_152379	6.61473	8.63052	chr1	231376933	231359508	FALSE	TRUE		1	-	C1orf198	NM_001136494	18.8577	15.0086	chr1	231005335	230972864	FALSE	TRUE		1	-	371598	91	3.8e-06	62	0.000246765
C1orf140	NR_024236	0	0	chr1	221509638	221503269	FALSE	FALSE		1	-	LINC01352	NR_110797	2.35729	0.351257	chr1	221002596	221005770	FALSE	FALSE		1	+	507042	84	3.42e-11	46	0.000197723
C1orf198	NM_001136495	18.8577	15.0086	chr1	230991782	230972864	FALSE	TRUE		1	-	C1orf198	NM_001136494	18.8577	15.0086	chr1	231005335	230972864	FALSE	TRUE		1	-	13553	868	0	944	1.44e-06
C1orf198	NM_001136494	18.8577	15.0086	chr1	231005335	230972864	FALSE	FALSE		1	-	C1orf198	NM_001136495	18.8577	15.0086	chr1	230991782	230972864	FALSE	FALSE		1	-	13553	868	0	944	1.44e-06
C1orf198	NM_001136494	18.8577	15.0086	chr1	231005335	230972864	FALSE	TRUE		1	-	CAPN9	NM_006615	0	0	chr1	230883129	230937518	FALSE	TRUE		1	+	122206	136	5.55e-06	169	0
C1orf198	NM_001136494	18.8577	15.0086	chr1	231005335	230972864	FALSE	FALSE		1	-	LOC149373	NM_001256615	0	0	chr1	231323373	231319844	FALSE	FALSE		1	-	318038	166	8.8e-06	132	0.000542367
C1orf21	NM_030806	6.9132	14.727	chr1	184356149	184598155	FALSE	FALSE	SPI1, SPI1,	1	+	APOBEC4	NM_203454	0	0.844223	chr1	183622448	183615410	FALSE	FALSE	SPI1, SPI1,	1	-	733701	40	9.91e-05	74	7.28e-14
C1orf210	NM_001164829	0	0	chr1	43751288	43747556	FALSE	FALSE		1	-	rs16830359	_Cardiac_gwas	#N/A	#N/A	chr1	43596384	43596384	FALSE	FALSE		2	+	154904	98	0.000896245	71	0.000251519
C1orf216	NM_152374	1.73062	1.45924	chr1	36184790	36179476	FALSE	FALSE		1	-	TFAP2E	NM_178548	1.05945	1.11452	chr1	36038970	36060927	FALSE	FALSE		1	+	145820	203	1.61e-13	76	7.89e-05
C1orf50	NM_024097	17.3787	16.1094	chr1	43232915	43241413	FALSE	TRUE		1	+	HIVEP3	NM_024503	32.2544	18.1175	chr1	42384496	41972035	FALSE	TRUE		1	-	848419	36	1e-08	39	1.37e-07
C1orf53	NM_001024594	0	0.696909	chr1	197871681	197876497	FALSE	TRUE	VDR, SPI1, SPI1, SPI1, SPI1, SPI1, SPI1, SPI1, SPI1, CEBPB,	1	+	DENND1B	NM_001195215	2.48886	1.0574	chr1	197744623	197473878	FALSE	TRUE	VDR, SPI1, SPI1, SPI1, SPI1, SPI1, SPI1, SPI1, SPI1, CEBPB,	1	-	127058	104	0.000736653	74	0.000508632
C1orf61	NM_006365	1.61331	0.912163	chr1	156399184	156374054	FALSE	TRUE	SPI1, SPI1, SPI1, SPI1, SPI1, SPI1, SPI1, SPI1, SPI1, SPI1,	1	-	MIR9-1	NR_029691	0	0	chr1	156390221	156390132	FALSE	TRUE	SPI1, SPI1, SPI1, SPI1, SPI1, SPI1, SPI1, SPI1, SPI1, SPI1,	1	-	8963	568	0	739	0.000219241
C1orf61	NM_006365	1.61331	0.912163	chr1	156399184	156374054	FALSE	FALSE	CTCF,	1	-	HAPLN2	NM_021817	0	0	chr1	156589085	156595517	FALSE	FALSE	CTCF,	1	+	189901	106	5.57e-10	137	0
C1orf68	NM_001024679	0	0	chr1	152691997	152692905	FALSE	FALSE		1	+	LCE1A	NM_178348	0	0	chr1	152799948	152800573	FALSE	FALSE		1	+	107951	79	3.18e-05	132	0.000248023
C1orf68	NM_001024679	0	0	chr1	152691997	152692905	FALSE	FALSE		1	+	LELP1	NM_001010857	0	0	chr1	153175905	153177601	FALSE	FALSE		1	+	483908	82	0	64	1.26e-07
C3orf38	NM_173824	5.45496	9.47537	chr3	88198892	88207115	FALSE	FALSE		1	+	EPHA3	NM_005233	0	0	chr3	89156673	89531284	FALSE	FALSE		1	+	957781	29	0.000290736	54	6.06e-05
C3orf49	NR_026866	0	0	chr3	63805040	63834312	FALSE	FALSE		1	+	PSMD6-AS2	NR_038286	0	0	chr3	63989697	63997917	FALSE	FALSE		1	+	184657	91	1.64e-07	72	6.62e-06
C4BPB	NM_000716	0	0	chr1	207262211	207273337	FALSE	FALSE	CTCF,	1	+	CR2	NM_001006658	0	0	chr1	207627644	207663240	FALSE	FALSE	CTCF,	1	+	365433	101	2.24e-07	117	1.73e-13
C4orf19	NM_001104629	0	0	chr4	37455551	37595132	FALSE	TRUE	VDR, SPI1, SPI1, SPI1, SPI1,	1	+	ARAP2	NM_015230	0.396988	0.156695	chr4	36245979	36067619	FALSE	TRUE	VDR, SPI1, SPI1, SPI1, SPI1,	1	-	1209572	31	2.7e-09	21	7.62e-08
C5orf42	NM_023073	0.952679	1.36871	chr5	37249530	37106329	FALSE	FALSE		1	-	UGT3A1	NM_152404	0.000650097	0.328666	chr5	35991535	35953190	FALSE	FALSE		1	-	1257995	20	6.17e-05	10	6.45e-05
C5orf51	NM_175921	58.069	47.1525	chr5	41904469	41921738	FALSE	FALSE	SPI1, SPI1, SPI1, SPI1, SPI1, SPI1,	1	+	CCDC152	NM_001134848	0	0	chr5	42756919	42802539	FALSE	FALSE	SPI1, SPI1, SPI1, SPI1, SPI1, SPI1,	1	+	852450	50	2.22e-16	49	1.32e-11
C6orf58	NM_001010905	0.27692	0.490311	chr6	127898318	127912963	FALSE	TRUE		1	+	CENPW	NR_104462	0.167993	0.93024	chr6	126660934	126804466	FALSE	TRUE		1	+	1237384	24	9.71e-07	17	2.01e-05
C9orf24	NM_032596	0.386295	0.475653	chr9	34397849	34379016	FALSE	FALSE		1	-	CNTFR-AS1	NR_024369	0	0	chr9	34568009	34583070	FALSE	FALSE		1	+	170160	75	0.000265173	93	9.74e-05
C9orf92	NM_001271829	0	0	chr9	16253105	16203932	FALSE	FALSE		1	-	rs2383024	_Pulmona_gwas	#N/A	#N/A	chr9	17487945	17487945	FALSE	FALSE		2	+	1234840	31	9.46e-11	19	1.38e-06
CA1	NM_001128830	0.0697312	0.0949043	chr8	86290383	86240457	FALSE	FALSE		1	-	PSKH2	NM_033126	0	0	chr8	87081851	87060690	FALSE	FALSE		1	-	791468	81	3.22e-10	65	1.64e-12
CA1	NM_001164830	0.0697312	0.0949043	chr8	86253943	86240457	FALSE	FALSE		1	-	PSKH2	NM_033126	0	0	chr8	87081851	87060690	FALSE	FALSE		1	-	827908	40	1.72e-05	31	1.53e-05
CA2	NM_000067	10.7629	17.3937	chr8	86376130	86393721	FALSE	FALSE		1	+	PSKH2	NM_033126	0	0	chr8	87081851	87060690	FALSE	FALSE		1	-	705721	37	0.000524319	112	0
CACNA1E	NM_001205293	4.24756	3.21745	chr1	181452685	181775921	FALSE	FALSE		1	+	LINC00272	NR_034131	1.27761	1.76051	chr1	182376755	182383948	FALSE	FALSE		1	+	924070	33	0.000243502	72	0
CACNB2	NM_000724	0.0684025	0.29204	chr10	18549583	18830688	FALSE	FALSE		1	+	CACNB2	NM_201570	0.0684025	0.29204	chr10	18689512	18830688	FALSE	FALSE		1	+	139929	106	0.000565356	157	2.11e-15
CACNB2	NM_201570	0.0684025	0.29204	chr10	18689512	18830688	FALSE	FALSE		1	+	CACNB2	NM_000724	0.0684025	0.29204	chr10	18549583	18830688	FALSE	FALSE		1	+	139929	106	0.000565356	157	2.11e-15
CALD1	NM_033138	0.326469	0.130963	chr7	134464163	134655480	FALSE	FALSE		1	+	CALD1	NM_033139	0.326469	0.130963	chr7	134576150	134655480	FALSE	FALSE		1	+	111987	567	0	842	0
CALD1	NM_033139	0.326469	0.130963	chr7	134576150	134655480	FALSE	FALSE		1	+	CALD1	NM_033138	0.326469	0.130963	chr7	134464163	134655480	FALSE	FALSE		1	+	111987	567	0	842	0
CAMK1G	NM_020439	1.09657	0.263698	chr1	209757044	209787284	FALSE	FALSE		1	+	HSD11B1	NM_001206741	0	0.138716	chr1	209859524	209908295	FALSE	FALSE		1	+	102480	231	0	248	1.68e-13
CAMK1G	NM_020439	1.09657	0.263698	chr1	209757044	209787284	FALSE	TRUE	SPI1, SPI1, SPI1, SPI1, SPI1, SPI1, SPI1, CEBPB, CEBPB,	1	+	TRAF3IP3	NM_001287754	0	0	chr1	209941832	209953002	FALSE	TRUE	SPI1, SPI1, SPI1, SPI1, SPI1, SPI1, SPI1, CEBPB, CEBPB,	1	+	184788	104	1.25e-09	106	6.43e-12
CAP1	NM_001105530	0	0	chr1	40506254	40538321	FALSE	TRUE	VDR, VDR, VDR, SMC1A, SMC1A, RAD21, MAF1, CTCF, CTCF, CTCF, CTCF, CTCF, CTCF, CTCF,	1	+	MYCL	NM_001033081	6.92692	15.4257	chr1	40367687	40361095	FALSE	TRUE	VDR, VDR, VDR, SMC1A, SMC1A, RAD21, MAF1, CTCF, CTCF, CTCF, CTCF, CTCF, CTCF, CTCF,	1	-	138567	117	0.000119701	406	0
CAP1	NM_001105530	0	0	chr1	40506254	40538321	FALSE	FALSE		1	+	TMCO2	NM_001008740	7.48685	4.44711	chr1	40713572	40717365	FALSE	FALSE		1	+	207318	344	0	554	0
CAP1	NM_001105530	0	0	chr1	40506254	40538321	FALSE	TRUE	VDR, MAF1, CTCF, CTCF,	1	+	COL9A2	NM_001852	48.3224	34.2913	chr1	40782939	40766162	FALSE	TRUE	VDR, MAF1, CTCF, CTCF,	1	-	276685	189	8.67e-11	311	0
CAP1	NM_001105530	0	0	chr1	40506254	40538321	FALSE	TRUE	RAD21, CTCF, CTCF, CTCF, CTCF, CTCF,	1	+	HEYL	NM_014571	5.36685	2.32012	chr1	40105348	40089102	FALSE	TRUE	RAD21, CTCF, CTCF, CTCF, CTCF, CTCF,	1	-	400906	52	4.5e-12	95	0.000125097
CAP1	NM_001105530	0	0	chr1	40506254	40538321	FALSE	TRUE	SPI1, SPI1, SPI1, SPI1, SPI1, PAF1, PAF1, MAF1, LEO1, CTCF, CTCF, CTCF, CDK9, CDK9, CDC73,	1	+	ZFP69	NM_198494	14.1071	13.7445	chr1	40943301	40962015	FALSE	TRUE	SPI1, SPI1, SPI1, SPI1, SPI1, PAF1, PAF1, MAF1, LEO1, CTCF, CTCF, CTCF, CDK9, CDK9, CDC73,	1	+	437047	147	0	309	0
CAP1	NM_001105530	0	0	chr1	40506254	40538321	FALSE	TRUE		1	+	PPIEL	NR_003929	65.3567	17.6095	chr1	40025370	39987951	FALSE	TRUE		1	-	480884	37	0.000419827	98	0
CAP1	NM_001105530	0	0	chr1	40506254	40538321	FALSE	FALSE	RAD21, CTCF, CTCF, CTCF, CTCF, CEBPB,	1	+	MIR30E	NR_029846	0	0	chr1	41220026	41220118	FALSE	FALSE	RAD21, CTCF, CTCF, CTCF, CTCF, CEBPB,	1	+	713772	215	0	331	0
CAP1	NM_001105530	0	0	chr1	40506254	40538321	FALSE	TRUE	VDR, SPI1, SPI1,	1	+	KCNQ4	NM_004700	3.43303	6.80021	chr1	41249683	41306124	FALSE	TRUE	VDR, SPI1, SPI1,	1	+	743429	63	8.18e-06	177	0
CAPN8	NM_001143962	0	0	chr1	223853436	223714971	FALSE	TRUE	SPI1, SPI1, SPI1,	1	-	DISP1	NM_032890	22.1113	14.8805	chr1	222988430	223179337	FALSE	TRUE	SPI1, SPI1, SPI1,	1	+	865006	39	2.28e-06	29	0.000150226
CAPN9	NM_006615	0	0	chr1	230883129	230937518	FALSE	TRUE		1	+	C1orf198	NM_001136494	18.8577	15.0086	chr1	231005335	230972864	FALSE	TRUE		1	-	122206	136	5.55e-06	169	0
CAPRIN2	NR_038177	4.86764	1.97402	chr12	30907448	30862485	FALSE	FALSE		1	-	OVCH1	NM_183378	1.75205	0.508545	chr12	29650619	29580488	FALSE	FALSE		1	-	1256829	19	0.000153643	29	0
CAPSL	NM_001042625	0	0	chr5	35938881	35904397	FALSE	FALSE		1	-	AGXT2	NM_031900	0	0	chr5	35048240	34998205	FALSE	FALSE		1	-	890641	36	4.02e-07	33	7.02e-05
CARD14	NR_047566	0	0	chr17	78143790	78176430	FALSE	FALSE		1	+	CARD14	NM_001257970	0	0	chr17	78152306	78176430	FALSE	FALSE		1	+	8516	567	0	1920	0
CARD14	NM_001257970	0	0	chr17	78152306	78176430	FALSE	FALSE		1	+	CARD14	NR_047566	0	0	chr17	78143790	78176430	FALSE	FALSE		1	+	8516	567	0	1920	0
CASC1	NM_001082972	0	0	chr12	25348094	25261222	FALSE	FALSE		1	-	RASSF8	NM_001164746	0.761329	0.552915	chr12	26205490	26225807	FALSE	FALSE		1	+	857396	22	0.000994046	43	4.45e-09
CASD1	NM_022900	0.109168	1.0907	chr7	94139169	94186328	FALSE	FALSE	CTCF,	1	+	PON3	NM_000940	0.126976	0	chr7	95025687	94989183	FALSE	FALSE	CTCF,	1	-	886518	27	0.000244484	32	0.000122366
CAST	NM_001042440	0.650082	0	chr5	95997740	96110385	FALSE	TRUE	SPI1, SPI1,	1	+	GLRX	NM_002064	4.14885	0.436731	chr5	95158577	95149552	FALSE	TRUE	SPI1, SPI1,	1	-	839163	32	0.000848456	31	1.53e-05
CATSPERB	NM_024764	0.53627	0	chr14	92198430	92047117	FALSE	TRUE		1	-	TC2N	NM_001128595	0.121968	0	chr14	92302870	92246095	FALSE	TRUE		1	-	104440	161	0	148	3.08e-05
CCDC102B	NM_001093729	0.862299	0.0187443	chr18	66382490	66722426	FALSE	FALSE	SPI1, SPI1,	1	+	CD226	NM_006566	9.24892	0.551013	chr18	67624412	67530192	FALSE	FALSE	SPI1, SPI1,	1	-	1241922	17	0.000819314	47	0
CCDC163P	NR_033298	4.02357	3.61824	chr1	45965751	45959597	FALSE	TRUE		1	-	HPDL	NM_032756	0.497879	2.94243	chr1	45792544	45794346	FALSE	TRUE		1	+	173207	87	1.66e-05	157	4.81e-12
CCDC23	NM_199342	#NAME?	#NAME?	chr1	43283059	43272722	FALSE	TRUE		1	-	PTPRF	NM_002840	0.909667	0.912996	chr1	43996546	44089343	FALSE	TRUE		1	+	713487	40	0.000152169	73	1.55e-15
CCDC28A	NM_015439	0.87676	2.66189	chr6	139094656	139114456	FALSE	FALSE		1	+	NHSL1	NM_020464	6.43278	9.03406	chr6	138893668	138743180	FALSE	FALSE		1	-	200988	152	1.67e-12	118	1.4e-09
CCDC30	NM_001080850	0.406449	2.77176	chr1	43000559	43120335	FALSE	FALSE		1	+	CLDN19	NM_001123395	0.35286	0	chr1	43205925	43198763	FALSE	FALSE		1	-	205366	89	9.09e-05	172	0
CCDC30	NM_001080850	0.406449	2.77176	chr1	43000559	43120335	FALSE	FALSE		1	+	LOC100129924	NM_001242750	1.58464	0.582808	chr1	43253660	43263901	FALSE	FALSE		1	+	253101	154	9.73e-09	207	0
CCDC30	NM_001080850	0.406449	2.77176	chr1	43000559	43120335	FALSE	FALSE		1	+	rs16830359	_Cardiac_gwas	#N/A	#N/A	chr1	43596384	43596384	FALSE	FALSE		2	+	595825	239	0	135	2.14e-08
CCDC30	NM_001080850	0.406449	2.77176	chr1	43000559	43120335	FALSE	TRUE		1	+	HIVEP3	NM_024503	32.2544	18.1175	chr1	42384496	41972035	FALSE	TRUE		1	-	616063	142	5.49e-10	82	6.1e-09
CCDC30	NM_001080850	0.406449	2.77176	chr1	43000559	43120335	FALSE	FALSE		1	+	MIR6735	NR_106793	0	0	chr1	43914209	43914282	FALSE	FALSE		1	+	913650	26	0.000283129	33	0.000128059
CCDC30	NM_001080850	0.406449	2.77176	chr1	43000559	43120335	FALSE	TRUE	VDR, SPI1, SPI1, SPI1, SPI1, SPI1, SPI1, SPI1, SPI1, SPI1,	1	+	SCMH1	NM_001172218	26.6072	25.6625	chr1	41707815	41492870	FALSE	TRUE	VDR, SPI1, SPI1, SPI1, SPI1, SPI1, SPI1, SPI1, SPI1, SPI1,	1	-	1292744	59	0	36	0
CCDC33	NM_001287181	0	0.248456	chr15	74610881	74628482	FALSE	FALSE		1	+	STRA6	NM_001199042	1.93757	0.599816	chr15	74495556	74471807	FALSE	FALSE		1	-	115325	135	8.99e-14	131	0.000280132
CCDC33	NM_001287181	0	0.248456	chr15	74610881	74628482	FALSE	FALSE		1	+	ISLR2	NM_001130136	0	0	chr15	74421714	74429143	FALSE	FALSE		1	+	189167	131	5.22e-15	79	6.08e-07
CCDC39	NM_181426	2.80665	0.802999	chr3	180397283	180331795	FALSE	FALSE		1	-	SOX2-OT	NR_004053	0	0	chr3	181328121	181460013	FALSE	FALSE		1	+	930838	43	8.61e-07	31	0.00077279
CCDC80	NM_199511	0.020555	0.830202	chr3	112359990	112323232	FALSE	FALSE	SPI1,	1	-	CD200R1	NM_138806	0	0	chr3	112693937	112641531	FALSE	FALSE	SPI1,	1	-	333947	249	0	519	0
CCDC80	NM_199511	0.020555	0.830202	chr3	112359990	112323232	FALSE	TRUE		1	-	SIDT1	NM_017699	0	0.0823863	chr3	113251217	113348422	FALSE	TRUE		1	+	891227	26	0.000440683	44	4.51e-08
CCDC82	NM_024725	0.777279	3.73842	chr11	96123083	96085928	FALSE	TRUE	SPI1, SPI1, SPI1, SPI1, SPI1, SPI1, SPI1, SPI1, SPI1,	1	-	MTMR2	NM_001243571	6.63602	7.74458	chr11	95657371	95566043	FALSE	TRUE	SPI1, SPI1, SPI1, SPI1, SPI1, SPI1, SPI1, SPI1, SPI1,	1	-	465712	82	2.26e-07	164	0
CCER1	NM_152638	0	0	chr12	91348953	91345991	FALSE	FALSE		1	-	rs17249754	_Blood_p_gwas	#N/A	#N/A	chr12	90060586	90060586	FALSE	FALSE		2	+	1288367	36	1.75e-14	40	0
CCER1	NM_152638	0	0	chr12	91348953	91345991	FALSE	FALSE		1	-	ATP2B1	NM_001001323	26.1139	15.3991	chr12	90049844	89981825	FALSE	FALSE		1	-	1299109	29	1.39e-09	23	1.41e-09
CCNB1IP1	NM_182852	2.57266	3.15411	chr14	20801471	20779526	FALSE	FALSE		1	-	KLHL33	NM_001109997	1.8639	1.43733	chr14	20903801	20896969	FALSE	FALSE		1	-	102330	65	0.000794561	127	0.000451299
CCNB1IP1	NM_182852	2.57266	3.15411	chr14	20801471	20779526	FALSE	FALSE		1	-	RNASE10	NM_001012975	0	0	chr14	20978630	20979281	FALSE	FALSE		1	+	177159	84	3.47e-05	82	0.000699044
CCNB1IP1	NM_182852	2.57266	3.15411	chr14	20801471	20779526	FALSE	FALSE		1	-	RNASE9	NM_001001673	0	0	chr14	21029090	21024251	FALSE	FALSE		1	-	227619	102	5.91e-06	101	0
CCNB1IP1	NM_182852	2.57266	3.15411	chr14	20801471	20779526	FALSE	FALSE		1	-	RNASE11	NM_145250	0	0	chr14	21058417	21051051	FALSE	FALSE		1	-	256946	99	0.000396075	56	0.000461504
CCND3	NM_001136017	45.3839	57.6203	chr6	42016632	41902670	FALSE	FALSE	SPI1, SPI1, SPI1, SPI1, SPI1, SPI1, SPI1, SPI1, SPI1, SPI1, SPI1,	1	-	USP49	NM_001286554	14.2664	10.6363	chr6	41839375	41757633	FALSE	FALSE	SPI1, SPI1, SPI1, SPI1, SPI1, SPI1, SPI1, SPI1, SPI1, SPI1, SPI1,	1	-	177257	190	0	122	1.49e-07
CCR1	NM_001295	55.2418	70.3983	chr3	46249832	46243199	FALSE	TRUE		1	-	CCR2	NM_001123041	0.700585	0.159782	chr3	46395234	46402413	FALSE	TRUE		1	+	145402	165	3.77e-09	132	5e-13
CCR1	NM_001295	55.2418	70.3983	chr3	46249832	46243199	FALSE	TRUE	SPI1,	1	-	CCR5	NM_000579	0.228325	0	chr3	46411632	46417697	FALSE	TRUE	SPI1,	1	+	161800	225	0	248	0
CCR6	NM_004367	0	0	chr6	167525294	167552629	FALSE	FALSE		1	+	CCR6	NM_031409	0	0	chr6	167536240	167552629	FALSE	FALSE		1	+	10946	570	0	711	0.000394159
CCR6	NM_031409	0	0	chr6	167536240	167552629	FALSE	FALSE		1	+	CCR6	NM_004367	0	0	chr6	167525294	167552629	FALSE	FALSE		1	+	10946	570	0	711	0.000394159
CCR6	NM_004367	0	0	chr6	167525294	167552629	FALSE	FALSE		1	+	UNC93A	NM_001143947	0	0	chr6	167704802	167729502	FALSE	FALSE		1	+	179508	90	7.77e-06	88	0.000246613
CCR6	NM_004367	0	0	chr6	167525294	167552629	FALSE	FALSE	MAF1,	1	+	HGC6.3	NM_001129895	1.50624	1.0107	chr6	168377619	168376603	FALSE	FALSE	MAF1,	1	-	852325	27	3.28e-05	36	1.42e-06
CCR7	NM_001301716	9.55313	1.64474	chr17	38717265	38710021	FALSE	FALSE		1	-	GJD3	NM_152219	0	0	chr17	38520945	38516904	FALSE	FALSE		1	-	196320	94	5.66e-08	160	0
CCR9	NM_001256369	0	0	chr3	45927995	45944667	FALSE	FALSE	SPI1, SPI1, SPI1, SPI1, SPI1, SPI1, SPI1, SPI1,	1	+	CLEC3B	NM_003278	0	0	chr3	45067758	45077563	FALSE	FALSE	SPI1, SPI1, SPI1, SPI1, SPI1, SPI1, SPI1, SPI1,	1	+	860237	33	8.96e-05	41	2.58e-08
CD200	NM_001004196	0	0	chr3	112051915	112081658	FALSE	TRUE	SPI1,	1	+	BTLA	NM_001085357	0	0	chr3	112218408	112182812	FALSE	TRUE	SPI1,	1	-	166493	90	7.77e-06	185	2.22e-16
[truncated: 25,521 more rows]

## Sheet: LPS_Prom-Prom_Prom-GWAS_WashUGe
chr4,171011288,171011788	chr4,170533528,170534028	91
[truncated: 26,974 more rows]

## Sheet: mTHP-1-LPS_Prom-Distal
RefSeq Name	Transcript Name	FPKM rep1	FPKM rep2	Probe Chr	TSS	Gene End	Macrophage DNase	Macrophage Histone	Macrophage TF	Annotation	Gene Strand	Interactor Chr	Interactor Start	Interactor End	Peak Overlap?	Macrophage DNase	Macrophage Histone	Macrophage TF	Interaction Distance	Rep1 Supp Pairs	Rep1 p_value	Rep2 Supp Pairs	Rep2 p_value
[truncated: 19,616 more rows]

[truncated: 1 more sheets: mTHP-1-LPS_Prom-Distal_WashUGen]
