# Supplementary material for: High-Resolution Regulatory Maps Connect Vascular Risk Variants to Disease-Related Pathways
Source: Circ Genom Precis Med. 2019 Feb 20;12(3):e002353. doi: 10.1161/CIRCGEN.118.002353 (PMC8104016; doi:10.1161/CIRCGEN.118.002353)
Supplement: Supplementary file 7 [file hcg-12-e002353-s007.xlsx]

## Sheet: AEC_RPKM
Gene ID	Gene Name	RPKM_AEC_rep1	RPKM_AEC_rep2
ENSG00000272351.1	5S_rRNA	2.49049	0
ENSG00000201285.1	5S_rRNA	0	0
ENSG00000212595.1	5S_rRNA	0	0
ENSG00000271924.1	5S_rRNA	0	0
ENSG00000272253.1	5S_rRNA	0	0
ENSG00000272435.1	5S_rRNA	0	0
ENSG00000271814.1	7SK	0.036121	0
ENSG00000271765.1	7SK	0	0
ENSG00000271818.1	7SK	0	0
ENSG00000121410.11_3	A1BG	1.37569	0.677054
ENSG00000268895.5_3	A1BG-AS1	1.76828	3.32873
ENSG00000148584.14_3	A1CF	0	0
ENSG00000175899.14_3	A2M	0.217592	0
ENSG00000245105.2_2	A2M-AS1	1.3031	1.80757
ENSG00000166535.19_3	A2ML1	0	0
ENSG00000256661.1_3	A2ML1-AS1	0	0
ENSG00000256904.1_3	A2ML1-AS2	0	0
ENSG00000256069.7_2	A2MP1	0	0.078098
ENSG00000184389.9_2	A3GALT2	0	0
ENSG00000128274.15_3	A4GALT	3.24142	5.06032
ENSG00000118017.3_3	A4GNT	0	0
ENSG00000265544.1_3	AA06	0	0
ENSG00000094914.12_3	AAAS	21.6582	18.048
ENSG00000081760.16_3	AACS	1.79187	0.926877
ENSG00000250420.8_2	AACSP1	0	0
ENSG00000114771.13_3	AADAC	0	0
ENSG00000197953.5_3	AADACL2	0	0
ENSG00000242908.6_3	AADACL2-AS1	0	0
ENSG00000188984.11_3	AADACL3	0	0
ENSG00000204518.2_3	AADACL4	0	0
ENSG00000240602.7_2	AADACP1	0	0
ENSG00000109576.13_3	AADAT	0	0
ENSG00000158122.11_3	AAED1	2.36941	1.14711
ENSG00000103591.12_3	AAGAB	0.763601	1.66411
ENSG00000115977.18_3	AAK1	63.3329	62.733
ENSG00000087884.14_3	AAMDC	0	0
ENSG00000127837.9_3	AAMP	2.85108	0.517949
ENSG00000129673.9_3	AANAT	0	0
ENSG00000131043.11_3	AAR2	2.35743	5.02177
ENSG00000205002.3_3	AARD	0	0
ENSG00000090861.15_3	AARS	31.6761	34.2124
ENSG00000124608.4_3	AARS2	1.78506	0.927216
ENSG00000266967.6_3	AARSD1	0.14355	0.342222
ENSG00000249038.2_2	AARSP1	0	0
ENSG00000157426.13_3	AASDH	0.446052	0
ENSG00000149313.10_3	AASDHPPT	0.768848	1.91464
ENSG00000008311.14_3	AASS	0.53795	2.07203
ENSG00000215458.8_2	AATBC	0.528726	0.440433
ENSG00000275700.4_3	AATF	2.98624	5.10967
ENSG00000181409.11_3	AATK	0.68022	0.960429
ENSG00000225180.7_3	AATK-AS1	0	0
ENSG00000254180.1_3	AB015752.3	0.044994	0
ENSG00000228757.1_2	AB019438.66	0	0
ENSG00000221180.1	AB019440.1	0	0
ENSG00000271201.1_2	AB019440.50	0	0
ENSG00000225200.2_2	AB019441.29	3.12107	2.62752
ENSG00000281376.1_2	ABALON	6.0672	5.32511
ENSG00000183044.11_3	ABAT	0.747522	0.398002
ENSG00000237215.3_2	ABC12-47043100G14.2	0	0
ENSG00000274067.1_2	ABC12-47964100C23.1	0	0
ENSG00000276144.1_2	ABC12-49244600F4.4	0.881607	0
ENSG00000283259.1_2	ABC14-1188822O7.1	0	0
ENSG00000226210.3_2	ABC7-42389800N19.1	1.39175	0.233765
ENSG00000282994.1_3	ABC7-42391500H16.4	0	0
ENSG00000277758.4_3	ABC7-42404400C24.1	0	0
ENSG00000268486.5_2	ABC7-42418200C9.1	0	0
ENSG00000271153.1	ABC7-43041300I9.1	0.493336	0.058553
ENSG00000279928.2_1	ABC7-43046700E7.1	0	0
ENSG00000273644.1_2	ABC7-481722F1.1	0	0
ENSG00000283061.1_2	ABC7-481722F1.2	0	0
ENSG00000283371.1_2	ABC8-43014700C16.1	0	0
ENSG00000165029.15_3	ABCA1	0.20177	0.658777
ENSG00000154263.17_3	ABCA10	0	0
ENSG00000251595.7_2	ABCA11P	0	0.102525
ENSG00000144452.14_3	ABCA12	0	0
ENSG00000179869.14_3	ABCA13	0	0
ENSG00000238098.9_2	ABCA17P	0	0
ENSG00000107331.16_3	ABCA2	0.949986	6.53947
ENSG00000167972.13_3	ABCA3	7.23219	15.1088
ENSG00000198691.11_3	ABCA4	0.296654	0
ENSG00000154265.15_3	ABCA5	0.116705	0.336013
ENSG00000154262.12_3	ABCA6	4.58397	2.07567
ENSG00000064687.12_1	ABCA7	3.56028	1.25203
ENSG00000141338.13_3	ABCA8	4.69191	10.5444
ENSG00000154258.16_3	ABCA9	1.72256	0.225867
ENSG00000231749.3_2	ABCA9-AS1	0	0
ENSG00000085563.14_3	ABCB1	0	0
ENSG00000135776.4_3	ABCB10	2.95736	1.97108
ENSG00000274099.1_2	ABCB10P1	0	0
ENSG00000261524.1_2	ABCB10P3	0	0
ENSG00000260053.2_2	ABCB10P4	0	0
ENSG00000073734.8_3	ABCB11	0	0
ENSG00000005471.15_3	ABCB4	0	0
ENSG00000004846.16_3	ABCB5	0	0
ENSG00000115657.12_3	ABCB6	0.772875	0.453988
ENSG00000131269.15_3	ABCB7	0.710557	0.603076
ENSG00000197150.12_3	ABCB8	6.72261	7.33705
ENSG00000150967.17_3	ABCB9	1.70548	4.43538
ENSG00000103222.18_3	ABCC1	6.26659	1.42579
ENSG00000124574.14_3	ABCC10	2.64897	4.75687
ENSG00000121270.15_3	ABCC11	0	0
ENSG00000140798.15_3	ABCC12	0	0
ENSG00000243064.8_2	ABCC13	0	0
ENSG00000023839.10_3	ABCC2	0.118316	0.11926
ENSG00000108846.15_3	ABCC3	0.201112	1.35994
ENSG00000125257.13_3	ABCC4	1.81378	4.46655
ENSG00000114770.16_3	ABCC5	2.78225	3.9564
ENSG00000223882.1_2	ABCC5-AS1	0	0
ENSG00000091262.15_3	ABCC6	0.28166	1.54086
ENSG00000256340.8_2	ABCC6P1	0	0
ENSG00000255277.3_2	ABCC6P2	0	0
ENSG00000006071.12_3	ABCC8	0	0
ENSG00000069431.11_3	ABCC9	0	0
ENSG00000101986.11_3	ABCD1	8.58468	9.22912
ENSG00000215151.4_2	ABCD1P2	0	0
ENSG00000261233.2_2	ABCD1P3	0	0
ENSG00000225293.1_2	ABCD1P4	0	0
ENSG00000214330.4_2	ABCD1P5	0	0
ENSG00000173208.3_3	ABCD2	0	0
ENSG00000117528.11_3	ABCD3	0.331014	0.48982
ENSG00000119688.20_3	ABCD4	1.86251	0.830328
ENSG00000164163.10_3	ABCE1	9.98084	13.6602
ENSG00000204574.12_3	ABCF1	1.04563	0.851634
ENSG00000033050.7_3	ABCF2	3.2314	6.64799
ENSG00000242159.1_2	ABCF2P1	0	0
ENSG00000228769.1_2	ABCF2P2	0	0
ENSG00000161204.11_3	ABCF3	0.722026	3.8993
ENSG00000160179.18_3	ABCG1	2.18193	1.4762
ENSG00000118777.10_3	ABCG2	0.179634	0
ENSG00000172350.9_3	ABCG4	0.437693	0.547386
ENSG00000138075.11_3	ABCG5	0	0
ENSG00000143921.6_3	ABCG8	0	0
ENSG00000143994.13_3	ABHD1	0.557682	0.779749
ENSG00000144827.8_3	ABHD10	2.16795	2.22481
ENSG00000106077.18_3	ABHD11	1.94824	1.98085
ENSG00000225969.1_2	ABHD11-AS1	0	0
ENSG00000100997.18_3	ABHD12	8.13148	6.79507
ENSG00000131969.14_3	ABHD12B	0.104665	1.14508
ENSG00000139826.5_3	ABHD13	4.47441	3.9423
ENSG00000248487.8_3	ABHD14A	8.81453	10.6919
ENSG00000114786.16_3	ABHD14A-ACY1	0.613329	1.12839
ENSG00000114779.19_3	ABHD14B	10.692	3.36399
ENSG00000168792.4_3	ABHD15	2.02498	1.73627
ENSG00000264031.1_3	ABHD15-AS1	0	0
ENSG00000204427.11_3	ABHD16A	0.228131	0.249972
ENSG00000183260.7_3	ABHD16B	0	0
ENSG00000129968.15_3	ABHD17A	7.60538	1.53598
ENSG00000203835.5	ABHD17AP1	11.2428	3.92052
ENSG00000198658.4	ABHD17AP2	11.2549	3.92472
ENSG00000250536.1_2	ABHD17AP3	0	0
ENSG00000229107.2_2	ABHD17AP4	0	0
ENSG00000263366.2_3	ABHD17AP5	0	0
ENSG00000226981.2_2	ABHD17AP6	0	0
ENSG00000260864.1_2	ABHD17AP7	0	0
ENSG00000260540.2_2	ABHD17AP8	0	0
ENSG00000261536.2_2	ABHD17AP9	0	0
ENSG00000107362.13_3	ABHD17B	1.56706	2.35013
ENSG00000136379.11_3	ABHD17C	5.15032	3.4772
ENSG00000164074.14_3	ABHD18	1.03162	1.7495
ENSG00000140526.17_3	ABHD2	15.274	20.9977
ENSG00000158201.9_3	ABHD3	0.152708	0.876037
ENSG00000100439.10_3	ABHD4	8.69483	5.18374
ENSG00000011198.7_3	ABHD5	2.10174	2.29542
ENSG00000163686.14_3	ABHD6	5.09891	2.86164
ENSG00000127220.5_3	ABHD8	4.88869	2.91103
ENSG00000136754.16_3	ABI1	10.5802	11.751
ENSG00000271484.1_2	ABI1P1	0	0
ENSG00000138443.15_3	ABI2	39.4674	32.6916
ENSG00000108798.8_3	ABI3	3.62269	6.159
ENSG00000154175.16_3	ABI3BP	0.308459	3.87866
ENSG00000097007.17_3	ABL1	10.8994	43.7504
ENSG00000143322.19_3	ABL2	5.37349	18.0596
ENSG00000099204.18_3	ABLIM1	9.38702	4.44506
ENSG00000163995.19_3	ABLIM2	0.203235	0.14555
ENSG00000173210.19_3	ABLIM3	20.4461	32.0199
ENSG00000175164.13_3	ABO	0.23446	0.040302
ENSG00000159842.14_3	ABR	17.042	13.0212
ENSG00000174429.3_3	ABRA	0	0
ENSG00000146386.7_3	ABRACL	0	0
ENSG00000146109.4_3	ABT1	5.80112	4.84574
ENSG00000250496.2_2	ABT1P1	0	0.930795
ENSG00000114626.17_3	ABTB1	3.95229	1.91236
ENSG00000166016.5_3	ABTB2	0.401546	0.269436
ENSG00000221486.1	AC000003.1	0	0
ENSG00000264194.1	AC000003.2	0	0
ENSG00000221069.1	AC000029.1	0	0
ENSG00000260246.1_2	AC000032.2	0	0
ENSG00000282816.1_2	AC000035.3	0	0
ENSG00000225929.1_2	AC000036.4	0	0
ENSG00000274457.1_2	AC000041.10	0	0
ENSG00000242156.1_2	AC000041.8	1.34224	0
ENSG00000225007.1_2	AC000067.1	0	0
ENSG00000273212.1_2	AC000068.10	0.413421	0
ENSG00000185065.6_2	AC000068.5	0.150889	0.148686
ENSG00000273300.1_2	AC000068.9	0	0
ENSG00000230485.1_2	AC000077.2	0	0
ENSG00000232926.1_2	AC000078.5	0.120754	0.454749
ENSG00000230194.1_2	AC000081.2	0	0
ENSG00000235776.2_2	AC000089.3	1.12426	0.800406
ENSG00000283366.1_2	AC000095.12	0	0
ENSG00000270393.1_2	AC000095.9	0	0
ENSG00000236340.5_2	AC000099.1	0	0
ENSG00000232661.1_2	AC000111.3	0	0
ENSG00000237974.1_2	AC000111.4	0	0
ENSG00000234001.1_2	AC000111.5	0	0
ENSG00000083622.8_2	AC000111.6	0	0
ENSG00000243107.1_3	AC000120.7	0	0.12023
ENSG00000280347.1_3	AC000123.2	6.34463	13.527
ENSG00000279265.1_3	AC000123.3	0.178643	0
ENSG00000224138.1_2	AC000123.4	0	0
ENSG00000226770.1_2	AC000124.1	0	0
ENSG00000230820.2_2	AC000362.1	0	0
ENSG00000224981.1_2	AC000367.1	0	0
ENSG00000241921.1_2	AC000370.2	0	0
ENSG00000227249.1_2	AC000374.1	0	0
ENSG00000264908.1	AC000403.1	0	0
ENSG00000278727.1_3	AC000403.4	3.46544	1.94798
ENSG00000274898.1_2	AC001226.7	0	0
ENSG00000279591.1_3	AC002044.1	0	0
ENSG00000280092.1_3	AC002044.3	0	0.11924
ENSG00000272330.1_3	AC002044.4	0	0
ENSG00000213683.4_2	AC002056.3	0.082697	0
ENSG00000254499.1_2	AC002056.5	0	0
ENSG00000273216.1_3	AC002059.10	0	0
ENSG00000234459.1_2	AC002064.4	0	0
ENSG00000225498.1_2	AC002064.5	0	0
ENSG00000280440.1_2	AC002064.7	0.507355	0
ENSG00000237813.3_3	AC002066.1	0	0
ENSG00000216076.1	AC002066.2	0	0
ENSG00000235639.1_2	AC002069.6	0	0
ENSG00000222647.1	AC002070.1	0	0
ENSG00000225898.1_2	AC002075.3	0	0
ENSG00000237729.2_2	AC002075.4	17.8265	15.5651
ENSG00000234695.1_3	AC002076.10	0	0
ENSG00000267626.1_2	AC002115.9	0	0
ENSG00000267698.1_2	AC002116.7	0	0
ENSG00000248101.2_3	AC002116.8	0	0
ENSG00000224505.2_2	AC002117.1	0	0
ENSG00000227979.1_2	AC002127.2	0	0
ENSG00000233420.1_3	AC002127.4	0	0
ENSG00000271366.1_2	AC002128.5	0	0
ENSG00000259242.2_2	AC002306.1	0	0
ENSG00000260494.1_2	AC002310.10	0	0.154157
ENSG00000261459.1_3	AC002310.11	0	0
ENSG00000235560.3_2	AC002310.12	1.35329	0.669181
ENSG00000260869.1_3	AC002310.13	0	0
ENSG00000278922.1_2	AC002310.14	0.396616	0.875086
ENSG00000261588.1_2	AC002310.17	0	0
ENSG00000239791.1_2	AC002310.7	0	0
ENSG00000232392.1_2	AC002366.3	0.218543	0.219616
ENSG00000237741.1_2	AC002368.4	0	0
ENSG00000227863.2_2	AC002383.2	0	0
ENSG00000230941.1_2	AC002386.1	0	0
ENSG00000266269.1	AC002395.1	0	0
ENSG00000267439.1_2	AC002398.11	0	0
ENSG00000267328.1_2	AC002398.12	0	0.056983
ENSG00000267049.1_2	AC002398.13	0	0
ENSG00000188223.9_3	AC002398.9	0	0
ENSG00000261528.2_2	AC002400.1	0	0
ENSG00000236472.1_2	AC002401.1	0	0
ENSG00000283638.2_2	AC002407.3	0	0
ENSG00000231153.1_2	AC002429.4	0	0
ENSG00000236197.3_3	AC002429.5	0	0
ENSG00000269449.1	AC002451.1	0	0
ENSG00000231170.5_2	AC002451.3	0.217846	0
ENSG00000237819.5_2	AC002454.1	0	0
ENSG00000223969.5_2	AC002456.2	0	0
ENSG00000223646.1_2	AC002463.3	0	0
ENSG00000238202.1_2	AC002465.2	0	0
ENSG00000241764.3_2	AC002467.7	0	0
ENSG00000269103.1	AC002472.1	0	0
ENSG00000226872.1_2	AC002472.11	0	0
ENSG00000284130.1_1	AC002472.16	0	0
ENSG00000284060.1_1	AC002472.8	2.51277	0
ENSG00000264392.1	AC002477.1	0	0
ENSG00000238033.1_3	AC002480.2	0	0
ENSG00000232759.1_2	AC002480.3	0.157284	0.921254
ENSG00000232949.1_2	AC002480.4	0.713977	0
ENSG00000225541.1_3	AC002480.5	0.066775	1.47796
ENSG00000221281.1	AC002485.1	0	0
ENSG00000231525.1_2	AC002486.2	0	0
ENSG00000223866.1_2	AC002486.3	0	0
ENSG00000233214.1_2	AC002511.2	0	0
ENSG00000232680.2_2	AC002511.3	0	0
ENSG00000261457.3_2	AC002519.6	0.882295	0.657085
ENSG00000259810.2_3	AC002519.8	0.074712	0.043544
ENSG00000242186.1_2	AC002523.1	0	0
ENSG00000230258.6_2	AC002539.1	0	0
ENSG00000252100.2	AC002539.2	0	0
ENSG00000227532.1_2	AC002542.2	0	0
ENSG00000235945.1_2	AC002543.2	0	0.736357
ENSG00000261312.1_3	AC002550.5	0	0
ENSG00000276571.1_2	AC002550.6	0.313532	0
ENSG00000261736.1_3	AC002551.1	1.57357	3.44278
ENSG00000233979.1_2	AC002553.4	1.93775	4.2033
ENSG00000221016.1	AC002558.1	0	0
ENSG00000221259.1	AC002978.1	0	0
ENSG00000221386.1	AC002979.1	0	0
ENSG00000252111.1	AC002981.1	0	0
ENSG00000267005.1_2	AC002984.2	0	0
ENSG00000268193.5_3	AC002985.3	0	0
ENSG00000196861.4	AC002994.1	0.091137	0
ENSG00000264517.1	AC003001.1	0	0
ENSG00000268133.1_3	AC003002.4	0	0
ENSG00000269533.5_3	AC003002.6	0	0.000605
ENSG00000268266.1_2	AC003005.2	0	0
ENSG00000268107.5_3	AC003005.4	0	0
ENSG00000264453.1	AC003006.1	0	0
ENSG00000269026.2_3	AC003006.7	0	0
ENSG00000262011.1_2	AC003009.1	0	0
ENSG00000248594.2	AC003029.1	0	0
ENSG00000264331.1	AC003035.1	0	0
ENSG00000268413.1	AC003043.1	0	0
ENSG00000214684.2_2	AC003045.1	0	0
ENSG00000237773.5_2	AC003075.4	0	0
ENSG00000203505.2	AC003079.1	0	0
ENSG00000234358.1_2	AC003080.4	2.05914	4.15028
ENSG00000234826.1_2	AC003084.2	0	0
ENSG00000226965.1_2	AC003088.1	0	0
ENSG00000223561.6_3	AC003090.1	0	0
ENSG00000236453.5_2	AC003092.1	0	0
ENSG00000236938.1_2	AC003092.2	0	0
ENSG00000228768.3_3	AC003101.1	0	0
ENSG00000236194.3_3	AC003104.1	0.121474	0
ENSG00000221278.1	AC003658.1	0	0
ENSG00000222133.1	AC003666.1	0	0
ENSG00000221736.1	AC003681.1	0	0
ENSG00000268392.1_2	AC003682.16	0	0
ENSG00000268564.1_2	AC003956.1	0	0
ENSG00000234859.5_2	AC003958.2	0	0
ENSG00000108516.5_2	AC003958.6	0	0
ENSG00000221418.1	AC003968.1	0	0
ENSG00000279377.1_3	AC003973.3	0	0
ENSG00000269504.1_2	AC003973.4	0	0
ENSG00000269199.1_2	AC003973.5	0	0
ENSG00000235139.2_2	AC003984.1	0	0
ENSG00000233824.1_2	AC003985.1	0	0
ENSG00000229533.1_2	AC003986.5	0	0
ENSG00000232821.1_2	AC003986.6	0.074415	0
ENSG00000236536.1_2	AC003986.7	0	0
ENSG00000234223.2_2	AC003988.1	0	0
ENSG00000243621.1_2	AC003989.3	0	0
ENSG00000227948.4_2	AC003989.4	0.306864	0
ENSG00000228113.7_3	AC003991.3	0.452624	0
ENSG00000264952.1	AC004000.1	0	0
ENSG00000270317.1_2	AC004004.2	0	0
ENSG00000228711.1_2	AC004006.2	0	0
ENSG00000279655.1_3	AC004009.1	0	0
ENSG00000279429.1_2	AC004009.2	0	0
ENSG00000224322.1_3	AC004009.3	0	0
ENSG00000233942.1_2	AC004012.1	0	0
ENSG00000229603.1_2	AC004014.3	0	0
ENSG00000238976.1	AC004016.1	0	1.90922
ENSG00000268948.1	AC004017.1	0	0
ENSG00000229492.1_2	AC004019.10	0	0.092055
ENSG00000236754.5_2	AC004019.13	0	0
ENSG00000272675.1	AC004019.18	3.5887	2.91326
ENSG00000237160.2_2	AC004022.7	0	0
ENSG00000228751.1_2	AC004022.8	0	0
ENSG00000246774.1_2	AC004051.2	0	0
ENSG00000215999.2	AC004052.1	0	0
ENSG00000248984.1_2	AC004054.1	0	0
ENSG00000196656.7_2	AC004057.1	46.7304	29.1774
ENSG00000251312.2_2	AC004062.2	0	0
ENSG00000250670.1_3	AC004063.1	0	0
ENSG00000216425.4_2	AC004066.2	0	0
ENSG00000250522.1_2	AC004066.3	0	0
ENSG00000273447.1_2	AC004067.5	1.90406	1.70252
ENSG00000251473.2_2	AC004069.1	0	0
ENSG00000251259.1_2	AC004069.2	0	0
ENSG00000231110.1_2	AC004070.1	0	0
ENSG00000237014.1_2	AC004074.4	0	0
ENSG00000276449.1_2	AC004076.5	0.124242	0.456824
ENSG00000268533.1_3	AC004076.7	0	0
ENSG00000268163.1_3	AC004076.9	0	0
ENSG00000266055.1	AC004079.1	0	0
ENSG00000226851.1_3	AC004112.4	0	0
ENSG00000234406.1_2	AC004129.7	0	0
ENSG00000213798.3_2	AC004129.9	0	0
ENSG00000267666.2_2	AC004156.3	0	0
ENSG00000260664.2_2	AC004158.3	0.390391	1.24089
ENSG00000230435.1_3	AC004160.4	0	0
ENSG00000267778.1_2	AC004221.2	0	0
ENSG00000234477.1_2	AC004231.2	0	0
ENSG00000230612.3_2	AC004237.1	0	0
ENSG00000269635.1_2	AC004257.1	0	0
ENSG00000005189.19_3	AC004381.6	0	0
ENSG00000260510.1_2	AC004381.7	0.446498	0
ENSG00000283399.1_2	AC004381.8	0.243701	0.282029
ENSG00000226107.1_2	AC004383.3	0	0
ENSG00000226515.1_2	AC004386.3	0	0
ENSG00000213269.2_2	AC004386.4	0.251324	0.15704
ENSG00000235979.8_3	AC004448.5	0.044126	0
ENSG00000261204.1_2	AC004449.6	0	0
ENSG00000146677.7_2	AC004453.8	47.3186	25.2387
ENSG00000238385.1	AC004458.1	0	0
ENSG00000221379.1	AC004460.1	0	0
ENSG00000237347.2_2	AC004461.4	0.041677	0.069983
ENSG00000272682.1_2	AC004471.10	0	0
ENSG00000223461.1_2	AC004471.9	0.215046	0
ENSG00000228944.1_2	AC004485.3	0	0
ENSG00000267122.1_2	AC004490.1	0	0.473006
ENSG00000221356.1	AC004492.1	0	0
ENSG00000266430.1	AC004520.1	0	0
ENSG00000269169.1	AC004528.1	0	0
ENSG00000236414.1_2	AC004535.2	0	0
ENSG00000230333.6_3	AC004538.3	4.07544	0
ENSG00000225792.1_2	AC004540.4	0	0
ENSG00000214870.8_2	AC004540.5	3.16534	3.30067
ENSG00000221576.2	AC004543.1	0	0
ENSG00000237921.2_2	AC004543.2	0	0
ENSG00000229893.2_2	AC004549.6	0	0
ENSG00000264746.1	AC004552.1	0	0
ENSG00000235669.1_2	AC004593.3	0	0
ENSG00000266862.1	AC004595.1	0	0
ENSG00000267755.1_2	AC004623.2	0	0
ENSG00000279488.1_2	AC004623.3	1.29682	0.179638
ENSG00000267304.1_2	AC004637.1	0	0
ENSG00000264224.1	AC004655.1	0	0
ENSG00000265506.1	AC004656.1	0	0
ENSG00000221786.1	AC004673.1	0	0
ENSG00000229263.1_2	AC004691.5	0	1.19031
ENSG00000228680.1_2	AC004692.4	0	0
ENSG00000213717.3_2	AC004692.5	0	0
ENSG00000223201.1	AC004699.1	0	0
ENSG00000263494.1_3	AC004702.2	0	0
ENSG00000226522.1_2	AC004744.3	0	0
ENSG00000221192.1	AC004745.1	0	0
ENSG00000269881.1_3	AC004754.3	0	0
ENSG00000263954.1	AC004769.1	0	0
ENSG00000203562.2	AC004771.1	7.55379	9.62864
ENSG00000272203.1_2	AC004775.5	0	0
ENSG00000263913.1	AC004812.1	0	0
ENSG00000267901.1	AC004817.1	0	0
ENSG00000266727.1	AC004824.1	0	0
ENSG00000269468.1	AC004824.2	0	0
ENSG00000106540.4_2	AC004837.3	8.11556	12.9584
ENSG00000231951.1_2	AC004837.4	0	0
ENSG00000228554.1_2	AC004837.5	0	0
ENSG00000230914.3_3	AC004840.8	0	0
ENSG00000252378.1	AC004851.1	0	0
ENSG00000230160.1_2	AC004854.5	0	0
ENSG00000232667.10_3	AC004862.6	0	0
ENSG00000223514.1_2	AC004866.1	0	0
ENSG00000224134.1_2	AC004866.3	0	0
ENSG00000230680.2_3	AC004869.2	0	0
ENSG00000240355.1_3	AC004869.3	0	0
ENSG00000229192.6_3	AC004870.3	0	0
ENSG00000223829.5_2	AC004870.4	0	0
ENSG00000214754.3_2	AC004870.5	0	0
ENSG00000221690.1	AC004875.1	0	0
ENSG00000224804.4	AC004878.2	0	0
ENSG00000198632.7	AC004878.3	0.634498	1.31718
ENSG00000205508.3	AC004878.5	0	0
ENSG00000205506.5	AC004878.6	0	0
ENSG00000249595.1	AC004878.7	0	0
ENSG00000254977.1	AC004878.8	0	0
ENSG00000256178.1	AC004889.1	0	0
ENSG00000238109.1_2	AC004893.10	0.060676	0.182863
ENSG00000242687.2_3	AC004893.11	2.21649	0.49318
ENSG00000264605.1	AC004895.1	0	0
ENSG00000231704.5_2	AC004895.4	0	0
ENSG00000267970.1	AC004899.1	0	0
ENSG00000225705.2_2	AC004899.3	0	0
ENSG00000232072.1_3	AC004901.1	0	0
ENSG00000237286.1_2	AC004906.3	0	0
ENSG00000226592.1_2	AC004911.2	0	0
ENSG00000228085.1_2	AC004920.2	0	0
ENSG00000236046.1_2	AC004920.3	0	0
ENSG00000221553.1	AC004924.1	0	0
ENSG00000225443.1_2	AC004938.5	0	0
ENSG00000228151.1_2	AC004941.3	0	0
ENSG00000231397.1_2	AC004941.5	0.089113	0
ENSG00000265573.1	AC004943.1	0.070842	0.029375
ENSG00000222024.2_2	AC004945.1	2.59824	4.35057
ENSG00000233760.1_2	AC004947.2	0	0
ENSG00000239556.3_3	AC004951.5	0	0
ENSG00000228434.1_3	AC004951.6	0.632736	0.45178
ENSG00000243554.1_2	AC004967.7	0	0
ENSG00000223029.1	AC004969.1	0	0
ENSG00000221249.1	AC004980.1	0	0
ENSG00000214243.3_2	AC004980.10	0.239288	1.47103
ENSG00000205485.13_2	AC004980.7	0.193172	6.5495
ENSG00000250778.1_2	AC004980.8	0	0
ENSG00000230305.2_2	AC004980.9	0	0
ENSG00000241057.2_3	AC004985.12	0	0
ENSG00000231198.1_3	AC004987.10	0	0
ENSG00000233225.3_2	AC004987.9	3.53873	2.15728
ENSG00000203446.2_2	AC004988.1	0	0
ENSG00000264759.1	AC005000.2	0.090301	0
ENSG00000237896.6_3	AC005008.2	0	0
ENSG00000226671.1_2	AC005008.3	0	0
ENSG00000231255.1_2	AC005009.1	0	0
ENSG00000233073.1_2	AC005009.2	0	0
ENSG00000228421.2_2	AC005013.5	0	0
ENSG00000224280.1_2	AC005014.5	0.093305	0.068086
ENSG00000174495.12_2	AC005017.2	0	0
ENSG00000213875.3_2	AC005019.2	0	0
ENSG00000224330.1_2	AC005019.3	0	0
ENSG00000265324.1	AC005020.1	0	0
ENSG00000233872.1_2	AC005033.6	0	0
ENSG00000230477.1_2	AC005034.2	0	0
ENSG00000221530.1	AC005037.2	0	0
ENSG00000183308.6_2	AC005037.3	0.257688	0
ENSG00000226905.1_2	AC005040.3	0	0
ENSG00000234521.2_3	AC005041.11	0	0
ENSG00000227331.1_2	AC005042.2	0.104298	1.08135
ENSG00000231675.1_2	AC005042.3	0	0
ENSG00000228586.1_3	AC005042.5	0	0
ENSG00000216085.1	AC005048.1	0	0
ENSG00000243004.5_3	AC005062.2	0	0
ENSG00000222482.1	AC005071.1	2.34014	8.02402
ENSG00000224046.1_2	AC005076.5	0	0
ENSG00000230882.1_2	AC005077.14	0	0
ENSG00000228829.1_2	AC005077.5	0	0
ENSG00000224273.2_3	AC005077.7	0.020939	0
ENSG00000213549.3_2	AC005077.8	0	0
ENSG00000241778.1	AC005077.9	0	0
ENSG00000214871.3	AC005082.1	0	0
ENSG00000226816.2_2	AC005082.12	0	0
ENSG00000233834.6_2	AC005083.1	0	0
ENSG00000230110.3	AC005086.1	0	0
ENSG00000256295.2	AC005086.2	0	0
ENSG00000258040.1	AC005086.3	0	0
ENSG00000258093.1	AC005086.4	0.956404	0
ENSG00000264642.1	AC005088.1	0	0
ENSG00000229949.1_2	AC005094.2	0	0
ENSG00000219039.2_2	AC005102.1	0	0.90646
ENSG00000223374.1_2	AC005104.3	0	0
ENSG00000225286.1_2	AC005105.2	0	0
ENSG00000248431.1_2	AC005150.1	0	0
ENSG00000196295.11_3	AC005154.6	6.49845	15.4687
ENSG00000244480.1_2	AC005154.7	0.272653	1.73663
ENSG00000226874.1_2	AC005154.8	0	2.52694
ENSG00000221262.1	AC005159.1	0	0
ENSG00000227658.1_3	AC005160.3	0	0
ENSG00000221279.1	AC005161.1	0	0
ENSG00000229452.1_2	AC005162.4	0	0
ENSG00000233517.1_3	AC005162.5	0	0
ENSG00000269519.1_2	AC005176.1	0	0
ENSG00000268153.5_2	AC005176.2	0	0
ENSG00000251243.1_2	AC005178.1	0	0
ENSG00000229497.1_2	AC005189.6	0	0
ENSG00000263545.1	AC005195.1	0	0
ENSG00000269694.1_2	AC005197.2	0	0
ENSG00000252831.1	AC005215.1	0	0
ENSG00000236352.1_2	AC005220.3	0	0
ENSG00000231595.1_2	AC005224.2	0.164974	0
ENSG00000264918.1	AC005229.1	4.8004	4.76374
ENSG00000213210.4_2	AC005229.5	0	0
ENSG00000213209.2_2	AC005229.7	0	0
ENSG00000235861.1_2	AC005237.2	0	0
ENSG00000225521.1_2	AC005237.4	0	0
ENSG00000268030.1_2	AC005253.2	0.370952	0.584217
ENSG00000268983.1_2	AC005253.4	0	0
ENSG00000256210.3_2	AC005255.3	1.65928	0.869155
ENSG00000267073.1_2	AC005256.1	0	0
ENSG00000267688.1_2	AC005262.2	0	0
ENSG00000267139.1_2	AC005262.3	0	0
ENSG00000266944.1_2	AC005262.4	0	0
ENSG00000267551.3_2	AC005264.2	0	0
ENSG00000197462.3_2	AC005276.1	0	0
ENSG00000226690.7_3	AC005281.1	0	0
ENSG00000225606.1_2	AC005281.2	0	0
ENSG00000221701.1	AC005284.1	0	0
ENSG00000265904.1	AC005288.1	0	0
ENSG00000236325.1_2	AC005300.5	0	0
ENSG00000283633.1_2	AC005301.9	17.2499	0.485571
ENSG00000233852.1_3	AC005304.1	0	0
ENSG00000267283.1_2	AC005306.3	0	0
ENSG00000260725.1_2	AC005307.1	0	0
ENSG00000283269.1_2	AC005307.3	0	0
ENSG00000267243.6_3	AC005307.4	0	0
ENSG00000283403.1_2	AC005307.5	0	0
ENSG00000233002.2_3	AC005324.6	0	0
ENSG00000233193.1_2	AC005324.7	0	0
ENSG00000255104.8_3	AC005324.8	0	0
ENSG00000248015.6_2	AC005329.7	0	0
ENSG00000267372.2_2	AC005330.2	0	0
ENSG00000267056.2_2	AC005336.4	0	0
ENSG00000267218.2_2	AC005336.5	0	0
ENSG00000268565.1_3	AC005339.2	0	0
ENSG00000248493.1_2	AC005351.1	0	0
ENSG00000250994.1_2	AC005355.1	0	0
ENSG00000280420.1_2	AC005355.3	0	0
ENSG00000266906.1_2	AC005357.1	0	0
ENSG00000273452.1	AC005358.1	0	0
ENSG00000227274.1_2	AC005358.3	0	0
ENSG00000277602.1_2	AC005363.11	0	0
ENSG00000255513.1_2	AC005363.9	0	0.433546
ENSG00000252968.1	AC005370.1	0	0
ENSG00000266115.1	AC005375.1	0	0
ENSG00000269191.1_2	AC005387.2	0	0
ENSG00000268938.2_2	AC005387.3	0	0
ENSG00000267159.2_2	AC005391.2	0	0
ENSG00000227606.2_2	AC005392.13	0	0
ENSG00000267537.1_3	AC005394.1	0	0
ENSG00000269774.1	AC005399.1	0	0
ENSG00000257040.1	AC005477.1	0	0
ENSG00000222012.1_2	AC005481.5	0	0
ENSG00000225647.1_2	AC005487.2	0	0
ENSG00000267985.1	AC005488.1	0	0
ENSG00000205584.6_2	AC005488.11	0	0
ENSG00000214841.1	AC005493.1	0	0
ENSG00000267421.6_2	AC005498.3	0.545952	0.154194
ENSG00000267224.1_2	AC005498.4	0	0
ENSG00000252177.1	AC005513.1	0	0
ENSG00000279599.1_3	AC005514.2	0	0
ENSG00000223878.1_2	AC005517.3	0.51189	1.29721
ENSG00000230190.1_3	AC005518.2	0	0
ENSG00000258559.2_3	AC005519.4	0.793882	1.54336
ENSG00000213548.3_2	AC005522.6	0	0
ENSG00000225703.1_2	AC005522.7	0.212297	0
ENSG00000269604.1_2	AC005523.2	0	0
ENSG00000268536.1_2	AC005523.3	0	0
ENSG00000230825.1_2	AC005532.5	0	0
ENSG00000234450.1_2	AC005534.6	0	0
ENSG00000224903.1_2	AC005534.8	0	0
ENSG00000232006.8_2	AC005537.2	0	0
ENSG00000279809.1_3	AC005538.3	1.80941	1.31598
ENSG00000237581.1_2	AC005538.5	0	0
ENSG00000228937.1_2	AC005539.2	0	0
ENSG00000235852.1_2	AC005540.3	3.72995	4.79981
ENSG00000214167.1	AC005544.1	0	0
ENSG00000266897.1_3	AC005546.2	0	0
ENSG00000263383.1	AC005549.1	0	0
ENSG00000265501.1	AC005549.2	0	0
ENSG00000268024.1	AC005549.3	0	0
ENSG00000237070.1_2	AC005550.3	0	0
ENSG00000225974.1_2	AC005550.5	0	0
ENSG00000267036.2_2	AC005559.3	0	0
ENSG00000214719.11_3	AC005562.1	0	0
ENSG00000280247.1_2	AC005578.3	0	0
ENSG00000226509.1_2	AC005588.2	0	0
ENSG00000231185.6_3	AC005592.2	1.70081	3.01246
ENSG00000261757.1_2	AC005592.3	0.099111	0
ENSG00000279584.1_2	AC005593.2	0	0
ENSG00000267223.1_2	AC005597.1	0	0
ENSG00000269205.1	AC005606.1	0.950898	0.827359
ENSG00000261790.1_2	AC005606.14	0	0
ENSG00000260107.1_2	AC005606.15	0	0
ENSG00000249034.1	AC005609.1	0	0.022655
ENSG00000279726.1_2	AC005609.16	0	0
ENSG00000278901.1_2	AC005609.17	0	0
ENSG00000278915.1_2	AC005609.18	0	0.104633
ENSG00000278907.1_2	AC005609.19	0	0
ENSG00000248106.2_2	AC005609.2	0	0
ENSG00000278946.1_2	AC005609.20	0	0
ENSG00000269296.1_2	AC005614.3	0	0
ENSG00000269749.1_3	AC005614.5	0	0
ENSG00000266893.1_3	AC005616.1	0	0
ENSG00000267423.1_2	AC005616.2	0	0
ENSG00000255729.1	AC005618.1	0	0
ENSG00000272070.1_2	AC005618.6	0.187945	0.081969
ENSG00000280026.1_2	AC005618.8	0	0
ENSG00000279855.1_2	AC005618.9	0	1.11235
ENSG00000263780.1	AC005621.1	0	0
ENSG00000266963.1_2	AC005625.1	0	0
ENSG00000269354.1_2	AC005626.3	0	0
ENSG00000221454.1	AC005631.1	0	0
ENSG00000228649.8_2	AC005682.5	0.23664	4.12562
ENSG00000226329.2_2	AC005682.6	0	0
ENSG00000265985.1	AC005686.1	0	0
ENSG00000263623.1	AC005701.1	0	0
ENSG00000263422.1	AC005702.1	0	0
ENSG00000263820.1	AC005702.2	0	0
ENSG00000265638.1	AC005702.3	0	0
ENSG00000266701.1	AC005702.4	0	0
ENSG00000237377.2_2	AC005703.2	0	0
ENSG00000230971.1_2	AC005703.3	0	0
ENSG00000230607.3_2	AC005722.4	0	0
ENSG00000253002.1	AC005725.1	0	0
ENSG00000225681.2_2	AC005730.2	0	0
ENSG00000226040.3_2	AC005740.3	0	0
ENSG00000250347.1_2	AC005740.4	1.1237	0
ENSG00000254099.1_2	AC005740.5	0	0
ENSG00000271871.1_2	AC005740.6	2.02852	1.59531
ENSG00000249418.2_2	AC005741.2	0	0
ENSG00000277795.1_2	AC005752.10	0	0
ENSG00000278925.1_3	AC005753.1	4.22836	6.97896
ENSG00000272154.4_2	AC005754.7	0	0
ENSG00000272108.1_2	AC005754.8	0	0
ENSG00000267044.1_2	AC005757.6	0	0
ENSG00000267630.1_2	AC005758.1	0	0
ENSG00000232058.1_3	AC005772.2	0	0
ENSG00000266933.2_2	AC005775.2	0	0
ENSG00000270802.2_2	AC005776.1	0	0
ENSG00000267148.1_2	AC005777.3	0	0
ENSG00000225157.1	AC005779.1	0	0
ENSG00000267545.1_3	AC005779.2	0.149736	0
ENSG00000267320.5_2	AC005780.1	0	0
ENSG00000266209.1	AC005783.1	0	0
ENSG00000268189.2_2	AC005785.2	0.314804	0.277392
ENSG00000279203.1_3	AC005785.5	0	0
ENSG00000266959.1_2	AC005786.3	0	0
ENSG00000267231.1_2	AC005786.5	0	0.690318
ENSG00000279590.1_3	AC005786.6	0	0
ENSG00000267436.1_2	AC005786.7	0	0
ENSG00000267090.1_2	AC005789.9	0	0
ENSG00000268582.1_2	AC005794.1	0	0
ENSG00000268034.1_2	AC005795.1	0.182898	0
ENSG00000279617.1_2	AC005796.2	0	0
ENSG00000235415.1_2	AC005808.3	0	0
ENSG00000235554.1_2	AC005822.1	0.867465	0.993405
ENSG00000196138.3	AC005831.1	0.092183	0.29354
ENSG00000223544.1_2	AC005838.2	0	0
ENSG00000206044.3	AC005841.1	0	0
ENSG00000205325.1_2	AC005863.1	0	0
ENSG00000279446.1_2	AC005915.1	0	0
ENSG00000266257.1	AC005926.1	0	0
ENSG00000269019.1_2	AC005932.1	1.2829	2.14235
ENSG00000267059.2_3	AC005943.2	0	0
ENSG00000279009.1_2	AC005943.6	0	0
ENSG00000267469.1_2	AC005944.2	0	0
ENSG00000267138.1_3	AC005954.3	0	0
ENSG00000267205.1_2	AC005954.4	0	0
ENSG00000237713.1_2	AC006000.5	0	0
ENSG00000231515.1_3	AC006003.3	0	0
ENSG00000236795.1_2	AC006004.1	0	0
ENSG00000230746.1_2	AC006007.1	0	0
ENSG00000244563.1_2	AC006011.4	0.326403	0.85737
ENSG00000268891.1	AC006014.1	0	0
ENSG00000205505.7	AC006014.10	0	0
ENSG00000242073.2_2	AC006014.7	0	0
ENSG00000146722.11_2	AC006014.8	0	0
ENSG00000203335.4_2	AC006019.3	0	0
ENSG00000233363.1_2	AC006019.4	0	0
ENSG00000223419.1_2	AC006022.4	0	0
ENSG00000223275.1	AC006026.1	0	0
ENSG00000228953.1_2	AC006026.12	0	0
ENSG00000234286.1_2	AC006026.13	0	0
ENSG00000224785.1_2	AC006026.9	0	0
ENSG00000231357.1_2	AC006028.11	0.117256	0.48141
ENSG00000231916.1_2	AC006033.22	0	0
ENSG00000230981.2	AC006035.1	0	0
ENSG00000226442.2_2	AC006037.2	0	0
ENSG00000229379.1_2	AC006041.1	0	0
ENSG00000227719.1_2	AC006042.6	0	1.94826
ENSG00000233108.1_2	AC006042.7	0	0
ENSG00000233264.2_2	AC006042.8	0	0
ENSG00000231421.7_2	AC006050.2	0	0
ENSG00000251439.1_2	AC006070.12	0	0
ENSG00000225563.1_2	AC006076.1	0	0
ENSG00000279799.1_3	AC006077.3	0	0
ENSG00000270892.1_2	AC006077.4	0	0
ENSG00000265189.1	AC006080.1	0	0
ENSG00000178430.4	AC006111.1	0.050568	1.23003
ENSG00000265070.1	AC006115.1	0	0
ENSG00000268407.1_2	AC006115.6	0	0
ENSG00000266631.1	AC006116.1	0	0
ENSG00000267192.1_2	AC006116.12	0	0.417178
ENSG00000266932.1_2	AC006116.13	0	0.133933
ENSG00000267145.1_2	AC006116.14	0	0
ENSG00000267429.1_3	AC006116.15	0.195502	1.08947
ENSG00000267549.5_2	AC006116.17	0	0.080036
ENSG00000267298.1_3	AC006116.19	0.074632	0.318091
ENSG00000267710.6_3	AC006116.20	0	1.9345
ENSG00000267606.1_3	AC006116.21	0	0
ENSG00000266907.1_2	AC006116.22	0	0
ENSG00000267776.1_3	AC006116.24	0.447619	1.33237
ENSG00000267459.1_2	AC006116.27	0	0.250518
ENSG00000266958.1_3	AC006126.3	0	0
ENSG00000279716.1_2	AC006128.2	8.40135	12.0306
ENSG00000268355.1_2	AC006129.1	0.661775	0
ENSG00000268027.5_3	AC006129.2	0	0
ENSG00000280014.1_2	AC006129.3	0	0
ENSG00000263997.1	AC006130.1	0.260403	1.84449
ENSG00000267063.1_2	AC006130.3	0	0
ENSG00000267398.1_2	AC006130.4	0	0
ENSG00000278813.1_2	AC006133.7	0	0
ENSG00000263416.1	AC006145.1	0	0
ENSG00000223770.5_2	AC006145.4	0	0.990511
ENSG00000226323.1_2	AC006150.1	0	0
ENSG00000221428.1	AC006150.2	0	0
ENSG00000251154.1_2	AC006153.3	0	0
ENSG00000243220.1_3	AC006159.4	0	0
ENSG00000235427.1_2	AC006159.5	8.35212	15.5381
ENSG00000249502.1_2	AC006160.5	0.423652	0.283284
ENSG00000283219.1_2	AC006160.8	0	0
ENSG00000238090.1_2	AC006195.2	0	0
ENSG00000269745.1_2	AC006262.10	0	0
ENSG00000277748.1_2	AC006262.11	0	0
ENSG00000269729.1_2	AC006262.4	0	0
ENSG00000268460.1_3	AC006262.6	0	0
ENSG00000268316.1_3	AC006272.2	0	0
ENSG00000272473.1_2	AC006273.4	0.256115	0
ENSG00000253392.2_2	AC006277.2	0	0
ENSG00000279452.1_2	AC006277.3	0.080766	0.390917
ENSG00000251412.1_2	AC006296.1	0	0
ENSG00000248425.1_2	AC006296.2	0	0
ENSG00000222994.1	AC006322.1	0	0
ENSG00000230785.2_2	AC006326.3	0	0
ENSG00000229110.1_2	AC006355.3	0.857145	3.71186
ENSG00000236213.1_2	AC006369.2	0	0
ENSG00000236572.1_2	AC006369.3	0	0
ENSG00000236669.1	AC006372.1	0	0
ENSG00000234210.1_2	AC006372.4	0	0
ENSG00000223872.1_2	AC006372.5	0	0
ENSG00000233191.1_2	AC006372.6	0	0
ENSG00000235431.1_2	AC006373.1	0	0
ENSG00000223070.1	AC006377.1	0	0
ENSG00000236861.6_2	AC006378.2	0	0
ENSG00000221751.1	AC006380.1	0	0
ENSG00000231418.1_2	AC006380.3	0	0
ENSG00000251638.1_2	AC006390.4	0	0
ENSG00000248851.1_2	AC006427.2	0	0
ENSG00000266633.1	AC006432.1	0	0
ENSG00000205821.4	AC006435.1	0	0
ENSG00000242209.1_2	AC006445.6	0	0
ENSG00000249148.2_2	AC006445.7	0	0
ENSG00000269094.1	AC006449.1	0	0
ENSG00000221732.1	AC006452.1	0	0
ENSG00000227489.1_2	AC006458.3	0	0
ENSG00000228509.5_2	AC006460.2	0	0
ENSG00000228568.1_2	AC006461.2	0.126311	0.213102
ENSG00000232887.1_2	AC006466.5	0	0
ENSG00000265600.1	AC006480.1	0	0
ENSG00000228675.1_2	AC006482.1	0	0
ENSG00000263900.1	AC006483.1	0.307941	0.448194
ENSG00000228974.5_2	AC006483.5	3.04831	0.701529
ENSG00000204957.1	AC006486.1	0	0
ENSG00000279539.1_2	AC006486.10	0.316854	0.04814
ENSG00000268643.1_3	AC006486.9	0	0
ENSG00000252789.1	AC006487.1	0	0
ENSG00000251338.1_2	AC006499.1	0	0
ENSG00000251278.1_2	AC006499.2	0	0
ENSG00000250505.1_2	AC006499.3	0.28539	0
ENSG00000250074.1_2	AC006499.4	0	0
ENSG00000250573.1_2	AC006499.5	0	0
ENSG00000248777.1_2	AC006499.6	0	0
ENSG00000251296.1_2	AC006499.7	0	0
ENSG00000271544.1_2	AC006499.9	0	0
ENSG00000224443.1_2	AC006509.4	0	0
ENSG00000224058.2_2	AC006509.7	0.037602	0.20252
ENSG00000222548.2	AC006534.1	0	0
ENSG00000265086.1	AC006534.2	0	0
ENSG00000261342.1_3	AC006538.1	0	0
ENSG00000267001.1_3	AC006538.4	0.822856	0.997798
ENSG00000276097.1_3	AC006538.8	0	0
ENSG00000264441.1	AC006539.1	0	0
ENSG00000240673.1_2	AC006539.2	0	0
ENSG00000268070.1_2	AC006539.3	0	1.25957
ENSG00000236540.7_3	AC006547.13	8.7217	9.44071
ENSG00000268292.1_3	AC006547.15	0	0
ENSG00000243762.1_3	AC006547.8	0	0
ENSG00000225480.1_2	AC006548.19	0	0
ENSG00000270226.1_2	AC006548.26	0	0
ENSG00000280156.1_3	AC006548.28	8.5e-05	0.001267
ENSG00000250456.1_2	AC006552.1	0	0
ENSG00000252234.1	AC006557.1	0	0
ENSG00000279918.1_2	AC006840.1	0	0
ENSG00000222226.1	AC006926.1	0	0
ENSG00000269194.1_2	AC006942.4	0	0
ENSG00000235328.1_2	AC006946.12	0	0.176502
ENSG00000273203.1_2	AC006946.16	0.073063	0.086035
ENSG00000273442.1_2	AC006946.17	0	0
ENSG00000229330.2_3	AC006947.1	0	0
ENSG00000264133.1	AC006953.1	0	0
ENSG00000234457.1_2	AC006960.5	0	0
ENSG00000237400.1_2	AC006960.7	0	0
ENSG00000235859.5_2	AC006978.6	0	0
ENSG00000211518.1	AC006988.1	0	0
ENSG00000231063.1_2	AC006994.1	0	0
ENSG00000279317.2_1	AC006994.2	0	0
ENSG00000263530.1	AC006994.3	0	0
ENSG00000225726.1_2	AC007000.10	0	0.423708
ENSG00000231183.3_2	AC007003.1	0	0
ENSG00000244239.1_3	AC007009.1	0	0
ENSG00000265212.1	AC007009.2	0	0
ENSG00000249930.1_2	AC007016.3	0	0
ENSG00000263653.1	AC007025.1	0	0
ENSG00000230751.1_3	AC007036.4	1.44688	0
ENSG00000251660.1_3	AC007036.5	0	0
ENSG00000227017.1_2	AC007036.6	0	0
ENSG00000229127.1_2	AC007038.7	0.946067	1.78518
ENSG00000265812.1	AC007040.1	0	0
ENSG00000258881.6_3	AC007040.11	1.02611	1.46816
ENSG00000266029.1	AC007040.2	0	0
ENSG00000266186.1	AC007040.3	0	0
ENSG00000228384.4_2	AC007040.6	0.6976	0.384911
ENSG00000236469.1_3	AC007040.8	0	0
ENSG00000252216.1	AC007041.1	0	0
ENSG00000235411.1_2	AC007041.2	11.3385	9.00576
ENSG00000264718.1	AC007050.1	0	0
ENSG00000236003.1_2	AC007050.17	0	0
ENSG00000239163.1	AC007056.1	0	0
ENSG00000237835.1_2	AC007064.22	0	0
ENSG00000237689.1_2	AC007064.24	0	0
ENSG00000237358.1_2	AC007064.25	0.029328	0
ENSG00000283535.1_2	AC007064.29	0	0
ENSG00000250614.1_2	AC007078.4	0.212297	0
ENSG00000223838.1_2	AC007091.1	0	0
ENSG00000223052.1	AC007096.1	0	0
ENSG00000226605.1_2	AC007098.1	0	0
ENSG00000231172.2_2	AC007099.1	0.34323	0.770768
ENSG00000237293.1_2	AC007099.2	0	0
ENSG00000251410.1_2	AC007106.1	0	0
ENSG00000265809.1	AC007114.1	0	0
ENSG00000258148.2_2	AC007115.3	0	0
ENSG00000250497.1_2	AC007126.1	0	0.032694
ENSG00000229970.3_3	AC007128.1	0	0
ENSG00000233891.7_3	AC007131.2	0	0.024794
ENSG00000221653.1	AC007131.3	0	0
ENSG00000267180.1_2	AC007136.1	0	0
ENSG00000234718.6_3	AC007161.5	0	0
ENSG00000230408.3_2	AC007163.6	0	0
ENSG00000231815.1_2	AC007179.1	0	0
ENSG00000252455.2	AC007179.2	0	0
ENSG00000224721.1_2	AC007182.6	0	0
ENSG00000279407.1_3	AC007191.4	0.513946	1.28184
ENSG00000268173.3_3	AC007192.4	0	5.01868
ENSG00000269145.2_2	AC007192.6	0	0
ENSG00000269124.1_2	AC007193.10	0	0
ENSG00000267922.1_3	AC007193.6	0	0
ENSG00000269151.1_2	AC007193.8	0	0
ENSG00000268810.1_2	AC007193.9	0	0
ENSG00000268461.1	AC007204.1	0	0
ENSG00000267268.1_3	AC007204.2	0	0
ENSG00000274800.1_2	AC007204.3	0	0
ENSG00000266163.1	AC007216.1	0.053686	0.097397
ENSG00000269121.1	AC007216.2	0	0
ENSG00000269696.1_2	AC007228.11	1.11282	0.360983
ENSG00000268352.1_2	AC007228.5	0	0
ENSG00000268036.1_2	AC007228.8	1.46516	2.16078
ENSG00000268568.1_2	AC007228.9	4.19593	3.55103
ENSG00000267544.1_2	AC007229.3	0	0
ENSG00000226230.1_2	AC007237.2	0.347451	0
ENSG00000231043.3_2	AC007238.1	5.39207	4.97244
ENSG00000221374.1	AC007242.1	0	0
ENSG00000231312.6_3	AC007246.3	0	0
ENSG00000217258.2_2	AC007249.3	0	0
ENSG00000235653.1_2	AC007253.1	0	0
ENSG00000223813.2_2	AC007255.8	0	0
ENSG00000213090.2_2	AC007256.5	3.21037	3.30965
ENSG00000226925.1_2	AC007271.3	0	0
ENSG00000237078.1	AC007272.1	0	0.122465
ENSG00000213981.8_2	AC007277.3	0	0
ENSG00000236525.1_3	AC007278.2	0	0
ENSG00000234389.1_3	AC007278.3	0	0
ENSG00000230799.1_2	AC007279.2	0.067968	0.774669
ENSG00000235579.1_2	AC007283.4	1.56766	4.24434
ENSG00000234431.2_3	AC007283.5	0	0
ENSG00000227014.5_2	AC007285.6	0	0
ENSG00000231519.1_2	AC007285.7	0	0
ENSG00000269318.1_2	AC007292.3	0.772043	0.562313
ENSG00000269807.1_3	AC007292.4	0	0
ENSG00000267980.1_2	AC007292.6	0	1.03641
ENSG00000269425.1_2	AC007292.7	0	0
ENSG00000234252.1	AC007308.6	0.604113	1.42492
ENSG00000272600.1_2	AC007308.7	0	0
ENSG00000224946.1_2	AC007312.3	0	0.243624
ENSG00000172974.11_2	AC007318.5	8.50269	12.5745
ENSG00000224063.5_3	AC007319.1	2.33674	3.79587
ENSG00000280418.1_2	AC007326.10	0	0
ENSG00000284294.1_1	AC007326.11	0	0
ENSG00000283583.1_2	AC007326.12	0	0
ENSG00000283809.1_1	AC007326.13	0	0
ENSG00000271275.1_2	AC007326.9	0	0
ENSG00000229679.1_2	AC007327.5	0	0
ENSG00000228770.1_2	AC007327.6	0	0
ENSG00000221515.1	AC007333.1	0	0
ENSG00000221134.1	AC007339.1	0	0
ENSG00000214696.3	AC007347.1	45.7804	48.5181
ENSG00000229424.1_2	AC007349.4	0	0
ENSG00000235728.1_2	AC007349.5	0	0
ENSG00000230831.1_2	AC007349.7	0	0
ENSG00000221532.1	AC007353.1	0	0
ENSG00000221489.1	AC007358.1	0	0
ENSG00000180672.4	AC007362.1	0.222619	1.89562
ENSG00000225216.6_2	AC007362.3	0	0
ENSG00000233694.5_2	AC007365.1	0	0
ENSG00000253082.1	AC007365.2	0	0
ENSG00000226756.1_2	AC007365.3	0	0
ENSG00000227791.3_2	AC007365.4	0	0
ENSG00000268898.1	AC007377.1	0	0
ENSG00000228590.1_2	AC007381.3	0	0
ENSG00000268688.1	AC007382.1	0.135717	0.139107
ENSG00000227946.1_2	AC007383.3	0.459184	0
ENSG00000231955.1_2	AC007383.4	0	0
ENSG00000159186.4_2	AC007383.6	0.064744	0
ENSG00000237638.1_2	AC007386.2	0	0
ENSG00000227394.1_2	AC007386.3	0	0.449044
ENSG00000232613.2	AC007386.4	0	0
ENSG00000224646.2_2	AC007387.2	0	0
ENSG00000237979.1_2	AC007389.1	0	0
ENSG00000223739.1_2	AC007389.2	0	0
ENSG00000235725.1_2	AC007389.3	0.025083	0.02991
ENSG00000265899.1	AC007389.4	0	0
ENSG00000233159.1_2	AC007390.4	0	0
ENSG00000232028.1_2	AC007391.2	0	0
ENSG00000223604.1_2	AC007394.3	0	0
ENSG00000235035.1_2	AC007395.3	0	0
ENSG00000231386.1_2	AC007395.4	0	0
ENSG00000222692.1	AC007402.1	0	0
ENSG00000223859.1_2	AC007403.3	0	0
ENSG00000234350.4_2	AC007405.4	0	0
ENSG00000239467.5_2	AC007405.6	0	0
ENSG00000235934.1_2	AC007405.8	0	0
ENSG00000268503.1	AC007421.1	0	0.261048
ENSG00000224173.1_2	AC007422.1	0	0
ENSG00000266510.1	AC007435.1	0	0
ENSG00000211542.1	AC007436.1	0	0
ENSG00000221128.1	AC007450.1	0	0
ENSG00000267893.1	AC007461.1	0	0
ENSG00000226506.5_2	AC007463.2	0	0
ENSG00000212032.2	AC007486.1	0	0
ENSG00000283258.1_2	AC007491.1	0	0
ENSG00000215923.1	AC007528.1	0	0
ENSG00000252445.1	AC007535.1	0	0
ENSG00000221156.1	AC007551.1	0.803147	0
ENSG00000232736.1_2	AC007551.2	0	0
ENSG00000235321.1_2	AC007556.3	0	0
ENSG00000237479.1_2	AC007557.2	0	0
ENSG00000227021.1_3	AC007557.3	0	0
ENSG00000231597.1_2	AC007557.4	0	0
ENSG00000235993.1_2	AC007559.1	0	0
ENSG00000238165.1_2	AC007560.1	0.260616	0
ENSG00000215968.2	AC007560.2	0	0
ENSG00000236295.1_2	AC007563.1	0	0
ENSG00000229352.1_3	AC007563.3	0	0
ENSG00000237930.1_2	AC007563.4	0	0
ENSG00000236886.2_3	AC007563.5	0	0
ENSG00000244055.1_3	AC007566.10	0	0
ENSG00000266112.1	AC007567.1	0	1.73761
ENSG00000224136.1_2	AC007568.1	0	0
ENSG00000220993.1	AC007611.1	0	0
ENSG00000203648.3_2	AC007618.3	0	0
ENSG00000242539.2_3	AC007620.3	0	0
ENSG00000264131.1_2	AC007631.1	0	0
ENSG00000235464.1_2	AC007652.1	0	0
ENSG00000226297.1_2	AC007677.2	0	0
ENSG00000213739.3_2	AC007679.1	0	0
ENSG00000225610.1_2	AC007679.3	0	0
ENSG00000237041.1_2	AC007679.4	0	0
ENSG00000231918.1_3	AC007682.1	0	0
ENSG00000216011.1	AC007682.2	0	0
ENSG00000272385.1	AC007682.3	0	0
ENSG00000203632.3	AC007690.1	8.07396	24.3824
ENSG00000265300.1	AC007731.1	0	0
ENSG00000237750.2_2	AC007740.1	0	0
ENSG00000233251.7_2	AC007743.1	4.05163	2.70955
ENSG00000236841.7_2	AC007750.5	0	0
ENSG00000263960.1	AC007773.1	0	3.46202
ENSG00000267213.4_2	AC007773.2	0	0
ENSG00000269093.1	AC007773.3	0.480951	0.554355
ENSG00000267610.2_2	AC007787.2	0.02567	0.156735
ENSG00000279044.1_3	AC007787.3	0	0.974772
ENSG00000226205.1_2	AC007790.4	0.083142	0.657822
ENSG00000280103.1_2	AC007792.1	0	0
ENSG00000267617.1_2	AC007795.1	0	0
ENSG00000267662.1_3	AC007796.1	0	0
ENSG00000221233.2	AC007842.1	0	0
ENSG00000231859.1_2	AC007875.2	0	0
ENSG00000224342.1_2	AC007879.1	0	0
ENSG00000234902.6_3	AC007879.2	0	0
ENSG00000240440.1_3	AC007879.3	0	0
ENSG00000225916.1_2	AC007879.4	0	0
ENSG00000223725.6_2	AC007879.5	0	0
ENSG00000264051.1	AC007881.1	0	0
ENSG00000264382.1	AC007881.2	0	0
ENSG00000233870.1_2	AC007881.4	4.09686	2.39487
ENSG00000224891.1_2	AC007899.3	0.055928	0.337218
ENSG00000264711.1	AC007919.1	0	0
ENSG00000224611.1_2	AC007919.18	0	0
ENSG00000231384.1_2	AC007919.19	0	0.475829
ENSG00000269496.1	AC007919.2	0	0
ENSG00000263863.1_2	AC007948.1	0	0
ENSG00000259268.1_2	AC007950.1	0	0
ENSG00000276651.1_2	AC007950.2	0.658385	0.579314
ENSG00000214844.3	AC007952.1	0	0
ENSG00000266311.6_3	AC007952.4	0	0
ENSG00000228157.4_2	AC007952.5	3.15012	3.95465
ENSG00000197665.7_2	AC007952.6	2.12158	2.89713
ENSG00000214670.3	AC007956.1	0	0
ENSG00000226747.6_2	AC007966.1	0	0
ENSG00000234061.1_2	AC007969.4	0	0
ENSG00000233762.3_2	AC007969.5	34.0985	21.7305
ENSG00000221178.1	AC008045.1	0	0
ENSG00000227365.1_2	AC008060.5	0	0
ENSG00000218672.1_2	AC008060.7	0	0
ENSG00000236544.1_2	AC008060.8	0	0
ENSG00000230918.1_2	AC008063.2	0	0
ENSG00000233397.1_2	AC008063.3	0	0
ENSG00000264740.1	AC008064.1	0	0
ENSG00000224553.1_2	AC008065.1	0.138946	0.06892
ENSG00000237031.7_2	AC008067.2	0	0
ENSG00000223536.5_2	AC008069.1	0	0
ENSG00000224604.1_2	AC008069.2	0	0
ENSG00000228681.1_2	AC008072.1	0	0
ENSG00000232642.1_2	AC008073.7	0	0
ENSG00000223754.1_2	AC008073.9	0	0
ENSG00000223935.1_2	AC008074.3	0	0
ENSG00000237217.1_2	AC008074.5	0	0
ENSG00000280007.1_2	AC008079.10	0.911669	1.3868
ENSG00000187979.4_2	AC008079.9	0	0
ENSG00000252811.1	AC008085.1	0	0
ENSG00000260907.1_2	AC008088.4	0.023543	0
ENSG00000279987.1_3	AC008103.4	0	0
ENSG00000238641.1	AC008122.1	0	0
ENSG00000161103.7	AC008132.13	0	0
ENSG00000239989.1_2	AC008132.14	0	0
ENSG00000203432.1	AC008147.1	0	0
ENSG00000203433.1	AC008147.2	0	0
ENSG00000231098.1_2	AC008154.4	0	0
ENSG00000229177.1_2	AC008154.5	0	0
ENSG00000213237.4_2	AC008155.1	0.074107	0.071643
ENSG00000213238.6_2	AC008155.2	0	0
ENSG00000266512.1	AC008166.1	0	0
ENSG00000223890.1_2	AC008171.1	0	0
ENSG00000231570.1_2	AC008173.1	0	0
ENSG00000224545.1_2	AC008264.4	0.806065	0
ENSG00000267941.1	AC008267.1	0	0
ENSG00000235584.2_2	AC008268.1	0	0
ENSG00000229321.1_2	AC008269.2	0	0
ENSG00000223642.7_2	AC008277.1	0	0
ENSG00000234022.1_2	AC008278.2	0	0
ENSG00000224194.1_2	AC008278.3	0	0
ENSG00000235937.1_2	AC008280.1	0	0
ENSG00000241114.1_2	AC008280.3	0	0
ENSG00000268208.1	AC008372.1	0	0
ENSG00000268217.1	AC008387.1	0	0
ENSG00000265665.1	AC008391.1	0	0
ENSG00000221167.1	AC008397.1	0	0
ENSG00000221131.2	AC008410.1	0	0
ENSG00000251583.1_2	AC008427.2	0.618734	0.04735
ENSG00000232324.1_2	AC008440.10	0	0
ENSG00000232220.2_2	AC008440.5	0	0
ENSG00000269267.1	AC008498.1	0	0
ENSG00000266499.1	AC008536.1	0	0
ENSG00000203442.2	AC008555.1	0	0
ENSG00000213084.1	AC008555.2	0	0
ENSG00000251135.2_2	AC008565.1	0	0
ENSG00000222316.1	AC008581.1	0	0
ENSG00000251000.1_2	AC008592.3	0	0
ENSG00000251409.1_2	AC008592.4	0	0
ENSG00000250362.1_2	AC008592.5	0	0
ENSG00000250955.1_3	AC008592.7	0	0
ENSG00000272021.1_2	AC008592.8	0.526948	0.589661
ENSG00000221070.1	AC008625.1	0	0
ENSG00000222732.1	AC008671.1	0	0
ENSG00000263401.1	AC008674.1	0	0
ENSG00000214109.3	AC008686.1	0	0
ENSG00000254199.2_3	AC008691.1	0	0
ENSG00000254336.1_2	AC008694.2	0	0
ENSG00000253798.2_3	AC008694.3	0	0
ENSG00000249738.8_3	AC008697.1	0	0
ENSG00000266432.1	AC008703.2	0	0
ENSG00000239048.1	AC008706.1	0	0
ENSG00000256439.1	AC008731.1	12.0237	2.45533
ENSG00000230259.2	AC008738.1	0	0
ENSG00000264355.1	AC008738.2	0	0
ENSG00000237955.1_2	AC008746.10	0	0
ENSG00000267838.2_2	AC008746.12	2.13829	5.71126
ENSG00000227407.1_2	AC008746.3	0	0.415864
ENSG00000235681.1_2	AC008746.5	2.5773	5.60337
ENSG00000213016.3_2	AC008746.9	0	0
ENSG00000221584.2	AC008747.1	0	0
ENSG00000216102.1	AC008752.1	0	0
ENSG00000265379.1	AC008752.2	0	0
ENSG00000266247.1	AC008752.3	0	0
ENSG00000238150.1_2	AC008753.3	1.00158	0
ENSG00000269564.1_2	AC008753.4	0	0
ENSG00000228323.2_2	AC008753.6	0	0
ENSG00000221195.2	AC008780.1	0	0
ENSG00000228737.2_2	AC008781.7	0.544732	1.18672
ENSG00000249101.1_2	AC008834.2	0	0
ENSG00000223200.1	AC008836.1	0	0
ENSG00000227836.1_2	AC008850.3	0	0
ENSG00000213702.2	AC008865.1	0	0
ENSG00000238335.1	AC008869.1	0	0
ENSG00000268280.1	AC008914.1	0	0
ENSG00000237705.1_2	AC008937.2	0	0
ENSG00000225230.1_2	AC008937.3	0	0
ENSG00000264465.1	AC008938.1	0	0
ENSG00000228650.2_2	AC008940.1	0	0
ENSG00000268424.1	AC008948.1	0	0
ENSG00000222961.1	AC008949.1	0	0
ENSG00000269215.1	AC008964.1	0	0
ENSG00000221310.1	AC008967.1	0	0
ENSG00000269688.1_3	AC008982.2	0	0
ENSG00000275210.1_3	AC008984.2	0	0
ENSG00000251431.1_2	AC008984.5	0	0
ENSG00000250507.1_2	AC008984.6	0	0
ENSG00000234436.1_2	AC008984.7	0	0
ENSG00000278999.1_2	AC008985.1	0	0.116723
ENSG00000267683.1_3	AC008991.1	0	0
ENSG00000267636.1_2	AC008992.1	0	0
ENSG00000282542.1_2	AC008993.2	2.59813	2.16228
ENSG00000282807.3_1	AC008993.3	0	0
ENSG00000267751.5_2	AC009005.2	0	0
ENSG00000238393.1	AC009009.1	0	0
ENSG00000271824.1_3	AC009014.3	0	0
ENSG00000264935.1	AC009035.1	0	0
ENSG00000181791.1	AC009041.1	0	0
ENSG00000269047.1	AC009041.2	0	0
ENSG00000260345.1_3	AC009052.12	0	0
ENSG00000269746.1	AC009060.1	0	0
ENSG00000203401.4	AC009061.1	0.196598	0.219057
ENSG00000167970.6	AC009065.1	0	0
ENSG00000207715.1	AC009065.2	0.011964	0
ENSG00000252958.1	AC009065.3	0	0
ENSG00000265127.1	AC009080.1	0	0
ENSG00000265167.1	AC009081.1	0	0
ENSG00000196927.4	AC009093.1	0	0.718217
ENSG00000237718.2_3	AC009095.4	0	0
ENSG00000203343.2	AC009107.1	0.248541	1.09111
ENSG00000231589.1_2	AC009110.1	0	0
ENSG00000261248.1_2	AC009120.10	0	0
ENSG00000275236.1_3	AC009120.11	0.205218	0.044184
ENSG00000239763.2_2	AC009120.3	0.635734	0.414393
ENSG00000261404.5_3	AC009120.4	0.464599	1.26517
ENSG00000260884.1_2	AC009120.5	0	0
ENSG00000259972.2_3	AC009120.6	1.43086	5.46595
ENSG00000260471.1_2	AC009120.8	0	0
ENSG00000279100.1_2	AC009120.9	0	0
ENSG00000238774.1	AC009121.1	0	0
ENSG00000263661.1	AC009132.1	0	0
ENSG00000238045.9_3	AC009133.12	86.1768	92.1638
ENSG00000259952.1_2	AC009133.15	0	0
ENSG00000260719.1_2	AC009133.17	0	0
ENSG00000262756.1	AC009133.21	0	0
ENSG00000277669.1_3	AC009133.22	0	0
ENSG00000280893.1_3	AC009133.23	0	0
ENSG00000280607.1_3	AC009133.24	0	0
ENSG00000262116.1_2	AC009134.1	0	0
ENSG00000222299.1	AC009142.1	0	0
ENSG00000231876.7_2	AC009158.1	0	0
ENSG00000221330.1	AC009159.1	0	0
ENSG00000237901.1_2	AC009161.1	0	0
ENSG00000261238.1_2	AC009166.5	0	0
ENSG00000280344.1_2	AC009166.7	0	0
ENSG00000221157.1	AC009196.1	0	0
ENSG00000224675.1_2	AC009227.2	0	0
ENSG00000238004.1_2	AC009227.3	0	0
ENSG00000242628.5_2	AC009228.1	0	0
ENSG00000227292.1_2	AC009229.5	0	0
ENSG00000229160.1_2	AC009229.6	0	0
ENSG00000216191.1	AC009234.2	0	0
ENSG00000231054.1_2	AC009236.2	0	0
ENSG00000233037.2_2	AC009237.10	0	0
ENSG00000236431.1_2	AC009237.11	2.10575	2.01631
ENSG00000230083.1_2	AC009237.13	0	0
ENSG00000236026.1_2	AC009237.14	0	0
ENSG00000236750.1_2	AC009237.16	0	0
ENSG00000235959.1_2	AC009237.17	0	0
ENSG00000223917.1_2	AC009237.2	0	0
ENSG00000238162.1_2	AC009237.4	0	0
ENSG00000237308.1_2	AC009237.5	0	0
ENSG00000224719.1_2	AC009237.6	0	0
ENSG00000229689.3_2	AC009237.8	0.399908	0.123439
ENSG00000248821.1_2	AC009238.6	0	0
ENSG00000227120.1_2	AC009238.7	0	0
ENSG00000233275.1_2	AC009238.8	0	0
ENSG00000230383.1_2	AC009245.3	33.3867	34.0736
ENSG00000236212.1_2	AC009262.2	0	0
ENSG00000234639.1_2	AC009263.2	0	0
ENSG00000234352.9_3	AC009264.1	0	0
ENSG00000226045.1_2	AC009274.6	0	0
ENSG00000224375.1_2	AC009276.4	0	0
ENSG00000212001.2	AC009297.1	0	0
ENSG00000221590.1	AC009299.1	0	0
ENSG00000235724.8_2	AC009299.2	0	0
ENSG00000225813.1_2	AC009299.4	0.685003	0.307207
ENSG00000232320.6_2	AC009299.5	0.207286	0.258955
ENSG00000233868.1_2	AC009302.2	1.27463	0
ENSG00000235066.6_3	AC009303.1	2.16076	8.02511
ENSG00000279227.1_2	AC009303.2	1.59797	1.80239
ENSG00000224967.1_2	AC009303.3	0	0
ENSG00000234579.1_2	AC009305.1	0	0
ENSG00000216093.1	AC009305.2	0	0
ENSG00000225911.1_2	AC009310.1	0	0
ENSG00000238207.1_2	AC009312.1	0	0
ENSG00000224467.1_2	AC009313.1	0	0
ENSG00000232337.1_2	AC009313.2	0	0
ENSG00000216193.2	AC009336.1	0	0
ENSG00000278500.1_3	AC009336.19	0	0
ENSG00000233287.1_2	AC009362.2	0.493986	0.438642
ENSG00000225881.1_2	AC009365.4	0	0
ENSG00000216895.9_3	AC009403.2	0.764761	1.30972
ENSG00000236255.1_2	AC009404.2	0.125895	0.179861
ENSG00000228538.5_2	AC009411.1	0	0
ENSG00000235537.1_2	AC009411.2	0	0
ENSG00000236533.1_2	AC009413.2	0	0
ENSG00000233752.1_2	AC009414.1	0	0
ENSG00000256309.1	AC009469.1	3.51891	51.4681
ENSG00000234141.1_2	AC009473.1	0	0
ENSG00000224071.1_2	AC009474.1	0	0
ENSG00000230355.1_2	AC009474.2	0	0
ENSG00000225448.1_2	AC009477.7	0	0
ENSG00000284479.1_1	AC009477.8	0	0
ENSG00000225258.1_3	AC009478.1	0	0
ENSG00000264976.1	AC009478.2	0	0
ENSG00000265049.1	AC009480.1	0	0
ENSG00000223911.1_2	AC009480.3	0	0
ENSG00000229143.1_2	AC009480.4	0	0
ENSG00000224076.5_2	AC009487.4	0	0
ENSG00000251621.1_3	AC009487.5	0	0
ENSG00000226121.2_2	AC009487.6	2.74406	2.81776
ENSG00000221234.1	AC009495.1	0	0
ENSG00000235192.1_2	AC009495.2	0	0
ENSG00000232411.1_3	AC009495.3	0	0
ENSG00000229195.1_3	AC009495.4	0	0
ENSG00000237271.1_2	AC009498.1	0	0
ENSG00000236748.1_2	AC009500.2	0	0
ENSG00000231609.5_2	AC009501.4	0.486684	0.91409
ENSG00000231802.1_2	AC009502.1	0	0
ENSG00000227308.2_3	AC009502.4	0.017206	0
ENSG00000235522.6_2	AC009505.2	0	1.02746
ENSG00000234162.1_2	AC009505.4	0	0
ENSG00000224152.1_2	AC009506.1	9.88565	7.13257
ENSG00000225369.1_2	AC009506.2	0.050956	1.16464
ENSG00000227930.1_2	AC009508.1	0	0
ENSG00000224469.1_2	AC009517.2	0	0.131069
ENSG00000233263.1_2	AC009518.2	0	0
ENSG00000236386.1_2	AC009518.3	0	0
ENSG00000224865.7_2	AC009518.4	0	0
ENSG00000227197.1_2	AC009518.8	0	0
ENSG00000226063.1_2	AC009531.2	0	0
ENSG00000226066.1_2	AC009541.1	0	0
ENSG00000231794.5_3	AC009542.2	0	0
ENSG00000238870.1	AC009677.1	0	0
ENSG00000266713.1	AC009695.1	0	0
ENSG00000266016.1	AC009779.1	0	0
ENSG00000220982.2	AC009784.1	0	0
ENSG00000232053.6_3	AC009784.3	0	0
ENSG00000236503.1_2	AC009784.4	0	0
ENSG00000265835.1	AC009800.1	0	0
ENSG00000268706.1	AC009802.1	0	0
ENSG00000265063.1	AC009831.1	0	0
ENSG00000221621.1	AC009835.1	0	0
ENSG00000235160.1_2	AC009878.2	0	0
ENSG00000264799.1	AC009892.1	0	0
ENSG00000224730.1_2	AC009892.10	0	0
ENSG00000235181.1_2	AC009892.2	0	0
ENSG00000238094.1_2	AC009892.5	0	0
ENSG00000237323.1_2	AC009892.9	0	0
ENSG00000264969.1	AC009941.1	0	0
ENSG00000234356.1_2	AC009945.4	0	0
ENSG00000223960.6_2	AC009948.5	5.35058	3.71201
ENSG00000238082.1_2	AC009948.7	1.33134	0.617088
ENSG00000225963.7_2	AC009950.2	0.180276	0.219568
ENSG00000176824.2	AC009951.1	0	0
ENSG00000213410.2	AC009951.2	0	0
ENSG00000228973.1_2	AC009955.8	0	0
ENSG00000230783.1_2	AC009961.2	0	0
ENSG00000226266.6_3	AC009961.3	0	0
ENSG00000227055.1_2	AC009961.5	0	0
ENSG00000233494.1_2	AC009963.3	0	0.710174
ENSG00000227270.1_2	AC009963.4	0	0
ENSG00000237745.1_2	AC009963.5	0	0
ENSG00000235325.1_2	AC009963.6	0	0
ENSG00000235951.1_2	AC009965.1	0	0
ENSG00000234714.1_2	AC009965.2	0	0
ENSG00000214369.2_2	AC009967.3	0	0
ENSG00000234932.2_2	AC009969.1	0	0
ENSG00000233953.1_2	AC009970.1	0	0
ENSG00000221293.2	AC009987.1	0	0
ENSG00000266566.1	AC009994.2	0	0
ENSG00000221218.1	AC009997.1	0	0
ENSG00000225000.1_2	AC010082.2	0	0
ENSG00000233491.7_3	AC010091.1	0	0
ENSG00000266020.1	AC010092.1	0	0
ENSG00000233648.1_2	AC010095.6	0	0
ENSG00000234597.1_2	AC010096.1	0	0
ENSG00000237498.2_2	AC010105.1	0	0
ENSG00000236107.7_2	AC010127.3	0	0
ENSG00000231539.1_2	AC010132.10	0	0
ENSG00000234983.1_2	AC010132.11	0	0
ENSG00000223923.1_2	AC010136.2	0	0.622734
ENSG00000264034.1	AC010139.1	0	0
ENSG00000226764.2_2	AC010145.4	0	0
ENSG00000216081.1	AC010146.2	0	0
ENSG00000235726.5_2	AC010148.1	0	0
ENSG00000235419.5_3	AC010149.4	0	0
ENSG00000218682.1_2	AC010150.1	0.57607	0.925105
ENSG00000222070.1	AC010150.2	0	0
ENSG00000178550.3	AC010170.1	0	0
ENSG00000264077.1	AC010196.1	0	0
ENSG00000221770.1	AC010203.1	0	0
ENSG00000221313.2	AC010207.1	0	0
ENSG00000239036.1	AC010209.1	0	0
ENSG00000249249.1_2	AC010226.4	0	0
ENSG00000265637.1	AC010235.1	0	0
ENSG00000235253.1_2	AC010240.2	0.521587	0.574008
ENSG00000229738.1_2	AC010240.3	0	0
ENSG00000197071.1	AC010243.1	1.13009	3.79151
ENSG00000265122.1	AC010247.1	0	0
ENSG00000251710.1	AC010295.1	0	0
ENSG00000256121.1	AC010296.1	0	0
ENSG00000221373.1	AC010297.1	0	0
ENSG00000266483.1	AC010311.1	0	0
ENSG00000222805.1	AC010319.1	0	0
ENSG00000265364.1	AC010323.1	0	0
ENSG00000266462.1	AC010327.1	0	1.18739
ENSG00000269808.1	AC010327.2	0	0
ENSG00000266156.1	AC010329.1	0	0
ENSG00000256989.1	AC010335.1	0.835018	0.344869
ENSG00000212082.2	AC010368.1	0	0
ENSG00000269027.1	AC010368.2	0	0
ENSG00000223149.1	AC010376.1	0	0
ENSG00000221343.1	AC010422.1	0.241729	0
ENSG00000269636.1	AC010441.1	0.839501	0
ENSG00000221721.1	AC010455.1	0	0
ENSG00000221595.1	AC010458.1	0	0
ENSG00000214784.4_2	AC010468.1	0.383707	0.222737
ENSG00000249318.1_2	AC010468.2	0	0
ENSG00000250728.1_2	AC010468.3	0	0
ENSG00000235081.1_2	AC010492.2	0	0
ENSG00000249189.1_2	AC010492.4	0	0
ENSG00000240296.1_2	AC010492.5	0	0
ENSG00000267219.1_2	AC010504.2	0	0
ENSG00000276758.1_2	AC010518.2	0	0
ENSG00000240197.1_2	AC010518.3	0	0
ENSG00000268686.1_2	AC010524.2	0	0
ENSG00000268157.1_2	AC010524.4	0	0
ENSG00000203305.1	AC010525.1	0.291742	0
ENSG00000211571.1	AC010525.2	1.59926	7.51178
ENSG00000267117.1_2	AC010525.4	0.518217	1.28463
ENSG00000267689.1_2	AC010525.5	0	0
ENSG00000264645.1	AC010528.1	0	0
ENSG00000265209.1	AC010543.1	0	0
ENSG00000223123.1	AC010546.1	0	0
ENSG00000261611.5_3	AC010547.9	0	0
ENSG00000265704.1	AC010595.1	0	0
ENSG00000222086.1	AC010609.1	0	0
ENSG00000256240.1	AC010620.1	0.114324	0.271722
ENSG00000267443.2_2	AC010641.1	0	0
ENSG00000267216.1_3	AC010642.1	0.115392	0.18396
ENSG00000269794.1_2	AC010642.2	0.020547	0
ENSG00000269095.1_3	AC010646.3	0	0
ENSG00000267448.5_2	AC010649.1	0	0
ENSG00000232383.1_2	AC010677.5	0	0
ENSG00000221517.1	AC010724.1	0	0.000532
ENSG00000242540.2_3	AC010729.1	0	0
ENSG00000236106.1_2	AC010729.2	0	0
ENSG00000228577.1_2	AC010731.2	0	0
ENSG00000231653.1_2	AC010731.3	0	0
ENSG00000235118.7_3	AC010731.4	0	0
ENSG00000213083.3_2	AC010731.6	0	0
ENSG00000232713.2_2	AC010733.5	0.982276	2.54092
ENSG00000221372.1	AC010739.1	0	0
ENSG00000238065.1_2	AC010740.1	0	0
ENSG00000226041.1_2	AC010745.1	0	0
ENSG00000228876.1_2	AC010745.2	0	0
ENSG00000231266.1_2	AC010745.3	0	0
ENSG00000232444.1_2	AC010745.4	0	0
ENSG00000225979.1_2	AC010746.3	0	0
ENSG00000221389.1	AC010754.1	0	0
ENSG00000269182.1	AC010760.1	0	0
ENSG00000265840.1_2	AC010761.10	0	0
ENSG00000265205.1_2	AC010761.13	0	0.485615
ENSG00000267729.1_3	AC010761.14	0	0
ENSG00000265073.1_3	AC010761.6	0	0
ENSG00000264577.1_2	AC010761.8	0.590491	0.474906
ENSG00000265474.1_2	AC010761.9	0	0
ENSG00000280390.1_2	AC010872.1	0	0
ENSG00000225402.1_2	AC010878.3	0	0
ENSG00000224400.5_2	AC010880.1	0	0
ENSG00000234936.1_2	AC010883.5	0	0
ENSG00000224509.2_3	AC010884.1	0	0
ENSG00000263685.1	AC010884.2	0	0
ENSG00000224414.1_2	AC010886.2	0	0
ENSG00000251849.1	AC010887.1	0	0
ENSG00000226953.7_2	AC010890.1	0.034831	0.691167
ENSG00000226853.2_2	AC010894.3	0.367964	0
ENSG00000179997.8_2	AC010894.4	0	0
ENSG00000237798.1_3	AC010894.5	0	0
ENSG00000232479.2_2	AC010900.2	0	0
ENSG00000213774.3_2	AC010904.1	0	0
ENSG00000237370.1_2	AC010907.2	0	0
ENSG00000224661.1_2	AC010907.5	0	0
ENSG00000253011.1	AC010928.1	0	0
ENSG00000221030.1	AC010930.1	0	0
ENSG00000232668.1_2	AC010967.1	0	0
ENSG00000228033.5_2	AC010967.2	0	0
ENSG00000232604.1_2	AC010967.3	0	0
ENSG00000188525.3_2	AC010969.1	0	0
ENSG00000234686.1_2	AC010971.1	0	0
ENSG00000230065.1_2	AC010974.3	0	0
ENSG00000229385.1_2	AC010975.1	0	0
ENSG00000230237.1_2	AC010975.2	0	0
ENSG00000231731.7_3	AC010976.2	0.015579	0.157896
ENSG00000237732.9_2	AC010980.2	0	0
ENSG00000235242.1_2	AC010982.2	0	0
ENSG00000235056.1_2	AC010983.1	0	0
ENSG00000235495.1_2	AC010987.5	0	0
ENSG00000222586.1	AC010999.1	0	0
ENSG00000264277.1	AC011073.1	0	0
ENSG00000225582.1_2	AC011193.1	0	0
ENSG00000235518.2_3	AC011196.3	0	0
ENSG00000225253.1_2	AC011225.1	0	0
ENSG00000232089.1_2	AC011233.2	0	0
ENSG00000224361.1_2	AC011239.1	0	0
ENSG00000279526.1_2	AC011239.2	0.110617	0.389913
ENSG00000229695.1_2	AC011242.5	0	0.054278
ENSG00000223430.1_2	AC011243.1	0	0
ENSG00000235586.1_2	AC011247.3	0	0
ENSG00000236510.1_2	AC011284.3	0	4.13343
ENSG00000232328.1_2	AC011286.1	0	0
ENSG00000229618.2_2	AC011288.2	0	0
ENSG00000227172.2_2	AC011290.4	0	0
ENSG00000236015.1_2	AC011290.5	0.704413	0.918484
ENSG00000233539.5_2	AC011294.3	0	0
ENSG00000268822.1	AC011298.1	0	0
ENSG00000219159.4_2	AC011298.2	0	0
ENSG00000268857.1	AC011308.1	0	0
ENSG00000264749.1	AC011313.1	0	0
ENSG00000275601.1_3	AC011330.13	0.133105	0.089867
ENSG00000249839.1_2	AC011330.5	0	0
ENSG00000265875.1	AC011357.1	0	0
ENSG00000239192.1	AC011363.1	0	0
ENSG00000264890.1	AC011379.1	0	0
ENSG00000283602.1_2	AC011380.8	0	0
ENSG00000283155.1_2	AC011380.9	0	0
ENSG00000197830.2	AC011385.1	0.179542	0.841589
ENSG00000232129.1	AC011385.2	0	0
ENSG00000248696.1_2	AC011406.2	0	0
ENSG00000216127.1	AC011407.1	0	0
ENSG00000264303.1	AC011410.1	0	0
ENSG00000265104.1	AC011416.1	0	0
ENSG00000223539.4_2	AC011431.1	0	0
ENSG00000263840.1	AC011431.2	0	0
ENSG00000265023.1	AC011450.1	0	0
ENSG00000265569.1	AC011453.1	0	0
ENSG00000221504.1	AC011456.1	0	0
ENSG00000221258.1	AC011465.1	0	0
ENSG00000221790.1	AC011467.1	0	0
ENSG00000226104.1	AC011475.1	0	0
ENSG00000265339.1	AC011477.1	0	0
ENSG00000223148.1	AC011478.1	0	0
ENSG00000220693.2	AC011498.1	0	0
ENSG00000263995.1	AC011499.1	0	0
ENSG00000267881.1_3	AC011513.3	0	0
ENSG00000268833.1_2	AC011513.4	0	0
ENSG00000225370.1_2	AC011515.2	0	0
ENSG00000269796.1_2	AC011516.1	0	0
ENSG00000267133.1_2	AC011518.2	0	0
ENSG00000267968.1_2	AC011523.2	0	0
ENSG00000267528.1_3	AC011524.1	0	0
ENSG00000267027.1_2	AC011524.2	0	0
ENSG00000267240.1_2	AC011524.3	0	0
ENSG00000261400.1_2	AC011525.2	0	0
ENSG00000267465.6_2	AC011525.4	0	0
ENSG00000268434.5_3	AC011530.4	0	0
ENSG00000268423.4_3	AC011551.3	0.579211	0.131496
ENSG00000279753.1_2	AC011558.5	0	0
ENSG00000263690.1	AC011591.1	0	0
ENSG00000223436.1_2	AC011625.1	0	0
ENSG00000252093.1	AC011626.1	0	0
ENSG00000259252.1_2	AC011648.1	0	0
ENSG00000265219.1	AC011652.1	0	0
ENSG00000266096.1	AC011652.2	0	0
ENSG00000223579.2	AC011718.2	0	0
ENSG00000227005.1	AC011718.3	0	0
ENSG00000252308.1	AC011738.1	0	0
ENSG00000231638.1_2	AC011738.4	0	0
ENSG00000231655.1_2	AC011742.3	0	0
ENSG00000227133.1_2	AC011742.5	0	0
ENSG00000231435.1_3	AC011747.3	0	0
ENSG00000231083.1_2	AC011747.6	0	0
ENSG00000212025.2	AC011748.1	0	0
ENSG00000231204.5_3	AC011752.1	0	0
ENSG00000230696.1_3	AC011753.5	0	0
ENSG00000230603.1_2	AC011753.6	0	0
ENSG00000224879.1_3	AC011754.1	0	0
ENSG00000269686.1	AC011755.1	0	0
ENSG00000234073.1_2	AC011816.1	0	0
ENSG00000226806.1_2	AC011893.3	0	0
ENSG00000265629.1	AC011897.1	0	0
ENSG00000228505.5_2	AC011897.2	0	0
ENSG00000231980.1_2	AC011899.10	0	0
ENSG00000233038.5_2	AC011899.9	0	0
ENSG00000224612.1_2	AC011901.2	0	0
ENSG00000257073.1	AC011933.1	37.7342	25.1393
ENSG00000228007.1_2	AC011933.2	13.251	14.969
ENSG00000265583.1	AC011994.1	0	0
ENSG00000237720.1_2	AC011995.1	0	0
ENSG00000228391.1_2	AC011995.3	0	0
ENSG00000222017.1_3	AC011997.1	0	0
ENSG00000236664.1_3	AC011998.1	0	0
ENSG00000229744.1_2	AC011998.2	0	0
ENSG00000227241.1_2	AC011998.4	0	0
ENSG00000214070.3_2	AC011999.1	0.125398	0.314985
ENSG00000266259.1	AC012003.1	0	0
ENSG00000221232.1	AC012047.1	0	0
ENSG00000221202.1	AC012050.1	0	0
ENSG00000227047.1_2	AC012065.4	0	0
ENSG00000233416.1_2	AC012065.5	0	0.513866
ENSG00000213197.3_2	AC012066.1	0	0.139429
ENSG00000235072.2_2	AC012074.2	0	0
ENSG00000231722.1_2	AC012075.1	0	0
ENSG00000216123.1	AC012119.1	0	0
ENSG00000228835.1_2	AC012123.1	0	0
ENSG00000234327.7_2	AC012146.7	0.414748	0
ENSG00000222481.1	AC012150.1	0	0
ENSG00000221257.1	AC012175.1	0	0
ENSG00000263441.1	AC012181.1	0	0
ENSG00000233863.1	AC012215.1	0	0
ENSG00000221704.1	AC012305.1	0	0
ENSG00000204399.3_2	AC012306.2	0	0
ENSG00000228873.1_2	AC012307.2	0	0
ENSG00000224579.1_2	AC012314.19	0.21374	0.399608
ENSG00000223660.1_2	AC012314.20	0	0
ENSG00000237017.1_2	AC012314.8	1.94062	1.28432
ENSG00000261028.1_3	AC012322.1	0	0
ENSG00000265224.1	AC012353.1	0	0
ENSG00000225156.2_2	AC012354.6	0	0
ENSG00000231848.1_2	AC012354.8	1.51553	2.40307
ENSG00000227799.1_2	AC012358.4	0	0.404511
ENSG00000203327.2_3	AC012358.7	0	0
ENSG00000240401.8_3	AC012358.8	0	1.55845
ENSG00000268556.1	AC012360.1	0	0
ENSG00000235319.1_2	AC012360.4	0	0.852332
ENSG00000238273.3_2	AC012360.6	1.59703	9.42801
ENSG00000236436.1_2	AC012361.1	0	0
ENSG00000265454.1	AC012362.1	0	0
ENSG00000213081.3_2	AC012362.3	0.05792	0
ENSG00000235840.1_2	AC012363.13	0	0
ENSG00000224789.1_2	AC012363.4	0	0
ENSG00000228079.2_2	AC012368.1	0	0
ENSG00000232693.2_3	AC012370.2	0	0
ENSG00000234255.8_3	AC012370.3	0	0
ENSG00000235883.2	AC012379.1	0	0
ENSG00000265463.1	AC012391.1	0	0
ENSG00000268343.1	AC012414.1	0	0
ENSG00000251564.2	AC012441.1	0	0
ENSG00000243389.1_3	AC012442.5	0	0
ENSG00000228251.1_3	AC012442.6	0	0
ENSG00000229550.1_2	AC012445.1	0	0
ENSG00000237532.1_2	AC012451.1	0	0
ENSG00000203363.2_2	AC012454.4	0	0
ENSG00000203643.3_2	AC012456.3	0	0
ENSG00000230790.2_2	AC012456.4	0	0
ENSG00000230695.1_2	AC012462.1	0	0
ENSG00000225166.1_2	AC012462.2	0	0
ENSG00000228618.1_2	AC012462.3	0	0
ENSG00000222888.1	AC012467.1	0	1.38824
ENSG00000268396.1	AC012485.1	0	0
ENSG00000232306.2_3	AC012485.2	0	0
ENSG00000238029.1_2	AC012493.1	0	0
ENSG00000229494.1_2	AC012494.1	0	0
ENSG00000228374.1_2	AC012497.2	0	0
ENSG00000229941.5_2	AC012499.1	0	0
ENSG00000227400.2_3	AC012501.2	0	0
ENSG00000242575.1_2	AC012501.3	0	0
ENSG00000223530.1_2	AC012506.1	0	0
ENSG00000233714.1_2	AC012506.2	0	0
ENSG00000223634.1_2	AC012506.3	0	0
ENSG00000235497.5_2	AC012506.4	0	0
ENSG00000232520.1_2	AC012507.3	0	0
ENSG00000230385.1_2	AC012507.4	0	0
ENSG00000226539.1_2	AC012512.1	0.056595	0
ENSG00000236478.2_2	AC012513.4	4.81383	21.6608
ENSG00000231092.1_2	AC012513.6	0	0
ENSG00000260597.1_3	AC012531.25	0	0
ENSG00000263732.1	AC012564.1	0	0.209291
ENSG00000226994.7_2	AC012593.1	0	0
ENSG00000231898.8_2	AC012594.1	0	0
ENSG00000266090.1	AC012603.1	0	0
ENSG00000253406.1_3	AC012613.2	1.92279	5.2702
ENSG00000198683.2	AC012615.1	262.15	226.825
ENSG00000265650.1	AC012627.1	0	0
ENSG00000234938.2_2	AC012668.1	0	0
ENSG00000237525.6_2	AC012668.2	0.809079	7.11653
ENSG00000227981.2_2	AC012668.3	0	0
ENSG00000220999.2	AC012671.1	0	0
ENSG00000224291.1_2	AC012671.2	0	0
ENSG00000221619.2	AC012671.3	0	0.310139
ENSG00000266309.1	AC012671.4	0	0
ENSG00000226130.1_2	AC013248.2	0	0
ENSG00000233444.1_2	AC013262.1	0	0
ENSG00000231621.1_2	AC013264.2	0	0.407157
ENSG00000237953.1_2	AC013267.1	0.235391	0
ENSG00000212091.1	AC013268.1	0	0
ENSG00000235721.1_2	AC013268.3	0	0
ENSG00000229730.2_2	AC013268.4	0	0
ENSG00000256066.1	AC013269.1	24.0438	20.5253
ENSG00000225819.1_2	AC013269.3	0	0
ENSG00000225341.1_2	AC013269.4	0	0
ENSG00000184761.7_3	AC013269.5	0	0
ENSG00000186148.13_3	AC013271.3	0	0
ENSG00000283684.1_2	AC013271.5	0	0
ENSG00000284337.1_1	AC013271.7	0	0
ENSG00000265553.1	AC013275.1	0	0
ENSG00000231013.1_2	AC013275.2	0	0
ENSG00000221625.1	AC013283.1	0.137009	0
ENSG00000232723.1_2	AC013399.3	0	0
ENSG00000229395.1_2	AC013401.1	0	0
ENSG00000232227.5_2	AC013401.2	0	0
ENSG00000221654.1	AC013402.1	0	0
ENSG00000236109.1_2	AC013402.3	0	0
ENSG00000231626.1_2	AC013402.4	0	0
ENSG00000230690.1_2	AC013402.5	0	0
ENSG00000236099.1_2	AC013403.13	0	0
ENSG00000231017.1_2	AC013404.1	0	0
ENSG00000221289.2	AC013406.1	0	0
ENSG00000237016.1_2	AC013410.1	0	0
ENSG00000237617.1_2	AC013410.2	0	0
ENSG00000234658.1_2	AC013429.4	0	0
ENSG00000234995.1_2	AC013429.5	0.318423	4.72672
ENSG00000228596.1_2	AC013436.6	0	0
ENSG00000233996.1_2	AC013439.4	0	0
ENSG00000196085.5_2	AC013442.1	0	0.758118
ENSG00000229781.1_2	AC013444.1	0	0
ENSG00000221169.2	AC013444.2	0	0
ENSG00000231189.1_2	AC013448.1	0	0
ENSG00000235610.1_2	AC013448.2	0	0
ENSG00000229727.6_2	AC013460.1	0	0
ENSG00000236283.4_3	AC013463.2	0	0
ENSG00000227180.1_2	AC013467.1	0	0
ENSG00000231145.1	AC013468.1	0	0
ENSG00000267963.1	AC013469.1	0	0
ENSG00000236048.2_2	AC013470.6	0	0
ENSG00000224667.1_2	AC013470.8	0	0
ENSG00000205500.8_3	AC013472.3	0	0.428002
ENSG00000230286.1_3	AC013472.4	0	0
ENSG00000235128.1_2	AC013474.4	0	0
ENSG00000265621.1	AC013476.1	0	0
ENSG00000263596.1	AC013477.1	0	0
ENSG00000226398.1_2	AC013480.2	0	0
ENSG00000221391.1	AC013489.1	0	0
ENSG00000264059.1	AC013558.1	0	0
ENSG00000255674.1	AC013718.1	10.3666	3.1368
ENSG00000232597.5_3	AC013727.1	0	0
ENSG00000236141.1_3	AC013727.2	0	0
ENSG00000215934.1	AC013731.1	0	0
ENSG00000234595.1_2	AC013733.3	0	0
ENSG00000225570.1_2	AC013733.4	0	0
ENSG00000263921.1	AC013737.1	0	0
ENSG00000221137.1	AC013751.1	0	0
ENSG00000265208.1	AC015600.1	0	0
ENSG00000269810.1	AC015660.1	0	0
ENSG00000266728.5_3	AC015688.3	0	0
ENSG00000239920.1_3	AC015691.13	0	0
ENSG00000203314.1	AC015815.1	0	0.559467
ENSG00000203315.1	AC015815.2	0	0
ENSG00000203316.1	AC015815.3	0	0
ENSG00000203317.1	AC015815.4	0	0
ENSG00000203318.1	AC015815.5	0	0
ENSG00000213135.1	AC015815.6	0	0
ENSG00000225646.1	AC015815.7	0	0
ENSG00000228733.1	AC015815.8	0	0
ENSG00000266042.1_2	AC015818.6	0	0
ENSG00000265837.1	AC015820.1	0	0
ENSG00000270829.1_2	AC015849.12	0	0
ENSG00000270894.1_2	AC015849.13	0	0
ENSG00000271268.1_2	AC015849.14	0	0
ENSG00000270977.1_2	AC015849.16	0	0
ENSG00000270871.1_2	AC015849.19	0	0
ENSG00000270240.2_2	AC015849.2	0	0
ENSG00000180725.4	AC015871.1	0	0
ENSG00000265403.1	AC015884.1	0	0
ENSG00000227790.7_3	AC015922.5	0	0
ENSG00000233090.1_2	AC015922.7	0	0
ENSG00000226797.1_3	AC015923.1	0.106513	0
ENSG00000227279.1_2	AC015933.2	0	0
ENSG00000203395.2_2	AC015969.3	0	0
ENSG00000252453.2	AC015971.1	0	0
ENSG00000228363.2_3	AC015971.2	1.24845	0.497581
ENSG00000225024.1_2	AC015977.5	0	0
ENSG00000225378.1_2	AC015977.6	0	0
ENSG00000224746.1_2	AC015987.1	0	0
ENSG00000236338.1	AC015987.2	18.5927	11.4332
ENSG00000215431.1	AC015989.1	0	0
ENSG00000269630.1	AC015989.2	0	0
ENSG00000251871.1	AC016113.1	0	0
ENSG00000265687.1	AC016178.1	0	0
ENSG00000266387.1	AC016178.2	0	0
ENSG00000221029.1	AC016194.1	0	0
ENSG00000205148.1	AC016251.1	0	0
ENSG00000235361.1_2	AC016292.1	0	0
ENSG00000108958.4_2	AC016292.3	19.8259	8.38085
ENSG00000221542.1	AC016405.2	0	0
ENSG00000212061.2	AC016543.1	0	0
ENSG00000222717.1	AC016553.1	0	0
ENSG00000268012.1	AC016559.1	0.279112	0.200494
ENSG00000236068.2_2	AC016561.1	0	0
ENSG00000212036.2	AC016575.1	0	0
ENSG00000225868.7_3	AC016582.2	0	0
ENSG00000205147.3	AC016586.1	0.021106	0.309119
ENSG00000221528.1	AC016597.1	0	0
ENSG00000269600.1_2	AC016629.3	0	0
ENSG00000269032.1_2	AC016629.7	0	0
ENSG00000235635.1_2	AC016644.1	0.1785	2.2476
ENSG00000221179.1	AC016670.1	0	0
ENSG00000234174.1_2	AC016683.5	0	0
ENSG00000233741.1_2	AC016691.2	0	0
ENSG00000233335.1_2	AC016696.1	0	0
ENSG00000263524.1	AC016697.3	0	0
ENSG00000233060.1_2	AC016700.2	0	0
ENSG00000225392.1_2	AC016700.4	0	0
ENSG00000231414.1_2	AC016700.6	4.98855	3.78705
ENSG00000239131.1	AC016706.1	0	0
ENSG00000229131.1_2	AC016710.1	0	0
ENSG00000203531.3_2	AC016712.1	0	0
ENSG00000235225.1_2	AC016712.2	0	0
ENSG00000223427.1_2	AC016716.1	0.203177	0
ENSG00000224731.1_2	AC016716.2	0	0
ENSG00000228206.2_2	AC016717.1	0	0
ENSG00000226548.1_2	AC016722.3	0	0
ENSG00000228925.1_2	AC016722.4	0	0
ENSG00000235335.2_2	AC016723.4	0	0
ENSG00000232090.2_2	AC016724.6	0	0
ENSG00000266768.1	AC016727.1	0	0
ENSG00000227718.1_2	AC016730.1	0	0
ENSG00000203415.2	AC016734.1	0	0.157045
ENSG00000228305.2_2	AC016734.2	1.43377	0.563161
ENSG00000224739.2_2	AC016735.1	0	0
ENSG00000233978.1_2	AC016735.3	0	0
ENSG00000230140.5_2	AC016738.3	0	2.7887
ENSG00000223947.1_2	AC016738.4	5.21652	4.53788
ENSG00000218175.2_2	AC016739.2	13.1294	11.0559
ENSG00000238091.1	AC016745.1	0.33505	2.01068
ENSG00000234997.1_2	AC016745.3	0	0
ENSG00000212978.6_2	AC016747.3	1.82033	1.87782
ENSG00000229779.1_2	AC016751.2	0	0
ENSG00000235047.1_2	AC016751.3	0	0
ENSG00000186235.10_2	AC016757.3	0.352403	1.24462
ENSG00000221321.1	AC016764.1	0	0
ENSG00000232451.1_2	AC016768.1	0	0
ENSG00000226072.1_2	AC016772.4	0	0
ENSG00000221774.1	AC016821.1	0	0
ENSG00000240680.1_2	AC016831.3	0	0
ENSG00000229858.2_2	AC016831.5	0	0
ENSG00000232716.2_2	AC016831.6	0	0
ENSG00000234624.2_2	AC016894.1	0	0
ENSG00000236634.1_2	AC016903.1	0	0
ENSG00000237843.1_2	AC016903.2	0	0
ENSG00000221383.1	AC016907.1	0	0
ENSG00000225943.1_2	AC016907.2	0	0
ENSG00000233862.5_3	AC016907.3	0.107053	0
ENSG00000228225.1_2	AC016908.1	0	0
ENSG00000233729.1_2	AC016909.1	0	0
ENSG00000228721.1_2	AC016909.2	0	0
ENSG00000232377.1_2	AC016910.1	0	0
ENSG00000265076.1	AC016970.1	0	0
ENSG00000227294.1_2	AC016994.2	0	0
ENSG00000231367.5_2	AC016995.3	0	0
ENSG00000229915.1_2	AC016999.2	0	0.879726
ENSG00000240350.2_2	AC017002.1	4.9757	4.90702
ENSG00000224959.1_3	AC017002.2	4.52945	5.63202
ENSG00000225744.1_2	AC017002.4	0	0
ENSG00000232696.1_2	AC017006.2	0.136619	0.725518
ENSG00000231336.1_2	AC017006.3	0.550737	0.519206
ENSG00000213828.1	AC017028.1	0	0
ENSG00000266360.1	AC017028.10	0	0.696041
ENSG00000263743.1	AC017028.2	0	0.693109
ENSG00000264103.1	AC017028.3	0	0
ENSG00000264518.1	AC017028.4	0	0
ENSG00000264730.1	AC017028.5	0	0
ENSG00000265332.1	AC017028.6	0	0.696041
ENSG00000265416.1	AC017028.7	0	0
ENSG00000265891.1	AC017028.8	0	0
ENSG00000265979.1	AC017028.9	0	0
ENSG00000224442.1_2	AC017035.2	0	0
ENSG00000229434.1_2	AC017048.1	0	0
ENSG00000236231.1_2	AC017048.2	0	0
ENSG00000234275.1_2	AC017053.1	0	0
ENSG00000236039.2_3	AC017060.1	0	0
ENSG00000233479.1_2	AC017074.1	0	0
ENSG00000227359.1_2	AC017074.2	0	0.794667
ENSG00000233829.1_2	AC017078.1	0.574196	0
ENSG00000185631.7_2	AC017079.3	0	0
ENSG00000238180.1_2	AC017079.4	0	0
ENSG00000269633.1	AC017081.1	0	0
ENSG00000180105.11_2	AC017081.2	1.89007	0.862712
ENSG00000216115.1	AC017083.1	0	0
ENSG00000236259.1_2	AC017083.2	0	0.273967
ENSG00000221443.1	AC017083.3	0	0
ENSG00000215996.2	AC017084.1	0	0
ENSG00000227227.1_2	AC017101.10	0	0
ENSG00000263774.1	AC017104.1	0	0
ENSG00000233538.1_2	AC017104.2	0	0
ENSG00000230047.1_2	AC017104.4	0	0
ENSG00000224376.1_2	AC017104.6	0	0
ENSG00000239775.1_3	AC017116.11	0	0
ENSG00000227498.2_2	AC018359.3	0	0
ENSG00000235683.1_2	AC018442.1	0	0.090288
ENSG00000269679.1	AC018445.1	0	0
ENSG00000211483.2	AC018450.1	0	0
ENSG00000229839.6_2	AC018462.2	0	0
ENSG00000230154.1_2	AC018463.4	0.709457	1.48287
ENSG00000226961.3_2	AC018463.5	0	0
ENSG00000268241.1	AC018470.1	0	0
ENSG00000230599.2_2	AC018495.3	0	0
ENSG00000266001.1	AC018506.1	0	0
ENSG00000268488.1	AC018512.1	0	0
ENSG00000216204.1	AC018607.1	0	0
ENSG00000266349.1	AC018618.1	0	0
ENSG00000221302.1	AC018628.1	0	0
ENSG00000268301.1	AC018630.1	0	0
ENSG00000225314.1_2	AC018634.9	0	0
ENSG00000221429.1	AC018635.1	0	0
ENSG00000226468.2_2	AC018641.7	0	0
ENSG00000225144.2_2	AC018643.4	0	0
ENSG00000227544.8_3	AC018647.3	0	0
ENSG00000234929.1_2	AC018685.1	0	0
ENSG00000227364.1_2	AC018685.2	0	0
ENSG00000222274.1	AC018690.1	0	0
ENSG00000232114.1_2	AC018693.5	0	0
ENSG00000225284.1_2	AC018693.6	0	0
ENSG00000226615.1	AC018696.1	0	0.581569
ENSG00000203344.2	AC018696.2	0	0
ENSG00000227114.1	AC018696.3	0	0
ENSG00000230964.1_2	AC018696.4	0	0
ENSG00000214164.2	AC018696.5	0	0
ENSG00000213356.1	AC018696.6	0	0
ENSG00000235388.1	AC018696.7	0	0
ENSG00000230104.1_2	AC018712.2	0	0
ENSG00000231557.1_2	AC018717.1	0	0
ENSG00000230407.1_2	AC018717.2	0	0
ENSG00000239587.1_3	AC018730.4	0	0
ENSG00000236885.1_2	AC018731.3	0	0
ENSG00000226553.1_2	AC018735.1	0	0
ENSG00000237039.1_2	AC018738.2	8.83466	1.45224
ENSG00000167765.3	AC018755.1	0	0
ENSG00000269388.1_2	AC018755.16	0.195833	0.859748
ENSG00000267808.1_3	AC018755.17	0	0
ENSG00000268500.5_3	AC018755.18	0	0
ENSG00000273318.1	AC018755.2	5.37474	6.50104
ENSG00000268047.1_2	AC018766.6	0	0
ENSG00000264844.1	AC018767.1	0	0
ENSG00000265280.1	AC018804.1	0	0
ENSG00000224087.1_2	AC018804.3	0	0
ENSG00000227632.2_3	AC018804.6	0	0
ENSG00000235978.6_2	AC018816.3	0	0
ENSG00000228351.1_2	AC018832.1	0	0
ENSG00000228471.1_3	AC018865.11	0	0
ENSG00000217289.3_2	AC018865.5	0.576649	0
ENSG00000229774.1_2	AC018866.1	0	0
ENSG00000213953.1	AC018867.1	0	0
ENSG00000268846.1	AC018867.2	0	0
ENSG00000233339.1_2	AC018878.3	0	0
ENSG00000221849.2_2	AC018880.1	0	0
ENSG00000231723.1_2	AC018880.2	0	0
ENSG00000236449.1_3	AC018890.6	0	0
ENSG00000236847.1_2	AC018892.3	0	0
ENSG00000230343.1_2	AC018892.8	0	0
ENSG00000265709.1	AC019046.1	0	0
ENSG00000223884.5_2	AC019048.1	0	0
ENSG00000233428.1_2	AC019050.1	0	0
ENSG00000222096.1	AC019051.1	0	0
ENSG00000235911.1_2	AC019055.1	0	0
ENSG00000237320.2_2	AC019064.1	0	0
ENSG00000224007.1_2	AC019070.1	0	0
ENSG00000237178.2_2	AC019080.1	0	0
ENSG00000228030.2_2	AC019084.7	0	0
ENSG00000231822.1_2	AC019097.7	0.283803	0.734207
ENSG00000224826.1_2	AC019109.1	0	0
ENSG00000236760.1_2	AC019118.3	0	0
ENSG00000226649.1_2	AC019118.4	0	1.79919
ENSG00000219391.1_2	AC019129.1	0	0.12358
ENSG00000238449.1	AC019131.1	0	0
ENSG00000213110.2_2	AC019178.2	0	0
ENSG00000223824.1_2	AC019178.3	0	0
ENSG00000224331.2_2	AC019181.3	0	0
ENSG00000227430.1_2	AC019185.2	0	0
ENSG00000232409.1_2	AC019185.3	0	0
ENSG00000231896.1_3	AC019185.4	0	0
ENSG00000234584.1_2	AC019186.1	0	0
ENSG00000264849.1	AC019198.1	0	0
ENSG00000216054.1	AC019201.1	0	0
ENSG00000263378.1	AC019205.1	0	0
ENSG00000266346.1	AC019205.2	0	0
ENSG00000268328.1	AC019206.1	0	0
ENSG00000256530.1	AC019294.1	0	0
ENSG00000221723.1	AC019322.1	0	0
ENSG00000225421.2_3	AC019330.1	0	0
ENSG00000252511.1	AC019330.2	0	0
ENSG00000229732.1_2	AC019349.5	0	0
ENSG00000231699.1_2	AC020550.7	0	2.00417
ENSG00000229056.2_2	AC020571.3	0	1.67736
ENSG00000237133.1_2	AC020594.5	0	0
ENSG00000226681.1_2	AC020595.1	0	0
ENSG00000234007.1	AC020601.1	0	0
ENSG00000266229.1	AC020606.1	0	0
ENSG00000238672.1	AC020626.1	0	0
ENSG00000269367.1	AC020629.1	0	0
ENSG00000222079.1	AC020636.1	0	0
ENSG00000256599.1	AC020663.1	0.153746	30.1931
ENSG00000252181.1	AC020703.1	0	0
ENSG00000228005.1_2	AC020743.2	0	0
ENSG00000231681.2_2	AC020743.3	0	0
ENSG00000235620.1_2	AC020743.4	0	0
ENSG00000263437.1	AC020892.1	0	0
ENSG00000265353.1	AC020895.1	0	0
ENSG00000238518.1	AC020900.1	0	0
ENSG00000264129.1	AC020900.2	0.169515	0
ENSG00000203403.2	AC020907.2	0	0.032466
ENSG00000221115.1	AC020910.1	0	0
ENSG00000256383.1	AC020910.2	1.07415	0.811485
ENSG00000264333.1	AC020915.1	0	0
ENSG00000268866.1_2	AC020915.2	0	0
ENSG00000267531.1	AC020922.1	0	0
ENSG00000265759.1	AC020934.1	0	0.209291
ENSG00000278897.1_3	AC020951.1	0.055111	0
ENSG00000268953.1	AC020952.1	0	0
ENSG00000278239.1_2	AC020956.3	0	0
ENSG00000243099.1_2	AC020983.5	0	0
[truncated: 57,884 more rows]

## Sheet: ASMC_RPKM
Gene ID	Gene Name	ASMC_rep1_RPKM	ASMC_rep2_RPKM
ENSG00000271924.1	5S_rRNA	0	0.450457
ENSG00000272253.1	5S_rRNA	0	0.450457
ENSG00000272351.1	5S_rRNA	0.418988	0.450457
ENSG00000272435.1	5S_rRNA	0	0.450457
ENSG00000212595.1	5S_rRNA	0	0.450457
ENSG00000201285.1	5S_rRNA	0	0.450457
ENSG00000271765.1	7SK	0	0
ENSG00000271818.1	7SK	0	0
ENSG00000271814.1	7SK	0	0
ENSG00000121410.11_3	A1BG	0	0.290327
ENSG00000268895.5_3	A1BG-AS1	4.27494	2.75889
ENSG00000148584.14_3	A1CF	0	0
ENSG00000175899.14_3	A2M	0	0
ENSG00000245105.2_2	A2M-AS1	0.318445	0.694593
ENSG00000166535.19_3	A2ML1	0	0
ENSG00000256661.1_3	A2ML1-AS1	0	0
ENSG00000256904.1_3	A2ML1-AS2	0	0
ENSG00000256069.7_2	A2MP1	0	0
ENSG00000184389.9_2	A3GALT2	0	0
ENSG00000128274.15_3	A4GALT	4.19808	13.4735
ENSG00000118017.3_3	A4GNT	0	0
ENSG00000265544.1_3	AA06	0	0
ENSG00000094914.12_3	AAAS	16.8492	15.0845
ENSG00000081760.16_3	AACS	1.01322	0.530789
ENSG00000250420.8_2	AACSP1	0	0
ENSG00000114771.13_3	AADAC	1.16867	0.429389
ENSG00000197953.5_3	AADACL2	0	0
ENSG00000242908.6_3	AADACL2-AS1	0	0
ENSG00000188984.11_3	AADACL3	0	0
ENSG00000204518.2_3	AADACL4	0	0
ENSG00000240602.7_2	AADACP1	1.65199	0.305123
ENSG00000109576.13_3	AADAT	0	0
ENSG00000158122.11_3	AAED1	1.00322	1.1851
ENSG00000103591.12_3	AAGAB	1.03858	0.477468
ENSG00000115977.18_3	AAK1	44.5802	41.142
ENSG00000087884.14_3	AAMDC	0	0
ENSG00000127837.9_3	AAMP	1.76207	1.19478
ENSG00000129673.9_3	AANAT	0	0
ENSG00000131043.11_3	AAR2	5.49084	4.0628
ENSG00000205002.3_3	AARD	0	0
ENSG00000090861.15_3	AARS	48.3396	45.8641
ENSG00000124608.4_3	AARS2	0.177591	0.57207
ENSG00000266967.6_3	AARSD1	0	0
ENSG00000249038.2_2	AARSP1	0	0
ENSG00000157426.13_3	AASDH	0	0
ENSG00000149313.10_3	AASDHPPT	1.0657	0.941733
ENSG00000008311.14_3	AASS	0.451777	0
ENSG00000215458.8_2	AATBC	0	0.078963
ENSG00000275700.4_3	AATF	3.26831	4.23482
ENSG00000181409.11_3	AATK	0.196011	0.202736
ENSG00000225180.7_3	AATK-AS1	0	0
ENSG00000254180.1_3	AB015752.3	0	0
ENSG00000228757.1_2	AB019438.66	0	0
ENSG00000221180.1	AB019440.1	0	0
ENSG00000271201.1_2	AB019440.50	0	0
ENSG00000225200.2_2	AB019441.29	1.18076	1.43737
ENSG00000281376.1_2	ABALON	3.16629	2.06174
ENSG00000183044.11_3	ABAT	1.27888	1.85165
ENSG00000237215.3_2	ABC12-47043100G14.2	0	0
ENSG00000274067.1_2	ABC12-47964100C23.1	0	0
ENSG00000276144.1_2	ABC12-49244600F4.4	1.88912	0.492804
ENSG00000283259.1_2	ABC14-1188822O7.1	0	0
ENSG00000226210.3_2	ABC7-42389800N19.1	0.116757	0
ENSG00000282994.1_3	ABC7-42391500H16.4	0	0
ENSG00000277758.4_3	ABC7-42404400C24.1	0	0
ENSG00000268486.5_2	ABC7-42418200C9.1	0	0
ENSG00000271153.1	ABC7-43041300I9.1	0.307503	0.106284
ENSG00000279928.2_1	ABC7-43046700E7.1	0	0
ENSG00000273644.1_2	ABC7-481722F1.1	0	0
ENSG00000283061.1_2	ABC7-481722F1.2	0	0
ENSG00000283371.1_2	ABC8-43014700C16.1	0	0
ENSG00000165029.15_3	ABCA1	8.99579	7.37457
ENSG00000154263.17_3	ABCA10	0	0
ENSG00000251595.7_2	ABCA11P	0	0.095502
ENSG00000144452.14_3	ABCA12	0	0
ENSG00000179869.14_3	ABCA13	0	0
ENSG00000238098.9_2	ABCA17P	0	0
ENSG00000107331.16_3	ABCA2	0.940236	1.57044
ENSG00000167972.13_3	ABCA3	3.60801	0.739337
ENSG00000198691.11_3	ABCA4	0	0
ENSG00000154265.15_3	ABCA5	0.780723	0.081955
ENSG00000154262.12_3	ABCA6	1.67003	1.58285
ENSG00000064687.12_1	ABCA7	1.05115	1.45601
ENSG00000141338.13_3	ABCA8	6.51514	4.05508
ENSG00000154258.16_3	ABCA9	4.40833	0.183855
ENSG00000231749.3_2	ABCA9-AS1	0	0
ENSG00000085563.14_3	ABCB1	0	0
ENSG00000135776.4_3	ABCB10	0.819539	0.811719
ENSG00000274099.1_2	ABCB10P1	0	0.013783
ENSG00000261524.1_2	ABCB10P3	0	0.013879
ENSG00000260053.2_2	ABCB10P4	0.054306	0.055056
ENSG00000073734.8_3	ABCB11	0	0
ENSG00000005471.15_3	ABCB4	0	0
ENSG00000004846.16_3	ABCB5	0	0
ENSG00000115657.12_3	ABCB6	1.2285	0.153388
ENSG00000131269.15_3	ABCB7	0.73628	0.366503
ENSG00000197150.12_3	ABCB8	5.2201	3.26052
ENSG00000150967.17_3	ABCB9	2.8936	2.25515
ENSG00000103222.18_3	ABCC1	1.52893	10.3089
ENSG00000124574.14_3	ABCC10	0.981193	1.52737
ENSG00000121270.15_3	ABCC11	0	0
ENSG00000140798.15_3	ABCC12	0	0
ENSG00000243064.8_2	ABCC13	0	0
ENSG00000023839.10_3	ABCC2	0.393651	0
ENSG00000108846.15_3	ABCC3	0.624652	0.319691
ENSG00000125257.13_3	ABCC4	1.98623	3.03002
ENSG00000114770.16_3	ABCC5	2.08577	1.70892
ENSG00000223882.1_2	ABCC5-AS1	0	0
ENSG00000091262.15_3	ABCC6	1.25118	0.539702
ENSG00000256340.8_2	ABCC6P1	0	0
ENSG00000255277.3_2	ABCC6P2	0	0
ENSG00000006071.12_3	ABCC8	0	0
ENSG00000069431.11_3	ABCC9	0.607138	0.452913
ENSG00000101986.11_3	ABCD1	6.81263	8.43396
ENSG00000215151.4_2	ABCD1P2	0	0
ENSG00000261233.2_2	ABCD1P3	0	0
ENSG00000225293.1_2	ABCD1P4	0	0
ENSG00000214330.4_2	ABCD1P5	0	0
ENSG00000173208.3_3	ABCD2	0	0
ENSG00000117528.11_3	ABCD3	0.1076	0.522973
ENSG00000119688.20_3	ABCD4	3.25011	1.68763
ENSG00000164163.10_3	ABCE1	11.3889	8.10155
ENSG00000204574.12_3	ABCF1	0.636469	0.811605
ENSG00000033050.7_3	ABCF2	3.98234	2.52005
ENSG00000242159.1_2	ABCF2P1	0	0.115112
ENSG00000228769.1_2	ABCF2P2	0	0
ENSG00000161204.11_3	ABCF3	1.74987	0.964049
ENSG00000160179.18_3	ABCG1	0.629576	0.413876
ENSG00000118777.10_3	ABCG2	0.277959	0.160813
ENSG00000172350.9_3	ABCG4	0	0
ENSG00000138075.11_3	ABCG5	0	0
ENSG00000143921.6_3	ABCG8	0	0
ENSG00000143994.13_3	ABHD1	0.083574	0
ENSG00000144827.8_3	ABHD10	3.68798	2.7133
ENSG00000106077.18_3	ABHD11	1.57643	0.833779
ENSG00000225969.1_2	ABHD11-AS1	0	0
ENSG00000100997.18_3	ABHD12	6.75985	4.99812
ENSG00000131969.14_3	ABHD12B	0.322972	0
ENSG00000139826.5_3	ABHD13	2.83271	2.45647
ENSG00000248487.8_3	ABHD14A	6.90559	11.1973
ENSG00000114786.16_3	ABHD14A-ACY1	0	0
ENSG00000114779.19_3	ABHD14B	7.65712	21.1576
ENSG00000168792.4_3	ABHD15	1.2072	0.644611
ENSG00000264031.1_3	ABHD15-AS1	0	0
ENSG00000204427.11_3	ABHD16A	0.076107	0.074476
ENSG00000183260.7_3	ABHD16B	0	0
ENSG00000129968.15_3	ABHD17A	1.50371	0.913571
ENSG00000203835.5	ABHD17AP1	5.84339	4.8957
ENSG00000198658.4	ABHD17AP2	5.84965	4.90095
ENSG00000250536.1_2	ABHD17AP3	0	0
ENSG00000229107.2_2	ABHD17AP4	0	0
ENSG00000263366.2_3	ABHD17AP5	0	0
ENSG00000226981.2_2	ABHD17AP6	0	0
ENSG00000260864.1_2	ABHD17AP7	0	0
ENSG00000260540.2_2	ABHD17AP8	0	0
ENSG00000261536.2_2	ABHD17AP9	0	0
ENSG00000107362.13_3	ABHD17B	1.51956	1.20836
ENSG00000136379.11_3	ABHD17C	7.77454	4.28368
ENSG00000164074.14_3	ABHD18	0.681427	0.394981
ENSG00000140526.17_3	ABHD2	12.6994	10.8166
ENSG00000158201.9_3	ABHD3	0	0
ENSG00000100439.10_3	ABHD4	13.388	10.5529
ENSG00000011198.7_3	ABHD5	2.34832	1.72179
ENSG00000163686.14_3	ABHD6	2.68333	0.181199
ENSG00000127220.5_3	ABHD8	4.08158	3.84587
ENSG00000136754.16_3	ABI1	6.3858	0.587659
ENSG00000271484.1_2	ABI1P1	0	0.23842
ENSG00000138443.15_3	ABI2	28.7298	34.5025
ENSG00000108798.8_3	ABI3	1.34566	1.48916
ENSG00000154175.16_3	ABI3BP	9.95899	49.9147
ENSG00000097007.17_3	ABL1	12.7357	12.6757
ENSG00000143322.19_3	ABL2	4.09437	3.92528
ENSG00000099204.18_3	ABLIM1	2.95174	3.74919
ENSG00000163995.19_3	ABLIM2	0.158274	0.035959
ENSG00000173210.19_3	ABLIM3	19.07	22.1321
ENSG00000175164.13_3	ABO	0.088519	0.127813
ENSG00000159842.14_3	ABR	11.1023	11.2632
ENSG00000174429.3_3	ABRA	0	0
ENSG00000146386.7_3	ABRACL	1.35355	0
ENSG00000146109.4_3	ABT1	2.11187	1.57652
ENSG00000250496.2_2	ABT1P1	0.566815	0
ENSG00000114626.17_3	ABTB1	0.850874	0.373272
ENSG00000166016.5_3	ABTB2	1.32411	0.77721
ENSG00000221486.1	AC000003.1	0	0
ENSG00000264194.1	AC000003.2	0	0.006232
ENSG00000221069.1	AC000029.1	0	0
ENSG00000260246.1_2	AC000032.2	0	0
ENSG00000282816.1_2	AC000035.3	0	0
ENSG00000225929.1_2	AC000036.4	0	0
ENSG00000274457.1_2	AC000041.10	0	0
ENSG00000242156.1_2	AC000041.8	0	0
ENSG00000225007.1_2	AC000067.1	0	0
ENSG00000273212.1_2	AC000068.10	0	0.356449
ENSG00000185065.6_2	AC000068.5	0	0
ENSG00000273300.1_2	AC000068.9	0	0
ENSG00000230485.1_2	AC000077.2	0	0
ENSG00000232926.1_2	AC000078.5	0.172801	0
ENSG00000230194.1_2	AC000081.2	0	0
ENSG00000235776.2_2	AC000089.3	0.483542	1.20969
ENSG00000283366.1_2	AC000095.12	0	0.054137
ENSG00000270393.1_2	AC000095.9	0	0
ENSG00000236340.5_2	AC000099.1	0	0
ENSG00000232661.1_2	AC000111.3	0	0
ENSG00000237974.1_2	AC000111.4	0	0
ENSG00000234001.1_2	AC000111.5	0	0
ENSG00000083622.8_2	AC000111.6	0	0
ENSG00000243107.1_3	AC000120.7	0.211089	0
ENSG00000280347.1_3	AC000123.2	6.81248	6.0278
ENSG00000279265.1_3	AC000123.3	0	0
ENSG00000224138.1_2	AC000123.4	0	0
ENSG00000226770.1_2	AC000124.1	0	0
ENSG00000230820.2_2	AC000362.1	0	0
ENSG00000224981.1_2	AC000367.1	0	0
ENSG00000241921.1_2	AC000370.2	0	0
ENSG00000227249.1_2	AC000374.1	0	0
ENSG00000264908.1	AC000403.1	0	0
ENSG00000278727.1_3	AC000403.4	3.70791	2.25221
ENSG00000274898.1_2	AC001226.7	0	0
ENSG00000279591.1_3	AC002044.1	0	0
ENSG00000280092.1_3	AC002044.3	0.446846	0.166694
ENSG00000272330.1_3	AC002044.4	0	0
ENSG00000213683.4_2	AC002056.3	0	0
ENSG00000254499.1_2	AC002056.5	0	0
ENSG00000273216.1_3	AC002059.10	0	0
ENSG00000234459.1_2	AC002064.4	0	0
ENSG00000225498.1_2	AC002064.5	0	0
ENSG00000280440.1_2	AC002064.7	0	0
ENSG00000237813.3_3	AC002066.1	0	0
ENSG00000216076.1	AC002066.2	0	0
ENSG00000235639.1_2	AC002069.6	0	0
ENSG00000222647.1	AC002070.1	0	0
ENSG00000225898.1_2	AC002075.3	0	0
ENSG00000237729.2_2	AC002075.4	23.2585	19.2049
ENSG00000234695.1_3	AC002076.10	0	0
ENSG00000267626.1_2	AC002115.9	0	0
ENSG00000267698.1_2	AC002116.7	0	0
ENSG00000248101.2_3	AC002116.8	0	0
ENSG00000224505.2_2	AC002117.1	0	0
ENSG00000227979.1_2	AC002127.2	0	0
ENSG00000233420.1_3	AC002127.4	0	0
ENSG00000271366.1_2	AC002128.5	0	0
ENSG00000259242.2_2	AC002306.1	0	0
ENSG00000260494.1_2	AC002310.10	0	0
ENSG00000261459.1_3	AC002310.11	0	0
ENSG00000235560.3_2	AC002310.12	0	0
ENSG00000260869.1_3	AC002310.13	0	0
ENSG00000278922.1_2	AC002310.14	0.342338	0
ENSG00000261588.1_2	AC002310.17	0	0
ENSG00000239791.1_2	AC002310.7	0	0
ENSG00000232392.1_2	AC002366.3	0	0.181496
ENSG00000237741.1_2	AC002368.4	0	0
ENSG00000227863.2_2	AC002383.2	0	0
ENSG00000230941.1_2	AC002386.1	0	0
ENSG00000266269.1	AC002395.1	0	0
ENSG00000267439.1_2	AC002398.11	0	0
ENSG00000267328.1_2	AC002398.12	3.12258	21.8713
ENSG00000267049.1_2	AC002398.13	0	0
ENSG00000188223.9_3	AC002398.9	0	0
ENSG00000261528.2_2	AC002400.1	0	0
ENSG00000236472.1_2	AC002401.1	0	0
ENSG00000283638.2_2	AC002407.3	0	0
ENSG00000231153.1_2	AC002429.4	0	0
ENSG00000236197.3_3	AC002429.5	0	0
ENSG00000269449.1	AC002451.1	0	0
ENSG00000231170.5_2	AC002451.3	0	0
ENSG00000237819.5_2	AC002454.1	0	0
ENSG00000223969.5_2	AC002456.2	0	0
ENSG00000223646.1_2	AC002463.3	0	0
ENSG00000238202.1_2	AC002465.2	0	0
ENSG00000241764.3_2	AC002467.7	0	0
ENSG00000269103.1	AC002472.1	0	0
ENSG00000226872.1_2	AC002472.11	0	0
ENSG00000284130.1_1	AC002472.16	0	0
ENSG00000284060.1_1	AC002472.8	0	1.26024
ENSG00000264392.1	AC002477.1	0	0
ENSG00000238033.1_3	AC002480.2	0	0
ENSG00000232759.1_2	AC002480.3	0	0.185406
ENSG00000232949.1_2	AC002480.4	0	0
ENSG00000225541.1_3	AC002480.5	0.329993	0.132467
ENSG00000221281.1	AC002485.1	0	0
ENSG00000231525.1_2	AC002486.2	0	0
ENSG00000223866.1_2	AC002486.3	0	0
ENSG00000233214.1_2	AC002511.2	0	0
ENSG00000232680.2_2	AC002511.3	0	0
ENSG00000261457.3_2	AC002519.6	0.780718	0.216887
ENSG00000259810.2_3	AC002519.8	0.043292	0
ENSG00000242186.1_2	AC002523.1	0	0
ENSG00000230258.6_2	AC002539.1	0	0
ENSG00000252100.2	AC002539.2	0	0
ENSG00000227532.1_2	AC002542.2	0	0
ENSG00000235945.1_2	AC002543.2	0	0
ENSG00000261312.1_3	AC002550.5	0	0
ENSG00000276571.1_2	AC002550.6	0.230085	0
ENSG00000261736.1_3	AC002551.1	0	0
ENSG00000233979.1_2	AC002553.4	1.02208	0.544259
ENSG00000221016.1	AC002558.1	0	0
ENSG00000221259.1	AC002978.1	0	0
ENSG00000221386.1	AC002979.1	0	0
ENSG00000252111.1	AC002981.1	0	0
ENSG00000267005.1_2	AC002984.2	0	0
ENSG00000268193.5_3	AC002985.3	0	0
ENSG00000196861.4	AC002994.1	0.346247	0.260264
ENSG00000264517.1	AC003001.1	0	0
ENSG00000268133.1_3	AC003002.4	0	0
ENSG00000269533.5_3	AC003002.6	0	0
ENSG00000268266.1_2	AC003005.2	0	0
ENSG00000268107.5_3	AC003005.4	0	0
ENSG00000264453.1	AC003006.1	0	0
ENSG00000269026.2_3	AC003006.7	0	0
ENSG00000262011.1_2	AC003009.1	0	0
ENSG00000248594.2	AC003029.1	0	0
ENSG00000264331.1	AC003035.1	0	0
ENSG00000268413.1	AC003043.1	0	0
ENSG00000214684.2_2	AC003045.1	0	0
ENSG00000237773.5_2	AC003075.4	0	0
ENSG00000203505.2	AC003079.1	0	0
ENSG00000234358.1_2	AC003080.4	1.0657	0
ENSG00000234826.1_2	AC003084.2	0	0
ENSG00000226965.1_2	AC003088.1	0	0
ENSG00000223561.6_3	AC003090.1	0	0
ENSG00000236453.5_2	AC003092.1	0	0
ENSG00000236938.1_2	AC003092.2	0	0
ENSG00000228768.3_3	AC003101.1	0	0
ENSG00000236194.3_3	AC003104.1	0	0
ENSG00000221278.1	AC003658.1	0	0
ENSG00000222133.1	AC003666.1	0	0
ENSG00000221736.1	AC003681.1	0	0
ENSG00000268392.1_2	AC003682.16	0	0
ENSG00000268564.1_2	AC003956.1	0	0
ENSG00000234859.5_2	AC003958.2	0	0
ENSG00000108516.5_2	AC003958.6	0	0
ENSG00000221418.1	AC003968.1	0	0
ENSG00000279377.1_3	AC003973.3	0	0
ENSG00000269504.1_2	AC003973.4	0	0
ENSG00000269199.1_2	AC003973.5	0	0
ENSG00000235139.2_2	AC003984.1	0	0
ENSG00000233824.1_2	AC003985.1	0	0
ENSG00000229533.1_2	AC003986.5	0	0
ENSG00000232821.1_2	AC003986.6	0.817702	0.41618
ENSG00000236536.1_2	AC003986.7	0	0
ENSG00000234223.2_2	AC003988.1	0	0
ENSG00000243621.1_2	AC003989.3	0	0.048511
ENSG00000227948.4_2	AC003989.4	0	0
ENSG00000228113.7_3	AC003991.3	0	0
ENSG00000264952.1	AC004000.1	0	0
ENSG00000270317.1_2	AC004004.2	0	0
ENSG00000228711.1_2	AC004006.2	0	0
ENSG00000279655.1_3	AC004009.1	0	0
ENSG00000279429.1_2	AC004009.2	0	0
ENSG00000224322.1_3	AC004009.3	0	0
ENSG00000233942.1_2	AC004012.1	0	0
ENSG00000229603.1_2	AC004014.3	0	0
ENSG00000238976.1	AC004016.1	0	0
ENSG00000268948.1	AC004017.1	0	0
ENSG00000229492.1_2	AC004019.10	0	0
ENSG00000236754.5_2	AC004019.13	0	0
ENSG00000272675.1	AC004019.18	0.953056	1.12648
ENSG00000237160.2_2	AC004022.7	0	0
ENSG00000228751.1_2	AC004022.8	0	0
ENSG00000246774.1_2	AC004051.2	0	0
ENSG00000215999.2	AC004052.1	0	0
ENSG00000248984.1_2	AC004054.1	0	0
ENSG00000196656.7_2	AC004057.1	32.153	22.9851
ENSG00000251312.2_2	AC004062.2	0	0
ENSG00000250670.1_3	AC004063.1	0	0
ENSG00000216425.4_2	AC004066.2	0	0
ENSG00000250522.1_2	AC004066.3	0	0
ENSG00000273447.1_2	AC004067.5	0	0.100387
ENSG00000251473.2_2	AC004069.1	0	0
ENSG00000251259.1_2	AC004069.2	0	0
ENSG00000231110.1_2	AC004070.1	0	0
ENSG00000237014.1_2	AC004074.4	0	0
ENSG00000276449.1_2	AC004076.5	0.916176	0.275616
ENSG00000268533.1_3	AC004076.7	0	0
ENSG00000268163.1_3	AC004076.9	0	0
ENSG00000266055.1	AC004079.1	0	0
ENSG00000226851.1_3	AC004112.4	0	0
ENSG00000234406.1_2	AC004129.7	0	0
ENSG00000213798.3_2	AC004129.9	0	0
ENSG00000267666.2_2	AC004156.3	0	0
ENSG00000260664.2_2	AC004158.3	0.07976	0.104943
ENSG00000230435.1_3	AC004160.4	0	0
ENSG00000267778.1_2	AC004221.2	0	0
ENSG00000234477.1_2	AC004231.2	0	0
ENSG00000230612.3_2	AC004237.1	0	0
ENSG00000269635.1_2	AC004257.1	0	0
ENSG00000005189.19_3	AC004381.6	0	0
ENSG00000260510.1_2	AC004381.7	0	0
ENSG00000283399.1_2	AC004381.8	0	0
ENSG00000226107.1_2	AC004383.3	0	0
ENSG00000226515.1_2	AC004386.3	0	0
ENSG00000213269.2_2	AC004386.4	0	0.16057
ENSG00000235979.8_3	AC004448.5	0	0
ENSG00000261204.1_2	AC004449.6	0	0
ENSG00000146677.7_2	AC004453.8	47.7228	47.8547
ENSG00000238385.1	AC004458.1	0	0
ENSG00000221379.1	AC004460.1	0	0
ENSG00000237347.2_2	AC004461.4	0	0.103169
ENSG00000272682.1_2	AC004471.10	0	0
ENSG00000223461.1_2	AC004471.9	0	0
ENSG00000228944.1_2	AC004485.3	0	0
ENSG00000267122.1_2	AC004490.1	0	0
ENSG00000221356.1	AC004492.1	0	0
ENSG00000266430.1	AC004520.1	0	0
ENSG00000269169.1	AC004528.1	0	0
ENSG00000236414.1_2	AC004535.2	0	0
ENSG00000230333.6_3	AC004538.3	0	0
ENSG00000225792.1_2	AC004540.4	0	0
ENSG00000214870.8_2	AC004540.5	0	0
ENSG00000221576.2	AC004543.1	0	0
ENSG00000237921.2_2	AC004543.2	0	0
ENSG00000229893.2_2	AC004549.6	0	0
ENSG00000264746.1	AC004552.1	0	0
ENSG00000235669.1_2	AC004593.3	0	0
ENSG00000266862.1	AC004595.1	0	0
ENSG00000267755.1_2	AC004623.2	0	0
ENSG00000279488.1_2	AC004623.3	0.610182	0.086999
ENSG00000267304.1_2	AC004637.1	0	0
ENSG00000264224.1	AC004655.1	0	0.362511
ENSG00000265506.1	AC004656.1	0	0
ENSG00000221786.1	AC004673.1	0	0
ENSG00000229263.1_2	AC004691.5	0	0
ENSG00000228680.1_2	AC004692.4	0	0
ENSG00000213717.3_2	AC004692.5	0	0
ENSG00000223201.1	AC004699.1	0	0
ENSG00000263494.1_3	AC004702.2	0	0
ENSG00000226522.1_2	AC004744.3	0	0
ENSG00000221192.1	AC004745.1	0	0
ENSG00000269881.1_3	AC004754.3	0	0
ENSG00000263954.1	AC004769.1	0	0
ENSG00000203562.2	AC004771.1	2.02203	1.35097
ENSG00000272203.1_2	AC004775.5	0	0
ENSG00000263913.1	AC004812.1	0	0
ENSG00000267901.1	AC004817.1	0	0
ENSG00000266727.1	AC004824.1	4.42145	0.841793
ENSG00000269468.1	AC004824.2	0	0
ENSG00000106540.4_2	AC004837.3	4.34516	3.56756
ENSG00000231951.1_2	AC004837.4	0	0
ENSG00000228554.1_2	AC004837.5	0	0
ENSG00000230914.3_3	AC004840.8	0	0
ENSG00000252378.1	AC004851.1	0.794188	0
ENSG00000230160.1_2	AC004854.5	0	0
ENSG00000232667.10_3	AC004862.6	0	0
ENSG00000223514.1_2	AC004866.1	0.929782	0
ENSG00000224134.1_2	AC004866.3	0	0
ENSG00000230680.2_3	AC004869.2	0	0
ENSG00000240355.1_3	AC004869.3	0	0
ENSG00000229192.6_3	AC004870.3	0	0
ENSG00000223829.5_2	AC004870.4	0	0
ENSG00000214754.3_2	AC004870.5	0.137043	0
ENSG00000221690.1	AC004875.1	0	0
ENSG00000224804.4	AC004878.2	0	0
ENSG00000198632.7	AC004878.3	1.11211	0.49439
ENSG00000205508.3	AC004878.5	0	0
ENSG00000205506.5	AC004878.6	0	0.321885
ENSG00000249595.1	AC004878.7	0	0
ENSG00000254977.1	AC004878.8	0	0
ENSG00000256178.1	AC004889.1	0	0
ENSG00000238109.1_2	AC004893.10	0	0
ENSG00000242687.2_3	AC004893.11	0.449089	0.185778
ENSG00000264605.1	AC004895.1	0	0
ENSG00000231704.5_2	AC004895.4	0	0
ENSG00000267970.1	AC004899.1	0	0
ENSG00000225705.2_2	AC004899.3	0	0
ENSG00000232072.1_3	AC004901.1	0	0
ENSG00000237286.1_2	AC004906.3	0	0
ENSG00000226592.1_2	AC004911.2	0	0
ENSG00000228085.1_2	AC004920.2	0	0
ENSG00000236046.1_2	AC004920.3	0	0
ENSG00000221553.1	AC004924.1	0	0
ENSG00000225443.1_2	AC004938.5	0	0
ENSG00000228151.1_2	AC004941.3	0	0
ENSG00000231397.1_2	AC004941.5	0	0.190062
ENSG00000265573.1	AC004943.1	0.17824	0.174824
ENSG00000222024.2_2	AC004945.1	1.42636	0.1811
ENSG00000233760.1_2	AC004947.2	0	0
ENSG00000239556.3_3	AC004951.5	0	0
ENSG00000228434.1_3	AC004951.6	0.443497	0
ENSG00000243554.1_2	AC004967.7	0	0
ENSG00000223029.1	AC004969.1	0	0
ENSG00000221249.1	AC004980.1	0	0
ENSG00000214243.3_2	AC004980.10	0.612059	0.282783
ENSG00000205485.13_2	AC004980.7	2.21017	1.38273
ENSG00000250778.1_2	AC004980.8	0	0
ENSG00000230305.2_2	AC004980.9	0	0
ENSG00000241057.2_3	AC004985.12	0	0
ENSG00000231198.1_3	AC004987.10	0	0
ENSG00000233225.3_2	AC004987.9	4.35786	3.97725
ENSG00000203446.2_2	AC004988.1	0	0
ENSG00000264759.1	AC005000.2	0	0
ENSG00000237896.6_3	AC005008.2	0	0
ENSG00000226671.1_2	AC005008.3	0	0.294711
ENSG00000231255.1_2	AC005009.1	0	0
ENSG00000233073.1_2	AC005009.2	0	0
ENSG00000228421.2_2	AC005013.5	0	0
ENSG00000224280.1_2	AC005014.5	0.504646	0.319164
ENSG00000174495.12_2	AC005017.2	0	0
ENSG00000213875.3_2	AC005019.2	0	0
ENSG00000224330.1_2	AC005019.3	0	0
ENSG00000265324.1	AC005020.1	0	0
ENSG00000233872.1_2	AC005033.6	0	0
ENSG00000230477.1_2	AC005034.2	0	0
ENSG00000221530.1	AC005037.2	0	0
ENSG00000183308.6_2	AC005037.3	0.845732	0
ENSG00000226905.1_2	AC005040.3	0	0
ENSG00000234521.2_3	AC005041.11	0	0
ENSG00000227331.1_2	AC005042.2	0	0
ENSG00000231675.1_2	AC005042.3	0	0
ENSG00000228586.1_3	AC005042.5	0	0
ENSG00000216085.1	AC005048.1	0	0
ENSG00000243004.5_3	AC005062.2	0	0
ENSG00000222482.1	AC005071.1	0	1.19611
ENSG00000224046.1_2	AC005076.5	0	0
ENSG00000230882.1_2	AC005077.14	0	0.050936
ENSG00000228829.1_2	AC005077.5	0	0
ENSG00000224273.2_3	AC005077.7	0	0.066198
ENSG00000213549.3_2	AC005077.8	0	0
ENSG00000241778.1	AC005077.9	0	0
ENSG00000214871.3	AC005082.1	0	0
ENSG00000226816.2_2	AC005082.12	0	0
ENSG00000233834.6_2	AC005083.1	0	0
ENSG00000230110.3	AC005086.1	0	0
ENSG00000256295.2	AC005086.2	0	0
ENSG00000258040.1	AC005086.3	0	0
ENSG00000258093.1	AC005086.4	0	0
ENSG00000264642.1	AC005088.1	0	0
ENSG00000229949.1_2	AC005094.2	0	0
ENSG00000219039.2_2	AC005102.1	0	0
ENSG00000223374.1_2	AC005104.3	0	0
ENSG00000225286.1_2	AC005105.2	0	0
ENSG00000248431.1_2	AC005150.1	0	0
ENSG00000196295.11_3	AC005154.6	7.49033	4.77452
ENSG00000244480.1_2	AC005154.7	0.38613	0.176562
ENSG00000226874.1_2	AC005154.8	1.19995	2.41654
ENSG00000221262.1	AC005159.1	0	0
ENSG00000227658.1_3	AC005160.3	0	0
ENSG00000221279.1	AC005161.1	0	0
ENSG00000229452.1_2	AC005162.4	0	0
ENSG00000233517.1_3	AC005162.5	0	0
ENSG00000269519.1_2	AC005176.1	0	0
ENSG00000268153.5_2	AC005176.2	0	0
ENSG00000251243.1_2	AC005178.1	0	0
ENSG00000229497.1_2	AC005189.6	0	0
ENSG00000263545.1	AC005195.1	0	0
ENSG00000269694.1_2	AC005197.2	0	0
ENSG00000252831.1	AC005215.1	0	0
ENSG00000236352.1_2	AC005220.3	0	0
ENSG00000231595.1_2	AC005224.2	0	0
ENSG00000264918.1	AC005229.1	4.15496	4.56764
ENSG00000213210.4_2	AC005229.5	0	0
ENSG00000213209.2_2	AC005229.7	0	0
ENSG00000235861.1_2	AC005237.2	0	0
ENSG00000225521.1_2	AC005237.4	0	0
ENSG00000268030.1_2	AC005253.2	0	0.13579
ENSG00000268983.1_2	AC005253.4	0	0
ENSG00000256210.3_2	AC005255.3	6.88296	2.89544
ENSG00000267073.1_2	AC005256.1	0	0
ENSG00000267688.1_2	AC005262.2	0	0
ENSG00000267139.1_2	AC005262.3	0	0
ENSG00000266944.1_2	AC005262.4	0	0
ENSG00000267551.3_2	AC005264.2	0	0
ENSG00000197462.3_2	AC005276.1	0	0
ENSG00000226690.7_3	AC005281.1	0	0
ENSG00000225606.1_2	AC005281.2	0	0
ENSG00000221701.1	AC005284.1	0	0
ENSG00000265904.1	AC005288.1	0	0
ENSG00000236325.1_2	AC005300.5	0	0
ENSG00000283633.1_2	AC005301.9	3.76577	3.00374
ENSG00000233852.1_3	AC005304.1	0	0
ENSG00000267283.1_2	AC005306.3	2.22437	0.375382
ENSG00000260725.1_2	AC005307.1	0	0
ENSG00000283269.1_2	AC005307.3	0	0
ENSG00000267243.6_3	AC005307.4	0	0
ENSG00000283403.1_2	AC005307.5	0	0
ENSG00000233002.2_3	AC005324.6	0	0
ENSG00000233193.1_2	AC005324.7	0	0
ENSG00000255104.8_3	AC005324.8	0	0
ENSG00000248015.6_2	AC005329.7	0	0
ENSG00000267372.2_2	AC005330.2	0	0
ENSG00000267056.2_2	AC005336.4	0.048013	0.070667
ENSG00000267218.2_2	AC005336.5	0	0
ENSG00000268565.1_3	AC005339.2	0	0
ENSG00000248493.1_2	AC005351.1	0	0
ENSG00000250994.1_2	AC005355.1	0	0
ENSG00000280420.1_2	AC005355.3	0	0
ENSG00000266906.1_2	AC005357.1	0	0
ENSG00000273452.1	AC005358.1	0	0
ENSG00000227274.1_2	AC005358.3	0	0
ENSG00000277602.1_2	AC005363.11	0	0
ENSG00000255513.1_2	AC005363.9	0	0
ENSG00000252968.1	AC005370.1	0	0
ENSG00000266115.1	AC005375.1	0	0
ENSG00000269191.1_2	AC005387.2	0	0
ENSG00000268938.2_2	AC005387.3	0	0
ENSG00000267159.2_2	AC005391.2	0	0
ENSG00000227606.2_2	AC005392.13	0	0
ENSG00000267537.1_3	AC005394.1	0	0
ENSG00000269774.1	AC005399.1	0	0
ENSG00000257040.1	AC005477.1	0	0
ENSG00000222012.1_2	AC005481.5	0	0
ENSG00000225647.1_2	AC005487.2	0	0
ENSG00000267985.1	AC005488.1	0	0
ENSG00000205584.6_2	AC005488.11	0	0
ENSG00000214841.1	AC005493.1	0	0
ENSG00000267421.6_2	AC005498.3	0	0
ENSG00000267224.1_2	AC005498.4	0	0
ENSG00000252177.1	AC005513.1	0	0
ENSG00000279599.1_3	AC005514.2	0.46489	0
ENSG00000223878.1_2	AC005517.3	1.68083	0
ENSG00000230190.1_3	AC005518.2	0	0
ENSG00000258559.2_3	AC005519.4	0	0
ENSG00000213548.3_2	AC005522.6	0	0
ENSG00000225703.1_2	AC005522.7	0	0
ENSG00000269604.1_2	AC005523.2	0	0
ENSG00000268536.1_2	AC005523.3	0	0
ENSG00000230825.1_2	AC005532.5	0	0
ENSG00000234450.1_2	AC005534.6	0	0
ENSG00000224903.1_2	AC005534.8	0	0
ENSG00000232006.8_2	AC005537.2	0	0
ENSG00000279809.1_3	AC005538.3	2.75187	2.2607
ENSG00000237581.1_2	AC005538.5	0	0
ENSG00000228937.1_2	AC005539.2	0	0
ENSG00000235852.1_2	AC005540.3	0	0
ENSG00000214167.1	AC005544.1	0	0
ENSG00000266897.1_3	AC005546.2	0	0
ENSG00000263383.1	AC005549.1	0	0
ENSG00000265501.1	AC005549.2	0	0
ENSG00000268024.1	AC005549.3	0	0
ENSG00000237070.1_2	AC005550.3	0	0
ENSG00000225974.1_2	AC005550.5	0	0
ENSG00000267036.2_2	AC005559.3	0	0
ENSG00000214719.11_3	AC005562.1	0	0
ENSG00000280247.1_2	AC005578.3	0	0
ENSG00000226509.1_2	AC005588.2	0	0
ENSG00000231185.6_3	AC005592.2	0	1.34285
ENSG00000261757.1_2	AC005592.3	0	0
ENSG00000279584.1_2	AC005593.2	0	0
ENSG00000267223.1_2	AC005597.1	0	0
ENSG00000269205.1	AC005606.1	1.09088	0.60472
ENSG00000261790.1_2	AC005606.14	0	0
ENSG00000260107.1_2	AC005606.15	0	0
ENSG00000249034.1	AC005609.1	0.082774	0
ENSG00000279726.1_2	AC005609.16	0	0
ENSG00000278901.1_2	AC005609.17	0	0
ENSG00000278915.1_2	AC005609.18	0	0
ENSG00000278907.1_2	AC005609.19	0	0
ENSG00000248106.2_2	AC005609.2	0	0
ENSG00000278946.1_2	AC005609.20	0	0
ENSG00000269296.1_2	AC005614.3	0	0
ENSG00000269749.1_3	AC005614.5	0	0
ENSG00000266893.1_3	AC005616.1	0	0
ENSG00000267423.1_2	AC005616.2	0	0
ENSG00000255729.1	AC005618.1	0	0
ENSG00000272070.1_2	AC005618.6	0.51547	0.584851
ENSG00000280026.1_2	AC005618.8	0	0
ENSG00000279855.1_2	AC005618.9	0	0
ENSG00000263780.1	AC005621.1	0	0
ENSG00000266963.1_2	AC005625.1	0	0
ENSG00000269354.1_2	AC005626.3	0	0
ENSG00000221454.1	AC005631.1	0	0
ENSG00000228649.8_2	AC005682.5	0.477653	0.377914
ENSG00000226329.2_2	AC005682.6	0	0
ENSG00000265985.1	AC005686.1	0	0
ENSG00000263623.1	AC005701.1	0	0
ENSG00000263422.1	AC005702.1	0.429929	0
ENSG00000263820.1	AC005702.2	0	0
ENSG00000265638.1	AC005702.3	0	0
ENSG00000266701.1	AC005702.4	0.208822	0
ENSG00000237377.2_2	AC005703.2	0	0
ENSG00000230971.1_2	AC005703.3	0	0
ENSG00000230607.3_2	AC005722.4	0	0
ENSG00000253002.1	AC005725.1	0	0
ENSG00000225681.2_2	AC005730.2	0	0
ENSG00000226040.3_2	AC005740.3	0	0
ENSG00000250347.1_2	AC005740.4	0.137026	0
ENSG00000254099.1_2	AC005740.5	0	0
ENSG00000271871.1_2	AC005740.6	0.157878	1.23605
ENSG00000249418.2_2	AC005741.2	0	0
ENSG00000277795.1_2	AC005752.10	0	0
ENSG00000278925.1_3	AC005753.1	0	0.426404
ENSG00000272154.4_2	AC005754.7	0	0
ENSG00000272108.1_2	AC005754.8	0	0.170681
ENSG00000267044.1_2	AC005757.6	0	0
ENSG00000267630.1_2	AC005758.1	0	0
ENSG00000232058.1_3	AC005772.2	0	0
ENSG00000266933.2_2	AC005775.2	0	0
ENSG00000270802.2_2	AC005776.1	0	0
ENSG00000267148.1_2	AC005777.3	0	0
ENSG00000225157.1	AC005779.1	0	0
ENSG00000267545.1_3	AC005779.2	1.67023	0.281086
ENSG00000267320.5_2	AC005780.1	0	0
ENSG00000266209.1	AC005783.1	0	0
ENSG00000268189.2_2	AC005785.2	0.194514	0.10052
ENSG00000279203.1_3	AC005785.5	0	0
ENSG00000266959.1_2	AC005786.3	0	0
ENSG00000267231.1_2	AC005786.5	0	0
ENSG00000279590.1_3	AC005786.6	0	0
ENSG00000267436.1_2	AC005786.7	0	0
ENSG00000267090.1_2	AC005789.9	0	0
ENSG00000268582.1_2	AC005794.1	0	0
ENSG00000268034.1_2	AC005795.1	1.13671	0.099821
ENSG00000279617.1_2	AC005796.2	0	0
ENSG00000235415.1_2	AC005808.3	0	0
ENSG00000235554.1_2	AC005822.1	0.790517	0.25995
ENSG00000196138.3	AC005831.1	0.1762	0.19003
ENSG00000223544.1_2	AC005838.2	0	0
ENSG00000206044.3	AC005841.1	0	0
ENSG00000205325.1_2	AC005863.1	0	0
ENSG00000279446.1_2	AC005915.1	0	0
ENSG00000266257.1	AC005926.1	0	0
ENSG00000269019.1_2	AC005932.1	2.27029	0
ENSG00000267059.2_3	AC005943.2	0	0
ENSG00000279009.1_2	AC005943.6	0	0
ENSG00000267469.1_2	AC005944.2	0	0
ENSG00000267138.1_3	AC005954.3	0	0
ENSG00000267205.1_2	AC005954.4	0	0
ENSG00000237713.1_2	AC006000.5	0	0
ENSG00000231515.1_3	AC006003.3	0	0
ENSG00000236795.1_2	AC006004.1	0	0
ENSG00000230746.1_2	AC006007.1	0	0
ENSG00000244563.1_2	AC006011.4	0.963682	0.278311
ENSG00000268891.1	AC006014.1	0	0
ENSG00000205505.7	AC006014.10	0	0
ENSG00000242073.2_2	AC006014.7	0	0
ENSG00000146722.11_2	AC006014.8	0	0
ENSG00000203335.4_2	AC006019.3	0	0
ENSG00000233363.1_2	AC006019.4	0	0
ENSG00000223419.1_2	AC006022.4	0	0
ENSG00000223275.1	AC006026.1	0	0
ENSG00000228953.1_2	AC006026.12	0	0.989004
ENSG00000234286.1_2	AC006026.13	0	0
ENSG00000224785.1_2	AC006026.9	0	0
ENSG00000231357.1_2	AC006028.11	0	0.113623
ENSG00000231916.1_2	AC006033.22	0.26955	0
ENSG00000230981.2	AC006035.1	0	0
ENSG00000226442.2_2	AC006037.2	0	0
ENSG00000229379.1_2	AC006041.1	0	0
ENSG00000227719.1_2	AC006042.6	0	0
ENSG00000233108.1_2	AC006042.7	0	0
ENSG00000233264.2_2	AC006042.8	0.532773	0
ENSG00000231421.7_2	AC006050.2	0	0
ENSG00000251439.1_2	AC006070.12	0	0
ENSG00000225563.1_2	AC006076.1	0	0
ENSG00000279799.1_3	AC006077.3	0	0
ENSG00000270892.1_2	AC006077.4	0	0
ENSG00000265189.1	AC006080.1	0	0
ENSG00000178430.4	AC006111.1	0.280203	0.055366
ENSG00000265070.1	AC006115.1	0	0
ENSG00000268407.1_2	AC006115.6	0	0
ENSG00000266631.1	AC006116.1	0	0
ENSG00000267192.1_2	AC006116.12	0	0.583004
ENSG00000266932.1_2	AC006116.13	0.244679	0
ENSG00000267145.1_2	AC006116.14	0	0
ENSG00000267429.1_3	AC006116.15	0.102735	0.32598
ENSG00000267549.5_2	AC006116.17	0	0.116364
ENSG00000267298.1_3	AC006116.19	0.627062	0
ENSG00000267710.6_3	AC006116.20	0	0
ENSG00000267606.1_3	AC006116.21	0.192198	0
ENSG00000266907.1_2	AC006116.22	0	0
ENSG00000267776.1_3	AC006116.24	0	0
ENSG00000267459.1_2	AC006116.27	0	1.55694
ENSG00000266958.1_3	AC006126.3	0	0
ENSG00000279716.1_2	AC006128.2	6.52932	2.21645
ENSG00000268355.1_2	AC006129.1	0	0
ENSG00000268027.5_3	AC006129.2	0	0
ENSG00000280014.1_2	AC006129.3	0	0
ENSG00000263997.1	AC006130.1	0	0
ENSG00000267063.1_2	AC006130.3	0	0
ENSG00000267398.1_2	AC006130.4	0	0
ENSG00000278813.1_2	AC006133.7	0	0
ENSG00000263416.1	AC006145.1	0	0
ENSG00000223770.5_2	AC006145.4	0.129944	0
ENSG00000226323.1_2	AC006150.1	0	0
ENSG00000221428.1	AC006150.2	0	0
ENSG00000251154.1_2	AC006153.3	0	0
ENSG00000243220.1_3	AC006159.4	0	0
ENSG00000235427.1_2	AC006159.5	0	0
ENSG00000249502.1_2	AC006160.5	0	0
ENSG00000283219.1_2	AC006160.8	0	0
ENSG00000238090.1_2	AC006195.2	0.384681	0
ENSG00000269745.1_2	AC006262.10	0	0
ENSG00000277748.1_2	AC006262.11	0	0
ENSG00000269729.1_2	AC006262.4	0	0
ENSG00000268460.1_3	AC006262.6	0	0
ENSG00000268316.1_3	AC006272.2	0	0
ENSG00000272473.1_2	AC006273.4	0	0
ENSG00000253392.2_2	AC006277.2	0	0
ENSG00000279452.1_2	AC006277.3	0	0
ENSG00000251412.1_2	AC006296.1	0	0
ENSG00000248425.1_2	AC006296.2	0	0
ENSG00000222994.1	AC006322.1	0	0
ENSG00000230785.2_2	AC006326.3	0	0
ENSG00000229110.1_2	AC006355.3	1.28097	0
ENSG00000236213.1_2	AC006369.2	0	0
ENSG00000236572.1_2	AC006369.3	0	0
ENSG00000236669.1	AC006372.1	0	0
ENSG00000234210.1_2	AC006372.4	0	0
ENSG00000223872.1_2	AC006372.5	0	0
ENSG00000233191.1_2	AC006372.6	0	0
ENSG00000235431.1_2	AC006373.1	0	0
ENSG00000223070.1	AC006377.1	0	0
ENSG00000236861.6_2	AC006378.2	0	0
ENSG00000221751.1	AC006380.1	0	0
ENSG00000231418.1_2	AC006380.3	0	0
ENSG00000251638.1_2	AC006390.4	0	0
ENSG00000248851.1_2	AC006427.2	0	0
ENSG00000266633.1	AC006432.1	0	0
ENSG00000205821.4	AC006435.1	0	0
ENSG00000242209.1_2	AC006445.6	0	0
ENSG00000249148.2_2	AC006445.7	0	0
ENSG00000269094.1	AC006449.1	0	0
ENSG00000221732.1	AC006452.1	0	0
ENSG00000227489.1_2	AC006458.3	0	0
ENSG00000228509.5_2	AC006460.2	0	0
ENSG00000228568.1_2	AC006461.2	1.0567	0.280224
ENSG00000232887.1_2	AC006466.5	0	0
ENSG00000265600.1	AC006480.1	0	0
ENSG00000228675.1_2	AC006482.1	0	0
ENSG00000263900.1	AC006483.1	0.792552	0.553787
ENSG00000228974.5_2	AC006483.5	19.6823	18.7066
ENSG00000204957.1	AC006486.1	0	0
ENSG00000279539.1_2	AC006486.10	0.107872	0.080955
ENSG00000268643.1_3	AC006486.9	0	0
ENSG00000252789.1	AC006487.1	0	0
ENSG00000251338.1_2	AC006499.1	0	0
ENSG00000251278.1_2	AC006499.2	0	0
ENSG00000250505.1_2	AC006499.3	0.294907	0
ENSG00000250074.1_2	AC006499.4	0	0
ENSG00000250573.1_2	AC006499.5	0	0
ENSG00000248777.1_2	AC006499.6	0	0
ENSG00000251296.1_2	AC006499.7	0	0
ENSG00000271544.1_2	AC006499.9	0	0
ENSG00000224443.1_2	AC006509.4	0	0
ENSG00000224058.2_2	AC006509.7	0	0
ENSG00000222548.2	AC006534.1	0	0
ENSG00000265086.1	AC006534.2	0	0
ENSG00000261342.1_3	AC006538.1	0	0.293351
ENSG00000267001.1_3	AC006538.4	0	0
ENSG00000276097.1_3	AC006538.8	0	0
ENSG00000264441.1	AC006539.1	0	0
ENSG00000240673.1_2	AC006539.2	0	0
ENSG00000268070.1_2	AC006539.3	0	0
ENSG00000236540.7_3	AC006547.13	4.07122	1.81961
ENSG00000268292.1_3	AC006547.15	0	0
ENSG00000243762.1_3	AC006547.8	0	0
ENSG00000225480.1_2	AC006548.19	0	0
ENSG00000270226.1_2	AC006548.26	0	0
ENSG00000280156.1_3	AC006548.28	0.007219	0.004401
ENSG00000250456.1_2	AC006552.1	0	0
ENSG00000252234.1	AC006557.1	0	0
ENSG00000279918.1_2	AC006840.1	0	0
ENSG00000222226.1	AC006926.1	0	0
ENSG00000269194.1_2	AC006942.4	0	0
ENSG00000235328.1_2	AC006946.12	0	0
ENSG00000273203.1_2	AC006946.16	0	0.08984
ENSG00000273442.1_2	AC006946.17	0	0
ENSG00000229330.2_3	AC006947.1	0.234127	0
ENSG00000264133.1	AC006953.1	0	0
ENSG00000234457.1_2	AC006960.5	0	0
ENSG00000237400.1_2	AC006960.7	0	0
ENSG00000235859.5_2	AC006978.6	0	0
ENSG00000211518.1	AC006988.1	0	0
ENSG00000231063.1_2	AC006994.1	0.082838	0
ENSG00000279317.2_1	AC006994.2	0	0
ENSG00000263530.1	AC006994.3	0	0
ENSG00000225726.1_2	AC007000.10	0	0
ENSG00000231183.3_2	AC007003.1	0	0
ENSG00000244239.1_3	AC007009.1	0	0
ENSG00000265212.1	AC007009.2	0	0
ENSG00000249930.1_2	AC007016.3	0	0
ENSG00000263653.1	AC007025.1	0	0
ENSG00000230751.1_3	AC007036.4	0	0
ENSG00000251660.1_3	AC007036.5	0	0
ENSG00000227017.1_2	AC007036.6	0	0
ENSG00000229127.1_2	AC007038.7	0.261022	0.059651
ENSG00000265812.1	AC007040.1	0	0
ENSG00000258881.6_3	AC007040.11	0.716504	1.73457
ENSG00000266029.1	AC007040.2	0	0
ENSG00000266186.1	AC007040.3	0	0
ENSG00000228384.4_2	AC007040.6	0	0
ENSG00000236469.1_3	AC007040.8	0	0
ENSG00000252216.1	AC007041.1	0	0
ENSG00000235411.1_2	AC007041.2	17.7546	13.169
ENSG00000264718.1	AC007050.1	0	0
ENSG00000236003.1_2	AC007050.17	0	0
ENSG00000239163.1	AC007056.1	0	0
ENSG00000237835.1_2	AC007064.22	0	0
ENSG00000237689.1_2	AC007064.24	0	0
ENSG00000237358.1_2	AC007064.25	0	0
ENSG00000283535.1_2	AC007064.29	0	0
ENSG00000250614.1_2	AC007078.4	0	0
ENSG00000223838.1_2	AC007091.1	0	0
ENSG00000223052.1	AC007096.1	0	0
ENSG00000226605.1_2	AC007098.1	0	0
ENSG00000231172.2_2	AC007099.1	0	0.015813
ENSG00000237293.1_2	AC007099.2	0	0
ENSG00000251410.1_2	AC007106.1	0	0
ENSG00000265809.1	AC007114.1	0	0
ENSG00000258148.2_2	AC007115.3	0	0
ENSG00000250497.1_2	AC007126.1	0.03571	0.027436
ENSG00000229970.3_3	AC007128.1	0	0
ENSG00000233891.7_3	AC007131.2	0	0
ENSG00000221653.1	AC007131.3	0	0
ENSG00000267180.1_2	AC007136.1	0	0
ENSG00000234718.6_3	AC007161.5	0	0
ENSG00000230408.3_2	AC007163.6	0	0
ENSG00000231815.1_2	AC007179.1	0	0
ENSG00000252455.2	AC007179.2	0	0
ENSG00000224721.1_2	AC007182.6	0	0
ENSG00000279407.1_3	AC007191.4	0.221464	0.060221
ENSG00000268173.3_3	AC007192.4	6.8622	7.1695
ENSG00000269145.2_2	AC007192.6	0	0
ENSG00000269124.1_2	AC007193.10	0.227275	0
ENSG00000267922.1_3	AC007193.6	0	0
ENSG00000269151.1_2	AC007193.8	0	0
ENSG00000268810.1_2	AC007193.9	0	0
ENSG00000268461.1	AC007204.1	0	0
ENSG00000267268.1_3	AC007204.2	0	0
ENSG00000274800.1_2	AC007204.3	0	0
ENSG00000266163.1	AC007216.1	0.11138	0.113865
ENSG00000269121.1	AC007216.2	0	0
ENSG00000269696.1_2	AC007228.11	0.326636	0.970798
ENSG00000268352.1_2	AC007228.5	0	0
ENSG00000268036.1_2	AC007228.8	0	0
ENSG00000268568.1_2	AC007228.9	2.59059	2.56418
ENSG00000267544.1_2	AC007229.3	0	0
ENSG00000226230.1_2	AC007237.2	0	0
ENSG00000231043.3_2	AC007238.1	5.76544	3.69789
ENSG00000221374.1	AC007242.1	0	0
ENSG00000231312.6_3	AC007246.3	0.492558	0
ENSG00000217258.2_2	AC007249.3	0	0
ENSG00000235653.1_2	AC007253.1	0	0
ENSG00000223813.2_2	AC007255.8	0	0
ENSG00000213090.2_2	AC007256.5	1.86553	1.26205
ENSG00000226925.1_2	AC007271.3	0	0
ENSG00000237078.1	AC007272.1	0	0
ENSG00000213981.8_2	AC007277.3	0	0
ENSG00000236525.1_3	AC007278.2	0	0
ENSG00000234389.1_3	AC007278.3	0	0
ENSG00000230799.1_2	AC007279.2	0.27438	0
ENSG00000235579.1_2	AC007283.4	0	1.39116
ENSG00000234431.2_3	AC007283.5	0	0
ENSG00000227014.5_2	AC007285.6	0	0
ENSG00000231519.1_2	AC007285.7	0	0
ENSG00000269318.1_2	AC007292.3	0	0.149307
ENSG00000269807.1_3	AC007292.4	0	0
ENSG00000267980.1_2	AC007292.6	0	0
ENSG00000269425.1_2	AC007292.7	0	0
ENSG00000234252.1	AC007308.6	0.791961	0
ENSG00000272600.1_2	AC007308.7	0	0
ENSG00000224946.1_2	AC007312.3	0.439214	0.712701
ENSG00000172974.11_2	AC007318.5	8.12899	9.89197
ENSG00000224063.5_3	AC007319.1	1.48722	1.4045
ENSG00000280418.1_2	AC007326.10	0	0
ENSG00000284294.1_1	AC007326.11	0	0
ENSG00000283583.1_2	AC007326.12	0	0
ENSG00000283809.1_1	AC007326.13	0	0
ENSG00000271275.1_2	AC007326.9	0	0
ENSG00000229679.1_2	AC007327.5	0	0
ENSG00000228770.1_2	AC007327.6	0	0
ENSG00000221515.1	AC007333.1	0	0
ENSG00000221134.1	AC007339.1	0	0
ENSG00000214696.3	AC007347.1	64.1221	67.692
ENSG00000229424.1_2	AC007349.4	0	0
ENSG00000235728.1_2	AC007349.5	0	0
ENSG00000230831.1_2	AC007349.7	0	0
ENSG00000221532.1	AC007353.1	0	0
ENSG00000221489.1	AC007358.1	0	0
ENSG00000180672.4	AC007362.1	2.60139	0.350209
ENSG00000225216.6_2	AC007362.3	0	0
ENSG00000233694.5_2	AC007365.1	0	0
ENSG00000253082.1	AC007365.2	0	0
ENSG00000226756.1_2	AC007365.3	0	0
ENSG00000227791.3_2	AC007365.4	0.083572	0
ENSG00000268898.1	AC007377.1	0	0
ENSG00000228590.1_2	AC007381.3	0	0
ENSG00000268688.1	AC007382.1	0.131727	0.110433
ENSG00000227946.1_2	AC007383.3	0	0
ENSG00000231955.1_2	AC007383.4	0	0
ENSG00000159186.4_2	AC007383.6	0	0
ENSG00000237638.1_2	AC007386.2	0	0
ENSG00000227394.1_2	AC007386.3	0	0
ENSG00000232613.2	AC007386.4	0	0
ENSG00000224646.2_2	AC007387.2	0	0
ENSG00000237979.1_2	AC007389.1	0	0
ENSG00000223739.1_2	AC007389.2	0	0
ENSG00000235725.1_2	AC007389.3	0	0
ENSG00000265899.1	AC007389.4	0	0
ENSG00000233159.1_2	AC007390.4	0	0
ENSG00000232028.1_2	AC007391.2	0	0
ENSG00000223604.1_2	AC007394.3	0	0
ENSG00000235035.1_2	AC007395.3	0	0
ENSG00000231386.1_2	AC007395.4	0	0
ENSG00000222692.1	AC007402.1	0	0
ENSG00000223859.1_2	AC007403.3	0	0
ENSG00000234350.4_2	AC007405.4	0	0
ENSG00000239467.5_2	AC007405.6	0	0
ENSG00000235934.1_2	AC007405.8	0	0
ENSG00000268503.1	AC007421.1	0.346666	0
ENSG00000224173.1_2	AC007422.1	0	0.33782
ENSG00000266510.1	AC007435.1	0	0
ENSG00000211542.1	AC007436.1	0	0
ENSG00000221128.1	AC007450.1	0	0
ENSG00000267893.1	AC007461.1	0	0
ENSG00000226506.5_2	AC007463.2	0	0
ENSG00000212032.2	AC007486.1	0	0
ENSG00000283258.1_2	AC007491.1	0	0
ENSG00000215923.1	AC007528.1	0	0
ENSG00000252445.1	AC007535.1	0	0
ENSG00000221156.1	AC007551.1	0	0
ENSG00000232736.1_2	AC007551.2	0	0
ENSG00000235321.1_2	AC007556.3	0	0
ENSG00000237479.1_2	AC007557.2	0	0
ENSG00000227021.1_3	AC007557.3	0	0
ENSG00000231597.1_2	AC007557.4	0	0
ENSG00000235993.1_2	AC007559.1	0	0
ENSG00000238165.1_2	AC007560.1	0.165753	1.13413
ENSG00000215968.2	AC007560.2	0	0
ENSG00000236295.1_2	AC007563.1	0	0
ENSG00000229352.1_3	AC007563.3	0	0
ENSG00000237930.1_2	AC007563.4	0	0
ENSG00000236886.2_3	AC007563.5	0	0
ENSG00000244055.1_3	AC007566.10	0	0
ENSG00000266112.1	AC007567.1	0	0
ENSG00000224136.1_2	AC007568.1	0	0
ENSG00000220993.1	AC007611.1	0	0
ENSG00000203648.3_2	AC007618.3	0	0
ENSG00000242539.2_3	AC007620.3	0	0
ENSG00000264131.1_2	AC007631.1	0	0
ENSG00000235464.1_2	AC007652.1	0	0
ENSG00000226297.1_2	AC007677.2	0	0
ENSG00000213739.3_2	AC007679.1	0	0
ENSG00000225610.1_2	AC007679.3	0	0
ENSG00000237041.1_2	AC007679.4	0	0
ENSG00000231918.1_3	AC007682.1	0	0
ENSG00000216011.1	AC007682.2	0	0
ENSG00000272385.1	AC007682.3	0	0
ENSG00000203632.3	AC007690.1	2.91293	1.26572
ENSG00000265300.1	AC007731.1	0	0
ENSG00000237750.2_2	AC007740.1	0	0
ENSG00000233251.7_2	AC007743.1	0.945241	1.05308
ENSG00000236841.7_2	AC007750.5	12.7125	12.1552
ENSG00000263960.1	AC007773.1	0	0
ENSG00000267213.4_2	AC007773.2	0	0
ENSG00000269093.1	AC007773.3	0	0
ENSG00000267610.2_2	AC007787.2	0.288244	0
ENSG00000279044.1_3	AC007787.3	0.383398	1.67369
ENSG00000226205.1_2	AC007790.4	0.440516	0
ENSG00000280103.1_2	AC007792.1	0	0
ENSG00000267617.1_2	AC007795.1	0	0
ENSG00000267662.1_3	AC007796.1	0.793496	0
ENSG00000221233.2	AC007842.1	0	0
ENSG00000231859.1_2	AC007875.2	0	0
ENSG00000224342.1_2	AC007879.1	0	0
ENSG00000234902.6_3	AC007879.2	0	0
ENSG00000240440.1_3	AC007879.3	0	0
ENSG00000225916.1_2	AC007879.4	0	0
ENSG00000223725.6_2	AC007879.5	0	0
ENSG00000264051.1	AC007881.1	0	0
ENSG00000264382.1	AC007881.2	0	0
ENSG00000233870.1_2	AC007881.4	3.78532	2.20146
ENSG00000224891.1_2	AC007899.3	0.148166	0
ENSG00000264711.1	AC007919.1	0	0
ENSG00000224611.1_2	AC007919.18	0	0.334625
ENSG00000231384.1_2	AC007919.19	0	0.36213
ENSG00000269496.1	AC007919.2	0	0
ENSG00000263863.1_2	AC007948.1	0	0
ENSG00000259268.1_2	AC007950.1	0	0
ENSG00000276651.1_2	AC007950.2	0	0
ENSG00000214844.3	AC007952.1	0	0
ENSG00000266311.6_3	AC007952.4	0	0
ENSG00000228157.4_2	AC007952.5	0.329812	0.513145
ENSG00000197665.7_2	AC007952.6	0.411033	0.57066
ENSG00000214670.3	AC007956.1	0	0
ENSG00000226747.6_2	AC007966.1	0	0
ENSG00000234061.1_2	AC007969.4	0	0
ENSG00000233762.3_2	AC007969.5	35.5114	37.3449
ENSG00000221178.1	AC008045.1	0	0
ENSG00000227365.1_2	AC008060.5	0	0
ENSG00000218672.1_2	AC008060.7	0	0
ENSG00000236544.1_2	AC008060.8	0	0
ENSG00000230918.1_2	AC008063.2	0	0
ENSG00000233397.1_2	AC008063.3	0	0
ENSG00000264740.1	AC008064.1	0	0
ENSG00000224553.1_2	AC008065.1	0.383754	0.187421
ENSG00000237031.7_2	AC008067.2	0	0
ENSG00000223536.5_2	AC008069.1	0	0
ENSG00000224604.1_2	AC008069.2	0	0
ENSG00000228681.1_2	AC008072.1	0	0
ENSG00000232642.1_2	AC008073.7	0	0
ENSG00000223754.1_2	AC008073.9	0	0
ENSG00000223935.1_2	AC008074.3	0	0
ENSG00000237217.1_2	AC008074.5	0	0
ENSG00000280007.1_2	AC008079.10	0.379112	0.272227
ENSG00000187979.4_2	AC008079.9	0	0
ENSG00000252811.1	AC008085.1	0	0
ENSG00000260907.1_2	AC008088.4	0	0.105965
ENSG00000279987.1_3	AC008103.4	0	0
ENSG00000238641.1	AC008122.1	0	0
ENSG00000161103.7	AC008132.13	0	0
ENSG00000239989.1_2	AC008132.14	0	0
ENSG00000203432.1	AC008147.1	0	0
ENSG00000203433.1	AC008147.2	0	0
ENSG00000231098.1_2	AC008154.4	0	0
ENSG00000229177.1_2	AC008154.5	0	0
ENSG00000213237.4_2	AC008155.1	0	0
ENSG00000213238.6_2	AC008155.2	0	0
ENSG00000266512.1	AC008166.1	0	0
ENSG00000223890.1_2	AC008171.1	0	0
ENSG00000231570.1_2	AC008173.1	0	0
ENSG00000224545.1_2	AC008264.4	0	0
ENSG00000267941.1	AC008267.1	0	0
ENSG00000235584.2_2	AC008268.1	0	0
ENSG00000229321.1_2	AC008269.2	0	0
ENSG00000223642.7_2	AC008277.1	0	0
ENSG00000234022.1_2	AC008278.2	0	0
ENSG00000224194.1_2	AC008278.3	0	0
ENSG00000235937.1_2	AC008280.1	0	0
ENSG00000241114.1_2	AC008280.3	0	0
ENSG00000268208.1	AC008372.1	0	0
ENSG00000268217.1	AC008387.1	0	0
ENSG00000265665.1	AC008391.1	0	0
ENSG00000221167.1	AC008397.1	0	0
ENSG00000221131.2	AC008410.1	0	0
ENSG00000251583.1_2	AC008427.2	0.352927	0.141258
ENSG00000232324.1_2	AC008440.10	0	0
ENSG00000232220.2_2	AC008440.5	0	0
ENSG00000269267.1	AC008498.1	0	0
ENSG00000266499.1	AC008536.1	0.377724	0
ENSG00000203442.2	AC008555.1	0	0
ENSG00000213084.1	AC008555.2	0	0
ENSG00000251135.2_2	AC008565.1	0	0
ENSG00000222316.1	AC008581.1	0	0
ENSG00000251000.1_2	AC008592.3	0	0
ENSG00000251409.1_2	AC008592.4	0	0
ENSG00000250362.1_2	AC008592.5	0	0
ENSG00000250955.1_3	AC008592.7	0	0
ENSG00000272021.1_2	AC008592.8	0	0
ENSG00000221070.1	AC008625.1	0	0
ENSG00000222732.1	AC008671.1	0	0
ENSG00000263401.1	AC008674.1	0	0
ENSG00000214109.3	AC008686.1	0	0
ENSG00000254199.2_3	AC008691.1	0	0
ENSG00000254336.1_2	AC008694.2	0	0
ENSG00000253798.2_3	AC008694.3	0	0
ENSG00000249738.8_3	AC008697.1	0	0
ENSG00000266432.1	AC008703.2	0	0
ENSG00000239048.1	AC008706.1	0	0
ENSG00000256439.1	AC008731.1	7.69716	7.2164
ENSG00000230259.2	AC008738.1	0	0
ENSG00000264355.1	AC008738.2	0	0
ENSG00000237955.1_2	AC008746.10	0	0
ENSG00000267838.2_2	AC008746.12	2.15817	1.31493
ENSG00000227407.1_2	AC008746.3	0	0
ENSG00000235681.1_2	AC008746.5	6.18912	0.564105
ENSG00000213016.3_2	AC008746.9	0	0
ENSG00000221584.2	AC008747.1	0	0
ENSG00000216102.1	AC008752.1	0	0
ENSG00000265379.1	AC008752.2	0	0
ENSG00000266247.1	AC008752.3	0	0
ENSG00000238150.1_2	AC008753.3	0.811308	1.09696
ENSG00000269564.1_2	AC008753.4	0	0
ENSG00000228323.2_2	AC008753.6	0	0
ENSG00000221195.2	AC008780.1	0	0
ENSG00000228737.2_2	AC008781.7	0.046227	0.42194
ENSG00000249101.1_2	AC008834.2	0	0
ENSG00000223200.1	AC008836.1	0	0
ENSG00000227836.1_2	AC008850.3	0	0
ENSG00000213702.2	AC008865.1	0	0
ENSG00000238335.1	AC008869.1	0	0
ENSG00000268280.1	AC008914.1	0	0
ENSG00000237705.1_2	AC008937.2	0	0
ENSG00000225230.1_2	AC008937.3	0	0
ENSG00000264465.1	AC008938.1	0	0
ENSG00000228650.2_2	AC008940.1	0	0
ENSG00000268424.1	AC008948.1	0	0
ENSG00000222961.1	AC008949.1	0	0
ENSG00000269215.1	AC008964.1	0.060647	0
ENSG00000221310.1	AC008967.1	0	0
ENSG00000269688.1_3	AC008982.2	0	0
ENSG00000275210.1_3	AC008984.2	0	0
ENSG00000251431.1_2	AC008984.5	0	0
ENSG00000250507.1_2	AC008984.6	0	0
ENSG00000234436.1_2	AC008984.7	0	0
ENSG00000278999.1_2	AC008985.1	0.05196	0
ENSG00000267683.1_3	AC008991.1	0	0
ENSG00000267636.1_2	AC008992.1	0	0
ENSG00000282542.1_2	AC008993.2	0.855103	1.20927
ENSG00000282807.3_1	AC008993.3	0	0
ENSG00000267751.5_2	AC009005.2	0	0
ENSG00000238393.1	AC009009.1	0	0
ENSG00000271824.1_3	AC009014.3	0	0
ENSG00000264935.1	AC009035.1	0	0
ENSG00000181791.1	AC009041.1	0	0
ENSG00000269047.1	AC009041.2	0	0
ENSG00000260345.1_3	AC009052.12	0	0
ENSG00000269746.1	AC009060.1	0	0
ENSG00000203401.4	AC009061.1	0.251493	0.078179
ENSG00000167970.6	AC009065.1	0	0
ENSG00000207715.1	AC009065.2	0.128586	0
ENSG00000252958.1	AC009065.3	0	0
ENSG00000265127.1	AC009080.1	0	0
ENSG00000265167.1	AC009081.1	0	0
ENSG00000196927.4	AC009093.1	0.550284	0.29588
ENSG00000237718.2_3	AC009095.4	0	0
ENSG00000203343.2	AC009107.1	0.422967	0.940319
ENSG00000231589.1_2	AC009110.1	0	0
ENSG00000261248.1_2	AC009120.10	0	0
ENSG00000275236.1_3	AC009120.11	0.408769	0.432377
ENSG00000239763.2_2	AC009120.3	0	1.51784
ENSG00000261404.5_3	AC009120.4	0.859419	0.218026
ENSG00000260884.1_2	AC009120.5	0	0
ENSG00000259972.2_3	AC009120.6	5.13715	0.492223
ENSG00000260471.1_2	AC009120.8	0	0
ENSG00000279100.1_2	AC009120.9	0	0
ENSG00000238774.1	AC009121.1	0	0
ENSG00000263661.1	AC009132.1	0	0
ENSG00000238045.9_3	AC009133.12	10.352	13.4983
ENSG00000259952.1_2	AC009133.15	0	0
ENSG00000260719.1_2	AC009133.17	0	0
ENSG00000262756.1	AC009133.21	0.22469	0
ENSG00000277669.1_3	AC009133.22	0	0
ENSG00000280893.1_3	AC009133.23	0	1.74864
ENSG00000280607.1_3	AC009133.24	0	0
ENSG00000262116.1_2	AC009134.1	0	0
ENSG00000222299.1	AC009142.1	0	0
ENSG00000231876.7_2	AC009158.1	0	0
ENSG00000221330.1	AC009159.1	0	0
ENSG00000237901.1_2	AC009161.1	0	0
ENSG00000261238.1_2	AC009166.5	0	0
ENSG00000280344.1_2	AC009166.7	0	0
ENSG00000221157.1	AC009196.1	0	0
ENSG00000224675.1_2	AC009227.2	0	0
ENSG00000238004.1_2	AC009227.3	0	0
ENSG00000242628.5_2	AC009228.1	0	0
ENSG00000227292.1_2	AC009229.5	0	0
ENSG00000229160.1_2	AC009229.6	0	0.770783
ENSG00000216191.1	AC009234.2	0	0
ENSG00000231054.1_2	AC009236.2	0	0
ENSG00000233037.2_2	AC009237.10	0	0
ENSG00000236431.1_2	AC009237.11	0	1.68107
ENSG00000230083.1_2	AC009237.13	0	0
ENSG00000236026.1_2	AC009237.14	0	0
ENSG00000236750.1_2	AC009237.16	0	0
ENSG00000235959.1_2	AC009237.17	0	0
ENSG00000223917.1_2	AC009237.2	0	0
ENSG00000238162.1_2	AC009237.4	0	0
ENSG00000237308.1_2	AC009237.5	0	0
ENSG00000224719.1_2	AC009237.6	0	0
ENSG00000229689.3_2	AC009237.8	0.361237	0.469333
ENSG00000248821.1_2	AC009238.6	0	0
ENSG00000227120.1_2	AC009238.7	0	0
ENSG00000233275.1_2	AC009238.8	0	0
ENSG00000230383.1_2	AC009245.3	27.1735	24.0777
ENSG00000236212.1_2	AC009262.2	0	0
ENSG00000234639.1_2	AC009263.2	0	0
ENSG00000234352.9_3	AC009264.1	0	0
ENSG00000226045.1_2	AC009274.6	0	0
ENSG00000224375.1_2	AC009276.4	0	0
ENSG00000212001.2	AC009297.1	0	0
ENSG00000221590.1	AC009299.1	0	0
ENSG00000235724.8_2	AC009299.2	0	0
ENSG00000225813.1_2	AC009299.4	0	0.612547
ENSG00000232320.6_2	AC009299.5	0.342982	0.328896
ENSG00000233868.1_2	AC009302.2	1.82663	1.49052
ENSG00000235066.6_3	AC009303.1	0.380795	1.06617
ENSG00000279227.1_2	AC009303.2	1.01935	1.60141
ENSG00000224967.1_2	AC009303.3	0	0
ENSG00000234579.1_2	AC009305.1	0	0
ENSG00000216093.1	AC009305.2	0	0
ENSG00000225911.1_2	AC009310.1	0	0
ENSG00000238207.1_2	AC009312.1	0	0
ENSG00000224467.1_2	AC009313.1	0	0
ENSG00000232337.1_2	AC009313.2	0	0
ENSG00000216193.2	AC009336.1	0	0
ENSG00000278500.1_3	AC009336.19	0	0.721291
ENSG00000233287.1_2	AC009362.2	0.534023	1.18081
ENSG00000225881.1_2	AC009365.4	0	0
ENSG00000216895.9_3	AC009403.2	0.233988	0.26549
ENSG00000236255.1_2	AC009404.2	0.1506	0
ENSG00000228538.5_2	AC009411.1	0	0
ENSG00000235537.1_2	AC009411.2	0	0
ENSG00000236533.1_2	AC009413.2	0	0.110074
ENSG00000233752.1_2	AC009414.1	0	0
ENSG00000256309.1	AC009469.1	35.0283	47.8211
ENSG00000234141.1_2	AC009473.1	0	0
ENSG00000224071.1_2	AC009474.1	0	0
ENSG00000230355.1_2	AC009474.2	0	0
ENSG00000225448.1_2	AC009477.7	0	0
ENSG00000284479.1_1	AC009477.8	0	2.13691
ENSG00000225258.1_3	AC009478.1	0	0
ENSG00000264976.1	AC009478.2	0	0
ENSG00000265049.1	AC009480.1	0	0
ENSG00000223911.1_2	AC009480.3	0	0
ENSG00000229143.1_2	AC009480.4	0	0
ENSG00000224076.5_2	AC009487.4	0	0
ENSG00000251621.1_3	AC009487.5	0	0
ENSG00000226121.2_2	AC009487.6	2.17231	1.98043
ENSG00000221234.1	AC009495.1	0	0
ENSG00000235192.1_2	AC009495.2	0	0
ENSG00000232411.1_3	AC009495.3	0	0
ENSG00000229195.1_3	AC009495.4	0	0
ENSG00000237271.1_2	AC009498.1	0	0
ENSG00000236748.1_2	AC009500.2	0	0
ENSG00000231609.5_2	AC009501.4	0.108108	0.348696
ENSG00000231802.1_2	AC009502.1	0	0
ENSG00000227308.2_3	AC009502.4	0	0
ENSG00000235522.6_2	AC009505.2	0	0
ENSG00000234162.1_2	AC009505.4	0	0
ENSG00000224152.1_2	AC009506.1	2.49134	1.99751
ENSG00000225369.1_2	AC009506.2	0	0.217506
ENSG00000227930.1_2	AC009508.1	0	0
ENSG00000224469.1_2	AC009517.2	0.106027	0
ENSG00000233263.1_2	AC009518.2	0	0
ENSG00000236386.1_2	AC009518.3	0	0
ENSG00000224865.7_2	AC009518.4	0	0
ENSG00000227197.1_2	AC009518.8	0	0
ENSG00000226063.1_2	AC009531.2	0	0
ENSG00000226066.1_2	AC009541.1	0	0
ENSG00000231794.5_3	AC009542.2	0	0
ENSG00000238870.1	AC009677.1	0	0
ENSG00000266713.1	AC009695.1	0	0
ENSG00000266016.1	AC009779.1	0	0
ENSG00000220982.2	AC009784.1	0	0
ENSG00000232053.6_3	AC009784.3	0	0
ENSG00000236503.1_2	AC009784.4	0	0
ENSG00000265835.1	AC009800.1	0	0
ENSG00000268706.1	AC009802.1	0	0
ENSG00000265063.1	AC009831.1	0	0
ENSG00000221621.1	AC009835.1	0	0
ENSG00000235160.1_2	AC009878.2	0	0
ENSG00000264799.1	AC009892.1	0	0
ENSG00000224730.1_2	AC009892.10	0	0
ENSG00000235181.1_2	AC009892.2	0	0
ENSG00000238094.1_2	AC009892.5	0	0
ENSG00000237323.1_2	AC009892.9	0	0
ENSG00000264969.1	AC009941.1	0	0
ENSG00000234356.1_2	AC009945.4	0	0
ENSG00000223960.6_2	AC009948.5	2.0601	0.759766
ENSG00000238082.1_2	AC009948.7	0.659029	0
ENSG00000225963.7_2	AC009950.2	0	0
ENSG00000176824.2	AC009951.1	0	0
ENSG00000213410.2	AC009951.2	0	0
ENSG00000228973.1_2	AC009955.8	0	0
ENSG00000230783.1_2	AC009961.2	0	0
ENSG00000226266.6_3	AC009961.3	0	0
ENSG00000227055.1_2	AC009961.5	0	0
ENSG00000233494.1_2	AC009963.3	0	0
ENSG00000227270.1_2	AC009963.4	0	0
ENSG00000237745.1_2	AC009963.5	0	0
ENSG00000235325.1_2	AC009963.6	0	0
ENSG00000235951.1_2	AC009965.1	0	0
ENSG00000234714.1_2	AC009965.2	0	0
ENSG00000214369.2_2	AC009967.3	0	0
ENSG00000234932.2_2	AC009969.1	0	0
ENSG00000233953.1_2	AC009970.1	0	0
ENSG00000221293.2	AC009987.1	0	0
ENSG00000266566.1	AC009994.2	0	0
ENSG00000221218.1	AC009997.1	0	0
ENSG00000225000.1_2	AC010082.2	0.874438	0
ENSG00000233491.7_3	AC010091.1	0	0
ENSG00000266020.1	AC010092.1	0	0
ENSG00000233648.1_2	AC010095.6	0	0
ENSG00000234597.1_2	AC010096.1	0	0
ENSG00000237498.2_2	AC010105.1	0	0
ENSG00000236107.7_2	AC010127.3	0	0
ENSG00000231539.1_2	AC010132.10	0	0
ENSG00000234983.1_2	AC010132.11	0	0
ENSG00000223923.1_2	AC010136.2	0	0
ENSG00000264034.1	AC010139.1	0	0
ENSG00000226764.2_2	AC010145.4	0	0
ENSG00000216081.1	AC010146.2	0	0
ENSG00000235726.5_2	AC010148.1	0	0
ENSG00000235419.5_3	AC010149.4	0	0
ENSG00000218682.1_2	AC010150.1	0.179157	0
ENSG00000222070.1	AC010150.2	0	0
ENSG00000178550.3	AC010170.1	0	0
ENSG00000264077.1	AC010196.1	0	0
ENSG00000221770.1	AC010203.1	0	0
ENSG00000221313.2	AC010207.1	0	0
ENSG00000239036.1	AC010209.1	0	0
ENSG00000249249.1_2	AC010226.4	0	0
ENSG00000265637.1	AC010235.1	0	0
ENSG00000235253.1_2	AC010240.2	0	0
ENSG00000229738.1_2	AC010240.3	0	0
ENSG00000197071.1	AC010243.1	1.26785	0
ENSG00000265122.1	AC010247.1	0	0
ENSG00000251710.1	AC010295.1	0	0
ENSG00000256121.1	AC010296.1	0	0
ENSG00000221373.1	AC010297.1	0	0
ENSG00000266483.1	AC010311.1	0	0
ENSG00000222805.1	AC010319.1	0	0
ENSG00000265364.1	AC010323.1	0	0
ENSG00000266462.1	AC010327.1	0	0
ENSG00000269808.1	AC010327.2	0	0
ENSG00000266156.1	AC010329.1	0	0
ENSG00000256989.1	AC010335.1	0	0
ENSG00000212082.2	AC010368.1	0	0
ENSG00000269027.1	AC010368.2	0	0
ENSG00000223149.1	AC010376.1	0	0
ENSG00000221343.1	AC010422.1	0	0
ENSG00000269636.1	AC010441.1	0	0
ENSG00000221721.1	AC010455.1	0	0
ENSG00000221595.1	AC010458.1	0	0
ENSG00000214784.4_2	AC010468.1	0.420875	0.411899
ENSG00000249318.1_2	AC010468.2	0	0
ENSG00000250728.1_2	AC010468.3	0	0
ENSG00000235081.1_2	AC010492.2	0	0
ENSG00000249189.1_2	AC010492.4	0	0
ENSG00000240296.1_2	AC010492.5	0	0
ENSG00000267219.1_2	AC010504.2	0	0
ENSG00000276758.1_2	AC010518.2	0	0
ENSG00000240197.1_2	AC010518.3	0	0
ENSG00000268686.1_2	AC010524.2	0	0
ENSG00000268157.1_2	AC010524.4	0	0
ENSG00000203305.1	AC010525.1	0	0
ENSG00000211571.1	AC010525.2	0	0
ENSG00000267117.1_2	AC010525.4	0.520761	0.385085
ENSG00000267689.1_2	AC010525.5	0	0
ENSG00000264645.1	AC010528.1	0	0
ENSG00000265209.1	AC010543.1	0	0
ENSG00000223123.1	AC010546.1	0	0
ENSG00000261611.5_3	AC010547.9	0	0
ENSG00000265704.1	AC010595.1	0	0
ENSG00000222086.1	AC010609.1	0	0
ENSG00000256240.1	AC010620.1	0	0
ENSG00000267443.2_2	AC010641.1	0	0
ENSG00000267216.1_3	AC010642.1	0	0
ENSG00000269794.1_2	AC010642.2	0	0
ENSG00000269095.1_3	AC010646.3	0	0
ENSG00000267448.5_2	AC010649.1	0	0
ENSG00000232383.1_2	AC010677.5	0	0
ENSG00000221517.1	AC010724.1	0	0
ENSG00000242540.2_3	AC010729.1	0	0
ENSG00000236106.1_2	AC010729.2	0	0
ENSG00000228577.1_2	AC010731.2	0	0
ENSG00000231653.1_2	AC010731.3	0	0
ENSG00000235118.7_3	AC010731.4	0	0
ENSG00000213083.3_2	AC010731.6	0	0
ENSG00000232713.2_2	AC010733.5	0.097963	0
ENSG00000221372.1	AC010739.1	0	0
ENSG00000238065.1_2	AC010740.1	0	0
ENSG00000226041.1_2	AC010745.1	0	0
ENSG00000228876.1_2	AC010745.2	0	0
ENSG00000231266.1_2	AC010745.3	0	0
ENSG00000232444.1_2	AC010745.4	0	0
ENSG00000225979.1_2	AC010746.3	0	0
ENSG00000221389.1	AC010754.1	0	0
ENSG00000269182.1	AC010760.1	0	0
ENSG00000265840.1_2	AC010761.10	0	0
ENSG00000265205.1_2	AC010761.13	0	0
ENSG00000267729.1_3	AC010761.14	0	0
ENSG00000265073.1_3	AC010761.6	0	0
ENSG00000264577.1_2	AC010761.8	0	2.83197
ENSG00000265474.1_2	AC010761.9	0	0
ENSG00000280390.1_2	AC010872.1	0	0
ENSG00000225402.1_2	AC010878.3	0	0.126403
ENSG00000224400.5_2	AC010880.1	0	0
ENSG00000234936.1_2	AC010883.5	0	0
ENSG00000224509.2_3	AC010884.1	0	0
ENSG00000263685.1	AC010884.2	0	0
ENSG00000224414.1_2	AC010886.2	0	0
ENSG00000251849.1	AC010887.1	0	0
ENSG00000226953.7_2	AC010890.1	0	1.54883
ENSG00000226853.2_2	AC010894.3	1.88635	1.27584
ENSG00000179997.8_2	AC010894.4	0	0
ENSG00000237798.1_3	AC010894.5	0	0
ENSG00000232479.2_2	AC010900.2	0.443009	0
ENSG00000213774.3_2	AC010904.1	0	0.435014
ENSG00000237370.1_2	AC010907.2	0	0
ENSG00000224661.1_2	AC010907.5	0	0
ENSG00000253011.1	AC010928.1	0	0
ENSG00000221030.1	AC010930.1	0	0
ENSG00000232668.1_2	AC010967.1	0	0
ENSG00000228033.5_2	AC010967.2	0	0
ENSG00000232604.1_2	AC010967.3	0	0
ENSG00000188525.3_2	AC010969.1	0	0
ENSG00000234686.1_2	AC010971.1	0	0
ENSG00000230065.1_2	AC010974.3	0	0
ENSG00000229385.1_2	AC010975.1	0	0
ENSG00000230237.1_2	AC010975.2	0	0
ENSG00000231731.7_3	AC010976.2	0	0.139562
ENSG00000237732.9_2	AC010980.2	0	0
ENSG00000235242.1_2	AC010982.2	0	0
ENSG00000235056.1_2	AC010983.1	0	0
ENSG00000235495.1_2	AC010987.5	0	0
ENSG00000222586.1	AC010999.1	0	0
ENSG00000264277.1	AC011073.1	0	0
ENSG00000225582.1_2	AC011193.1	0	0
ENSG00000235518.2_3	AC011196.3	0	0
ENSG00000225253.1_2	AC011225.1	0	0
ENSG00000232089.1_2	AC011233.2	0	0
ENSG00000224361.1_2	AC011239.1	0	0
ENSG00000279526.1_2	AC011239.2	0	0.306759
ENSG00000229695.1_2	AC011242.5	0	0.040455
ENSG00000223430.1_2	AC011243.1	0	0
ENSG00000235586.1_2	AC011247.3	0	0
ENSG00000236510.1_2	AC011284.3	0.871907	0
ENSG00000232328.1_2	AC011286.1	0	0
ENSG00000229618.2_2	AC011288.2	0.022598	0
ENSG00000227172.2_2	AC011290.4	0	0
ENSG00000236015.1_2	AC011290.5	0.572782	0
ENSG00000233539.5_2	AC011294.3	0	0
ENSG00000268822.1	AC011298.1	0	0
ENSG00000219159.4_2	AC011298.2	0	0
ENSG00000268857.1	AC011308.1	0	0
ENSG00000264749.1	AC011313.1	0	0
ENSG00000275601.1_3	AC011330.13	0	0
ENSG00000249839.1_2	AC011330.5	0	0
ENSG00000265875.1	AC011357.1	0	0
ENSG00000239192.1	AC011363.1	0	0
ENSG00000264890.1	AC011379.1	0	0
ENSG00000283602.1_2	AC011380.8	0	0
ENSG00000283155.1_2	AC011380.9	0	0
ENSG00000197830.2	AC011385.1	0.0864	0.19577
ENSG00000232129.1	AC011385.2	0	0
ENSG00000248696.1_2	AC011406.2	0	0
ENSG00000216127.1	AC011407.1	0	0
ENSG00000264303.1	AC011410.1	0	0
ENSG00000265104.1	AC011416.1	0	0
ENSG00000223539.4_2	AC011431.1	0	0
ENSG00000263840.1	AC011431.2	0	0
ENSG00000265023.1	AC011450.1	0	0
ENSG00000265569.1	AC011453.1	0	0
ENSG00000221504.1	AC011456.1	0	0
ENSG00000221258.1	AC011465.1	0	0
ENSG00000221790.1	AC011467.1	0	0
ENSG00000226104.1	AC011475.1	0	0
ENSG00000265339.1	AC011477.1	0	0
ENSG00000223148.1	AC011478.1	0	0
ENSG00000220693.2	AC011498.1	0	0
ENSG00000263995.1	AC011499.1	0	0
ENSG00000267881.1_3	AC011513.3	0	0
ENSG00000268833.1_2	AC011513.4	0	0
ENSG00000225370.1_2	AC011515.2	0	0
ENSG00000269796.1_2	AC011516.1	0	0
ENSG00000267133.1_2	AC011518.2	0	0
ENSG00000267968.1_2	AC011523.2	0	0
ENSG00000267528.1_3	AC011524.1	0	0
ENSG00000267027.1_2	AC011524.2	0	0
ENSG00000267240.1_2	AC011524.3	0	0
ENSG00000261400.1_2	AC011525.2	0	0
ENSG00000267465.6_2	AC011525.4	0	0
ENSG00000268434.5_3	AC011530.4	0	0
ENSG00000268423.4_3	AC011551.3	0	0
ENSG00000279753.1_2	AC011558.5	0	0
ENSG00000263690.1	AC011591.1	0	0
ENSG00000223436.1_2	AC011625.1	0	0
ENSG00000252093.1	AC011626.1	0	0
ENSG00000259252.1_2	AC011648.1	0	0
ENSG00000265219.1	AC011652.1	0	0
ENSG00000266096.1	AC011652.2	0	0
ENSG00000223579.2	AC011718.2	0	0
ENSG00000227005.1	AC011718.3	0	0
ENSG00000252308.1	AC011738.1	0	0
ENSG00000231638.1_2	AC011738.4	0	0
ENSG00000231655.1_2	AC011742.3	0	0
ENSG00000227133.1_2	AC011742.5	0	0
ENSG00000231435.1_3	AC011747.3	0	0
ENSG00000231083.1_2	AC011747.6	0	0
ENSG00000212025.2	AC011748.1	0	0
ENSG00000231204.5_3	AC011752.1	0	0
ENSG00000230696.1_3	AC011753.5	0	0
ENSG00000230603.1_2	AC011753.6	0	0
ENSG00000224879.1_3	AC011754.1	0	0
ENSG00000269686.1	AC011755.1	0	0
ENSG00000234073.1_2	AC011816.1	0	0
ENSG00000226806.1_2	AC011893.3	0	0
ENSG00000265629.1	AC011897.1	0	0
ENSG00000228505.5_2	AC011897.2	0	0
ENSG00000231980.1_2	AC011899.10	0	0
ENSG00000233038.5_2	AC011899.9	0	0
ENSG00000224612.1_2	AC011901.2	0	0
ENSG00000257073.1	AC011933.1	31.7548	26.7709
ENSG00000228007.1_2	AC011933.2	13.8619	8.85671
ENSG00000265583.1	AC011994.1	0	0
ENSG00000237720.1_2	AC011995.1	0	0
ENSG00000228391.1_2	AC011995.3	0	0
ENSG00000222017.1_3	AC011997.1	0	0
ENSG00000236664.1_3	AC011998.1	0	0
ENSG00000229744.1_2	AC011998.2	0	0
ENSG00000227241.1_2	AC011998.4	0	0
ENSG00000214070.3_2	AC011999.1	0.33936	0
ENSG00000266259.1	AC012003.1	0	0
ENSG00000221232.1	AC012047.1	0	0
ENSG00000221202.1	AC012050.1	0	0
ENSG00000227047.1_2	AC012065.4	0	0
ENSG00000233416.1_2	AC012065.5	0	0.053094
ENSG00000213197.3_2	AC012066.1	0.459365	0
ENSG00000235072.2_2	AC012074.2	0	0
ENSG00000231722.1_2	AC012075.1	0	0
ENSG00000216123.1	AC012119.1	0	0
ENSG00000228835.1_2	AC012123.1	0	0
ENSG00000234327.7_2	AC012146.7	0	0.162231
ENSG00000222481.1	AC012150.1	0	0
ENSG00000221257.1	AC012175.1	0	0
ENSG00000263441.1	AC012181.1	0	0
ENSG00000233863.1	AC012215.1	0.141693	0.012819
ENSG00000221704.1	AC012305.1	0	0
ENSG00000204399.3_2	AC012306.2	0	0
ENSG00000228873.1_2	AC012307.2	0	0
ENSG00000224579.1_2	AC012314.19	0	0
ENSG00000223660.1_2	AC012314.20	0	0
ENSG00000237017.1_2	AC012314.8	1.4582	0.151821
ENSG00000261028.1_3	AC012322.1	0	0
ENSG00000265224.1	AC012353.1	0	0
ENSG00000225156.2_2	AC012354.6	0	0
ENSG00000231848.1_2	AC012354.8	3.39214	2.07181
ENSG00000227799.1_2	AC012358.4	0.453528	0
ENSG00000203327.2_3	AC012358.7	0	0
ENSG00000240401.8_3	AC012358.8	1.24024	0
ENSG00000268556.1	AC012360.1	0	0
ENSG00000235319.1_2	AC012360.4	0	0
ENSG00000238273.3_2	AC012360.6	4.01612	1.41565
ENSG00000236436.1_2	AC012361.1	0	0
ENSG00000265454.1	AC012362.1	0	0
ENSG00000213081.3_2	AC012362.3	0	0.115692
ENSG00000235840.1_2	AC012363.13	0	0
ENSG00000224789.1_2	AC012363.4	0	0
ENSG00000228079.2_2	AC012368.1	0	0
ENSG00000232693.2_3	AC012370.2	0	0
ENSG00000234255.8_3	AC012370.3	0	0
ENSG00000235883.2	AC012379.1	0	0
ENSG00000265463.1	AC012391.1	0	0
ENSG00000268343.1	AC012414.1	0	0
ENSG00000251564.2	AC012441.1	0	0
ENSG00000243389.1_3	AC012442.5	0	0
ENSG00000228251.1_3	AC012442.6	0.454125	0
ENSG00000229550.1_2	AC012445.1	0	0
ENSG00000237532.1_2	AC012451.1	0	0
ENSG00000203363.2_2	AC012454.4	0	0
ENSG00000203643.3_2	AC012456.3	0	0
ENSG00000230790.2_2	AC012456.4	0	0
ENSG00000230695.1_2	AC012462.1	0	0
ENSG00000225166.1_2	AC012462.2	0.219205	0
ENSG00000228618.1_2	AC012462.3	0	0
ENSG00000222888.1	AC012467.1	0.341749	0
ENSG00000268396.1	AC012485.1	0	0
ENSG00000232306.2_3	AC012485.2	0	0
ENSG00000238029.1_2	AC012493.1	0	0
ENSG00000229494.1_2	AC012494.1	0	0
ENSG00000228374.1_2	AC012497.2	0	0
ENSG00000229941.5_2	AC012499.1	0	0
ENSG00000227400.2_3	AC012501.2	0	0
ENSG00000242575.1_2	AC012501.3	0	0
ENSG00000223530.1_2	AC012506.1	0	0
ENSG00000233714.1_2	AC012506.2	0	0
ENSG00000223634.1_2	AC012506.3	0	0
ENSG00000235497.5_2	AC012506.4	0	0
ENSG00000232520.1_2	AC012507.3	0	0
ENSG00000230385.1_2	AC012507.4	0	0
ENSG00000226539.1_2	AC012512.1	0	0
ENSG00000236478.2_2	AC012513.4	4.40379	3.93796
ENSG00000231092.1_2	AC012513.6	0	0
ENSG00000260597.1_3	AC012531.25	0.218178	0.033213
ENSG00000263732.1	AC012564.1	0	0
ENSG00000226994.7_2	AC012593.1	0	0
ENSG00000231898.8_2	AC012594.1	0	0
ENSG00000266090.1	AC012603.1	0	0
ENSG00000253406.1_3	AC012613.2	2.15418	0.672795
ENSG00000198683.2	AC012615.1	168.99	201.37
ENSG00000265650.1	AC012627.1	0	0
ENSG00000234938.2_2	AC012668.1	0	0
ENSG00000237525.6_2	AC012668.2	0	0.989306
ENSG00000227981.2_2	AC012668.3	0	0
ENSG00000220999.2	AC012671.1	0	0
ENSG00000224291.1_2	AC012671.2	0	0
ENSG00000221619.2	AC012671.3	0	0
ENSG00000266309.1	AC012671.4	0	0
ENSG00000226130.1_2	AC013248.2	0	0
ENSG00000233444.1_2	AC013262.1	0	0
ENSG00000231621.1_2	AC013264.2	0.053131	0.203283
ENSG00000237953.1_2	AC013267.1	0	0
ENSG00000212091.1	AC013268.1	0	0
ENSG00000235721.1_2	AC013268.3	0	0
ENSG00000229730.2_2	AC013268.4	0	0
ENSG00000256066.1	AC013269.1	23.4941	24.8392
ENSG00000225819.1_2	AC013269.3	0	0
ENSG00000225341.1_2	AC013269.4	0	0
ENSG00000184761.7_3	AC013269.5	0	0
ENSG00000186148.13_3	AC013271.3	0	0
ENSG00000283684.1_2	AC013271.5	0	0
ENSG00000284337.1_1	AC013271.7	0	0
ENSG00000265553.1	AC013275.1	0	0
ENSG00000231013.1_2	AC013275.2	0	0
ENSG00000221625.1	AC013283.1	0	0
ENSG00000232723.1_2	AC013399.3	0	0
ENSG00000229395.1_2	AC013401.1	0	0
ENSG00000232227.5_2	AC013401.2	0	0
ENSG00000221654.1	AC013402.1	0	0
ENSG00000236109.1_2	AC013402.3	0	0
ENSG00000231626.1_2	AC013402.4	0	0
ENSG00000230690.1_2	AC013402.5	0	0
ENSG00000236099.1_2	AC013403.13	0	0
ENSG00000231017.1_2	AC013404.1	0	0
ENSG00000221289.2	AC013406.1	0	0
ENSG00000237016.1_2	AC013410.1	0	0
ENSG00000237617.1_2	AC013410.2	0	0
ENSG00000234658.1_2	AC013429.4	0	0
ENSG00000234995.1_2	AC013429.5	1.78754	0.56535
ENSG00000228596.1_2	AC013436.6	0	0
ENSG00000233996.1_2	AC013439.4	0	0
ENSG00000196085.5_2	AC013442.1	0	0
ENSG00000229781.1_2	AC013444.1	0	0
ENSG00000221169.2	AC013444.2	0	0
ENSG00000231189.1_2	AC013448.1	0	0
ENSG00000235610.1_2	AC013448.2	0	0
ENSG00000229727.6_2	AC013460.1	0	0
ENSG00000236283.4_3	AC013463.2	0	0
ENSG00000227180.1_2	AC013467.1	0	0
ENSG00000231145.1	AC013468.1	0	0
ENSG00000267963.1	AC013469.1	0	0
ENSG00000236048.2_2	AC013470.6	0	0.038745
ENSG00000224667.1_2	AC013470.8	0	0
ENSG00000205500.8_3	AC013472.3	1.26635	0.684002
ENSG00000230286.1_3	AC013472.4	0	0
ENSG00000235128.1_2	AC013474.4	0.440599	0
ENSG00000265621.1	AC013476.1	0	0
ENSG00000263596.1	AC013477.1	0	0
ENSG00000226398.1_2	AC013480.2	0	0
ENSG00000221391.1	AC013489.1	0	0
ENSG00000264059.1	AC013558.1	0	0
ENSG00000255674.1	AC013718.1	1.90329	0.864179
ENSG00000232597.5_3	AC013727.1	0	0
ENSG00000236141.1_3	AC013727.2	0	0
ENSG00000215934.1	AC013731.1	0	0
ENSG00000234595.1_2	AC013733.3	0	0
ENSG00000225570.1_2	AC013733.4	0	0
ENSG00000263921.1	AC013737.1	0	0
ENSG00000221137.1	AC013751.1	0	0
ENSG00000265208.1	AC015600.1	0	0
ENSG00000269810.1	AC015660.1	0	0
ENSG00000266728.5_3	AC015688.3	0	0
ENSG00000239920.1_3	AC015691.13	0	0
ENSG00000203314.1	AC015815.1	0.544366	0
ENSG00000203315.1	AC015815.2	0	0.37308
ENSG00000203316.1	AC015815.3	0	0
ENSG00000203317.1	AC015815.4	0	0
ENSG00000203318.1	AC015815.5	0	0
ENSG00000213135.1	AC015815.6	0	0
ENSG00000225646.1	AC015815.7	0	0
ENSG00000228733.1	AC015815.8	0	0
ENSG00000266042.1_2	AC015818.6	0	0
ENSG00000265837.1	AC015820.1	0	0
ENSG00000270829.1_2	AC015849.12	0	0
ENSG00000270894.1_2	AC015849.13	0	0
ENSG00000271268.1_2	AC015849.14	0	0.395339
ENSG00000270977.1_2	AC015849.16	0	0
ENSG00000270871.1_2	AC015849.19	0	0
ENSG00000270240.2_2	AC015849.2	0	0
ENSG00000180725.4	AC015871.1	0	0
ENSG00000265403.1	AC015884.1	0	0
ENSG00000227790.7_3	AC015922.5	0	0
ENSG00000233090.1_2	AC015922.7	0	0
ENSG00000226797.1_3	AC015923.1	0	0
ENSG00000227279.1_2	AC015933.2	0	0
ENSG00000203395.2_2	AC015969.3	0	0
ENSG00000252453.2	AC015971.1	0	0
ENSG00000228363.2_3	AC015971.2	0.186147	0
ENSG00000225024.1_2	AC015977.5	0	0
ENSG00000225378.1_2	AC015977.6	0	0
ENSG00000224746.1_2	AC015987.1	0.14282	0
ENSG00000236338.1	AC015987.2	0	26.0735
ENSG00000215431.1	AC015989.1	0	0
ENSG00000269630.1	AC015989.2	0	0
ENSG00000251871.1	AC016113.1	0	0
ENSG00000265687.1	AC016178.1	0	0
ENSG00000266387.1	AC016178.2	0	0
ENSG00000221029.1	AC016194.1	0	0
ENSG00000205148.1	AC016251.1	0	0
ENSG00000235361.1_2	AC016292.1	0	0
ENSG00000108958.4_2	AC016292.3	19.7348	23.2009
ENSG00000221542.1	AC016405.2	1.12044	0
ENSG00000212061.2	AC016543.1	0	0
ENSG00000222717.1	AC016553.1	0	0
ENSG00000268012.1	AC016559.1	0	0
ENSG00000236068.2_2	AC016561.1	0	0
ENSG00000212036.2	AC016575.1	0	0
ENSG00000225868.7_3	AC016582.2	0	0
ENSG00000205147.3	AC016586.1	0	0.044468
ENSG00000221528.1	AC016597.1	0	0
ENSG00000269600.1_2	AC016629.3	0	0
ENSG00000269032.1_2	AC016629.7	0	0
ENSG00000235635.1_2	AC016644.1	1.10706	0.148423
ENSG00000221179.1	AC016670.1	0	0
ENSG00000234174.1_2	AC016683.5	0	0
ENSG00000233741.1_2	AC016691.2	0	0.112015
ENSG00000233335.1_2	AC016696.1	0	0
ENSG00000263524.1	AC016697.3	0	0
ENSG00000233060.1_2	AC016700.2	0	0
ENSG00000225392.1_2	AC016700.4	0.18644	0.150152
ENSG00000231414.1_2	AC016700.6	4.30992	5.79964
ENSG00000239131.1	AC016706.1	0	0
ENSG00000229131.1_2	AC016710.1	0	0
ENSG00000203531.3_2	AC016712.1	0	0
ENSG00000235225.1_2	AC016712.2	0.099928	0
ENSG00000223427.1_2	AC016716.1	0.322239	0.196026
ENSG00000224731.1_2	AC016716.2	0	0
ENSG00000228206.2_2	AC016717.1	0	0
ENSG00000226548.1_2	AC016722.3	0	0
ENSG00000228925.1_2	AC016722.4	0	0
ENSG00000235335.2_2	AC016723.4	0	0
ENSG00000232090.2_2	AC016724.6	0	0
ENSG00000266768.1	AC016727.1	0	0
ENSG00000227718.1_2	AC016730.1	0	0
ENSG00000203415.2	AC016734.1	0	0
ENSG00000228305.2_2	AC016734.2	1.56095	0.774227
ENSG00000224739.2_2	AC016735.1	0	0
ENSG00000233978.1_2	AC016735.3	0	0
ENSG00000230140.5_2	AC016738.3	2.15729	0
ENSG00000223947.1_2	AC016738.4	1.11175	0.703953
ENSG00000218175.2_2	AC016739.2	26.3224	27.3993
ENSG00000238091.1	AC016745.1	0.698284	0.530969
ENSG00000234997.1_2	AC016745.3	0	0
ENSG00000212978.6_2	AC016747.3	4.63031	5.89989
ENSG00000229779.1_2	AC016751.2	0	0
ENSG00000235047.1_2	AC016751.3	0	0
ENSG00000186235.10_2	AC016757.3	0	0
ENSG00000221321.1	AC016764.1	0	0
ENSG00000232451.1_2	AC016768.1	0	0
ENSG00000226072.1_2	AC016772.4	0	0
ENSG00000221774.1	AC016821.1	0	0
ENSG00000240680.1_2	AC016831.3	0	0
ENSG00000229858.2_2	AC016831.5	0	0
ENSG00000232716.2_2	AC016831.6	0	0
ENSG00000234624.2_2	AC016894.1	0.089877	0
ENSG00000236634.1_2	AC016903.1	0	0
ENSG00000237843.1_2	AC016903.2	0	0
ENSG00000221383.1	AC016907.1	0	0
ENSG00000225943.1_2	AC016907.2	0	0
ENSG00000233862.5_3	AC016907.3	0	0
ENSG00000228225.1_2	AC016908.1	0	0
ENSG00000233729.1_2	AC016909.1	0	0
ENSG00000228721.1_2	AC016909.2	0	0
ENSG00000232377.1_2	AC016910.1	0	0
ENSG00000265076.1	AC016970.1	0	0
ENSG00000227294.1_2	AC016994.2	0	0
ENSG00000231367.5_2	AC016995.3	0	0
ENSG00000229915.1_2	AC016999.2	0	0
ENSG00000240350.2_2	AC017002.1	1.10143	2.29791
ENSG00000224959.1_3	AC017002.2	3.71721	1.89438
ENSG00000225744.1_2	AC017002.4	0	0
ENSG00000232696.1_2	AC017006.2	0	0
ENSG00000231336.1_2	AC017006.3	0	0.476198
ENSG00000213828.1	AC017028.1	0	0
ENSG00000266360.1	AC017028.10	0	0.395934
ENSG00000263743.1	AC017028.2	0	0.393165
ENSG00000264103.1	AC017028.3	0	0
ENSG00000264518.1	AC017028.4	0	0
ENSG00000264730.1	AC017028.5	0	0
ENSG00000265332.1	AC017028.6	0	0.395934
ENSG00000265416.1	AC017028.7	0	0
ENSG00000265891.1	AC017028.8	0	0
ENSG00000265979.1	AC017028.9	0	0
ENSG00000224442.1_2	AC017035.2	0	0
ENSG00000229434.1_2	AC017048.1	0	0
ENSG00000236231.1_2	AC017048.2	0	0
ENSG00000234275.1_2	AC017053.1	0	0
ENSG00000236039.2_3	AC017060.1	0	0
ENSG00000233479.1_2	AC017074.1	0	0
ENSG00000227359.1_2	AC017074.2	0	0
ENSG00000233829.1_2	AC017078.1	0.640488	0
ENSG00000185631.7_2	AC017079.3	0	0
ENSG00000238180.1_2	AC017079.4	0	0
ENSG00000269633.1	AC017081.1	0	0
ENSG00000180105.11_2	AC017081.2	0.362578	0.591999
ENSG00000216115.1	AC017083.1	0	0
ENSG00000236259.1_2	AC017083.2	0	0.089719
ENSG00000221443.1	AC017083.3	0	0
ENSG00000215996.2	AC017084.1	0	0
ENSG00000227227.1_2	AC017101.10	0	0
ENSG00000263774.1	AC017104.1	0	0
ENSG00000233538.1_2	AC017104.2	0	0
ENSG00000230047.1_2	AC017104.4	0	0
ENSG00000224376.1_2	AC017104.6	0	0
ENSG00000239775.1_3	AC017116.11	0	0
ENSG00000227498.2_2	AC018359.3	0	0
ENSG00000235683.1_2	AC018442.1	0	0
ENSG00000269679.1	AC018445.1	0	0
ENSG00000211483.2	AC018450.1	0	0
ENSG00000229839.6_2	AC018462.2	0	0
ENSG00000230154.1_2	AC018463.4	0.61979	0.645198
ENSG00000226961.3_2	AC018463.5	0	0
ENSG00000268241.1	AC018470.1	0	0
ENSG00000230599.2_2	AC018495.3	0	0
ENSG00000266001.1	AC018506.1	0	0
ENSG00000268488.1	AC018512.1	0	0
ENSG00000216204.1	AC018607.1	0	0
ENSG00000266349.1	AC018618.1	0	0
ENSG00000221302.1	AC018628.1	0	0
ENSG00000268301.1	AC018630.1	0	0
ENSG00000225314.1_2	AC018634.9	0	0
ENSG00000221429.1	AC018635.1	0	0
ENSG00000226468.2_2	AC018641.7	0	0
ENSG00000225144.2_2	AC018643.4	0	0
ENSG00000227544.8_3	AC018647.3	0	0
ENSG00000234929.1_2	AC018685.1	0	0
ENSG00000227364.1_2	AC018685.2	0	0
ENSG00000222274.1	AC018690.1	0	0
ENSG00000232114.1_2	AC018693.5	0	0
ENSG00000225284.1_2	AC018693.6	0	0
ENSG00000226615.1	AC018696.1	0	0
ENSG00000203344.2	AC018696.2	0	0
ENSG00000227114.1	AC018696.3	0	0
ENSG00000230964.1_2	AC018696.4	0	0
ENSG00000214164.2	AC018696.5	0	0
ENSG00000213356.1	AC018696.6	0	0
ENSG00000235388.1	AC018696.7	0	0
ENSG00000230104.1_2	AC018712.2	0	0
ENSG00000231557.1_2	AC018717.1	0	0
ENSG00000230407.1_2	AC018717.2	0	0
ENSG00000239587.1_3	AC018730.4	0	0
ENSG00000236885.1_2	AC018731.3	0	0
ENSG00000226553.1_2	AC018735.1	0	0
ENSG00000237039.1_2	AC018738.2	2.93905	4.3743
ENSG00000167765.3	AC018755.1	0	0
ENSG00000269388.1_2	AC018755.16	0	0
ENSG00000267808.1_3	AC018755.17	0	0
ENSG00000268500.5_3	AC018755.18	0	0
ENSG00000273318.1	AC018755.2	2.13702	1.44921
ENSG00000268047.1_2	AC018766.6	0	0
ENSG00000264844.1	AC018767.1	0	0
ENSG00000265280.1	AC018804.1	0	0
ENSG00000224087.1_2	AC018804.3	0	0
ENSG00000227632.2_3	AC018804.6	0	0
ENSG00000235978.6_2	AC018816.3	0	0
ENSG00000228351.1_2	AC018832.1	0	0
ENSG00000228471.1_3	AC018865.11	0	0
ENSG00000217289.3_2	AC018865.5	0.44024	0.27094
ENSG00000229774.1_2	AC018866.1	0	0
ENSG00000213953.1	AC018867.1	0	0
ENSG00000268846.1	AC018867.2	0	0
ENSG00000233339.1_2	AC018878.3	0	0
ENSG00000221849.2_2	AC018880.1	0	0
ENSG00000231723.1_2	AC018880.2	0	0
ENSG00000236449.1_3	AC018890.6	0	0
ENSG00000236847.1_2	AC018892.3	0	0
ENSG00000230343.1_2	AC018892.8	0	0
ENSG00000265709.1	AC019046.1	0	0
ENSG00000223884.5_2	AC019048.1	0	0
ENSG00000233428.1_2	AC019050.1	0	0
ENSG00000222096.1	AC019051.1	0	0
ENSG00000235911.1_2	AC019055.1	0	0
ENSG00000237320.2_2	AC019064.1	0	0
ENSG00000224007.1_2	AC019070.1	0	0.068625
ENSG00000237178.2_2	AC019080.1	0	0
ENSG00000228030.2_2	AC019084.7	0	0
ENSG00000231822.1_2	AC019097.7	0.474853	0.493972
ENSG00000224826.1_2	AC019109.1	0	0
ENSG00000236760.1_2	AC019118.3	0	0
ENSG00000226649.1_2	AC019118.4	0	0
ENSG00000219391.1_2	AC019129.1	1.93348	2.58245
ENSG00000238449.1	AC019131.1	0	0
ENSG00000213110.2_2	AC019178.2	0	0
ENSG00000223824.1_2	AC019178.3	0	0
ENSG00000224331.2_2	AC019181.3	0	0.317355
ENSG00000227430.1_2	AC019185.2	0	0
ENSG00000232409.1_2	AC019185.3	0	0
ENSG00000231896.1_3	AC019185.4	0	0
ENSG00000234584.1_2	AC019186.1	0	0
ENSG00000264849.1	AC019198.1	0	0
ENSG00000216054.1	AC019201.1	0	0
ENSG00000263378.1	AC019205.1	0	0
ENSG00000266346.1	AC019205.2	0	0
ENSG00000268328.1	AC019206.1	0	0
ENSG00000256530.1	AC019294.1	0	0
ENSG00000221723.1	AC019322.1	0	0
ENSG00000225421.2_3	AC019330.1	0	0
ENSG00000252511.1	AC019330.2	0	0
ENSG00000229732.1_2	AC019349.5	0	0
ENSG00000231699.1_2	AC020550.7	0	0
ENSG00000229056.2_2	AC020571.3	0.335754	0
ENSG00000237133.1_2	AC020594.5	0	0
ENSG00000226681.1_2	AC020595.1	0	0
ENSG00000234007.1	AC020601.1	0	0
ENSG00000266229.1	AC020606.1	1.14058	0
ENSG00000238672.1	AC020626.1	0	0
ENSG00000269367.1	AC020629.1	0	0
ENSG00000222079.1	AC020636.1	0	0
ENSG00000256599.1	AC020663.1	14.2457	0.341935
ENSG00000252181.1	AC020703.1	0	0
ENSG00000228005.1_2	AC020743.2	0	0
ENSG00000231681.2_2	AC020743.3	0	0
ENSG00000235620.1_2	AC020743.4	0	0
ENSG00000263437.1	AC020892.1	0	0
ENSG00000265353.1	AC020895.1	0	0
ENSG00000238518.1	AC020900.1	0	0
ENSG00000264129.1	AC020900.2	0	0.732864
ENSG00000203403.2	AC020907.2	0	0
ENSG00000221115.1	AC020910.1	0	0
ENSG00000256383.1	AC020910.2	1.65803	0.482948
ENSG00000264333.1	AC020915.1	0	0.483457
ENSG00000268866.1_2	AC020915.2	0	0
ENSG00000267531.1	AC020922.1	0	0
ENSG00000265759.1	AC020934.1	0	0
ENSG00000278897.1_3	AC020951.1	0.252813	0.080451
ENSG00000268953.1	AC020952.1	0	0
ENSG00000278239.1_2	AC020956.3	0.006334	0
ENSG00000243099.1_2	AC020983.5	0	0
[truncated: 57,884 more rows]

## Sheet: mTHP-1-LPS_RPKM
Gene Name	mTHP1-LPS_rep1_RPKM	mTHP1_LPS_rep2_RPKM
A1BG	2.22885	1.79198
A1BG-AS1	0	0
A1CF	0	0
A2M	202.432	148.89
A2M-AS1	0	0
A2ML1	0	0
A2MP1	0	0
A3GALT2	0	0
A4GALT	28.678	15.801
A4GNT	0	0.164147
AA06	0	0
AAAS	10.9706	16.1814
AACS	1.52649	1.13019
AACSP1	0	0
AADAC	0	0
AADACL2	0	0.022382
AADACL2-AS1	0	0
AADACL3	0	0
AADACL4	0	0
AADACP1	0	0
AADAT	0.253167	0.0322059
AAED1	2.54784	4.07066
AAGAB	2.96439	2.8133
AAK1	29.4267	27.6111
AAMDC	0	0
AAMP	3.76134	2.92481
AANAT	3.39778	0.729568
AAR2	11.2526	18.7847
AARD	0.00333	0
AARS	15.1526	25.6667
AARS2	4.54923	4.60651
AARSD1	0	0
AASDH	2.32962	0.131199
AASDHPPT	8.09307	16.5357
AASS	0	0
AATBC	0.967857	0.804467
AATF	7.52082	7.98226
AATK	1.14244	2.37369
AATK-AS1	0	0
ABALON	0.546276	0
ABAT	1.23454	2.25114
ABCA1	25.509	17.9678
ABCA10	0.105344	0.152087
ABCA11P	1.40363	0.501061
ABCA12	0.145422	0.297887
ABCA13	1.81696	0.023279
ABCA17P	0.263522	0
ABCA2	3.14953	0
ABCA3	1.69275	2.08921
ABCA4	0.064036	0.198152
ABCA5	0.103796	0.14976
ABCA6	0.357742	0.43885
ABCA7	0.282305	0.325113
ABCA8	0	0
ABCA9	0	0.030983
ABCA9-AS1	0	0
ABCB1	2.02792	1.86612
ABCB10	2.11851	4.49937
ABCB11	0.138259	0
ABCB4	3.79957	3.72124
ABCB5	0	0
ABCB6	0.390406	0
ABCB7	1.28964	1.7913
ABCB8	8.0351	3.28252
ABCB9	2.20284	2.01659
ABCC1	14.8633	9.30531
ABCC10	0	0
ABCC11	0.0448348	0
ABCC12	0	0
ABCC13	0	0
ABCC2	0.83088	0.468357
ABCC3	20.3798	4.75055
ABCC4	0.222944	2.85516
ABCC5	0.822328	1.86
ABCC5-AS1	0	0
ABCC6	24.3196	5.74435
ABCC6P1	4.46796	1.54848
ABCC6P2	1.45646	0.359056
ABCC8	0	0
ABCC9	0.104134	0
ABCD1	32.701	26.6215
ABCD2	0	0
ABCD3	1.3362	1.76045
ABCD4	1.21062	2.44687
ABCE1	30.431	46.68
ABCF1	0.765814	1.00663
ABCF2	17.6368	23.1067
ABCF3	5.65312	7.18715
ABCG1	0	0.345006
ABCG2	0	0.0358678
ABCG4	0	0
ABCG5	0.031007	0
ABCG8	0	0
ABHD1	0	0
ABHD10	0.851871	3.94219
ABHD11	4.5339	5.00695
ABHD11-AS1	0	1.11532
ABHD12	12.2208	24.3908
ABHD12B	0.605862	1.18466
ABHD13	2.04124	2.35297
ABHD14A	0	7.89701
ABHD14A-ACY1	0.269857	0
ABHD14B	16.7724	3.9253
ABHD15	0.653604	2.20257
ABHD16A	4.22981	3.88601
ABHD16B	0	0
ABHD17A	13.0245	12.711
ABHD17B	1.16116	2.8059
ABHD17C	1.59702	8.72591
ABHD18	0.697674	0.684271
ABHD2	84.3445	45.483
ABHD3	0.879967	1.63943
ABHD4	12.162	18.8947
ABHD5	0.835984	1.43365
ABHD6	11.9924	19.0179
ABHD8	5.0568	7.67475
ABI1	11.6511	11.2363
ABI2	1.59775	3.54097
ABI3	1.69573	1.45527
ABI3BP	0.211328	0.358244
ABL1	3.52632	4.94671
ABL2	10.9207	15.472
ABLIM1	0	0.00959984
ABLIM2	0.0465046	0.227015
ABLIM3	2.18126	2.06065
ABO	0	0
ABR	30.7526	6.18699
ABRA	2.75921	1.91796
ABRACL	14.8386	19.5941
ABT1	6.24603	7.18032
ABTB1	2.46672	4.17621
ABTB2	13.7397	4.6462
ACAA1	1.14885	0.772782
ACAA2	4.37535	5.28526
ACACA	8.12559	12.071
ACACB	0.483697	0.631497
ACAD10	3.15568	2.46992
ACAD11	0	0
ACAD8	0.861216	1.86925
ACAD9	3.5039	2.13053
ACADL	0	0
ACADM	0	0
ACADS	0.763562	0.735243
ACADSB	0.9176	1.80588
ACADVL	0	0
ACAN	0	0
ACAP1	0.646092	0.445785
ACAP2	2.98775	7.12405
ACAP3	2.48565	3.39757
ACAT1	1.89851	3.05752
ACAT2	0	0
ACBD3	17.2097	19.3313
ACBD4	0.413815	0.972094
ACBD5	0.113712	0.483115
ACBD6	3.6493	5.48412
ACBD7	0.187694	0.014008
ACCS	7.25687	7.14586
ACCSL	0	0
ACD	2.6204	13.9943
ACE	1.63075	2.61841
ACE2	0	0
ACER1	0	0
ACER2	1.97684	3.49867
ACER3	4.42577	4.87998
ACHE	1.67138	3.05952
ACIN1	6.54063	26.2099
ACKR1	0	0.012207
ACKR2	0	0.31274
ACKR3	174.033	173.563
ACKR4	0.448843	0.713736
ACLY	16.0256	17.0457
ACMSD	0	0
ACO1	5.52273	3.30938
ACO2	0	0
ACOD1	4.0419	1.96921
ACOT1	2.23729	2.8799
ACOT11	0	0
ACOT12	0	0
ACOT13	0	0
ACOT2	3.40978	3.80185
ACOT4	1.07448	2.94857
ACOT6	0	0
ACOT7	0.451117	3.78842
ACOT8	5.71097	7.90428
ACOT9	2.12189	3.13171
ACOX1	2.55616	6.1497
ACOX2	0.897403	0.428431
ACOX3	2.03796	1.87056
ACOXL	0	0.329103
ACP1	11.763	16.9703
ACP2	25.5109	25.6359
ACP5	0.992658	1.00796
ACP6	0.18323	0.518163
ACP7	0	0
ACPP	26.7943	9.19344
ACPT	0.809393	0.488898
ACR	0.053023	0
ACRBP	0.901636	1.21369
ACRC	0	0
ACRV1	0.096812	0
ACSBG1	0	0
ACSBG2	0.357935	0.517606
ACSF2	0.0217309	0.882716
ACSF3	10.8578	9.12701
ACSL1	27.3913	5.69918
ACSL3	8.21851	11.083
ACSL4	4.72046	57.4476
ACSL5	5.50937	6.18509
ACSL6	0	0.00024677
ACSM1	0	0
ACSM2A	0	0
ACSM2B	0	0
ACSM3	0	0
ACSM4	1.74437	0.702368
ACSM5	0.0406895	0
ACSM6	0.053559	0.104986
ACSS1	0.164214	0
ACSS2	12.2465	5.16086
ACSS3	0.28236	0.854046
ACTA1	0.249698	0.018096
ACTA2	0	0
ACTA2-AS1	0.472064	0
ACTB	4266.51	5655.55
ACTBL2	0	0
ACTC1	0	0.006728
ACTG1	533.471	990.345
ACTG1P17	0.411943	0
ACTG1P20	0	0
ACTG1P4	4.87545	0.536095
ACTG2	0.452567	0.033068
ACTL10	0	2.69958
ACTL6A	0	1.30851
ACTL6B	0.103181	0
ACTL7A	1.02586	0
ACTL7B	0	0
ACTL8	0	0
ACTL9	0	0
ACTN1	36.5792	62.6871
ACTN1-AS1	1.43225	0
ACTN2	0	0.017921
ACTN3	0	0
ACTN4	0	0
ACTR10	2.32381	2.82578
ACTR1A	19.0762	27.6362
ACTR1B	12.0673	22.1425
ACTR2	24.0515	46.9739
ACTR3	31.6412	11.9754
ACTR3B	4.37488	8.45073
ACTR3BP2	0	0
ACTR3BP5	0	0.008199
ACTR3C	0.45831	0.714695
ACTR5	2.64777	4.64732
ACTR6	0.245245	0
ACTR8	1.38304	1.97244
ACTRT1	0	0
ACTRT2	0	0
ACTRT3	0.912376	0.043948
ACVR1	4.13418	4.2932
ACVR1B	14.8651	20.8643
ACVR1C	0.164079	0.279948
ACVR2A	0	0
ACVR2B	1.8136	4.09084
ACVR2B-AS1	0	0.399795
ACVRL1	5.48871	3.39414
ACY1	5.17057	8.81512
ACY3	0	1.12028
ACYP1	2.38717	1.59582
ACYP2	0	0
ADA	10.735	3.32192
ADAD1	0	0
ADAD2	0	0
ADAL	1.14542	0.369588
ADAM10	22.1479	3.94704
ADAM11	0.200443	0
ADAM12	0.269094	0.0343153
ADAM15	4.19291	5.53004
ADAM17	54.6172	60.9187
ADAM18	0	0
ADAM19	4.48824	5.53786
ADAM1A	0	0
ADAM2	0	0
ADAM20	0.109334	0.272442
ADAM20P1	2.45435	1.67491
ADAM21	0.18888	0
ADAM21P1	0.039909	0
ADAM22	0.885255	1.63006
ADAM23	0.047969	0.00439
ADAM28	0	0
ADAM29	0	0
ADAM30	0	0
ADAM32	0.207756	0.02744
ADAM33	0	0
ADAM3A	0	0
ADAM5	0	0
ADAM6	0	0
ADAM7	0	0
ADAM8	3.81442	1.5494
ADAM9	22.2536	28.4651
ADAMDEC1	30.1876	12.3749
ADAMTS1	5.68543	2.44173
ADAMTS10	0	0
ADAMTS12	0.0199132	0
ADAMTS13	0.875205	0.347515
ADAMTS14	0.524892	0.030111
ADAMTS15	5.92929	2.92496
ADAMTS16	0	0
ADAMTS17	2.24314	3.29203
ADAMTS18	0	0
ADAMTS19	0.053767	0.280957
ADAMTS19-AS1	0.103768	1.27963
ADAMTS2	10.2014	18.2405
ADAMTS20	0	0
ADAMTS3	4.82958	1.03066
ADAMTS4	0.313741	0.35389
ADAMTS5	0.028883	0.276452
ADAMTS6	3.3235	1.85232
ADAMTS7	0.126894	0.534077
ADAMTS7P1	0	0.004891
ADAMTS8	2.29525	1.16987
ADAMTS9	0	0.00767
ADAMTS9-AS1	0	0
ADAMTS9-AS2	0	0.015931
ADAMTSL1	0.066302	0.00337375
ADAMTSL2	0	0
ADAMTSL3	0	0
ADAMTSL4	0	0
ADAMTSL4-AS1	24.4457	16.9775
ADAMTSL5	2.55766	1.80084
ADAP1	1.49358	2.89008
ADAP2	34.8079	35.9175
ADAR	227.521	239.212
ADARB1	6.66889	4.39945
ADARB2	0	0
ADARB2-AS1	0	0
ADAT1	18.1923	19.9795
ADAT2	1.24647	3.71685
ADAT3	3.52668	4.36484
ADCK1	8.08796	8.64242
ADCK2	5.26993	9.50244
ADCK3	9.03148	11.7878
ADCK4	0.850875	4.43033
ADCK5	0	0
ADCY1	3.29815	0.22182
ADCY10	0.741888	0.043809
ADCY10P1	1.23415	1.24565
ADCY2	0	0
ADCY3	19.4539	23.9583
ADCY4	0.716521	0.268217
ADCY5	0.245701	0.693875
ADCY6	6.33798	2.9189
ADCY7	0.770742	6.09002
ADCY8	26.3693	16.9799
ADCY9	13.1117	17.9207
ADCYAP1	0	0
ADCYAP1R1	0	0.036926
ADD1	27.8352	35.812
ADD2	1.25231	3.7585
ADD3	0.860735	0.198586
ADD3-AS1	0.038829	0
ADGB	0	0
ADGRA1	0	0
ADGRA1-AS1	0	0
ADGRA2	0	0
ADGRA3	3.36179	7.43867
ADGRB1	0.004303	0
ADGRB2	0.453615	0.119956
ADGRB3	0.1835	0.265748
ADGRD1	0.635643	1.57012
ADGRE1	0.0214333	0.031512
ADGRE2	28.7338	37.4544
ADGRE3	0.254374	0.497487
ADGRE4P	9.66883	3.31976
ADGRE5	0	0
ADGRF1	0	0
ADGRF2	0.045276	0.004234
ADGRF3	1.28056	0.980235
ADGRF4	0	0
ADGRF5	0.0531393	0
ADGRG1	0.370113	0.0322556
ADGRG2	0.13475	0.664979
ADGRG3	0.29386	0
ADGRG4	0.000271	0
ADGRG5	0.484085	0.021882
ADGRG6	0	0.613936
ADGRG7	0	0
ADGRL1	9.27249	5.27974
ADGRL2	12.7482	14.9506
ADGRL3	7.77822	8.6299
ADGRL3-AS1	0	0
ADGRL4	0.011922	0
ADGRV1	0.02127	0.000463
ADH1A	0	0
ADH1B	0	0
ADH1C	0	0
ADH4	0.067708	0
ADH5	3.34653	4.15188
ADH6	0	0
ADH7	0	0
ADHFE1	0.111636	0.079232
ADI1	7.96114	13.3296
ADIG	0.949472	0
ADIPOQ	0	0
ADIPOQ-AS1	0	0
ADIPOR1	57.3057	129.322
ADIPOR2	4.14004	5.42391
ADIRF	3.98874	1.35959
ADK	3.10342	0
ADM	10.5711	4.81594
ADM2	0.885527	0.926992
ADM5	1.25957	2.54499
ADNP	0.788104	17.7666
ADNP-AS1	0	0
ADNP2	30.1659	33.5328
ADO	9.82299	9.87381
ADORA1	0.008877	0.579429
ADORA2A	0	0
ADORA2A-AS1	7.44395	2.50326
ADORA2B	0	0.935111
ADORA3	9.66117	0.32217
ADPGK	5.63247	1.51911
ADPGK-AS1	34.5684	23.2547
ADPRH	4.45382	7.10204
ADPRHL1	1.09223	0.012712
ADPRHL2	3.39578	4.08389
ADPRM	2.78027	0.415746
ADRA1A	0.0545086	0
ADRA1B	2.77929	0.752105
ADRA1D	0	0
ADRA2A	0	0
ADRA2B	0	0
ADRA2C	0	0.666575
ADRB1	3.59329	0
ADRB2	6.79223	0
ADRB3	0	0
ADRM1	61.4507	35.3955
ADSL	2.02684	5.0583
ADSS	6.03927	5.34027
ADSSL1	0	0.105656
ADTRP	2.63054	0.098055
AEBP1	0.639169	0.914246
AEBP2	0.313774	0.343167
AEN	9.85277	20.1715
AES	54.6851	65.297
AFAP1	2.49532	5.52465
AFAP1-AS1	0	0
AFAP1L1	0.226687	0.0309025
AFAP1L2	0	0
AFF1	30.8981	34.9523
AFF2	0.68518	1.80012
AFF3	2.07947	1.18034
AFF4	24.48	23.5775
AFG3L1P	6.05955	0.690883
AFG3L2	4.65655	4.68103
AFM	0	0
AFMID	3.12157	5.54008
AFP	0	0
AFTPH	8.79764	8.83763
AGA	0.011159	1.32842
AGAP1	3.39581	1.90787
AGAP1-IT1	0	0
AGAP11	0.584505	0.081099
AGAP12P	2.91062	1.3818
AGAP2	3.84728	5.78525
AGAP2-AS1	4.6581	4.53924
AGAP3	13.8727	9.44159
AGAP4	6.67423	5.1273
AGAP5	11.1841	3.15228
AGAP6	16.3261	7.17716
AGAP7P	1.48783	1.52007
AGAP9	10.8073	3.66837
AGBL1	0	0
AGBL1-AS1	0	0
AGBL2	0.075266	0.489502
AGBL3	0	0
AGBL4	0	0
AGBL4-IT1	0	0
AGBL5	0	0
AGBL5-AS1	0	0
AGER	0.62627	0.577482
AGFG1	4.67902	16.517
AGFG2	2.29109	1.30434
AGGF1	5.58947	9.44923
AGK	5.15419	10.0284
AGL	1.58422	1.79053
AGMAT	0.094478	0.417185
AGMO	0	0
AGO1	12.3272	10.5133
AGO2	31.1493	36.519
AGO3	2.20239	3.52763
AGO4	2.77811	1.83256
AGPAT1	0.92633	15.6155
AGPAT2	3.70561	7.24805
AGPAT3	0.314117	21.2717
AGPAT4	59.9802	36.8325
AGPAT4-IT1	117.703	67.5012
AGPAT5	2.91074	0
AGPS	1.67634	4.561
AGR2	0	0
AGR3	0	0
AGRN	22.6288	18.5338
AGRP	0.059944	0
AGT	47.9796	68.9565
AGTPBP1	1.50746	3.11223
AGTR1	0	0
AGTR2	0	0
AGTRAP	12.1763	12.5276
AGXT	0	0
AGXT2	0	0
AHCTF1	4.88746	7.91759
AHCTF1P1	1.22974	1.81446
AHCY	3.72615	21.6048
AHCYL1	7.42998	1.55599
AHCYL2	0.438306	2.26528
AHDC1	6.48452	7.47241
AHI1	4.55947	2.94651
AHNAK	142.378	206.163
AHNAK2	1.52463	1.15415
AHR	31.4894	44.3071
AHRR	1.47503	60.3458
AHSA1	2.63271	1.42777
AHSA2	0	0
AHSG	0	0
AHSP	0	0
AICDA	0.138052	0
AIDA	3.87753	8.23054
AIF1	3.15263	1.37059
AIF1L	0	0.00762726
AIFM1	2.03998	1.74664
AIFM2	0.016475	0.476508
AIFM3	0.375579	0.00477441
AIG1	3.32879	4.3483
AIM1	11.5959	7.90131
AIM1L	0.074674	0
AIM2	2.61063	0
AIMP1	1.11151	1.11407
AIMP2	0	0
AIP	10.0434	7.48658
AIPL1	0	0
AIRE	0	0
AIRN	2.32115	1.7496
AJAP1	0	0.303693
AJUBA	0.215541	1.05174
AK1	9.4043	4.20242
AK2	5.77753	5.61497
AK3	3.3908	3.26631
AK4	0.336478	4.42264
AK5	0	0.609944
AK6	0.769923	0.906977
AK7	0	0.060234
AK8	0.209543	0
AK9	0.935562	0.207342
AKAIN1	0	0
AKAP1	21.0477	43.7082
AKAP10	3.4983	4.52667
AKAP11	12.9838	21.8317
AKAP12	0.228712	0.0932912
AKAP13	9.86342	7.97233
AKAP14	0	0.19966
AKAP17A	1.54998	5.47424
AKAP2	0	0
AKAP3	0	0
AKAP4	0	0
AKAP5	0	0
AKAP6	0	0
AKAP7	0	1.34032
AKAP8	16.4922	15.9631
AKAP8L	3.86739	3.19606
AKAP9	1.39195	1.46079
AKIP1	0	2.93276
AKIRIN1	1.89438	7.12115
AKIRIN2	70.5767	73.9716
AKNA	26.1338	65.5022
AKNAD1	0	0.102195
AKR1A1	7.35709	9.04328
AKR1B1	6.21934	3.84234
AKR1B10	0	0
AKR1B15	0.043918	0
AKR1C1	0	0
AKR1C2	0.0865962	0
AKR1C3	0.426301	0
AKR1C4	0	0
AKR1C6P	0	0
AKR1C8P	0.055921	0
AKR1D1	0	0
AKR1E2	0	0.049847
AKR7A2	3.12402	6.58405
AKR7A2P1	2.43843	0
AKR7A3	0	0.720349
AKR7L	0.380866	0.321539
AKT1	20.6408	32.9629
AKT1S1	124.849	81.6878
AKT2	3.88373	32.0828
AKT3	2.13669	3.6105
AKTIP	0.819055	2.33118
ALAD	9.469	14.0763
ALAS1	187.583	191.416
ALAS2	0.00656923	0
ALB	0	0
ALCAM	14.2083	34.8149
ALDH16A1	0.622657	1.87957
ALDH18A1	2.43525	5.16914
ALDH1A1	0	0.015283
ALDH1A2	51.7775	6.32832
ALDH1A3	0	0.557274
ALDH1B1	17.6156	28.7518
ALDH1L1	0	0
ALDH1L1-AS1	0	0
ALDH1L1-AS2	0	0
ALDH1L2	2.62652	2.88985
ALDH2	0.133626	0.333757
ALDH3A1	0	0
ALDH3A2	1.02236	0.168852
ALDH3B1	11.6151	13.3011
ALDH3B2	0.00616132	0
ALDH4A1	1.96041	1.40295
ALDH5A1	0.153651	1.32863
ALDH6A1	1.31734	1.0642
ALDH7A1	0	0.051776
ALDH8A1	0.823072	0.301878
ALDH9A1	9.2452	19.7021
ALDOA	305.573	488.82
ALDOB	2.24045	0.432203
ALDOC	2.51098	5.7999
ALG1	0	7.42409
ALG10	2.42569	3.95494
ALG10B	0.719871	2.3592
ALG11	1.44433	4.53092
ALG12	7.43068	8.13497
ALG13	1.55408	1.5015
ALG14	2.24751	3.07276
ALG1L	0.801518	0
ALG1L2	0	0
ALG1L9P	0.039169	0.171035
ALG2	24.3568	19.4613
ALG3	14.9765	41.2845
ALG5	1.68952	2.56044
ALG6	0.341202	1.14146
ALG8	8.81929	14.047
ALG9	1.75369	2.03205
ALK	0.414277	0.110953
ALKBH1	2.12964	7.92612
ALKBH2	0.645895	0
ALKBH3	0	0
ALKBH3-AS1	1.9618	2.47784
ALKBH4	0	0.847296
ALKBH5	16.6099	15.1576
ALKBH6	11.3396	4.22036
ALKBH7	0	0
ALKBH8	0.795704	0.606392
ALLC	0	0
ALMS1	4.17589	4.40598
ALMS1-IT1	0	0.01552
ALMS1P1	0	0
ALOX12	3.08613	0.95075
ALOX12-AS1	3.05908	0
ALOX12B	0	0
ALOX12P2	1.09062	0.347763
ALOX15	0.163178	2.38415
ALOX15B	0	0
ALOX15P1	0	0
ALOX5	0	0
ALOX5AP	138.821	156.16
ALOXE3	0	0
ALPI	0	0
ALPK1	2.43534	1.83827
ALPK2	0	0
ALPK3	12.9115	5.93619
ALPL	0.203995	0.043636
ALPP	0	0
ALPPL2	0	0
ALS2	2.21221	3.4957
ALS2CL	1.1053	0.542702
ALS2CR11	0.359684	0.00364223
ALS2CR12	1.07506	0.796381
ALX1	1.14463	0.010432
ALX3	0.347845	0.030167
ALX4	0	0.06773
ALYREF	5.39324	1.75455
AMACR	0	0
AMBN	0	0
AMBP	0.149712	0
AMBRA1	3.53414	6.30531
AMD1	31.0963	30.954
AMDHD1	0.055685	0
AMDHD2	0	0
AMELX	0.583996	0
AMER1	2.84069	5.72613
AMER2	0.009053	0
AMER3	0	0
AMFR	2.65911	2.75371
AMH	0.916231	0.011257
AMHR2	0	0
AMIGO1	0.844443	2.94016
AMIGO2	2.43042	0.290447
AMIGO3	4.16295	0
AMMECR1	4.66277	7.85933
AMMECR1L	10.1061	6.42456
AMN	0.044199	0.03146
AMN1	1.34425	0.875722
AMOT	0.283641	0.31013
AMOTL1	2.07886	2.90622
AMOTL2	0.324926	0.342008
AMPD1	0.002825	0
AMPD2	15.5858	20.6807
AMPD3	0	113.425
AMPH	0	0.050036
AMT	7.42622	5.2463
AMTN	0	0
AMY1A	0	0
AMY1B	0	0
AMY1C	0	0
AMY2A	0	0.254286
AMY2B	0	0.207101
AMZ1	0	0
AMZ2	27.155	23.0712
AMZ2P1	1.90128	1.11169
ANAPC1	4.90776	7.72656
ANAPC10	1.01621	1.38636
ANAPC11	4.01198	4.17403
ANAPC13	17.0397	38.487
ANAPC15	4.16059	1.62957
ANAPC16	1.12212	0.682054
ANAPC1P1	0.217477	0.70115
ANAPC2	3.93213	5.28468
ANAPC4	0.126415	0.311328
ANAPC5	5.35989	7.61863
ANAPC7	7.76627	9.26835
ANG	0	0
ANGEL1	40.1061	33.151
ANGEL2	2.85039	5.40776
ANGPT1	0	0.345246
ANGPT2	1.60798	0.758207
ANGPT4	0	0
ANGPTL1	0.117521	0.345041
ANGPTL2	0.03758	0.015204
ANGPTL3	0.010077	0.045482
ANGPTL4	2.69598	0.598615
ANGPTL5	0	0
ANGPTL6	23.7416	13.2993
ANGPTL7	5.13035	5.48578
ANGPTL8	0.587807	0
ANHX	0	0
ANK1	0.192787	0.185832
ANK2	1.12289	1.23881
ANK3	0.253567	0.0813252
ANKAR	0.229246	0.454179
ANKDD1A	29.7635	17.4523
ANKDD1B	1.72633	0.5198
ANKEF1	0	0.271417
ANKFN1	0	0
ANKFY1	3.95977	3.15297
ANKH	19.3758	18.2557
ANKHD1	0	0
ANKHD1-EIF4EBP3	55.7203	0.030908
ANKIB1	3.92179	2.60629
ANKK1	0	0
ANKLE1	0.254774	0.284056
ANKLE2	21.9815	16.3464
ANKMY1	2.06923	1.80265
ANKMY2	0.765139	1.26794
ANKRA2	0.699956	1.82691
ANKRD1	0.464601	0.439873
ANKRD10	29.1109	20.2861
ANKRD11	2.35601	10.3675
ANKRD12	1.09436	3.53516
ANKRD13A	11.9478	15.1727
ANKRD13B	0	0
ANKRD13C	3.66838	3.3099
ANKRD13D	7.85764	8.55577
ANKRD16	0.0602258	0.474147
ANKRD17	45.0719	48.4108
ANKRD18A	0.271484	1.87735
ANKRD18B	0	0.268696
ANKRD18CP	0	0
ANKRD18DP	0.539143	0.357485
ANKRD19P	1.02566	0.801417
ANKRD2	0	0
ANKRD20A1	0	0
ANKRD20A11P	0.47005	0
ANKRD20A12P	0	0.037003
ANKRD20A19P	0	0
ANKRD20A2	0	0
ANKRD20A3	0.0424457	0.0128113
ANKRD20A4	0.102909	0.01297
ANKRD20A5P	0	0
ANKRD20A8P	0.018404	0.00029
ANKRD20A9P	0.027375	0.002351
ANKRD22	0	0
ANKRD23	0.130796	0.050727
ANKRD24	1.85219	1.26507
ANKRD26	0.013755	0.423223
ANKRD26P1	0	0
ANKRD26P3	0.931255	0.088118
ANKRD27	1.29594	2.36142
ANKRD28	17.1005	25.9749
ANKRD29	0.245325	0
ANKRD30A	0	0
ANKRD30B	0	0
ANKRD30BL	0	0
ANKRD30BP2	0.084637	0
ANKRD30BP3	0.180482	0.02134
ANKRD31	0	0.128196
ANKRD33	0	0
ANKRD33B	2.90433	1.80532
ANKRD34A	0	0
ANKRD34B	0.091566	0.24842
ANKRD34C	0	0
ANKRD34C-AS1	0	0
ANKRD35	0	0
ANKRD36	0.48422	0.757496
ANKRD36B	0.43673	0.900265
ANKRD36BP1	17.1952	7.51059
ANKRD36BP2	0.038659	0
ANKRD36C	0.484308	1.66138
ANKRD37	0	0
ANKRD39	2.24394	5.31359
ANKRD40	38.2685	48.7928
ANKRD42	2.97568	4.02296
ANKRD44	4.93621	4.03542
ANKRD44-IT1	1.25569	1.36666
ANKRD45	0.169162	0
ANKRD46	0.766462	1.12294
ANKRD49	4.30517	5.24246
ANKRD50	1.91699	3.92741
ANKRD52	27.9758	37.0837
ANKRD53	0.780069	1.572
ANKRD54	5.12157	3.25852
ANKRD55	0.013594	0
ANKRD6	0.614514	0
ANKRD60	0	0
ANKRD61	0.603616	0
ANKRD62	0	0
ANKRD62P1-PARP4P3	0	0
ANKRD63	0.820877	0.260634
ANKRD65	0	0
ANKRD66	1.14539	0
ANKRD7	0	0
ANKRD9	0.048593	0.034054
ANKS1A	7.20169	7.63877
ANKS1B	0	0
ANKS3	0.553203	1.85388
ANKS4B	0	0
ANKS6	2.56472	3.21773
ANKUB1	0	0
ANKZF1	0	0
ANLN	2.47556	5.51707
ANO1	0	0
ANO1-AS2	0	0
ANO10	6.76495	11.1257
ANO2	0	0
ANO3	0	0.126379
ANO4	0	0
ANO5	0.536712	0.381808
ANO6	17.8125	15.0814
ANO7	0.201035	1.6719
ANO8	4.81277	12.2672
ANO9	0.390265	0.055311
ANOS1	2.55376	4.37041
ANP32A	5.2599	14.6915
ANP32A-IT1	0	1.31854
ANP32AP1	0	0
ANP32B	11.4588	35.0552
ANP32C	0.046397	0
ANP32D	0	0
ANP32E	4.89928	7.08411
ANPEP	1279.21	867.2
ANTXR1	0.0543648	0.218263
ANTXR2	3.00588	6.02742
ANTXRL	0	0
ANTXRLP1	0	0
ANXA1	11.7551	11.015
ANXA10	1.49972	0.744336
ANXA11	31.0042	49.4553
ANXA13	2.62235	0.064076
ANXA2	7.60277	8.94049
ANXA2P1	1.44162	5.13952
ANXA2P2	3.42294	0
ANXA2P3	0.072216	0
ANXA2R	0	0
ANXA3	0	0
ANXA4	2.26432	3.15153
ANXA5	81.9742	93.374
ANXA6	3.23861	5.15903
ANXA7	2.87375	2.77197
ANXA8	0.574732	0
ANXA8L1	0.557876	0
ANXA9	0.286085	0
AOAH	1.38487	1.39718
AOAH-IT1	0.313181	0
AOC1	2.52102	5.23152
AOC2	3.71012	2.60649
AOC3	0.349637	0.140562
AOC4P	0	0
AOX1	0	0.003399
AOX3P-AOX2P	0.022676	0
AP1AR	0.447075	2.42821
AP1B1	28.0722	57.8734
AP1B1P1	0	0
AP1G1	5.67367	24.4526
AP1G2	17.8217	14.7926
AP1M1	17.4299	12.7675
AP1M2	0	0
AP1S1	32.8585	0
AP1S2	30.5682	23.1026
AP1S3	0.326665	0.838064
AP2A1	0	10.4791
AP2A2	6.55875	7.51754
AP2B1	6.89123	27.4043
AP2M1	43.0954	65.3054
AP2S1	48.9189	108.213
AP3B1	8.94937	9.53372
AP3B2	1.05561	0.762114
AP3D1	13.3491	22.1532
AP3M1	9.15348	1.09315
AP3M2	1.87819	3.23689
AP3S1	15.2509	26.2676
AP3S2	0	0
AP4B1	2.74982	0
AP4B1-AS1	0	1.02437
AP4E1	2.04009	1.59375
AP4M1	0	0
AP4S1	2.42762	4.31112
AP5B1	13.9865	12.6759
AP5M1	6.87793	6.11515
AP5S1	0.566978	0.758435
AP5Z1	7.22788	4.6931
APAF1	0.407492	0.192654
APBA1	0.406842	3.23885
APBA2	4.42528	3.18065
APBA3	11.5245	11.8242
APBB1	0.363359	0.755448
APBB1IP	4.07062	5.30635
APBB2	0.0218207	0.018116
APBB3	9.48327	15.6934
APC	1.60284	2.40703
APC2	0	0
APCDD1	0.450183	5.05174
APCDD1L	0.596286	0.0181016
APCDD1L-AS1	0	0
APCS	0	0
APEH	5.59664	4.43877
APELA	0	0
APEX1	0	0
APEX2	34.9117	37.7037
APH1A	78.5202	162.19
APH1B	1.40511	2.86314
API5	4.04078	4.44689
APIP	0.288761	2.96712
APITD1	1.73895	0.471395
APITD1-CORT	0	0.0148181
APLF	0.620901	1.57139
APLN	0.402137	0.049984
APLNR	0	0
APLP1	0.678764	1.82368
APLP2	350.596	211.691
APMAP	8.93544	14.9113
APOA1	1.2969	0
APOA1-AS	0	0
APOA2	7.59469	1.65901
APOA4	0	0
APOA5	0.232875	0
APOB	0	0
APOBEC1	0	0
APOBEC2	2.28367	0.663294
APOBEC3A	0.134589	0
APOBEC3A_B	0	0
APOBEC3B	4.31984	0
APOBEC3B-AS1	0	2.34447
APOBEC3C	33.3434	33.0384
APOBEC3D	0	0.059773
APOBEC3F	1.36261	1.03217
APOBEC3G	2.82043	5.16542
APOBEC3H	0.427765	1.29653
APOBEC4	0	0.844223
APOBR	19.6115	14.2096
APOC1	99.9586	42.1056
APOC1P1	0.435277	0.096558
APOC2	0	0
APOC3	0	0
APOC4	0	0
APOC4-APOC2	353.649	318.994
APOD	0	0.071618
APOE	126.546	70.3924
APOF	0	0
APOH	0	0
APOL1	0.779871	1.37776
APOL2	2.19848	2.15993
APOL3	1.089	0.0337721
APOL4	0	0
APOL5	0	0
APOL6	4.31335	5.21654
APOLD1	0.0216586	0.0581164
APOM	0.762314	0.465425
APOO	0.554712	1.25465
APOOL	10.4754	10.5496
APOOP5	0	0
APOPT1	1.11474	1.78234
APP	8.57434	51.0894
APPBP2	1.52468	1.88298
APPL1	0	0
APPL2	2.76235	3.88346
APRT	9.69738	13.0591
APTR	0	2.83321
APTX	4.51154	3.72728
AQP1	0	0
AQP10	0	0
AQP11	1.21162	1.72708
AQP12A	0	0
AQP12B	0	0
AQP2	0	0
AQP3	6.20367	3.89592
AQP4	0	0
AQP4-AS1	0	0
AQP5	0	0
AQP6	0	0.100795
AQP7	0	0
AQP7P1	0.018235	0
AQP7P3	0	0.017222
AQP8	0	0
AQP9	10.6342	1.10888
AQR	11.734	16.737
AR	17.8895	32.4035
ARAF	2.75705	21.7242
ARAP1	11.9495	9.29686
ARAP2	0.396988	0.156695
ARAP3	9.46436	9.32199
ARC	0.442092	0.087895
ARCN1	58.4402	115.216
AREG	13.5762	5.03328
AREL1	23.6565	23.7222
ARF1	651.426	509.366
ARF3	84.6194	85.3577
ARF4	106.918	118.319
ARF4-AS1	0	0
ARF5	17.5271	18.7043
ARF6	29.7503	40.3912
ARFGAP1	17.2754	11.4796
ARFGAP2	5.44017	8.99236
ARFGAP3	4.72383	3.04959
ARFGEF1	3.9421	3.06202
ARFGEF2	8.68484	8.38815
ARFGEF3	0	1.81256
ARFIP1	3.20875	5.5855
ARFIP2	7.45223	5.6423
ARFRP1	1.87454	2.53659
ARG1	0	0
ARG2	0	0
ARGFX	0	0
ARGFXP2	0	0
ARGLU1	8.36857	16.0429
ARHGAP1	35.3662	47.374
ARHGAP10	5.29232	6.35123
ARHGAP11A	0.877169	0.806163
ARHGAP11B	0.788198	0.270139
ARHGAP12	1.12953	1.75195
ARHGAP15	0.900956	3.3385
ARHGAP17	32.4686	47.7129
ARHGAP18	43.5179	37.4845
ARHGAP19	0.6322	2.07511
ARHGAP19-SLIT1	0	0
ARHGAP20	0.176959	0.456092
ARHGAP21	3.49584	4.29415
ARHGAP22	0.40447	0.690182
ARHGAP23	1.81965	3.16378
ARHGAP24	0.107213	0.791297
ARHGAP25	3.47127	3.51927
ARHGAP26	56.9851	0
ARHGAP26-AS1	0	0.356838
ARHGAP26-IT1	0.306557	2.61574
ARHGAP27	7.35394	5.20832
ARHGAP28	0	0
ARHGAP29	0.016168	0.006035
ARHGAP30	51.9789	49.0482
ARHGAP31	0	0
ARHGAP31-AS1	68.7555	41.1354
ARHGAP32	3.53746	10.3508
ARHGAP33	2.11123	2.77025
ARHGAP35	5.7692	7.89835
ARHGAP36	0	0
ARHGAP39	0.0393363	0
ARHGAP4	23.3922	29.0043
ARHGAP40	0	0
ARHGAP42	1.19663	1.32537
ARHGAP44	0	0
ARHGAP5	0	0.00292
ARHGAP5-AS1	0	0
ARHGAP6	1.93794	0.836112
ARHGAP8	0	0
ARHGAP9	13.6856	18.525
ARHGDIA	105.617	135.075
ARHGDIB	3.11952	810.226
ARHGDIG	0	0
ARHGEF1	6.93711	5.05166
ARHGEF10	2.31223	2.18443
ARHGEF10L	4.54711	2.37227
ARHGEF11	4.87955	15.9712
ARHGEF12	3.16643	4.71815
ARHGEF15	0.00780403	0.00652085
ARHGEF16	0	0
ARHGEF17	4.14922	3.52185
ARHGEF18	4.04413	4.6208
ARHGEF19	1.41937	1.44639
ARHGEF2	62.9158	41.2819
ARHGEF25	0.305694	1.44474
ARHGEF26	1.07798	1.61839
ARHGEF26-AS1	0.004251	0
ARHGEF28	0	0.00327263
ARHGEF3	7.7674	11.6085
ARHGEF3-AS1	0	0
ARHGEF33	0	0.446822
ARHGEF34P	0	0
ARHGEF35	0.501953	0.711312
ARHGEF37	0	0
ARHGEF38	0	0
ARHGEF38-IT1	0	0
ARHGEF39	1.87369	4.76549
ARHGEF4	0	0.141381
ARHGEF40	0	0
ARHGEF5	6.25131	3.85917
ARHGEF6	11.731	13.2909
ARHGEF7	0.328093	0
ARHGEF7-AS1	0	0
ARHGEF7-AS2	0	0
ARHGEF9	8.63202	8.01611
ARHGEF9-IT1	0.161577	0
ARID1A	17.1785	23.799
ARID1B	26.0904	22.4357
ARID2	9.04795	7.29715
ARID3A	3.62992	1.5254
ARID3B	17.6886	17.3043
ARID3C	0	0
ARID4A	4.24845	9.31895
ARID4B	4.46298	3.20074
ARID5A	24.1142	26.5752
ARID5B	19.2803	11.2312
ARIH1	23.3203	29.1807
ARIH2	4.08865	5.3498
ARIH2OS	0	0
ARL1	7.05486	6.16342
ARL10	0.00373687	0
ARL11	1.8968	3.64599
ARL13A	0.054724	0
ARL13B	1.43926	0
ARL14	0	0
ARL14EP	0.321078	0.724932
ARL14EPL	0	0
ARL15	5.73939	3.55598
ARL16	1.49806	4.30636
ARL17A	2.21222	2.29745
ARL17B	0	0
ARL2	0	16.9235
ARL2-SNX15	0.301827	1.95461
ARL2BP	27.433	27.0608
ARL3	0.376443	0.050027
ARL4A	1.14625	1.38149
ARL4C	11.0473	24.3752
ARL4D	0	1.73297
ARL5A	1.19813	3.63217
ARL5B	7.56598	10.1241
ARL5C	0	0
ARL6	0.167808	1.75373
ARL6IP1	50.9811	85.2277
ARL6IP4	3.45817	6.93353
ARL6IP5	16.5417	27.1268
ARL6IP6	3.09027	4.53272
ARL8A	135.864	46.7776
ARL8B	58.4854	75.6184
ARL9	0	0
ARMC1	0.592514	0.944299
ARMC10	0	0
ARMC12	0	0
ARMC2	1.91939	0
ARMC2-AS1	0	0.469026
ARMC3	0.125129	0.516919
ARMC4	0	0
ARMC5	6.66956	7.59944
ARMC6	13.6431	14.561
ARMC7	2.28296	2.29359
ARMC8	0.371608	2.00654
ARMC9	2.80698	1.16756
ARMCX1	4.68282	0.888458
ARMCX2	0.0114133	0.328663
ARMCX3	2.34075	3.25981
ARMCX4	0.43565	0.132931
ARMCX5	5.54637	5.6183
ARMCX5-GPRASP2	0	0
ARMCX6	3.59615	2.85882
ARMS2	0	0
ARMT1	0.36877	2.1543
ARNT	9.38349	18.5448
ARNT2	2.75953	0
ARNTL	4.27019	5.75109
ARNTL2	0	0
ARNTL2-AS1	2.37038	0.137496
ARPC1A	6.7065	4.07561
ARPC1B	0	0
ARPC2	80.8326	154.868
ARPC3	34.4809	47.8156
ARPC4	0	0
ARPC4-TTLL3	1.38978	2.83177
ARPC5	76.6014	110.708
ARPC5L	0.700444	1.28284
ARPIN	1.175	1.30175
ARPP19	22.2798	28.0911
ARPP21	0.124727	0
ARR3	2.38709	0.787962
ARRB1	13.9162	26.1903
ARRB2	86.8824	67.1257
ARRDC1	0	0
ARRDC1-AS1	9.91063	25.8012
ARRDC2	2.74229	2.4984
ARRDC3	17.5206	14.9184
ARRDC3-AS1	5.24578	6.03115
ARRDC4	26.6171	17.9184
ARRDC5	0.402756	0.804165
ARSA	12.6335	6.06584
ARSB	21.4657	41.1133
ARSD	7.80842	11.4612
ARSE	0	0
ARSF	0	0
ARSG	0	0
ARSH	0	0
ARSI	0	0
ARSJ	0	0.143407
ARSK	1.13102	1.53939
ART1	0	0
ART3	0	0
ART4	0.216335	0
ART5	0	0
ARTN	1.61407	2.20143
ARV1	5.3917	10.4396
ARVCF	0.564155	1.40336
ARX	0.36952	0
AS-PTPRE	7.9451	5.29696
AS3MT	0	0
ASAH1	9.9904	15.3209
ASAH2	0	0
ASAH2B	0	0.079098
ASAP1	97.2332	41.0675
ASAP1-IT1	12.1917	9.89195
ASAP1-IT2	5.53788	3.47069
ASAP2	0	0
ASAP3	0.0494167	0
ASB1	7.81901	5.34504
ASB10	0	0
ASB11	0	0.211338
ASB12	0.621595	3.06855
ASB13	1.06094	0.65403
ASB14	0.950529	0.33481
ASB15	0	0
ASB16	0	0
ASB16-AS1	13.0745	11.0506
ASB17	0	0
ASB18	0	0
ASB2	0.66779	0.284312
ASB3	1.6601	0.905319
ASB4	0	0
ASB5	0	0
ASB6	3.97933	4.06497
ASB7	1.92265	1.46858
ASB8	2.91121	7.2666
ASB9	0.266274	0.00646826
ASB9P1	2.28346	1.47408
ASCC1	2.32969	0.357992
ASCC2	17.7464	23.2442
ASCC3	4.50514	6.54901
ASCL1	0	0
ASCL2	0	0.006335
ASCL3	0	0
ASCL4	0	0
ASCL5	0	0
ASF1A	0	0
ASF1B	15.0015	26.9533
ASGR1	0	0
ASGR2	0.600058	0.930366
ASH1L	47.1378	48.3108
ASH1L-AS1	9.32159	7.14993
ASH2L	8.81246	11.6362
ASIC1	4.0722	9.14561
ASIC2	0	0
ASIC3	2.11095	0.829053
ASIC4	0	0
ASIC5	0	0
ASIP	1.73921	0
ASL	2.26121	1.09014
ASMT	0	0
ASMTL	0.799805	1.07718
ASMTL-AS1	0	0
ASNA1	42.1188	58.4785
ASNS	2.64592	1.89748
ASNSD1	2.60596	3.31194
ASPA	0	0
ASPDH	0.865804	0.57803
ASPG	0	0
ASPH	7.27724	8.45682
ASPHD1	6.77697	1.76713
ASPHD2	0.534815	0.484696
ASPM	1.99289	3.67828
ASPN	0	0
ASPRV1	0	0
ASPSCR1	2.89573	1.27732
ASRGL1	0	0.469697
ASS1	3.28391	0.372633
ASTE1	1.39231	1.92661
ASTL	5.99146	1.96796
ASTN1	0	0
ASTN2	0	0
ASTN2-AS1	0	0
ASUN	3.83831	3.00493
ASXL1	0.137021	0.122257
ASXL2	43.0963	58.1798
ASXL3	0	0
ASZ1	0	0
ATAD1	1.18243	1.56444
ATAD2	2.84771	5.04382
ATAD2B	2.1355	2.89483
ATAD3A	1.20085	0
ATAD3B	1.79767	2.20666
ATAD3C	0.011155	0
ATAD5	2.08798	3.89424
ATAT1	0.717824	0.376273
ATCAY	0	0
ATE1	2.39441	3.87536
ATE1-AS1	0.638763	0.989085
ATF1	2.0361	2.99345
ATF2	5.19208	4.19932
ATF3	65.5787	95.945
ATF4	318.638	314.287
ATF5	29.6551	31.9355
ATF6	23.5625	42.9011
ATF6B	14.3044	18.5154
ATF7	27.3586	0
ATF7IP	6.8946	8.98141
ATF7IP2	7.9099	5.27851
ATG10	0.088252	0.926295
ATG101	0.487766	2.84825
ATG12	5.24772	11.4803
ATG13	27.2329	14.5447
ATG14	2.11491	3.42341
ATG16L1	5.58604	0.307311
ATG16L2	1.25685	2.18305
ATG2A	2.32154	1.81041
ATG2B	4.31093	6.28784
ATG3	4.09816	11.2452
ATG4A	0.910726	1.27943
ATG4B	11.5342	10.7511
ATG4C	0.829327	0.546542
ATG4D	0	0
ATG5	2.74741	7.33571
ATG7	0	0
ATG9A	27.7535	35.1049
ATG9B	0.257038	0.532182
ATHL1	2.5637	4.49687
ATIC	4.27138	8.01969
ATL1	1.50217	0.673015
ATL2	2.39569	3.522
ATL3	0.865515	4.4484
ATM	2.78689	3.37572
ATMIN	6.99044	9.46187
ATN1	28.8066	17.2352
ATOH1	0	0
ATOH7	0	0
ATOH8	0	0.267711
ATOX1	7.71642	10.73
ATP10A	1.15957	5.51256
ATP10B	0.349734	0.00577
ATP10D	4.16968	6.90651
ATP11A	0	0
ATP11A-AS1	1.31774	0.415903
ATP11AUN	0	0.186266
ATP11B	6.34177	10.8153
ATP11C	0.876587	1.57874
ATP12A	0	0
ATP13A1	24.364	24.8673
ATP13A2	7.24815	6.16174
ATP13A3	32.2612	36.7907
ATP13A4	0	0
ATP13A4-AS1	0	0
ATP13A5	0	0
ATP13A5-AS1	0	0
ATP1A1	0	0
ATP1A1-AS1	18.6557	9.56514
ATP1A2	0	0
ATP1A3	0	0
ATP1A4	0.0457559	0
ATP1B1	0	0
ATP1B2	0	0
ATP1B3	69.0012	61.8517
ATP1B4	0	0
ATP23	0	0.495863
ATP2A1	0	0
ATP2A1-AS1	0	6.43567
ATP2A2	14.4939	44.2563
ATP2A3	0.451241	0.193387
ATP2B1	26.1139	15.3991
ATP2B2	0.06053	0
ATP2B2-IT2	0	0
ATP2B3	0.390055	0.397065
ATP2B4	8.95572	5.17381
ATP2C1	0	0
ATP2C2	0.16598	0.128316
ATP4A	0	0
ATP4B	0	0
ATP5A1	29.6189	44.0563
ATP5B	78.0047	114.847
ATP5C1	6.78675	14.4787
ATP5D	29.3881	57.9778
ATP5E	0	0
ATP5EP2	0	0.223773
ATP5F1	8.32261	13.725
ATP5G1	36.5356	20.7126
ATP5G2	37.5408	39.8297
ATP5G3	6.91105	4.00762
ATP5H	1.95756	4.45016
ATP5I	2.32743	6.01227
ATP5J	15.7082	0
ATP5J2	33.2759	75.2404
ATP5J2-PTCD1	2.20329	1.64535
ATP5L	18.4428	27.9314
ATP5L2	1.22177	0
ATP5O	4.12784	8.42281
ATP5S	1.96107	2.17619
ATP5SL	25.6755	21.0604
ATP6AP1	200.504	174.084
ATP6AP1L	0.635045	0.793268
ATP6AP2	36.6361	104.45
ATP6V0A1	7.59169	60.7612
ATP6V0A2	2.35494	6.48075
ATP6V0A4	0.00455593	0
ATP6V0B	56.0546	61.5839
ATP6V0C	92.0317	172.832
ATP6V0CP3	0	0
ATP6V0D1	61.2387	63.5456
ATP6V0D2	1.45756	1.60342
ATP6V0E1	10.7007	27.7582
ATP6V0E2	3.60026	6.61949
ATP6V0E2-AS1	0.180357	0
ATP6V1A	5.59569	10.2531
ATP6V1B1	0	0
ATP6V1B1-AS1	1.4472	0.21658
ATP6V1B2	42.6003	34.7529
ATP6V1C1	7.9622	12.2753
ATP6V1C2	0	0
ATP6V1D	2.48805	3.77069
ATP6V1E1	27.8771	27.2409
ATP6V1E2	2.20392	0.743589
ATP6V1F	3.9465	3.31329
ATP6V1G1	2.80641	11.8802
ATP6V1G2	0.0582316	0.022681
ATP6V1G2-DDX39B	4.83311	4.26482
ATP6V1G3	0	0
ATP6V1H	10.5244	5.63337
ATP7A	0	0
ATP7B	0.219665	0.193376
ATP8A1	0.0581545	0.104162
ATP8A2	0	0
ATP8B1	0.646509	2.56435
ATP8B2	6.98352	4.48385
ATP8B3	0.366542	0.322687
ATP8B4	4.1237	9.09872
ATP8B5P	0.00269257	0.252222
ATP9A	48.5585	13.1202
ATP9B	4.27049	5.56139
ATPAF1	8.52853	12.3105
ATPAF2	3.0478	2.16607
ATPIF1	36.774	31.2553
ATR	2.29419	4.44251
ATRAID	17.119	31.3004
ATRIP	0	0
ATRN	2.28384	3.14031
ATRNL1	0	0
ATRX	4.27399	0.88267
ATXN1	3.76451	2.25483
ATXN10	10.0526	14.3779
ATXN1L	21.5758	24.6914
ATXN2	14.4855	13.8091
ATXN2L	50.4962	21.4969
ATXN3	0.181064	2.88012
ATXN3L	0	0
ATXN7	12.0909	10.9694
ATXN7L1	7.72822	10.989
ATXN7L2	17.3187	13.5983
ATXN7L3	6.51625	16.7394
ATXN7L3B	53.4758	59.6065
ATXN8OS	0	0
AUH	0.126686	0.0543401
AUNIP	1.06112	1.31637
AUP1	42.986	67.7005
AURKA	2.31845	2.69743
AURKAIP1	15.5069	11.8734
AURKAPS1	0	5.87805
AURKB	2.89281	1.71142
AURKC	1.61953	0.450714
AUTS2	0	0.0615564
AVEN	0	0.834864
AVIL	1.28822	0.238624
AVL9	0	0
AVP	0	0
AVPI1	0.022583	3.89757
AVPR1A	0	0
AVPR1B	0	0
AVPR2	0.606608	0.0692432
AWAT1	0.496729	0
AWAT2	0	0
AXDND1	0	0
AXIN1	3.84222	5.26588
AXIN2	0	0.01862
AXL	11.2033	11.4535
AZGP1	0	0
AZGP1P1	0	0
AZI2	11.5969	3.40491
AZIN1	48.598	51.299
AZIN1-AS1	0.407775	1.44702
AZIN2	0	0.856266
AZU1	519.972	746.325
B2M	108.734	216.892
B3GALNT1	3.22326	1.71724
B3GALNT2	6.15641	11.9102
B3GALT1	0	0
B3GALT2	5.04991	8.97158
B3GALT4	0.175513	0
B3GALT5	0	0
B3GALT5-AS1	0	0
B3GALT6	12.7099	22.0094
B3GAT1	0	0
B3GAT2	4.67673	0.739404
B3GAT3	6.62712	14.0658
B3GLCT	1.49956	0.989363
B3GNT2	4.86292	10.09
B3GNT3	0	0
B3GNT4	2.07077	0.017464
B3GNT5	5.10433	5.0925
B3GNT6	0	0
B3GNT7	2.10408	5.55172
B3GNT8	3.1291	6.78914
B3GNT9	6.17753	2.74919
B3GNTL1	0.848882	1.88837
B4GALNT1	0.759791	1.12505
B4GALNT2	0	0
B4GALNT3	1.72251	1.20734
B4GALNT4	0	0
B4GALT1	158.251	157.186
B4GALT1-AS1	3.21914	0.0693294
B4GALT2	4.73957	5.78028
B4GALT3	52.6879	75.4264
B4GALT4	0.082977	0.359897
B4GALT4-AS1	0.159056	0
B4GALT5	20.6951	23.301
B4GALT6	0.328285	1.43097
B4GALT7	4.4383	2.67586
B4GAT1	2.50304	4.06976
B9D1	0.857603	0
B9D2	5.12685	1.69106
BAALC	0	0
BAALC-AS1	0.840516	0.431056
BAALC-AS2	21.9052	21.068
BAAT	0.712028	0.218628
BABAM1	13.0494	11.1466
BACE1	1.93405	38.5928
BACE1-AS	0.220896	0.623853
BACE2	0.011084	0.012084
BACH1	9.02293	19.8307
BACH1-IT2	0.464946	5.75253
BACH2	0.670431	0.018665
BAD	2.62505	6.21077
BAG1	3.46862	14.142
BAG2	1.76048	1.35442
BAG3	19.4193	16.2017
BAG4	5.17972	6.04303
BAG5	1.15793	2.22537
BAG6	5.70202	5.64522
BAGE	0	0
BAGE2	0.019039	0.148287
BAGE3	0	0
BAGE4	0	0
BAGE5	0	0
BAHCC1	3.25383	3.77187
BAHD1	6.10743	6.73307
BAIAP2	0	0.483713
BAIAP2-AS1	5.47666	4.24126
BAIAP2L1	3.16034	2.74466
BAIAP2L2	0.316206	0.111975
BAIAP3	0	0
BAK1	4.6585	6.23426
BAMBI	0.439092	0.151533
BANCR	0	0
BANF1	125.333	150.738
BANF2	0	0
BANK1	0.184217	0.730752
BANP	5.98493	4.20434
BAP1	12.7022	15.4111
BARD1	1.38743	2.5817
BARHL1	0	0
BARHL2	0	0
BARX1	18.8692	19.495
BARX2	0	0
BASP1	131.772	79.8109
BASP1P1	0	0
BATF	3.44074	10.1511
BATF2	6.60724	4.61936
BATF3	0	0
BAX	10.1104	14.3091
BAZ1A	5.14507	7.03202
BAZ1B	15.606	21.6191
BAZ2A	20.825	15.2467
BAZ2B	4.00825	2.32298
BBC3	0	0.345181
BBIP1	0	0
BBOF1	0	0
BBOX1	0	0
BBOX1-AS1	0	0.0342916
BBS1	7.57161	5.84212
BBS10	5.15601	4.45428
BBS12	0.062136	0.609863
BBS2	2.76988	0.712648
BBS4	4.21412	3.82409
BBS5	0.925594	1.93727
BBS7	0.280356	0.660662
BBS9	0.287341	0.352831
BBX	0.876388	0.52635
BCAM	0.471725	0.941845
BCAN	3.37244	0.640547
BCAP29	3.79714	6.545
BCAP31	29.9736	42.4285
BCAR1	5.19613	1.44205
BCAR3	4.22868	4.68946
BCAR4	0	0.538001
BCAS1	0.411175	0
BCAS2	4.36034	5.68285
BCAS3	0	1.38018
BCAS4	1.06104	0
BCAT1	2.08511	2.11715
BCAT2	3.66258	4.19234
BCCIP	0.381602	0
BCDIN3D	0	0.478839
BCDIN3D-AS1	0.663063	0
BCHE	0	0.022598
BCKDHA	40.8311	63.4519
BCKDHB	1.73954	3.35307
BCKDK	23.8815	23.0104
BCL10	8.4739	10.6079
BCL11A	3.12983	2.78135
BCL11B	0	0.211082
BCL2	2.91639	7.81379
BCL2A1	47.7418	36.999
BCL2L1	48.1399	34.7337
BCL2L10	1.20913	0
BCL2L11	3.81442	1.69752
BCL2L12	7.00555	7.15555
BCL2L13	2.60684	20.8557
BCL2L14	0	0
BCL2L15	1.35154	0
BCL2L2	5.2366	5.74402
BCL2L2-PABPN1	0	0
BCL3	43.0539	31.2597
BCL6	527.447	388.028
BCL6B	0.661363	0.023966
BCL7A	0.854083	0.706054
BCL7B	12.1346	37.0846
BCL7C	1.65888	2.69429
BCL9	2.711	2.07318
BCL9L	35.346	12.6032
BCLAF1	40.6213	20.1218
BCO1	0	0
BCO2	0.0458473	0.0382337
BCOR	49.4699	42.7959
BCORL1	2.03867	0.593548
BCR	4.32851	2.44544
BCRP2	0.081898	0.110148
BCRP3	0	0
BCS1L	8.53857	8.57838
BCYRN1	0	0
BDH1	1.74583	1.14635
BDH2	0.046844	0.443324
BDKRB1	0	0
BDKRB2	3.73918	8.88477
BDNF	0.709576	0.351415
BDNF-AS	0	0
BDP1	3.99393	7.25809
BEAN1	0	0.119751
BEAN1-AS1	7.12732	0
BECN1	6.42326	9.74441
BECN2	0	0
BEGAIN	0	0
BEND2	0	0
BEND3	2.01895	2.77602
BEND3P3	1.25043	0.19876
BEND4	0.230848	0.002928
BEND5	0	0
BEND6	0.664427	0.182369
BEND7	0	0.264779
BEST1	0	0
BEST2	0	0
BEST3	0	0
BEST4	1.74245	0.083319
BET1	0.407674	1.36093
BET1L	0.001294	65.577
BEX1	3.52505	2.83261
BEX2	0	0
BEX3	2.27993	0.797163
BEX4	0.947622	0
BEX5	0	0
BFAR	12.0945	20.2639
BFSP1	0	0
BFSP2	0	0
BFSP2-AS1	0	0
BGLAP	0	0
BGLT3	0	0
BGN	0.01334	0.110452
BHLHA15	0	0
BHLHA9	0	0
BHLHB9	0	0.00613561
BHLHE22	32.6713	31.9009
BHLHE23	0	0
BHLHE40	253.188	193.724
BHLHE40-AS1	3.36419	2.48216
BHLHE41	10.1226	2.17555
BHMG1	0.418013	0.062638
BHMT	0	0
BHMT2	0	0.348658
BICC1	0.215079	0.164484
BICD1	11.9359	8.02887
BICD2	0.821263	3.34846
BICDL1	1.55085	1.22906
BICDL2	0	0
BID	15.519	26.9872
BIK	0.067754	2.61535
BIN1	1.38046	1.35201
BIN2	66.0341	68.4884
BIN3	13.0358	12.5795
BIN3-IT1	7.35834	0
BIRC2	1.76925	11.6578
BIRC3	6.38952	3.63018
BIRC5	0.323163	5.71393
BIRC6	0	0
BIRC6-AS2	1.03421	0.091756
BIRC7	0.0236	0
BIRC8	0	0
BISPR	7.34675	5.41707
BIVM	0.69492	0
BIVM-ERCC5	0	1.57181
BLACAT1	0	0
BLACE	0	0.065142
BLCAP	46.8625	0.83632
BLID	0	0
BLK	0	0
BLM	1.11683	1.45034
BLMH	1.91977	3.53336
BLNK	0	0.750027
BLOC1S1	6.38287	2.98474
BLOC1S1-RDH5	5.31025	2.77982
BLOC1S2	2.7182	2.37832
BLOC1S3	11.6728	16.0162
BLOC1S4	3.41022	2.39213
BLOC1S5	0	0
BLOC1S5-TXNDC5	21.8966	17.6419
BLOC1S6	8.46522	1.38011
BLVRA	1.33749	0
BLVRB	0.576656	8.05403
BLZF1	0	0
BMF	10.8337	9.92418
BMI1	6.30958	7.39193
BMP1	5.09493	2.11698
BMP10	0	0
BMP15	0	0
BMP2	24.749	38.3654
BMP2K	22.9152	20.3627
BMP3	0	0
BMP4	0.034122	2.02089
BMP5	0	0
BMP6	0	0
BMP7	0	0
BMP7-AS1	0	0
BMP8A	0	0
BMP8B	20.3546	46.2027
BMPER	1.03764	0.42919
BMPR1A	0.604952	0.220519
BMPR1B	0	0
BMPR1B-AS1	0	0
BMPR2	8.71474	16.3706
BMS1	1.38788	1.54392
BMS1P17	1.15231	1.81987
BMS1P18	0	0
BMS1P20	21.2634	19.0725
BMS1P21	0.813652	0.603486
BMS1P22	0.142527	0.199546
BMS1P4	5.37508	2.63036
BMS1P5	0.503551	1.07103
BMS1P6	1.48054	1.44507
BMT2	1.36677	4.30534
BMX	0	0.00819634
BNC1	0	0.00539454
BNC2	0.0105747	0.0102184
BNIP1	5.3523	0.649345
BNIP2	1.18165	0.680034
BNIP3	1.586	0.656213
BNIP3L	7.21736	9.11453
BNIPL	0.310437	0
BOC	0	0
BOD1	3.45271	3.63951
BOD1L1	6.99965	7.03891
BOD1L2	0	0
BOK	1.20073	0.217771
BOK-AS1	0	0
BOLA1	4.07415	5.48499
BOLA2	0	0
BOLA2-SMG1P6	0.0392169	0
BOLA2B	8.79165	4.4941
BOLA3	7.12528	8.58809
BOLA3-AS1	2.41199	1.44263
BOLL	1.10112	0.389765
BOP1	9.51505	17.4121
BORA	0	7.16212
BORCS5	2.57015	1.28271
BORCS6	0.322706	0.158189
BORCS7	0	0.312823
BORCS7-ASMT	0.130567	0
BORCS8	11.0274	11.4375
BORCS8-MEF2B	0.482024	0.642206
BPESC1	0	0
BPGM	2.73621	2.07559
BPHL	0.829917	0.595579
BPI	9.14448	1.66657
BPIFA1	0	0
BPIFA2	0	0
BPIFA3	0	0
BPIFA4P	0	0
BPIFB1	0	0
BPIFB2	0	0
BPIFB3	0	0
BPIFB4	0	0
BPIFB6	0	0
BPIFC	0	0
BPNT1	1.44173	2.9705
BPTF	21.2534	18.2243
BRAF	4.65825	5.65901
BRAP	2.95269	4.13009
BRAT1	4.26748	3.44067
BRCA1	1.99665	3.48235
BRCA2	1.60842	2.99439
BRCAT107	0	0
BRCAT54	0	0.811679
BRCC3	2.0086	1.26266
BRD1	4.50772	6.84332
BRD2	23.9629	20.969
BRD3	3.10277	2.28225
BRD4	26.2237	21.5391
BRD7	0.908004	2.16222
BRD7P3	1.39955	1.57197
BRD8	5.86958	5.04427
BRD9	9.18909	12.8388
BRDT	0	0
BRDTP1	0	0
BRE	0	0
BRE-AS1	5.89909	2.30643
BREA2	0	0
BRF1	0.947551	1.58475
BRF2	1.76605	2.24586
BRI3	0	0
BRI3BP	0	0
BRICD5	0.50597	0.185643
BRINP1	0	0
BRINP2	0	0
BRINP3	0	0
BRIP1	1.03813	2.34794
BRIX1	3.45534	7.1783
BRK1	32.0385	46.5814
BRMS1	11.9983	1.31087
BRMS1L	0.255636	0.509623
BROX	4.18546	4.39069
BRPF1	13.6448	14.092
BRPF3	20.4753	13.7156
BRS3	0	0
BRSK1	0.577982	0.523718
BRSK2	0.53655	0.108892
BRWD1	0.571731	1.96981
BRWD1-AS1	0	0
BRWD1-IT2	0.166299	0
BRWD3	1.33511	2.59453
BSCL2	0	0
BSDC1	8.78978	10.8563
BSG	106.11	149.461
BSN	0.556055	0.777169
BSN-AS2	0	0
BSND	0	0
BSPH1	0	0
BSPRY	0.053122	0.8155
BST1	2.24369	2.28351
BST2	3.99287	7.01414
BSX	0	0
BTAF1	1.56833	2.81394
BTBD1	2.92869	4.64745
BTBD10	0.89365	3.55567
BTBD11	0	0.00456337
BTBD16	0	0
BTBD17	0	0
BTBD18	2.35627	2.63371
BTBD19	85.8623	39.6087
BTBD2	4.54274	9.16342
BTBD3	4.55425	5.77771
BTBD6	9.40675	8.96505
BTBD7	10.8395	5.68041
BTBD8	0	0.013246
BTBD9	2.73019	2.64029
BTC	0.77626	0
BTD	0.209003	2.50736
BTF3	45.7695	80.238
BTF3L4	0.159334	19.1693
BTF3P11	0.016926	0
BTG1	10.6866	47.6046
BTG2	1142.81	681.745
BTG3	10.6282	8.88779
BTG4	0	0
BTK	0.687782	5.61977
BTLA	0	0
BTN1A1	0	0
BTN2A1	0	0
BTN2A2	4.84003	0.276374
BTN2A3P	0.260895	0
BTN3A1	3.69828	2.20164
BTN3A2	2.31109	1.1892
BTN3A3	2.54965	1.77828
BTNL10	0	0
BTNL2	0.0739883	0
BTNL3	0	0
BTNL8	0	0
BTNL9	0	0
BTRC	2.19737	0.817307
BUB1	1.0837	3.20654
BUB1B	1.16526	0
BUB1B-PAK6	0	0
BUB3	7.28882	10.2079
BUD13	29.05	41.7813
BUD31	0	0
BVES	0.573438	3.92519
BVES-AS1	0	0
BYSL	5.19685	8.86838
BZRAP1-AS1	0	0
BZW1	16.937	13.7348
BZW2	6.78867	7.50184
C10orf10	3.98043	0.809322
C10orf105	0.179555	0.00517914
C10orf107	0	0
C10orf11	0.0173227	0
C10orf111	0	0.189785
C10orf113	0	0
C10orf12	0	0
C10orf120	0	0
C10orf126	0	0
C10orf128	0.0989	0.534692
C10orf131	0	0.311761
C10orf142	0	0
C10orf2	1.65226	0.609679
C10orf25	4.55684	2.08069
C10orf35	0	0
C10orf53	0	0
C10orf54	5.29059	6.7358
C10orf55	7.31003	2.05229
C10orf62	0	0
C10orf67	0	0.570357
C10orf71	0	0
C10orf71-AS1	0	0
C10orf76	2.40875	5.18972
C10orf82	0	0
C10orf88	1.58719	2.8334
C10orf90	0	0
C10orf91	0	1.42233
C10orf95	1.81589	1.25622
C10orf99	0	0
C11orf1	3.29576	2.49007
C11orf16	0.39902	0
C11orf21	1.63787	2.36285
C11orf24	82.3098	20.1704
C11orf31	0	0
C11orf40	0	0
C11orf42	0.951433	0
C11orf44	0.843089	0.944567
C11orf45	7.83009	8.00382
C11orf49	0	0
C11orf52	0	0
C11orf53	0	0
C11orf54	2.41928	0.894571
C11orf57	0	0
C11orf58	6.86149	11.0721
C11orf63	1.12434	0.596705
C11orf65	0	0
C11orf68	0.401072	13.2464
C11orf70	0	0
C11orf71	3.49058	3.97132
C11orf72	0	0
C11orf73	0.760945	1.42035
C11orf74	1.24624	0.60374
C11orf80	0.734258	0.756344
C11orf84	10.5799	12.1918
C11orf86	0	0
C11orf87	1.00193	0.887287
C11orf88	0	0
C11orf91	0.036694	0.2838
C11orf94	11.199	3.65498
[truncated: 24,976 more rows]
