# Supplementary material for: High-Resolution Regulatory Maps Connect Vascular Risk Variants to Disease-Related Pathways
Source: Circ Genom Precis Med. 2019 Feb 20;12(3):e002353. doi: 10.1161/CIRCGEN.118.002353 (PMC8104016; doi:10.1161/CIRCGEN.118.002353)
Supplement: Supplementary file 8 [file hcg-12-e002353-s008.xlsx]

## Sheet: HAEC Histone
Experimental ID	Genome Assembly	Antigen Class	Antigen	Cell Type Class	Cell Type	Cell Type description	Processing logs (# of reads, % mapped, % duplicates, # of peaks [Q < 1E-05])	Title	Meta data submitted by authors
SRX2355060	hg19	Histone	H3K27ac	Cardiovascular	HAEC	Primary Tissue=Aorta|Tissue Diagnosis=Normal	29916605,98.5,59.7,31779	GSM2394402: HAEC.ChIP.H3K27ac.control.4h.rep1; Homo sapiens; ChIP-Seq	source_name=human aortic endothelial cell	cell type=HAEC	passage=6 to 10	chip antibody=H3K27ac, Active Motif #39135
SRX2355061	hg19	Histone	H3K27ac	Cardiovascular	HAEC	Primary Tissue=Aorta|Tissue Diagnosis=Normal	22998837,99.0,11.5,37618	GSM2394403: HAEC.ChIP.H3K27ac.control.4h.rep2; Homo sapiens; ChIP-Seq	source_name=human aortic endothelial cell	cell type=HAEC	passage=6 to 10	chip antibody=H3K27ac, Active Motif #39135
SRX2355062	hg19	Histone	H3K27ac	Cardiovascular	HAEC	Primary Tissue=Aorta|Tissue Diagnosis=Normal	20674486,98.2,81.0,4823	GSM2394404: HAEC.ChIP.H3K27ac.IL1b.4h.rep1; Homo sapiens; ChIP-Seq	source_name=human aortic endothelial cell	cell type=HAEC	passage=6 to 10	chip antibody=H3K27ac, Active Motif #39135
SRX2355063	hg19	Histone	H3K27ac	Cardiovascular	HAEC	Primary Tissue=Aorta|Tissue Diagnosis=Normal	31295833,99.2,18.6,55327	GSM2394405: HAEC.ChIP.H3K27ac.IL1b.4h.rep2; Homo sapiens; ChIP-Seq	source_name=human aortic endothelial cell	cell type=HAEC	passage=6 to 10	chip antibody=H3K27ac, Active Motif #39135
SRX2355064	hg19	Histone	H3K27ac	Cardiovascular	HAEC	Primary Tissue=Aorta|Tissue Diagnosis=Normal	14898004,97.3,19.7,16542	GSM2394406: HAEC.ChIP.H3K27ac.oxpapc.4h.rep1; Homo sapiens; ChIP-Seq	source_name=human aortic endothelial cell	cell type=HAEC	passage=6 to 10	chip antibody=H3K27ac, Active Motif #39135
SRX2355065	hg19	Histone	H3K27ac	Cardiovascular	HAEC	Primary Tissue=Aorta|Tissue Diagnosis=Normal	21566397,98.3,39.3,32072	GSM2394407: HAEC.ChIP.H3K27ac.oxpapc.4h.rep2; Homo sapiens; ChIP-Seq	source_name=human aortic endothelial cell	cell type=HAEC	passage=6 to 10	chip antibody=H3K27ac, Active Motif #39135
SRX2355066	hg19	Histone	H3K27ac	Cardiovascular	HAEC	Primary Tissue=Aorta|Tissue Diagnosis=Normal	10800666,98.1,78.9,6753	GSM2394408: HAEC.ChIP.H3K27ac.TNFa.4h.rep1; Homo sapiens; ChIP-Seq	source_name=human aortic endothelial cell	cell type=HAEC	passage=6 to 10	chip antibody=H3K27ac, Active Motif #39135
SRX2355067	hg19	Histone	H3K27ac	Cardiovascular	HAEC	Primary Tissue=Aorta|Tissue Diagnosis=Normal	29718760,99.0,16.5,52779	GSM2394409: HAEC.ChIP.H3K27ac.TNFa.4h.rep2; Homo sapiens; ChIP-Seq	source_name=human aortic endothelial cell	cell type=HAEC	passage=6 to 10	chip antibody=H3K27ac, Active Motif #39135

## Sheet: HAEC TF
Experimental ID	Genome Assembly	Antigen Class	Antigen	Cell Type Class	Cell Type	Cell Type description	Processing logs (# of reads, % mapped, % duplicates, # of peaks [Q < 1E-05])	Title	Meta data submitted by authors
SRX2355057	hg19	TFs and others	CEBPD	Cardiovascular	HAEC	Primary Tissue=Aorta|Tissue Diagnosis=Normal	31834087,96.7,57.2,14173	GSM2394399: HAEC.ChIP.CEBPD.IL1b.4h; Homo sapiens; ChIP-Seq	source_name=human aortic endothelial cell	cell type=HAEC	passage=6 to 10	chip antibody=CEBPD, Santa Cruz #sc-636X
SRX2355058	hg19	TFs and others	ERG	Cardiovascular	HAEC	Primary Tissue=Aorta|Tissue Diagnosis=Normal	51511189,96.0,28.8,17212	GSM2394400: HAEC.ChIP.ERG.control.4h.rep1; Homo sapiens; ChIP-Seq	source_name=human aortic endothelial cell	cell type=HAEC	passage=6 to 10	chip antibody=ERG, Santa Cruz #sc354
SRX2355059	hg19	TFs and others	ERG	Cardiovascular	HAEC	Primary Tissue=Aorta|Tissue Diagnosis=Normal	29509268,98.3,13.6,4852	GSM2394401: HAEC.ChIP.ERG.control.4h.rep2; Homo sapiens; ChIP-Seq	source_name=human aortic endothelial cell	cell type=HAEC	passage=6 to 10	chip antibody=ERG, Santa Cruz #sc354
SRX2355070	hg19	TFs and others	IRF1	Cardiovascular	HAEC	Primary Tissue=Aorta|Tissue Diagnosis=Normal	43145554,96.2,86.3,1358	GSM2394412: HAEC.ChIP.IRF1.IL1b.4h; Homo sapiens; ChIP-Seq	source_name=human aortic endothelial cell	cell type=HAEC	passage=6 to 10	chip antibody=IRF1, Santa Cruz #sc-497x
SRX2355071	hg19	TFs and others	IRF1	Cardiovascular	HAEC	Primary Tissue=Aorta|Tissue Diagnosis=Normal	21990048,89.7,80.8,859	GSM2394413: HAEC.ChIP.IRF1.TNFa.4h; Homo sapiens; ChIP-Seq	source_name=human aortic endothelial cell	cell type=HAEC	passage=6 to 10	chip antibody=IRF1, Santa Cruz #sc-497x
SRX2355072	hg19	TFs and others	JUN	Cardiovascular	HAEC	Primary Tissue=Aorta|Tissue Diagnosis=Normal	39057812,89.5,71.8,47145	GSM2394414: HAEC.ChIP.JUN.control.4h.rep1; Homo sapiens; ChIP-Seq	source_name=human aortic endothelial cell	cell type=HAEC	passage=6 to 10	chip antibody=JUN, Santa Cruz #sc-13032X
SRX2355073	hg19	TFs and others	JUN	Cardiovascular	HAEC	Primary Tissue=Aorta|Tissue Diagnosis=Normal	32324622,89.8,63.5,54177	GSM2394415: HAEC.ChIP.JUN.control.4h.rep2; Homo sapiens; ChIP-Seq	source_name=human aortic endothelial cell	cell type=HAEC	passage=6 to 10	chip antibody=JUN, Santa Cruz #sc-13032X
SRX2355074	hg19	TFs and others	JUNB	Cardiovascular	HAEC	Primary Tissue=Aorta|Tissue Diagnosis=Normal	11091225,83.2,20.6,18579	GSM2394416: HAEC.ChIP.JUNB.control.4h; Homo sapiens; ChIP-Seq	source_name=human aortic endothelial cell	cell type=HAEC	passage=6 to 10	chip antibody=JUNB, Santa Cruz #sc-73
SRX2355075	hg19	TFs and others	NFE2L2	Cardiovascular	HAEC	Primary Tissue=Aorta|Tissue Diagnosis=Normal	45457767,96.7,64.7,736	GSM2394417: HAEC.ChIP.NRF2.oxpapc.4h.rep1; Homo sapiens; ChIP-Seq	source_name=human aortic endothelial cell	cell type=HAEC	passage=6 to 10	chip antibody=NRF2, Santa Cruz #sc-1694X
SRX2355076	hg19	TFs and others	NFE2L2	Cardiovascular	HAEC	Primary Tissue=Aorta|Tissue Diagnosis=Normal	30298589,92.5,83.8,1437	GSM2394418: HAEC.ChIP.NRF2.oxpapc.4h.rep2; Homo sapiens; ChIP-Seq	source_name=human aortic endothelial cell	cell type=HAEC	passage=6 to 10	chip antibody=NRF2, Santa Cruz #sc-1694X
SRX2355077	hg19	TFs and others	RELA	Cardiovascular	HAEC	Primary Tissue=Aorta|Tissue Diagnosis=Normal	21163546,97.3,44.2,1628	GSM2394419: HAEC.ChIP.p65.control.4h.rep1; Homo sapiens; ChIP-Seq	source_name=human aortic endothelial cell	cell type=HAEC	passage=6 to 10	chip antibody=p65, Santa Cruz #sc-372X
SRX2355078	hg19	TFs and others	RELA	Cardiovascular	HAEC	Primary Tissue=Aorta|Tissue Diagnosis=Normal	28586950,96.8,30.0,18285	GSM2394420: HAEC.ChIP.p65.control.4h.rep2; Homo sapiens; ChIP-Seq	source_name=human aortic endothelial cell	cell type=HAEC	passage=6 to 10	chip antibody=p65, Santa Cruz #sc-372X
SRX2355079	hg19	TFs and others	RELA	Cardiovascular	HAEC	Primary Tissue=Aorta|Tissue Diagnosis=Normal	26760854,96.2,69.1,19652	GSM2394421: HAEC.ChIP.p65.IL1b.4h.rep1; Homo sapiens; ChIP-Seq	source_name=human aortic endothelial cell	cell type=HAEC	passage=6 to 10	chip antibody=p65, Santa Cruz #sc-372X
SRX2355081	hg19	TFs and others	RELA	Cardiovascular	HAEC	Primary Tissue=Aorta|Tissue Diagnosis=Normal	38394952,96.9,58.6,23117	GSM2394422: HAEC.ChIP.p65.IL1b.4h.rep2; Homo sapiens; ChIP-Seq	source_name=human aortic endothelial cell	cell type=HAEC	passage=6 to 10	chip antibody=p65, Santa Cruz #sc-372X
SRX2355083	hg19	TFs and others	RELA	Cardiovascular	HAEC	Primary Tissue=Aorta|Tissue Diagnosis=Normal	22232722,96.4,70.3,15388	GSM2394423: HAEC.ChIP.p65.TNFa.4h.rep1; Homo sapiens; ChIP-Seq	source_name=human aortic endothelial cell	cell type=HAEC	passage=6 to 10	chip antibody=p65, Santa Cruz #sc-372X
SRX2355085	hg19	TFs and others	RELA	Cardiovascular	HAEC	Primary Tissue=Aorta|Tissue Diagnosis=Normal	31648675,96.8,66.6,43487	GSM2394424: HAEC.ChIP.p65.TNFa.4h.rep2; Homo sapiens; ChIP-Seq	source_name=human aortic endothelial cell	cell type=HAEC	passage=6 to 10	chip antibody=p65, Santa Cruz #sc-372X
SRX2734391	hg19	TFs and others	ERG	Cardiovascular	HAEC	Primary Tissue=Aorta|Tissue Diagnosis=Normal	16411008,98.4,7.7,4813	GSM2576175: HAEC.ChIP.ERG.TNFa.4h; Homo sapiens; ChIP-Seq	source_name=human aortic endothelial cell	passage=6 to 10	chip antibody=Santa Cruz #sc354	sample type=HAEC.ChIP.ERG.TNFa.4h
SRX2734392	hg19	TFs and others	NFE2L2	Cardiovascular	HAEC	Primary Tissue=Aorta|Tissue Diagnosis=Normal	25696328,80.5,71.1,33464	GSM2576176: HAEC.ChIP.JUN.TNFa.4h; Homo sapiens; ChIP-Seq	source_name=human aortic endothelial cell	passage=6 to 10	chip antibody=Santa Cruz #sc-13032X	sample type=HAEC.ChIP.JUN.TNFa.4h
SRX2734393	hg19	TFs and others	NFE2L2	Cardiovascular	HAEC	Primary Tissue=Aorta|Tissue Diagnosis=Normal	28998561,84.2,74.8,28594	GSM2576177: HAEC.ChIP.JUN.IL1b.4h; Homo sapiens; ChIP-Seq	source_name=human aortic endothelial cell	passage=6 to 10	chip antibody=Santa Cruz #sc-13032X	sample type=HAEC.ChIP.JUN.IL1b.4h
SRX2734394	hg19	TFs and others	NFE2L2	Cardiovascular	HAEC	Primary Tissue=Aorta|Tissue Diagnosis=Normal	51521479,48.0,92.6,491	GSM2576178: HAEC.ChIP.JUN.oxpapc.4h; Homo sapiens; ChIP-Seq	source_name=human aortic endothelial cell	passage=6 to 10	chip antibody=Santa Cruz #sc-13032X	sample type=HAEC.ChIP.JUN.oxpapc.4h

## Sheet: Cardiovascular DNase
Experimental ID	Genome Assembly	Antigen Class	Antigen	Cell Type Class	Cell Type	Cell Type description	Processing logs (# of reads, % mapped, % duplicates, # of peaks [Q < 1E-05])	Title	Meta data submitted by authors
SRX069098	hg19	DNase-seq	DNase-Seq	Cardiovascular	AoAF	Tissue=blood vessel|Lineage=mesoderm|Description=aortic adventitial fibroblast cells	26291016,96.4,26.2,94194	GSM736505: Stam AoAF 2	source_name=AoAF	biomaterial_provider=Lonza	cell=AoAF	cell organism=Human
SRX069176	hg19	DNase-seq	DNase-Seq	Cardiovascular	AoAF	Tissue=blood vessel|Lineage=mesoderm|Description=aortic adventitial fibroblast cells	48066339,96.6,46.6,111478	GSM736583: Stam AoAF 1	source_name=AoAF	biomaterial_provider=Lonza	cell=AoAF	cell organism=Human
SRX111769	hg19	DNase-seq	DNase-Seq	Cardiovascular	AoAF	Tissue=blood vessel|Lineage=mesoderm|Description=aortic adventitial fibroblast cells	393665970,96.5,54.0,218613	GSM849029: UW DnaseDgf AoAF	source_name=AoAF	biomaterial_provider=Lonza	lab=UW	lab description=Stamatoyannopoulous - University of Washington
SRX069102	hg19	DNase-seq	DNase-Seq	Cardiovascular	HBMEC	Tissue=blood vessel|Lineage=mesoderm|Description=brain microvascular endothelial cells	56647056,97.4,40.0,110786	GSM736509: Stam HBMEC 1	source_name=HBMEC	biomaterial_provider=ScienCell	cell=HBMEC	cell organism=Human
SRX069147	hg19	DNase-seq	DNase-Seq	Cardiovascular	HBMEC	Tissue=blood vessel|Lineage=mesoderm|Description=brain microvascular endothelial cells	43068197,97.2,22.3,84032	GSM736554: Stam HBMEC 2	source_name=HBMEC	biomaterial_provider=ScienCell	cell=HBMEC	cell organism=Human
SRX201260	hg19	DNase-seq	DNase-Seq	Cardiovascular	HBVP	NA	58706210,97.7,37.7,47926	GSM1024750: UW DnaseSeq HBVPRep1	source_name=HBVP	biomaterial_provider=ScienCell	lab=UW	lab description=Stamatoyannopoulous - University of Washington
SRX201278	hg19	DNase-seq	DNase-Seq	Cardiovascular	HBVSMC	Tissue=blood vessel|Lineage=mesoderm|Description=brain vascular smooth muscle cells.	32589994,97.6,21.0,49050	GSM1024768: UW DnaseSeq HBVSMCRep1	source_name=HBVSMC	biomaterial_provider=ScienCell	lab=UW	lab description=Stamatoyannopoulous - University of Washington
SRX201279	hg19	DNase-seq	DNase-Seq	Cardiovascular	HBVSMC	Tissue=blood vessel|Lineage=mesoderm|Description=brain vascular smooth muscle cells.	32854662,96.3,16.5,61243	GSM1024769: UW DnaseSeq HBVSMCRep2	source_name=HBVSMC	biomaterial_provider=ScienCell	lab=UW	lab description=Stamatoyannopoulous - University of Washington
SRX069133	hg19	DNase-seq	DNase-Seq	Cardiovascular	HCF	Tissue=heart|Lineage=mesoderm|Description=cardiac fibroblasts	47500001,95.9,45.2,98862	GSM736540: Stam HCF 2	source_name=HCF	biomaterial_provider=ScienCell	cell=HCF	cell organism=Human
SRX069161	hg19	DNase-seq	DNase-Seq	Cardiovascular	HCF	Tissue=heart|Lineage=mesoderm|Description=cardiac fibroblasts	46994398,93.2,47.9,108071	GSM736568: Stam HCF 1	source_name=HCF	biomaterial_provider=ScienCell	cell=HCF	cell organism=Human
SRX193602	hg19	DNase-seq	DNase-Seq	Cardiovascular	HCF	Tissue=heart|Lineage=mesoderm|Description=cardiac fibroblasts	409192151,91.0,66.5,222595	GSM1014530: UW DnaseDgf HCF	source_name=HCF	biomaterial_provider=ScienCell	lab=UW	lab description=Stamatoyannopoulous - University of Washington
SRX069087	hg19	DNase-seq	DNase-Seq	Cardiovascular	HCFaa	Tissue=heart|Lineage=mesoderm|Description=cardiac fibroblasts- adult atrial	39305765,97.6,27.9,98318	GSM736494: Stam HCFaa 1	source_name=HCFaa	biomaterial_provider=ScienCell	cell=HCFaa	cell organism=Human
SRX069194	hg19	DNase-seq	DNase-Seq	Cardiovascular	HCFaa	Tissue=heart|Lineage=mesoderm|Description=cardiac fibroblasts- adult atrial	39961257,97.9,23.5,93075	GSM736601: Stam HCFaa 2	source_name=HCFaa	biomaterial_provider=ScienCell	cell=HCFaa	cell organism=Human
SRX193590	hg19	DNase-seq	DNase-Seq	Cardiovascular	HCFaa	Tissue=heart|Lineage=mesoderm|Description=cardiac fibroblasts- adult atrial	339842880,83.4,50.4,217823	GSM1014518: UW DnaseDgf HCFaa	source_name=HCFaa	biomaterial_provider=ScienCell	lab=UW	lab description=Stamatoyannopoulous - University of Washington
SRX069097	hg19	DNase-seq	DNase-Seq	Cardiovascular	HCM	Tissue=heart|Lineage=mesoderm|Description=cardiac myocytes	40538240,96.4,31.4,89074	GSM736504: Stam HCM 2	source_name=HCM	biomaterial_provider=ScienCell	cell=HCM	cell organism=Human
SRX069109	hg19	DNase-seq	DNase-Seq	Cardiovascular	HCM	Tissue=heart|Lineage=mesoderm|Description=cardiac myocytes	49423158,96.5,46.9,127884	GSM736516: Stam HCM 1	source_name=HCM	biomaterial_provider=ScienCell	cell=HCM	cell organism=Human
SRX193587	hg19	DNase-seq	DNase-Seq	Cardiovascular	HCM	Tissue=heart|Lineage=mesoderm|Description=cardiac myocytes	380034230,90.3,65.7,241956	GSM1014515: UW DnaseDgf HCM	source_name=HCM	biomaterial_provider=ScienCell	lab=UW	lab description=Stamatoyannopoulous - University of Washington
SRX189389	hg19	DNase-seq	DNase-Seq	Cardiovascular	Heart	MeSH Description=The hollow, muscular organ that maintains the circulation of the blood.	377949764,0.0,16.4,199	GSM1008559: Duke DnaseSeq Heart OC	source_name=Heart_OC	biomaterial_provider=NICHD	datatype=DnaseSeq	datatype description=DNaseI HS Sequencing
SRX201809	hg19	DNase-seq	DNase-Seq	Cardiovascular	Heart	MeSH Description=The hollow, muscular organ that maintains the circulation of the blood.	60591666,74.7,11.7,52608	Chromatin accessibility assay of Heart	MOLECULE=genomic DNA	DISEASE=None	BIOMATERIAL_PROVIDER=Lin Laboratory	BIOMATERIAL_TYPE=Primary Tissue
SRX037119	hg19	DNase-seq	DNase-Seq	Cardiovascular	HMVEC	Primary Tissue=Blood Vessel|Tissue Diagnosis=Normal	292823995,95.5,56.5,182268	GSM646570: Stam HMVEC-dBl-Ad	source_name=HMVEC-dBl-Ad	biomaterial_provider=Lonza	lab=UW	lab description=Stamatoyannopoulous - University of Washington
SRX069100	hg19	DNase-seq	DNase-Seq	Cardiovascular	HMVEC	Primary Tissue=Blood Vessel|Tissue Diagnosis=Normal	70138106,95.2,48.7,96314	GSM736507: Stam HMVEC-LLy 1	source_name=HMVEC-LLy	biomaterial_provider=Lonza	cell=HMVEC-LLy	cell organism=Human
SRX069104	hg19	DNase-seq	DNase-Seq	Cardiovascular	HMVEC	Primary Tissue=Blood Vessel|Tissue Diagnosis=Normal	58745306,90.7,24.3,94951	GSM736511: Stam HMVEC-LBl 2	source_name=HMVEC-LBl	biomaterial_provider=Lonza	cell=HMVEC-LBl	cell organism=Human
SRX069114	hg19	DNase-seq	DNase-Seq	Cardiovascular	HMVEC	Primary Tissue=Blood Vessel|Tissue Diagnosis=Normal	79459405,96.9,33.0,101067	GSM736521: Stam HMVEC-dBl-Neo 2	source_name=HMVEC-dBl-Neo	biomaterial_provider=Lonza	cell=HMVEC-dBl-Neo	cell organism=Human
SRX069116	hg19	DNase-seq	DNase-Seq	Cardiovascular	HMVEC	Primary Tissue=Blood Vessel|Tissue Diagnosis=Normal	56632507,95.4,38.7,117016	GSM736523: Stam HMVEC-dBl-Ad 2	source_name=HMVEC-dBl-Ad	biomaterial_provider=Lonza	cell=HMVEC-dBl-Ad	cell organism=Human
SRX069135	hg19	DNase-seq	DNase-Seq	Cardiovascular	HMVEC	Primary Tissue=Blood Vessel|Tissue Diagnosis=Normal	63275671,94.0,26.1,105339	GSM736542: Stam HMVEC-LBl 1	source_name=HMVEC-LBl	biomaterial_provider=Lonza	cell=HMVEC-LBl	cell organism=Human
SRX069164	hg19	DNase-seq	DNase-Seq	Cardiovascular	HMVEC	Primary Tissue=Blood Vessel|Tissue Diagnosis=Normal	68434161,96.5,32.8,108304	GSM736571: Stam HMVEC-dBl-Neo 1	source_name=HMVEC-dBl-Neo	biomaterial_provider=Lonza	cell=HMVEC-dBl-Neo	cell organism=Human
SRX069166	hg19	DNase-seq	DNase-Seq	Cardiovascular	HMVEC	Primary Tissue=Blood Vessel|Tissue Diagnosis=Normal	65216317,95.8,37.9,98757	GSM736573: Stam HMVEC-dLy-Neo 2	source_name=HMVEC-dLy-Neo	biomaterial_provider=Lonza	cell=HMVEC-dLy-Neo	cell organism=Human
SRX069170	hg19	DNase-seq	DNase-Seq	Cardiovascular	HMVEC	Primary Tissue=Blood Vessel|Tissue Diagnosis=Normal	56072661,95.8,32.9,102958	GSM736577: Stam HMVEC-dLy-Neo 1	source_name=HMVEC-dLy-Neo	biomaterial_provider=Lonza	cell=HMVEC-dLy-Neo	cell organism=Human
SRX069184	hg19	DNase-seq	DNase-Seq	Cardiovascular	HMVEC	Primary Tissue=Blood Vessel|Tissue Diagnosis=Normal	61356697,95.7,50.1,90435	GSM736591: Stam HMVEC-dLy-Ad 2	source_name=HMVEC-dLy-Ad	biomaterial_provider=Lonza	cell=HMVEC-dLy-Ad	cell organism=Human
SRX069192	hg19	DNase-seq	DNase-Seq	Cardiovascular	HMVEC	Primary Tissue=Blood Vessel|Tissue Diagnosis=Normal	65388774,95.4,54.6,82631	GSM736599: Stam HMVEC-dLy-Ad 1	source_name=HMVEC-dLy-Ad	biomaterial_provider=Lonza	cell=HMVEC-dLy-Ad	cell organism=Human
SRX069202	hg19	DNase-seq	DNase-Seq	Cardiovascular	HMVEC	Primary Tissue=Blood Vessel|Tissue Diagnosis=Normal	56625782,95.5,41.2,116372	GSM736609: Stam HMVEC-dBl-Ad 1	source_name=HMVEC-dBl-Ad	biomaterial_provider=Lonza	cell=HMVEC-dBl-Ad	cell organism=Human
SRX069204	hg19	DNase-seq	DNase-Seq	Cardiovascular	HMVEC	Primary Tissue=Blood Vessel|Tissue Diagnosis=Normal	55827956,95.9,50.6,86525	GSM736611: Stam HMVEC-dNeo 1	source_name=HMVEC-dNeo	biomaterial_provider=Lonza	cell=HMVEC-dNeo	cell organism=Human
SRX069217	hg19	DNase-seq	DNase-Seq	Cardiovascular	HMVEC	Primary Tissue=Blood Vessel|Tissue Diagnosis=Normal	53752394,94.3,24.9,76971	GSM736624: Stam HMVEC-dNeo 2	source_name=HMVEC-dNeo	biomaterial_provider=Lonza	cell=HMVEC-dNeo	cell organism=Human
SRX069220	hg19	DNase-seq	DNase-Seq	Cardiovascular	HMVEC	Primary Tissue=Blood Vessel|Tissue Diagnosis=Normal	53244095,95.3,46.2,82416	GSM736627: Stam HMVEC-LLy 2	source_name=HMVEC-LLy	biomaterial_provider=Lonza	cell=HMVEC-LLy	cell organism=Human
SRX193591	hg19	DNase-seq	DNase-Seq	Cardiovascular	HMVEC	Primary Tissue=Blood Vessel|Tissue Diagnosis=Normal	290028915,89.7,42.6,164715	GSM1014519: UW DnaseDgf HMVEC-LBl	source_name=HMVEC-LBl	biomaterial_provider=Lonza	lab=UW	lab description=Stamatoyannopoulous - University of Washington
SRX193601	hg19	DNase-seq	DNase-Seq	Cardiovascular	HMVEC	Primary Tissue=Blood Vessel|Tissue Diagnosis=Normal	453581261,91.3,63.2,163446	GSM1014529: UW DnaseDgf HMVEC-LLy	source_name=HMVEC-LLy	biomaterial_provider=Lonza	lab=UW	lab description=Stamatoyannopoulous - University of Washington
SRX193604	hg19	DNase-seq	DNase-Seq	Cardiovascular	HMVEC	Primary Tissue=Blood Vessel|Tissue Diagnosis=Normal	395475591,91.8,52.2,180993	GSM1014532: UW DnaseDgf HMVEC-dBl-Neo	source_name=HMVEC-dBl-Neo	biomaterial_provider=Lonza	lab=UW	lab description=Stamatoyannopoulous - University of Washington
SRX193605	hg19	DNase-seq	DNase-Seq	Cardiovascular	HMVEC	Primary Tissue=Blood Vessel|Tissue Diagnosis=Normal	389329445,86.2,50.3,169867	GSM1014533: UW DnaseDgf HMVEC-dLy-Neo	source_name=HMVEC-dLy-Neo	biomaterial_provider=Lonza	lab=UW	lab description=Stamatoyannopoulous - University of Washington
SRX201255	hg19	DNase-seq	DNase-Seq	Cardiovascular	HMVEC	Primary Tissue=Blood Vessel|Tissue Diagnosis=Normal	37362512,95.9,25.5,58306	GSM1024745: UW DnaseSeq HMVEC-dAdRep1	source_name=HMVEC-dAd	biomaterial_provider=Lonza	lab=UW	lab description=Stamatoyannopoulous - University of Washington
SRX201257	hg19	DNase-seq	DNase-Seq	Cardiovascular	HMVEC	Primary Tissue=Blood Vessel|Tissue Diagnosis=Normal	47588838,97.1,17.1,31510	GSM1024747: UW DnaseSeq HMVEC-dAdRep2	source_name=HMVEC-dAd	biomaterial_provider=Lonza	lab=UW	lab description=Stamatoyannopoulous - University of Washington
SRX201273	hg19	DNase-seq	DNase-Seq	Cardiovascular	HPAEC	Tissue=blood vessel|Lineage=mesoderm|Description=pulmonary artery endothelial cells.	42951401,94.9,12.8,55258	GSM1024763: UW DnaseSeq HPAECRep1	source_name=HPAEC	biomaterial_provider=Lonza	lab=UW	lab description=Stamatoyannopoulous - University of Washington
SRX069148	hg19	DNase-seq	DNase-Seq	Cardiovascular	HPAF	Tissue=blood vessel|Lineage=mesoderm|Description=pulmonary artery fibroblasts	69203359,95.3,46.9,132795	GSM736555: Stam HPAF 1	source_name=HPAF	biomaterial_provider=ScienCell	cell=HPAF	cell organism=Human
SRX069207	hg19	DNase-seq	DNase-Seq	Cardiovascular	HPAF	Tissue=blood vessel|Lineage=mesoderm|Description=pulmonary artery fibroblasts	39421506,95.0,41.0,108225	GSM736614: Stam HPAF 2	source_name=HPAF	biomaterial_provider=ScienCell	cell=HPAF	cell organism=Human
SRX111771	hg19	DNase-seq	DNase-Seq	Cardiovascular	HPAF	Tissue=blood vessel|Lineage=mesoderm|Description=pulmonary artery fibroblasts	320990135,95.5,59.2,212287	GSM849031: UW DnaseDgf HPAF	source_name=HPAF	biomaterial_provider=ScienCell	lab=UW	lab description=Stamatoyannopoulous - University of Washington
SRX069126	hg19	DNase-seq	DNase-Seq	Cardiovascular	HUVEC	Primary Tissue=Umbilical Cord|Tissue Diagnosis=Normal	15986284,96.2,17.9,34245	GSM736533: Stam HUVEC 2	source_name=HUVEC	biomaterial_provider=Lonza	cell=HUVEC	cell organism=Human
SRX069168	hg19	DNase-seq	DNase-Seq	Cardiovascular	HUVEC	Primary Tissue=Umbilical Cord|Tissue Diagnosis=Normal	56123981,65.5,23.0,52859	GSM736575: Stam HUVEC 1	source_name=HUVEC	biomaterial_provider=Lonza	cell=HUVEC	cell organism=Human
SRX100902	hg19	DNase-seq	DNase-Seq	Cardiovascular	HUVEC	Primary Tissue=Umbilical Cord|Tissue Diagnosis=Normal	40580317,96.1,10.9,28439	GSM816646: Duke DnaseSeq HUVEC	source_name=HUVEC	biomaterial_provider=Lonza	datatype=DnaseSeq	datatype description=DNaseI HS Sequencing
SRX189732	hg19	DNase-seq	DNase-Seq	Cardiovascular	HUVEC	Primary Tissue=Umbilical Cord|Tissue Diagnosis=Normal	63116973,99.4,4.9,0	GSM1009639: DHS Hour 0 Rep 1; Homo sapiens; DNase-Hypersensitivity	source_name=Primary Human Umbilical Vein Endothelial Cells	cell type=Primary Human Umbilical Vein Endothelial Cells	passages=P3-6	treatment=VEGF
SRX189733	hg19	DNase-seq	DNase-Seq	Cardiovascular	HUVEC	Primary Tissue=Umbilical Cord|Tissue Diagnosis=Normal	51348484,99.5,3.3,0	GSM1009640: DHS Hour 1 Rep 1; Homo sapiens; DNase-Hypersensitivity	source_name=Primary Human Umbilical Vein Endothelial Cells	cell type=Primary Human Umbilical Vein Endothelial Cells	passages=P3-6	treatment=VEGF
SRX189734	hg19	DNase-seq	DNase-Seq	Cardiovascular	HUVEC	Primary Tissue=Umbilical Cord|Tissue Diagnosis=Normal	64861060,99.7,4.5,0	GSM1009641: DHS Hour 4 Rep 1; Homo sapiens; DNase-Hypersensitivity	source_name=Primary Human Umbilical Vein Endothelial Cells	cell type=Primary Human Umbilical Vein Endothelial Cells	passages=P3-6	treatment=VEGF
SRX189735	hg19	DNase-seq	DNase-Seq	Cardiovascular	HUVEC	Primary Tissue=Umbilical Cord|Tissue Diagnosis=Normal	43501004,99.6,4.3,0	GSM1009642: DHS Hour 12 Rep 1; Homo sapiens; DNase-Hypersensitivity	source_name=Primary Human Umbilical Vein Endothelial Cells	cell type=Primary Human Umbilical Vein Endothelial Cells	passages=P3-6	treatment=VEGF
SRX189736	hg19	DNase-seq	DNase-Seq	Cardiovascular	HUVEC	Primary Tissue=Umbilical Cord|Tissue Diagnosis=Normal	50617473,99.4,3.6,0	GSM1009643: DHS Hour 0 Rep 2; Homo sapiens; DNase-Hypersensitivity	source_name=Primary Human Umbilical Vein Endothelial Cells	cell type=Primary Human Umbilical Vein Endothelial Cells	passages=P3-6	treatment=VEGF
SRX189737	hg19	DNase-seq	DNase-Seq	Cardiovascular	HUVEC	Primary Tissue=Umbilical Cord|Tissue Diagnosis=Normal	56049620,99.6,3.9,0	GSM1009644: DHS Hour 1 Rep 2; Homo sapiens; DNase-Hypersensitivity	source_name=Primary Human Umbilical Vein Endothelial Cells	cell type=Primary Human Umbilical Vein Endothelial Cells	passages=P3-6	treatment=VEGF
SRX189738	hg19	DNase-seq	DNase-Seq	Cardiovascular	HUVEC	Primary Tissue=Umbilical Cord|Tissue Diagnosis=Normal	49090444,99.7,4.6,0	GSM1009645: DHS Hour 4 Rep 2; Homo sapiens; DNase-Hypersensitivity	source_name=Primary Human Umbilical Vein Endothelial Cells	cell type=Primary Human Umbilical Vein Endothelial Cells	passages=P3-6	treatment=VEGF
SRX189739	hg19	DNase-seq	DNase-Seq	Cardiovascular	HUVEC	Primary Tissue=Umbilical Cord|Tissue Diagnosis=Normal	63131807,99.6,4.2,0	GSM1009646: DHS Hour 12 Rep 2; Homo sapiens; DNase-Hypersensitivity	source_name=Primary Human Umbilical Vein Endothelial Cells	cell type=Primary Human Umbilical Vein Endothelial Cells	passages=P3-6	treatment=VEGF
SRX193600	hg19	DNase-seq	DNase-Seq	Cardiovascular	HUVEC	Primary Tissue=Umbilical Cord|Tissue Diagnosis=Normal	1184125568,53.4,42.8,128882	GSM1014528: UW DnaseDgf HUVEC	source_name=HUVEC	biomaterial_provider=Lonza	lab=UW	lab description=Stamatoyannopoulous - University of Washington

## Sheet: Cardiovascular Histone
Experimental ID	Genome Assembly	Antigen Class	Antigen	Cell Type Class	Cell Type	Cell Type description	Processing logs (# of reads, % mapped, % duplicates, # of peaks [Q < 1E-05])	Title	Meta data submitted by authors
SRX2671788	hg19	Histone	H3K27ac	Cardiovascular	Cardiac progenitor cells	NA	39047548,99.0,17.2,60330	GSM2550191: F1-CPC-K27ac; Homo sapiens; ChIP-Seq	source_name=F1-CPCs	cell type=Cardiac progenitor cells (CPCs)	passage=P3-4	chip antibody=Histone H3K27ac antibody (pAb)
SRX2671830	hg19	Histone	H3K27ac	Cardiovascular	Cardiac progenitor cells	NA	32406943,99.3,12.6,65842	GSM2550233: F2-CPC-K27ac; Homo sapiens; ChIP-Seq	source_name=F2-CPCs	cell type=Cardiac progenitor cells (CPCs)	passage=P3-4	chip antibody=Histone H3K27ac antibody (pAb)
SRX3411541	hg19	Histone	H3K27ac	Cardiovascular	Circle of Willis	MeSH Description=A polygonal anastomosis at the base of the brain formed by the internal carotid (CAROTID ARTERY, INTERNAL), proximal parts of the anterior, middle, and posterior cerebral arteries (ANTERIOR CEREBRAL ARTERY; MIDDLE CEREBRAL ARTERY; POSTERIOR CEREBRAL ARTERY), the anterior communicating artery and the posterior communicating arteries.	27654993,98.9,7.1,11197	GSM2862457: CoW1 ChIPseq H3K27ac; Homo sapiens; ChIP-Seq	source_name=Circle of Willis blood vessel	tissue=Circle of Willis	sample id=CoW1	gender=female
SRX3411542	hg19	Histone	H3K27ac	Cardiovascular	Circle of Willis	MeSH Description=A polygonal anastomosis at the base of the brain formed by the internal carotid (CAROTID ARTERY, INTERNAL), proximal parts of the anterior, middle, and posterior cerebral arteries (ANTERIOR CEREBRAL ARTERY; MIDDLE CEREBRAL ARTERY; POSTERIOR CEREBRAL ARTERY), the anterior communicating artery and the posterior communicating arteries.	24667918,98.8,3.9,1151	GSM2862458: CoW2 ChIPseq H3K27ac; Homo sapiens; ChIP-Seq	source_name=Circle of Willis blood vessel	tissue=Circle of Willis	sample id=CoW2	gender=female
SRX3411543	hg19	Histone	H3K27ac	Cardiovascular	Circle of Willis	MeSH Description=A polygonal anastomosis at the base of the brain formed by the internal carotid (CAROTID ARTERY, INTERNAL), proximal parts of the anterior, middle, and posterior cerebral arteries (ANTERIOR CEREBRAL ARTERY; MIDDLE CEREBRAL ARTERY; POSTERIOR CEREBRAL ARTERY), the anterior communicating artery and the posterior communicating arteries.	36025328,97.0,4.3,20424	GSM2862459: CoW3 ChIPseq H3K27ac; Homo sapiens; ChIP-Seq	source_name=Circle of Willis blood vessel	tissue=Circle of Willis	sample id=CoW3	gender=female
SRX3411544	hg19	Histone	H3K27ac	Cardiovascular	Circle of Willis	MeSH Description=A polygonal anastomosis at the base of the brain formed by the internal carotid (CAROTID ARTERY, INTERNAL), proximal parts of the anterior, middle, and posterior cerebral arteries (ANTERIOR CEREBRAL ARTERY; MIDDLE CEREBRAL ARTERY; POSTERIOR CEREBRAL ARTERY), the anterior communicating artery and the posterior communicating arteries.	21058695,96.3,3.8,2690	GSM2862460: CoW4 ChIPseq H3K27ac; Homo sapiens; ChIP-Seq	source_name=Circle of Willis blood vessel	tissue=Circle of Willis	sample id=CoW4	gender=male
SRX2671795	hg19	Histone	H3K27ac	Cardiovascular	Endothelial Cells	MeSH Description=Highly specialized EPITHELIAL CELLS that line the HEART; BLOOD VESSELS; and lymph vessels, forming the ENDOTHELIUM. They are polygonal in shape and joined together by TIGHT JUNCTIONS. The tight junctions allow for variable permeability to specific macromolecules that are transported across the endothelial layer.	40359538,98.7,40.7,69025	GSM2550198: F1-EC-K27ac; Homo sapiens; ChIP-Seq	source_name=F1-ECs	cell type=Endothelial cells (ECs)	passage=P3-4	chip antibody=Histone H3K27ac antibody (pAb)
SRX2671837	hg19	Histone	H3K27ac	Cardiovascular	Endothelial Cells	MeSH Description=Highly specialized EPITHELIAL CELLS that line the HEART; BLOOD VESSELS; and lymph vessels, forming the ENDOTHELIUM. They are polygonal in shape and joined together by TIGHT JUNCTIONS. The tight junctions allow for variable permeability to specific macromolecules that are transported across the endothelial layer.	17837777,94.3,14.8,50681	GSM2550240: F2-EC-K27ac; Homo sapiens; ChIP-Seq	source_name=F2-ECs	cell type=Endothelial cells (ECs)	passage=P3-4	chip antibody=Histone H3K27ac antibody (pAb)
SRX2355060	hg19	Histone	H3K27ac	Cardiovascular	HAEC	Primary Tissue=Aorta|Tissue Diagnosis=Normal	29916605,98.5,59.7,31779	GSM2394402: HAEC.ChIP.H3K27ac.control.4h.rep1; Homo sapiens; ChIP-Seq	source_name=human aortic endothelial cell	cell type=HAEC	passage=6 to 10	chip antibody=H3K27ac, Active Motif #39135
SRX2355061	hg19	Histone	H3K27ac	Cardiovascular	HAEC	Primary Tissue=Aorta|Tissue Diagnosis=Normal	22998837,99.0,11.5,37618	GSM2394403: HAEC.ChIP.H3K27ac.control.4h.rep2; Homo sapiens; ChIP-Seq	source_name=human aortic endothelial cell	cell type=HAEC	passage=6 to 10	chip antibody=H3K27ac, Active Motif #39135
SRX2355062	hg19	Histone	H3K27ac	Cardiovascular	HAEC	Primary Tissue=Aorta|Tissue Diagnosis=Normal	20674486,98.2,81.0,4823	GSM2394404: HAEC.ChIP.H3K27ac.IL1b.4h.rep1; Homo sapiens; ChIP-Seq	source_name=human aortic endothelial cell	cell type=HAEC	passage=6 to 10	chip antibody=H3K27ac, Active Motif #39135
SRX2355063	hg19	Histone	H3K27ac	Cardiovascular	HAEC	Primary Tissue=Aorta|Tissue Diagnosis=Normal	31295833,99.2,18.6,55327	GSM2394405: HAEC.ChIP.H3K27ac.IL1b.4h.rep2; Homo sapiens; ChIP-Seq	source_name=human aortic endothelial cell	cell type=HAEC	passage=6 to 10	chip antibody=H3K27ac, Active Motif #39135
SRX2355064	hg19	Histone	H3K27ac	Cardiovascular	HAEC	Primary Tissue=Aorta|Tissue Diagnosis=Normal	14898004,97.3,19.7,16542	GSM2394406: HAEC.ChIP.H3K27ac.oxpapc.4h.rep1; Homo sapiens; ChIP-Seq	source_name=human aortic endothelial cell	cell type=HAEC	passage=6 to 10	chip antibody=H3K27ac, Active Motif #39135
SRX2355065	hg19	Histone	H3K27ac	Cardiovascular	HAEC	Primary Tissue=Aorta|Tissue Diagnosis=Normal	21566397,98.3,39.3,32072	GSM2394407: HAEC.ChIP.H3K27ac.oxpapc.4h.rep2; Homo sapiens; ChIP-Seq	source_name=human aortic endothelial cell	cell type=HAEC	passage=6 to 10	chip antibody=H3K27ac, Active Motif #39135
SRX2355066	hg19	Histone	H3K27ac	Cardiovascular	HAEC	Primary Tissue=Aorta|Tissue Diagnosis=Normal	10800666,98.1,78.9,6753	GSM2394408: HAEC.ChIP.H3K27ac.TNFa.4h.rep1; Homo sapiens; ChIP-Seq	source_name=human aortic endothelial cell	cell type=HAEC	passage=6 to 10	chip antibody=H3K27ac, Active Motif #39135
SRX2355067	hg19	Histone	H3K27ac	Cardiovascular	HAEC	Primary Tissue=Aorta|Tissue Diagnosis=Normal	29718760,99.0,16.5,52779	GSM2394409: HAEC.ChIP.H3K27ac.TNFa.4h.rep2; Homo sapiens; ChIP-Seq	source_name=human aortic endothelial cell	cell type=HAEC	passage=6 to 10	chip antibody=H3K27ac, Active Motif #39135
SRX038604	hg19	Histone	H3K27ac	Cardiovascular	HUVEC	Primary Tissue=Umbilical Cord|Tissue Diagnosis=Normal	22676505,74.5,11.5,39789	GSM646414: Huvec H3K27ac rep1	source_name=cultured HUVEC cells	chip antibody=H3K27ac	antibody manufacturer=Abcam	antibody catalog number=ab4729
SRX038605	hg19	Histone	H3K27ac	Cardiovascular	HUVEC	Primary Tissue=Umbilical Cord|Tissue Diagnosis=Normal	22400279,56.9,20.5,27443	GSM646415: Huvec H3K27ac rep2	source_name=cultured HUVEC cells	chip antibody=H3K27ac	antibody manufacturer=Abcam	antibody catalog number=ab4729
SRX067442	hg19	Histone	H3K27ac	Cardiovascular	HUVEC	Primary Tissue=Umbilical Cord|Tissue Diagnosis=Normal	45076784,65.9,17.5,48690	GSM733691: Bernstein HUVEC H3K27ac	source_name=HUVEC	biomaterial_provider=Lonza	donor_id=ENCDO000AAS	biomaterial_type=primary cell
SRX100255	hg19	Histone	H3K27ac	Cardiovascular	HUVEC	Primary Tissue=Umbilical Cord|Tissue Diagnosis=Normal	40742855,95.5,11.1,69801	GSM809015: H3K27Ac NS ChIP seq	source_name=HUVECs_NS	cell type=Human umbilical vein cells	passage=within 6 passage	chip antibody=H3K27ac
SRX151896	hg19	Histone	H3K27ac	Cardiovascular	HUVEC	Primary Tissue=Umbilical Cord|Tissue Diagnosis=Normal	32775050,95.2,25.2,69560	GSM945520: HUVEC H3K27Ac DMSO 24hr hypoxia; Homo sapiens; ChIP-Seq	source_name=HUVECs	cell type=Human umbilical vein cells	passage=within 6 passage	treatment=hypoxia 24h
SRX151897	hg19	Histone	H3K27ac	Cardiovascular	HUVEC	Primary Tissue=Umbilical Cord|Tissue Diagnosis=Normal	31316199,91.5,16.7,62430	GSM945521: HUVEC H3K27Ac DMSO 24hr normoxia; Homo sapiens; ChIP-Seq	source_name=HUVECs	cell type=Human umbilical vein cells	passage=within 6 passage	treatment=normoxia 24h
SRX189716	hg19	Histone	H3K27ac	Cardiovascular	HUVEC	Primary Tissue=Umbilical Cord|Tissue Diagnosis=Normal	18551058,99.2,5.7,44602	GSM1009623: H3K27ac Hour 0; Homo sapiens; ChIP-Seq	source_name=Primary Human Umbilical Vein Endothelial Cells	cell type=Primary Human Umbilical Vein Endothelial Cells	passages=P3-6	treatment=VEGF
SRX189717	hg19	Histone	H3K27ac	Cardiovascular	HUVEC	Primary Tissue=Umbilical Cord|Tissue Diagnosis=Normal	26721415,99.2,8.4,56273	GSM1009624: H3K27ac Hour 1; Homo sapiens; ChIP-Seq	source_name=Primary Human Umbilical Vein Endothelial Cells	cell type=Primary Human Umbilical Vein Endothelial Cells	passages=P3-6	treatment=VEGF
SRX189718	hg19	Histone	H3K27ac	Cardiovascular	HUVEC	Primary Tissue=Umbilical Cord|Tissue Diagnosis=Normal	31584933,99.1,8.1,55671	GSM1009625: H3K27ac Hour 4; Homo sapiens; ChIP-Seq	source_name=Primary Human Umbilical Vein Endothelial Cells	cell type=Primary Human Umbilical Vein Endothelial Cells	passages=P3-6	treatment=VEGF
SRX189719	hg19	Histone	H3K27ac	Cardiovascular	HUVEC	Primary Tissue=Umbilical Cord|Tissue Diagnosis=Normal	45632862,99.0,12.5,64666	GSM1009626: H3K27ac Hour 12; Homo sapiens; ChIP-Seq	source_name=Primary Human Umbilical Vein Endothelial Cells	cell type=Primary Human Umbilical Vein Endothelial Cells	passages=P3-6	treatment=VEGF
SRX2452441	hg19	Histone	H3K27ac	Cardiovascular	HUVEC	Primary Tissue=Umbilical Cord|Tissue Diagnosis=Normal	22473258,97.5,4.9,897	GSM2442788: H3K27me3; Homo sapiens; ChIP-Seq	source_name=Human Endothlial cell line	cell type=Primary Human Umbilical Vein Endothelial Cells	passages=P3-6	antibody=H3K27ac, Abcam ab4729
SRX294972	hg19	Histone	H3K27ac	Cardiovascular	HUVEC	Primary Tissue=Umbilical Cord|Tissue Diagnosis=Normal	34468373,84.8,17.3,55379	GSM1154045: ChIP-Seq H3K27ac HUVEC; Homo sapiens; ChIP-Seq	source_name=primary HUVEC cells	treatment=no treat	experiment=ChIP-seq	antibody=H3K27ac (Abcam, ab4729)
SRX294973	hg19	Histone	H3K27ac	Cardiovascular	HUVEC	Primary Tissue=Umbilical Cord|Tissue Diagnosis=Normal	40459846,73.7,17.5,49524	GSM1154046: ChIP-Seq H3K27a HUVEC+TNF-Œ±; Homo sapiens; ChIP-Seq	source_name=primary HUVEC cells	treatment=TNF-Œ± (10ng/mL) 1hr	experiment=ChIP-seq	antibody=H3K27ac (Abcam, ab4729)
SRX338778	hg19	Histone	H3K27ac	Cardiovascular	HUVEC	Primary Tissue=Umbilical Cord|Tissue Diagnosis=Normal	38511728,98.9,32.0,51893	GSM1214674: HUVEC H3K27Ac DMSO 24hr normoxia; Homo sapiens; ChIP-Seq	source_name=HUVECs	cell type=Human umbilical vein cells	passage=within 6 passage	chip antibody=H3K27Ac
SRX338779	hg19	Histone	H3K27ac	Cardiovascular	HUVEC	Primary Tissue=Umbilical Cord|Tissue Diagnosis=Normal	40894093,98.8,21.2,54062	GSM1214675: HUVEC H3K27Ac PPARŒ≤/Œ¥agonist 24hr normoxia; Homo sapiens; ChIP-Seq	source_name=HUVECs	cell type=Human umbilical vein cells	passage=within 6 passage	chip antibody=H3K27Ac
SRX338780	hg19	Histone	H3K27ac	Cardiovascular	HUVEC	Primary Tissue=Umbilical Cord|Tissue Diagnosis=Normal	35856380,98.7,20.9,42354	GSM1214676: HUVEC H3K27Ac DMSO 24hr hypoxia; Homo sapiens; ChIP-Seq	source_name=HUVECs	cell type=Human umbilical vein cells	passage=within 6 passage	chip antibody=H3K27Ac
SRX338781	hg19	Histone	H3K27ac	Cardiovascular	HUVEC	Primary Tissue=Umbilical Cord|Tissue Diagnosis=Normal	38361700,98.7,26.6,50708	GSM1214677: HUVEC H3K27Ac PPARŒ≤/Œ¥agonist 24hr hypoxia; Homo sapiens; ChIP-Seq	source_name=HUVECs	cell type=Human umbilical vein cells	passage=within 6 passage	chip antibody=H3K27Ac
SRX346927	hg19	Histone	H3K27ac	Cardiovascular	HUVEC	Primary Tissue=Umbilical Cord|Tissue Diagnosis=Normal	31921164,94.8,25.9,68296	GSM1226370: HUVEC H3K27Ac PPARŒ≤/Œ¥agonist 24hr normoxia replicate 1; Homo sapiens; ChIP-Seq	source_name=HUVECs	cell type=Human umbilical vein cells	passage=within 6 passage	chip antibody=H3K27Ac
SRX346928	hg19	Histone	H3K27ac	Cardiovascular	HUVEC	Primary Tissue=Umbilical Cord|Tissue Diagnosis=Normal	31862189,93.8,21.8,68953	GSM1226371: HUVEC H3K27Ac PPARŒ≤/Œ¥agonist 24hr hypoxia replicate 1; Homo sapiens; ChIP-Seq	source_name=HUVECs	cell type=Human umbilical vein cells	passage=within 6 passage	chip antibody=H3K27Ac
SRX3599284	hg19	Histone	H3K27ac	Cardiovascular	HUVEC	Primary Tissue=Umbilical Cord|Tissue Diagnosis=Normal	18551058,99.2,5.7,44574	GSM2947429: H3K27ac-0hour; Homo sapiens; ChIP-Seq	source_name=Human Endothlial cell line	cell type=Primary Human Umbilical Vein Endothelial Cells	passage=P3-6	antibody=H3K27ac, Abcam
SRX3599285	hg19	Histone	H3K27ac	Cardiovascular	HUVEC	Primary Tissue=Umbilical Cord|Tissue Diagnosis=Normal	26721415,99.2,8.4,56276	GSM2947430: H3K27ac-1hour; Homo sapiens; ChIP-Seq	source_name=Human Endothlial cell line	cell type=Primary Human Umbilical Vein Endothelial Cells	passage=P3-6	antibody=H3K27ac, Abcam
SRX3599286	hg19	Histone	H3K27ac	Cardiovascular	HUVEC	Primary Tissue=Umbilical Cord|Tissue Diagnosis=Normal	31584933,99.1,8.1,55700	GSM2947431: H3K27ac-4hour; Homo sapiens; ChIP-Seq	source_name=Human Endothlial cell line	cell type=Primary Human Umbilical Vein Endothelial Cells	passage=P3-6	antibody=H3K27ac, Abcam
SRX3599287	hg19	Histone	H3K27ac	Cardiovascular	HUVEC	Primary Tissue=Umbilical Cord|Tissue Diagnosis=Normal	45632862,99.0,12.5,64696	GSM2947432: H3K27ac-12hour; Homo sapiens; ChIP-Seq	source_name=Human Endothlial cell line	cell type=Primary Human Umbilical Vein Endothelial Cells	passage=P3-6	antibody=H3K27ac, Abcam
SRX425256	hg19	Histone	H3K27ac	Cardiovascular	HUVEC	Primary Tissue=Umbilical Cord|Tissue Diagnosis=Normal	28782482,93.5,2.6,20842	GSM1305204: EC H3K27AC CON; Homo sapiens; ChIP-Seq	source_name=HUVEC	chip antibody=H3K27ac	antibody catalog number=ab4729	cell type=endothelium
SRX425257	hg19	Histone	H3K27ac	Cardiovascular	HUVEC	Primary Tissue=Umbilical Cord|Tissue Diagnosis=Normal	21927561,97.3,2.2,14434	GSM1305205: EC H3K27AC TNF; Homo sapiens; ChIP-Seq	source_name=HUVEC	chip antibody=H3K27ac	antibody catalog number=ab4729	cell type=endothelium
SRX425258	hg19	Histone	H3K27ac	Cardiovascular	HUVEC	Primary Tissue=Umbilical Cord|Tissue Diagnosis=Normal	28449707,97.8,49.9,6669	GSM1305206: EC H3K27AC TNF JQ1; Homo sapiens; ChIP-Seq	source_name=HUVEC	chip antibody=H3K27ac	antibody catalog number=ab4729	cell type=endothelium
SRX831248	hg19	Histone	H3K27ac	Cardiovascular	Umbilical cord-derived mesenchymal stem cells	NA	61787064,31.3,39.8,14898	GSM1576985: H3K27ac ChIPseq: SGA cycle 0; Homo sapiens; ChIP-Seq	source_name=umbilical cord derived mesenchymal stem cells (UC-MSC)	gender=female	phenotype=Small-for-Gestational-Age (SGA)	fat differentiation cycle=cycle 0
SRX831249	hg19	Histone	H3K27ac	Cardiovascular	Umbilical cord-derived mesenchymal stem cells	NA	68987221,18.6,39.9,4985	GSM1576986: H3K27ac ChIPseq: SGA cycle 3; Homo sapiens; ChIP-Seq	source_name=umbilical cord derived mesenchymal stem cells (UC-MSC)	gender=female	phenotype=Small-for-Gestational-Age (SGA)	fat differentiation cycle=cycle 3
SRX831250	hg19	Histone	H3K27ac	Cardiovascular	Umbilical cord-derived mesenchymal stem cells	NA	52035298,23.6,43.0,877	GSM1576987: H3K27ac ChIPseq: SGA cycle 6; Homo sapiens; ChIP-Seq	source_name=umbilical cord derived mesenchymal stem cells (UC-MSC)	gender=female	phenotype=Small-for-Gestational-Age (SGA)	fat differentiation cycle=cycle 6
SRX831251	hg19	Histone	H3K27ac	Cardiovascular	Umbilical cord-derived mesenchymal stem cells	NA	62794872,21.1,19.6,12783	GSM1576988: H3K27ac ChIPseq: Control cycle 0; Homo sapiens; ChIP-Seq	source_name=umbilical cord derived mesenchymal stem cells (UC-MSC)	gender=female	phenotype=Normal	fat differentiation cycle=cycle 0
SRX831252	hg19	Histone	H3K27ac	Cardiovascular	Umbilical cord-derived mesenchymal stem cells	NA	71322440,19.4,34.5,5169	GSM1576989: H3K27ac ChIPseq: Control cycle 3; Homo sapiens; ChIP-Seq	source_name=umbilical cord derived mesenchymal stem cells (UC-MSC)	gender=female	phenotype=Normal	fat differentiation cycle=cycle 3
SRX831253	hg19	Histone	H3K27ac	Cardiovascular	Umbilical cord-derived mesenchymal stem cells	NA	54482307,42.3,43.0,6933	GSM1576990: H3K27ac ChIPseq: Control cycle 6; Homo sapiens; ChIP-Seq	source_name=umbilical cord derived mesenchymal stem cells (UC-MSC)	gender=female	phenotype=Normal	fat differentiation cycle=cycle 6
SRX1548210	hg19	Histone	H3K27ac	Cardiovascular	Wharton Jelly	MeSH Description=Jelly-like connective tissue of the UMBILICAL CORD that contains MESENCHYMAL STROMAL CELLS.	26831251,97.1,10.8,9328	GSM2046837: ID01.H3K27ac; Homo sapiens; ChIP-Seq	source_name=umbilical cord wharton's jelly	chip antibody=H3K27ac (2ug Abcam, AB4729)	number of cells=1.5 million	cell type=Mesenchymal stem cells
SRX1548211	hg19	Histone	H3K27ac	Cardiovascular	Wharton Jelly	MeSH Description=Jelly-like connective tissue of the UMBILICAL CORD that contains MESENCHYMAL STROMAL CELLS.	13257209,97.2,6.6,1629	GSM2046838: ID56.H3K27ac; Homo sapiens; ChIP-Seq	source_name=umbilical cord wharton's jelly	chip antibody=H3K27ac (2ug Abcam, AB4729)	number of cells=1.5 million	cell type=Mesenchymal stem cells
SRX1548212	hg19	Histone	H3K27ac	Cardiovascular	Wharton Jelly	MeSH Description=Jelly-like connective tissue of the UMBILICAL CORD that contains MESENCHYMAL STROMAL CELLS.	24350120,97.2,6.3,10862	GSM2046839: ID75.H3K27ac; Homo sapiens; ChIP-Seq	source_name=umbilical cord wharton's jelly	chip antibody=H3K27ac (2ug Abcam, AB4729)	number of cells=1.5 million	cell type=Mesenchymal stem cells
SRX1548213	hg19	Histone	H3K27ac	Cardiovascular	Wharton Jelly	MeSH Description=Jelly-like connective tissue of the UMBILICAL CORD that contains MESENCHYMAL STROMAL CELLS.	25528204,97.2,5.8,19536	GSM2046840: ID44.H3K27ac; Homo sapiens; ChIP-Seq	source_name=umbilical cord wharton's jelly	chip antibody=H3K27ac (2ug Abcam, AB4729)	number of cells=1.5 million	cell type=Mesenchymal stem cells
SRX1548214	hg19	Histone	H3K27ac	Cardiovascular	Wharton Jelly	MeSH Description=Jelly-like connective tissue of the UMBILICAL CORD that contains MESENCHYMAL STROMAL CELLS.	29692074,97.1,8.1,5210	GSM2046841: ID57.H3K27ac; Homo sapiens; ChIP-Seq	source_name=umbilical cord wharton's jelly	chip antibody=H3K27ac (2ug Abcam, AB4729)	number of cells=1.5 million	cell type=Mesenchymal stem cells
SRX1548215	hg19	Histone	H3K27ac	Cardiovascular	Wharton Jelly	MeSH Description=Jelly-like connective tissue of the UMBILICAL CORD that contains MESENCHYMAL STROMAL CELLS.	43001431,97.1,8.7,6217	GSM2046842: ID60.H3K27ac; Homo sapiens; ChIP-Seq	source_name=umbilical cord wharton's jelly	chip antibody=H3K27ac (2ug Abcam, AB4729)	number of cells=1.5 million	cell type=Mesenchymal stem cells
SRX2671790	hg19	Histone	H3K4me1	Cardiovascular	Cardiac progenitor cells	NA	39311595,99.2,10.2,70013	GSM2550193: F1-CPC-K4me1; Homo sapiens; ChIP-Seq	source_name=F1-CPCs	cell type=Cardiac progenitor cells (CPCs)	passage=P3-4	chip antibody=Anti-histone H3 (mono methyl K4) antibody
SRX2671832	hg19	Histone	H3K4me1	Cardiovascular	Cardiac progenitor cells	NA	31746359,99.2,6.1,6815	GSM2550235: F2-CPC-K4me1; Homo sapiens; ChIP-Seq	source_name=F2-CPCs	cell type=Cardiac progenitor cells (CPCs)	passage=P3-4	chip antibody=Anti-histone H3 (mono methyl K4) antibody
SRX3411537	hg19	Histone	H3K4me1	Cardiovascular	Circle of Willis	MeSH Description=A polygonal anastomosis at the base of the brain formed by the internal carotid (CAROTID ARTERY, INTERNAL), proximal parts of the anterior, middle, and posterior cerebral arteries (ANTERIOR CEREBRAL ARTERY; MIDDLE CEREBRAL ARTERY; POSTERIOR CEREBRAL ARTERY), the anterior communicating artery and the posterior communicating arteries.	28482535,98.6,19.2,4166	GSM2862453: CoW1 ChIPseq H3K4me1; Homo sapiens; ChIP-Seq	source_name=Circle of Willis blood vessel	tissue=Circle of Willis	sample id=CoW1	gender=female
SRX3411538	hg19	Histone	H3K4me1	Cardiovascular	Circle of Willis	MeSH Description=A polygonal anastomosis at the base of the brain formed by the internal carotid (CAROTID ARTERY, INTERNAL), proximal parts of the anterior, middle, and posterior cerebral arteries (ANTERIOR CEREBRAL ARTERY; MIDDLE CEREBRAL ARTERY; POSTERIOR CEREBRAL ARTERY), the anterior communicating artery and the posterior communicating arteries.	21600039,98.5,3.7,702	GSM2862454: CoW2 ChIPseq H3K4me1; Homo sapiens; ChIP-Seq	source_name=Circle of Willis blood vessel	tissue=Circle of Willis	sample id=CoW2	gender=female
SRX3411539	hg19	Histone	H3K4me1	Cardiovascular	Circle of Willis	MeSH Description=A polygonal anastomosis at the base of the brain formed by the internal carotid (CAROTID ARTERY, INTERNAL), proximal parts of the anterior, middle, and posterior cerebral arteries (ANTERIOR CEREBRAL ARTERY; MIDDLE CEREBRAL ARTERY; POSTERIOR CEREBRAL ARTERY), the anterior communicating artery and the posterior communicating arteries.	24613555,93.6,5.8,957	GSM2862455: CoW3 ChIPseq H3K4me1; Homo sapiens; ChIP-Seq	source_name=Circle of Willis blood vessel	tissue=Circle of Willis	sample id=CoW3	gender=female
SRX3411540	hg19	Histone	H3K4me1	Cardiovascular	Circle of Willis	MeSH Description=A polygonal anastomosis at the base of the brain formed by the internal carotid (CAROTID ARTERY, INTERNAL), proximal parts of the anterior, middle, and posterior cerebral arteries (ANTERIOR CEREBRAL ARTERY; MIDDLE CEREBRAL ARTERY; POSTERIOR CEREBRAL ARTERY), the anterior communicating artery and the posterior communicating arteries.	32513657,96.1,4.9,1173	GSM2862456: CoW4 ChIPseq H3K4me1; Homo sapiens; ChIP-Seq	source_name=Circle of Willis blood vessel	tissue=Circle of Willis	sample id=CoW4	gender=male
SRX2671797	hg19	Histone	H3K4me1	Cardiovascular	Endothelial Cells	MeSH Description=Highly specialized EPITHELIAL CELLS that line the HEART; BLOOD VESSELS; and lymph vessels, forming the ENDOTHELIUM. They are polygonal in shape and joined together by TIGHT JUNCTIONS. The tight junctions allow for variable permeability to specific macromolecules that are transported across the endothelial layer.	42836568,99.1,14.0,32670	GSM2550200: F1-EC-K4me1; Homo sapiens; ChIP-Seq	source_name=F1-ECs	cell type=Endothelial cells (ECs)	passage=P3-4	chip antibody=Anti-histone H3 (mono methyl K4) antibody
SRX2671839	hg19	Histone	H3K4me1	Cardiovascular	Endothelial Cells	MeSH Description=Highly specialized EPITHELIAL CELLS that line the HEART; BLOOD VESSELS; and lymph vessels, forming the ENDOTHELIUM. They are polygonal in shape and joined together by TIGHT JUNCTIONS. The tight junctions allow for variable permeability to specific macromolecules that are transported across the endothelial layer.	37967140,99.3,8.5,40998	GSM2550242: F2-EC-K4me1; Homo sapiens; ChIP-Seq	source_name=F2-ECs	cell type=Endothelial cells (ECs)	passage=P3-4	chip antibody=Anti-histone H3 (mono methyl K4) antibody
SRX038610	hg19	Histone	H3K4me1	Cardiovascular	HUVEC	Primary Tissue=Umbilical Cord|Tissue Diagnosis=Normal	23042823,63.3,7.4,26658	GSM646420: Huvec H3K4me1 rep1	source_name=cultured HUVEC cells	chip antibody=H3K4me1	antibody manufacturer=Abcam	antibody catalog number=ab8895
SRX038611	hg19	Histone	H3K4me1	Cardiovascular	HUVEC	Primary Tissue=Umbilical Cord|Tissue Diagnosis=Normal	30572840,52.3,11.0,33717	GSM646421: Huvec H3K4me1 rep2	source_name=cultured HUVEC cells	chip antibody=H3K4me1	antibody manufacturer=Abcam	antibody catalog number=ab8895
SRX067441	hg19	Histone	H3K4me1	Cardiovascular	HUVEC	Primary Tissue=Umbilical Cord|Tissue Diagnosis=Normal	53615663,56.8,10.0,65559	GSM733690: Bernstein HUVEC H3K4me1	source_name=HUVEC	biomaterial_provider=Lonza	donor_id=ENCDO000AAS	biomaterial_type=primary cell
SRX157611	hg19	Histone	H3K4me1	Cardiovascular	HUVEC	Primary Tissue=Umbilical Cord|Tissue Diagnosis=Normal	15115784,89.4,24.4,353	GSM955981: H3K4me1 normoxia ChIP-seq; Homo sapiens; ChIP-Seq	source_name=H3K4me1 normoxia ChIP-seq	cell type=HUVEC	chip antibody=H3K4me1 [kindly provided by Dr Kimura CMA302 (Cell Struct Funct.2008;33(1):61-73)]	passage=within 6 times
SRX157612	hg19	Histone	H3K4me1	Cardiovascular	HUVEC	Primary Tissue=Umbilical Cord|Tissue Diagnosis=Normal	26385179,97.1,32.0,20859	GSM955982: H3K4me1 hypoxia ChIP-seq; Homo sapiens; ChIP-Seq	source_name=H3K4me1 hypoxia ChIP-seq	cell type=HUVEC	chip antibody=H3K4me1 [kindly provided by Dr Kimura CMA302 (Cell Struct Funct.2008;33(1):61-73)]	passage=within 6 times
SRX2452438	hg19	Histone	H3K4me1	Cardiovascular	HUVEC	Primary Tissue=Umbilical Cord|Tissue Diagnosis=Normal	32984082,97.8,11.7,27729	GSM2442785: H3K4me3; Homo sapiens; ChIP-Seq	source_name=Human Endothlial cell line	cell type=Primary Human Umbilical Vein Endothelial Cells	passages=P3-6	antibody=H3K4me3, Active motif 39159
SRX2452440	hg19	Histone	H3K4me1	Cardiovascular	HUVEC	Primary Tissue=Umbilical Cord|Tissue Diagnosis=Normal	26905776,98.5,2.8,23808	GSM2442787: H3K4me1; Homo sapiens; ChIP-Seq	source_name=Human Endothlial cell line	cell type=Primary Human Umbilical Vein Endothelial Cells	passages=P3-6	antibody=H3K4me1, Abcam ab8895
SRX3599268	hg19	Histone	H3K4me1	Cardiovascular	HUVEC	Primary Tissue=Umbilical Cord|Tissue Diagnosis=Normal	26905776,98.5,2.8,23799	GSM2947413: H3K4me1-0hour; Homo sapiens; ChIP-Seq	source_name=Human Endothlial cell line	cell type=Primary Human Umbilical Vein Endothelial Cells	passage=P3-6	antibody=H3K4me1, Abcam
SRX3599269	hg19	Histone	H3K4me1	Cardiovascular	HUVEC	Primary Tissue=Umbilical Cord|Tissue Diagnosis=Normal	29619404,98.6,3.1,30419	GSM2947414: H3K4me1-1hour; Homo sapiens; ChIP-Seq	source_name=Human Endothlial cell line	cell type=Primary Human Umbilical Vein Endothelial Cells	passage=P3-6	antibody=H3K4me1, Abcam
SRX3599270	hg19	Histone	H3K4me1	Cardiovascular	HUVEC	Primary Tissue=Umbilical Cord|Tissue Diagnosis=Normal	30700518,98.6,3.4,23991	GSM2947415: H3K4me1-4hour; Homo sapiens; ChIP-Seq	source_name=Human Endothlial cell line	cell type=Primary Human Umbilical Vein Endothelial Cells	passage=P3-6	antibody=H3K4me1, Abcam
SRX3599271	hg19	Histone	H3K4me1	Cardiovascular	HUVEC	Primary Tissue=Umbilical Cord|Tissue Diagnosis=Normal	30991226,98.4,3.5,17583	GSM2947416: H3K4me1-12hour; Homo sapiens; ChIP-Seq	source_name=Human Endothlial cell line	cell type=Primary Human Umbilical Vein Endothelial Cells	passage=P3-6	antibody=H3K4me1, Abcam
SRX1548228	hg19	Histone	H3K4me1	Cardiovascular	Wharton Jelly	MeSH Description=Jelly-like connective tissue of the UMBILICAL CORD that contains MESENCHYMAL STROMAL CELLS.	24733835,96.6,12.8,953	GSM2046855: ID01.H3K4me1; Homo sapiens; ChIP-Seq	source_name=umbilical cord wharton's jelly	chip antibody=H3K4me1 (2ug Abcam, AB8895)	number of cells=1.5 million	cell type=Mesenchymal stem cells
SRX1548229	hg19	Histone	H3K4me1	Cardiovascular	Wharton Jelly	MeSH Description=Jelly-like connective tissue of the UMBILICAL CORD that contains MESENCHYMAL STROMAL CELLS.	24825301,96.7,7.2,900	GSM2046856: ID56.H3K4me1; Homo sapiens; ChIP-Seq	source_name=umbilical cord wharton's jelly	chip antibody=H3K4me1 (2ug Abcam, AB8895)	number of cells=1.5 million	cell type=Mesenchymal stem cells
SRX1548230	hg19	Histone	H3K4me1	Cardiovascular	Wharton Jelly	MeSH Description=Jelly-like connective tissue of the UMBILICAL CORD that contains MESENCHYMAL STROMAL CELLS.	41716781,96.5,8.5,1199	GSM2046857: ID75.H3K4me1; Homo sapiens; ChIP-Seq	source_name=umbilical cord wharton's jelly	chip antibody=H3K4me1 (2ug Abcam, AB8895)	number of cells=1.5 million	cell type=Mesenchymal stem cells
SRX1548231	hg19	Histone	H3K4me1	Cardiovascular	Wharton Jelly	MeSH Description=Jelly-like connective tissue of the UMBILICAL CORD that contains MESENCHYMAL STROMAL CELLS.	24828702,96.7,9.4,884	GSM2046858: ID44.H3K4me1; Homo sapiens; ChIP-Seq	source_name=umbilical cord wharton's jelly	chip antibody=H3K4me1 (2ug Abcam, AB8895)	number of cells=1.5 million	cell type=Mesenchymal stem cells
SRX1548232	hg19	Histone	H3K4me1	Cardiovascular	Wharton Jelly	MeSH Description=Jelly-like connective tissue of the UMBILICAL CORD that contains MESENCHYMAL STROMAL CELLS.	44513659,96.3,9.4,1181	GSM2046859: ID57.H3K4me1; Homo sapiens; ChIP-Seq	source_name=umbilical cord wharton's jelly	chip antibody=H3K4me1 (2ug Abcam, AB8895)	number of cells=1.5 million	cell type=Mesenchymal stem cells
SRX1548233	hg19	Histone	H3K4me1	Cardiovascular	Wharton Jelly	MeSH Description=Jelly-like connective tissue of the UMBILICAL CORD that contains MESENCHYMAL STROMAL CELLS.	32066135,96.3,9.5,1135	GSM2046860: ID60.H3K4me1; Homo sapiens; ChIP-Seq	source_name=umbilical cord wharton's jelly	chip antibody=H3K4me1 (2ug Abcam, AB8895)	number of cells=1.5 million	cell type=Mesenchymal stem cells

## Sheet: Macrophage DNase
Experimental ID	Genome Assembly	Antigen Class	Antigen	Cell Type Class	Cell Type	Cell Type description	Processing logs (# of reads, % mapped, % duplicates, # of peaks [Q < 1E-05])	Title	Meta data submitted by authors
SRX581576	hg19	DNase-seq	DNase-Seq	Blood	Macrophages	MeSH Description=The relatively long-lived phagocytic cell of mammalian tissues that are derived from blood MONOCYTES. Main types are PERITONEAL MACROPHAGES; ALVEOLAR MACROPHAGES; HISTIOCYTES; KUPFFER CELLS of the liver; and OSTEOCLASTS. They may further differentiate within chronic inflammatory lesions to EPITHELIOID CELLS or may fuse to form FOREIGN BODY GIANT CELLS or LANGHANS GIANT CELLS. (fr…	30956357,93.1,14.3,32918	GSM1406338: Monocytes Day6 RPMI CD3depleted Buffy8 80U RUN1; Homo sapiens; DNase-Hypersensitivity	source_name=Macrophages(BC8)	cell type=Macrophages(BC8)
SRX581577	hg19	DNase-seq	DNase-Seq	Blood	Macrophages	MeSH Description=The relatively long-lived phagocytic cell of mammalian tissues that are derived from blood MONOCYTES. Main types are PERITONEAL MACROPHAGES; ALVEOLAR MACROPHAGES; HISTIOCYTES; KUPFFER CELLS of the liver; and OSTEOCLASTS. They may further differentiate within chronic inflammatory lesions to EPITHELIOID CELLS or may fuse to form FOREIGN BODY GIANT CELLS or LANGHANS GIANT CELLS. (fr…	25990247,93.1,13.6,29699	GSM1406339: Monocytes Day6 RPMI CD3depleted Buffy8 80U RUN2; Homo sapiens; DNase-Hypersensitivity	source_name=Macrophages(BC8)	cell type=Macrophages(BC8)
SRX581578	hg19	DNase-seq	DNase-Seq	Blood	Macrophages	MeSH Description=The relatively long-lived phagocytic cell of mammalian tissues that are derived from blood MONOCYTES. Main types are PERITONEAL MACROPHAGES; ALVEOLAR MACROPHAGES; HISTIOCYTES; KUPFFER CELLS of the liver; and OSTEOCLASTS. They may further differentiate within chronic inflammatory lesions to EPITHELIOID CELLS or may fuse to form FOREIGN BODY GIANT CELLS or LANGHANS GIANT CELLS. (fr…	30591014,95.0,9.4,20402	GSM1406340: Monocytes Day6 LPS CD3depleted Buffy8 80U RUN1; Homo sapiens; DNase-Hypersensitivity	source_name=Macrophages(BC8)	cell type=Macrophages(BC8)
SRX581579	hg19	DNase-seq	DNase-Seq	Blood	Macrophages	MeSH Description=The relatively long-lived phagocytic cell of mammalian tissues that are derived from blood MONOCYTES. Main types are PERITONEAL MACROPHAGES; ALVEOLAR MACROPHAGES; HISTIOCYTES; KUPFFER CELLS of the liver; and OSTEOCLASTS. They may further differentiate within chronic inflammatory lesions to EPITHELIOID CELLS or may fuse to form FOREIGN BODY GIANT CELLS or LANGHANS GIANT CELLS. (fr…	25266857,95.4,8.8,17741	GSM1406341: Monocytes Day6 LPS CD3depleted Buffy8 80U RUN2; Homo sapiens; DNase-Hypersensitivity	source_name=Macrophages(BC8)	cell type=Macrophages(BC8)
SRX581580	hg19	DNase-seq	DNase-Seq	Blood	Macrophages	MeSH Description=The relatively long-lived phagocytic cell of mammalian tissues that are derived from blood MONOCYTES. Main types are PERITONEAL MACROPHAGES; ALVEOLAR MACROPHAGES; HISTIOCYTES; KUPFFER CELLS of the liver; and OSTEOCLASTS. They may further differentiate within chronic inflammatory lesions to EPITHELIOID CELLS or may fuse to form FOREIGN BODY GIANT CELLS or LANGHANS GIANT CELLS. (fr…	89422554,92.3,22.3,94310	GSM1406342: Monocytes Day6 BG CD3depleted Buffy8 80U; Homo sapiens; DNase-Hypersensitivity	source_name=Macrophages(BC8)	cell type=Macrophages(BC8)
SRX581581	hg19	DNase-seq	DNase-Seq	Blood	Macrophages	MeSH Description=The relatively long-lived phagocytic cell of mammalian tissues that are derived from blood MONOCYTES. Main types are PERITONEAL MACROPHAGES; ALVEOLAR MACROPHAGES; HISTIOCYTES; KUPFFER CELLS of the liver; and OSTEOCLASTS. They may further differentiate within chronic inflammatory lesions to EPITHELIOID CELLS or may fuse to form FOREIGN BODY GIANT CELLS or LANGHANS GIANT CELLS. (fr…	31536045,87.3,7.7,26147	GSM1406343: DNaseI Monocytes Day6 RPMI CD3depleted buffycoat 9 RUN1; Homo sapiens; DNase-Hypersensitivity	source_name=Macrophages(BC9)	cell type=Macrophages(BC9)
SRX581582	hg19	DNase-seq	DNase-Seq	Blood	Macrophages	MeSH Description=The relatively long-lived phagocytic cell of mammalian tissues that are derived from blood MONOCYTES. Main types are PERITONEAL MACROPHAGES; ALVEOLAR MACROPHAGES; HISTIOCYTES; KUPFFER CELLS of the liver; and OSTEOCLASTS. They may further differentiate within chronic inflammatory lesions to EPITHELIOID CELLS or may fuse to form FOREIGN BODY GIANT CELLS or LANGHANS GIANT CELLS. (fr…	74848696,87.7,11.1,44110	GSM1406344: DNaseI Monocytes Day6 RPMI CD3depleted buffycoat 9 RUN2; Homo sapiens; DNase-Hypersensitivity	source_name=Macrophages(BC9)	cell type=Macrophages(BC9)
SRX581583	hg19	DNase-seq	DNase-Seq	Blood	Macrophages	MeSH Description=The relatively long-lived phagocytic cell of mammalian tissues that are derived from blood MONOCYTES. Main types are PERITONEAL MACROPHAGES; ALVEOLAR MACROPHAGES; HISTIOCYTES; KUPFFER CELLS of the liver; and OSTEOCLASTS. They may further differentiate within chronic inflammatory lesions to EPITHELIOID CELLS or may fuse to form FOREIGN BODY GIANT CELLS or LANGHANS GIANT CELLS. (fr…	32673691,90.6,7.6,23814	GSM1406345: DNaseI Monocytes Day6 LPS CD3depleted buffycoat 9 RUN1; Homo sapiens; DNase-Hypersensitivity	source_name=Macrophages(BC9)	cell type=Macrophages(BC9)
SRX581584	hg19	DNase-seq	DNase-Seq	Blood	Macrophages	MeSH Description=The relatively long-lived phagocytic cell of mammalian tissues that are derived from blood MONOCYTES. Main types are PERITONEAL MACROPHAGES; ALVEOLAR MACROPHAGES; HISTIOCYTES; KUPFFER CELLS of the liver; and OSTEOCLASTS. They may further differentiate within chronic inflammatory lesions to EPITHELIOID CELLS or may fuse to form FOREIGN BODY GIANT CELLS or LANGHANS GIANT CELLS. (fr…	83667139,91.3,10.9,39227	GSM1406346: DNaseI Monocytes Day6 LPS CD3depleted buffycoat 9 RUN2; Homo sapiens; DNase-Hypersensitivity	source_name=Macrophages(BC9)	cell type=Macrophages(BC9)
SRX581585	hg19	DNase-seq	DNase-Seq	Blood	Macrophages	MeSH Description=The relatively long-lived phagocytic cell of mammalian tissues that are derived from blood MONOCYTES. Main types are PERITONEAL MACROPHAGES; ALVEOLAR MACROPHAGES; HISTIOCYTES; KUPFFER CELLS of the liver; and OSTEOCLASTS. They may further differentiate within chronic inflammatory lesions to EPITHELIOID CELLS or may fuse to form FOREIGN BODY GIANT CELLS or LANGHANS GIANT CELLS. (fr…	33026785,92.6,14.3,56797	GSM1406347: DNaseI Monocytes Day6 bglu CD3depleted buffycoat 9; Homo sapiens; DNase-Hypersensitivity	source_name=Macrophages(BC9)	cell type=Macrophages(BC9)
SRX581588	hg19	DNase-seq	DNase-Seq	Blood	Macrophages	MeSH Description=The relatively long-lived phagocytic cell of mammalian tissues that are derived from blood MONOCYTES. Main types are PERITONEAL MACROPHAGES; ALVEOLAR MACROPHAGES; HISTIOCYTES; KUPFFER CELLS of the liver; and OSTEOCLASTS. They may further differentiate within chronic inflammatory lesions to EPITHELIOID CELLS or may fuse to form FOREIGN BODY GIANT CELLS or LANGHANS GIANT CELLS. (fr…	29274379,91.6,4.8,9474	GSM1406350: Monocytes Day6 RPMI CD3depleted Buffy11 80U; Homo sapiens; DNase-Hypersensitivity	source_name=Macrophages(BC11)	cell type=Macrophages(BC11)
SRX581589	hg19	DNase-seq	DNase-Seq	Blood	Macrophages	MeSH Description=The relatively long-lived phagocytic cell of mammalian tissues that are derived from blood MONOCYTES. Main types are PERITONEAL MACROPHAGES; ALVEOLAR MACROPHAGES; HISTIOCYTES; KUPFFER CELLS of the liver; and OSTEOCLASTS. They may further differentiate within chronic inflammatory lesions to EPITHELIOID CELLS or may fuse to form FOREIGN BODY GIANT CELLS or LANGHANS GIANT CELLS. (fr…	36952585,91.4,9.0,27531	GSM1406351: Monocytes Day6 LPS CD3depleted Buffy11 80U; Homo sapiens; DNase-Hypersensitivity	source_name=Macrophages(BC11)	cell type=Macrophages(BC11)
SRX581590	hg19	DNase-seq	DNase-Seq	Blood	Macrophages	MeSH Description=The relatively long-lived phagocytic cell of mammalian tissues that are derived from blood MONOCYTES. Main types are PERITONEAL MACROPHAGES; ALVEOLAR MACROPHAGES; HISTIOCYTES; KUPFFER CELLS of the liver; and OSTEOCLASTS. They may further differentiate within chronic inflammatory lesions to EPITHELIOID CELLS or may fuse to form FOREIGN BODY GIANT CELLS or LANGHANS GIANT CELLS. (fr…	26395331,91.4,10.1,28470	GSM1406352: Monocytes Day6 BG CD3depleted Buffy11 80U; Homo sapiens; DNase-Hypersensitivity	source_name=Macrophages(BC11)	cell type=Macrophages(BC11)
SRX581593	hg19	DNase-seq	DNase-Seq	Blood	Macrophages	MeSH Description=The relatively long-lived phagocytic cell of mammalian tissues that are derived from blood MONOCYTES. Main types are PERITONEAL MACROPHAGES; ALVEOLAR MACROPHAGES; HISTIOCYTES; KUPFFER CELLS of the liver; and OSTEOCLASTS. They may further differentiate within chronic inflammatory lesions to EPITHELIOID CELLS or may fuse to form FOREIGN BODY GIANT CELLS or LANGHANS GIANT CELLS. (fr…	33920911,91.6,7.0,21719	GSM1406355: Monocytes Day6 RPMI CD3depleted Buffy12 80U; Homo sapiens; DNase-Hypersensitivity	source_name=Macrophages(BC12)	cell type=Macrophages(BC12)
SRX581594	hg19	DNase-seq	DNase-Seq	Blood	Macrophages	MeSH Description=The relatively long-lived phagocytic cell of mammalian tissues that are derived from blood MONOCYTES. Main types are PERITONEAL MACROPHAGES; ALVEOLAR MACROPHAGES; HISTIOCYTES; KUPFFER CELLS of the liver; and OSTEOCLASTS. They may further differentiate within chronic inflammatory lesions to EPITHELIOID CELLS or may fuse to form FOREIGN BODY GIANT CELLS or LANGHANS GIANT CELLS. (fr…	30170697,90.3,6.6,22370	GSM1406356: Monocytes Day6 LPS CD3depleted Buffy12 80U; Homo sapiens; DNase-Hypersensitivity	source_name=Macrophages(BC12)	cell type=Macrophages(BC12)
SRX581595	hg19	DNase-seq	DNase-Seq	Blood	Macrophages	MeSH Description=The relatively long-lived phagocytic cell of mammalian tissues that are derived from blood MONOCYTES. Main types are PERITONEAL MACROPHAGES; ALVEOLAR MACROPHAGES; HISTIOCYTES; KUPFFER CELLS of the liver; and OSTEOCLASTS. They may further differentiate within chronic inflammatory lesions to EPITHELIOID CELLS or may fuse to form FOREIGN BODY GIANT CELLS or LANGHANS GIANT CELLS. (fr…	25840686,87.5,10.7,43689	GSM1406357: Monocytes Day6 BG CD3depleted Buffy12 80U; Homo sapiens; DNase-Hypersensitivity	source_name=Macrophages(BC12)	cell type=Macrophages(BC12)

## Sheet: Macrophage Histone
Experimental ID	Genome Assembly	Antigen Class	Antigen	Cell Type Class	Cell Type	Cell Type description	Processing logs (# of reads, % mapped, % duplicates, # of peaks [Q < 1E-05])	Title	Meta data submitted by authors
SRX093188	hg19	Histone	H3K27ac	Blood	Macrophages	MeSH Description=The relatively long-lived phagocytic cell of mammalian tissues that are derived from blood MONOCYTES. Main types are PERITONEAL MACROPHAGES; ALVEOLAR MACROPHAGES; HISTIOCYTES; KUPFFER CELLS of the liver; and OSTEOCLASTS. They may further differentiate within chronic inflammatory lesions to EPITHELIOID CELLS or may fuse to form FOREIGN BODY GIANT CELLS or LANGHANS GIANT CELLS. (fr…	66100255,97.5,35.6,56036	GSM785500: MAC H3K27ac	source_name=Monocyte-derived macrophage	chip antibody=H3K27ac	cell type=Monocyte-derived macrophage
SRX1733633	hg19	Histone	H3K27ac	Blood	Macrophages	MeSH Description=The relatively long-lived phagocytic cell of mammalian tissues that are derived from blood MONOCYTES. Main types are PERITONEAL MACROPHAGES; ALVEOLAR MACROPHAGES; HISTIOCYTES; KUPFFER CELLS of the liver; and OSTEOCLASTS. They may further differentiate within chronic inflammatory lesions to EPITHELIOID CELLS or may fuse to form FOREIGN BODY GIANT CELLS or LANGHANS GIANT CELLS. (fr…	59499107,98.2,17.7,46426	GSM2135469: 140715 S12 CNT H3K27ac ; Homo sapiens; ChIP-Seq	source_name=Peripheral blood monocyte-derived macrophages	treatment=CNT	replicate=Not applicable	chip target=H3K27ac	library type=H3K27ac
SRX1733635	hg19	Histone	H3K27ac	Blood	Macrophages	MeSH Description=The relatively long-lived phagocytic cell of mammalian tissues that are derived from blood MONOCYTES. Main types are PERITONEAL MACROPHAGES; ALVEOLAR MACROPHAGES; HISTIOCYTES; KUPFFER CELLS of the liver; and OSTEOCLASTS. They may further differentiate within chronic inflammatory lesions to EPITHELIOID CELLS or may fuse to form FOREIGN BODY GIANT CELLS or LANGHANS GIANT CELLS. (fr…	55950219,98.1,18.4,44903	GSM2135471: 140715 S12 IL10 H3K27ac ; Homo sapiens; ChIP-Seq	source_name=Peripheral blood monocyte-derived macrophages	treatment=IL10	replicate=Not applicable	chip target=H3K27ac	library type=H3K27ac
SRX1733637	hg19	Histone	H3K27ac	Blood	Macrophages	MeSH Description=The relatively long-lived phagocytic cell of mammalian tissues that are derived from blood MONOCYTES. Main types are PERITONEAL MACROPHAGES; ALVEOLAR MACROPHAGES; HISTIOCYTES; KUPFFER CELLS of the liver; and OSTEOCLASTS. They may further differentiate within chronic inflammatory lesions to EPITHELIOID CELLS or may fuse to form FOREIGN BODY GIANT CELLS or LANGHANS GIANT CELLS. (fr…	64755572,98.4,16.6,60324	GSM2135473: 140715 S15 CNT H3K27ac ; Homo sapiens; ChIP-Seq	source_name=Peripheral blood monocyte-derived macrophages	treatment=CNT	replicate=Not applicable	chip target=H3K27ac	library type=H3K27ac
SRX1733639	hg19	Histone	H3K27ac	Blood	Macrophages	MeSH Description=The relatively long-lived phagocytic cell of mammalian tissues that are derived from blood MONOCYTES. Main types are PERITONEAL MACROPHAGES; ALVEOLAR MACROPHAGES; HISTIOCYTES; KUPFFER CELLS of the liver; and OSTEOCLASTS. They may further differentiate within chronic inflammatory lesions to EPITHELIOID CELLS or may fuse to form FOREIGN BODY GIANT CELLS or LANGHANS GIANT CELLS. (fr…	82935120,93.4,19.3,71972	GSM2135475: 140715 S15 IL10 H3K27ac ; Homo sapiens; ChIP-Seq	source_name=Peripheral blood monocyte-derived macrophages	treatment=IL10	replicate=Not applicable	chip target=H3K27ac	library type=H3K27ac
SRX2164054	hg19	Histone	H3K27ac	Blood	Macrophages	MeSH Description=The relatively long-lived phagocytic cell of mammalian tissues that are derived from blood MONOCYTES. Main types are PERITONEAL MACROPHAGES; ALVEOLAR MACROPHAGES; HISTIOCYTES; KUPFFER CELLS of the liver; and OSTEOCLASTS. They may further differentiate within chronic inflammatory lesions to EPITHELIOID CELLS or may fuse to form FOREIGN BODY GIANT CELLS or LANGHANS GIANT CELLS. (fr…	29683797,94.1,9.8,28958	GSM2310582: H3K27ac RPMI Mf; Homo sapiens; ChIP-Seq	source_name=Macrophages, exposed to RPMI media for 6 days	biomaterial_type=Primary Cell	cell_line=-	study_name=BLUEPRINT ChIP-seq data for cells in the haematopoietic lineages, from adult and cord blood samples.	center_name=NCMLS
SRX2164055	hg19	Histone	H3K27ac	Blood	Macrophages	MeSH Description=The relatively long-lived phagocytic cell of mammalian tissues that are derived from blood MONOCYTES. Main types are PERITONEAL MACROPHAGES; ALVEOLAR MACROPHAGES; HISTIOCYTES; KUPFFER CELLS of the liver; and OSTEOCLASTS. They may further differentiate within chronic inflammatory lesions to EPITHELIOID CELLS or may fuse to form FOREIGN BODY GIANT CELLS or LANGHANS GIANT CELLS. (fr…	28262296,94.0,8.0,26420	GSM2310583: H3K27ac BG Mf; Homo sapiens; ChIP-Seq	source_name=BG trained Macrophages, exposed to Beta Glucan for 24 hours, then RPMI media for 5 days	biomaterial_type=Primary Cell	cell_line=-	study_name=BLUEPRINT ChIP-seq data for cells in the haematopoietic lineages, from adult and cord blood samples.	center_name=NCMLS
SRX2164056	hg19	Histone	H3K27ac	Blood	Macrophages	MeSH Description=The relatively long-lived phagocytic cell of mammalian tissues that are derived from blood MONOCYTES. Main types are PERITONEAL MACROPHAGES; ALVEOLAR MACROPHAGES; HISTIOCYTES; KUPFFER CELLS of the liver; and OSTEOCLASTS. They may further differentiate within chronic inflammatory lesions to EPITHELIOID CELLS or may fuse to form FOREIGN BODY GIANT CELLS or LANGHANS GIANT CELLS. (fr…	33919549,94.2,7.9,21617	GSM2310584: H3K27ac Fumarate Mf; Homo sapiens; ChIP-Seq	source_name=Fumarate trained Macrophages, exposed to fumarate for 24 hours, then RPMI media for 5 days	biomaterial_type=Primary Cell	cell_line=-	study_name=BLUEPRINT ChIP-seq data for cells in the haematopoietic lineages, from adult and cord blood samples.	center_name=NCMLS
SRX470221	hg19	Histone	H3K27ac	Blood	Macrophages	MeSH Description=The relatively long-lived phagocytic cell of mammalian tissues that are derived from blood MONOCYTES. Main types are PERITONEAL MACROPHAGES; ALVEOLAR MACROPHAGES; HISTIOCYTES; KUPFFER CELLS of the liver; and OSTEOCLASTS. They may further differentiate within chronic inflammatory lesions to EPITHELIOID CELLS or may fuse to form FOREIGN BODY GIANT CELLS or LANGHANS GIANT CELLS. (fr…	39091354,83.0,5.8,45634	GSM1327357: H3K27ac Macrophage-control 250; Homo sapiens; ChIP-Seq	source_name=Macrophage-control	treatment=Control buffer	gender=male	cell type=Macrophage	chip antibody=rabbit polyclonal anti-H3K27ac (ab4729, Abcam)
SRX470222	hg19	Histone	H3K27ac	Blood	Macrophages	MeSH Description=The relatively long-lived phagocytic cell of mammalian tissues that are derived from blood MONOCYTES. Main types are PERITONEAL MACROPHAGES; ALVEOLAR MACROPHAGES; HISTIOCYTES; KUPFFER CELLS of the liver; and OSTEOCLASTS. They may further differentiate within chronic inflammatory lesions to EPITHELIOID CELLS or may fuse to form FOREIGN BODY GIANT CELLS or LANGHANS GIANT CELLS. (fr…	39661437,88.0,8.9,42118	GSM1327358: H3K27ac Macrophage-control 252; Homo sapiens; ChIP-Seq	source_name=Macrophage-control	treatment=Control buffer	gender=male	cell type=Macrophage	chip antibody=rabbit polyclonal anti-H3K27ac (ab4729, Abcam)
SRX470223	hg19	Histone	H3K27ac	Blood	Macrophages	MeSH Description=The relatively long-lived phagocytic cell of mammalian tissues that are derived from blood MONOCYTES. Main types are PERITONEAL MACROPHAGES; ALVEOLAR MACROPHAGES; HISTIOCYTES; KUPFFER CELLS of the liver; and OSTEOCLASTS. They may further differentiate within chronic inflammatory lesions to EPITHELIOID CELLS or may fuse to form FOREIGN BODY GIANT CELLS or LANGHANS GIANT CELLS. (fr…	39515151,86.2,3.8,46023	GSM1327359: H3K27ac Macrophage-oxLDL 249; Homo sapiens; ChIP-Seq	source_name=Macrophage-oxLDL	treatment=oxLDL(50mcg/ml)	gender=male	cell type=Macrophage	chip antibody=rabbit polyclonal anti-H3K27ac (ab4729, Abcam)
SRX470224	hg19	Histone	H3K27ac	Blood	Macrophages	MeSH Description=The relatively long-lived phagocytic cell of mammalian tissues that are derived from blood MONOCYTES. Main types are PERITONEAL MACROPHAGES; ALVEOLAR MACROPHAGES; HISTIOCYTES; KUPFFER CELLS of the liver; and OSTEOCLASTS. They may further differentiate within chronic inflammatory lesions to EPITHELIOID CELLS or may fuse to form FOREIGN BODY GIANT CELLS or LANGHANS GIANT CELLS. (fr…	34784182,79.4,7.5,34974	GSM1327360: H3K27ac Macrophage-oxLDL 251; Homo sapiens; ChIP-Seq	source_name=Macrophage-oxLDL	treatment=oxLDL(50mcg/ml)	gender=male	cell type=Macrophage	chip antibody=rabbit polyclonal anti-H3K27ac (ab4729, Abcam)
SRX903250	hg19	Histone	H3K27ac	Blood	Macrophages	MeSH Description=The relatively long-lived phagocytic cell of mammalian tissues that are derived from blood MONOCYTES. Main types are PERITONEAL MACROPHAGES; ALVEOLAR MACROPHAGES; HISTIOCYTES; KUPFFER CELLS of the liver; and OSTEOCLASTS. They may further differentiate within chronic inflammatory lesions to EPITHELIOID CELLS or may fuse to form FOREIGN BODY GIANT CELLS or LANGHANS GIANT CELLS. (fr…	29271181,97.7,12.7,25291	GSM1625977: ChIP-Seq of H3K27Ac in baseline Macrophages; Homo sapiens; ChIP-Seq	source_name=primary human macrophages	cell type=peripheral blood derived macrophage	treatment=GM-CSF (72h)	chip antibody=rabbit polyclonal anti-H3K27Ac antibody (Abcam cat.# 4729)
SRX903251	hg19	Histone	H3K27ac	Blood	Macrophages	MeSH Description=The relatively long-lived phagocytic cell of mammalian tissues that are derived from blood MONOCYTES. Main types are PERITONEAL MACROPHAGES; ALVEOLAR MACROPHAGES; HISTIOCYTES; KUPFFER CELLS of the liver; and OSTEOCLASTS. They may further differentiate within chronic inflammatory lesions to EPITHELIOID CELLS or may fuse to form FOREIGN BODY GIANT CELLS or LANGHANS GIANT CELLS. (fr…	57420182,98.1,12.9,20423	GSM1625978: ChIP-Seq of H3K27Ac in IFN-y Macrophages; Homo sapiens; ChIP-Seq	source_name=primary human macrophages	cell type=peripheral blood derived macrophage	treatment=GM-CSF for 72h and additional 72h with GM-CSF + IFN-y	chip antibody=rabbit polyclonal anti-H3K27Ac antibody (Abcam cat.# 4729)
SRX903252	hg19	Histone	H3K27ac	Blood	Macrophages	MeSH Description=The relatively long-lived phagocytic cell of mammalian tissues that are derived from blood MONOCYTES. Main types are PERITONEAL MACROPHAGES; ALVEOLAR MACROPHAGES; HISTIOCYTES; KUPFFER CELLS of the liver; and OSTEOCLASTS. They may further differentiate within chronic inflammatory lesions to EPITHELIOID CELLS or may fuse to form FOREIGN BODY GIANT CELLS or LANGHANS GIANT CELLS. (fr…	40604236,97.5,10.8,18636	GSM1625979: ChIP-Seq of H3K27Ac in IL4 Macrophages; Homo sapiens; ChIP-Seq	source_name=primary human macrophages	cell type=peripheral blood derived macrophage	treatment=GM-CSF for 72h and additional 72h with GM-CSF + IL4	chip antibody=rabbit polyclonal anti-H3K27Ac antibody (Abcam cat.# 4729)
SRX2655452	hg19	Histone	H3K27ac	Blood	THP-1	Primary Tissue=Blood|Tissue Diagnosis=Leukemia Acute Myelogenous	27496442,94.4,2.5,25978	GSM2544237: H3K27ac monocyte2; Homo sapiens; ChIP-Seq	source_name=THP-1 cells, - PMA exposure, H3K27ac ChIP	cell line=THP-1	pma exposure=( - PMA )	cell type=monocytes	chip antibody=anti-H3K27ac (abcam ab4729)
SRX2655453	hg19	Histone	H3K27ac	Blood	THP-1	Primary Tissue=Blood|Tissue Diagnosis=Leukemia Acute Myelogenous	40735227,95.6,1.8,32512	GSM2544238: H3K27ac macrophage1; Homo sapiens; ChIP-Seq	source_name=THP-1 cells, + PMA exposure, H3K27ac ChIP	cell line=THP-1	pma exposure=72 hr PMA exposure	cell type=derived macrophages	chip antibody=anti-H3K27ac (abcam ab4729)
SRX2655454	hg19	Histone	H3K27ac	Blood	THP-1	Primary Tissue=Blood|Tissue Diagnosis=Leukemia Acute Myelogenous	37826746,95.2,1.4,36170	GSM2544239: H3K27ac macrophage2; Homo sapiens; ChIP-Seq	source_name=THP-1 cells, + PMA exposure, H3K27ac ChIP	cell line=THP-1	pma exposure=72 hr PMA exposure	cell type=derived macrophages	chip antibody=anti-H3K27ac (abcam ab4729)
SRX093186	hg19	Histone	H3K4me1	Blood	Macrophages	MeSH Description=The relatively long-lived phagocytic cell of mammalian tissues that are derived from blood MONOCYTES. Main types are PERITONEAL MACROPHAGES; ALVEOLAR MACROPHAGES; HISTIOCYTES; KUPFFER CELLS of the liver; and OSTEOCLASTS. They may further differentiate within chronic inflammatory lesions to EPITHELIOID CELLS or may fuse to form FOREIGN BODY GIANT CELLS or LANGHANS GIANT CELLS. (fr…	29828905,98.4,2.1,10470	GSM785498: MAC H3K4me1	source_name=Monocyte-derived macrophage	chip antibody=H3K4me1	cell type=Monocyte-derived macrophage
SRX903246	hg19	Histone	H3K4me1	Blood	Macrophages	MeSH Description=The relatively long-lived phagocytic cell of mammalian tissues that are derived from blood MONOCYTES. Main types are PERITONEAL MACROPHAGES; ALVEOLAR MACROPHAGES; HISTIOCYTES; KUPFFER CELLS of the liver; and OSTEOCLASTS. They may further differentiate within chronic inflammatory lesions to EPITHELIOID CELLS or may fuse to form FOREIGN BODY GIANT CELLS or LANGHANS GIANT CELLS. (fr…	31298894,95.2,14.7,43554	GSM1625973: ChIP-Seq of H3K4me1 in baseline Macrophages; Homo sapiens; ChIP-Seq	source_name=primary human macrophages	cell type=peripheral blood derived macrophage	treatment=GM-CSF (72h)	chip antibody=rabbit polyclonal anti-H3K4me1 antibody (Abcam cat.# 8895)
SRX903247	hg19	Histone	H3K4me1	Blood	Macrophages	MeSH Description=The relatively long-lived phagocytic cell of mammalian tissues that are derived from blood MONOCYTES. Main types are PERITONEAL MACROPHAGES; ALVEOLAR MACROPHAGES; HISTIOCYTES; KUPFFER CELLS of the liver; and OSTEOCLASTS. They may further differentiate within chronic inflammatory lesions to EPITHELIOID CELLS or may fuse to form FOREIGN BODY GIANT CELLS or LANGHANS GIANT CELLS. (fr…	30505891,98.0,8.1,19484	GSM1625974: ChIP-Seq of H3K4me1 in IFN-y Macrophages; Homo sapiens; ChIP-Seq	source_name=primary human macrophages	cell type=peripheral blood derived macrophage	treatment=GM-CSF for 72h and additional 72h with GM-CSF + IFN-y	chip antibody=rabbit polyclonal anti-H3K4me1 antibody (Abcam cat.# 8895)
SRX903248	hg19	Histone	H3K4me1	Blood	Macrophages	MeSH Description=The relatively long-lived phagocytic cell of mammalian tissues that are derived from blood MONOCYTES. Main types are PERITONEAL MACROPHAGES; ALVEOLAR MACROPHAGES; HISTIOCYTES; KUPFFER CELLS of the liver; and OSTEOCLASTS. They may further differentiate within chronic inflammatory lesions to EPITHELIOID CELLS or may fuse to form FOREIGN BODY GIANT CELLS or LANGHANS GIANT CELLS. (fr…	34621849,97.0,8.6,11613	GSM1625975: ChIP-Seq of H3K4me1 in IL4 Macrophages; Homo sapiens; ChIP-Seq	source_name=primary human macrophages	cell type=peripheral blood derived macrophage	treatment=GM-CSF for 72h and additional 72h with GM-CSF + IL4	chip antibody=rabbit polyclonal anti-H3K4me1 antibody (Abcam cat.# 8895)
SRX903249	hg19	Histone	H3K4me1	Blood	Macrophages	MeSH Description=The relatively long-lived phagocytic cell of mammalian tissues that are derived from blood MONOCYTES. Main types are PERITONEAL MACROPHAGES; ALVEOLAR MACROPHAGES; HISTIOCYTES; KUPFFER CELLS of the liver; and OSTEOCLASTS. They may further differentiate within chronic inflammatory lesions to EPITHELIOID CELLS or may fuse to form FOREIGN BODY GIANT CELLS or LANGHANS GIANT CELLS. (fr…	35380187,94.9,8.4,7990	GSM1625976: ChIP-Seq of H3K4me1 in TPP Macrophages; Homo sapiens; ChIP-Seq	source_name=primary human macrophages	cell type=peripheral blood derived macrophage	treatment=GM-CSF for 72h and additional 72h with GM-CSF + TNF-a + PGE2 + Pam3CSK4	chip antibody=rabbit polyclonal anti-H3K4me1 antibody (Abcam cat.# 8895)
SRX903258	hg19	Histone	H3K4me1	Blood	Macrophages	MeSH Description=The relatively long-lived phagocytic cell of mammalian tissues that are derived from blood MONOCYTES. Main types are PERITONEAL MACROPHAGES; ALVEOLAR MACROPHAGES; HISTIOCYTES; KUPFFER CELLS of the liver; and OSTEOCLASTS. They may further differentiate within chronic inflammatory lesions to EPITHELIOID CELLS or may fuse to form FOREIGN BODY GIANT CELLS or LANGHANS GIANT CELLS. (fr…	66025528,91.8,7.9,1447	GSM1625985: Input - baseline Macrophages; Homo sapiens; ChIP-Seq	source_name=primary human macrophages	cell type=peripheral blood derived macrophage	treatment=GM-CSF (72h)	chip antibody=rabbit polyclonal anti-H3K4me1 antibody (Abcam cat.# 8895)
SRX903259	hg19	Histone	H3K4me1	Blood	Macrophages	MeSH Description=The relatively long-lived phagocytic cell of mammalian tissues that are derived from blood MONOCYTES. Main types are PERITONEAL MACROPHAGES; ALVEOLAR MACROPHAGES; HISTIOCYTES; KUPFFER CELLS of the liver; and OSTEOCLASTS. They may further differentiate within chronic inflammatory lesions to EPITHELIOID CELLS or may fuse to form FOREIGN BODY GIANT CELLS or LANGHANS GIANT CELLS. (fr…	38814462,97.2,7.7,1101	GSM1625986: Input - IFN-y Macrophages; Homo sapiens; ChIP-Seq	source_name=primary human macrophages	cell type=peripheral blood derived macrophage	treatment=GM-CSF for 72h and additional 72h with GM-CSF + IFN-y	chip antibody=rabbit polyclonal anti-H3K4me1 antibody (Abcam cat.# 8895)
SRX903260	hg19	Histone	H3K4me1	Blood	Macrophages	MeSH Description=The relatively long-lived phagocytic cell of mammalian tissues that are derived from blood MONOCYTES. Main types are PERITONEAL MACROPHAGES; ALVEOLAR MACROPHAGES; HISTIOCYTES; KUPFFER CELLS of the liver; and OSTEOCLASTS. They may further differentiate within chronic inflammatory lesions to EPITHELIOID CELLS or may fuse to form FOREIGN BODY GIANT CELLS or LANGHANS GIANT CELLS. (fr…	40329544,97.0,7.9,1133	GSM1625987: Input - IL4 Macrophages; Homo sapiens; ChIP-Seq	source_name=primary human macrophages	cell type=peripheral blood derived macrophage	treatment=GM-CSF for 72h and additional 72h with GM-CSF + IL4	chip antibody=rabbit polyclonal anti-H3K4me1 antibody (Abcam cat.# 8895)
SRX903261	hg19	Histone	H3K4me1	Blood	Macrophages	MeSH Description=The relatively long-lived phagocytic cell of mammalian tissues that are derived from blood MONOCYTES. Main types are PERITONEAL MACROPHAGES; ALVEOLAR MACROPHAGES; HISTIOCYTES; KUPFFER CELLS of the liver; and OSTEOCLASTS. They may further differentiate within chronic inflammatory lesions to EPITHELIOID CELLS or may fuse to form FOREIGN BODY GIANT CELLS or LANGHANS GIANT CELLS. (fr…	35902192,95.9,9.1,1046	GSM1625988: Input - TPP Macrophages; Homo sapiens; ChIP-Seq	source_name=primary human macrophages	cell type=peripheral blood derived macrophage	treatment=GM-CSF for 72h and additional 72h with GM-CSF + TNF-a + PGE2 + Pam3CSK4	chip antibody=rabbit polyclonal anti-H3K4me1 antibody (Abcam cat.# 8895)

## Sheet: Macrophage TF
Experimental ID	Genome Assembly	Antigen Class	Antigen	Cell Type Class	Cell Type	Cell Type description	Processing logs (# of reads, % mapped, % duplicates, # of peaks [Q < 1E-05])	Title	Meta data submitted by authors
SRX1091035	hg19	TFs and others	ARNTL	Blood	THP-1	Primary Tissue=Blood|Tissue Diagnosis=Leukemia Acute Myelogenous	8660817,78.9,57.8,269	GSM1816452: THP1 115 Bmal1; Homo sapiens; ChIP-Seq	source_name=THP-1 cells	cell line=THP-1	cell type=MLL-AF9 leukemia	chip antibody=anti-Bmal1 (Abcam, ab3350, lot GR152555-3, 1mg/ml)
SRX1091038	hg19	TFs and others	ARNTL	Blood	THP-1	Primary Tissue=Blood|Tissue Diagnosis=Leukemia Acute Myelogenous	17094826,81.8,30.1,2293	GSM1816455: THP1 3030 Bmal1; Homo sapiens; ChIP-Seq	source_name=THP-1 cells	cell line=THP-1	cell type=MLL-AF9 leukemia	chip antibody=anti-Bmal1 (Abcam, ab3350, lot GR152555-3, 1mg/ml)
SRX1733648	hg19	TFs and others	ATF2	Blood	Macrophages	MeSH Description=The relatively long-lived phagocytic cell of mammalian tissues that are derived from blood MONOCYTES. Main types are PERITONEAL MACROPHAGES; ALVEOLAR MACROPHAGES; HISTIOCYTES; KUPFFER CELLS of the liver; and OSTEOCLASTS. They may further differentiate within chronic inflammatory lesions to EPITHELIOID CELLS or may fuse to form FOREIGN BODY GIANT CELLS or LANGHANS GIANT CELLS. (fr…	119626901,88.7,32.6,5963	GSM2135484: 150131 S20 IL10 cATF2ChIP; Homo sapiens; ChIP-Seq	source_name=Peripheral blood monocyte-derived macrophages	treatment=IL10	replicate=Not applicable	chip target=ATF2 (C-terminus)
SRX728769	hg19	TFs and others	CDC73	Blood	THP-1	Primary Tissue=Blood|Tissue Diagnosis=Leukemia Acute Myelogenous	52769226,85.5,6.7,2396	GSM1520908: Lib19; Homo sapiens; ChIP-Seq	source_name=THP1_WT_ChIP-seq	cell line=THP1	cell type=human acute monocytic leukemia (AML) cell line	genotype/variation=wild type (control)
SRX728789	hg19	TFs and others	CDK12	Blood	THP-1	Primary Tissue=Blood|Tissue Diagnosis=Leukemia Acute Myelogenous	27949035,95.5,6.2,1195	GSM1520930: Lib180; Homo sapiens; ChIP-Seq	source_name=THP1_vector-control_ChIP-seq	cell line=THP1	cell type=human acute monocytic leukemia (AML) cell line	treatment=pMY56 (control)
SRX728790	hg19	TFs and others	CDK12	Blood	THP-1	Primary Tissue=Blood|Tissue Diagnosis=Leukemia Acute Myelogenous	22335342,95.6,7.3,1021	GSM1520931: Lib181; Homo sapiens; ChIP-Seq	source_name=THP1_PAF1KD_ChIP-seq	cell line=THP1	cell type=human acute monocytic leukemia (AML) cell line	treatment=pMY136 (PAF1 shRNA #1)
SRX728779	hg19	TFs and others	CDK9	Blood	THP-1	Primary Tissue=Blood|Tissue Diagnosis=Leukemia Acute Myelogenous	38115966,90.7,7.7,14059	GSM1520920: Lib134; Homo sapiens; ChIP-Seq	source_name=THP1_vector-control_ChIP-seq	cell line=THP1	cell type=human acute monocytic leukemia (AML) cell line	treatment=pMY56 (control)
SRX728780	hg19	TFs and others	CDK9	Blood	THP-1	Primary Tissue=Blood|Tissue Diagnosis=Leukemia Acute Myelogenous	34937607,90.8,7.5,13729	GSM1520921: Lib135; Homo sapiens; ChIP-Seq	source_name=THP1_PAF1KD_ChIP-seq	cell line=THP1	cell type=human acute monocytic leukemia (AML) cell line	treatment=pMY136 (PAF1 shRNA #1)
SRX093190	hg19	TFs and others	CEBPB	Blood	Macrophages	MeSH Description=The relatively long-lived phagocytic cell of mammalian tissues that are derived from blood MONOCYTES. Main types are PERITONEAL MACROPHAGES; ALVEOLAR MACROPHAGES; HISTIOCYTES; KUPFFER CELLS of the liver; and OSTEOCLASTS. They may further differentiate within chronic inflammatory lesions to EPITHELIOID CELLS or may fuse to form FOREIGN BODY GIANT CELLS or LANGHANS GIANT CELLS. (fr…	40560009,45.4,32.6,27545	GSM785502: MAC C/EBPbeta	source_name=Monocyte-derived macrophage	chip antibody=C/EBPbeta	cell type=Monocyte-derived macrophage
SRX2770844	hg19	TFs and others	CEBPB	Blood	Macrophages	MeSH Description=The relatively long-lived phagocytic cell of mammalian tissues that are derived from blood MONOCYTES. Main types are PERITONEAL MACROPHAGES; ALVEOLAR MACROPHAGES; HISTIOCYTES; KUPFFER CELLS of the liver; and OSTEOCLASTS. They may further differentiate within chronic inflammatory lesions to EPITHELIOID CELLS or may fuse to form FOREIGN BODY GIANT CELLS or LANGHANS GIANT CELLS. (fr…	100381704,9.2,33.2,30390	GSM2592797: C/EBPB IFN-Œ≥ rep1; Homo sapiens; ChIP-Seq	source_name=Primary human monocyte-derived macrophages, IFN-Œ≥, C/EBPB ChIP	disease state=healthy	tissue=peripheral blood	cell type=primary human monocyte-derived macrophages
SRX2770845	hg19	TFs and others	CEBPB	Blood	Macrophages	MeSH Description=The relatively long-lived phagocytic cell of mammalian tissues that are derived from blood MONOCYTES. Main types are PERITONEAL MACROPHAGES; ALVEOLAR MACROPHAGES; HISTIOCYTES; KUPFFER CELLS of the liver; and OSTEOCLASTS. They may further differentiate within chronic inflammatory lesions to EPITHELIOID CELLS or may fuse to form FOREIGN BODY GIANT CELLS or LANGHANS GIANT CELLS. (fr…	21550879,13.6,14.2,11804	GSM2592798: C/EBPB IFN-Œ≥ rep2; Homo sapiens; ChIP-Seq	source_name=Primary human monocyte-derived macrophages, IFN-Œ≥, C/EBPB ChIP	disease state=healthy	tissue=peripheral blood	cell type=primary human monocyte-derived macrophages
SRX2770846	hg19	TFs and others	CEBPB	Blood	Macrophages	MeSH Description=The relatively long-lived phagocytic cell of mammalian tissues that are derived from blood MONOCYTES. Main types are PERITONEAL MACROPHAGES; ALVEOLAR MACROPHAGES; HISTIOCYTES; KUPFFER CELLS of the liver; and OSTEOCLASTS. They may further differentiate within chronic inflammatory lesions to EPITHELIOID CELLS or may fuse to form FOREIGN BODY GIANT CELLS or LANGHANS GIANT CELLS. (fr…	100207676,10.3,28.7,22614	GSM2592799: C/EBPB Resting rep1; Homo sapiens; ChIP-Seq	source_name=Primary human monocyte-derived macrophages, untreated, C/EBPB ChIP	disease state=healthy	tissue=peripheral blood	cell type=primary human monocyte-derived macrophages
SRX2770847	hg19	TFs and others	CEBPB	Blood	Macrophages	MeSH Description=The relatively long-lived phagocytic cell of mammalian tissues that are derived from blood MONOCYTES. Main types are PERITONEAL MACROPHAGES; ALVEOLAR MACROPHAGES; HISTIOCYTES; KUPFFER CELLS of the liver; and OSTEOCLASTS. They may further differentiate within chronic inflammatory lesions to EPITHELIOID CELLS or may fuse to form FOREIGN BODY GIANT CELLS or LANGHANS GIANT CELLS. (fr…	21607666,11.5,24.5,6214	GSM2592800: C/EBPB Resting rep2; Homo sapiens; ChIP-Seq	source_name=Primary human monocyte-derived macrophages, untreated, C/EBPB ChIP	disease state=healthy	tissue=peripheral blood	cell type=primary human monocyte-derived macrophages
SRX3244992	hg19	TFs and others	CEBPB	Blood	Macrophages	MeSH Description=The relatively long-lived phagocytic cell of mammalian tissues that are derived from blood MONOCYTES. Main types are PERITONEAL MACROPHAGES; ALVEOLAR MACROPHAGES; HISTIOCYTES; KUPFFER CELLS of the liver; and OSTEOCLASTS. They may further differentiate within chronic inflammatory lesions to EPITHELIOID CELLS or may fuse to form FOREIGN BODY GIANT CELLS or LANGHANS GIANT CELLS. (fr…	91185178,11.0,29.8,23551	GSM2804466: C/EBPB LPS rep1; Homo sapiens; ChIP-Seq	source_name=Primary human monocyte-derived macrophages	tissue=peripheral blood	cell type=monocytes	antibody=anti-C/EBPB (Santa Cruz sc-150)
SRX3244993	hg19	TFs and others	CEBPB	Blood	Macrophages	MeSH Description=The relatively long-lived phagocytic cell of mammalian tissues that are derived from blood MONOCYTES. Main types are PERITONEAL MACROPHAGES; ALVEOLAR MACROPHAGES; HISTIOCYTES; KUPFFER CELLS of the liver; and OSTEOCLASTS. They may further differentiate within chronic inflammatory lesions to EPITHELIOID CELLS or may fuse to form FOREIGN BODY GIANT CELLS or LANGHANS GIANT CELLS. (fr…	21259711,18.4,11.7,8777	GSM2804467: C/EBPB LPS rep2; Homo sapiens; ChIP-Seq	source_name=Primary human monocyte-derived macrophages	tissue=peripheral blood	cell type=monocytes	antibody=anti-C/EBPB (Santa Cruz sc-150)
SRX885891	hg19	TFs and others	CEBPB	Blood	Macrophages	MeSH Description=The relatively long-lived phagocytic cell of mammalian tissues that are derived from blood MONOCYTES. Main types are PERITONEAL MACROPHAGES; ALVEOLAR MACROPHAGES; HISTIOCYTES; KUPFFER CELLS of the liver; and OSTEOCLASTS. They may further differentiate within chronic inflammatory lesions to EPITHELIOID CELLS or may fuse to form FOREIGN BODY GIANT CELLS or LANGHANS GIANT CELLS. (fr…	37455152,80.9,72.6,8143	GSM1616709: C/EBP beta Macrophage-control 201; Homo sapiens; ChIP-Seq	source_name=Macrophage-control	treatment=Control	cell type=Macrophage	chip antibody=C/EBP beta antibody (Santa Cruz, catalog# sc-150, lot# co513)
SRX885892	hg19	TFs and others	CEBPB	Blood	Macrophages	MeSH Description=The relatively long-lived phagocytic cell of mammalian tissues that are derived from blood MONOCYTES. Main types are PERITONEAL MACROPHAGES; ALVEOLAR MACROPHAGES; HISTIOCYTES; KUPFFER CELLS of the liver; and OSTEOCLASTS. They may further differentiate within chronic inflammatory lesions to EPITHELIOID CELLS or may fuse to form FOREIGN BODY GIANT CELLS or LANGHANS GIANT CELLS. (fr…	34583579,79.1,72.7,4380	GSM1616710: C/EBP beta Macrophage-control 202; Homo sapiens; ChIP-Seq	source_name=Macrophage-control	treatment=Control	cell type=Macrophage	chip antibody=C/EBP beta antibody (Santa Cruz, catalog# sc-150, lot# co513)
SRX885893	hg19	TFs and others	CEBPB	Blood	Macrophages	MeSH Description=The relatively long-lived phagocytic cell of mammalian tissues that are derived from blood MONOCYTES. Main types are PERITONEAL MACROPHAGES; ALVEOLAR MACROPHAGES; HISTIOCYTES; KUPFFER CELLS of the liver; and OSTEOCLASTS. They may further differentiate within chronic inflammatory lesions to EPITHELIOID CELLS or may fuse to form FOREIGN BODY GIANT CELLS or LANGHANS GIANT CELLS. (fr…	36600797,84.8,55.2,11408	GSM1616711: C/EBP beta Macrophage-control 203; Homo sapiens; ChIP-Seq	source_name=Macrophage-control	treatment=Control	cell type=Macrophage	chip antibody=C/EBP beta antibody (Santa Cruz, catalog# sc-150, lot# co513)
SRX885894	hg19	TFs and others	CEBPB	Blood	Macrophages	MeSH Description=The relatively long-lived phagocytic cell of mammalian tissues that are derived from blood MONOCYTES. Main types are PERITONEAL MACROPHAGES; ALVEOLAR MACROPHAGES; HISTIOCYTES; KUPFFER CELLS of the liver; and OSTEOCLASTS. They may further differentiate within chronic inflammatory lesions to EPITHELIOID CELLS or may fuse to form FOREIGN BODY GIANT CELLS or LANGHANS GIANT CELLS. (fr…	39984686,85.7,57.1,19435	GSM1616712: C/EBP beta Macrophage-control 204; Homo sapiens; ChIP-Seq	source_name=Macrophage-control	treatment=Control	cell type=Macrophage	chip antibody=C/EBP beta antibody (Santa Cruz, catalog# sc-150, lot# co513)
SRX885895	hg19	TFs and others	CEBPB	Blood	Macrophages	MeSH Description=The relatively long-lived phagocytic cell of mammalian tissues that are derived from blood MONOCYTES. Main types are PERITONEAL MACROPHAGES; ALVEOLAR MACROPHAGES; HISTIOCYTES; KUPFFER CELLS of the liver; and OSTEOCLASTS. They may further differentiate within chronic inflammatory lesions to EPITHELIOID CELLS or may fuse to form FOREIGN BODY GIANT CELLS or LANGHANS GIANT CELLS. (fr…	34187127,82.9,62.3,11021	GSM1616713: C/EBP beta Macrophage-oxLDL 205; Homo sapiens; ChIP-Seq	source_name=Macrophage-oxLDL	treatment=oxLDL (50mcg/ml)	cell type=Macrophage	chip antibody=C/EBP beta antibody (Santa Cruz, catalog# sc-150, lot# co513)
SRX885896	hg19	TFs and others	CEBPB	Blood	Macrophages	MeSH Description=The relatively long-lived phagocytic cell of mammalian tissues that are derived from blood MONOCYTES. Main types are PERITONEAL MACROPHAGES; ALVEOLAR MACROPHAGES; HISTIOCYTES; KUPFFER CELLS of the liver; and OSTEOCLASTS. They may further differentiate within chronic inflammatory lesions to EPITHELIOID CELLS or may fuse to form FOREIGN BODY GIANT CELLS or LANGHANS GIANT CELLS. (fr…	35609396,80.5,71.9,8417	GSM1616714: C/EBP beta Macrophage-oxLDL 206; Homo sapiens; ChIP-Seq	source_name=Macrophage-oxLDL	treatment=oxLDL (50mcg/ml)	cell type=Macrophage	chip antibody=C/EBP beta antibody (Santa Cruz, catalog# sc-150, lot# co513)
SRX885897	hg19	TFs and others	CEBPB	Blood	Macrophages	MeSH Description=The relatively long-lived phagocytic cell of mammalian tissues that are derived from blood MONOCYTES. Main types are PERITONEAL MACROPHAGES; ALVEOLAR MACROPHAGES; HISTIOCYTES; KUPFFER CELLS of the liver; and OSTEOCLASTS. They may further differentiate within chronic inflammatory lesions to EPITHELIOID CELLS or may fuse to form FOREIGN BODY GIANT CELLS or LANGHANS GIANT CELLS. (fr…	36750025,79.0,68.6,9092	GSM1616715: C/EBP beta Macrophage-oxLDL 207; Homo sapiens; ChIP-Seq	source_name=Macrophage-oxLDL	treatment=oxLDL (50mcg/ml)	cell type=Macrophage	chip antibody=C/EBP beta antibody (Santa Cruz, catalog# sc-150, lot# co513)
SRX885898	hg19	TFs and others	CEBPB	Blood	Macrophages	MeSH Description=The relatively long-lived phagocytic cell of mammalian tissues that are derived from blood MONOCYTES. Main types are PERITONEAL MACROPHAGES; ALVEOLAR MACROPHAGES; HISTIOCYTES; KUPFFER CELLS of the liver; and OSTEOCLASTS. They may further differentiate within chronic inflammatory lesions to EPITHELIOID CELLS or may fuse to form FOREIGN BODY GIANT CELLS or LANGHANS GIANT CELLS. (fr…	39803867,86.1,71.1,24486	GSM1616716: C/EBP beta Macrophage-oxLDL 208; Homo sapiens; ChIP-Seq	source_name=Macrophage-oxLDL	treatment=oxLDL (50mcg/ml)	cell type=Macrophage	chip antibody=C/EBP beta antibody (Santa Cruz, catalog# sc-150, lot# co513)
SRX1091036	hg19	TFs and others	CLOCK	Blood	THP-1	Primary Tissue=Blood|Tissue Diagnosis=Leukemia Acute Myelogenous	23798557,91.8,39.1,310	GSM1816453: THP1 115 Clock; Homo sapiens; ChIP-Seq	source_name=THP-1 cells	cell line=THP-1	cell type=MLL-AF9 leukemia	chip antibody=anti-KAT13D/Clock (Abcam, ab3517, lot GR130170-5, 1mg/ml)
SRX1091039	hg19	TFs and others	CLOCK	Blood	THP-1	Primary Tissue=Blood|Tissue Diagnosis=Leukemia Acute Myelogenous	36351650,91.1,29.8,523	GSM1816456: THP1 3030 Clock; Homo sapiens; ChIP-Seq	source_name=THP-1 cells	cell line=THP-1	cell type=MLL-AF9 leukemia	chip antibody=anti-KAT13D/Clock (Abcam, ab3517, lot GR130170-5, 1mg/ml)
SRX212319	hg19	TFs and others	CTCF	Blood	Macrophages	MeSH Description=The relatively long-lived phagocytic cell of mammalian tissues that are derived from blood MONOCYTES. Main types are PERITONEAL MACROPHAGES; ALVEOLAR MACROPHAGES; HISTIOCYTES; KUPFFER CELLS of the liver; and OSTEOCLASTS. They may further differentiate within chronic inflammatory lesions to EPITHELIOID CELLS or may fuse to form FOREIGN BODY GIANT CELLS or LANGHANS GIANT CELLS. (fr…	18824059,36.1,23.1,4557	GSM1056577: CTCF MAC; Homo sapiens; ChIP-Seq	source_name=Monocyte-derived macrophage	chip antibody=CTCF	cell type=Monocyte-derived macrophage	donor=A
SRX1063404	hg19	TFs and others	CTCF	Blood	THP-1	Primary Tissue=Blood|Tissue Diagnosis=Leukemia Acute Myelogenous	39569839,94.7,43.9,4028	GSM1714039: THP-1, CTCF ChIP-seq, 24 h EtOH; Homo sapiens; ChIP-Seq	source_name=human monocytic cell line THP-1	treatment=EtOH	treatment time=24 h	antibody=CTCF (Millipore 07-729)
SRX1063405	hg19	TFs and others	CTCF	Blood	THP-1	Primary Tissue=Blood|Tissue Diagnosis=Leukemia Acute Myelogenous	33272620,96.8,35.9,6637	GSM1714040: THP-1, CTCF ChIP-seq, 24 h 1,25(OH)2D3; Homo sapiens; ChIP-Seq	source_name=human monocytic cell line THP-1	treatment=100 nM 1,25(OH)2D3	treatment time=24 h	antibody=CTCF (Millipore 07-729)
SRX2655459	hg19	TFs and others	CTCF	Blood	THP-1	Primary Tissue=Blood|Tissue Diagnosis=Leukemia Acute Myelogenous	24164447,95.3,2.4,31873	GSM2544244: CTCF monocyte1; Homo sapiens; ChIP-Seq	source_name=THP-1 cells, - PMA exposure, CTCF ChIP	cell line=THP-1	pma exposure=( - PMA )	cell type=monocytes
SRX2655460	hg19	TFs and others	CTCF	Blood	THP-1	Primary Tissue=Blood|Tissue Diagnosis=Leukemia Acute Myelogenous	23687543,95.8,2.8,36571	GSM2544245: CTCF monocyte2; Homo sapiens; ChIP-Seq	source_name=THP-1 cells, - PMA exposure, CTCF ChIP	cell line=THP-1	pma exposure=( - PMA )	cell type=monocytes
SRX2655461	hg19	TFs and others	CTCF	Blood	THP-1	Primary Tissue=Blood|Tissue Diagnosis=Leukemia Acute Myelogenous	27276588,96.1,2.2,30595	GSM2544246: CTCF macrophage1; Homo sapiens; ChIP-Seq	source_name=THP-1 cells, + PMA exposure, CTCF ChIP	cell line=THP-1	pma exposure=72 hr PMA exposure	cell type=derived macrophages
SRX2655462	hg19	TFs and others	CTCF	Blood	THP-1	Primary Tissue=Blood|Tissue Diagnosis=Leukemia Acute Myelogenous	25170588,96.1,1.9,32703	GSM2544247: CTCF macrophage2; Homo sapiens; ChIP-Seq	source_name=THP-1 cells, + PMA exposure, CTCF ChIP	cell line=THP-1	pma exposure=72 hr PMA exposure	cell type=derived macrophages
SRX476480	hg19	TFs and others	CTCF	Blood	THP-1	Primary Tissue=Blood|Tissue Diagnosis=Leukemia Acute Myelogenous	40485849,96.0,13.3,28997	GSM1335528: CTCF ChIP-seq; Homo sapiens; ChIP-Seq	source_name=THP-1 CTCF ChIPseq	cell line=THP-1	cell type=monocytic cell	genotype=MLL-AF9
SRX728771	hg19	TFs and others	CTR9	Blood	THP-1	Primary Tissue=Blood|Tissue Diagnosis=Leukemia Acute Myelogenous	27694486,78.5,16.4,910	GSM1520910: Lib22; Homo sapiens; ChIP-Seq	source_name=THP1_WT_ChIP-seq	cell line=THP1	cell type=human acute monocytic leukemia (AML) cell line	genotype/variation=wild type (control)
SRX093191	hg19	TFs and others	EGR2	Blood	Macrophages	MeSH Description=The relatively long-lived phagocytic cell of mammalian tissues that are derived from blood MONOCYTES. Main types are PERITONEAL MACROPHAGES; ALVEOLAR MACROPHAGES; HISTIOCYTES; KUPFFER CELLS of the liver; and OSTEOCLASTS. They may further differentiate within chronic inflammatory lesions to EPITHELIOID CELLS or may fuse to form FOREIGN BODY GIANT CELLS or LANGHANS GIANT CELLS. (fr…	39609581,86.2,56.4,1486	GSM785503: MAC EGR2	source_name=Monocyte-derived macrophage	chip antibody=EGR2	cell type=Monocyte-derived macrophage
SRX093192	hg19	TFs and others	EGR2	Blood	Macrophages	MeSH Description=The relatively long-lived phagocytic cell of mammalian tissues that are derived from blood MONOCYTES. Main types are PERITONEAL MACROPHAGES; ALVEOLAR MACROPHAGES; HISTIOCYTES; KUPFFER CELLS of the liver; and OSTEOCLASTS. They may further differentiate within chronic inflammatory lesions to EPITHELIOID CELLS or may fuse to form FOREIGN BODY GIANT CELLS or LANGHANS GIANT CELLS. (fr…	40551841,97.0,15.6,1695	GSM785504: MAC EGR2 2	source_name=Monocyte-derived macrophage	chip antibody=EGR2	cell type=Monocyte-derived macrophage
SRX212355	hg19	TFs and others	EPAS1	Blood	Macrophages	MeSH Description=The relatively long-lived phagocytic cell of mammalian tissues that are derived from blood MONOCYTES. Main types are PERITONEAL MACROPHAGES; ALVEOLAR MACROPHAGES; HISTIOCYTES; KUPFFER CELLS of the liver; and OSTEOCLASTS. They may further differentiate within chronic inflammatory lesions to EPITHELIOID CELLS or may fuse to form FOREIGN BODY GIANT CELLS or LANGHANS GIANT CELLS. (fr…	35980120,91.5,10.3,1208	GSM1056833: HIF2a Normoxy 1; Homo sapiens; ChIP-Seq	source_name=macrophage	donor=1	chip antibody=HIF2a	stress=Normoxy 20% O2
SRX212356	hg19	TFs and others	EPAS1	Blood	Macrophages	MeSH Description=The relatively long-lived phagocytic cell of mammalian tissues that are derived from blood MONOCYTES. Main types are PERITONEAL MACROPHAGES; ALVEOLAR MACROPHAGES; HISTIOCYTES; KUPFFER CELLS of the liver; and OSTEOCLASTS. They may further differentiate within chronic inflammatory lesions to EPITHELIOID CELLS or may fuse to form FOREIGN BODY GIANT CELLS or LANGHANS GIANT CELLS. (fr…	37384180,87.0,10.0,1263	GSM1056834: HIF2a Normoxy 2; Homo sapiens; ChIP-Seq	source_name=macrophage	donor=2	chip antibody=HIF2a	stress=Normoxy 20% O2
SRX212357	hg19	TFs and others	EPAS1	Blood	Macrophages	MeSH Description=The relatively long-lived phagocytic cell of mammalian tissues that are derived from blood MONOCYTES. Main types are PERITONEAL MACROPHAGES; ALVEOLAR MACROPHAGES; HISTIOCYTES; KUPFFER CELLS of the liver; and OSTEOCLASTS. They may further differentiate within chronic inflammatory lesions to EPITHELIOID CELLS or may fuse to form FOREIGN BODY GIANT CELLS or LANGHANS GIANT CELLS. (fr…	36846484,94.7,13.3,1273	GSM1056835: HIF2a Hypoxy 1; Homo sapiens; ChIP-Seq	source_name=macrophage	donor=1	chip antibody=HIF2a	stress=Hypoxy 1% O2 4 hours
SRX212358	hg19	TFs and others	EPAS1	Blood	Macrophages	MeSH Description=The relatively long-lived phagocytic cell of mammalian tissues that are derived from blood MONOCYTES. Main types are PERITONEAL MACROPHAGES; ALVEOLAR MACROPHAGES; HISTIOCYTES; KUPFFER CELLS of the liver; and OSTEOCLASTS. They may further differentiate within chronic inflammatory lesions to EPITHELIOID CELLS or may fuse to form FOREIGN BODY GIANT CELLS or LANGHANS GIANT CELLS. (fr…	37148733,87.6,14.3,1383	GSM1056836: HIF2a Hypoxy 2; Homo sapiens; ChIP-Seq	source_name=macrophage	donor=2	chip antibody=HIF2a	stress=Hypoxy 1% O2 4 hours
SRX212363	hg19	TFs and others	EPAS1	Blood	Macrophages	MeSH Description=The relatively long-lived phagocytic cell of mammalian tissues that are derived from blood MONOCYTES. Main types are PERITONEAL MACROPHAGES; ALVEOLAR MACROPHAGES; HISTIOCYTES; KUPFFER CELLS of the liver; and OSTEOCLASTS. They may further differentiate within chronic inflammatory lesions to EPITHELIOID CELLS or may fuse to form FOREIGN BODY GIANT CELLS or LANGHANS GIANT CELLS. (fr…	36792390,91.5,12.9,1154	GSM1056841: HIF2a Normoxy IL10 1; Homo sapiens; ChIP-Seq	source_name=macrophage	donor=1	chip antibody=HIF2a	stress=Normoxy 20% O2
SRX212364	hg19	TFs and others	EPAS1	Blood	Macrophages	MeSH Description=The relatively long-lived phagocytic cell of mammalian tissues that are derived from blood MONOCYTES. Main types are PERITONEAL MACROPHAGES; ALVEOLAR MACROPHAGES; HISTIOCYTES; KUPFFER CELLS of the liver; and OSTEOCLASTS. They may further differentiate within chronic inflammatory lesions to EPITHELIOID CELLS or may fuse to form FOREIGN BODY GIANT CELLS or LANGHANS GIANT CELLS. (fr…	36641843,79.6,22.2,1114	GSM1056842: HIF2a Normoxy IL10 2; Homo sapiens; ChIP-Seq	source_name=macrophage	donor=2	chip antibody=HIF2a	stress=Normoxy 20% O2
SRX212365	hg19	TFs and others	EPAS1	Blood	Macrophages	MeSH Description=The relatively long-lived phagocytic cell of mammalian tissues that are derived from blood MONOCYTES. Main types are PERITONEAL MACROPHAGES; ALVEOLAR MACROPHAGES; HISTIOCYTES; KUPFFER CELLS of the liver; and OSTEOCLASTS. They may further differentiate within chronic inflammatory lesions to EPITHELIOID CELLS or may fuse to form FOREIGN BODY GIANT CELLS or LANGHANS GIANT CELLS. (fr…	40166392,93.5,26.8,1120	GSM1056843: HIF2a Hypoxy IL10 1; Homo sapiens; ChIP-Seq	source_name=macrophage	donor=1	chip antibody=HIF2a	stress=Hypoxy 1% O2 4 hours
SRX212366	hg19	TFs and others	EPAS1	Blood	Macrophages	MeSH Description=The relatively long-lived phagocytic cell of mammalian tissues that are derived from blood MONOCYTES. Main types are PERITONEAL MACROPHAGES; ALVEOLAR MACROPHAGES; HISTIOCYTES; KUPFFER CELLS of the liver; and OSTEOCLASTS. They may further differentiate within chronic inflammatory lesions to EPITHELIOID CELLS or may fuse to form FOREIGN BODY GIANT CELLS or LANGHANS GIANT CELLS. (fr…	32834235,94.1,33.3,1012	GSM1056844: HIF2a Hypoxy IL10 2; Homo sapiens; ChIP-Seq	source_name=macrophage	donor=2	chip antibody=HIF2a	stress=Hypoxy 1% O2 4 hours
SRX2754626	hg19	TFs and others	GABPA	Blood	THP-1	Primary Tissue=Blood|Tissue Diagnosis=Leukemia Acute Myelogenous	25673262,98.0,10.1,1172	GSM2587055: THP-1, GABPA 24 h EtOH; Homo sapiens; ChIP-Seq	source_name=human monocytic cell line THP-1	cell line=THP-1	cell type=monocytic leukemia cells	chip antibody=GABP-a (Santa Cruz sc-28312 X)
SRX2754627	hg19	TFs and others	GABPA	Blood	THP-1	Primary Tissue=Blood|Tissue Diagnosis=Leukemia Acute Myelogenous	25694054,98.0,11.0,1138	GSM2587056: THP-1, GABPA 24 h 1,25(OH)2D3; Homo sapiens; ChIP-Seq	source_name=human monocytic cell line THP-1	cell line=THP-1	cell type=monocytic leukemia cells	chip antibody=GABP-a (Santa Cruz sc-28312 X)
SRX212351	hg19	TFs and others	HIF1A	Blood	Macrophages	MeSH Description=The relatively long-lived phagocytic cell of mammalian tissues that are derived from blood MONOCYTES. Main types are PERITONEAL MACROPHAGES; ALVEOLAR MACROPHAGES; HISTIOCYTES; KUPFFER CELLS of the liver; and OSTEOCLASTS. They may further differentiate within chronic inflammatory lesions to EPITHELIOID CELLS or may fuse to form FOREIGN BODY GIANT CELLS or LANGHANS GIANT CELLS. (fr…	39541187,92.5,13.2,1217	GSM1056829: HIF1a Normoxy 1; Homo sapiens; ChIP-Seq	source_name=macrophage	donor=1	chip antibody=HIF1a	stress=Normoxy 20% O2
SRX212352	hg19	TFs and others	HIF1A	Blood	Macrophages	MeSH Description=The relatively long-lived phagocytic cell of mammalian tissues that are derived from blood MONOCYTES. Main types are PERITONEAL MACROPHAGES; ALVEOLAR MACROPHAGES; HISTIOCYTES; KUPFFER CELLS of the liver; and OSTEOCLASTS. They may further differentiate within chronic inflammatory lesions to EPITHELIOID CELLS or may fuse to form FOREIGN BODY GIANT CELLS or LANGHANS GIANT CELLS. (fr…	37855331,88.8,10.2,1269	GSM1056830: HIF1a Normoxy 2; Homo sapiens; ChIP-Seq	source_name=macrophage	donor=2	chip antibody=HIF1a	stress=Normoxy 20% O2
SRX212353	hg19	TFs and others	HIF1A	Blood	Macrophages	MeSH Description=The relatively long-lived phagocytic cell of mammalian tissues that are derived from blood MONOCYTES. Main types are PERITONEAL MACROPHAGES; ALVEOLAR MACROPHAGES; HISTIOCYTES; KUPFFER CELLS of the liver; and OSTEOCLASTS. They may further differentiate within chronic inflammatory lesions to EPITHELIOID CELLS or may fuse to form FOREIGN BODY GIANT CELLS or LANGHANS GIANT CELLS. (fr…	39229174,93.5,12.2,1326	GSM1056831: HIF1a Hypoxy 1; Homo sapiens; ChIP-Seq	source_name=macrophage	donor=1	chip antibody=HIF1a	stress=Hypoxy 1% O2 4 hours
SRX212354	hg19	TFs and others	HIF1A	Blood	Macrophages	MeSH Description=The relatively long-lived phagocytic cell of mammalian tissues that are derived from blood MONOCYTES. Main types are PERITONEAL MACROPHAGES; ALVEOLAR MACROPHAGES; HISTIOCYTES; KUPFFER CELLS of the liver; and OSTEOCLASTS. They may further differentiate within chronic inflammatory lesions to EPITHELIOID CELLS or may fuse to form FOREIGN BODY GIANT CELLS or LANGHANS GIANT CELLS. (fr…	31033613,82.0,11.3,1411	GSM1056832: HIF1a Hypoxy 2; Homo sapiens; ChIP-Seq	source_name=macrophage	donor=2	chip antibody=HIF1a	stress=Hypoxy 1% O2 4 hours
SRX212359	hg19	TFs and others	HIF1A	Blood	Macrophages	MeSH Description=The relatively long-lived phagocytic cell of mammalian tissues that are derived from blood MONOCYTES. Main types are PERITONEAL MACROPHAGES; ALVEOLAR MACROPHAGES; HISTIOCYTES; KUPFFER CELLS of the liver; and OSTEOCLASTS. They may further differentiate within chronic inflammatory lesions to EPITHELIOID CELLS or may fuse to form FOREIGN BODY GIANT CELLS or LANGHANS GIANT CELLS. (fr…	37445641,93.4,25.7,1128	GSM1056837: HIF1a Normoxy IL10 1; Homo sapiens; ChIP-Seq	source_name=macrophage	donor=1	chip antibody=HIF1a	stress=Normoxy 20% O2
SRX212360	hg19	TFs and others	HIF1A	Blood	Macrophages	MeSH Description=The relatively long-lived phagocytic cell of mammalian tissues that are derived from blood MONOCYTES. Main types are PERITONEAL MACROPHAGES; ALVEOLAR MACROPHAGES; HISTIOCYTES; KUPFFER CELLS of the liver; and OSTEOCLASTS. They may further differentiate within chronic inflammatory lesions to EPITHELIOID CELLS or may fuse to form FOREIGN BODY GIANT CELLS or LANGHANS GIANT CELLS. (fr…	41075853,90.6,13.8,1317	GSM1056838: HIF1a Normoxy IL10 2; Homo sapiens; ChIP-Seq	source_name=macrophage	donor=2	chip antibody=HIF1a	stress=Normoxy 20% O2
SRX212361	hg19	TFs and others	HIF1A	Blood	Macrophages	MeSH Description=The relatively long-lived phagocytic cell of mammalian tissues that are derived from blood MONOCYTES. Main types are PERITONEAL MACROPHAGES; ALVEOLAR MACROPHAGES; HISTIOCYTES; KUPFFER CELLS of the liver; and OSTEOCLASTS. They may further differentiate within chronic inflammatory lesions to EPITHELIOID CELLS or may fuse to form FOREIGN BODY GIANT CELLS or LANGHANS GIANT CELLS. (fr…	36449848,88.6,12.4,1189	GSM1056839: HIF1a Hypoxy IL10 1; Homo sapiens; ChIP-Seq	source_name=macrophage	donor=1	chip antibody=HIF1a	stress=Hypoxy 1% O2 4 hours
SRX212362	hg19	TFs and others	HIF1A	Blood	Macrophages	MeSH Description=The relatively long-lived phagocytic cell of mammalian tissues that are derived from blood MONOCYTES. Main types are PERITONEAL MACROPHAGES; ALVEOLAR MACROPHAGES; HISTIOCYTES; KUPFFER CELLS of the liver; and OSTEOCLASTS. They may further differentiate within chronic inflammatory lesions to EPITHELIOID CELLS or may fuse to form FOREIGN BODY GIANT CELLS or LANGHANS GIANT CELLS. (fr…	31671386,91.1,29.6,1041	GSM1056840: HIF1a Hypoxy IL10 2; Homo sapiens; ChIP-Seq	source_name=macrophage	donor=2	chip antibody=HIF1a	stress=Hypoxy 1% O2 4 hours
SRX1304581	hg19	TFs and others	JMJD1C	Blood	THP-1	Primary Tissue=Blood|Tissue Diagnosis=Leukemia Acute Myelogenous	45828336,95.7,9.9,15491	GSM1901549: THP1 JMJD1C ChIP seq; Homo sapiens; ChIP-Seq	source_name=THP-1 cells	cell line=THP-1	cell type=monocyte	disease=acute myeloblastic leukemia
SRX728770	hg19	TFs and others	LEO1	Blood	THP-1	Primary Tissue=Blood|Tissue Diagnosis=Leukemia Acute Myelogenous	66432412,84.6,7.2,2524	GSM1520909: Lib20; Homo sapiens; ChIP-Seq	source_name=THP1_WT_ChIP-seq	cell line=THP1	cell type=human acute monocytic leukemia (AML) cell line	genotype/variation=wild type (control)
SRX728775	hg19	TFs and others	LEO1	Blood	THP-1	Primary Tissue=Blood|Tissue Diagnosis=Leukemia Acute Myelogenous	42541230,94.4,6.2,1095	GSM1520914: Lib78; Homo sapiens; ChIP-Seq	source_name=THP1_DMSO_ChIP-seq	cell line=THP1	cell type=human acute monocytic leukemia (AML) cell line	treatment=DMSO
SRX728776	hg19	TFs and others	LEO1	Blood	THP-1	Primary Tissue=Blood|Tissue Diagnosis=Leukemia Acute Myelogenous	28948322,93.6,23.2,996	GSM1520915: Lib81; Homo sapiens; ChIP-Seq	source_name=THP1_Flavopiridol_ChIP-seq	cell line=THP1	cell type=human acute monocytic leukemia (AML) cell line	treatment=Flavopiridol
SRX1304582	hg19	TFs and others	LYL1	Blood	THP-1	Primary Tissue=Blood|Tissue Diagnosis=Leukemia Acute Myelogenous	34723386,96.9,9.1,2403	GSM1901550: THP1 LYL1 ChIP seq; Homo sapiens; ChIP-Seq	source_name=THP-1 cells	cell line=THP-1	cell type=monocyte	disease=acute myeloblastic leukemia
SRX2770850	hg19	TFs and others	MAF	Blood	Macrophages	MeSH Description=The relatively long-lived phagocytic cell of mammalian tissues that are derived from blood MONOCYTES. Main types are PERITONEAL MACROPHAGES; ALVEOLAR MACROPHAGES; HISTIOCYTES; KUPFFER CELLS of the liver; and OSTEOCLASTS. They may further differentiate within chronic inflammatory lesions to EPITHELIOID CELLS or may fuse to form FOREIGN BODY GIANT CELLS or LANGHANS GIANT CELLS. (fr…	75671069,7.4,44.4,28867	GSM2592803: MAF IFN-Œ≥; Homo sapiens; ChIP-Seq	source_name=Primary human monocyte-derived macrophages, IFN-Œ≥, MAF ChIP	disease state=healthy	tissue=peripheral blood	cell type=primary human monocyte-derived macrophages
SRX2770851	hg19	TFs and others	MAF	Blood	Macrophages	MeSH Description=The relatively long-lived phagocytic cell of mammalian tissues that are derived from blood MONOCYTES. Main types are PERITONEAL MACROPHAGES; ALVEOLAR MACROPHAGES; HISTIOCYTES; KUPFFER CELLS of the liver; and OSTEOCLASTS. They may further differentiate within chronic inflammatory lesions to EPITHELIOID CELLS or may fuse to form FOREIGN BODY GIANT CELLS or LANGHANS GIANT CELLS. (fr…	104217340,11.9,39.2,26565	GSM2592804: MAF Resting; Homo sapiens; ChIP-Seq	source_name=Primary human monocyte-derived macrophages, untreated, MAF ChIP	disease state=healthy	tissue=peripheral blood	cell type=primary human monocyte-derived macrophages
SRX3113420	hg19	TFs and others	MAF1	Blood	THP-1	Primary Tissue=Blood|Tissue Diagnosis=Leukemia Acute Myelogenous	53909487,22.5,81.2,206	GSM2747147: MAF1 monocyte1; Homo sapiens; ChIP-Seq	source_name=THP-1 cells, - PMA exposure, MAF1 ChIP	cell line=THP-1	pma exposure=( - PMA )	cell type=monocytes
SRX3113421	hg19	TFs and others	MAF1	Blood	THP-1	Primary Tissue=Blood|Tissue Diagnosis=Leukemia Acute Myelogenous	41057078,29.9,76.3,208	GSM2747148: MAF1 monocyte2; Homo sapiens; ChIP-Seq	source_name=THP-1 cells, - PMA exposure, MAF1 ChIP	cell line=THP-1	pma exposure=( - PMA )	cell type=monocytes
SRX3113422	hg19	TFs and others	MAF1	Blood	THP-1	Primary Tissue=Blood|Tissue Diagnosis=Leukemia Acute Myelogenous	44578519,20.5,77.7,1155	GSM2747149: MAF1 macrophage1; Homo sapiens; ChIP-Seq	source_name=THP-1 cells, + PMA exposure, MAF1 ChIP	cell line=THP-1	pma exposure=72 hr PMA exposure	cell type=derived macrophages
SRX3113423	hg19	TFs and others	MAF1	Blood	THP-1	Primary Tissue=Blood|Tissue Diagnosis=Leukemia Acute Myelogenous	50843243,19.5,82.1,773	GSM2747150: MAF1 macrophage2; Homo sapiens; ChIP-Seq	source_name=THP-1 cells, + PMA exposure, MAF1 ChIP	cell line=THP-1	pma exposure=72 hr PMA exposure	cell type=derived macrophages
SRX2900588	hg19	TFs and others	NCOA2	Blood	THP-1	Primary Tissue=Blood|Tissue Diagnosis=Leukemia Acute Myelogenous	64749976,95.9,20.2,1572	GSM2661796: THP1 MŒ¶, GRIP1(Ncoa2), untreated, rep 1; Homo sapiens; ChIP-Seq	source_name=THP1 MŒ¶	cell line=THP1	cell type=macrophage	antibody=GRIP1
SRX2900589	hg19	TFs and others	NCOA2	Blood	THP-1	Primary Tissue=Blood|Tissue Diagnosis=Leukemia Acute Myelogenous	40350890,94.7,21.0,1090	GSM2661798: THP1 MŒ¶, GRIP1(Ncoa2), untreated, rep 2; Homo sapiens; ChIP-Seq	source_name=THP1 MŒ¶	cell line=THP1	cell type=macrophage	antibody=GRIP1
SRX2900590	hg19	TFs and others	NCOA2	Blood	THP-1	Primary Tissue=Blood|Tissue Diagnosis=Leukemia Acute Myelogenous	74111433,95.7,14.5,3203	GSM2661799: THP1 MŒ¶, GRIP1(Ncoa2), Dex, 100nm, 1hour, rep 1; Homo sapiens; ChIP-Seq	source_name=THP1 MŒ¶	cell line=THP1	cell type=macrophage	antibody=GRIP1
SRX2900591	hg19	TFs and others	NCOA2	Blood	THP-1	Primary Tissue=Blood|Tissue Diagnosis=Leukemia Acute Myelogenous	42520212,95.2,14.8,1801	GSM2661801: THP1 MŒ¶, GRIP1(Ncoa2), Dex, 100nm, 1hour, rep 2; Homo sapiens; ChIP-Seq	source_name=THP1 MŒ¶	cell line=THP1	cell type=macrophage	antibody=GRIP1
SRX2900592	hg19	TFs and others	NCOA2	Blood	THP-1	Primary Tissue=Blood|Tissue Diagnosis=Leukemia Acute Myelogenous	89664408,95.9,14.0,1545	GSM2661802: THP1 MŒ¶, pS469-GRIP1(Ncoa2), untreated, rep 1; Homo sapiens; ChIP-Seq	source_name=THP1 MŒ¶	cell line=THP1	cell type=macrophage	antibody=pS469-GRIP1
SRX2900593	hg19	TFs and others	NCOA2	Blood	THP-1	Primary Tissue=Blood|Tissue Diagnosis=Leukemia Acute Myelogenous	90297520,93.0,23.6,1400	GSM2661804: THP1 MŒ¶, pS469-GRIP1(Ncoa2), untreated, rep 2; Homo sapiens; ChIP-Seq	source_name=THP1 MŒ¶	cell line=THP1	cell type=macrophage	antibody=pS469-GRIP1
SRX2900594	hg19	TFs and others	NCOA2	Blood	THP-1	Primary Tissue=Blood|Tissue Diagnosis=Leukemia Acute Myelogenous	92856342,96.3,13.2,1825	GSM2661805: THP1 MŒ¶, pS469-GRIP1(Ncoa2), Dex, 100nm, 1hour, rep 1; Homo sapiens; ChIP-Seq	source_name=THP1 MŒ¶	cell line=THP1	cell type=macrophage	antibody=pS469-GRIP1
SRX2900595	hg19	TFs and others	NCOA2	Blood	THP-1	Primary Tissue=Blood|Tissue Diagnosis=Leukemia Acute Myelogenous	85304078,91.2,34.2,1635	GSM2661807: THP1 MŒ¶, pS469-GRIP1(Ncoa2), Dex, 100nm, 1hour, rep 2; Homo sapiens; ChIP-Seq	source_name=THP1 MŒ¶	cell line=THP1	cell type=macrophage	antibody=pS469-GRIP1
SRX054457	hg19	TFs and others	NR1H3	Blood	THP-1	Primary Tissue=Blood|Tissue Diagnosis=Leukemia Acute Myelogenous	18649666,95.4,10.2,988	GSM700469: LXR ChIP-seq vehicle treated	source_name=THP-1 cells	cell_line=THP-1	treatment=vehicle	antibody=LXR
SRX054458	hg19	TFs and others	NR1H3	Blood	THP-1	Primary Tissue=Blood|Tissue Diagnosis=Leukemia Acute Myelogenous	18304931,96.9,12.7,1091	GSM700470: LXR ChIP-seq T09 treated	source_name=THP-1 cells	cell_line=THP-1	treatment=T09	antibody=LXR
SRX716944	hg19	TFs and others	NR3C1	Blood	Macrophages	MeSH Description=The relatively long-lived phagocytic cell of mammalian tissues that are derived from blood MONOCYTES. Main types are PERITONEAL MACROPHAGES; ALVEOLAR MACROPHAGES; HISTIOCYTES; KUPFFER CELLS of the liver; and OSTEOCLASTS. They may further differentiate within chronic inflammatory lesions to EPITHELIOID CELLS or may fuse to form FOREIGN BODY GIANT CELLS or LANGHANS GIANT CELLS. (fr…	128537561,82.1,49.1,5515	GSM1516132: hMDM GR IP; Homo sapiens; ChIP-Seq	source_name=human monoycte derived macrophages	pooled=yes	fully anonymized=yes	cell type=human monoycte derived macrophages
SRX2900584	hg19	TFs and others	NR3C1	Blood	THP-1	Primary Tissue=Blood|Tissue Diagnosis=Leukemia Acute Myelogenous	36326281,96.3,23.6,1081	GSM2661790: THP1 MŒ¶, GR, untreated, rep 1; Homo sapiens; ChIP-Seq	source_name=THP1 MŒ¶	cell line=THP1	cell type=macrophage	antibody=GR
SRX2900585	hg19	TFs and others	NR3C1	Blood	THP-1	Primary Tissue=Blood|Tissue Diagnosis=Leukemia Acute Myelogenous	39692672,88.7,31.1,985	GSM2661792: THP1 MŒ¶, GR, untreated, rep 2; Homo sapiens; ChIP-Seq	source_name=THP1 MŒ¶	cell line=THP1	cell type=macrophage	antibody=GR
SRX2900586	hg19	TFs and others	NR3C1	Blood	THP-1	Primary Tissue=Blood|Tissue Diagnosis=Leukemia Acute Myelogenous	36156023,96.5,22.4,10878	GSM2661793: THP1 MŒ¶, GR, Dex, 100nm, 1hour, rep 1; Homo sapiens; ChIP-Seq	source_name=THP1 MŒ¶	cell line=THP1	cell type=macrophage	antibody=GR
SRX2900587	hg19	TFs and others	NR3C1	Blood	THP-1	Primary Tissue=Blood|Tissue Diagnosis=Leukemia Acute Myelogenous	41754269,81.8,19.9,5766	GSM2661795: THP1 MŒ¶, GR, Dex, 100nm, 1hour, rep 2; Homo sapiens; ChIP-Seq	source_name=THP1 MŒ¶	cell line=THP1	cell type=macrophage	antibody=GR
SRX728762	hg19	TFs and others	PAF1	Blood	THP-1	Primary Tissue=Blood|Tissue Diagnosis=Leukemia Acute Myelogenous	24093178,89.5,17.5,2172	GSM1520916: Lib106; Homo sapiens; ChIP-Seq	source_name=THP1_vector-control_ChIP-seq	cell line=THP1	cell type=human acute monocytic leukemia (AML) cell line	treatment=pMY56 (control)
SRX728768	hg19	TFs and others	PAF1	Blood	THP-1	Primary Tissue=Blood|Tissue Diagnosis=Leukemia Acute Myelogenous	38834179,87.1,4.2,1226	GSM1520907: Lib16; Homo sapiens; ChIP-Seq	source_name=THP1_WT_ChIP-seq	cell line=THP1	cell type=human acute monocytic leukemia (AML) cell line	genotype/variation=wild type (control)
SRX728777	hg19	TFs and others	PAF1	Blood	THP-1	Primary Tissue=Blood|Tissue Diagnosis=Leukemia Acute Myelogenous	19324569,87.8,25.9,3156	GSM1520917: Lib107; Homo sapiens; ChIP-Seq	source_name=THP1_PAF1KD_ChIP-seq	cell line=THP1	cell type=human acute monocytic leukemia (AML) cell line	treatment=pMY136 (PAF1 shRNA #1)
SRX103222	hg19	TFs and others	PPARG	Blood	THP-1	Primary Tissue=Blood|Tissue Diagnosis=Leukemia Acute Myelogenous	6162057,81.3,2.1,533	GSM624141: PPARg ChIPseq	source_name=THP-1, PPARg ChIP-Seq	cell line=THP-1	cell type=monocytic cells	treatment 1=differentiation with PMA (50ng/ml;40hrs)
SRX476481	hg19	TFs and others	RAD21	Blood	THP-1	Primary Tissue=Blood|Tissue Diagnosis=Leukemia Acute Myelogenous	36228709,56.4,9.8,24017	GSM1335529: RAD21 ChIPseq; Homo sapiens; ChIP-Seq	source_name=THP-1 RAD21 ChIPseq	cell line=THP-1	cell type=monocytic cell	genotype=MLL-AF9
SRX103223	hg19	TFs and others	RXRA	Blood	THP-1	Primary Tissue=Blood|Tissue Diagnosis=Leukemia Acute Myelogenous	9225168,90.6,2.8,618	GSM624142: RXR ChIPseq	source_name=THP-1, RXR ChIP-Seq	cell line=THP-1	cell type=monocytic cells	treatment 1=differentiation with PMA (50ng/ml;40hrs)
SRX2770858	hg19	TFs and others	SMC1A	Blood	Macrophages	MeSH Description=The relatively long-lived phagocytic cell of mammalian tissues that are derived from blood MONOCYTES. Main types are PERITONEAL MACROPHAGES; ALVEOLAR MACROPHAGES; HISTIOCYTES; KUPFFER CELLS of the liver; and OSTEOCLASTS. They may further differentiate within chronic inflammatory lesions to EPITHELIOID CELLS or may fuse to form FOREIGN BODY GIANT CELLS or LANGHANS GIANT CELLS. (fr…	202111885,21.9,29.7,59719	GSM2592811: SMC1 IFN-Œ≥; Homo sapiens; ChIP-Seq	source_name=Primary human monocyte-derived macrophages, IFN-Œ≥, SMC1 ChIP	disease state=healthy	tissue=peripheral blood	cell type=primary human monocyte-derived macrophages
SRX2770859	hg19	TFs and others	SMC1A	Blood	Macrophages	MeSH Description=The relatively long-lived phagocytic cell of mammalian tissues that are derived from blood MONOCYTES. Main types are PERITONEAL MACROPHAGES; ALVEOLAR MACROPHAGES; HISTIOCYTES; KUPFFER CELLS of the liver; and OSTEOCLASTS. They may further differentiate within chronic inflammatory lesions to EPITHELIOID CELLS or may fuse to form FOREIGN BODY GIANT CELLS or LANGHANS GIANT CELLS. (fr…	189488524,15.2,40.5,48845	GSM2592812: SMC1 Resting rep1; Homo sapiens; ChIP-Seq	source_name=Primary human monocyte-derived macrophages, untreated, SMC1 ChIP	disease state=healthy	tissue=peripheral blood	cell type=primary human monocyte-derived macrophages
SRX2770860	hg19	TFs and others	SMC1A	Blood	Macrophages	MeSH Description=The relatively long-lived phagocytic cell of mammalian tissues that are derived from blood MONOCYTES. Main types are PERITONEAL MACROPHAGES; ALVEOLAR MACROPHAGES; HISTIOCYTES; KUPFFER CELLS of the liver; and OSTEOCLASTS. They may further differentiate within chronic inflammatory lesions to EPITHELIOID CELLS or may fuse to form FOREIGN BODY GIANT CELLS or LANGHANS GIANT CELLS. (fr…	157916111,91.4,30.0,32203	GSM2592813: SMC1 Resting rep2; Homo sapiens; ChIP-Seq	source_name=Primary human monocyte-derived macrophages, untreated, SMC1 ChIP	disease state=healthy	tissue=peripheral blood	cell type=primary human monocyte-derived macrophages
SRX2367967	hg19	TFs and others	SP140	Blood	Macrophages	MeSH Description=The relatively long-lived phagocytic cell of mammalian tissues that are derived from blood MONOCYTES. Main types are PERITONEAL MACROPHAGES; ALVEOLAR MACROPHAGES; HISTIOCYTES; KUPFFER CELLS of the liver; and OSTEOCLASTS. They may further differentiate within chronic inflammatory lesions to EPITHELIOID CELLS or may fuse to form FOREIGN BODY GIANT CELLS or LANGHANS GIANT CELLS. (fr…	21999506,99.9,6.2,3690	GSM2398965: SP140 0h IP; Homo sapiens; ChIP-Seq	source_name=primary human macrophages	cell type=macrophage	antibody=SP140	lps treatment=no LPS treatment
SRX2367969	hg19	TFs and others	SP140	Blood	Macrophages	MeSH Description=The relatively long-lived phagocytic cell of mammalian tissues that are derived from blood MONOCYTES. Main types are PERITONEAL MACROPHAGES; ALVEOLAR MACROPHAGES; HISTIOCYTES; KUPFFER CELLS of the liver; and OSTEOCLASTS. They may further differentiate within chronic inflammatory lesions to EPITHELIOID CELLS or may fuse to form FOREIGN BODY GIANT CELLS or LANGHANS GIANT CELLS. (fr…	17386298,99.9,4.9,6193	GSM2398967: SP140 4h IP; Homo sapiens; ChIP-Seq	source_name=primary human macrophages	cell type=macrophage	antibody=SP140	lps treatment=LPS treated, 100ng/mL, 4h
SRX093189	hg19	TFs and others	SPI1	Blood	Macrophages	MeSH Description=The relatively long-lived phagocytic cell of mammalian tissues that are derived from blood MONOCYTES. Main types are PERITONEAL MACROPHAGES; ALVEOLAR MACROPHAGES; HISTIOCYTES; KUPFFER CELLS of the liver; and OSTEOCLASTS. They may further differentiate within chronic inflammatory lesions to EPITHELIOID CELLS or may fuse to form FOREIGN BODY GIANT CELLS or LANGHANS GIANT CELLS. (fr…	59686821,33.0,22.0,56161	GSM785501: MAC PU.1	source_name=Monocyte-derived macrophage	chip antibody=PU.1	cell type=Monocyte-derived macrophage
SRX1023790	hg19	TFs and others	SPI1	Blood	Macrophages	MeSH Description=The relatively long-lived phagocytic cell of mammalian tissues that are derived from blood MONOCYTES. Main types are PERITONEAL MACROPHAGES; ALVEOLAR MACROPHAGES; HISTIOCYTES; KUPFFER CELLS of the liver; and OSTEOCLASTS. They may further differentiate within chronic inflammatory lesions to EPITHELIOID CELLS or may fuse to form FOREIGN BODY GIANT CELLS or LANGHANS GIANT CELLS. (fr…	35534732,98.5,23.3,101843	GSM1681423: ChIP-Seq of PU1 in baseline Macrophages; Homo sapiens; ChIP-Seq	source_name=primary human macrophages	cell type=peripheral blood derived macrophage	treatment=GM-CSF (72h)	chip antibody=PU.1 polyclonal rabbit antibody (SantaCruz, sc-352)
SRX1023791	hg19	TFs and others	SPI1	Blood	Macrophages	MeSH Description=The relatively long-lived phagocytic cell of mammalian tissues that are derived from blood MONOCYTES. Main types are PERITONEAL MACROPHAGES; ALVEOLAR MACROPHAGES; HISTIOCYTES; KUPFFER CELLS of the liver; and OSTEOCLASTS. They may further differentiate within chronic inflammatory lesions to EPITHELIOID CELLS or may fuse to form FOREIGN BODY GIANT CELLS or LANGHANS GIANT CELLS. (fr…	25862743,98.1,27.2,81729	GSM1681424: ChIP-Seq of PU1 in IFN-y Macrophages; Homo sapiens; ChIP-Seq	source_name=primary human macrophages	cell type=peripheral blood derived macrophage	treatment=GM-CSF for 72h and additional 72h with GM-CSF + IFN-y	chip antibody=PU.1 polyclonal rabbit antibody (SantaCruz, sc-352)
SRX1023792	hg19	TFs and others	SPI1	Blood	Macrophages	MeSH Description=The relatively long-lived phagocytic cell of mammalian tissues that are derived from blood MONOCYTES. Main types are PERITONEAL MACROPHAGES; ALVEOLAR MACROPHAGES; HISTIOCYTES; KUPFFER CELLS of the liver; and OSTEOCLASTS. They may further differentiate within chronic inflammatory lesions to EPITHELIOID CELLS or may fuse to form FOREIGN BODY GIANT CELLS or LANGHANS GIANT CELLS. (fr…	169985000,98.8,61.6,168395	GSM1681425: ChIP-Seq of PU1 in IL4 Macrophages; Homo sapiens; ChIP-Seq	source_name=primary human macrophages	cell type=peripheral blood derived macrophage	treatment=GM-CSF for 72h and additional 72h with GM-CSF + IL4	chip antibody=PU.1 polyclonal rabbit antibody (SantaCruz, sc-352)
SRX1023793	hg19	TFs and others	SPI1	Blood	Macrophages	MeSH Description=The relatively long-lived phagocytic cell of mammalian tissues that are derived from blood MONOCYTES. Main types are PERITONEAL MACROPHAGES; ALVEOLAR MACROPHAGES; HISTIOCYTES; KUPFFER CELLS of the liver; and OSTEOCLASTS. They may further differentiate within chronic inflammatory lesions to EPITHELIOID CELLS or may fuse to form FOREIGN BODY GIANT CELLS or LANGHANS GIANT CELLS. (fr…	51924340,98.2,28.6,93744	GSM1681426: ChIP-Seq of PU1 in TPP Macrophages; Homo sapiens; ChIP-Seq	source_name=primary human macrophages	cell type=peripheral blood derived macrophage	treatment=GM-CSF for 72h and additional 72h with GM-CSF + TNF-a + PGE2 + Pam3CSK4	chip antibody=PU.1 polyclonal rabbit antibody (SantaCruz, sc-352)
SRX1023794	hg19	TFs and others	SPI1	Blood	Macrophages	MeSH Description=The relatively long-lived phagocytic cell of mammalian tissues that are derived from blood MONOCYTES. Main types are PERITONEAL MACROPHAGES; ALVEOLAR MACROPHAGES; HISTIOCYTES; KUPFFER CELLS of the liver; and OSTEOCLASTS. They may further differentiate within chronic inflammatory lesions to EPITHELIOID CELLS or may fuse to form FOREIGN BODY GIANT CELLS or LANGHANS GIANT CELLS. (fr…	37197454,97.5,29.7,903	GSM1681427: Input (PU.1) - baseline Macrophage; Homo sapiens; ChIP-Seq	source_name=primary human macrophages	cell type=peripheral blood derived macrophage	treatment=GM-CSF (72h)	chip antibody=PU.1 polyclonal rabbit antibody (SantaCruz, sc-352)
SRX1023795	hg19	TFs and others	SPI1	Blood	Macrophages	MeSH Description=The relatively long-lived phagocytic cell of mammalian tissues that are derived from blood MONOCYTES. Main types are PERITONEAL MACROPHAGES; ALVEOLAR MACROPHAGES; HISTIOCYTES; KUPFFER CELLS of the liver; and OSTEOCLASTS. They may further differentiate within chronic inflammatory lesions to EPITHELIOID CELLS or may fuse to form FOREIGN BODY GIANT CELLS or LANGHANS GIANT CELLS. (fr…	34690188,97.7,18.5,862	GSM1681428: Input (PU.1) - IFN-y Macrophages; Homo sapiens; ChIP-Seq	source_name=primary human macrophages	cell type=peripheral blood derived macrophage	treatment=GM-CSF for 72h and additional 72h with GM-CSF + IFN-y	chip antibody=PU.1 polyclonal rabbit antibody (SantaCruz, sc-352)
SRX1023796	hg19	TFs and others	SPI1	Blood	Macrophages	MeSH Description=The relatively long-lived phagocytic cell of mammalian tissues that are derived from blood MONOCYTES. Main types are PERITONEAL MACROPHAGES; ALVEOLAR MACROPHAGES; HISTIOCYTES; KUPFFER CELLS of the liver; and OSTEOCLASTS. They may further differentiate within chronic inflammatory lesions to EPITHELIOID CELLS or may fuse to form FOREIGN BODY GIANT CELLS or LANGHANS GIANT CELLS. (fr…	41698710,97.6,20.7,1904	GSM1681429: Input (PU.1) - IL4 Macrophages; Homo sapiens; ChIP-Seq	source_name=primary human macrophages	cell type=peripheral blood derived macrophage	treatment=GM-CSF for 72h and additional 72h with GM-CSF + IL4	chip antibody=PU.1 polyclonal rabbit antibody (SantaCruz, sc-352)
SRX1023797	hg19	TFs and others	SPI1	Blood	Macrophages	MeSH Description=The relatively long-lived phagocytic cell of mammalian tissues that are derived from blood MONOCYTES. Main types are PERITONEAL MACROPHAGES; ALVEOLAR MACROPHAGES; HISTIOCYTES; KUPFFER CELLS of the liver; and OSTEOCLASTS. They may further differentiate within chronic inflammatory lesions to EPITHELIOID CELLS or may fuse to form FOREIGN BODY GIANT CELLS or LANGHANS GIANT CELLS. (fr…	144669035,97.7,55.7,3211	GSM1681430: Input (PU.1) - TPP Macrophages; Homo sapiens; ChIP-Seq	source_name=primary human macrophages	cell type=peripheral blood derived macrophage	treatment=GM-CSF for 72h and additional 72h with GM-CSF + TNF-a + PGE2 + Pam3CSK4	chip antibody=PU.1 polyclonal rabbit antibody (SantaCruz, sc-352)
SRX2770854	hg19	TFs and others	SPI1	Blood	Macrophages	MeSH Description=The relatively long-lived phagocytic cell of mammalian tissues that are derived from blood MONOCYTES. Main types are PERITONEAL MACROPHAGES; ALVEOLAR MACROPHAGES; HISTIOCYTES; KUPFFER CELLS of the liver; and OSTEOCLASTS. They may further differentiate within chronic inflammatory lesions to EPITHELIOID CELLS or may fuse to form FOREIGN BODY GIANT CELLS or LANGHANS GIANT CELLS. (fr…	98998542,78.5,27.6,71979	GSM2592807: PU.1 IFN-Œ≥ rep1; Homo sapiens; ChIP-Seq	source_name=Primary human monocyte-derived macrophages, IFN-Œ≥, PU.1 ChIP	disease state=healthy	tissue=peripheral blood	cell type=primary human monocyte-derived macrophages
SRX2770855	hg19	TFs and others	SPI1	Blood	Macrophages	MeSH Description=The relatively long-lived phagocytic cell of mammalian tissues that are derived from blood MONOCYTES. Main types are PERITONEAL MACROPHAGES; ALVEOLAR MACROPHAGES; HISTIOCYTES; KUPFFER CELLS of the liver; and OSTEOCLASTS. They may further differentiate within chronic inflammatory lesions to EPITHELIOID CELLS or may fuse to form FOREIGN BODY GIANT CELLS or LANGHANS GIANT CELLS. (fr…	108409114,76.3,22.1,123287	GSM2592808: PU.1 IFN-Œ≥ rep2; Homo sapiens; ChIP-Seq	source_name=Primary human monocyte-derived macrophages, IFN-Œ≥, PU.1 ChIP	disease state=healthy	tissue=peripheral blood	cell type=primary human monocyte-derived macrophages
SRX2770856	hg19	TFs and others	SPI1	Blood	Macrophages	MeSH Description=The relatively long-lived phagocytic cell of mammalian tissues that are derived from blood MONOCYTES. Main types are PERITONEAL MACROPHAGES; ALVEOLAR MACROPHAGES; HISTIOCYTES; KUPFFER CELLS of the liver; and OSTEOCLASTS. They may further differentiate within chronic inflammatory lesions to EPITHELIOID CELLS or may fuse to form FOREIGN BODY GIANT CELLS or LANGHANS GIANT CELLS. (fr…	104930820,26.0,17.9,31005	GSM2592809: PU.1 Resting rep1; Homo sapiens; ChIP-Seq	source_name=Primary human monocyte-derived macrophages, untreated, PU.1 ChIP	disease state=healthy	tissue=peripheral blood	cell type=primary human monocyte-derived macrophages
SRX2770857	hg19	TFs and others	SPI1	Blood	Macrophages	MeSH Description=The relatively long-lived phagocytic cell of mammalian tissues that are derived from blood MONOCYTES. Main types are PERITONEAL MACROPHAGES; ALVEOLAR MACROPHAGES; HISTIOCYTES; KUPFFER CELLS of the liver; and OSTEOCLASTS. They may further differentiate within chronic inflammatory lesions to EPITHELIOID CELLS or may fuse to form FOREIGN BODY GIANT CELLS or LANGHANS GIANT CELLS. (fr…	97229578,56.1,25.3,86295	GSM2592810: PU.1 Resting rep2; Homo sapiens; ChIP-Seq	source_name=Primary human monocyte-derived macrophages, untreated, PU.1 ChIP	disease state=healthy	tissue=peripheral blood	cell type=primary human monocyte-derived macrophages
SRX286018	hg19	TFs and others	SPI1	Blood	Macrophages	MeSH Description=The relatively long-lived phagocytic cell of mammalian tissues that are derived from blood MONOCYTES. Main types are PERITONEAL MACROPHAGES; ALVEOLAR MACROPHAGES; HISTIOCYTES; KUPFFER CELLS of the liver; and OSTEOCLASTS. They may further differentiate within chronic inflammatory lesions to EPITHELIOID CELLS or may fuse to form FOREIGN BODY GIANT CELLS or LANGHANS GIANT CELLS. (fr…	12937875,65.4,7.8,1363	GSM1146443: PU.1 M1 Macro ChIPSeq; Homo sapiens; ChIP-Seq	source_name=peripheral blood	cell type=monocyte derived macrophages	initial differentiation=GM-CSF	activation stimuli=IFNg, 72h
SRX286019	hg19	TFs and others	SPI1	Blood	Macrophages	MeSH Description=The relatively long-lived phagocytic cell of mammalian tissues that are derived from blood MONOCYTES. Main types are PERITONEAL MACROPHAGES; ALVEOLAR MACROPHAGES; HISTIOCYTES; KUPFFER CELLS of the liver; and OSTEOCLASTS. They may further differentiate within chronic inflammatory lesions to EPITHELIOID CELLS or may fuse to form FOREIGN BODY GIANT CELLS or LANGHANS GIANT CELLS. (fr…	8050130,59.1,7.5,1273	GSM1146444: PU.1 M2 Macro ChIPSeq; Homo sapiens; ChIP-Seq	source_name=peripheral blood	cell type=monocyte derived macrophages	initial differentiation=GM-CSF	activation stimuli=IL4, 72h
SRX3244991	hg19	TFs and others	SPI1	Blood	Macrophages	MeSH Description=The relatively long-lived phagocytic cell of mammalian tissues that are derived from blood MONOCYTES. Main types are PERITONEAL MACROPHAGES; ALVEOLAR MACROPHAGES; HISTIOCYTES; KUPFFER CELLS of the liver; and OSTEOCLASTS. They may further differentiate within chronic inflammatory lesions to EPITHELIOID CELLS or may fuse to form FOREIGN BODY GIANT CELLS or LANGHANS GIANT CELLS. (fr…	86327974,78.3,62.9,28935	GSM2804465: PU.1 LPS rep1; Homo sapiens; ChIP-Seq	source_name=Primary human monocyte-derived macrophages	tissue=peripheral blood	cell type=monocytes	antibody=anti-PU.1 (Santa Cruz sc-352)
SRX103224	hg19	TFs and others	SPI1	Blood	THP-1	Primary Tissue=Blood|Tissue Diagnosis=Leukemia Acute Myelogenous	16490701,97.2,4.6,25713	GSM624143: PU.1 ChIPseq	source_name=THP-1, PU.1 ChIP-Seq	cell line=THP-1	cell type=monocytic cells	treatment 1=differentiation with PMA (50ng/ml;40hrs)
SRX2268282	hg19	TFs and others	SPI1	Blood	THP-1	Primary Tissue=Blood|Tissue Diagnosis=Leukemia Acute Myelogenous	39092771,97.7,11.0,51415	GSM2359982: THP-1, PU.1 24 h EtOH rep1; Homo sapiens; ChIP-Seq	source_name=THP-1_EtOH_24hr_PU.1_ChIP	cell line=THP-1	cell type=human monocytic cell line	treated with=EtOH (vehicle) for 24hrs
SRX2268283	hg19	TFs and others	SPI1	Blood	THP-1	Primary Tissue=Blood|Tissue Diagnosis=Leukemia Acute Myelogenous	40509221,97.8,13.9,67649	GSM2359983: THP-1, PU.1 24 h 1,25(OH)2D3 rep1; Homo sapiens; ChIP-Seq	source_name=THP-1_1,25(OH)2D3_24hr_PU.1_ChIP	cell line=THP-1	cell type=human monocytic cell line	treated with=100nM VDR ligand 1,25-dihydroxyvitamin D3 (1,25(OH)2D3)
SRX2268284	hg19	TFs and others	SPI1	Blood	THP-1	Primary Tissue=Blood|Tissue Diagnosis=Leukemia Acute Myelogenous	25529010,98.9,10.4,96472	GSM2359984: THP-1, PU.1 24 h EtOH rep2; Homo sapiens; ChIP-Seq	source_name=THP-1_EtOH_24hr_PU.1_ChIP	cell line=THP-1	cell type=human monocytic cell line	treated with=EtOH (vehicle) for 24hrs
SRX2268285	hg19	TFs and others	SPI1	Blood	THP-1	Primary Tissue=Blood|Tissue Diagnosis=Leukemia Acute Myelogenous	27213818,98.9,10.8,99212	GSM2359985: THP-1, PU.1 24 h 1,25(OH)2D3 rep2; Homo sapiens; ChIP-Seq	source_name=THP-1_1,25(OH)2D3_24hr_PU.1_ChIP	cell line=THP-1	cell type=human monocytic cell line	treated with=100nM VDR ligand 1,25-dihydroxyvitamin D3 (1,25(OH)2D3)
SRX2268286	hg19	TFs and others	SPI1	Blood	THP-1	Primary Tissue=Blood|Tissue Diagnosis=Leukemia Acute Myelogenous	26858020,98.9,13.6,106182	GSM2359986: THP-1, PU.1 24 h EtOH rep3; Homo sapiens; ChIP-Seq	source_name=THP-1_EtOH_24hr_PU.1_ChIP	cell line=THP-1	cell type=human monocytic cell line	treated with=EtOH (vehicle) for 24hrs
SRX2268287	hg19	TFs and others	SPI1	Blood	THP-1	Primary Tissue=Blood|Tissue Diagnosis=Leukemia Acute Myelogenous	28528380,98.9,14.6,116943	GSM2359987: THP-1, PU.1 24 h 1,25(OH)2D3 rep3; Homo sapiens; ChIP-Seq	source_name=THP-1_1,25(OH)2D3_24hr_PU.1_ChIP	cell line=THP-1	cell type=human monocytic cell line	treated with=100nM VDR ligand 1,25-dihydroxyvitamin D3 (1,25(OH)2D3)
SRX045434	hg19	TFs and others	VDR	Blood	THP-1	Primary Tissue=Blood|Tissue Diagnosis=Leukemia Acute Myelogenous	55983868,46.5,51.7,1173	GSM678268: VDR ChIP-seq vehicle	source_name=THP-1 cells	cell line=THP-1	treatment=unstimulated	antibody=VDR
SRX045435	hg19	TFs and others	VDR	Blood	THP-1	Primary Tissue=Blood|Tissue Diagnosis=Leukemia Acute Myelogenous	37765543,80.0,46.7,1008	GSM678269: VDR ChIP-seq calcitriol	source_name=THP-1 cells	cell line=THP-1	treatment=1Œ±,25(OH)2D3	antibody=VDR
SRX2319754	hg19	TFs and others	VDR	Blood	THP-1	Primary Tissue=Blood|Tissue Diagnosis=Leukemia Acute Myelogenous	10146582,97.7,6.2,721	GSM2371442: THP-1, VDR 2 h EtOH replicate 1; Homo sapiens; ChIP-Seq	source_name=human monocytic cell line THP-1	cell line=monocytic cell line THP-1	treatment=EtOH	time=2 h
SRX2319755	hg19	TFs and others	VDR	Blood	THP-1	Primary Tissue=Blood|Tissue Diagnosis=Leukemia Acute Myelogenous	10602580,98.2,3.6,659	GSM2371443: THP-1, VDR 2 h 1,25(OH)2D3 replicate 1; Homo sapiens; ChIP-Seq	source_name=human monocytic cell line THP-1	cell line=monocytic cell line THP-1	treatment=100 nM 1,25(OH)2D3	time=2 h
SRX2319756	hg19	TFs and others	VDR	Blood	THP-1	Primary Tissue=Blood|Tissue Diagnosis=Leukemia Acute Myelogenous	11288574,97.7,6.3,725	GSM2371444: THP-1, VDR 2 h EtOH replicate 2; Homo sapiens; ChIP-Seq	source_name=human monocytic cell line THP-1	cell line=monocytic cell line THP-1	treatment=EtOH	time=2 h
SRX2319757	hg19	TFs and others	VDR	Blood	THP-1	Primary Tissue=Blood|Tissue Diagnosis=Leukemia Acute Myelogenous	10347179,98.0,5.4,1181	GSM2371445: THP-1, VDR 2 h 1,25(OH)2D3 replicate 2; Homo sapiens; ChIP-Seq	source_name=human monocytic cell line THP-1	cell line=monocytic cell line THP-1	treatment=100 nM 1,25(OH)2D3	time=2 h
SRX2319758	hg19	TFs and others	VDR	Blood	THP-1	Primary Tissue=Blood|Tissue Diagnosis=Leukemia Acute Myelogenous	9919996,97.6,6.9,654	GSM2371446: THP-1, VDR 2 h EtOH replicate 3; Homo sapiens; ChIP-Seq	source_name=human monocytic cell line THP-1	cell line=monocytic cell line THP-1	treatment=EtOH	time=2 h
SRX2319759	hg19	TFs and others	VDR	Blood	THP-1	Primary Tissue=Blood|Tissue Diagnosis=Leukemia Acute Myelogenous	7993264,97.5,7.1,1163	GSM2371447: THP-1, VDR 2 h 1,25(OH)2D3 replicate 3; Homo sapiens; ChIP-Seq	source_name=human monocytic cell line THP-1	cell line=monocytic cell line THP-1	treatment=100 nM 1,25(OH)2D3	time=2 h
SRX2319760	hg19	TFs and others	VDR	Blood	THP-1	Primary Tissue=Blood|Tissue Diagnosis=Leukemia Acute Myelogenous	38513430,97.5,10.7,2332	GSM2371448: THP-1, VDR 24 h EtOH replicate 1; Homo sapiens; ChIP-Seq	source_name=human monocytic cell line THP-1	cell line=monocytic cell line THP-1	treatment=EtOH	time=24 h
SRX2319761	hg19	TFs and others	VDR	Blood	THP-1	Primary Tissue=Blood|Tissue Diagnosis=Leukemia Acute Myelogenous	57839147,97.8,11.9,22466	GSM2371449: THP-1, VDR 24 h 1,25(OH)2D3 replicate 1; Homo sapiens; ChIP-Seq	source_name=human monocytic cell line THP-1	cell line=monocytic cell line THP-1	treatment=100 nM 1,25(OH)2D3	time=24 h
SRX2319762	hg19	TFs and others	VDR	Blood	THP-1	Primary Tissue=Blood|Tissue Diagnosis=Leukemia Acute Myelogenous	9693637,97.7,13.0,830	GSM2371450: THP-1, VDR 24 h EtOH replicate 2; Homo sapiens; ChIP-Seq	source_name=human monocytic cell line THP-1	cell line=monocytic cell line THP-1	treatment=EtOH	time=24 h
SRX2319763	hg19	TFs and others	VDR	Blood	THP-1	Primary Tissue=Blood|Tissue Diagnosis=Leukemia Acute Myelogenous	9382374,97.9,6.8,3257	GSM2371451: THP-1, VDR 24 h 1,25(OH)2D3 replicate 2; Homo sapiens; ChIP-Seq	source_name=human monocytic cell line THP-1	cell line=monocytic cell line THP-1	treatment=100 nM 1,25(OH)2D3	time=24 h
SRX2319764	hg19	TFs and others	VDR	Blood	THP-1	Primary Tissue=Blood|Tissue Diagnosis=Leukemia Acute Myelogenous	11262661,97.6,6.8,679	GSM2371452: THP-1, VDR 24 h EtOH replicate 3; Homo sapiens; ChIP-Seq	source_name=human monocytic cell line THP-1	cell line=monocytic cell line THP-1	treatment=EtOH	time=24 h
SRX2319765	hg19	TFs and others	VDR	Blood	THP-1	Primary Tissue=Blood|Tissue Diagnosis=Leukemia Acute Myelogenous	9911560,97.5,6.1,2898	GSM2371453: THP-1, VDR 24 h 1,25(OH)2D3 replicate 3; Homo sapiens; ChIP-Seq	source_name=human monocytic cell line THP-1	cell line=monocytic cell line THP-1	treatment=100 nM 1,25(OH)2D3	time=24 h
SRX360402	hg19	TFs and others	VDR	Blood	THP-1	Primary Tissue=Blood|Tissue Diagnosis=Leukemia Acute Myelogenous	56783202,97.9,34.4,1261	GSM1240268: THP1 PMA-VDR unstim; Homo sapiens; ChIP-Seq	source_name=THP-1 cells, differentiated to M2-type macrophages	cell line=THP-1	treatment=unstimulated	treatment time=NA
SRX360403	hg19	TFs and others	VDR	Blood	THP-1	Primary Tissue=Blood|Tissue Diagnosis=Leukemia Acute Myelogenous	55722293,97.8,37.0,1301	GSM1240269: THP1 PMA-VDR 1 h 1,25D; Homo sapiens; ChIP-Seq	source_name=THP-1 cells, differentiated to M2-type macrophages	cell line=THP-1	treatment=1,25D	treatment time=1 h
SRX360404	hg19	TFs and others	VDR	Blood	THP-1	Primary Tissue=Blood|Tissue Diagnosis=Leukemia Acute Myelogenous	52342624,97.8,40.8,1264	GSM1240270: THP1 PMA-VDR 2 h 1,25D; Homo sapiens; ChIP-Seq	source_name=THP-1 cells, differentiated to M2-type macrophages	cell line=THP-1	treatment=1,25D	treatment time=2 h
SRX387776	hg19	TFs and others	VDR	Blood	THP-1	Primary Tissue=Blood|Tissue Diagnosis=Leukemia Acute Myelogenous	59098878,64.9,63.0,1067	GSM1280895: VDR ChIP-seq for unstimulated, LPS-polarized THP-1 cells; Homo sapiens; ChIP-Seq	source_name=THP-1 cells polarized towards M1-macrophages using LPS	cell_line=THP-1	treatment=unstimulated	antibody=VDR
SRX387777	hg19	TFs and others	VDR	Blood	THP-1	Primary Tissue=Blood|Tissue Diagnosis=Leukemia Acute Myelogenous	13887738,83.3,38.0,634	GSM1280896: VDR ChIP-seq for calcitriol-stimulated, LPS-polarized THP-1 cells; Homo sapiens; ChIP-Seq	source_name=THP-1 cells polarized towards M1-macrophages using LPS	cell_line=THP-1	treatment=1Œ±,25(OH)2D3	antibody=VDR
SRX1213824	hg19	TFs and others	WDR5	Blood	THP-1	Primary Tissue=Blood|Tissue Diagnosis=Leukemia Acute Myelogenous	25455562,82.4,21.1,815	GSM1873570: WDR5 ChIP-seq-2; Homo sapiens; ChIP-Seq	source_name=THP-1 leukemia cells	cell line=THP-1	cell type=acute lymphoblastic leukemia cells	antibody=WDR5, ab56919
