# Supplementary material for: High-Resolution Regulatory Maps Connect Vascular Risk Variants to Disease-Related Pathways
Source: Circ Genom Precis Med. 2019 Feb 20;12(3):e002353. doi: 10.1161/CIRCGEN.118.002353 (PMC8104016; doi:10.1161/CIRCGEN.118.002353)
Supplement: Supplementary file 9 [file hcg-12-e002353-s009.xlsx]

## Sheet: A) GWAS_Table_EBI_CVD_GWAS_SNPs
DATE ADDED TO CATALOG	PUBMEDID	FIRST AUTHOR	DATE	JOURNAL	LINK	STUDY	DISEASE/TRAIT	INITIAL SAMPLE SIZE	REPLICATION SAMPLE SIZE	REGION	CHR_ID	CHR_POS	REPORTED GENE(S)	MAPPED_GENE	UPSTREAM_GENE_ID	DOWNSTREAM_GENE_ID	SNP_GENE_IDS	UPSTREAM_GENE_DISTANCE	DOWNSTREAM_GENE_DISTANCE	STRONGEST SNP-RISK ALLELE	SNPS	MERGED	SNP_ID_CURRENT	CONTEXT	INTERGENIC	RISK ALLELE FREQUENCY	P-VALUE	PVALUE_MLOG	P-VALUE (TEXT)	OR or BETA	95% CI (TEXT)	PLATFORM [SNPS PASSING QC]	CNV
2017-04-05	27899403	Jones GT	2016-11-29	Circ Res	www.ncbi.nlm.nih.gov/pubmed/27899403	Meta-Analysis of Genome-Wide Association Studies for Abdominal Aortic Aneurysm Identifies Four New Disease-Specific Risk Loci.	Abdominal aortic aneurysm	4,972 European ancestry cases, 99,858 European ancestry controls	2,482 European ancestry cases, 2,750 cases, 2,645 European ancestry controls, 5,263 controls	9p21.3	9	22096056	CDKN2B-AS1, ANRIL	CDKN2B-AS1			100048912			rs10757274-A	rs10757274	0	10757274	intron_variant	0	0.462	2e-33	32.699		1.24	[1.20-1.29]	Affymetrix, Illumina [5363770] (imputed)	N
2017-04-05	27899403	Jones GT	2016-11-29	Circ Res	www.ncbi.nlm.nih.gov/pubmed/27899403	Meta-Analysis of Genome-Wide Association Studies for Abdominal Aortic Aneurysm Identifies Four New Disease-Specific Risk Loci.	Abdominal aortic aneurysm	4,972 European ancestry cases, 99,858 European ancestry controls	2,482 European ancestry cases, 2,750 cases, 2,645 European ancestry controls, 5,263 controls	9q33.2	9	121662964	DAB2IP	DAB2IP			153090			rs10985349-T	rs10985349	0	10985349	intron_variant	0	0.195	2e-11	10.699		1.171	[1.118-1.226]	Affymetrix, Illumina [5363770] (imputed)	N
2017-04-05	27899403	Jones GT	2016-11-29	Circ Res	www.ncbi.nlm.nih.gov/pubmed/27899403	Meta-Analysis of Genome-Wide Association Studies for Abdominal Aortic Aneurysm Identifies Four New Disease-Specific Risk Loci.	Abdominal aortic aneurysm	4,972 European ancestry cases, 99,858 European ancestry controls	2,482 European ancestry cases, 2,750 cases, 2,645 European ancestry controls, 5,263 controls	1q21.3	1	154455807	IL6R	IL6R			3570			rs12133641-A	rs12133641	0	12133641	intron_variant	0	NR	5e-13	12.301		1.14	[1.10-1.18]	Affymetrix, Illumina [5363770] (imputed)	N
2017-04-05	27899403	Jones GT	2016-11-29	Circ Res	www.ncbi.nlm.nih.gov/pubmed/27899403	Meta-Analysis of Genome-Wide Association Studies for Abdominal Aortic Aneurysm Identifies Four New Disease-Specific Risk Loci.	Abdominal aortic aneurysm	4,972 European ancestry cases, 99,858 European ancestry controls	2,482 European ancestry cases, 2,750 cases, 2,645 European ancestry controls, 5,263 controls	2p24.1	2	20682689	C2orf43, GDF7	C2orf43			60526			rs13382862-A	rs13382862	0	13382862	upstream_gene_variant	0	0.341	1e-06	6		1.1	[1.06-1.14]	Affymetrix, Illumina [5363770] (imputed)	N
2017-04-05	27899403	Jones GT	2016-11-29	Circ Res	www.ncbi.nlm.nih.gov/pubmed/27899403	Meta-Analysis of Genome-Wide Association Studies for Abdominal Aortic Aneurysm Identifies Four New Disease-Specific Risk Loci.	Abdominal aortic aneurysm	4,972 European ancestry cases, 99,858 European ancestry controls	2,482 European ancestry cases, 2,750 cases, 2,645 European ancestry controls, 5,263 controls	12q13.3	12	57138966	LRP1	LRP1			4035			rs1385526-C	rs1385526	0	1385526	intron_variant	0	0.195	6e-07	6.22185		1.1	[1.06-1.14]	Affymetrix, Illumina [5363770] (imputed)	N
2015-05-06	22055160	Bown MJ	2011-11-04	Am J Hum Genet	www.ncbi.nlm.nih.gov/pubmed/22055160	Abdominal aortic aneurysm is associated with a variant in low-density lipoprotein receptor-related protein 1.	Abdominal aortic aneurysm	1,737 European ancestry cases, 5,435 European ancestry controls, 129 cases	2,320 European ancestry cases, 40,011 European ancestry controls, 2,042 cases, 3,736 controls	12q13.3	12	57140687	LRP1	LRP1			4035			rs1466535-C	rs1466535	0	1466535	intron_variant	0	0.58	5e-10	9.30103		1.15	[1.10-1.21]	Illumina [535296]	N
2017-04-05	27899403	Jones GT	2016-11-29	Circ Res	www.ncbi.nlm.nih.gov/pubmed/27899403	Meta-Analysis of Genome-Wide Association Studies for Abdominal Aortic Aneurysm Identifies Four New Disease-Specific Risk Loci.	Abdominal aortic aneurysm	4,972 European ancestry cases, 99,858 European ancestry controls	2,482 European ancestry cases, 2,750 cases, 2,645 European ancestry controls, 5,263 controls	1q32.3	1	214235937	SMYD2	LOC105372911 - SMYD2	105372911	56950		123774	45164	rs1795061-T	rs1795061	0	1795061	intergenic_variant	1	0.337	9e-11	10.0458		1.131	[1.090-1.174]	Affymetrix, Illumina [5363770] (imputed)	N
2010-09-01	20622881	Gretarsdottir S	2010-07-11	Nat Genet	www.ncbi.nlm.nih.gov/pubmed/20622881	Genome-wide association study identifies a sequence variant within the DAB2IP gene conferring susceptibility to abdominal aortic aneurysm.	Abdominal aortic aneurysm	1,292 European ancestry cases, 30,503 European ancestry controls	3,267 European ancestry cases, 7,451 European ancestry controls	9p21.3	9	22115960	CKDN2B, CDKN2A	CDKN2B-AS1			100048912			rs2383207-G	rs2383207	0	2383207	intron_variant	0	0.49	2e-08	7.69897		1.27	[NR]	Illumina [293677]	N
2017-04-05	27899403	Jones GT	2016-11-29	Circ Res	www.ncbi.nlm.nih.gov/pubmed/27899403	Meta-Analysis of Genome-Wide Association Studies for Abdominal Aortic Aneurysm Identifies Four New Disease-Specific Risk Loci.	Abdominal aortic aneurysm	4,972 European ancestry cases, 99,858 European ancestry controls	2,482 European ancestry cases, 2,750 cases, 2,645 European ancestry controls, 5,263 controls	21q22.2	21	38447907	ERG	ERG			2078			rs2836411-T	rs2836411	0	2836411	intron_variant	0	0.369	6e-09	8.22185		1.113	[1.074-1.154]	Affymetrix, Illumina [5363770] (imputed)	N
2017-04-05	27899403	Jones GT	2016-11-29	Circ Res	www.ncbi.nlm.nih.gov/pubmed/27899403	Meta-Analysis of Genome-Wide Association Studies for Abdominal Aortic Aneurysm Identifies Four New Disease-Specific Risk Loci.	Abdominal aortic aneurysm	4,972 European ancestry cases, 99,858 European ancestry controls	2,482 European ancestry cases, 2,750 cases, 2,645 European ancestry controls, 5,263 controls	20q13.12	20	45942678	ZNF335, PCIF1, MMP9	PCIF1			63935			rs58749629-A	rs58749629	0	58749629	intron_variant	0	NR	2e-17	16.699		1.223	[1.168-1.281]	Affymetrix, Illumina [5363770] (imputed)	N
2017-04-05	27899403	Jones GT	2016-11-29	Circ Res	www.ncbi.nlm.nih.gov/pubmed/27899403	Meta-Analysis of Genome-Wide Association Studies for Abdominal Aortic Aneurysm Identifies Four New Disease-Specific Risk Loci.	Abdominal aortic aneurysm	4,972 European ancestry cases, 99,858 European ancestry controls	2,482 European ancestry cases, 2,750 cases, 2,645 European ancestry controls, 5,263 controls	1p13.3	1	109278889	CELSR2, PSRC1, SORT1	CELSR2 - PSRC1	1952	84722		3133	665	rs602633-T	rs602633	0	602633	downstream_gene_variant	1	0.199	7e-09	8.1549		1.14	[1.09-1.19]	Affymetrix, Illumina [5363770] (imputed)	N
2014-03-26	24046328	Bradley DT	2013-09-17	Circ Cardiovasc Genet	www.ncbi.nlm.nih.gov/pubmed/24046328	A variant in LDLR is associated with abdominal aortic aneurysm.	Abdominal aortic aneurysm	1,755 European ancestry cases, 5,314 European ancestry controls	1,658 European ancestry cases, 28,962 European ancestry controls, 1,725 cases, 3,791 controls	19p13.2	19	11091630	LDLR	LDLR			3949			rs6511720-?	rs6511720	0	6511720	intron_variant	0	0.901	2e-10	9.69897		1.32	[1.20-1.43]	Illumina [503892]	N
2017-04-05	27899403	Jones GT	2016-11-29	Circ Res	www.ncbi.nlm.nih.gov/pubmed/27899403	Meta-Analysis of Genome-Wide Association Studies for Abdominal Aortic Aneurysm Identifies Four New Disease-Specific Risk Loci.	Abdominal aortic aneurysm	4,972 European ancestry cases, 99,858 European ancestry controls	2,482 European ancestry cases, 2,750 cases, 2,645 European ancestry controls, 5,263 controls	19p13.2	19	11091630	LDLR	LDLR			3949			rs6511720-T	rs6511720	0	6511720	intron_variant	0	0.096	8e-14	13.0969		1.24	[1.18-1.32]	Affymetrix, Illumina [5363770] (imputed)	N
2017-04-05	27899403	Jones GT	2016-11-29	Circ Res	www.ncbi.nlm.nih.gov/pubmed/27899403	Meta-Analysis of Genome-Wide Association Studies for Abdominal Aortic Aneurysm Identifies Four New Disease-Specific Risk Loci.	Abdominal aortic aneurysm	4,972 European ancestry cases, 99,858 European ancestry controls	2,482 European ancestry cases, 2,750 cases, 2,645 European ancestry controls, 5,263 controls	20p12.3	20	6069976	FERMT1	LRRN4 - FERMT1	164312	55612		15896	4869	rs6516091-A	rs6516091	0	6516091	upstream_gene_variant	1	0.135	3e-06	5.52288		1.131	[1.074-1.190]	Affymetrix, Illumina [5363770] (imputed)	N
2010-09-01	20622881	Gretarsdottir S	2010-07-11	Nat Genet	www.ncbi.nlm.nih.gov/pubmed/20622881	Genome-wide association study identifies a sequence variant within the DAB2IP gene conferring susceptibility to abdominal aortic aneurysm.	Abdominal aortic aneurysm	1,292 European ancestry cases, 30,503 European ancestry controls	3,267 European ancestry cases, 7,451 European ancestry controls	9q33.2	9	121660124	DAB2IP	DAB2IP			153090			rs7025486-A	rs7025486	0	7025486	intron_variant	0	0.23	5e-10	9.30103		1.21	[1.14-1.28]	Illumina [293677]	N
2017-04-05	27899403	Jones GT	2016-11-29	Circ Res	www.ncbi.nlm.nih.gov/pubmed/27899403	Meta-Analysis of Genome-Wide Association Studies for Abdominal Aortic Aneurysm Identifies Four New Disease-Specific Risk Loci.	Abdominal aortic aneurysm	4,972 European ancestry cases, 99,858 European ancestry controls	2,482 European ancestry cases, 2,750 cases, 2,645 European ancestry controls, 5,263 controls	13q12.11	13	22287782	LINC00540	LINC00540 - LOC107984599	100506622	107984599		11261	139998	rs9316871-G	rs9316871	0	9316871	intergenic_variant	1	0.201	5e-10	9.30103		1.15	[1.10-1.15]	Affymetrix, Illumina [5363770] (imputed)	N
2017-05-15	27790247	He L	2016-11-03	Front Genet	www.ncbi.nlm.nih.gov/pubmed/27790247	Pleiotropic Meta-Analyses of Longitudinal Studies Discover Novel Genetic Variants Associated with Age-Related Diseases.	Age-related disease endophenotypes	9,618 European ancestry individuals	19,796 European ancestry individuals	19p13.11	19	19296909	NR	SUGP1			57794			rs10401969-?	rs10401969	0	10401969	intron_variant	0	NR	2e-11	10.699				Affymetrix [NR]	N
2017-05-15	27790247	He L	2016-11-03	Front Genet	www.ncbi.nlm.nih.gov/pubmed/27790247	Pleiotropic Meta-Analyses of Longitudinal Studies Discover Novel Genetic Variants Associated with Age-Related Diseases.	Age-related disease endophenotypes	9,618 European ancestry individuals	19,796 European ancestry individuals	12q24.31	12	122479003	NR	ZCCHC8			55596			rs12369179-?	rs12369179	0	12369179	intron_variant	0	NR	4e-06	5.39794				Affymetrix [NR]	N
2017-05-15	27790247	He L	2016-11-03	Front Genet	www.ncbi.nlm.nih.gov/pubmed/27790247	Pleiotropic Meta-Analyses of Longitudinal Studies Discover Novel Genetic Variants Associated with Age-Related Diseases.	Age-related disease endophenotypes	9,618 European ancestry individuals	19,796 European ancestry individuals	12q21.33	12	89656726	NR	ATP2B1			490			rs12579302-?	rs12579302	0	12579302	intron_variant	0	NR	3e-07	6.52288				Affymetrix [NR]	N
2017-05-15	27790247	He L	2016-11-03	Front Genet	www.ncbi.nlm.nih.gov/pubmed/27790247	Pleiotropic Meta-Analyses of Longitudinal Studies Discover Novel Genetic Variants Associated with Age-Related Diseases.	Age-related disease endophenotypes	9,618 European ancestry individuals	19,796 European ancestry individuals	4q24	4	102363708	NR	RN7SL728P - LOC105377621	106481857	105377621		15017	54894	rs13114738-?	rs13114738	0	13114738	intron_variant	1	NR	1e-10	10				Affymetrix [NR]	N
2017-05-15	27790247	He L	2016-11-03	Front Genet	www.ncbi.nlm.nih.gov/pubmed/27790247	Pleiotropic Meta-Analyses of Longitudinal Studies Discover Novel Genetic Variants Associated with Age-Related Diseases.	Age-related disease endophenotypes	9,618 European ancestry individuals	19,796 European ancestry individuals	2p23.3	2	27412596	NR	PPM1G - NRBP1	5496	29959		2913	15194	rs1728918-?	rs1728918	0	1728918	upstream_gene_variant	1	NR	5e-35	34.301				Affymetrix [NR]	N
2017-05-15	27790247	He L	2016-11-03	Front Genet	www.ncbi.nlm.nih.gov/pubmed/27790247	Pleiotropic Meta-Analyses of Longitudinal Studies Discover Novel Genetic Variants Associated with Age-Related Diseases.	Age-related disease endophenotypes	9,618 European ancestry individuals	19,796 European ancestry individuals	11q12.2	11	61803311	NR	FADS1			3992			rs174547-?	rs174547	0	174547	intron_variant	0	NR	1e-29	29				Affymetrix [NR]	N
2017-05-15	27790247	He L	2016-11-03	Front Genet	www.ncbi.nlm.nih.gov/pubmed/27790247	Pleiotropic Meta-Analyses of Longitudinal Studies Discover Novel Genetic Variants Associated with Age-Related Diseases.	Age-related disease endophenotypes	9,618 European ancestry individuals	19,796 European ancestry individuals	7q11.23	7	73462836	NR	BAZ1B			9031			rs2074755-?	rs2074755	0	2074755	non_coding_transcript_exon_variant	0	NR	3e-40	39.5229				Affymetrix [NR]	N
2017-05-15	27790247	He L	2016-11-03	Front Genet	www.ncbi.nlm.nih.gov/pubmed/27790247	Pleiotropic Meta-Analyses of Longitudinal Studies Discover Novel Genetic Variants Associated with Age-Related Diseases.	Age-related disease endophenotypes	9,618 European ancestry individuals	19,796 European ancestry individuals	16q13	16	56956804	NR	HERPUD1 - CETP	9709	1071		12923	5119	rs247617-?	rs247617	0	247617	regulatory_region_variant	1	NR	4e-165	164.398				Affymetrix [NR]	N
2017-05-15	27790247	He L	2016-11-03	Front Genet	www.ncbi.nlm.nih.gov/pubmed/27790247	Pleiotropic Meta-Analyses of Longitudinal Studies Discover Novel Genetic Variants Associated with Age-Related Diseases.	Age-related disease endophenotypes	9,618 European ancestry individuals	19,796 European ancestry individuals	15q21.3	15	58435126	NR	LOC101928694, LIPC			101928694, 3990			rs261332-?	rs261332	0	261332	non_coding_transcript_exon_variant	0	NR	4e-42	41.3979				Affymetrix [NR]	N
2017-05-15	27790247	He L	2016-11-03	Front Genet	www.ncbi.nlm.nih.gov/pubmed/27790247	Pleiotropic Meta-Analyses of Longitudinal Studies Discover Novel Genetic Variants Associated with Age-Related Diseases.	Age-related disease endophenotypes	9,618 European ancestry individuals	19,796 European ancestry individuals	20q12	20	41322165	NR	ZHX3 - LOC100130936	23051	100130936		4559	8957	rs2866611-?	rs2866611	0	2866611	upstream_gene_variant	1	NR	2e-08	7.69897				Affymetrix [NR]	N
2017-05-15	27790247	He L	2016-11-03	Front Genet	www.ncbi.nlm.nih.gov/pubmed/27790247	Pleiotropic Meta-Analyses of Longitudinal Studies Discover Novel Genetic Variants Associated with Age-Related Diseases.	Age-related disease endophenotypes	9,618 European ancestry individuals	19,796 European ancestry individuals	8q24.13	8	125466108	NR	TRIB1 - LOC105375746	10221	105375746		27703	56323	rs2980853-?	rs2980853	0	2980853	upstream_gene_variant	1	NR	2e-22	21.699				Affymetrix [NR]	N
2017-05-15	27790247	He L	2016-11-03	Front Genet	www.ncbi.nlm.nih.gov/pubmed/27790247	Pleiotropic Meta-Analyses of Longitudinal Studies Discover Novel Genetic Variants Associated with Age-Related Diseases.	Age-related disease endophenotypes	9,618 European ancestry individuals	19,796 European ancestry individuals	19q13.32	19	44919689	NR	APOC1 - APOC1P1	341	342		340	7114	rs4420638-?	rs4420638	0	4420638	downstream_gene_variant	1	NR	2e-25	24.699				Affymetrix [NR]	N
2017-05-15	27790247	He L	2016-11-03	Front Genet	www.ncbi.nlm.nih.gov/pubmed/27790247	Pleiotropic Meta-Analyses of Longitudinal Studies Discover Novel Genetic Variants Associated with Age-Related Diseases.	Age-related disease endophenotypes	9,618 European ancestry individuals	19,796 European ancestry individuals	10q25.2	10	112996282	NR	TCF7L2			6934			rs4506565-?	rs4506565	0	4506565	intron_variant	0	NR	4e-16	15.3979				Affymetrix [NR]	N
2017-05-15	27790247	He L	2016-11-03	Front Genet	www.ncbi.nlm.nih.gov/pubmed/27790247	Pleiotropic Meta-Analyses of Longitudinal Studies Discover Novel Genetic Variants Associated with Age-Related Diseases.	Age-related disease endophenotypes	9,618 European ancestry individuals	19,796 European ancestry individuals	5q13.3	5	75463358	NR	COL4A3BP			10087			rs4704221-?	rs4704221	0	4704221	intron_variant	0	NR	5e-11	10.301				Affymetrix [NR]	N
2017-05-15	27790247	He L	2016-11-03	Front Genet	www.ncbi.nlm.nih.gov/pubmed/27790247	Pleiotropic Meta-Analyses of Longitudinal Studies Discover Novel Genetic Variants Associated with Age-Related Diseases.	Age-related disease endophenotypes	9,618 European ancestry individuals	19,796 European ancestry individuals	2p24.1	2	21176344	NR	TDRD15 - LOC105374317	100129278	105374317		29019	44787	rs478442-?	rs478442	0	478442	intergenic_variant	1	NR	8e-21	20.0969				Affymetrix [NR]	N
2017-05-15	27790247	He L	2016-11-03	Front Genet	www.ncbi.nlm.nih.gov/pubmed/27790247	Pleiotropic Meta-Analyses of Longitudinal Studies Discover Novel Genetic Variants Associated with Age-Related Diseases.	Age-related disease endophenotypes	9,618 European ancestry individuals	19,796 European ancestry individuals	19q13.32	19	44744370	NR	BCL3			602			rs4803750-?	rs4803750	0	4803750	upstream_gene_variant	0	NR	4e-16	15.3979				Affymetrix [NR]	N
2017-05-15	27790247	He L	2016-11-03	Front Genet	www.ncbi.nlm.nih.gov/pubmed/27790247	Pleiotropic Meta-Analyses of Longitudinal Studies Discover Novel Genetic Variants Associated with Age-Related Diseases.	Age-related disease endophenotypes	9,618 European ancestry individuals	19,796 European ancestry individuals	8p23.1	8	9329014	NR	LOC157273			157273			rs4841134-?	rs4841134	0	4841134	intron_variant	0	NR	8e-06	5.09691				Affymetrix [NR]	N
2017-05-15	27790247	He L	2016-11-03	Front Genet	www.ncbi.nlm.nih.gov/pubmed/27790247	Pleiotropic Meta-Analyses of Longitudinal Studies Discover Novel Genetic Variants Associated with Age-Related Diseases.	Age-related disease endophenotypes	9,618 European ancestry individuals	19,796 European ancestry individuals	2p24.1	2	21065449	NR	APOB - TDRD15	338	100129278		21376	58483	rs562338-?	rs562338	0	562338	intergenic_variant	1	NR	3e-25	24.5229				Affymetrix [NR]	N
2017-05-15	27790247	He L	2016-11-03	Front Genet	www.ncbi.nlm.nih.gov/pubmed/27790247	Pleiotropic Meta-Analyses of Longitudinal Studies Discover Novel Genetic Variants Associated with Age-Related Diseases.	Age-related disease endophenotypes	9,618 European ancestry individuals	19,796 European ancestry individuals	5q13.3	5	75584065	NR	POLK			51426			rs5744680-?	rs5744680	0	5744680	intron_variant	0	NR	6e-11	10.2218				Affymetrix [NR]	N
2017-05-15	27790247	He L	2016-11-03	Front Genet	www.ncbi.nlm.nih.gov/pubmed/27790247	Pleiotropic Meta-Analyses of Longitudinal Studies Discover Novel Genetic Variants Associated with Age-Related Diseases.	Age-related disease endophenotypes	9,618 European ancestry individuals	19,796 European ancestry individuals	1p13.3	1	109275684	NR	CELSR2			1952			rs629301-?	rs629301	0	629301	3_prime_UTR_variant	0	NR	2e-51	50.699				Affymetrix [NR]	N
2017-05-15	27790247	He L	2016-11-03	Front Genet	www.ncbi.nlm.nih.gov/pubmed/27790247	Pleiotropic Meta-Analyses of Longitudinal Studies Discover Novel Genetic Variants Associated with Age-Related Diseases.	Age-related disease endophenotypes	9,618 European ancestry individuals	19,796 European ancestry individuals	2p23.3	2	27263727	NR	SLC30A3			7781			rs6759518-?	rs6759518	0	6759518	intron_variant	0	NR	5e-07	6.30103				Affymetrix [NR]	N
2017-05-15	27790247	He L	2016-11-03	Front Genet	www.ncbi.nlm.nih.gov/pubmed/27790247	Pleiotropic Meta-Analyses of Longitudinal Studies Discover Novel Genetic Variants Associated with Age-Related Diseases.	Age-related disease endophenotypes	9,618 European ancestry individuals	19,796 European ancestry individuals	11q23.3	11	117037567	NR	SIK3			23387			rs7115242-?	rs7115242	0	7115242	intron_variant	0	NR	1e-10	10				Affymetrix [NR]	N
2017-05-15	27790247	He L	2016-11-03	Front Genet	www.ncbi.nlm.nih.gov/pubmed/27790247	Pleiotropic Meta-Analyses of Longitudinal Studies Discover Novel Genetic Variants Associated with Age-Related Diseases.	Age-related disease endophenotypes	9,618 European ancestry individuals	19,796 European ancestry individuals	20q12	20	41147406	NR	PLCG1			5335			rs760762-?	rs760762	0	760762	intron_variant	0	NR	4e-08	7.39794				Affymetrix [NR]	N
2017-05-15	27790247	He L	2016-11-03	Front Genet	www.ncbi.nlm.nih.gov/pubmed/27790247	Pleiotropic Meta-Analyses of Longitudinal Studies Discover Novel Genetic Variants Associated with Age-Related Diseases.	Age-related disease endophenotypes	9,618 European ancestry individuals	19,796 European ancestry individuals	8p21.3	8	20008763	NR	LPL - LOC105379311	4023	105379311		41504	69951	rs765547-?	rs765547	0	765547	intergenic_variant	1	NR	3e-51	50.5229				Affymetrix [NR]	N
2017-05-15	27790247	He L	2016-11-03	Front Genet	www.ncbi.nlm.nih.gov/pubmed/27790247	Pleiotropic Meta-Analyses of Longitudinal Studies Discover Novel Genetic Variants Associated with Age-Related Diseases.	Age-related disease endophenotypes	9,618 European ancestry individuals	19,796 European ancestry individuals	5q13.3	5	75329662	NR	ANKRD31 - HMGCR	256006	3156		92765	6672	rs7703051-?	rs7703051	0	7703051	intron_variant	1	NR	4e-12	11.3979				Affymetrix [NR]	N
2017-05-15	27790247	He L	2016-11-03	Front Genet	www.ncbi.nlm.nih.gov/pubmed/27790247	Pleiotropic Meta-Analyses of Longitudinal Studies Discover Novel Genetic Variants Associated with Age-Related Diseases.	Age-related disease endophenotypes	9,618 European ancestry individuals	19,796 European ancestry individuals	2p23.3	2	27518370	NR	GCKR			2646			rs780094-?	rs780094	0	780094	intron_variant	0	NR	8e-101	100.097				Affymetrix [NR]	N
2017-05-15	27790247	He L	2016-11-03	Front Genet	www.ncbi.nlm.nih.gov/pubmed/27790247	Pleiotropic Meta-Analyses of Longitudinal Studies Discover Novel Genetic Variants Associated with Age-Related Diseases.	Age-related disease endophenotypes	9,618 European ancestry individuals	19,796 European ancestry individuals	7q11.23	7	73637727	NR	MLXIPL - VPS37D	51085	155382		13184	27619	rs799165-?	rs799165	0	799165	intergenic_variant	1	NR	8e-19	18.0969				Affymetrix [NR]	N
2017-05-15	27790247	He L	2016-11-03	Front Genet	www.ncbi.nlm.nih.gov/pubmed/27790247	Pleiotropic Meta-Analyses of Longitudinal Studies Discover Novel Genetic Variants Associated with Age-Related Diseases.	Age-related disease endophenotypes	9,618 European ancestry individuals	19,796 European ancestry individuals	18p11.22	18	8522684	NR	THEMIS3P - AKR1B1P6	100420484	100129769		8843	22965	rs8082812-?	rs8082812	0	8082812	intergenic_variant	1	NR	4e-08	7.39794				Affymetrix [NR]	N
2017-05-15	27790247	He L	2016-11-03	Front Genet	www.ncbi.nlm.nih.gov/pubmed/27790247	Pleiotropic Meta-Analyses of Longitudinal Studies Discover Novel Genetic Variants Associated with Age-Related Diseases.	Age-related disease endophenotypes	9,618 European ancestry individuals	19,796 European ancestry individuals	11q23.3	11	116778201	NR	ZPR1			8882			rs964184-?	rs964184	0	964184	3_prime_UTR_variant	0	NR	3e-116	115.523				Affymetrix [NR]	N
2017-05-15	27790247	He L	2016-11-03	Front Genet	www.ncbi.nlm.nih.gov/pubmed/27790247	Pleiotropic Meta-Analyses of Longitudinal Studies Discover Novel Genetic Variants Associated with Age-Related Diseases.	Age-related disease endophenotypes	9,618 European ancestry individuals	19,796 European ancestry individuals	16q12.2	16	53786615	NR	FTO			79068			rs9939609-?	rs9939609	0	9939609	intron_variant	0	NR	2e-17	16.699				Affymetrix [NR]	N
2017-05-15	27790247	He L	2016-11-03	Front Genet	www.ncbi.nlm.nih.gov/pubmed/27790247	Pleiotropic Meta-Analyses of Longitudinal Studies Discover Novel Genetic Variants Associated with Age-Related Diseases.	Age-related disease endophenotypes	9,618 European ancestry individuals	19,796 European ancestry individuals	5q13.3	5	75741470	NR	LOC441087 - SLC25A5P9	441087	100133074		8138	10820	rs9942416-?	rs9942416	0	9942416	intergenic_variant	1	NR	2e-08	7.69897				Affymetrix [NR]	N
2017-05-15	27790247	He L	2016-11-03	Front Genet	www.ncbi.nlm.nih.gov/pubmed/27790247	Pleiotropic Meta-Analyses of Longitudinal Studies Discover Novel Genetic Variants Associated with Age-Related Diseases.	Age-related diseases and mortality	9,618 European ancestry individuals	19,796 European ancestry individuals	12p13.33	12	3060327	NR	TEAD4 - RPL13AP24	7004	100271603		19651	11219	rs12310617-?	rs12310617	0	12310617	intergenic_variant	1	NR	2e-06	5.69897				Affymetrix [NR]	N
2017-05-15	27790247	He L	2016-11-03	Front Genet	www.ncbi.nlm.nih.gov/pubmed/27790247	Pleiotropic Meta-Analyses of Longitudinal Studies Discover Novel Genetic Variants Associated with Age-Related Diseases.	Age-related diseases and mortality	9,618 European ancestry individuals	19,796 European ancestry individuals	11q24.1	11	123009573	NR	BSX - LOC341056	390259	341056		27902	7993	rs12420422-?	rs12420422	0	12420422	intergenic_variant	1	NR	5e-10	9.30103				Affymetrix [NR]	N
2017-05-15	27790247	He L	2016-11-03	Front Genet	www.ncbi.nlm.nih.gov/pubmed/27790247	Pleiotropic Meta-Analyses of Longitudinal Studies Discover Novel Genetic Variants Associated with Age-Related Diseases.	Age-related diseases and mortality	9,618 European ancestry individuals	19,796 European ancestry individuals	9p21.3	9	22125348	NR	CDKN2B-AS1 - DMRTA1	100048912	63951		4251	321493	rs1333048-?	rs1333048	0	1333048	downstream_gene_variant	1	NR	1e-06	6				Affymetrix [NR]	N
2017-05-15	27790247	He L	2016-11-03	Front Genet	www.ncbi.nlm.nih.gov/pubmed/27790247	Pleiotropic Meta-Analyses of Longitudinal Studies Discover Novel Genetic Variants Associated with Age-Related Diseases.	Age-related diseases and mortality	9,618 European ancestry individuals	19,796 European ancestry individuals	2p25.1	2	9956965	NR	GRHL1			29841			rs16867253-?	rs16867253	0	16867253	intron_variant	0	NR	6e-07	6.22185				Affymetrix [NR]	N
2017-05-15	27790247	He L	2016-11-03	Front Genet	www.ncbi.nlm.nih.gov/pubmed/27790247	Pleiotropic Meta-Analyses of Longitudinal Studies Discover Novel Genetic Variants Associated with Age-Related Diseases.	Age-related diseases and mortality	9,618 European ancestry individuals	19,796 European ancestry individuals	7p21.1	7	19177581	NR	FERD3L - LOC107986773	222894	107986773		32160	123054	rs17140821-?	rs17140821	0	17140821	regulatory_region_variant	1	NR	5e-07	6.30103				Affymetrix [NR]	N
2017-05-15	27790247	He L	2016-11-03	Front Genet	www.ncbi.nlm.nih.gov/pubmed/27790247	Pleiotropic Meta-Analyses of Longitudinal Studies Discover Novel Genetic Variants Associated with Age-Related Diseases.	Age-related diseases and mortality	9,618 European ancestry individuals	19,796 European ancestry individuals	2q22.3	2	146120964	NR	LOC105373666 - RNU7-2P	105373666	100147745		239353	24192	rs222826-?	rs222826	0	222826	intergenic_variant	1	NR	5e-10	9.30103				Affymetrix [NR]	N
2017-05-15	27790247	He L	2016-11-03	Front Genet	www.ncbi.nlm.nih.gov/pubmed/27790247	Pleiotropic Meta-Analyses of Longitudinal Studies Discover Novel Genetic Variants Associated with Age-Related Diseases.	Age-related diseases and mortality	9,618 European ancestry individuals	19,796 European ancestry individuals	17p13.1	17	7718146	NR	DNAH2			146754			rs3803802-?	rs3803802	0	3803802	5_prime_UTR_variant	0	NR	5e-06	5.30103				Affymetrix [NR]	N
2017-05-15	27790247	He L	2016-11-03	Front Genet	www.ncbi.nlm.nih.gov/pubmed/27790247	Pleiotropic Meta-Analyses of Longitudinal Studies Discover Novel Genetic Variants Associated with Age-Related Diseases.	Age-related diseases and mortality	9,618 European ancestry individuals	19,796 European ancestry individuals	10q25.2	10	112996282	NR	TCF7L2			6934			rs4506565-?	rs4506565	0	4506565	intron_variant	0	NR	2e-09	8.69897				Affymetrix [NR]	N
2017-05-15	27790247	He L	2016-11-03	Front Genet	www.ncbi.nlm.nih.gov/pubmed/27790247	Pleiotropic Meta-Analyses of Longitudinal Studies Discover Novel Genetic Variants Associated with Age-Related Diseases.	Age-related diseases and mortality	9,618 European ancestry individuals	19,796 European ancestry individuals	21q22.3	21	41463567	NR	MX1 - TMPRSS2	4599	7113		4353	984	rs460976-?	rs460976	0	460976	downstream_gene_variant	1	NR	1e-08	8				Affymetrix [NR]	N
2017-05-15	27790247	He L	2016-11-03	Front Genet	www.ncbi.nlm.nih.gov/pubmed/27790247	Pleiotropic Meta-Analyses of Longitudinal Studies Discover Novel Genetic Variants Associated with Age-Related Diseases.	Age-related diseases and mortality	9,618 European ancestry individuals	19,796 European ancestry individuals	14q32.12	14	92945686	NR	ITPK1			3705			rs4905014-?	rs4905014	0	4905014	intron_variant	0	NR	5e-16	15.301				Affymetrix [NR]	N
2017-05-15	27790247	He L	2016-11-03	Front Genet	www.ncbi.nlm.nih.gov/pubmed/27790247	Pleiotropic Meta-Analyses of Longitudinal Studies Discover Novel Genetic Variants Associated with Age-Related Diseases.	Age-related diseases and mortality	9,618 European ancestry individuals	19,796 European ancestry individuals	10p12.1	10	26969741	NR	ANKRD26			22852			rs7081476-?	rs7081476	0	7081476	intergenic_variant	0	NR	2e-08	7.69897				Affymetrix [NR]	N
2017-05-15	27790247	He L	2016-11-03	Front Genet	www.ncbi.nlm.nih.gov/pubmed/27790247	Pleiotropic Meta-Analyses of Longitudinal Studies Discover Novel Genetic Variants Associated with Age-Related Diseases.	Age-related diseases and mortality	9,618 European ancestry individuals	19,796 European ancestry individuals	16q22.3	16	72963084	NR	ZFHX3			463			rs7190256-?	rs7190256	0	7190256	intron_variant	0	NR	5e-10	9.30103				Affymetrix [NR]	N
2017-05-15	27790247	He L	2016-11-03	Front Genet	www.ncbi.nlm.nih.gov/pubmed/27790247	Pleiotropic Meta-Analyses of Longitudinal Studies Discover Novel Genetic Variants Associated with Age-Related Diseases.	Age-related diseases and mortality	9,618 European ancestry individuals	19,796 European ancestry individuals	3q21.1	3	123019460	NR	SEMA5B			54437			rs7632505-?	rs7632505	0	7632505	intron_variant	0	NR	8e-22	21.0969				Affymetrix [NR]	N
2017-05-15	27790247	He L	2016-11-03	Front Genet	www.ncbi.nlm.nih.gov/pubmed/27790247	Pleiotropic Meta-Analyses of Longitudinal Studies Discover Novel Genetic Variants Associated with Age-Related Diseases.	Age-related diseases and mortality	9,618 European ancestry individuals	19,796 European ancestry individuals	18p11.22	18	8522684	NR	THEMIS3P - AKR1B1P6	100420484	100129769		8843	22965	rs8082812-?	rs8082812	0	8082812	intergenic_variant	1	NR	6e-64	63.2218				Affymetrix [NR]	N
2017-05-15	27790247	He L	2016-11-03	Front Genet	www.ncbi.nlm.nih.gov/pubmed/27790247	Pleiotropic Meta-Analyses of Longitudinal Studies Discover Novel Genetic Variants Associated with Age-Related Diseases.	Age-related diseases, mortality and associated endophenotypes	9,618 European ancestry individuals	19,796 European ancestry individuals	5q13.3	5	75701931	NR	POC5			134359			rs10057967-?	rs10057967	0	10057967	intron_variant	0	NR	3e-06	5.52288				Affymetrix [NR]	N
2017-05-15	27790247	He L	2016-11-03	Front Genet	www.ncbi.nlm.nih.gov/pubmed/27790247	Pleiotropic Meta-Analyses of Longitudinal Studies Discover Novel Genetic Variants Associated with Age-Related Diseases.	Age-related diseases, mortality and associated endophenotypes	9,618 European ancestry individuals	19,796 European ancestry individuals	19p13.11	19	19296909	NR	SUGP1			57794			rs10401969-?	rs10401969	0	10401969	intron_variant	0	NR	4e-11	10.3979				Affymetrix [NR]	N
2017-05-15	27790247	He L	2016-11-03	Front Genet	www.ncbi.nlm.nih.gov/pubmed/27790247	Pleiotropic Meta-Analyses of Longitudinal Studies Discover Novel Genetic Variants Associated with Age-Related Diseases.	Age-related diseases, mortality and associated endophenotypes	9,618 European ancestry individuals	19,796 European ancestry individuals	12p13.33	12	3060327	NR	TEAD4 - RPL13AP24	7004	100271603		19651	11219	rs12310617-?	rs12310617	0	12310617	intergenic_variant	1	NR	2e-07	6.69897				Affymetrix [NR]	N
2017-05-15	27790247	He L	2016-11-03	Front Genet	www.ncbi.nlm.nih.gov/pubmed/27790247	Pleiotropic Meta-Analyses of Longitudinal Studies Discover Novel Genetic Variants Associated with Age-Related Diseases.	Age-related diseases, mortality and associated endophenotypes	9,618 European ancestry individuals	19,796 European ancestry individuals	12q24.31	12	122479003	NR	ZCCHC8			55596			rs12369179-?	rs12369179	0	12369179	intron_variant	0	NR	8e-07	6.09691				Affymetrix [NR]	N
2017-05-15	27790247	He L	2016-11-03	Front Genet	www.ncbi.nlm.nih.gov/pubmed/27790247	Pleiotropic Meta-Analyses of Longitudinal Studies Discover Novel Genetic Variants Associated with Age-Related Diseases.	Age-related diseases, mortality and associated endophenotypes	9,618 European ancestry individuals	19,796 European ancestry individuals	11q24.1	11	123009573	NR	BSX - LOC341056	390259	341056		27902	7993	rs12420422-?	rs12420422	0	12420422	intergenic_variant	1	NR	2e-07	6.69897				Affymetrix [NR]	N
2017-05-15	27790247	He L	2016-11-03	Front Genet	www.ncbi.nlm.nih.gov/pubmed/27790247	Pleiotropic Meta-Analyses of Longitudinal Studies Discover Novel Genetic Variants Associated with Age-Related Diseases.	Age-related diseases, mortality and associated endophenotypes	9,618 European ancestry individuals	19,796 European ancestry individuals	12q21.33	12	89656726	NR	ATP2B1			490			rs12579302-?	rs12579302	0	12579302	intron_variant	0	NR	4e-07	6.39794				Affymetrix [NR]	N
2017-05-15	27790247	He L	2016-11-03	Front Genet	www.ncbi.nlm.nih.gov/pubmed/27790247	Pleiotropic Meta-Analyses of Longitudinal Studies Discover Novel Genetic Variants Associated with Age-Related Diseases.	Age-related diseases, mortality and associated endophenotypes	9,618 European ancestry individuals	19,796 European ancestry individuals	4q24	4	102363708	NR	RN7SL728P - LOC105377621	106481857	105377621		15017	54894	rs13114738-?	rs13114738	0	13114738	intron_variant	1	NR	8e-08	7.09691				Affymetrix [NR]	N
2017-05-15	27790247	He L	2016-11-03	Front Genet	www.ncbi.nlm.nih.gov/pubmed/27790247	Pleiotropic Meta-Analyses of Longitudinal Studies Discover Novel Genetic Variants Associated with Age-Related Diseases.	Age-related diseases, mortality and associated endophenotypes	9,618 European ancestry individuals	19,796 European ancestry individuals	9p21.3	9	22125504	NR	CDKN2B-AS1 - DMRTA1	100048912	63951		4407	321337	rs1333049-?	rs1333049	0	1333049	downstream_gene_variant	1	NR	9e-08	7.04576				Affymetrix [NR]	N
2017-05-15	27790247	He L	2016-11-03	Front Genet	www.ncbi.nlm.nih.gov/pubmed/27790247	Pleiotropic Meta-Analyses of Longitudinal Studies Discover Novel Genetic Variants Associated with Age-Related Diseases.	Age-related diseases, mortality and associated endophenotypes	9,618 European ancestry individuals	19,796 European ancestry individuals	2p25.1	2	9956965	NR	GRHL1			29841			rs16867253-?	rs16867253	0	16867253	intron_variant	0	NR	3e-06	5.52288				Affymetrix [NR]	N
2017-05-15	27790247	He L	2016-11-03	Front Genet	www.ncbi.nlm.nih.gov/pubmed/27790247	Pleiotropic Meta-Analyses of Longitudinal Studies Discover Novel Genetic Variants Associated with Age-Related Diseases.	Age-related diseases, mortality and associated endophenotypes	9,618 European ancestry individuals	19,796 European ancestry individuals	7p21.1	7	19177581	NR	FERD3L - LOC107986773	222894	107986773		32160	123054	rs17140821-?	rs17140821	0	17140821	regulatory_region_variant	1	NR	5e-07	6.30103				Affymetrix [NR]	N
2017-05-15	27790247	He L	2016-11-03	Front Genet	www.ncbi.nlm.nih.gov/pubmed/27790247	Pleiotropic Meta-Analyses of Longitudinal Studies Discover Novel Genetic Variants Associated with Age-Related Diseases.	Age-related diseases, mortality and associated endophenotypes	9,618 European ancestry individuals	19,796 European ancestry individuals	2p23.3	2	27412596	NR	PPM1G - NRBP1	5496	29959		2913	15194	rs1728918-?	rs1728918	0	1728918	upstream_gene_variant	1	NR	1e-31	31				Affymetrix [NR]	N
2017-05-15	27790247	He L	2016-11-03	Front Genet	www.ncbi.nlm.nih.gov/pubmed/27790247	Pleiotropic Meta-Analyses of Longitudinal Studies Discover Novel Genetic Variants Associated with Age-Related Diseases.	Age-related diseases, mortality and associated endophenotypes	9,618 European ancestry individuals	19,796 European ancestry individuals	11q12.2	11	61803311	NR	FADS1			3992			rs174547-?	rs174547	0	174547	intron_variant	0	NR	7e-25	24.1549				Affymetrix [NR]	N
2017-05-15	27790247	He L	2016-11-03	Front Genet	www.ncbi.nlm.nih.gov/pubmed/27790247	Pleiotropic Meta-Analyses of Longitudinal Studies Discover Novel Genetic Variants Associated with Age-Related Diseases.	Age-related diseases, mortality and associated endophenotypes	9,618 European ancestry individuals	19,796 European ancestry individuals	4q31.1	4	139829967	NR	MAML3			55534			rs1869717-?	rs1869717	0	1869717	intron_variant	0	NR	5e-08	7.30103				Affymetrix [NR]	N
2017-05-15	27790247	He L	2016-11-03	Front Genet	www.ncbi.nlm.nih.gov/pubmed/27790247	Pleiotropic Meta-Analyses of Longitudinal Studies Discover Novel Genetic Variants Associated with Age-Related Diseases.	Age-related diseases, mortality and associated endophenotypes	9,618 European ancestry individuals	19,796 European ancestry individuals	7q11.23	7	73462836	NR	BAZ1B			9031			rs2074755-?	rs2074755	0	2074755	non_coding_transcript_exon_variant	0	NR	1e-17	17				Affymetrix [NR]	N
2017-05-15	27790247	He L	2016-11-03	Front Genet	www.ncbi.nlm.nih.gov/pubmed/27790247	Pleiotropic Meta-Analyses of Longitudinal Studies Discover Novel Genetic Variants Associated with Age-Related Diseases.	Age-related diseases, mortality and associated endophenotypes	9,618 European ancestry individuals	19,796 European ancestry individuals	2q22.3	2	146120964	NR	LOC105373666 - RNU7-2P	105373666	100147745		239353	24192	rs222826-?	rs222826	0	222826	intergenic_variant	1	NR	8e-07	6.09691				Affymetrix [NR]	N
2017-05-15	27790247	He L	2016-11-03	Front Genet	www.ncbi.nlm.nih.gov/pubmed/27790247	Pleiotropic Meta-Analyses of Longitudinal Studies Discover Novel Genetic Variants Associated with Age-Related Diseases.	Age-related diseases, mortality and associated endophenotypes	9,618 European ancestry individuals	19,796 European ancestry individuals	16q13	16	56956804	NR	HERPUD1 - CETP	9709	1071		12923	5119	rs247617-?	rs247617	0	247617	regulatory_region_variant	1	NR	1e-149	149				Affymetrix [NR]	N
2017-05-15	27790247	He L	2016-11-03	Front Genet	www.ncbi.nlm.nih.gov/pubmed/27790247	Pleiotropic Meta-Analyses of Longitudinal Studies Discover Novel Genetic Variants Associated with Age-Related Diseases.	Age-related diseases, mortality and associated endophenotypes	9,618 European ancestry individuals	19,796 European ancestry individuals	15q21.3	15	58435126	NR	LOC101928694, LIPC			101928694, 3990			rs261332-?	rs261332	0	261332	non_coding_transcript_exon_variant	0	NR	2e-35	34.699				Affymetrix [NR]	N
2017-05-15	27790247	He L	2016-11-03	Front Genet	www.ncbi.nlm.nih.gov/pubmed/27790247	Pleiotropic Meta-Analyses of Longitudinal Studies Discover Novel Genetic Variants Associated with Age-Related Diseases.	Age-related diseases, mortality and associated endophenotypes	9,618 European ancestry individuals	19,796 European ancestry individuals	20q12	20	41322165	NR	ZHX3 - LOC100130936	23051	100130936		4559	8957	rs2866611-?	rs2866611	0	2866611	upstream_gene_variant	1	NR	6e-07	6.22185				Affymetrix [NR]	N
2017-05-15	27790247	He L	2016-11-03	Front Genet	www.ncbi.nlm.nih.gov/pubmed/27790247	Pleiotropic Meta-Analyses of Longitudinal Studies Discover Novel Genetic Variants Associated with Age-Related Diseases.	Age-related diseases, mortality and associated endophenotypes	9,618 European ancestry individuals	19,796 European ancestry individuals	8q24.13	8	125466108	NR	TRIB1 - LOC105375746	10221	105375746		27703	56323	rs2980853-?	rs2980853	0	2980853	upstream_gene_variant	1	NR	3e-18	17.5229				Affymetrix [NR]	N
2017-05-15	27790247	He L	2016-11-03	Front Genet	www.ncbi.nlm.nih.gov/pubmed/27790247	Pleiotropic Meta-Analyses of Longitudinal Studies Discover Novel Genetic Variants Associated with Age-Related Diseases.	Age-related diseases, mortality and associated endophenotypes	9,618 European ancestry individuals	19,796 European ancestry individuals	19q13.32	19	44919689	NR	APOC1 - APOC1P1	341	342		340	7114	rs4420638-?	rs4420638	0	4420638	downstream_gene_variant	1	NR	1e-22	22				Affymetrix [NR]	N
2017-05-15	27790247	He L	2016-11-03	Front Genet	www.ncbi.nlm.nih.gov/pubmed/27790247	Pleiotropic Meta-Analyses of Longitudinal Studies Discover Novel Genetic Variants Associated with Age-Related Diseases.	Age-related diseases, mortality and associated endophenotypes	9,618 European ancestry individuals	19,796 European ancestry individuals	10q25.2	10	112996282	NR	TCF7L2			6934			rs4506565-?	rs4506565	0	4506565	intron_variant	0	NR	8e-17	16.0969				Affymetrix [NR]	N
2017-05-15	27790247	He L	2016-11-03	Front Genet	www.ncbi.nlm.nih.gov/pubmed/27790247	Pleiotropic Meta-Analyses of Longitudinal Studies Discover Novel Genetic Variants Associated with Age-Related Diseases.	Age-related diseases, mortality and associated endophenotypes	9,618 European ancestry individuals	19,796 European ancestry individuals	21q22.3	21	41463567	NR	MX1 - TMPRSS2	4599	7113		4353	984	rs460976-?	rs460976	0	460976	downstream_gene_variant	1	NR	4e-06	5.39794				Affymetrix [NR]	N
2017-05-15	27790247	He L	2016-11-03	Front Genet	www.ncbi.nlm.nih.gov/pubmed/27790247	Pleiotropic Meta-Analyses of Longitudinal Studies Discover Novel Genetic Variants Associated with Age-Related Diseases.	Age-related diseases, mortality and associated endophenotypes	9,618 European ancestry individuals	19,796 European ancestry individuals	5q13.3	5	75463358	NR	COL4A3BP			10087			rs4704221-?	rs4704221	0	4704221	intron_variant	0	NR	2e-08	7.69897				Affymetrix [NR]	N
2017-05-15	27790247	He L	2016-11-03	Front Genet	www.ncbi.nlm.nih.gov/pubmed/27790247	Pleiotropic Meta-Analyses of Longitudinal Studies Discover Novel Genetic Variants Associated with Age-Related Diseases.	Age-related diseases, mortality and associated endophenotypes	9,618 European ancestry individuals	19,796 European ancestry individuals	2p24.1	2	21176344	NR	TDRD15 - LOC105374317	100129278	105374317		29019	44787	rs478442-?	rs478442	0	478442	intergenic_variant	1	NR	4e-16	15.3979				Affymetrix [NR]	N
2017-05-15	27790247	He L	2016-11-03	Front Genet	www.ncbi.nlm.nih.gov/pubmed/27790247	Pleiotropic Meta-Analyses of Longitudinal Studies Discover Novel Genetic Variants Associated with Age-Related Diseases.	Age-related diseases, mortality and associated endophenotypes	9,618 European ancestry individuals	19,796 European ancestry individuals	19q13.32	19	44744370	NR	BCL3			602			rs4803750-?	rs4803750	0	4803750	upstream_gene_variant	0	NR	1e-13	13				Affymetrix [NR]	N
2017-05-15	27790247	He L	2016-11-03	Front Genet	www.ncbi.nlm.nih.gov/pubmed/27790247	Pleiotropic Meta-Analyses of Longitudinal Studies Discover Novel Genetic Variants Associated with Age-Related Diseases.	Age-related diseases, mortality and associated endophenotypes	9,618 European ancestry individuals	19,796 European ancestry individuals	14q32.12	14	92945686	NR	ITPK1			3705			rs4905014-?	rs4905014	0	4905014	intron_variant	0	NR	9e-15	14.0458				Affymetrix [NR]	N
2017-05-15	27790247	He L	2016-11-03	Front Genet	www.ncbi.nlm.nih.gov/pubmed/27790247	Pleiotropic Meta-Analyses of Longitudinal Studies Discover Novel Genetic Variants Associated with Age-Related Diseases.	Age-related diseases, mortality and associated endophenotypes	9,618 European ancestry individuals	19,796 European ancestry individuals	2p24.1	2	21065449	NR	APOB - TDRD15	338	100129278		21376	58483	rs562338-?	rs562338	0	562338	intergenic_variant	1	NR	5e-21	20.301				Affymetrix [NR]	N
2017-05-15	27790247	He L	2016-11-03	Front Genet	www.ncbi.nlm.nih.gov/pubmed/27790247	Pleiotropic Meta-Analyses of Longitudinal Studies Discover Novel Genetic Variants Associated with Age-Related Diseases.	Age-related diseases, mortality and associated endophenotypes	9,618 European ancestry individuals	19,796 European ancestry individuals	5q13.3	5	75584065	NR	POLK			51426			rs5744680-?	rs5744680	0	5744680	intron_variant	0	NR	3e-08	7.52288				Affymetrix [NR]	N
2017-05-15	27790247	He L	2016-11-03	Front Genet	www.ncbi.nlm.nih.gov/pubmed/27790247	Pleiotropic Meta-Analyses of Longitudinal Studies Discover Novel Genetic Variants Associated with Age-Related Diseases.	Age-related diseases, mortality and associated endophenotypes	9,618 European ancestry individuals	19,796 European ancestry individuals	1p13.3	1	109275684	NR	CELSR2			1952			rs629301-?	rs629301	0	629301	3_prime_UTR_variant	0	NR	1e-49	49				Affymetrix [NR]	N
2017-05-15	27790247	He L	2016-11-03	Front Genet	www.ncbi.nlm.nih.gov/pubmed/27790247	Pleiotropic Meta-Analyses of Longitudinal Studies Discover Novel Genetic Variants Associated with Age-Related Diseases.	Age-related diseases, mortality and associated endophenotypes	9,618 European ancestry individuals	19,796 European ancestry individuals	4q25	4	110810780	NR	PITX2 - MIR297	5308	100126354		168657	49802	rs6533530-?	rs6533530	0	6533530	intergenic_variant	1	NR	1e-07	7				Affymetrix [NR]	N
2017-05-15	27790247	He L	2016-11-03	Front Genet	www.ncbi.nlm.nih.gov/pubmed/27790247	Pleiotropic Meta-Analyses of Longitudinal Studies Discover Novel Genetic Variants Associated with Age-Related Diseases.	Age-related diseases, mortality and associated endophenotypes	9,618 European ancestry individuals	19,796 European ancestry individuals	2p23.3	2	27263727	NR	SLC30A3			7781			rs6759518-?	rs6759518	0	6759518	intron_variant	0	NR	8e-10	9.09691				Affymetrix [NR]	N
2017-05-15	27790247	He L	2016-11-03	Front Genet	www.ncbi.nlm.nih.gov/pubmed/27790247	Pleiotropic Meta-Analyses of Longitudinal Studies Discover Novel Genetic Variants Associated with Age-Related Diseases.	Age-related diseases, mortality and associated endophenotypes	9,618 European ancestry individuals	19,796 European ancestry individuals	10p12.1	10	26969741	NR	ANKRD26			22852			rs7081476-?	rs7081476	0	7081476	intergenic_variant	0	NR	5e-06	5.30103				Affymetrix [NR]	N
2017-05-15	27790247	He L	2016-11-03	Front Genet	www.ncbi.nlm.nih.gov/pubmed/27790247	Pleiotropic Meta-Analyses of Longitudinal Studies Discover Novel Genetic Variants Associated with Age-Related Diseases.	Age-related diseases, mortality and associated endophenotypes	9,618 European ancestry individuals	19,796 European ancestry individuals	11q23.3	11	117037567	NR	SIK3			23387			rs7115242-?	rs7115242	0	7115242	intron_variant	0	NR	1e-09	9				Affymetrix [NR]	N
2017-05-15	27790247	He L	2016-11-03	Front Genet	www.ncbi.nlm.nih.gov/pubmed/27790247	Pleiotropic Meta-Analyses of Longitudinal Studies Discover Novel Genetic Variants Associated with Age-Related Diseases.	Age-related diseases, mortality and associated endophenotypes	9,618 European ancestry individuals	19,796 European ancestry individuals	16q22.3	16	72963084	NR	ZFHX3			463			rs7190256-?	rs7190256	0	7190256	intron_variant	0	NR	3e-11	10.5229				Affymetrix [NR]	N
2017-05-15	27790247	He L	2016-11-03	Front Genet	www.ncbi.nlm.nih.gov/pubmed/27790247	Pleiotropic Meta-Analyses of Longitudinal Studies Discover Novel Genetic Variants Associated with Age-Related Diseases.	Age-related diseases, mortality and associated endophenotypes	9,618 European ancestry individuals	19,796 European ancestry individuals	20q12	20	41147406	NR	PLCG1			5335			rs760762-?	rs760762	0	760762	intron_variant	0	NR	7e-07	6.1549				Affymetrix [NR]	N
2017-05-15	27790247	He L	2016-11-03	Front Genet	www.ncbi.nlm.nih.gov/pubmed/27790247	Pleiotropic Meta-Analyses of Longitudinal Studies Discover Novel Genetic Variants Associated with Age-Related Diseases.	Age-related diseases, mortality and associated endophenotypes	9,618 European ancestry individuals	19,796 European ancestry individuals	3q21.1	3	123019460	NR	SEMA5B			54437			rs7632505-?	rs7632505	0	7632505	intron_variant	0	NR	7e-19	18.1549				Affymetrix [NR]	N
2017-05-15	27790247	He L	2016-11-03	Front Genet	www.ncbi.nlm.nih.gov/pubmed/27790247	Pleiotropic Meta-Analyses of Longitudinal Studies Discover Novel Genetic Variants Associated with Age-Related Diseases.	Age-related diseases, mortality and associated endophenotypes	9,618 European ancestry individuals	19,796 European ancestry individuals	8p21.3	8	20008763	NR	LPL - LOC105379311	4023	105379311		41504	69951	rs765547-?	rs765547	0	765547	intergenic_variant	1	NR	2e-44	43.699				Affymetrix [NR]	N
2017-05-15	27790247	He L	2016-11-03	Front Genet	www.ncbi.nlm.nih.gov/pubmed/27790247	Pleiotropic Meta-Analyses of Longitudinal Studies Discover Novel Genetic Variants Associated with Age-Related Diseases.	Age-related diseases, mortality and associated endophenotypes	9,618 European ancestry individuals	19,796 European ancestry individuals	5q13.3	5	75329662	NR	ANKRD31 - HMGCR	256006	3156		92765	6672	rs7703051-?	rs7703051	0	7703051	intron_variant	1	NR	9e-12	11.0458				Affymetrix [NR]	N
2017-05-15	27790247	He L	2016-11-03	Front Genet	www.ncbi.nlm.nih.gov/pubmed/27790247	Pleiotropic Meta-Analyses of Longitudinal Studies Discover Novel Genetic Variants Associated with Age-Related Diseases.	Age-related diseases, mortality and associated endophenotypes	9,618 European ancestry individuals	19,796 European ancestry individuals	2p23.3	2	27518370	NR	GCKR			2646			rs780094-?	rs780094	0	780094	intron_variant	0	NR	4e-91	90.3979				Affymetrix [NR]	N
2017-05-15	27790247	He L	2016-11-03	Front Genet	www.ncbi.nlm.nih.gov/pubmed/27790247	Pleiotropic Meta-Analyses of Longitudinal Studies Discover Novel Genetic Variants Associated with Age-Related Diseases.	Age-related diseases, mortality and associated endophenotypes	9,618 European ancestry individuals	19,796 European ancestry individuals	7q11.23	7	73637727	NR	MLXIPL - VPS37D	51085	155382		13184	27619	rs799165-?	rs799165	0	799165	intergenic_variant	1	NR	9e-15	14.0458				Affymetrix [NR]	N
2017-05-15	27790247	He L	2016-11-03	Front Genet	www.ncbi.nlm.nih.gov/pubmed/27790247	Pleiotropic Meta-Analyses of Longitudinal Studies Discover Novel Genetic Variants Associated with Age-Related Diseases.	Age-related diseases, mortality and associated endophenotypes	9,618 European ancestry individuals	19,796 European ancestry individuals	18p11.22	18	8522684	NR	THEMIS3P - AKR1B1P6	100420484	100129769		8843	22965	rs8082812-?	rs8082812	0	8082812	intergenic_variant	1	NR	5e-67	66.301				Affymetrix [NR]	N
2017-05-15	27790247	He L	2016-11-03	Front Genet	www.ncbi.nlm.nih.gov/pubmed/27790247	Pleiotropic Meta-Analyses of Longitudinal Studies Discover Novel Genetic Variants Associated with Age-Related Diseases.	Age-related diseases, mortality and associated endophenotypes	9,618 European ancestry individuals	19,796 European ancestry individuals	2q35	2	215086907	NR	ABCA12			26154			rs940274-?	rs940274	0	940274	intron_variant	0	NR	4e-06	5.39794				Affymetrix [NR]	N
2017-05-15	27790247	He L	2016-11-03	Front Genet	www.ncbi.nlm.nih.gov/pubmed/27790247	Pleiotropic Meta-Analyses of Longitudinal Studies Discover Novel Genetic Variants Associated with Age-Related Diseases.	Age-related diseases, mortality and associated endophenotypes	9,618 European ancestry individuals	19,796 European ancestry individuals	11q23.3	11	116778201	NR	ZPR1			8882			rs964184-?	rs964184	0	964184	3_prime_UTR_variant	0	NR	2e-108	107.699				Affymetrix [NR]	N
2017-05-15	27790247	He L	2016-11-03	Front Genet	www.ncbi.nlm.nih.gov/pubmed/27790247	Pleiotropic Meta-Analyses of Longitudinal Studies Discover Novel Genetic Variants Associated with Age-Related Diseases.	Age-related diseases, mortality and associated endophenotypes	9,618 European ancestry individuals	19,796 European ancestry individuals	16q12.2	16	53786615	NR	FTO			79068			rs9939609-?	rs9939609	0	9939609	intron_variant	0	NR	1e-14	14				Affymetrix [NR]	N
2008-09-15	17903295	Lunetta KL	2007-09-19	BMC Med Genet	www.ncbi.nlm.nih.gov/pubmed/17903295	Genetic correlates of longevity and selected age-related phenotypes: a genome-wide association study in the Framingham Study.	Aging traits	1,345 individuals from 330 families	NA	12q24.23	12	119551841	CCDC60	LOC105370027			105370027			rs7137869-?	rs7137869	0	7137869	intron_variant	0	NR	6e-07	6.22185	(walking speed exam 7)			Affymetrix [70897]	N
2016-12-07	26913989	Traylor M	2016-02-23	Ann Neurol	www.ncbi.nlm.nih.gov/pubmed/26913989	Shared genetic contribution to Ischaemic Stroke and Alzheimer's Disease.	Alzheimer's disease or small vessel stroke	17,008 European ancestry Alzheimer's disease cases, 3,651 European ancestry small vessel stroke cases, 95,811 European ancestry controls	NA	17q25.1	17	75022679	KCTD2, ATP5H, ICT1	ICT1 - RNU6-362P	3396	106481292		1418	8418	rs9899728-?	rs9899728	0	9899728	downstream_gene_variant	1	NR	2e-08	7.69897				Affymetrix, Illumina [at least 7055881]	N
2012-01-27	22199011	Murabito JM	2011-12-23	Circ Cardiovasc Genet	www.ncbi.nlm.nih.gov/pubmed/22199011	Association between chromosome 9p21 variants and the ankle-brachial index identified by a meta-analysis of 21 genome-wide association studies.	Ankle-brachial index	38,376 European ancestry individuals, 2,133 Erasmus Rucphen individuals, 1,183 Old Order Amish individuals	16,717 European ancestry individuals	9p21.3	9	22072265	CDKN2B	CDKN2B-AS1			100048912			rs10757269-G	rs10757269	0	10757269	intron_variant	0	0.5	9e-09	8.04576		0.0045	[0.0029-0.0061] unit decrease	Affymetrix, Illumina, Perlegen [~ 2500000] (imputed)	N
2012-01-27	22199011	Murabito JM	2011-12-23	Circ Cardiovasc Genet	www.ncbi.nlm.nih.gov/pubmed/22199011	Association between chromosome 9p21 variants and the ankle-brachial index identified by a meta-analysis of 21 genome-wide association studies.	Ankle-brachial index	38,376 European ancestry individuals, 2,133 Erasmus Rucphen individuals, 1,183 Old Order Amish individuals	16,717 European ancestry individuals	1q43	1	240682824	GREM2	LOC100128958 - LOC105373228	100128958	105373228		28200	2859	rs4659996-A	rs4659996	0	4659996	intergenic_variant	1	0.48	7e-06	5.1549		0.004	[0.0022-0.0058] unit decrease	Affymetrix, Illumina, Perlegen [~ 2500000] (imputed)	N
2016-07-27	26237429	Aminkeng F	2015-08-03	Nat Genet	www.ncbi.nlm.nih.gov/pubmed/26237429	A coding variant in RARG confers susceptibility to anthracycline-induced cardiotoxicity in childhood cancer.	Anthracycline-induced cardiotoxicity in childhood cancer	32 European ancestry cases with cardiotoxicity, 248 European ancestry cases without cardiotoxicity	22 European ancestry cases with cardiotoxicity, 74 European ancestry cases without cardiotoxicity, 2 African cases with cardiotoxicity, 9 African cases without cardiotoxicity, 5 Hispanic cases with cardiotoxicity, 18 Hispanic cases without cardiotoxicity, 8 East Asian cases with cardiotoxicity, 23 East Asian cases without cardiotoxicity, 4 Aboriginal Canadian cases with cardiotoxicity, 11 Aborigi…	12q13.13	12	53211761	RARG	RARG			5916			rs2229774-A	rs2229774	0	2229774	missense_variant	0	0.064	6e-08	7.22185		4.7	[2.7-8.3]	Illumina [657694]	N
2016-07-27	26237429	Aminkeng F	2015-08-03	Nat Genet	www.ncbi.nlm.nih.gov/pubmed/26237429	A coding variant in RARG confers susceptibility to anthracycline-induced cardiotoxicity in childhood cancer.	Anthracycline-induced cardiotoxicity in childhood cancer	32 European ancestry cases with cardiotoxicity, 248 European ancestry cases without cardiotoxicity	22 European ancestry cases with cardiotoxicity, 74 European ancestry cases without cardiotoxicity, 2 African cases with cardiotoxicity, 9 African cases without cardiotoxicity, 5 Hispanic cases with cardiotoxicity, 18 Hispanic cases without cardiotoxicity, 8 East Asian cases with cardiotoxicity, 23 East Asian cases without cardiotoxicity, 4 Aboriginal Canadian cases with cardiotoxicity, 11 Aborigi…	12q13.13	12	53211761	RARG	RARG			5916			rs2229774-A	rs2229774	0	2229774	missense_variant	0	0.076	8e-08	7.09691	(EA)	5.4	[2.9-10.3]	Illumina [657694]	N
2017-11-29	29064910	Kure Fischer E	2017-10-23	Int Clin Psychopharmacol	www.ncbi.nlm.nih.gov/pubmed/29064910	A molecular pathway analysis informs the genetic risk for arrhythmias during antipsychotic treatment.	Antipsychotic drug-induced QTc interval change in schizophrenia	434 European ancestry individuals, 202 African ancestry individuals, 25 individuals	NA	8p23.2	8	3658097	NR	CSMD1			64478			rs10105578-A	rs10105578	0	10105578	intron_variant	0	NR	3e-06	5.52288		4280	unit decrease	Affymetrix, Perlegen [1785543] (imputed)	N
2017-11-29	29064910	Kure Fischer E	2017-10-23	Int Clin Psychopharmacol	www.ncbi.nlm.nih.gov/pubmed/29064910	A molecular pathway analysis informs the genetic risk for arrhythmias during antipsychotic treatment.	Antipsychotic drug-induced QTc interval change in schizophrenia	434 European ancestry individuals, 202 African ancestry individuals, 25 individuals	NA	10q26.2	10	128646955	NR	LINC01163 - LOC105378554	101927381	105378554		329229	38449	rs10829461-A	rs10829461	0	10829461	intergenic_variant	1	NR	7e-07	6.1549		1600	unit decrease	Affymetrix, Perlegen [1785543] (imputed)	N
2017-11-29	29064910	Kure Fischer E	2017-10-23	Int Clin Psychopharmacol	www.ncbi.nlm.nih.gov/pubmed/29064910	A molecular pathway analysis informs the genetic risk for arrhythmias during antipsychotic treatment.	Antipsychotic drug-induced QTc interval change in schizophrenia	434 European ancestry individuals, 202 African ancestry individuals, 25 individuals	NA	10q26.2	10	128678844	NR	LINC01163 - LOC105378554	101927381	105378554		361118	6560	rs10829470-A	rs10829470	0	10829470	intergenic_variant	1	NR	4e-06	5.39794		1800	unit decrease	Affymetrix, Perlegen [1785543] (imputed)	N
2017-11-29	29064910	Kure Fischer E	2017-10-23	Int Clin Psychopharmacol	www.ncbi.nlm.nih.gov/pubmed/29064910	A molecular pathway analysis informs the genetic risk for arrhythmias during antipsychotic treatment.	Antipsychotic drug-induced QTc interval change in schizophrenia	434 European ancestry individuals, 202 African ancestry individuals, 25 individuals	NA	11p15.1	11	19383945	NR	NAV2			89797			rs11025109-A	rs11025109	0	11025109	intron_variant	0	NR	3e-06	5.52288		2720	unit decrease	Affymetrix, Perlegen [1785543] (imputed)	N
2017-11-29	29064910	Kure Fischer E	2017-10-23	Int Clin Psychopharmacol	www.ncbi.nlm.nih.gov/pubmed/29064910	A molecular pathway analysis informs the genetic risk for arrhythmias during antipsychotic treatment.	Antipsychotic drug-induced QTc interval change in schizophrenia	434 European ancestry individuals, 202 African ancestry individuals, 25 individuals	NA	11p15.1	11	19403687	NR	NAV2			89797			rs11025120-T	rs11025120	0	11025120	intron_variant	0	NR	3e-06	5.52288		3630	unit decrease	Affymetrix, Perlegen [1785543] (imputed)	N
2017-11-29	29064910	Kure Fischer E	2017-10-23	Int Clin Psychopharmacol	www.ncbi.nlm.nih.gov/pubmed/29064910	A molecular pathway analysis informs the genetic risk for arrhythmias during antipsychotic treatment.	Antipsychotic drug-induced QTc interval change in schizophrenia	434 European ancestry individuals, 202 African ancestry individuals, 25 individuals	NA	4q34.1	4	171565714	NR	LOC105377535			105377535			rs11132911-T	rs11132911	0	11132911	upstream_gene_variant	0	NR	7e-06	5.1549		4500	unit decrease	Affymetrix, Perlegen [1785543] (imputed)	N
2017-11-29	29064910	Kure Fischer E	2017-10-23	Int Clin Psychopharmacol	www.ncbi.nlm.nih.gov/pubmed/29064910	A molecular pathway analysis informs the genetic risk for arrhythmias during antipsychotic treatment.	Antipsychotic drug-induced QTc interval change in schizophrenia	434 European ancestry individuals, 202 African ancestry individuals, 25 individuals	NA	13q34	13	111491360	NR	LOC107984618 - LOC105370369	107984618	105370369		38628	104649	rs1163825-A	rs1163825	0	1163825	intergenic_variant	1	NR	2e-06	5.69897		29700	unit increase	Affymetrix, Perlegen [1785543] (imputed)	N
2017-11-29	29064910	Kure Fischer E	2017-10-23	Int Clin Psychopharmacol	www.ncbi.nlm.nih.gov/pubmed/29064910	A molecular pathway analysis informs the genetic risk for arrhythmias during antipsychotic treatment.	Antipsychotic drug-induced QTc interval change in schizophrenia	434 European ancestry individuals, 202 African ancestry individuals, 25 individuals	NA	2q37.1	2	232502030	NR	ECEL1 - PRSS56	9427	646960		14171	18433	rs1190460-C	rs1190460	0	1190460	intergenic_variant	1	NR	6e-06	5.22185		6260	unit decrease	Affymetrix, Perlegen [1785543] (imputed)	N
2017-11-29	29064910	Kure Fischer E	2017-10-23	Int Clin Psychopharmacol	www.ncbi.nlm.nih.gov/pubmed/29064910	A molecular pathway analysis informs the genetic risk for arrhythmias during antipsychotic treatment.	Antipsychotic drug-induced QTc interval change in schizophrenia	434 European ancestry individuals, 202 African ancestry individuals, 25 individuals	NA	1q25.3	1	184016669	NR	COLGALT2			23127			rs12039371-C	rs12039371	0	12039371	intron_variant	0	NR	2e-06	5.69897		3500	unit decrease	Affymetrix, Perlegen [1785543] (imputed)	N
2017-11-29	29064910	Kure Fischer E	2017-10-23	Int Clin Psychopharmacol	www.ncbi.nlm.nih.gov/pubmed/29064910	A molecular pathway analysis informs the genetic risk for arrhythmias during antipsychotic treatment.	Antipsychotic drug-induced QTc interval change in schizophrenia	434 European ancestry individuals, 202 African ancestry individuals, 25 individuals	NA	20q13.31	20	57412108	NR	RBM38 - LOC105372688	55544	105372688		2775	48152	rs12625774-T	rs12625774	0	12625774	downstream_gene_variant	1	NR	9e-07	6.04576		4550	unit increase	Affymetrix, Perlegen [1785543] (imputed)	N
2017-11-29	29064910	Kure Fischer E	2017-10-23	Int Clin Psychopharmacol	www.ncbi.nlm.nih.gov/pubmed/29064910	A molecular pathway analysis informs the genetic risk for arrhythmias during antipsychotic treatment.	Antipsychotic drug-induced QTc interval change in schizophrenia	434 European ancestry individuals, 202 African ancestry individuals, 25 individuals	NA	5p13.1	5	39072514	NR	RICTOR			253260			rs1423688-G	rs1423688	0	1423688	intron_variant	0	NR	3e-06	5.52288		6110	unit decrease	Affymetrix, Perlegen [1785543] (imputed)	N
2017-11-29	29064910	Kure Fischer E	2017-10-23	Int Clin Psychopharmacol	www.ncbi.nlm.nih.gov/pubmed/29064910	A molecular pathway analysis informs the genetic risk for arrhythmias during antipsychotic treatment.	Antipsychotic drug-induced QTc interval change in schizophrenia	434 European ancestry individuals, 202 African ancestry individuals, 25 individuals	NA	13q12.13	13	26774997	NR	GPR12 - FGFR1OP2P1	2835	100873883		14211	130491	rs17454013-A	rs17454013	0	17454013	intergenic_variant	1	NR	2e-06	5.69897		3710	unit decrease	Affymetrix, Perlegen [1785543] (imputed)	N
2017-11-29	29064910	Kure Fischer E	2017-10-23	Int Clin Psychopharmacol	www.ncbi.nlm.nih.gov/pubmed/29064910	A molecular pathway analysis informs the genetic risk for arrhythmias during antipsychotic treatment.	Antipsychotic drug-induced QTc interval change in schizophrenia	434 European ancestry individuals, 202 African ancestry individuals, 25 individuals	NA	6q11.1	6	61668740	NR	KHDRBS2			202559			rs17834760-G	rs17834760	0	17834760	intron_variant	0	NR	7e-06	5.1549		1520	unit decrease	Affymetrix, Perlegen [1785543] (imputed)	N
2017-11-29	29064910	Kure Fischer E	2017-10-23	Int Clin Psychopharmacol	www.ncbi.nlm.nih.gov/pubmed/29064910	A molecular pathway analysis informs the genetic risk for arrhythmias during antipsychotic treatment.	Antipsychotic drug-induced QTc interval change in schizophrenia	434 European ancestry individuals, 202 African ancestry individuals, 25 individuals	NA	9q21.2	9	77071521	NR	LOC105376096 - RFC5P1	105376096	100421549		16391	1157	rs1928480-A	rs1928480	0	1928480	upstream_gene_variant	1	NR	7e-06	5.1549		2500	unit decrease	Affymetrix, Perlegen [1785543] (imputed)	N
2017-11-29	29064910	Kure Fischer E	2017-10-23	Int Clin Psychopharmacol	www.ncbi.nlm.nih.gov/pubmed/29064910	A molecular pathway analysis informs the genetic risk for arrhythmias during antipsychotic treatment.	Antipsychotic drug-induced QTc interval change in schizophrenia	434 European ancestry individuals, 202 African ancestry individuals, 25 individuals	NA	5p13.1	5	38881251	NR	OSMR			9180			rs2278326-C	rs2278326	0	2278326	intron_variant	0	NR	3e-06	5.52288		6610	unit decrease	Affymetrix, Perlegen [1785543] (imputed)	N
2017-11-29	29064910	Kure Fischer E	2017-10-23	Int Clin Psychopharmacol	www.ncbi.nlm.nih.gov/pubmed/29064910	A molecular pathway analysis informs the genetic risk for arrhythmias during antipsychotic treatment.	Antipsychotic drug-induced QTc interval change in schizophrenia	434 European ancestry individuals, 202 African ancestry individuals, 25 individuals	NA	2q14.3	2	127927687	NR	LOC107985944 - LOC100288192	107985944	100288192		33837	3184	rs2461451-A	rs2461451	0	2461451	upstream_gene_variant	1	NR	3e-07	6.52288		7320	unit decrease	Affymetrix, Perlegen [1785543] (imputed)	N
2017-11-29	29064910	Kure Fischer E	2017-10-23	Int Clin Psychopharmacol	www.ncbi.nlm.nih.gov/pubmed/29064910	A molecular pathway analysis informs the genetic risk for arrhythmias during antipsychotic treatment.	Antipsychotic drug-induced QTc interval change in schizophrenia	434 European ancestry individuals, 202 African ancestry individuals, 25 individuals	NA	1q25.3	1	183833125	NR	RGL1			23179			rs2491441-C	rs2491441	0	2491441	intron_variant	0	NR	5e-06	5.30103		5060	unit decrease	Affymetrix, Perlegen [1785543] (imputed)	N
2017-11-29	29064910	Kure Fischer E	2017-10-23	Int Clin Psychopharmacol	www.ncbi.nlm.nih.gov/pubmed/29064910	A molecular pathway analysis informs the genetic risk for arrhythmias during antipsychotic treatment.	Antipsychotic drug-induced QTc interval change in schizophrenia	434 European ancestry individuals, 202 African ancestry individuals, 25 individuals	NA	5p13.1	5	38655151	NR	LIFR-AS1			100506495			rs2914244-T	rs2914244	0	2914244	intron_variant	0	NR	3e-06	5.52288		7650	unit decrease	Affymetrix, Perlegen [1785543] (imputed)	N
2017-11-29	29064910	Kure Fischer E	2017-10-23	Int Clin Psychopharmacol	www.ncbi.nlm.nih.gov/pubmed/29064910	A molecular pathway analysis informs the genetic risk for arrhythmias during antipsychotic treatment.	Antipsychotic drug-induced QTc interval change in schizophrenia	434 European ancestry individuals, 202 African ancestry individuals, 25 individuals	NA	5p13.1	5	38728116	NR	OSMR-AS1			101929768			rs4337869-A	rs4337869	0	4337869	intron_variant	0	NR	4e-06	5.39794		4990	unit decrease	Affymetrix, Perlegen [1785543] (imputed)	N
2017-11-29	29064910	Kure Fischer E	2017-10-23	Int Clin Psychopharmacol	www.ncbi.nlm.nih.gov/pubmed/29064910	A molecular pathway analysis informs the genetic risk for arrhythmias during antipsychotic treatment.	Antipsychotic drug-induced QTc interval change in schizophrenia	434 European ancestry individuals, 202 African ancestry individuals, 25 individuals	NA	2q14.3	2	128076730	NR	SAP130 - UGGT1	79595	56886		48637	14450	rs4662592-T	rs4662592	0	4662592	intergenic_variant	1	NR	3e-07	6.52288		8370	unit decrease	Affymetrix, Perlegen [1785543] (imputed)	N
2017-11-29	29064910	Kure Fischer E	2017-10-23	Int Clin Psychopharmacol	www.ncbi.nlm.nih.gov/pubmed/29064910	A molecular pathway analysis informs the genetic risk for arrhythmias during antipsychotic treatment.	Antipsychotic drug-induced QTc interval change in schizophrenia	434 European ancestry individuals, 202 African ancestry individuals, 25 individuals	NA	6q13	6	75100605	NR	COL12A1			1303			rs515103-T	rs515103	0	515103	intron_variant	0	NR	5e-06	5.30103		2260	unit decrease	Affymetrix, Perlegen [1785543] (imputed)	N
2017-11-29	29064910	Kure Fischer E	2017-10-23	Int Clin Psychopharmacol	www.ncbi.nlm.nih.gov/pubmed/29064910	A molecular pathway analysis informs the genetic risk for arrhythmias during antipsychotic treatment.	Antipsychotic drug-induced QTc interval change in schizophrenia	434 European ancestry individuals, 202 African ancestry individuals, 25 individuals	NA	18q12.3	18	45380719	NR	SLC14A2			8170			rs7229439-T	rs7229439	0	7229439	intron_variant	0	NR	2e-06	5.69897		2660	unit increase	Affymetrix, Perlegen [1785543] (imputed)	N
2017-11-29	29064910	Kure Fischer E	2017-10-23	Int Clin Psychopharmacol	www.ncbi.nlm.nih.gov/pubmed/29064910	A molecular pathway analysis informs the genetic risk for arrhythmias during antipsychotic treatment.	Antipsychotic drug-induced QTc interval change in schizophrenia	434 European ancestry individuals, 202 African ancestry individuals, 25 individuals	NA	2q14.3	2	128259316	NR	RPL21P34 - HS6ST1	100270954	9394		41207	6164	rs737191-T	rs737191	0	737191	intron_variant	1	NR	3e-07	6.52288		9050	unit decrease	Affymetrix, Perlegen [1785543] (imputed)	N
2017-11-29	29064910	Kure Fischer E	2017-10-23	Int Clin Psychopharmacol	www.ncbi.nlm.nih.gov/pubmed/29064910	A molecular pathway analysis informs the genetic risk for arrhythmias during antipsychotic treatment.	Antipsychotic drug-induced QTc interval change in schizophrenia	434 European ancestry individuals, 202 African ancestry individuals, 25 individuals	NA	3q13.11	3	104732323	NR	LOC107986108			107986108			rs777948-C	rs777948	0	777948	intergenic_variant	0	NR	4e-06	5.39794		3180	unit decrease	Affymetrix, Perlegen [1785543] (imputed)	N
2017-11-29	29064910	Kure Fischer E	2017-10-23	Int Clin Psychopharmacol	www.ncbi.nlm.nih.gov/pubmed/29064910	A molecular pathway analysis informs the genetic risk for arrhythmias during antipsychotic treatment.	Antipsychotic drug-induced QTc interval change in schizophrenia	434 European ancestry individuals, 202 African ancestry individuals, 25 individuals	NA	7q32.2	7	130394854	CEP41	CEP41			95681			rs7793239-C	rs7793239	0	7793239	3_prime_UTR_variant	0	NR	9e-07	6.04576		1960	unit increase	Affymetrix, Perlegen [1785543] (imputed)	N
2017-11-29	29064910	Kure Fischer E	2017-10-23	Int Clin Psychopharmacol	www.ncbi.nlm.nih.gov/pubmed/29064910	A molecular pathway analysis informs the genetic risk for arrhythmias during antipsychotic treatment.	Antipsychotic drug-induced QTc interval change in schizophrenia	434 European ancestry individuals, 202 African ancestry individuals, 25 individuals	NA	10q26.3	10	132100221	NR	JAKMIP3			282973			rs7924197-C	rs7924197	0	7924197	upstream_gene_variant	0	NR	3e-07	6.52288		6160	unit decrease	Affymetrix, Perlegen [1785543] (imputed)	N
2017-11-29	29064910	Kure Fischer E	2017-10-23	Int Clin Psychopharmacol	www.ncbi.nlm.nih.gov/pubmed/29064910	A molecular pathway analysis informs the genetic risk for arrhythmias during antipsychotic treatment.	Antipsychotic drug-induced QTc interval change in schizophrenia	434 European ancestry individuals, 202 African ancestry individuals, 25 individuals	NA	11p15.1	11	19224307	NR	LOC105376580, E2F8			105376580, 79733			rs793278-T	rs793278	0	793278	3_prime_UTR_variant	0	NR	5e-06	5.30103		2480	unit decrease	Affymetrix, Perlegen [1785543] (imputed)	N
2017-11-29	29064910	Kure Fischer E	2017-10-23	Int Clin Psychopharmacol	www.ncbi.nlm.nih.gov/pubmed/29064910	A molecular pathway analysis informs the genetic risk for arrhythmias during antipsychotic treatment.	Antipsychotic drug-induced QTc interval change in schizophrenia	434 European ancestry individuals, 202 African ancestry individuals, 25 individuals	NA	6q13	6	74851875	NR	LOC100127900 - COL12A1	100127900	1303		1472	232451	rs9293983-G	rs9293983	0	9293983	upstream_gene_variant	1	NR	4e-06	5.39794		6730	unit decrease	Affymetrix, Perlegen [1785543] (imputed)	N
2017-11-29	29064910	Kure Fischer E	2017-10-23	Int Clin Psychopharmacol	www.ncbi.nlm.nih.gov/pubmed/29064910	A molecular pathway analysis informs the genetic risk for arrhythmias during antipsychotic treatment.	Antipsychotic drug-induced QTc interval change in schizophrenia	434 European ancestry individuals, 202 African ancestry individuals, 25 individuals	NA	6q11.1	6	62150634	NR	KHDRBS2			202559			rs9363882-T	rs9363882	0	9363882	intron_variant	0	NR	7e-06	5.1549		5350	unit decrease	Affymetrix, Perlegen [1785543] (imputed)	N
2017-11-29	29064910	Kure Fischer E	2017-10-23	Int Clin Psychopharmacol	www.ncbi.nlm.nih.gov/pubmed/29064910	A molecular pathway analysis informs the genetic risk for arrhythmias during antipsychotic treatment.	Antipsychotic drug-induced QTc interval change in schizophrenia	434 European ancestry individuals, 202 African ancestry individuals, 25 individuals	NA	6q11.1	6	61213337	NR	RBBP4P3 - KHDRBS2	730180	202559		338694	329342	rs9378078-T	rs9378078	0	9378078	intergenic_variant	1	NR	7e-06	5.1549		6700	unit decrease	Affymetrix, Perlegen [1785543] (imputed)	N
2017-11-29	29064910	Kure Fischer E	2017-10-23	Int Clin Psychopharmacol	www.ncbi.nlm.nih.gov/pubmed/29064910	A molecular pathway analysis informs the genetic risk for arrhythmias during antipsychotic treatment.	Antipsychotic drug-induced QTc interval change in schizophrenia	434 European ancestry individuals, 202 African ancestry individuals, 25 individuals	NA	1q25.3	1	183869871	RGL1	RGL1			23179			rs9425326-C	rs9425326	0	9425326	intron_variant	0	NR	2e-06	5.69897		3340	unit decrease	Affymetrix, Perlegen [1785543] (imputed)	N
2017-11-29	29064910	Kure Fischer E	2017-10-23	Int Clin Psychopharmacol	www.ncbi.nlm.nih.gov/pubmed/29064910	A molecular pathway analysis informs the genetic risk for arrhythmias during antipsychotic treatment.	Antipsychotic drug-induced QTc interval change in schizophrenia	434 European ancestry individuals, 202 African ancestry individuals, 25 individuals	NA	13q21.33	13	70973380	NR	MTCL1P1 - LINC00348	100288130	100885781		47770	41761	rs9542550-C	rs9542550	0	9542550	intergenic_variant	1	NR	7e-06	5.1549		2730	unit decrease	Affymetrix, Perlegen [1785543] (imputed)	N
2017-11-29	29064910	Kure Fischer E	2017-10-23	Int Clin Psychopharmacol	www.ncbi.nlm.nih.gov/pubmed/29064910	A molecular pathway analysis informs the genetic risk for arrhythmias during antipsychotic treatment.	Antipsychotic drug-induced QTc interval change in schizophrenia	434 European ancestry individuals, 202 African ancestry individuals, 25 individuals	NA	8q22.3	8	102721404	NR	LOC101927245			101927245			rs9642793-A	rs9642793	0	9642793	intergenic_variant	0	NR	4e-06	5.39794		531	unit decrease	Affymetrix, Perlegen [1785543] (imputed)	N
2017-11-29	29064910	Kure Fischer E	2017-10-23	Int Clin Psychopharmacol	www.ncbi.nlm.nih.gov/pubmed/29064910	A molecular pathway analysis informs the genetic risk for arrhythmias during antipsychotic treatment.	Antipsychotic drug-induced QTc interval change in schizophrenia	434 European ancestry individuals, 202 African ancestry individuals, 25 individuals	NA	6q11.1	6	61997852	NR	KHDRBS2			202559			rs998808-A	rs998808	0	998808	intron_variant	0	NR	7e-06	5.1549		6910	unit decrease	Affymetrix, Perlegen [1785543] (imputed)	N
2011-03-04	21223598	Wineinger NE	2011-01-11	BMC Med Genomics	www.ncbi.nlm.nih.gov/pubmed/21223598	Genome-wide joint SNP and CNV analysis of aortic root diameter in African Americans: the HyperGEN study.	Aortic root size	1,086 African American individuals	NA	7q11.21	7	66631041	RABGEF1, KCTD7	KCTD7			154881			rs10263935-?	rs10263935	0	10263935	intron_variant	0	0.32	4e-07	6.39794		0.1142	[0.070-0.159] cm increase	Affymetrix [NR]	N
2009-08-07	19584346	Vasan RS	2009-07-08	JAMA	www.ncbi.nlm.nih.gov/pubmed/19584346	Genetic variants associated with cardiac structure and function: a meta-analysis and replication of genome-wide association data.	Aortic root size	12,612 European ancestry individuals	4,094 European ancestry individuals	12p12.2	12	20077705	PDE3A	LOC100506393			100506393			rs10770612-G	rs10770612	0	10770612	intron_variant	0	0.19	2e-08	7.69897		0.03	[0.02-0.04] cm increase	Affymetrix, Illumina [~ 2500000] (imputed)	N
2009-08-07	19584346	Vasan RS	2009-07-08	JAMA	www.ncbi.nlm.nih.gov/pubmed/19584346	Genetic variants associated with cardiac structure and function: a meta-analysis and replication of genome-wide association data.	Aortic root size	12,612 European ancestry individuals	4,094 European ancestry individuals	17p13.3	17	2240166	SMG6, SRR, TSR1, SGSM2	SMG6			23293			rs10852932-T	rs10852932	0	10852932	5_prime_UTR_variant	0	0.36	2e-11	10.699		0.03	[0.02-0.04] cm increase	Affymetrix, Illumina [~ 2500000] (imputed)	N
2017-09-05	28394258	Wild PS	2017-04-10	J Clin Invest	www.ncbi.nlm.nih.gov/pubmed/28394258	Large-scale genome-wide analysis identifies genetic variants associated with cardiac structure and function.	Aortic root size	30,201 European ancestry individuals	14,002 European ancestry individuals	1p32.1	1	59220247	FGGY	HSD52 - LOC105378756	729467	105378756		73440	68976	rs11207426-A	rs11207426	0	11207426	intron_variant	1	0.37	3e-09	8.52288		0.017	[0.011-0.023] cm increase	Affymetrix, Illumina [at least 283291] (imputed)	N
2011-03-04	21223598	Wineinger NE	2011-01-11	BMC Med Genomics	www.ncbi.nlm.nih.gov/pubmed/21223598	Genome-wide joint SNP and CNV analysis of aortic root diameter in African Americans: the HyperGEN study.	Aortic root size	1,086 African American individuals	NA	16q21	16	58725428	GOT2	GOT2			2806			rs12600277-?	rs12600277	0	12600277	intron_variant	0	0.16	3e-06	5.52288		0.1399	[0.082-0.198] cm increase	Affymetrix [NR]	N
2009-08-07	19584346	Vasan RS	2009-07-08	JAMA	www.ncbi.nlm.nih.gov/pubmed/19584346	Genetic variants associated with cardiac structure and function: a meta-analysis and replication of genome-wide association data.	Aortic root size	12,612 European ancestry individuals	4,094 European ancestry individuals	5q23.2	5	123195653	CCDC100, PPIC	PRDM6 - SUMO1P5	93166	474341		1387	40304	rs17470137-A	rs17470137	0	17470137	downstream_gene_variant	1	0.29	1e-11	11		0.03	[0.02-0.04] cm increase	Affymetrix, Illumina [~ 2500000] (imputed)	N
2017-09-05	28394258	Wild PS	2017-04-10	J Clin Invest	www.ncbi.nlm.nih.gov/pubmed/28394258	Large-scale genome-wide analysis identifies genetic variants associated with cardiac structure and function.	Aortic root size	30,201 European ancestry individuals	14,002 European ancestry individuals	17q21.32	17	46935905	GOSR2	GOSR2			9570			rs17608766-C	rs17608766	0	17608766	3_prime_UTR_variant	0	0.14	2e-10	9.69897		0.0244	[0.017-0.032] cm increase	Affymetrix, Illumina [at least 283291] (imputed)	N
2017-09-05	28394258	Wild PS	2017-04-10	J Clin Invest	www.ncbi.nlm.nih.gov/pubmed/28394258	Large-scale genome-wide analysis identifies genetic variants associated with cardiac structure and function.	Aortic root size	30,201 European ancestry individuals	14,002 European ancestry individuals	16q23.1	16	75359454	CFDP1	CFDP1			10428			rs17696696-G	rs17696696	0	17696696	intron_variant	0	0.59	3e-10	9.52288		0.016	[0.01-0.022] cm decrease	Affymetrix, Illumina [at least 283291] (imputed)	N
2011-03-04	21223598	Wineinger NE	2011-01-11	BMC Med Genomics	www.ncbi.nlm.nih.gov/pubmed/21223598	Genome-wide joint SNP and CNV analysis of aortic root diameter in African Americans: the HyperGEN study.	Aortic root size	1,086 African American individuals	NA	3p14.2	3	59917075	FHIT	FHIT			2272			rs1825630-?	rs1825630	0	1825630	intron_variant	0	0.44	8e-06	5.09691		0.0946	[0.053-0.136] cm increase	Affymetrix [NR]	N
2017-09-05	28394258	Wild PS	2017-04-10	J Clin Invest	www.ncbi.nlm.nih.gov/pubmed/28394258	Large-scale genome-wide analysis identifies genetic variants associated with cardiac structure and function.	Aortic root size	30,201 European ancestry individuals	14,002 European ancestry individuals	15q22.31	15	63594394	USP3	USP3-AS1, USP3			100130855, 9960			rs2649-T	rs2649	0	2649	3_prime_UTR_variant	0	0.13	5e-08	7.30103		0.021	[0.013-0.029] cm decrease	Affymetrix, Illumina [at least 283291] (imputed)	N
2017-09-05	28394258	Wild PS	2017-04-10	J Clin Invest	www.ncbi.nlm.nih.gov/pubmed/28394258	Large-scale genome-wide analysis identifies genetic variants associated with cardiac structure and function.	Aortic root size	30,201 European ancestry individuals	14,002 European ancestry individuals	13q14.2	13	50248227	KCNRG	DLEU1			10301			rs2762049-?	rs2762049	0	2762049	intron_variant	0	0.61	2e-15	14.699		0.021	[0.015-0.027] cm decrease	Affymetrix, Illumina [at least 283291] (imputed)	N
2009-08-07	19584346	Vasan RS	2009-07-08	JAMA	www.ncbi.nlm.nih.gov/pubmed/19584346	Genetic variants associated with cardiac structure and function: a meta-analysis and replication of genome-wide association data.	Aortic root size	12,612 European ancestry individuals	4,094 European ancestry individuals	12q14.3	12	66000884	HMGA2	HMGA2 - MIR6074	8091	102464827		34593	22736	rs4026608-C	rs4026608	0	4026608	intergenic_variant	1	0.38	2e-09	8.69897		0.03	[0.02-0.04] cm decrease	Affymetrix, Illumina [~ 2500000] (imputed)	N
2017-09-05	28394258	Wild PS	2017-04-10	J Clin Invest	www.ncbi.nlm.nih.gov/pubmed/28394258	Large-scale genome-wide analysis identifies genetic variants associated with cardiac structure and function.	Aortic root size	30,201 European ancestry individuals	14,002 European ancestry individuals	12p13.33	12	2069594	CACNA1C	CACNA1C			775			rs4765663-C	rs4765663	0	4765663	intron_variant	0	0.16	4e-09	8.39794		0.02	[0.014-0.026] cm decrease	Affymetrix, Illumina [at least 283291] (imputed)	N
2011-03-04	21223598	Wineinger NE	2011-01-11	BMC Med Genomics	www.ncbi.nlm.nih.gov/pubmed/21223598	Genome-wide joint SNP and CNV analysis of aortic root diameter in African Americans: the HyperGEN study.	Aortic root size	1,086 African American individuals	NA	8q23.3	8	116544032	intergenic	LOC105375711 - LOC105375712	105375711	105375712		69629	60487	rs4876662-?	rs4876662	0	4876662	intergenic_variant	1	0.2	2e-06	5.69897		0.1317	[0.081-0.182] cm increase	Affymetrix [NR]	N
2011-03-04	21223598	Wineinger NE	2011-01-11	BMC Med Genomics	www.ncbi.nlm.nih.gov/pubmed/21223598	Genome-wide joint SNP and CNV analysis of aortic root diameter in African Americans: the HyperGEN study.	Aortic root size	1,086 African American individuals	NA	20p13	20	1960525	PDYN, SIRPA	LOC727993			727993			rs6045676-?	rs6045676	0	6045676	intron_variant	0	0.36	3e-08	7.52288		0.1147	[0.070-0.159] cm increase	Affymetrix [NR]	N
2017-09-05	28394258	Wild PS	2017-04-10	J Clin Invest	www.ncbi.nlm.nih.gov/pubmed/28394258	Large-scale genome-wide analysis identifies genetic variants associated with cardiac structure and function.	Aortic root size	30,201 European ancestry individuals	14,002 European ancestry individuals	1p21.2	1	99580690	PALMD	LOC101928270 - PALMD	101928270	54873		92886	65185	rs6702619-G	rs6702619	0	6702619	intron_variant	1	0.5	1e-16	16		0.021	[0.015-0.027] cm increase	Affymetrix, Illumina [at least 283291] (imputed)	N
2017-09-05	28394258	Wild PS	2017-04-10	J Clin Invest	www.ncbi.nlm.nih.gov/pubmed/28394258	Large-scale genome-wide analysis identifies genetic variants associated with cardiac structure and function.	Aortic root size	30,201 European ancestry individuals	14,002 European ancestry individuals	11q13.3	11	70181807	TMEM16A	ANO1			55107			rs7127129-G	rs7127129	0	7127129	intron_variant	0	0.41	2e-09	8.69897		0.015	[0.0091-0.0209] cm decrease	Affymetrix, Illumina [at least 283291] (imputed)	N
2009-08-07	19584346	Vasan RS	2009-07-08	JAMA	www.ncbi.nlm.nih.gov/pubmed/19584346	Genetic variants associated with cardiac structure and function: a meta-analysis and replication of genome-wide association data.	Aortic root size	12,612 European ancestry individuals	4,094 European ancestry individuals	1p21.2	1	99584229	PALMD	LOC101928270 - PALMD	101928270	54873		96425	61646	rs7543130-A	rs7543130	0	7543130	intron_variant	1	0.49	1e-07	7		0.03	[0.02-0.04] cm increase	Affymetrix, Illumina [~ 2500000] (imputed)	N
2011-03-04	21223598	Wineinger NE	2011-01-11	BMC Med Genomics	www.ncbi.nlm.nih.gov/pubmed/21223598	Genome-wide joint SNP and CNV analysis of aortic root diameter in African Americans: the HyperGEN study.	Aortic root size	1,086 African American individuals	NA	7q11.21	7	66565625	LOC401365, LOC493754	LOC493754			493754			rs801193-?	rs801193	0	801193	intron_variant	0	0.34	4e-06	5.39794		0.1113	[0.068-0.155] cm increase	Affymetrix [NR]	N
2011-03-04	21223598	Wineinger NE	2011-01-11	BMC Med Genomics	www.ncbi.nlm.nih.gov/pubmed/21223598	Genome-wide joint SNP and CNV analysis of aortic root diameter in African Americans: the HyperGEN study.	Aortic root size	1,086 African American individuals	NA	7q11.21	7	66152608	CRCP	CRCP			27297			rs875971-?	rs875971	0	875971	3_prime_UTR_variant	0	0.32	4e-06	5.39794		0.1069	[0.063-0.151] cm increase	Affymetrix [NR]	N
2009-08-07	19584346	Vasan RS	2009-07-08	JAMA	www.ncbi.nlm.nih.gov/pubmed/19584346	Genetic variants associated with cardiac structure and function: a meta-analysis and replication of genome-wide association data.	Aortic root size	12,612 European ancestry individuals	4,094 European ancestry individuals	15q24.1	15	73936724	LOXL1	LOXL1			4016			rs893817-G	rs893817	0	893817	intron_variant	0	0.34	3e-06	5.52288		0.02	[0.01-0.03] cm increase	Affymetrix, Illumina [~ 2500000] (imputed)	N
2011-12-03	22068335	Mitchell GF	2011-11-08	Circ Cardiovasc Genet	www.ncbi.nlm.nih.gov/pubmed/22068335	Common genetic variation in the 3'-BCL11B gene desert is associated with carotid-femoral pulse wave velocity and excess cardiovascular disease risk: the AortaGen Consortium.	Aortic stiffness	4,216 Sardinian individuals, 20,634 European ancestry individuals	5,306 European ancestry individuals	14q32.2	14	98121984	BCL11B	LOC105370655			105370655			rs7152623-?	rs7152623	0	7152623	intron_variant	0	NR	3e-15	14.5229		0.076	[0.056-0.096] unit decrease	Affymetrix, Illumina [~ 2500000] (imputed)	N
2013-08-21	23388002	Thanassoulis G	2013-02-17	N Engl J Med	www.ncbi.nlm.nih.gov/pubmed/23388002	Genetic associations with valvular calcification and aortic stenosis.	Aortic-valve calcification	6,942 European ancestry individuals	745 European ancestry individuals, 2,497 African American individuals, 2,027 Hispanic individuals, 774 Chinese ancestry individuals	6q25.3	6	160589086	LPA	LPA			4018			rs10455872-G	rs10455872	0	10455872	intron_variant	0	0.07	3e-11	10.5229	(EA)	2.05	[1.66-2.53]	Affymetrix, Illumina [> 2500000] (imputed)	N
2017-11-01	17463246	Saxena R	2007-04-26	Science	www.ncbi.nlm.nih.gov/pubmed/17463246	Genome-wide association analysis identifies loci for type 2 diabetes and triglyceride levels.	Apolipoprotein A1 levels	1,451 European ancestry type 2 diabetes cases and controls	NA	16q13	16	56961324	CETP	HERPUD1 - CETP	9709	1071		17443	599	rs1800775-C	rs1800775	0	1800775	upstream_gene_variant	1	0.44	3e-06	5.52288		1.6	(% variance) increase	Affymetrix [389878]	N
2016-02-11	25935875	Varenhorst C	2015-05-02	Eur Heart J	www.ncbi.nlm.nih.gov/pubmed/25935875	Effect of genetic variations on ticagrelor plasma levels and clinical outcomes.	AR-C124910XX levels in individuals with acute coronary syndromes treated with ticagrelor	1,794 European ancestry cases, 18 African and Asian ancestry cases	1,922 European ancestry cases, 19 African and Asian ancestry cases	12p12.1	12	21250045	SLCO1A2, SLCO1B1	SLCO1B1 - SLCO1A2	10599	6579		10249	14555	rs113681054-T	rs113681054	0	113681054	intergenic_variant	1	0.184	4e-13	12.3979		0.062	[0.044-0.08] unit increase	Illumina [10962468] (imputed)	N
2016-02-11	25935875	Varenhorst C	2015-05-02	Eur Heart J	www.ncbi.nlm.nih.gov/pubmed/25935875	Effect of genetic variations on ticagrelor plasma levels and clinical outcomes.	AR-C124910XX levels in individuals with acute coronary syndromes treated with ticagrelor	1,794 European ancestry cases, 18 African and Asian ancestry cases	1,922 European ancestry cases, 19 African and Asian ancestry cases	4q13.2	4	69096657	UGT2B7	UGT2B7			7364			rs61361928-T	rs61361928	0	61361928	missense_variant	0	0.005	8e-14	13.0969		0.385	[0.29-0.48] unit increase	Illumina [10962468] (imputed)	N
2009-12-29	20031579	Tarasov KV	2009-04-01	Circ Cardiovasc Genet	www.ncbi.nlm.nih.gov/pubmed/20031579	COL4A1 is associated with arterial stiffness by genome-wide association scan.	Arterial stiffness	4,221 Sardinian individuals	1,828 Sardinian individuals, 813 Old Order Amish individuals	13q34	13	110166251	COL4A1	COL4A1			1282			rs3742207-C	rs3742207	0	3742207	missense_variant	0	0.44	5e-08	7.30103		21	[11.79-30.21] cm/s increase	Affymetrix [362129] (imputed)	N
2014-05-02	24159190	Seppala I	2013-10-24	Eur Heart J	www.ncbi.nlm.nih.gov/pubmed/24159190	Genome-wide association study on dimethylarginines reveals novel AGXT2 variants associated with heart rate variability but not with overall mortality.	Asymmetrical dimethylarginine levels	5110 European ancestry individuals	NA	19q12	19	30544779	intergenic	ZNF536			9745			rs10418356-G	rs10418356	0	10418356	intron_variant	0	0.03	7e-06	5.1549		0.257	[0.15-0.37] unit increase	Affymetrix, Illumina [10085758] (imputed)	N
2014-05-02	24159190	Seppala I	2013-10-24	Eur Heart J	www.ncbi.nlm.nih.gov/pubmed/24159190	Genome-wide association study on dimethylarginines reveals novel AGXT2 variants associated with heart rate variability but not with overall mortality.	Asymmetrical dimethylarginine levels	5110 European ancestry individuals	NA	1p22.3	1	86537789	intergenic	LOC105378826 - CLCA4	105378826	22802		14232	9287	rs11161841-A	rs11161841	0	11161841	intergenic_variant	1	0.114	7e-07	6.1549		0.178	[0.3-0.44] unit increase	Affymetrix, Illumina [10085758] (imputed)	N
2014-05-02	24159190	Seppala I	2013-10-24	Eur Heart J	www.ncbi.nlm.nih.gov/pubmed/24159190	Genome-wide association study on dimethylarginines reveals novel AGXT2 variants associated with heart rate variability but not with overall mortality.	Asymmetrical dimethylarginine levels	5110 European ancestry individuals	NA	2p11.2	2	86633508	intergenic	RNF103-CHMP3			100526767			rs114532231-T	rs114532231	0	114532231	intron_variant	0	0.008	2e-06	5.69897		0.684	[0.4-0.96] unit decrease	Affymetrix, Illumina [10085758] (imputed)	N
2014-05-02	24159190	Seppala I	2013-10-24	Eur Heart J	www.ncbi.nlm.nih.gov/pubmed/24159190	Genome-wide association study on dimethylarginines reveals novel AGXT2 variants associated with heart rate variability but not with overall mortality.	Asymmetrical dimethylarginine levels	5110 European ancestry individuals	NA	7q21.11	7	82138856	intergenic	CACNA2D1			781			rs117576300-A	rs117576300	0	117576300	intron_variant	0	0.028	6e-06	5.22185		0.3	[0.17-0.43] unit decrease	Affymetrix, Illumina [10085758] (imputed)	N
2014-05-02	24159190	Seppala I	2013-10-24	Eur Heart J	www.ncbi.nlm.nih.gov/pubmed/24159190	Genome-wide association study on dimethylarginines reveals novel AGXT2 variants associated with heart rate variability but not with overall mortality.	Asymmetrical dimethylarginine levels	5110 European ancestry individuals	NA	8p21.3	8	22786194	intergenic	PEBP4			157310			rs12155789-G	rs12155789	0	12155789	intron_variant	0	0.144	1e-06	6		0.147	[0.088-0.206] unit decrease	Affymetrix, Illumina [10085758] (imputed)	N
2014-05-02	24159190	Seppala I	2013-10-24	Eur Heart J	www.ncbi.nlm.nih.gov/pubmed/24159190	Genome-wide association study on dimethylarginines reveals novel AGXT2 variants associated with heart rate variability but not with overall mortality.	Asymmetrical dimethylarginine levels	5110 European ancestry individuals	NA	2p16.2	2	52722180	intergenic	LOC107985883 - LOC105369165	107985883	105369165		9586	497	rs1349882-T	rs1349882	0	1349882	downstream_gene_variant	1	0.395	5e-06	5.30103		0.092	[0.053-0.131] unit increase	Affymetrix, Illumina [10085758] (imputed)	N
2014-05-02	24159190	Seppala I	2013-10-24	Eur Heart J	www.ncbi.nlm.nih.gov/pubmed/24159190	Genome-wide association study on dimethylarginines reveals novel AGXT2 variants associated with heart rate variability but not with overall mortality.	Asymmetrical dimethylarginine levels	5110 European ancestry individuals	NA	16q24.1	16	84276793	NR	RNA5SP433 - LOC105376777	100873683	105376777		13865	9758	rs138642423-G	rs138642423	0	138642423	intergenic_variant	1	0.011	7e-06	5.1549		0.477	[0.27-0.68] unit decrease	Affymetrix, Illumina [10085758] (imputed)	N
2014-05-02	24159190	Seppala I	2013-10-24	Eur Heart J	www.ncbi.nlm.nih.gov/pubmed/24159190	Genome-wide association study on dimethylarginines reveals novel AGXT2 variants associated with heart rate variability but not with overall mortality.	Asymmetrical dimethylarginine levels	5110 European ancestry individuals	NA	20p11.21	20	25286264	intergenic	PYGB			5834			rs139672965-A	rs139672965	0	139672965	intron_variant	0	0.01	8e-06	5.09691		0.654	[0.37-0.94] unit increase	Affymetrix, Illumina [10085758] (imputed)	N
2014-05-02	24159190	Seppala I	2013-10-24	Eur Heart J	www.ncbi.nlm.nih.gov/pubmed/24159190	Genome-wide association study on dimethylarginines reveals novel AGXT2 variants associated with heart rate variability but not with overall mortality.	Asymmetrical dimethylarginine levels	5110 European ancestry individuals	NA	6p24.3	6	9937127	intergenic	LOC107983965			107983965			rs149747749-A	rs149747749	0	149747749	intron_variant	0	0.005	8e-06	5.09691		0.645	[0.36-0.93] unit decrease	Affymetrix, Illumina [10085758] (imputed)	N
2014-05-02	24159190	Seppala I	2013-10-24	Eur Heart J	www.ncbi.nlm.nih.gov/pubmed/24159190	Genome-wide association study on dimethylarginines reveals novel AGXT2 variants associated with heart rate variability but not with overall mortality.	Asymmetrical dimethylarginine levels	5110 European ancestry individuals	NA	11q13.4	11	72564865	intergenic	LOC100421204 - LINC01537	100421204	101928555		12482	5791	rs183778342-A	rs183778342	0	183778342	downstream_gene_variant	1	0.003	3e-06	5.52288		1.273	[0.74-1.8] unit increase	Affymetrix, Illumina [10085758] (imputed)	N
2014-05-02	24159190	Seppala I	2013-10-24	Eur Heart J	www.ncbi.nlm.nih.gov/pubmed/24159190	Genome-wide association study on dimethylarginines reveals novel AGXT2 variants associated with heart rate variability but not with overall mortality.	Asymmetrical dimethylarginine levels	5110 European ancestry individuals	NA	16q22.1	16	68723866	intergenic	CDH3			1001			rs192253604-A	rs192253604	0	192253604	downstream_gene_variant	0	0.096	8e-07	6.09691		0.175	[0.11-0.24] unit decrease	Affymetrix, Illumina [10085758] (imputed)	N
2014-05-02	24159190	Seppala I	2013-10-24	Eur Heart J	www.ncbi.nlm.nih.gov/pubmed/24159190	Genome-wide association study on dimethylarginines reveals novel AGXT2 variants associated with heart rate variability but not with overall mortality.	Asymmetrical dimethylarginine levels	5110 European ancestry individuals	NA	5q33.3	5	157079641	intergenic	HAVCR1 - HAVCR2	26762	84868		20522	6191	rs193098517-A	rs193098517	0	193098517	intergenic_variant	1	0.008	8e-07	6.09691		0.593	[0.36-0.83] unit decrease	Affymetrix, Illumina [10085758] (imputed)	N
2014-05-02	24159190	Seppala I	2013-10-24	Eur Heart J	www.ncbi.nlm.nih.gov/pubmed/24159190	Genome-wide association study on dimethylarginines reveals novel AGXT2 variants associated with heart rate variability but not with overall mortality.	Asymmetrical dimethylarginine levels	5110 European ancestry individuals	NA	10q26.2	10	128584974	intergenic	LINC01163 - LOC105378554	101927381	105378554		267248	100430	rs193189882-A	rs193189882	0	193189882	intergenic_variant	1	0.009	2e-06	5.69897		0.71	[0.42-1] unit decrease	Affymetrix, Illumina [10085758] (imputed)	N
2015-06-20	25245031	Luneburg N	2014-09-21	Circ Cardiovasc Genet	www.ncbi.nlm.nih.gov/pubmed/25245031	Genome-wide association study of L-arginine and dimethylarginines reveals novel metabolic pathway for symmetric dimethylarginine.	Asymmetrical dimethylarginine levels	3,742 European ancestry individuals, 2,992 individuals	1,151 European ancestry individuals	1p22.3	1	85328063	DDAH1	DDAH1			23576			rs2268667-A	rs2268667	0	2268667	intron_variant	0	0.343	4e-31	30.3979		0.022	[0.018-0.026] unit increase	Affymetrix, Illumina [up to 2200000] (imputed)	N
2014-05-02	24159190	Seppala I	2013-10-24	Eur Heart J	www.ncbi.nlm.nih.gov/pubmed/24159190	Genome-wide association study on dimethylarginines reveals novel AGXT2 variants associated with heart rate variability but not with overall mortality.	Asymmetrical dimethylarginine levels	5110 European ancestry individuals	NA	10p13	10	12830881	intergenic	CAMK1D			57118			rs2431623-G	rs2431623	0	2431623	3_prime_UTR_variant	0	0.369	9e-06	5.04576		0.091	[0.05-0.132] unit increase	Affymetrix, Illumina [10085758] (imputed)	N
2014-05-02	24159190	Seppala I	2013-10-24	Eur Heart J	www.ncbi.nlm.nih.gov/pubmed/24159190	Genome-wide association study on dimethylarginines reveals novel AGXT2 variants associated with heart rate variability but not with overall mortality.	Asymmetrical dimethylarginine levels	5110 European ancestry individuals	NA	3p26.3	3	1992671	intergenic	RPL21P17 - RN7SKP144	727810	106479159		86502	96306	rs2729313-T	rs2729313	0	2729313	intergenic_variant	1	0.075	8e-06	5.09691		0.169	[0.095-0.243] unit increase	Affymetrix, Illumina [10085758] (imputed)	N
2014-05-02	24159190	Seppala I	2013-10-24	Eur Heart J	www.ncbi.nlm.nih.gov/pubmed/24159190	Genome-wide association study on dimethylarginines reveals novel AGXT2 variants associated with heart rate variability but not with overall mortality.	Asymmetrical dimethylarginine levels	5110 European ancestry individuals	NA	1p22.3	1	85331427	DDAH1	DDAH1			23576			rs28489187-G	rs28489187	0	28489187	intron_variant	0	0.216	1e-40	40		0.37	[0.32-0.42] unit increase	Affymetrix, Illumina [10085758] (imputed)	N
2014-05-02	24159190	Seppala I	2013-10-24	Eur Heart J	www.ncbi.nlm.nih.gov/pubmed/24159190	Genome-wide association study on dimethylarginines reveals novel AGXT2 variants associated with heart rate variability but not with overall mortality.	Asymmetrical dimethylarginine levels	5110 European ancestry individuals	NA	5p13.2	5	35039381	intergenic	AGXT2			64902			rs37370-T	rs37370	0	37370	missense_variant	0	0.906	1e-07	7		0.184	[0.12-0.25] unit increase	Affymetrix, Illumina [10085758] (imputed)	N
2014-05-02	24159190	Seppala I	2013-10-24	Eur Heart J	www.ncbi.nlm.nih.gov/pubmed/24159190	Genome-wide association study on dimethylarginines reveals novel AGXT2 variants associated with heart rate variability but not with overall mortality.	Asymmetrical dimethylarginine levels	5110 European ancestry individuals	NA	10q21.2	10	61432656	intergenic	TMEM26			219623			rs7088627-A	rs7088627	0	7088627	intron_variant	0	0.653	7e-06	5.1549		0.106	[0.061-0.151] unit increase	Affymetrix, Illumina [10085758] (imputed)	N
2014-05-02	24159190	Seppala I	2013-10-24	Eur Heart J	www.ncbi.nlm.nih.gov/pubmed/24159190	Genome-wide association study on dimethylarginines reveals novel AGXT2 variants associated with heart rate variability but not with overall mortality.	Asymmetrical dimethylarginine levels	5110 European ancestry individuals	NA	3q13.31	3	117524949	intergenic	LOC105374056			105374056			rs72951640-T	rs72951640	0	72951640	regulatory_region_variant	0	0.014	5e-06	5.30103		0.408	[0.23-0.58] unit increase	Affymetrix, Illumina [10085758] (imputed)	N
2014-05-02	24159190	Seppala I	2013-10-24	Eur Heart J	www.ncbi.nlm.nih.gov/pubmed/24159190	Genome-wide association study on dimethylarginines reveals novel AGXT2 variants associated with heart rate variability but not with overall mortality.	Asymmetrical dimethylarginine levels	5110 European ancestry individuals	NA	2q23.3	2	152892854	intergenic	UBQLN4P2 - LOC105373691	100131393	105373691		14124	66103	rs78683678-T	rs78683678	0	78683678	intergenic_variant	1	0.09	5e-06	5.30103		0.168	[0.095-0.241] unit decrease	Affymetrix, Illumina [10085758] (imputed)	N
2017-07-21	28416822	Low SK	2017-04-17	Nat Genet	www.ncbi.nlm.nih.gov/pubmed/28416822	Identification of six new genetic loci associated with atrial fibrillation in the Japanese population.	Atrial fibrillation	8,180 Japanese ancestry cases, 28,612 Japanese ancestry controls	3,120 Japanese ancestry cases, 125,064 Japanese ancestry controls, 15,993 European ancestry cases, 113,719 European ancestry controls	7q31.2	7	116560326	CAV1	CAV1			857			rs1049334-G	rs1049334	0	1049334	3_prime_UTR_variant	0	0.71	2e-14	13.699	(Japanese)	1.203	[1.148-1.261]	Illumina [5018049] (imputed)	N
2008-10-14	17903304	Larson MG	2007-09-19	BMC Med Genet	www.ncbi.nlm.nih.gov/pubmed/17903304	Framingham Heart Study 100K project: genome-wide associations for cardiovascular disease outcomes.	Atrial fibrillation	151 cases and 1,190 controls from 310 families	NA	11q22.1	11	99622442	CNTN5	CNTN5			53942			rs10501920-?	rs10501920	0	10501920	intron_variant	0	NR	9e-06	5.04576				Affymetrix [70897]	N
2017-07-10	28416818	Christophersen IE	2017-04-17	Nat Genet	www.ncbi.nlm.nih.gov/pubmed/28416818	Large-scale analyses of common and rare variants identify 12 new loci associated with atrial fibrillation.	Atrial fibrillation	15,979 European ancestry cases, 102,776 European ancestry controls.	NA	1q24.2	1	170216500	METTL11B, KIFAP3	LOC105371609			105371609			rs10800507-C	rs10800507	0	10800507	intron_variant	0	0.51	2e-11	10.699		1.09	[1.06-1.12]	Affymetrix, Illumina [11795432] (imputed)	N
2012-07-19	22544366	Ellinor PT	2012-04-29	Nat Genet	www.ncbi.nlm.nih.gov/pubmed/22544366	Meta-analysis identifies six new susceptibility loci for atrial fibrillation.	Atrial fibrillation	6,707 European ancestry cases, 52,426 European ancestry controls	5,381 European ancestry casses, 10,030 European ancestry controls	9q22.32	9	94951177	C9orf3	C9orf3			84909			rs10821415-A	rs10821415	0	10821415	intron_variant	0	0.42	4e-11	10.3979		1.11	[1.08-1.15]	Affymetrix, Illumina [~ 2500000] (imputed)	N
2018-02-19	29290336	Nielsen JB	2018-01-04	Am J Hum Genet	www.ncbi.nlm.nih.gov/pubmed/29290336	Genome-wide Study of Atrial Fibrillation Identifies Seven Risk Loci and Highlights Biological Pathways and Regulatory Elements Involved in Cardiac Development.	Atrial fibrillation	6,337 European ancestry cases, 61,607 European ancestry controls	30,679 European ancestry cases, 278,895 European ancestry controls	10q22.2	10	73661450	SYNPO2L	LOC105378360			105378360			rs10824026-A	rs10824026	0	10824026	intron_variant	0	0.85084	2e-06	5.69897		1.16206	[1.09713391-1.23081772]	Illumina [8952551] (imputed)	N
2012-07-19	22544366	Ellinor PT	2012-04-29	Nat Genet	www.ncbi.nlm.nih.gov/pubmed/22544366	Meta-analysis identifies six new susceptibility loci for atrial fibrillation.	Atrial fibrillation	6,707 European ancestry cases, 52,426 European ancestry controls	5,381 European ancestry casses, 10,030 European ancestry controls	10q22.2	10	73661450	SYNPO2L	LOC105378360			105378360			rs10824026-A	rs10824026	0	10824026	intron_variant	0	0.84	4e-09	8.39794		1.15	[1.10-1.20]	Affymetrix, Illumina [~ 2500000] (imputed)	N
2017-07-10	28416818	Christophersen IE	2017-04-17	Nat Genet	www.ncbi.nlm.nih.gov/pubmed/28416818	Large-scale analyses of common and rare variants identify 12 new loci associated with atrial fibrillation.	Atrial fibrillation	15,979 European ancestry cases, 102,776 European ancestry controls.	NA	10q22.2	10	73661450	SYNPO2L	LOC105378360			105378360			rs10824026-A	rs10824026	0	10824026	intron_variant	0	0.84	8e-11	10.0969		1.13	[1.09-1.17]	Affymetrix, Illumina [11795432] (imputed)	N
2017-07-10	28416818	Christophersen IE	2017-04-17	Nat Genet	www.ncbi.nlm.nih.gov/pubmed/28416818	Large-scale analyses of common and rare variants identify 12 new loci associated with atrial fibrillation.	Atrial fibrillation	15,979 European ancestry cases, 102,776 European ancestry controls.	NA	1q21.3	1	154890476	KCNN3	KCNN3 - LOC105371449	3782	105371449		20198	17048	rs11264280-T	rs11264280	0	11264280	intergenic_variant	1	0.32	3e-17	16.5229		1.13	[1.10-1.16]	Affymetrix, Illumina [11795432] (imputed)	N
2017-07-10	28416818	Christophersen IE	2017-04-17	Nat Genet	www.ncbi.nlm.nih.gov/pubmed/28416818	Large-scale analyses of common and rare variants identify 12 new loci associated with atrial fibrillation.	Atrial fibrillation	15,979 European ancestry cases, 102,776 European ancestry controls, 641 African American cases, 5,234 African American controls, 837 Japanese ancestry cases, 3,293 Japanese controls, 277 Hispanic cases, 3,081 Hispanic controls,197 Brazilian ancestry cases, 758 Brazilian ancestry controls.	3,666 cases, 139,852 controls	1q21.3	1	154890476	KCNN3	KCNN3 - LOC105371449	3782	105371449		20198	17048	rs11264280-T	rs11264280	0	11264280	intergenic_variant	1	0.31	4e-15	14.3979		1.23	[1.17-1.30]	Affymetrix, Illumina [11795432] (imputed)	N
2012-07-19	22544366	Ellinor PT	2012-04-29	Nat Genet	www.ncbi.nlm.nih.gov/pubmed/22544366	Meta-analysis identifies six new susceptibility loci for atrial fibrillation.	Atrial fibrillation	6,707 European ancestry cases, 52,426 European ancestry controls	5,381 European ancestry casses, 10,030 European ancestry controls	14q23.2	14	64214130	SYNE2	SYNE2			23224			rs1152591-A	rs1152591	0	1152591	intron_variant	0	0.48	6e-13	12.2218		1.13	[1.09-1.17]	Affymetrix, Illumina [~ 2500000] (imputed)	N
2017-07-10	28416818	Christophersen IE	2017-04-17	Nat Genet	www.ncbi.nlm.nih.gov/pubmed/28416818	Large-scale analyses of common and rare variants identify 12 new loci associated with atrial fibrillation.	Atrial fibrillation	15,979 European ancestry cases, 102,776 European ancestry controls, 641 African American cases, 5,234 African American controls, 837 Japanese ancestry cases, 3,293 Japanese controls, 277 Hispanic cases, 3,081 Hispanic controls,197 Brazilian ancestry cases, 758 Brazilian ancestry controls.	8,180 Japanese ancestry cases, 28,612 Japanese ancestry controls.	14q23.2	14	64214130	SYNE2	SYNE2			23224			rs1152591-A	rs1152591	0	1152591	intron_variant	0	0.46	1e-10	10		1.09	[1.06-1.13]	Affymetrix, Illumina [11795432] (imputed)	N
2017-07-10	28416818	Christophersen IE	2017-04-17	Nat Genet	www.ncbi.nlm.nih.gov/pubmed/28416818	Large-scale analyses of common and rare variants identify 12 new loci associated with atrial fibrillation.	Atrial fibrillation	15,979 European ancestry cases, 102,776 European ancestry controls.	NA	10q24.33	10	103582915	NEURL1	NEURL1			9148			rs11598047-G	rs11598047	0	11598047	intron_variant	0	0.17	3e-21	20.5229		1.18	[1.14-1.22]	Affymetrix, Illumina [11795432] (imputed)	N
2017-07-10	28416818	Christophersen IE	2017-04-17	Nat Genet	www.ncbi.nlm.nih.gov/pubmed/28416818	Large-scale analyses of common and rare variants identify 12 new loci associated with atrial fibrillation.	Atrial fibrillation	15,979 European ancestry cases, 102,776 European ancestry controls, 641 African American cases, 5,234 African American controls, 837 Japanese ancestry cases, 3,293 Japanese controls, 277 Hispanic cases, 3,081 Hispanic controls,197 Brazilian ancestry cases, 758 Brazilian ancestry controls.	8,180 Japanese ancestry cases, 28,612 Japanese ancestry controls.	10q24.33	10	103582915	NEURL1	NEURL1			9148			rs11598047-G	rs11598047	0	11598047	intron_variant	0	0.16	2e-22	21.699		1.18	[1.14-1.31]	Affymetrix, Illumina [11795432] (imputed)	N
2017-07-10	28416818	Christophersen IE	2017-04-17	Nat Genet	www.ncbi.nlm.nih.gov/pubmed/28416818	Large-scale analyses of common and rare variants identify 12 new loci associated with atrial fibrillation.	Atrial fibrillation	15,979 European ancestry cases, 102,776 European ancestry controls, 641 African American cases, 5,234 African American controls, 837 Japanese ancestry cases, 3,293 Japanese controls, 277 Hispanic cases, 3,081 Hispanic controls,197 Brazilian ancestry cases, 758 Brazilian ancestry controls.	3,666 cases, 139,852 controls	10q24.33	10	103582915	NEURL1	NEURL1			9148			rs11598047-G	rs11598047	0	11598047	intron_variant	0	0.16	2e-06	5.69897		1.17	[1.14-1.31]	Affymetrix, Illumina [11795432] (imputed)	N
2017-07-10	28416818	Christophersen IE	2017-04-17	Nat Genet	www.ncbi.nlm.nih.gov/pubmed/28416818	Large-scale analyses of common and rare variants identify 12 new loci associated with atrial fibrillation.	Atrial fibrillation	15,979 European ancestry cases, 102,776 European ancestry controls.	NA	7q31.2	7	116551247	CAV1/2	CAV1			857			rs11773845-A	rs11773845	0	11773845	intron_variant	0	0.6	3e-13	12.5229		1.1	[1.07-1.13]	Affymetrix, Illumina [11795432] (imputed)	N
2017-07-21	28416822	Low SK	2017-04-17	Nat Genet	www.ncbi.nlm.nih.gov/pubmed/28416822	Identification of six new genetic loci associated with atrial fibrillation in the Japanese population.	Atrial fibrillation	8,180 Japanese ancestry cases, 28,612 Japanese ancestry controls	3,120 Japanese ancestry cases, 125,064 Japanese ancestry controls, 15,993 European ancestry cases, 113,719 European ancestry controls	1p13.2	1	111849738	KCND3	KCND3			3752			rs12044963-A	rs12044963	0	12044963	intron_variant	0	0.502	4e-15	14.3979		1.11	[1.082-1.14]	Illumina [5018049] (imputed)	N
2018-02-19	29290336	Nielsen JB	2018-01-04	Am J Hum Genet	www.ncbi.nlm.nih.gov/pubmed/29290336	Genome-wide Study of Atrial Fibrillation Identifies Seven Risk Loci and Highlights Biological Pathways and Regulatory Elements Involved in Cardiac Development.	Atrial fibrillation	6,337 European ancestry cases, 61,607 European ancestry controls	30,679 European ancestry cases, 278,895 European ancestry controls	2q31.2	2	178624999	TTN	TTN			7273			rs12614435-G	rs12614435	0	12614435	intron_variant	0	0.155	7e-18	17.1549		1.1	[1.08-1.13]	Illumina [8952551] (imputed)	N
2017-07-10	28416818	Christophersen IE	2017-04-17	Nat Genet	www.ncbi.nlm.nih.gov/pubmed/28416818	Large-scale analyses of common and rare variants identify 12 new loci associated with atrial fibrillation.	Atrial fibrillation	15,979 European ancestry cases, 102,776 European ancestry controls.	NA	6q22.31	6	122142045	GJA1	LOC105377979 - RNU1-18P	105377979	100873815		86223	69603	rs12664873-T	rs12664873	0	12664873	intergenic_variant	1	0.69	2e-08	7.69897		1.08	[1.05-1.12]	Affymetrix, Illumina [11795432] (imputed)	N
2017-07-10	28416818	Christophersen IE	2017-04-17	Nat Genet	www.ncbi.nlm.nih.gov/pubmed/28416818	Large-scale analyses of common and rare variants identify 12 new loci associated with atrial fibrillation.	Atrial fibrillation	15,979 European ancestry cases, 102,776 European ancestry controls, 641 African American cases, 5,234 African American controls, 837 Japanese ancestry cases, 3,293 Japanese controls, 277 Hispanic cases, 3,081 Hispanic controls,197 Brazilian ancestry cases, 758 Brazilian ancestry controls.	8,180 Japanese ancestry cases, 28,612 Japanese ancestry controls.	6q22.31	6	122142045	GJA1	LOC105377979 - RNU1-18P	105377979	100873815		86223	69603	rs12664873-T	rs12664873	0	12664873	intergenic_variant	1	0.7	1e-08	8		1.08	[1.05-1.12]	Affymetrix, Illumina [11795432] (imputed)	N
2010-03-15	20173747	Ellinor PT	2010-02-21	Nat Genet	www.ncbi.nlm.nih.gov/pubmed/20173747	Common variants in KCNN3 are associated with lone atrial fibrillation.	Atrial fibrillation	1,335 European ancestry cases, 12,844 European ancestry controls	1,164 European ancestry cases, 3,607 European ancestry controls	20q13.12	20	47796832	NR	LOC107985401			107985401			rs13038095-?	rs13038095	0	13038095	intergenic_variant	0	NR	2e-07	6.69897		1.47	[1.39-1.54]	Affymetrix, Illumina [~ 2500000] (imputed)	N
2017-07-21	28416822	Low SK	2017-04-17	Nat Genet	www.ncbi.nlm.nih.gov/pubmed/28416822	Identification of six new genetic loci associated with atrial fibrillation in the Japanese population.	Atrial fibrillation	8,180 Japanese ancestry cases, 28,612 Japanese ancestry controls	3,120 Japanese ancestry cases, 125,064 Japanese ancestry controls, 15,993 European ancestry cases, 113,719 European ancestry controls	6q22.31	6	122093011	GJA1, HSF2	LOC105377979 - RNU1-18P	105377979	100873815		37189	118637	rs13219206-C	rs13219206	0	13219206	intergenic_variant	1	0.72	4e-08	7.39794	(Japanese)	1.144	[1.091-1.198]	Illumina [5018049] (imputed)	N
2010-03-15	20173747	Ellinor PT	2010-02-21	Nat Genet	www.ncbi.nlm.nih.gov/pubmed/20173747	Common variants in KCNN3 are associated with lone atrial fibrillation.	Atrial fibrillation	1,335 European ancestry cases, 12,844 European ancestry controls	1,164 European ancestry cases, 3,607 European ancestry controls	1q21.3	1	154841877	KCNN3	KCNN3			3782			rs13376333-T	rs13376333	0	13376333	intron_variant	0	0.3	2e-21	20.699		1.52	[1.40-1.64]	Affymetrix, Illumina [~ 2500000] (imputed)	N
2017-07-21	28416822	Low SK	2017-04-17	Nat Genet	www.ncbi.nlm.nih.gov/pubmed/28416822	Identification of six new genetic loci associated with atrial fibrillation in the Japanese population.	Atrial fibrillation	8,180 Japanese ancestry cases, 28,612 Japanese ancestry controls	3,120 Japanese ancestry cases, 125,064 Japanese ancestry controls, 15,993 European ancestry cases, 113,719 European ancestry controls	5q31.3	5	140333293	HBEGF	HBEGF			1839			rs13385-A	rs13385	0	13385	3_prime_UTR_variant	0	0.375	2e-07	6.69897	(Japanese)	1.094	[1.058-1.131]	Illumina [5018049] (imputed)	N
2017-07-21	28416822	Low SK	2017-04-17	Nat Genet	www.ncbi.nlm.nih.gov/pubmed/28416822	Identification of six new genetic loci associated with atrial fibrillation in the Japanese population.	Atrial fibrillation	8,180 Japanese ancestry cases, 28,612 Japanese ancestry controls	3,120 Japanese ancestry cases, 125,064 Japanese ancestry controls, 15,993 European ancestry cases, 113,719 European ancestry controls	9q22.2	9	90890978	SYK	SYK			6850			rs1675334-G	rs1675334	0	1675334	intron_variant	0	0.291	6e-06	5.22185	(Japanese)	1.087	[1.048-1.126]	Illumina [5018049] (imputed)	N
2009-08-04	19597492	Benjamin EJ	2009-07-13	Nat Genet	www.ncbi.nlm.nih.gov/pubmed/19597492	Variants in ZFHX3 are associated with atrial fibrillation in individuals of European ancestry.	Atrial fibrillation	3,413 cases, 37,105 referents	2,145 cases, 4,073 controls	4q25	4	110787131	PITX2	PITX2 - MIR297	5308	100126354		145008	73451	rs17042171-A	rs17042171	0	17042171	regulatory_region_variant	1	0.12	4e-63	62.3979		1.65		Affymetrix, Illumina [~ 2500000] (imputed)	N
2017-07-21	28416822	Low SK	2017-04-17	Nat Genet	www.ncbi.nlm.nih.gov/pubmed/28416822	Identification of six new genetic loci associated with atrial fibrillation in the Japanese population.	Atrial fibrillation	8,180 Japanese ancestry cases, 28,612 Japanese ancestry controls	3,120 Japanese ancestry cases, 125,064 Japanese ancestry controls, 15,993 European ancestry cases, 113,719 European ancestry controls	4q34.1	4	173523751	HAND2	LOC101928409 - HAND2	101928409	9464		11961	2750	rs17059534-A	rs17059534	0	17059534	upstream_gene_variant	1	0.081	3e-10	9.52288	(Japanese)	1.201	[1.134-1.271]	Illumina [5018049] (imputed)	N
2009-08-04	19597492	Benjamin EJ	2009-07-13	Nat Genet	www.ncbi.nlm.nih.gov/pubmed/19597492	Variants in ZFHX3 are associated with atrial fibrillation in individuals of European ancestry.	Atrial fibrillation	3,413 cases, 37,105 referents	2,145 cases, 4,073 controls	1p36.22	1	11792459	NPPA, MTHFR	MTHFR			4524			rs17375901-T	rs17375901	0	17375901	intron_variant	0	0.053	6e-07	6.22185		1.26		Affymetrix, Illumina [~ 2500000] (imputed)	N
2017-07-21	28416822	Low SK	2017-04-17	Nat Genet	www.ncbi.nlm.nih.gov/pubmed/28416822	Identification of six new genetic loci associated with atrial fibrillation in the Japanese population.	Atrial fibrillation	8,180 Japanese ancestry cases, 28,612 Japanese ancestry controls	3,120 Japanese ancestry cases, 125,064 Japanese ancestry controls, 15,993 European ancestry cases, 113,719 European ancestry controls	1q32.1	1	203057463	PPFIA4	PPFIA4			8497			rs17461925-A	rs17461925	0	17461925	intron_variant	0	0.797	9e-11	10.0458		1.077	[1.053-1.102]	Illumina [5018049] (imputed)	N
2017-07-10	28416818	Christophersen IE	2017-04-17	Nat Genet	www.ncbi.nlm.nih.gov/pubmed/28416818	Large-scale analyses of common and rare variants identify 12 new loci associated with atrial fibrillation.	Atrial fibrillation	15,979 European ancestry cases, 102,776 European ancestry controls, 641 African American cases, 5,234 African American controls, 837 Japanese ancestry cases, 3,293 Japanese controls, 277 Hispanic cases, 3,081 Hispanic controls,197 Brazilian ancestry cases, 758 Brazilian ancestry controls.	8,180 Japanese ancestry cases, 28,612 Japanese ancestry controls.	7q31.2	7	116558774	CAV1/2	CAV1			857			rs1997572-G	rs1997572	0	1997572	intron_variant	0	0.59	7e-15	14.1549		1.1	[1.08-1.17]	Affymetrix, Illumina [11795432] (imputed)	N
2017-07-10	28416818	Christophersen IE	2017-04-17	Nat Genet	www.ncbi.nlm.nih.gov/pubmed/28416818	Large-scale analyses of common and rare variants identify 12 new loci associated with atrial fibrillation.	Atrial fibrillation	15,979 European ancestry cases, 102,776 European ancestry controls, 641 African American cases, 5,234 African American controls, 837 Japanese ancestry cases, 3,293 Japanese controls, 277 Hispanic cases, 3,081 Hispanic controls,197 Brazilian ancestry cases, 758 Brazilian ancestry controls.	3,666 cases, 139,852 controls	7q31.2	7	116558774	CAV1/2	CAV1			857			rs1997572-G	rs1997572	0	1997572	intron_variant	0	0.59	5e-09	8.30103		1.16	[1.11-1.22]	Affymetrix, Illumina [11795432] (imputed)	N
2012-07-19	22544366	Ellinor PT	2012-04-29	Nat Genet	www.ncbi.nlm.nih.gov/pubmed/22544366	Meta-analysis identifies six new susceptibility loci for atrial fibrillation.	Atrial fibrillation	6,707 European ancestry cases, 52,426 European ancestry controls	5,381 European ancestry casses, 10,030 European ancestry controls	5q31.2	5	138084300	WNT8A	WNT8A			7478			rs2040862-T	rs2040862	0	2040862	intron_variant	0	0.18	3e-07	6.52288		1.12	[1.07-1.17]	Affymetrix, Illumina [~ 2500000] (imputed)	N
2017-07-21	28416822	Low SK	2017-04-17	Nat Genet	www.ncbi.nlm.nih.gov/pubmed/28416822	Identification of six new genetic loci associated with atrial fibrillation in the Japanese population.	Atrial fibrillation	8,180 Japanese ancestry cases, 28,612 Japanese ancestry controls	3,120 Japanese ancestry cases, 125,064 Japanese ancestry controls, 15,993 European ancestry cases, 113,719 European ancestry controls	10q24.33	10	103717405	SH3PXD2A	SH3PXD2A			9644			rs2047036-G	rs2047036	0	2047036	intron_variant	0	0.257	2e-11	10.699		1.078	[1.055-1.102]	Illumina [5018049] (imputed)	N
2017-07-21	28416822	Low SK	2017-04-17	Nat Genet	www.ncbi.nlm.nih.gov/pubmed/28416822	Identification of six new genetic loci associated with atrial fibrillation in the Japanese population.	Atrial fibrillation	8,180 Japanese ancestry cases, 28,612 Japanese ancestry controls	3,120 Japanese ancestry cases, 125,064 Japanese ancestry controls, 15,993 European ancestry cases, 113,719 European ancestry controls	16q22.3	16	73017721	ZFHX3	ZFHX3			463			rs2106261-T	rs2106261	0	2106261	intron_variant	0	0.31	1e-35	35	(Japanese)	1.326	[1.267-1.387]	Illumina [5018049] (imputed)	N
2009-08-04	19597492	Benjamin EJ	2009-07-13	Nat Genet	www.ncbi.nlm.nih.gov/pubmed/19597492	Variants in ZFHX3 are associated with atrial fibrillation in individuals of European ancestry.	Atrial fibrillation	3,413 cases, 37,105 referents	2,145 cases, 4,073 controls	16q22.3	16	73017721	ZFHX3	ZFHX3			463			rs2106261-T	rs2106261	0	2106261	intron_variant	0	0.174	2e-15	14.699		1.25		Affymetrix, Illumina [~ 2500000] (imputed)	N
2012-07-19	22544366	Ellinor PT	2012-04-29	Nat Genet	www.ncbi.nlm.nih.gov/pubmed/22544366	Meta-analysis identifies six new susceptibility loci for atrial fibrillation.	Atrial fibrillation	6,707 European ancestry cases, 52,426 European ancestry controls	5,381 European ancestry casses, 10,030 European ancestry controls	16q22.3	16	73017721	ZFHX3	ZFHX3			463			rs2106261-T	rs2106261	0	2106261	intron_variant	0	0.176	3e-16	15.5229		1.24	[1.17-1.30]	Affymetrix, Illumina [~ 2500000] (imputed)	N
2017-07-10	28416818	Christophersen IE	2017-04-17	Nat Genet	www.ncbi.nlm.nih.gov/pubmed/28416818	Large-scale analyses of common and rare variants identify 12 new loci associated with atrial fibrillation.	Atrial fibrillation	15,979 European ancestry cases, 102,776 European ancestry controls.	NA	16q22.3	16	73017721	ZFHX3	ZFHX3			463			rs2106261-T	rs2106261	0	2106261	intron_variant	0	0.18	4e-24	23.3979		1.19	[1.15-1.23]	Affymetrix, Illumina [11795432] (imputed)	N
2017-07-10	28416818	Christophersen IE	2017-04-17	Nat Genet	www.ncbi.nlm.nih.gov/pubmed/28416818	Large-scale analyses of common and rare variants identify 12 new loci associated with atrial fibrillation.	Atrial fibrillation	15,979 European ancestry cases, 102,776 European ancestry controls, 641 African American cases, 5,234 African American controls, 837 Japanese ancestry cases, 3,293 Japanese controls, 277 Hispanic cases, 3,081 Hispanic controls,197 Brazilian ancestry cases, 758 Brazilian ancestry controls.	8,180 Japanese ancestry cases, 28,612 Japanese ancestry controls.	16q22.3	16	73017721	ZFHX3	ZFHX3			463			rs2106261-T	rs2106261	0	2106261	intron_variant	0	0.19	8e-32	31.0969		1.2	[1.17-1.37]	Affymetrix, Illumina [11795432] (imputed)	N
2017-07-10	28416818	Christophersen IE	2017-04-17	Nat Genet	www.ncbi.nlm.nih.gov/pubmed/28416818	Large-scale analyses of common and rare variants identify 12 new loci associated with atrial fibrillation.	Atrial fibrillation	15,979 European ancestry cases, 102,776 European ancestry controls, 641 African American cases, 5,234 African American controls, 837 Japanese ancestry cases, 3,293 Japanese controls, 277 Hispanic cases, 3,081 Hispanic controls,197 Brazilian ancestry cases, 758 Brazilian ancestry controls.	3,666 cases, 139,852 controls	16q22.3	16	73017721	ZFHX3	ZFHX3			463			rs2106261-T	rs2106261	0	2106261	intron_variant	0	0.19	1e-14	14		1.27	[1.20-1.35]	Affymetrix, Illumina [11795432] (imputed)	N
2017-07-10	28416818	Christophersen IE	2017-04-17	Nat Genet	www.ncbi.nlm.nih.gov/pubmed/28416818	Large-scale analyses of common and rare variants identify 12 new loci associated with atrial fibrillation.	Atrial fibrillation	15,979 European ancestry cases, 102,776 European ancestry controls.	NA	4q25	4	110791276	PITX2	PITX2 - MIR297	5308	100126354		149153	69306	rs2129977-A	rs2129977	0	2129977	upstream_gene_variant	1	0.22	7e-136	135.155		1.45	[1.41-1.49]	Affymetrix, Illumina [11795432] (imputed)	N
2009-07-30	19597491	Gudbjartsson DF	2009-07-13	Nat Genet	www.ncbi.nlm.nih.gov/pubmed/19597491	A sequence variant in ZFHX3 on 16q22 associates with atrial fibrillation and ischemic stroke.	Atrial fibrillation	2,385 European ancestry cases, 33,752 European ancestry controls	up to 2,427 European ancestry cases, 3,379 European ancestry controls, 286 Han Chinese ancestry cases, 2,763 Han Chinese ancestry controls	4q25	4	110789013	intergenic	PITX2 - MIR297	5308	100126354		146890	71569	rs2200733-?	rs2200733	0	2200733	intergenic_variant	1	0.12	1e-14	14		1.42	[NR]	Illumina [303136]	N
2017-07-21	28416822	Low SK	2017-04-17	Nat Genet	www.ncbi.nlm.nih.gov/pubmed/28416822	Identification of six new genetic loci associated with atrial fibrillation in the Japanese population.	Atrial fibrillation	8,180 Japanese ancestry cases, 28,612 Japanese ancestry controls	3,120 Japanese ancestry cases, 125,064 Japanese ancestry controls, 15,993 European ancestry cases, 113,719 European ancestry controls	4q25	4	110793733	PITX2	PITX2 - MIR297	5308	100126354		151610	66849	rs2220427-T	rs2220427	0	2220427	upstream_gene_variant	1	0.45	2e-134	133.699	(Japanese)	1.707	[1.635-1.783]	Illumina [5018049] (imputed)	N
2018-02-19	29290336	Nielsen JB	2018-01-04	Am J Hum Genet	www.ncbi.nlm.nih.gov/pubmed/29290336	Genome-wide Study of Atrial Fibrillation Identifies Seven Risk Loci and Highlights Biological Pathways and Regulatory Elements Involved in Cardiac Development.	Atrial fibrillation	6,337 European ancestry cases, 61,607 European ancestry controls	30,679 European ancestry cases, 278,895 European ancestry controls	2q31.2	2	178546938	TTN-AS1, TTN	TTN, TTN-AS1			7273, 100506866			rs2288327-G	rs2288327	0	2288327	intron_variant	0	0.15803	9e-10	9.04576		1.18987	[1.12883991331669-1.25418946585943]	Illumina [8952551] (imputed)	N
2017-07-21	28416822	Low SK	2017-04-17	Nat Genet	www.ncbi.nlm.nih.gov/pubmed/28416822	Identification of six new genetic loci associated with atrial fibrillation in the Japanese population.	Atrial fibrillation	8,180 Japanese ancestry cases, 28,612 Japanese ancestry controls	3,120 Japanese ancestry cases, 125,064 Japanese ancestry controls, 15,993 European ancestry cases, 113,719 European ancestry controls	10p12.31	10	20868692	NEBL	LOC102725112, NEBL			102725112, 10529			rs2296610-T	rs2296610	0	2296610	missense_variant	0	0.125	2e-14	13.699		1.195	[1.141-1.251]	Illumina [5018049] (imputed)	N
2017-07-10	28416818	Christophersen IE	2017-04-17	Nat Genet	www.ncbi.nlm.nih.gov/pubmed/28416818	Large-scale analyses of common and rare variants identify 12 new loci associated with atrial fibrillation.	Atrial fibrillation	15,979 European ancestry cases, 102,776 European ancestry controls, 641 African American cases, 5,234 African American controls, 837 Japanese ancestry cases, 3,293 Japanese controls, 277 Hispanic cases, 3,081 Hispanic controls,197 Brazilian ancestry cases, 758 Brazilian ancestry controls.	8,180 Japanese ancestry cases, 28,612 Japanese ancestry controls.	2p14	2	65057097	CEP68	CEP68			23177			rs2540949-A	rs2540949	0	2540949	intron_variant	0	0.61	3e-10	9.52288		1.08	[1.06-1.13]	Affymetrix, Illumina [11795432] (imputed)	N
2017-07-21	28416822	Low SK	2017-04-17	Nat Genet	www.ncbi.nlm.nih.gov/pubmed/28416822	Identification of six new genetic loci associated with atrial fibrillation in the Japanese population.	Atrial fibrillation	8,180 Japanese ancestry cases, 28,612 Japanese ancestry controls	3,120 Japanese ancestry cases, 125,064 Japanese ancestry controls, 15,993 European ancestry cases, 113,719 European ancestry controls	2p14	2	65045228	SLC1A4, CEP68	LOC102724233, LOC105374778			102724233, 105374778			rs2540953-G	rs2540953	0	2540953	intron_variant	0	0.65	3e-17	16.5229		1.094	[1.071-1.117]	Illumina [5018049] (imputed)	N
2017-07-10	28416818	Christophersen IE	2017-04-17	Nat Genet	www.ncbi.nlm.nih.gov/pubmed/28416818	Large-scale analyses of common and rare variants identify 12 new loci associated with atrial fibrillation.	Atrial fibrillation	15,979 European ancestry cases, 102,776 European ancestry controls.	NA	2p14	2	65052671	CEP68	LOC102724233, LOC105374778			102724233, 105374778			rs2723064-T	rs2723064	0	2723064	non_coding_transcript_exon_variant	0	0.61	2e-10	9.69897		1.09	[1.06-1.12]	Affymetrix, Illumina [11795432] (imputed)	N
2017-07-10	28416818	Christophersen IE	2017-04-17	Nat Genet	www.ncbi.nlm.nih.gov/pubmed/28416818	Large-scale analyses of common and rare variants identify 12 new loci associated with atrial fibrillation.	Atrial fibrillation	837 Japanese ancestry cases, 3,293 Japanese controls	8,180 Japanese ancestry cases, 28,612 Japanese ancestry controls.	4q25	4	110767596	PITX2	PITX2 - MIR297	5308	100126354		125473	92986	rs2723334-T	rs2723334	0	2723334	intergenic_variant	1	0.7	8e-46	45.0969		1.94	[1.98-2.25]	Affymetrix, Illumina [11795432] (imputed)	N
2017-07-10	28416818	Christophersen IE	2017-04-17	Nat Genet	www.ncbi.nlm.nih.gov/pubmed/28416818	Large-scale analyses of common and rare variants identify 12 new loci associated with atrial fibrillation.	Atrial fibrillation	15,979 European ancestry cases, 102,776 European ancestry controls.	NA	6q22.31	6	118252898	SLC35F1, PLN	SLC35F1			222553			rs281868-G	rs281868	0	281868	intron_variant	0	0.5	1e-08	8		1.08	[1.05-1.10]	Affymetrix, Illumina [11795432] (imputed)	N
2017-07-10	28416818	Christophersen IE	2017-04-17	Nat Genet	www.ncbi.nlm.nih.gov/pubmed/28416818	Large-scale analyses of common and rare variants identify 12 new loci associated with atrial fibrillation.	Atrial fibrillation	15,979 European ancestry cases, 102,776 European ancestry controls.	NA	15q21.3	15	57351688	CGNL1	LOC100128711 - CGNL1	100128711	84952		25175	24799	rs2921421-G	rs2921421	0	2921421	intergenic_variant	1	0.03	3e-08	7.52288		1.72	[1.42-2.09]	Affymetrix, Illumina [11795432] (imputed)	N
2017-07-10	28416818	Christophersen IE	2017-04-17	Nat Genet	www.ncbi.nlm.nih.gov/pubmed/28416818	Large-scale analyses of common and rare variants identify 12 new loci associated with atrial fibrillation.	Atrial fibrillation	15,979 European ancestry cases, 102,776 European ancestry controls, 641 African American cases, 5,234 African American controls, 837 Japanese ancestry cases, 3,293 Japanese controls, 277 Hispanic cases, 3,081 Hispanic controls,197 Brazilian ancestry cases, 758 Brazilian ancestry controls.	8,180 Japanese ancestry cases, 28,612 Japanese ancestry controls.	5q22.3	5	114412874	KCNN2	KCNN2			3781			rs337711-T	rs337711	0	337711	intron_variant	0	0.39	3e-08	7.52288		1.07	[1.05-1.11]	Affymetrix, Illumina [11795432] (imputed)	N
2018-02-19	29290336	Nielsen JB	2018-01-04	Am J Hum Genet	www.ncbi.nlm.nih.gov/pubmed/29290336	Genome-wide Study of Atrial Fibrillation Identifies Seven Risk Loci and Highlights Biological Pathways and Regulatory Elements Involved in Cardiac Development.	Atrial fibrillation	6,337 European ancestry cases, 61,607 European ancestry controls	30,679 European ancestry cases, 278,895 European ancestry controls	1q21.3	1	154858667	KCNN3	KCNN3			3782			rs34245846-G	rs34245846	0	34245846	intron_variant	0	0.302	7e-09	8.1549		1.14	[1.09-1.19]	Illumina [8952551] (imputed)	N
2018-02-19	29290336	Nielsen JB	2018-01-04	Am J Hum Genet	www.ncbi.nlm.nih.gov/pubmed/29290336	Genome-wide Study of Atrial Fibrillation Identifies Seven Risk Loci and Highlights Biological Pathways and Regulatory Elements Involved in Cardiac Development.	Atrial fibrillation	6,337 European ancestry cases, 61,607 European ancestry controls	30,679 European ancestry cases, 278,895 European ancestry controls	10q24.33	10	103720629	SH3PXD2A	SH3PXD2A			9644			rs35176054-A	rs35176054	0	35176054	intron_variant	0	0.12699	7e-07	6.1549		1.1749	[1.10854284427068-1.24522171699374]	Illumina [8952551] (imputed)	N
2017-07-10	28416818	Christophersen IE	2017-04-17	Nat Genet	www.ncbi.nlm.nih.gov/pubmed/28416818	Large-scale analyses of common and rare variants identify 12 new loci associated with atrial fibrillation.	Atrial fibrillation	15,979 European ancestry cases, 102,776 European ancestry controls.	NA	10q24.33	10	103720629	SH3PXD2A	SH3PXD2A			9644			rs35176054-A	rs35176054	0	35176054	intron_variant	0	0.13	2e-11	10.699		1.14	[1.10-1.18]	Affymetrix, Illumina [11795432] (imputed)	N
2017-07-10	28416818	Christophersen IE	2017-04-17	Nat Genet	www.ncbi.nlm.nih.gov/pubmed/28416818	Large-scale analyses of common and rare variants identify 12 new loci associated with atrial fibrillation.	Atrial fibrillation	15,979 European ancestry cases, 102,776 European ancestry controls, 641 African American cases, 5,234 African American controls, 837 Japanese ancestry cases, 3,293 Japanese controls, 277 Hispanic cases, 3,081 Hispanic controls,197 Brazilian ancestry cases, 758 Brazilian ancestry controls.	3,666 cases, 139,852 controls	10q24.33	10	103720629	SH3PXD2A	SH3PXD2A			9644			rs35176054-A	rs35176054	0	35176054	intron_variant	0	0.13	6e-09	8.22185		1.24	[1.15-1.33]	Affymetrix, Illumina [11795432] (imputed)	N
2012-07-19	22544366	Ellinor PT	2012-04-29	Nat Genet	www.ncbi.nlm.nih.gov/pubmed/22544366	Meta-analysis identifies six new susceptibility loci for atrial fibrillation.	Atrial fibrillation	6,707 European ancestry cases, 52,426 European ancestry controls	5,381 European ancestry casses, 10,030 European ancestry controls	7q31.2	7	116546187	CAV1	CAV1			857			rs3807989-G	rs3807989	0	3807989	intron_variant	0	0.6	4e-12	11.3979		1.11	[1.09-1.15]	Affymetrix, Illumina [~ 2500000] (imputed)	N
2017-07-21	28416822	Low SK	2017-04-17	Nat Genet	www.ncbi.nlm.nih.gov/pubmed/28416822	Identification of six new genetic loci associated with atrial fibrillation in the Japanese population.	Atrial fibrillation	8,180 Japanese ancestry cases, 28,612 Japanese ancestry controls	3,120 Japanese ancestry cases, 125,064 Japanese ancestry controls, 15,993 European ancestry cases, 113,719 European ancestry controls	4q25	4	110840331	PITX2	PITX2 - MIR297	5308	100126354		198208	20251	rs3853445-T	rs3853445	0	3853445	regulatory_region_variant	1	0.67	2e-34	33.699	(Japanese)	1.33	[1.271-1.391]	Illumina [5018049] (imputed)	N
2012-07-19	22544366	Ellinor PT	2012-04-29	Nat Genet	www.ncbi.nlm.nih.gov/pubmed/22544366	Meta-analysis identifies six new susceptibility loci for atrial fibrillation.	Atrial fibrillation	6,707 European ancestry cases, 52,426 European ancestry controls	5,381 European ancestry casses, 10,030 European ancestry controls	1q24.2	1	170600176	PRRX1	GORAB - LOC105371610	92344	105371610		46342	40737	rs3903239-G	rs3903239	0	3903239	intron_variant	1	0.45	8e-14	13.0969		1.14	[1.10-1.17]	Affymetrix, Illumina [~ 2500000] (imputed)	N
2018-02-19	29290336	Nielsen JB	2018-01-04	Am J Hum Genet	www.ncbi.nlm.nih.gov/pubmed/29290336	Genome-wide Study of Atrial Fibrillation Identifies Seven Risk Loci and Highlights Biological Pathways and Regulatory Elements Involved in Cardiac Development.	Atrial fibrillation	6,337 European ancestry cases, 61,607 European ancestry controls	30,679 European ancestry cases, 278,895 European ancestry controls	16q22.3	16	72998133	ZHFX3	ZFHX3			463			rs4404097-A	rs4404097	0	4404097	intron_variant	0	0.16	6e-10	9.22185		1.18	[1.12-1.24]	Illumina [8952551] (imputed)	N
2017-07-21	28416822	Low SK	2017-04-17	Nat Genet	www.ncbi.nlm.nih.gov/pubmed/28416822	Identification of six new genetic loci associated with atrial fibrillation in the Japanese population.	Atrial fibrillation	8,180 Japanese ancestry cases, 28,612 Japanese ancestry controls	3,120 Japanese ancestry cases, 125,064 Japanese ancestry controls, 15,993 European ancestry cases, 113,719 European ancestry controls	12q24.11	12	111269073	CUX2	CUX2			23316			rs4766566-T	rs4766566	0	4766566	intron_variant	0	0.68	7e-06	5.1549	(Japanese)	1.11	[1.062-1.162]	Illumina [5018049] (imputed)	N
2008-10-14	17903304	Larson MG	2007-09-19	BMC Med Genet	www.ncbi.nlm.nih.gov/pubmed/17903304	Framingham Heart Study 100K project: genome-wide associations for cardiovascular disease outcomes.	Atrial fibrillation	151 cases and 1,190 controls from 310 families	NA	15q23	15	69714534	intergenic	PCAT29 - LOC107984788	104472713	107984788		18784	36485	rs4776472-?	rs4776472	0	4776472	regulatory_region_variant	1	NR	8e-06	5.09691				Affymetrix [70897]	N
2017-07-10	28416818	Christophersen IE	2017-04-17	Nat Genet	www.ncbi.nlm.nih.gov/pubmed/28416818	Large-scale analyses of common and rare variants identify 12 new loci associated with atrial fibrillation.	Atrial fibrillation	15,979 European ancestry cases, 102,776 European ancestry controls, 641 African American cases, 5,234 African American controls, 837 Japanese ancestry cases, 3,293 Japanese controls, 277 Hispanic cases, 3,081 Hispanic controls,197 Brazilian ancestry cases, 758 Brazilian ancestry controls.	8,180 Japanese ancestry cases, 28,612 Japanese ancestry controls.	1q24.2	1	170669192	PRRX1	PRRX1			5396			rs520525-A	rs520525	0	520525	non_coding_transcript_exon_variant	0	0.71	6e-16	15.2218		1.12	[1.09-1.20]	Affymetrix, Illumina [11795432] (imputed)	N
2018-02-19	29290336	Nielsen JB	2018-01-04	Am J Hum Genet	www.ncbi.nlm.nih.gov/pubmed/29290336	Genome-wide Study of Atrial Fibrillation Identifies Seven Risk Loci and Highlights Biological Pathways and Regulatory Elements Involved in Cardiac Development.	Atrial fibrillation	6,337 European ancestry cases, 61,607 European ancestry controls	30,679 European ancestry cases, 278,895 European ancestry controls	1p32.3	1	50525780	DMRTA2, FAF1, CDKN2C, RNF11	FAF1			11124			rs56202902-C	rs56202902	0	56202902	intron_variant	0	0.021	2e-11	10.699		1.22	[1.14-1.31]	Illumina [8952551] (imputed)	N
2017-07-10	28416818	Christophersen IE	2017-04-17	Nat Genet	www.ncbi.nlm.nih.gov/pubmed/28416818	Large-scale analyses of common and rare variants identify 12 new loci associated with atrial fibrillation.	Atrial fibrillation	15,979 European ancestry cases, 102,776 European ancestry controls.	NA	2p13.3	2	69749252	ANXA4, GMCL1	ANXA4			307			rs62133983-G	rs62133983	0	62133983	intron_variant	0	0.52	1e-10	10		1.09	[1.06-1.12]	Affymetrix, Illumina [11795432] (imputed)	N
2017-07-21	28416822	Low SK	2017-04-17	Nat Genet	www.ncbi.nlm.nih.gov/pubmed/28416822	Identification of six new genetic loci associated with atrial fibrillation in the Japanese population.	Atrial fibrillation	8,180 Japanese ancestry cases, 28,612 Japanese ancestry controls	3,120 Japanese ancestry cases, 125,064 Japanese ancestry controls, 15,993 European ancestry cases, 113,719 European ancestry controls	1q24.2	1	170643732	PRRX1	LOC105371610			105371610			rs639652-G	rs639652	0	639652	intron_variant	0	0.54	4e-09	8.39794	(Japanese)	1.135	[1.086-1.184]	Illumina [5018049] (imputed)	N
2017-07-10	28416818	Christophersen IE	2017-04-17	Nat Genet	www.ncbi.nlm.nih.gov/pubmed/28416818	Large-scale analyses of common and rare variants identify 12 new loci associated with atrial fibrillation.	Atrial fibrillation	15,979 European ancestry cases, 102,776 European ancestry controls.	NA	1q24.2	1	170622169	PRRX1	GORAB - LOC105371610	92344	105371610		68335	18744	rs651386-A	rs651386	0	651386	intron_variant	1	0.57	6e-15	14.2218		1.11	[1.08-1.14]	Affymetrix, Illumina [11795432] (imputed)	N
2012-07-19	22544366	Ellinor PT	2012-04-29	Nat Genet	www.ncbi.nlm.nih.gov/pubmed/22544366	Meta-analysis identifies six new susceptibility loci for atrial fibrillation.	Atrial fibrillation	6,707 European ancestry cases, 52,426 European ancestry controls	5,381 European ancestry casses, 10,030 European ancestry controls	1q21.3	1	154841792	KCNN3, PMVK	KCNN3			3782			rs6666258-C	rs6666258	0	6666258	intron_variant	0	0.3	2e-14	13.699		1.18	[1.13-1.23]	Affymetrix, Illumina [~ 2500000] (imputed)	N
2012-07-19	22544366	Ellinor PT	2012-04-29	Nat Genet	www.ncbi.nlm.nih.gov/pubmed/22544366	Meta-analysis identifies six new susceptibility loci for atrial fibrillation.	Atrial fibrillation	6,707 European ancestry cases, 52,426 European ancestry controls	5,381 European ancestry casses, 10,030 European ancestry controls	4q25	4	110784612	PITX2	PITX2 - MIR297	5308	100126354		142489	75970	rs6817105-C	rs6817105	0	6817105	intergenic_variant	1	0.13	2e-74	73.699		1.64	[1.55-1.73]	Affymetrix, Illumina [~ 2500000] (imputed)	N
2017-07-21	28416822	Low SK	2017-04-17	Nat Genet	www.ncbi.nlm.nih.gov/pubmed/28416822	Identification of six new genetic loci associated with atrial fibrillation in the Japanese population.	Atrial fibrillation	8,180 Japanese ancestry cases, 28,612 Japanese ancestry controls	3,120 Japanese ancestry cases, 125,064 Japanese ancestry controls, 15,993 European ancestry cases, 113,719 European ancestry controls	4q25	4	110796911	PITX2	PITX2 - MIR297	5308	100126354		154788	63671	rs6843082-G	rs6843082	0	6843082	non_coding_transcript_exon_variant	1	0.68	1e-126	126	(Japanese)	1.842	[1.751-1.939]	Illumina [5018049] (imputed)	N
2010-03-15	20173747	Ellinor PT	2010-02-21	Nat Genet	www.ncbi.nlm.nih.gov/pubmed/20173747	Common variants in KCNN3 are associated with lone atrial fibrillation.	Atrial fibrillation	1,335 European ancestry cases, 12,844 European ancestry controls	1,164 European ancestry cases, 3,607 European ancestry controls	4q25	4	110796911	PITX2	PITX2 - MIR297	5308	100126354		154788	63671	rs6843082-G	rs6843082	0	6843082	non_coding_transcript_exon_variant	1	0.26	3e-28	27.5229		2.03	[1.79-2.30]	Affymetrix, Illumina [~ 2500000] (imputed)	N
2017-07-10	28416818	Christophersen IE	2017-04-17	Nat Genet	www.ncbi.nlm.nih.gov/pubmed/28416818	Large-scale analyses of common and rare variants identify 12 new loci associated with atrial fibrillation.	Atrial fibrillation	641 African American cases, 5,234 African American controls	447 African American cases, 442 African American controls	4q25	4	110796911	PITX2	PITX2 - MIR297	5308	100126354		154788	63671	rs6843082-G	rs6843082	0	6843082	non_coding_transcript_exon_variant	1	0.3	4e-08	7.39794		1.4	[1.24-1.58]	Affymetrix, Illumina [11795432] (imputed)	N
2017-07-10	28416818	Christophersen IE	2017-04-17	Nat Genet	www.ncbi.nlm.nih.gov/pubmed/28416818	Large-scale analyses of common and rare variants identify 12 new loci associated with atrial fibrillation.	Atrial fibrillation	15,979 European ancestry cases, 102,776 European ancestry controls, 641 African American cases, 5,234 African American controls, 837 Japanese ancestry cases, 3,293 Japanese controls, 277 Hispanic cases, 3,081 Hispanic controls,197 Brazilian ancestry cases, 758 Brazilian ancestry controls.	8,180 Japanese ancestry cases, 28,612 Japanese ancestry controls.	4q25	4	110796911	PITX2	PITX2 - MIR297	5308	100126354		154788	63671	rs6843082-G	rs6843082	0	6843082	non_coding_transcript_exon_variant	1	0.25	3e-155	154.523		1.45	[1.41-1.99]	Affymetrix, Illumina [11795432] (imputed)	N
2017-07-10	28416818	Christophersen IE	2017-04-17	Nat Genet	www.ncbi.nlm.nih.gov/pubmed/28416818	Large-scale analyses of common and rare variants identify 12 new loci associated with atrial fibrillation.	Atrial fibrillation	15,979 European ancestry cases, 102,776 European ancestry controls, 641 African American cases, 5,234 African American controls, 837 Japanese ancestry cases, 3,293 Japanese controls, 277 Hispanic cases, 3,081 Hispanic controls,197 Brazilian ancestry cases, 758 Brazilian ancestry controls.	3,666 cases, 139,852 controls	4q25	4	110796911	PITX2	PITX2 - MIR297	5308	100126354		154788	63671	rs6843082-G	rs6843082	0	6843082	non_coding_transcript_exon_variant	1	0.25	2e-62	61.699		1.6	[1.51-1.69]	Affymetrix, Illumina [11795432] (imputed)	N
2017-07-10	28416818	Christophersen IE	2017-04-17	Nat Genet	www.ncbi.nlm.nih.gov/pubmed/28416818	Large-scale analyses of common and rare variants identify 12 new loci associated with atrial fibrillation.	Atrial fibrillation	15,979 European ancestry cases, 102,776 European ancestry controls.	NA	5q31.2	5	137912251	PKD2L2, WNT8A, FAM13B	PKD2L2			27039			rs6864727-C	rs6864727	0	6864727	intron_variant	0	0.31	1e-08	8		1.08	[1.05-1.11]	Affymetrix, Illumina [11795432] (imputed)	N
2017-07-10	28416818	Christophersen IE	2017-04-17	Nat Genet	www.ncbi.nlm.nih.gov/pubmed/28416818	Large-scale analyses of common and rare variants identify 12 new loci associated with atrial fibrillation.	Atrial fibrillation	15,979 European ancestry cases, 102,776 European ancestry controls.	NA	9q22.32	9	94730238	C9orf3	C9orf3			84909			rs7026071-T	rs7026071	0	7026071	intron_variant	0	0.41	3e-11	10.5229		1.09	[1.07-1.12]	Affymetrix, Illumina [11795432] (imputed)	N
2017-07-10	28416818	Christophersen IE	2017-04-17	Nat Genet	www.ncbi.nlm.nih.gov/pubmed/28416818	Large-scale analyses of common and rare variants identify 12 new loci associated with atrial fibrillation.	Atrial fibrillation	15,979 European ancestry cases, 102,776 European ancestry controls, 641 African American cases, 5,234 African American controls, 837 Japanese ancestry cases, 3,293 Japanese controls, 277 Hispanic cases, 3,081 Hispanic controls,197 Brazilian ancestry cases, 758 Brazilian ancestry controls.	3,666 cases, 139,852 controls	9q22.32	9	94730238	C9orf3	C9orf3			84909			rs7026071-T	rs7026071	0	7026071	intron_variant	0	0.4	2e-06	5.69897		1.13	[1.07-1.19]	Affymetrix, Illumina [11795432] (imputed)	N
2012-07-19	22544366	Ellinor PT	2012-04-29	Nat Genet	www.ncbi.nlm.nih.gov/pubmed/22544366	Meta-analysis identifies six new susceptibility loci for atrial fibrillation.	Atrial fibrillation	6,707 European ancestry cases, 52,426 European ancestry controls	5,381 European ancestry casses, 10,030 European ancestry controls	15q24.1	15	73359833	HCN4	HCN4			10021			rs7164883-G	rs7164883	0	7164883	intron_variant	0	0.16	3e-17	16.5229		1.19	[1.14-1.24]	Affymetrix, Illumina [~ 2500000] (imputed)	N
2017-07-10	28416818	Christophersen IE	2017-04-17	Nat Genet	www.ncbi.nlm.nih.gov/pubmed/28416818	Large-scale analyses of common and rare variants identify 12 new loci associated with atrial fibrillation.	Atrial fibrillation	15,979 European ancestry cases, 102,776 European ancestry controls.	NA	15q24.1	15	73376665	HCN4	LOC107984728			107984728			rs7183206-A	rs7183206	0	7183206	regulatory_region_variant	0	0.15	8e-12	11.0969		1.13	[1.09-1.18]	Affymetrix, Illumina [11795432] (imputed)	N
2009-07-30	19597491	Gudbjartsson DF	2009-07-13	Nat Genet	www.ncbi.nlm.nih.gov/pubmed/19597491	A sequence variant in ZFHX3 on 16q22 associates with atrial fibrillation and ischemic stroke.	Atrial fibrillation	2,385 European ancestry cases, 33,752 European ancestry controls	up to 2,427 European ancestry cases, 3,379 European ancestry controls, 286 Han Chinese ancestry cases, 2,763 Han Chinese ancestry controls	16q22.3	16	72995261	ZFHX3	ZFHX3			463			rs7193343-T	rs7193343	0	7193343	intron_variant	0	NR	1e-10	10		1.21	[1.14-1.29]	Illumina [303136]	N
2018-02-19	29290336	Nielsen JB	2018-01-04	Am J Hum Genet	www.ncbi.nlm.nih.gov/pubmed/29290336	Genome-wide Study of Atrial Fibrillation Identifies Seven Risk Loci and Highlights Biological Pathways and Regulatory Elements Involved in Cardiac Development.	Atrial fibrillation	6,337 European ancestry cases, 61,607 European ancestry controls	30,679 European ancestry cases, 278,895 European ancestry controls	1q24.2	1	170224684	PRRX1	LOC105371609			105371609			rs72700114-C	rs72700114	0	72700114	intron_variant	0	0.069	4e-10	9.39794		1.26	[1.17-1.36]	Illumina [8952551] (imputed)	N
2017-07-10	28416818	Christophersen IE	2017-04-17	Nat Genet	www.ncbi.nlm.nih.gov/pubmed/28416818	Large-scale analyses of common and rare variants identify 12 new loci associated with atrial fibrillation.	Atrial fibrillation	15,979 European ancestry cases, 102,776 European ancestry controls, 641 African American cases, 5,234 African American controls, 837 Japanese ancestry cases, 3,293 Japanese controls, 277 Hispanic cases, 3,081 Hispanic controls,197 Brazilian ancestry cases, 758 Brazilian ancestry controls.	3,666 cases, 139,852 controls	1q24.2	1	170225682	METTL11B	LOC105371609			105371609			rs72700118-A	rs72700118	0	72700118	intron_variant	0	0.12	3e-07	6.52288		1.21	[1.12-1.29]	Affymetrix, Illumina [11795432] (imputed)	N
2017-07-10	28416818	Christophersen IE	2017-04-17	Nat Genet	www.ncbi.nlm.nih.gov/pubmed/28416818	Large-scale analyses of common and rare variants identify 12 new loci associated with atrial fibrillation.	Atrial fibrillation	15,979 European ancestry cases, 102,776 European ancestry controls.	NA	8p22	8	18056461	ASAH1, PCM1	ASAH1			427			rs7508-A	rs7508	0	7508	3_prime_UTR_variant	0	0.73	6e-10	9.22185		1.1	[1.06-1.13]	Affymetrix, Illumina [11795432] (imputed)	N
2017-07-10	28416818	Christophersen IE	2017-04-17	Nat Genet	www.ncbi.nlm.nih.gov/pubmed/28416818	Large-scale analyses of common and rare variants identify 12 new loci associated with atrial fibrillation.	Atrial fibrillation	15,979 European ancestry cases, 102,776 European ancestry controls.	NA	11q24.3	11	128894676	KCNJ5	KCNJ5			3762			rs75190942-A	rs75190942	0	75190942	intron_variant	0	0.08	3e-08	7.52288		1.18	[1.11-1.25]	Affymetrix, Illumina [11795432] (imputed)	N
2017-07-21	28416822	Low SK	2017-04-17	Nat Genet	www.ncbi.nlm.nih.gov/pubmed/28416822	Identification of six new genetic loci associated with atrial fibrillation in the Japanese population.	Atrial fibrillation	8,180 Japanese ancestry cases, 28,612 Japanese ancestry controls	3,120 Japanese ancestry cases, 125,064 Japanese ancestry controls, 15,993 European ancestry cases, 113,719 European ancestry controls	4q34.1	4	173682953	HAND2	RANP6 - LOC107986203	100128266	107986203		48538	14406	rs7698692-A	rs7698692	0	7698692	intergenic_variant	1	0.505	8e-16	15.0969		1.129	[1.096-1.163]	Illumina [5018049] (imputed)	N
2017-07-21	28416822	Low SK	2017-04-17	Nat Genet	www.ncbi.nlm.nih.gov/pubmed/28416822	Identification of six new genetic loci associated with atrial fibrillation in the Japanese population.	Atrial fibrillation	8,180 Japanese ancestry cases, 28,612 Japanese ancestry controls	3,120 Japanese ancestry cases, 125,064 Japanese ancestry controls, 15,993 European ancestry cases, 113,719 European ancestry controls	12q24.21	12	114355435	TBX5	TBX5			6910			rs883079-T	rs883079	0	883079	3_prime_UTR_variant	0	0.42	5e-15	14.301	(Japanese)	1.184	[1.134-1.236]	Illumina [5018049] (imputed)	N
2017-07-10	28416818	Christophersen IE	2017-04-17	Nat Genet	www.ncbi.nlm.nih.gov/pubmed/28416818	Large-scale analyses of common and rare variants identify 12 new loci associated with atrial fibrillation.	Atrial fibrillation	15,979 European ancestry cases, 102,776 European ancestry controls.	NA	12q24.21	12	114355435	TBX5	TBX5			6910			rs883079-T	rs883079	0	883079	3_prime_UTR_variant	0	0.72	1e-13	13		1.11	[1.08-1.15]	Affymetrix, Illumina [11795432] (imputed)	N
2017-07-10	28416818	Christophersen IE	2017-04-17	Nat Genet	www.ncbi.nlm.nih.gov/pubmed/28416818	Large-scale analyses of common and rare variants identify 12 new loci associated with atrial fibrillation.	Atrial fibrillation	15,979 European ancestry cases, 102,776 European ancestry controls, 641 African American cases, 5,234 African American controls, 837 Japanese ancestry cases, 3,293 Japanese controls, 277 Hispanic cases, 3,081 Hispanic controls,197 Brazilian ancestry cases, 758 Brazilian ancestry controls.	8,180 Japanese ancestry cases, 28,612 Japanese ancestry controls.	12q24.21	12	114355435	TBX5	TBX5			6910			rs883079-T	rs883079	0	883079	3_prime_UTR_variant	0	0.7	2e-15	14.699		1.11	[1.09-1.19]	Affymetrix, Illumina [11795432] (imputed)	N
2008-10-14	17903304	Larson MG	2007-09-19	BMC Med Genet	www.ncbi.nlm.nih.gov/pubmed/17903304	Framingham Heart Study 100K project: genome-wide associations for cardiovascular disease outcomes.	Atrial fibrillation	151 cases and 1,190 controls from 310 families	NA	13q14.13	13	46259582	intergenic	LRRC63			220416			rs958546-?	rs958546	0	958546	intron_variant	0	NR	5e-06	5.30103				Affymetrix [70897]	N
2008-06-16	17603472	Gudbjartsson DF	2007-07-01	Nature	www.ncbi.nlm.nih.gov/pubmed/17603472	Variants conferring risk of atrial fibrillation on chromosome 4q25.	Atrial fibrillation/atrial flutter	550 European ancestry cases, 4,476 European ancestry controls	3,030 European ancestry cases, 14,780 European ancestry controls, 333 Han Chinese ancestry cases, 2,836 Han Chinese ancestry controls	4q25	4	110799605	PITX2, ENPEP	PITX2 - MIR297	5308	100126354		157482	60977	rs10033464-T	rs10033464	0	10033464	downstream_gene_variant	1	0.08	7e-11	10.1549		1.39	[1.26-1.53]	Illumina [316515]	N
2008-06-16	17603472	Gudbjartsson DF	2007-07-01	Nature	www.ncbi.nlm.nih.gov/pubmed/17603472	Variants conferring risk of atrial fibrillation on chromosome 4q25.	Atrial fibrillation/atrial flutter	550 European ancestry cases, 4,476 European ancestry controls	3,030 European ancestry cases, 14,780 European ancestry controls, 333 Han Chinese ancestry cases, 2,836 Han Chinese ancestry controls	4q25	4	110789013	PITX2, ENPEP	PITX2 - MIR297	5308	100126354		146890	71569	rs2200733-T	rs2200733	0	2200733	intergenic_variant	1	0.11	3e-41	40.5229		1.72	[1.59-1.86]	Illumina [316515]	N
2011-01-03	21041692	Denny JC	2010-11-01	Circulation	www.ncbi.nlm.nih.gov/pubmed/21041692	Identification of genomic predictors of atrioventricular conduction: using electronic medical records as a tool for genome science.	Atrioventricular conduction	2,334 European ancestry individuals	NA	8q22.2	8	100317981	RNF19A, ANKRD46	RNF19A			25897			rs1371867-C	rs1371867	0	1371867	intron_variant	0	0.42	9e-06	5.04576		2.32	[1.30-3.34] ms increase	Illumina [514999]	N
2011-01-03	21041692	Denny JC	2010-11-01	Circulation	www.ncbi.nlm.nih.gov/pubmed/21041692	Identification of genomic predictors of atrioventricular conduction: using electronic medical records as a tool for genome science.	Atrioventricular conduction	2,334 European ancestry individuals	NA	10q23.31	10	89067022	CH25H, FAS	MIR4679-2 - LOC100289238	100616192	100289238		3611	72022	rs1937332-G	rs1937332	0	1937332	upstream_gene_variant	1	0.47	7e-07	6.1549		2.6	[1.58-3.62] ms increase	Illumina [514999]	N
2011-01-03	21041692	Denny JC	2010-11-01	Circulation	www.ncbi.nlm.nih.gov/pubmed/21041692	Identification of genomic predictors of atrioventricular conduction: using electronic medical records as a tool for genome science.	Atrioventricular conduction	2,334 European ancestry individuals	NA	18q22.1	18	65364000	C18orf20, LOC643448	LOC105372168 - LOC107985128	105372168	107985128		219793	60028	rs470490-G	rs470490	0	470490	intergenic_variant	1	0.39	5e-06	5.30103		2.45	[1.41-3.49] ms increase	Illumina [514999]	N
2011-01-03	21041692	Denny JC	2010-11-01	Circulation	www.ncbi.nlm.nih.gov/pubmed/21041692	Identification of genomic predictors of atrioventricular conduction: using electronic medical records as a tool for genome science.	Atrioventricular conduction	2,334 European ancestry individuals	NA	3p22.2	3	38733341	SCN10A	SCN10A			6336			rs6800541-C	rs6800541	0	6800541	intron_variant	0	0.41	5e-07	6.30103		2.6	[1.62-3.70] ms increase	Illumina [514999]	N
2011-01-03	21041692	Denny JC	2010-11-01	Circulation	www.ncbi.nlm.nih.gov/pubmed/21041692	Identification of genomic predictors of atrioventricular conduction: using electronic medical records as a tool for genome science.	Atrioventricular conduction	2,334 European ancestry individuals	NA	2q31.3	2	181397142	intergenic	LOC101927156			101927156			rs7602460-A	rs7602460	0	7602460	intron_variant	0	0.4	6e-06	5.22185		2.42	[1.36-3.48] ms decrease	Illumina [514999]	N
2018-01-30	29237677	Salo PP	2017-12-01	Circ Cardiovasc Genet	www.ncbi.nlm.nih.gov/pubmed/29237677	Genome-Wide Association Study Implicates Atrial Natriuretic Peptide Rather Than B-Type Natriuretic Peptide in the Regulation of Blood Pressure in the General Population.	B-type natriuretic peptide levels	4,932 Finnish ancestry individuals	1,373 Finnish ancestry individuals	1p36.22	1	11855410	NPPB	NPPA - NPPB	4878	4879		7627	2054	rs198379-C	rs198379	0	198379	downstream_gene_variant	1	0.635	4e-52	51.3979		0.249	[0.22-0.28] Unit increase	Illumina [7358451] (imputed)	N
2015-10-24	25561047	Musani SK	2015-01-05	Circ Cardiovasc Genet	www.ncbi.nlm.nih.gov/pubmed/25561047	Genome-wide association analysis of plasma B-type natriuretic peptide in blacks: the Jackson Heart Study.	B-type natriuretic peptide levels	2,790 Black individuals	NA	1p36.22	1	11859214	NPPB	NPPB - LOC390997	4879	390997		279	18555	rs198389-G	rs198389	0	198389	upstream_gene_variant	1	0.4	1e-09	9		0.18	[0.12-0.24] unit increase	Affymetrix [2500000] (imputed)	N
2015-10-24	25561047	Musani SK	2015-01-05	Circ Cardiovasc Genet	www.ncbi.nlm.nih.gov/pubmed/25561047	Genome-wide association analysis of plasma B-type natriuretic peptide in blacks: the Jackson Heart Study.	B-type natriuretic peptide levels	2,790 Black individuals	NA	4q35.2	4	186236880	KLKB1	KLKB1			3818			rs3733402-G	rs3733402	0	3733402	missense_variant	0	0.26	2e-11	10.699		0.2	[0.14-0.26] unit increase	Affymetrix [2500000] (imputed)	N
2018-01-30	29237677	Salo PP	2017-12-01	Circ Cardiovasc Genet	www.ncbi.nlm.nih.gov/pubmed/29237677	Genome-Wide Association Study Implicates Atrial Natriuretic Peptide Rather Than B-Type Natriuretic Peptide in the Regulation of Blood Pressure in the General Population.	B-type natriuretic peptide to N-terminal pro B-type natriuretic peptide ratio	4,932 Finnish ancestry individuals	1,373 Finnish ancestry individuals	12q21.33	12	89482366	POC1B, GALNT4	POC1B			282809			rs11105298-C	rs11105298	0	11105298	intron_variant	0	0.789	7e-23	22.1549		0.21	[0.17-0.25] Unit increase	Illumina [7358451] (imputed)	N
2018-01-30	29237677	Salo PP	2017-12-01	Circ Cardiovasc Genet	www.ncbi.nlm.nih.gov/pubmed/29237677	Genome-Wide Association Study Implicates Atrial Natriuretic Peptide Rather Than B-Type Natriuretic Peptide in the Regulation of Blood Pressure in the General Population.	B-type natriuretic peptide to N-terminal pro B-type natriuretic peptide ratio	4,932 Finnish ancestry individuals	1,373 Finnish ancestry individuals	12q21.33	12	89509877	GALNT4, POC1B	POC1B			282809			rs61378614-C	rs61378614	0	61378614	intron_variant	0	0.84	4e-07	6.39794	(Conditional)	0.101	[0.037-0.165] Unit increase	Illumina [7358451] (imputed)	N
2018-01-30	29237677	Salo PP	2017-12-01	Circ Cardiovasc Genet	www.ncbi.nlm.nih.gov/pubmed/29237677	Genome-Wide Association Study Implicates Atrial Natriuretic Peptide Rather Than B-Type Natriuretic Peptide in the Regulation of Blood Pressure in the General Population.	B-type natriuretic peptide to N-terminal pro B-type natriuretic peptide ratio	4,932 Finnish ancestry individuals	1,373 Finnish ancestry individuals	1p36.22	1	11858387	NPPB	NPPB			4879			rs61761991-T	rs61761991	0	61761991	missense_variant	0	0.971	5e-103	102.301		1.114	[1.01-1.22] Unit increase	Illumina [7358451] (imputed)	N
2018-01-30	29237677	Salo PP	2017-12-01	Circ Cardiovasc Genet	www.ncbi.nlm.nih.gov/pubmed/29237677	Genome-Wide Association Study Implicates Atrial Natriuretic Peptide Rather Than B-Type Natriuretic Peptide in the Regulation of Blood Pressure in the General Population.	B-type natriuretic peptide to N-terminal pro B-type natriuretic peptide ratio	4,932 Finnish ancestry individuals	1,373 Finnish ancestry individuals	8p21.3	8	22418738	SLC39A14	SLC39A14			23516			rs7000551-G	rs7000551	0	7000551	intron_variant	0	0.631	2e-09	8.69897		0.109	[0.074-0.144] Unit increase	Illumina [7358451] (imputed)	N
2010-08-30	20622879	Mizuki N	2010-07-11	Nat Genet	www.ncbi.nlm.nih.gov/pubmed/20622879	Genome-wide association studies identify IL23R-IL12RB2 and IL10 as Beh‚àö√üet's disease susceptibility loci.	Behcet's disease	611 Japanese ancestry cases, 737 Japanese ancestry controls	119 Korean ancestry cases, 140 Korean ancestry controls, 1,215 Turkish cases, 1,279 Turkish controls	1p31.3	1	67287825	IL12RB2, IL23R	LOC100130497 - IL12RB2	100130497	3595		8900	19526	rs1495965-G	rs1495965	0	1495965	intergenic_variant	1	0.51	2e-11	10.699		1.35	[1.24-1.47]	Affymetrix [320438]	N
2010-08-18	20622878	Remmers EF	2010-07-11	Nat Genet	www.ncbi.nlm.nih.gov/pubmed/20622878	Genome-wide association study identifies variants in the MHC class I, IL10, and IL23R-IL12RB2 regions associated with Beh‚àö√üet's disease.	Behcet's disease	1,215 Turkish ancestry cases, 1,278 Turkish ancestry controls	Up to 111 Turkish ancestry cases, 225 Turkish ancestry controls, 189 Middle Eastern Arab ancestry cases, 163 Middle Eastern Arab ancestry controls, 227 European ancestry cases, 203 European ancestry controls, 688 East Asian ancestry cases, 791 East Asian ancestry controls	1q32.1	1	206771300	IL10	IL10			3586			rs1518111-?	rs1518111	0	1518111	intron_variant	0	NR	4e-18	17.3979		1.45	[1.34-1.58]	Illumina [311459]	N
2012-12-16	23001997	Hou S	2012-12-06	Arthritis Rheum	www.ncbi.nlm.nih.gov/pubmed/23001997	Identification of a susceptibility locus in STAT4 for Beh‚àö√üet's disease in Han Chinese in a genome-wide association study.	Behcet's disease	147 Han Chinese ancestry cases, 951 Han Chinese ancestry controls	554 Han Chinese ancestry cases, 1,159 Han Chinese ancestry controls	2q14.2	2	121261187	TFCP2L1	TFCP2L1			29842			rs17006292-?	rs17006292	0	17006292	intron_variant	0	0.925	5e-09	8.30103		4.17	[2.50-5.00]	Affymetrix [661736]	N
2013-03-27	23291587	Kirino Y	2013-01-06	Nat Genet	www.ncbi.nlm.nih.gov/pubmed/23291587	Genome-wide association analysis identifies new susceptibility loci for Beh‚àö√üet's disease and epistasis between HLA-B*51 and ERAP1.	Behcet's disease	435 Turkish uveitis cases, 780 Turkish without uveitis cases, 1,278 Turkish controls	355 Turkish uveitis cases, 483 Turkish without uveitis cases, 601 Turkish controls, up to 612 Japanese ancestry cases, up to 740 Japanese ancestry controls	5q15	5	96783162	ERAP1	LOC102724748, ERAP1			102724748, 51752			rs17482078-T	rs17482078	0	17482078	missense_variant	0	0.02	5e-11	10.301	(Turkish cases with Uveitis - Recessive Model)	4.56	[2.88-7.22]	Illumina [779465] (imputed)	N
2013-03-27	23291587	Kirino Y	2013-01-06	Nat Genet	www.ncbi.nlm.nih.gov/pubmed/23291587	Genome-wide association analysis identifies new susceptibility loci for Beh‚àö√üet's disease and epistasis between HLA-B*51 and ERAP1.	Behcet's disease	435 Turkish uveitis cases, 780 Turkish without uveitis cases, 1,278 Turkish controls	355 Turkish uveitis cases, 483 Turkish without uveitis cases, 601 Turkish controls, up to 612 Japanese ancestry cases, up to 740 Japanese ancestry controls	5q15	5	96783162	ERAP1	LOC102724748, ERAP1			102724748, 51752			rs17482078-T	rs17482078	0	17482078	missense_variant	0	0.02	4e-08	7.39794	(All Turkish cases - Recessive Model)	3.08	[2.04-4.65]	Illumina [779465] (imputed)	N
2016-01-22	25799145	Kappen JH	2015-03-23	PLoS One	www.ncbi.nlm.nih.gov/pubmed/25799145	Genome-wide association study in an admixed case series reveals IL12A as a new candidate in Beh‚àö√üet disease.	Behcet's disease	1 Afghanistan ancestry case, 154 Middle Eastern/North African ancestry cases, 2 Cape Verdian cases, 1 Curacao case, 1 Dominican Republic ancestry cases, 54 European ancestry cases, 1 Israeli case, 1 Surinamese ancestry case, 1 Thai ancestry case, 1 Chinese ancestry case, 119 Turkish ancestry cases, 87 Middle Eastern/North African ancestry controls, 5,756 controls	2,030 Turkish cases, 1,904 Turkish controls	3q25.33	3	159947262	IL12A	IL12A-AS1			101928376			rs17810546-G	rs17810546	0	17810546	intron_variant	0		1e-10	10		1.66	[1.42-1.93]	Illumina [505454]	N
2013-03-27	23291587	Kirino Y	2013-01-06	Nat Genet	www.ncbi.nlm.nih.gov/pubmed/23291587	Genome-wide association analysis identifies new susceptibility loci for Beh‚àö√üet's disease and epistasis between HLA-B*51 and ERAP1.	Behcet's disease	435 Turkish uveitis cases, 780 Turkish without uveitis cases, 1,278 Turkish controls	355 Turkish uveitis cases, 483 Turkish without uveitis cases, 601 Turkish controls, up to 612 Japanese ancestry cases, up to 740 Japanese ancestry controls	3q25.33	3	159947262	IL12A	IL12A-AS1			101928376			rs17810546-A	rs17810546	0	17810546	intron_variant	0	0.05	6e-07	6.22185	(All Turkish cases)	1.55	[1.30-1.85]	Illumina [779465] (imputed)	N
2010-08-30	20622879	Mizuki N	2010-07-11	Nat Genet	www.ncbi.nlm.nih.gov/pubmed/20622879	Genome-wide association studies identify IL23R-IL12RB2 and IL10 as Beh‚àö√üet's disease susceptibility loci.	Behcet's disease	611 Japanese ancestry cases, 737 Japanese ancestry controls	119 Korean ancestry cases, 140 Korean ancestry controls, 1,215 Turkish cases, 1,279 Turkish controls	1q32.1	1	206773289	IL10	IL10 - IL19	3586	29949		795	25581	rs1800871-T	rs1800871	0	1800871	upstream_gene_variant	1	0.31	1e-14	14		1.45	[1.32-1.60]	Affymetrix [320438]	N
2013-03-27	23291587	Kirino Y	2013-01-06	Nat Genet	www.ncbi.nlm.nih.gov/pubmed/23291587	Genome-wide association analysis identifies new susceptibility loci for Beh‚àö√üet's disease and epistasis between HLA-B*51 and ERAP1.	Behcet's disease	435 Turkish uveitis cases, 780 Turkish without uveitis cases, 1,278 Turkish controls	355 Turkish uveitis cases, 483 Turkish without uveitis cases, 601 Turkish controls, up to 612 Japanese ancestry cases, up to 740 Japanese ancestry controls	12p13.2	12	10408358	KLRC4	KLRC4-KLRK1, KLRC4			100528032, 8302			rs2617170-T	rs2617170	0	2617170	missense_variant	0	0.63	1e-09	9		1.28	[1.18-1.39]	Illumina [779465] (imputed)	N
2012-12-16	23001997	Hou S	2012-12-06	Arthritis Rheum	www.ncbi.nlm.nih.gov/pubmed/23001997	Identification of a susceptibility locus in STAT4 for Beh‚àö√üet's disease in Han Chinese in a genome-wide association study.	Behcet's disease	147 Han Chinese ancestry cases, 951 Han Chinese ancestry controls	554 Han Chinese ancestry cases, 1,159 Han Chinese ancestry controls	6p21.33	6	31090401	HCG22	HCG22 - C6orf15	285834	29113		30511	20822	rs4947296-?	rs4947296	0	4947296	intergenic_variant	1	NR	1e-11	11		2.57	[1.96-3.37]	Affymetrix [661736]	N
2012-12-16	23001997	Hou S	2012-12-06	Arthritis Rheum	www.ncbi.nlm.nih.gov/pubmed/23001997	Identification of a susceptibility locus in STAT4 for Beh‚àö√üet's disease in Han Chinese in a genome-wide association study.	Behcet's disease	147 Han Chinese ancestry cases, 951 Han Chinese ancestry controls	554 Han Chinese ancestry cases, 1,159 Han Chinese ancestry controls	6p21.33	6	31131800	PSORS1C1	PSORS1C1			170679			rs4959053-?	rs4959053	0	4959053	intron_variant	0	0.11	2e-20	19.699		4.38	[3.20-5.99]	Affymetrix [661736]	N
2013-03-27	23291587	Kirino Y	2013-01-06	Nat Genet	www.ncbi.nlm.nih.gov/pubmed/23291587	Genome-wide association analysis identifies new susceptibility loci for Beh‚àö√üet's disease and epistasis between HLA-B*51 and ERAP1.	Behcet's disease	435 Turkish uveitis cases, 780 Turkish without uveitis cases, 1,278 Turkish controls	355 Turkish uveitis cases, 483 Turkish without uveitis cases, 601 Turkish controls, up to 612 Japanese ancestry cases, up to 740 Japanese ancestry controls	2q32.3	2	191145762	STAT4	STAT4			6775			rs7574070-A	rs7574070	0	7574070	intron_variant	0	0.421	1e-09	9		1.27	[1.17-1.37]	Illumina [779465] (imputed)	N
2013-03-27	23291587	Kirino Y	2013-01-06	Nat Genet	www.ncbi.nlm.nih.gov/pubmed/23291587	Genome-wide association analysis identifies new susceptibility loci for Beh‚àö√üet's disease and epistasis between HLA-B*51 and ERAP1.	Behcet's disease	435 Turkish uveitis cases, 780 Turkish without uveitis cases, 1,278 Turkish controls	355 Turkish uveitis cases, 483 Turkish without uveitis cases, 601 Turkish controls, up to 612 Japanese ancestry cases, up to 740 Japanese ancestry controls	3p21.31	3	46164194	CCR1, CCR3	LOC105377067			105377067			rs7616215-C	rs7616215	0	7616215	intron_variant	0	0.654	4e-13	12.3979		1.39	[1.27-1.52]	Illumina [779465] (imputed)	N
2012-12-16	23001997	Hou S	2012-12-06	Arthritis Rheum	www.ncbi.nlm.nih.gov/pubmed/23001997	Identification of a susceptibility locus in STAT4 for Beh‚àö√üet's disease in Han Chinese in a genome-wide association study.	Behcet's disease	147 Han Chinese ancestry cases, 951 Han Chinese ancestry controls	554 Han Chinese ancestry cases, 1,159 Han Chinese ancestry controls	2q32.3	2	191153045	STAT4	STAT4			6775			rs897200-A	rs897200	0	897200	upstream_gene_variant	0	0.529	6e-09	8.22185		1.45	[1.30-1.60]	Affymetrix [661736]	N
2010-08-18	20622878	Remmers EF	2010-07-11	Nat Genet	www.ncbi.nlm.nih.gov/pubmed/20622878	Genome-wide association study identifies variants in the MHC class I, IL10, and IL23R-IL12RB2 regions associated with Beh‚àö√üet's disease.	Behcet's disease	1,215 Turkish ancestry cases, 1,278 Turkish ancestry controls	Up to 111 Turkish ancestry cases, 225 Turkish ancestry controls, 189 Middle Eastern Arab ancestry cases, 163 Middle Eastern Arab ancestry controls, 227 European ancestry cases, 203 European ancestry controls, 688 East Asian ancestry cases, 791 East Asian ancestry controls	1p31.3	1	67294457	IL12RB2, IL23R	LOC100130497 - IL12RB2	100130497	3595		15532	12894	rs924080-?	rs924080	0	924080	intergenic_variant	1	NR	7e-09	8.1549		1.28	[1.18-1.39]	Illumina [311459]	N
2012-12-16	23001997	Hou S	2012-12-06	Arthritis Rheum	www.ncbi.nlm.nih.gov/pubmed/23001997	Identification of a susceptibility locus in STAT4 for Beh‚àö√üet's disease in Han Chinese in a genome-wide association study.	Behcet's disease	147 Han Chinese ancestry cases, 951 Han Chinese ancestry controls	554 Han Chinese ancestry cases, 1,159 Han Chinese ancestry controls	6p21.33	6	31368641	MICA, DHFRP2, MICB	DHFRP2 - RNU6-283P	729816	106479692		1676	1493	rs9266406-?	rs9266406	0	9266406	upstream_gene_variant	1	0.4	2e-10	9.69897		2.29	[1.77-2.95]	Affymetrix [661736]	N
2016-11-21	26822151	Hartiala JA	2016-01-29	Nat Commun	www.ncbi.nlm.nih.gov/pubmed/26822151	Genome-wide association study and targeted metabolomics identifies sex-specific association of CPS1 with coronary artery disease.	Betaine levels in individuals undergoing cardiac evaluation	1,985 individuals	1,895 individuals	5q14.1	5	79133771	BHMT, DMGDH, BHMT2	BHMT - RNY3P1	635	106478984		1481	36464	rs617219-C	rs617219	0	617219	intron_variant	1	0.37	7e-13	12.1549		0.059	[0.043-0.075] unit increase	Affymetrix [2421770] (imputed)	N
2016-11-21	26822151	Hartiala JA	2016-01-29	Nat Commun	www.ncbi.nlm.nih.gov/pubmed/26822151	Genome-wide association study and targeted metabolomics identifies sex-specific association of CPS1 with coronary artery disease.	Betaine levels in individuals undergoing cardiac evaluation	1,985 individuals	1,895 individuals	2q34	2	210678331	CPS1	CPS1			1373			rs715-C	rs715	0	715	3_prime_UTR_variant	0	0.31	1e-08	8		0.05	[0.032-0.068] unit decrease	Affymetrix [2421770] (imputed)	N
2009-03-31	19260141	Zemunik T	2009-02-01	Croat Med J	www.ncbi.nlm.nih.gov/pubmed/19260141	Genome-wide association study of biochemical traits in Korcula Island, Croatia.	Biochemical measures	898 Korculan (founder/genetic isolate) individuals	NA	21q22.3	21	43016067	PKNOX1	PKNOX1			5316			rs2839619-G	rs2839619	0	2839619	intron_variant	0	0.4	8e-06	5.09691	(LDL cholesterol)	0.13	[0.08-0.18] mmol/L increase	Illumina [316730]	N
2009-03-31	19260141	Zemunik T	2009-02-01	Croat Med J	www.ncbi.nlm.nih.gov/pubmed/19260141	Genome-wide association study of biochemical traits in Korcula Island, Croatia.	Biochemical measures	898 Korculan (founder/genetic isolate) individuals	NA	12q24.23	12	117873938	KSR2	KSR2			283455			rs4767631-A	rs4767631	0	4767631	intron_variant	0	0.31	6e-07	6.22185	(LDL cholesterol)	0.12	[0.11-0.23] mmol/L decrease	Illumina [316730]	N
2009-05-05	19396169	Cho YS	2009-04-26	Nat Genet	www.ncbi.nlm.nih.gov/pubmed/19396169	A large-scale genome-wide association study of Asian populations uncovers genetic factors influencing eight quantitative traits.	Biomedical quantitative traits	8,842 Korean ancestry individuals	7,861 Korean ancestry individuals	6q22.31	6	121837124	LOC644502	LOC105377979			105377979			rs12110693-A	rs12110693	0	12110693	intergenic_variant	0	0.49	2e-09	8.69897	(pulse rate)	0.66	[0.45-0.87] beats per minute increase	Affymetrix [2156535] (imputed)	N
2009-05-05	19396169	Cho YS	2009-04-26	Nat Genet	www.ncbi.nlm.nih.gov/pubmed/19396169	A large-scale genome-wide association study of Asian populations uncovers genetic factors influencing eight quantitative traits.	Biomedical quantitative traits	8,842 Korean ancestry individuals	7,861 Korean ancestry individuals	1q32.2	1	207851475	CD46, LOC148696	C1orf132 - CD34	100128537	947		28772	35063	rs12731740-T	rs12731740	0	12731740	intron_variant	1	0.1	3e-09	8.52288	(pulse rate)	1.09	[0.72-1.44] beats per minute increase	Affymetrix [2156535] (imputed)	N
2015-01-15	24954895	Simino J	2014-06-19	Am J Hum Genet	www.ncbi.nlm.nih.gov/pubmed/24954895	Gene-age interactions in blood pressure regulation: a large-scale investigation with the CHARGE, Global BPgen, and ICBP Consortia.	Blood pressure	55,796 European ancestry individuals	43,445 European ancestry individuals, 1,849 Chinese ancestry individuals, 2,502 Malay ancestry individuals, 2,476 Asian Indian ancestry individuals, 1,855 Asian ancestry individuals	4q21.21	4	80248758	FGF5, PRDM8	PRDM8 - FGF5	56978	2250		44429	17830	rs11099098-T	rs11099098	0	11099098	intergenic_variant	1		9e-08	7.04576	(EA, PP, Age 50-59)	0.52	[0.32-0.72] mmHg increase	Affymetrix, Illumina [~ 2500000] (imputed)	N
2011-10-11	21909110	Wain LV	2011-09-11	Nat Genet	www.ncbi.nlm.nih.gov/pubmed/21909110	Genome-wide association study identifies six new loci influencing pulse pressure and mean arterial pressure.	Blood pressure	74,064 European ancestry individuals	48,607 European ancestry individuals	10q24.32	10	103086421	NT5C2, CYP17A1	CNNM2			54805			rs11191548-T	rs11191548	0	11191548	3_prime_UTR_variant	0	0.94	8e-11	10.0969	(Pulse Pressure)	0.529	[0.37-0.69] mmHg increase	Affymetrix, Illumina, Perlegen [NR] (imputed)	N
2011-10-11	21909110	Wain LV	2011-09-11	Nat Genet	www.ncbi.nlm.nih.gov/pubmed/21909110	Genome-wide association study identifies six new loci influencing pulse pressure and mean arterial pressure.	Blood pressure	74,064 European ancestry individuals	48,607 European ancestry individuals	11q24.3	11	130403335	ADAMTS-8	LOC646383			646383			rs11222084-T	rs11222084	0	11222084	non_coding_transcript_exon_variant	0	0.38	2e-11	10.699	(Pulse Pressure)	0.337	[0.24-0.44] mmHg increase	Affymetrix, Illumina, Perlegen [NR] (imputed)	N
2011-10-11	21909110	Wain LV	2011-09-11	Nat Genet	www.ncbi.nlm.nih.gov/pubmed/21909110	Genome-wide association study identifies six new loci influencing pulse pressure and mean arterial pressure.	Blood pressure	74,064 European ancestry individuals	48,607 European ancestry individuals	5p13.3	5	32814922	C5orf23, NPR3	NPR3 - LOC340113	4883	340113		23198	132521	rs1173771-G	rs1173771	0	1173771	regulatory_region_variant	1	0.53	5e-09	8.30103	(Pulse Pressure)	0.276	[0.18-0.37] mmHg increase	Affymetrix, Illumina, Perlegen [NR] (imputed)	N
2015-01-15	24954895	Simino J	2014-06-19	Am J Hum Genet	www.ncbi.nlm.nih.gov/pubmed/24954895	Gene-age interactions in blood pressure regulation: a large-scale investigation with the CHARGE, Global BPgen, and ICBP Consortia.	Blood pressure	55,796 European ancestry individuals	43,445 European ancestry individuals, 1,849 Chinese ancestry individuals, 2,502 Malay ancestry individuals, 2,476 Asian Indian ancestry individuals, 1,855 Asian ancestry individuals	10q24.2	10	97802815	SFRP5, GOLGA7B	SFRP5 - LOC107984260	6425	107984260		30816	19786	rs11816631-G	rs11816631	0	11816631	intergenic_variant	1	0.06	3e-07	6.52288	(EA, PP, Age 40-49)	1.99	[1.23-2.75] mmHg increase	Affymetrix, Illumina [~ 2500000] (imputed)	N
2014-03-26	24001895	Kelly TN	2013-09-03	Hypertension	www.ncbi.nlm.nih.gov/pubmed/24001895	Genome-wide association study meta-analysis reveals transethnic replication of mean arterial and pulse pressure loci.	Blood pressure	22,275 East Asian ancestry individuals, 4,325 South East Asian ancestry individuals	28,783 East Asian ancestry individuals	8q24.22	8	134857733	MIR30D	LOC101927845			101927845			rs12541063-A	rs12541063	0	12541063	intron_variant	0	0.39	3e-06	5.52288	(PP)	0.81	[0.48-1.14] mm of mercury decrease	Affymetrix, Illumina [~ 2400000] (imputed)	N
2011-10-11	21909110	Wain LV	2011-09-11	Nat Genet	www.ncbi.nlm.nih.gov/pubmed/21909110	Genome-wide association study identifies six new loci influencing pulse pressure and mean arterial pressure.	Blood pressure	74,064 European ancestry individuals	48,607 European ancestry individuals	2q24.3	2	164058698	FIGN	FIGN - PRPS1P1	55137	100861436		322543	154841	rs13002573-G	rs13002573	0	13002573	intron_variant	1	0.2	2e-08	7.69897	(Pulse Pressure)	0.31	[0.20-0.42] mmHg decrease	Affymetrix, Illumina, Perlegen [NR] (imputed)	N
2011-10-11	21909110	Wain LV	2011-09-11	Nat Genet	www.ncbi.nlm.nih.gov/pubmed/21909110	Genome-wide association study identifies six new loci influencing pulse pressure and mean arterial pressure.	Blood pressure	74,064 European ancestry individuals	48,607 European ancestry individuals	12q21.33	12	89666809	ATP2B1	ATP2B1			490			rs17249754-G	rs17249754	0	17249754	intron_variant	0	0.89	6e-10	9.22185	(Pulse Pressure)	0.392	[0.27-0.52] mmHg increase	Affymetrix, Illumina, Perlegen [NR] (imputed)	N
2011-10-11	21909110	Wain LV	2011-09-11	Nat Genet	www.ncbi.nlm.nih.gov/pubmed/21909110	Genome-wide association study identifies six new loci influencing pulse pressure and mean arterial pressure.	Blood pressure	74,064 European ancestry individuals	48,607 European ancestry individuals	7q22.3	7	106771412	PIK3CG	LOC102724339 - RNA5SP236	102724339	100873494		38952	10188	rs17477177-T	rs17477177	0	17477177	upstream_gene_variant	1	0.72	2e-13	12.699	(Pulse Pressure)	0.418	[0.31-0.53] mmHg decrease	Affymetrix, Illumina, Perlegen [NR] (imputed)	N
2011-10-11	21909110	Wain LV	2011-09-11	Nat Genet	www.ncbi.nlm.nih.gov/pubmed/21909110	Genome-wide association study identifies six new loci influencing pulse pressure and mean arterial pressure.	Blood pressure	74,064 European ancestry individuals	48,607 European ancestry individuals	17q21.32	17	46935905	GOSR2	GOSR2			9570			rs17608766-T	rs17608766	0	17608766	3_prime_UTR_variant	0	0.91	6e-15	14.2218	(Pulse Pressure)	0.534	[0.40-0.67] mmHg decrease	Affymetrix, Illumina, Perlegen [NR] (imputed)	N
2011-10-11	21909110	Wain LV	2011-09-11	Nat Genet	www.ncbi.nlm.nih.gov/pubmed/21909110	Genome-wide association study identifies six new loci influencing pulse pressure and mean arterial pressure.	Blood pressure	74,064 European ancestry individuals	48,607 European ancestry individuals	8q24.12	8	119423572	NOV	NOV			4856			rs2071518-T	rs2071518	0	2071518	3_prime_UTR_variant	0	0.17	4e-09	8.39794	(Pulse Pressure)	0.312	[0.21-0.41] mmHg increase	Affymetrix, Illumina, Perlegen [NR] (imputed)	N
2014-03-26	24001895	Kelly TN	2013-09-03	Hypertension	www.ncbi.nlm.nih.gov/pubmed/24001895	Genome-wide association study meta-analysis reveals transethnic replication of mean arterial and pulse pressure loci.	Blood pressure	22,275 East Asian ancestry individuals, 4,325 South East Asian ancestry individuals	28,783 East Asian ancestry individuals	13q21.1	13	55410861	MIR5007	MIR5007 - HNF4GP1	100846996	100130462		236313	585628	rs2315885-T	rs2315885	0	2315885	intergenic_variant	1	0.06	2e-06	5.69897	(PP)	1.41	[0.84-1.98] mm of mercury increase	Affymetrix, Illumina [~ 2400000] (imputed)	N
2015-01-15	24954895	Simino J	2014-06-19	Am J Hum Genet	www.ncbi.nlm.nih.gov/pubmed/24954895	Gene-age interactions in blood pressure regulation: a large-scale investigation with the CHARGE, Global BPgen, and ICBP Consortia.	Blood pressure	55,796 European ancestry individuals	43,445 European ancestry individuals, 1,849 Chinese ancestry individuals, 2,502 Malay ancestry individuals, 2,476 Asian Indian ancestry individuals, 1,855 Asian ancestry individuals	8p23.1	8	6907510	DEFB1, DEFA6	RPL23AP96 - DEFA6	392181	1671		8030	17184	rs2702888-G	rs2702888	0	2702888	intergenic_variant	1	0.65	4e-07	6.39794	(EA, PP, Age 20-29)	1.36	[0.83-1.89] mmHg decrease	Affymetrix, Illumina [~ 2500000] (imputed)	N
2011-10-11	21909110	Wain LV	2011-09-11	Nat Genet	www.ncbi.nlm.nih.gov/pubmed/21909110	Genome-wide association study identifies six new loci influencing pulse pressure and mean arterial pressure.	Blood pressure	74,064 European ancestry individuals	48,607 European ancestry individuals	3p22.1	3	41835922	ULK4	ULK4			54986			rs3774372-T	rs3774372	0	3774372	missense_variant	0	0.78	8e-07	6.09691	(Pulse Pressure)	0.298	[0.18-0.42] mmHg increase	Affymetrix, Illumina, Perlegen [NR] (imputed)	N
2011-10-11	21909110	Wain LV	2011-09-11	Nat Genet	www.ncbi.nlm.nih.gov/pubmed/21909110	Genome-wide association study identifies six new loci influencing pulse pressure and mean arterial pressure.	Blood pressure	74,064 European ancestry individuals	48,607 European ancestry individuals	11p15.2	11	16880721	PLEKHA7	PLEKHA7			144100			rs381815-T	rs381815	0	381815	intron_variant	0	0.3	7e-06	5.1549	(Pulse Pressure)	0.236	[0.13-0.34] mmHg increase	Affymetrix, Illumina, Perlegen [NR] (imputed)	N
2011-10-11	21909110	Wain LV	2011-09-11	Nat Genet	www.ncbi.nlm.nih.gov/pubmed/21909110	Genome-wide association study identifies six new loci influencing pulse pressure and mean arterial pressure.	Blood pressure	74,064 European ancestry individuals	48,607 European ancestry individuals	20q13.32	20	59176062	EDN3, GNAS	ZNF831			128611			rs6015450-G	rs6015450	0	6015450	intron_variant	0	0.07	2e-06	5.69897	(Pulse Pressure)	0.352	[0.21-0.49] mmHg increase	Affymetrix, Illumina, Perlegen [NR] (imputed)	N
2014-03-26	24001895	Kelly TN	2013-09-03	Hypertension	www.ncbi.nlm.nih.gov/pubmed/24001895	Genome-wide association study meta-analysis reveals transethnic replication of mean arterial and pulse pressure loci.	Blood pressure	22,275 East Asian ancestry individuals, 4,325 South East Asian ancestry individuals	28,783 East Asian ancestry individuals	10q21.1	10	57964643	MRPS35P3	LOC105378314 - MRPS35P3	105378314	359779		117267	17830	rs7088591-A	rs7088591	0	7088591	intergenic_variant	1	0.97	9e-07	6.04576	(PP)	1.44	[0.87-2.01] mm of mercury decrease	Affymetrix, Illumina [~ 2400000] (imputed)	N
2011-10-11	21909110	Wain LV	2011-09-11	Nat Genet	www.ncbi.nlm.nih.gov/pubmed/21909110	Genome-wide association study identifies six new loci influencing pulse pressure and mean arterial pressure.	Blood pressure	74,064 European ancestry individuals	48,607 European ancestry individuals	11p15.4	11	10328991	ADM	CAND1.11			100130460			rs7129220-G	rs7129220	0	7129220	intron_variant	0	0.87	4e-07	6.39794	(Pulse Pressure)	0.38	[0.23-0.53] mmHg decrease	Affymetrix, Illumina, Perlegen [NR] (imputed)	N
2015-01-15	24954895	Simino J	2014-06-19	Am J Hum Genet	www.ncbi.nlm.nih.gov/pubmed/24954895	Gene-age interactions in blood pressure regulation: a large-scale investigation with the CHARGE, Global BPgen, and ICBP Consortia.	Blood pressure	55,796 European ancestry individuals	43,445 European ancestry individuals, 1,849 Chinese ancestry individuals, 2,502 Malay ancestry individuals, 2,476 Asian Indian ancestry individuals, 1,855 Asian ancestry individuals	2p25.2	2	4760437	LINC01249	LINC01249 - RNU6-649P	727982	106479854		104215	184840	rs825937-C	rs825937	0	825937	intergenic_variant	1	0.83	2e-07	6.69897	(EA, PP, Age 40-49)	0.83	[0.52-1.14] mmHg increase	Affymetrix, Illumina [~ 2500000] (imputed)	N
2011-10-11	21909110	Wain LV	2011-09-11	Nat Genet	www.ncbi.nlm.nih.gov/pubmed/21909110	Genome-wide association study identifies six new loci influencing pulse pressure and mean arterial pressure.	Blood pressure	74,064 European ancestry individuals	48,607 European ancestry individuals	4q12	4	53933078	CHIC2	LOC100129728 - RPL21P44	100129728	402176		4928	52408	rs871606-T	rs871606	0	871606	intron_variant	1	0.85	1e-08	8	(Pulse Pressure)	0.429	[0.28-0.58] mmHg increase	Affymetrix, Illumina, Perlegen [NR] (imputed)	N
2011-10-11	21909110	Wain LV	2011-09-11	Nat Genet	www.ncbi.nlm.nih.gov/pubmed/21909110	Genome-wide association study identifies six new loci influencing pulse pressure and mean arterial pressure.	Blood pressure	74,064 European ancestry individuals	48,607 European ancestry individuals	10q23.33	10	94135420	PLCE-1	PLCE1			51196			rs9663362-G	rs9663362	0	9663362	intron_variant	0	0.53	5e-09	8.30103	(Pulse Pressure)	0.271	[0.18-0.36] mmHg decrease	Affymetrix, Illumina, Perlegen [NR] (imputed)	N
2015-01-15	24954895	Simino J	2014-06-19	Am J Hum Genet	www.ncbi.nlm.nih.gov/pubmed/24954895	Gene-age interactions in blood pressure regulation: a large-scale investigation with the CHARGE, Global BPgen, and ICBP Consortia.	Blood pressure (age interaction)	55,796 European ancestry individuals	43,445 European ancestry individuals, 1,849 Chinese ancestry individuals, 2,502 Malay ancestry individuals, 2,476 Asian Indian ancestry individuals, 1,855 Asian ancestry individuals	18p11.22	18	9784917	RAB31	RAB31			11031			rs7233332-G	rs7233332	0	7233332	intron_variant	0	0.61	6e-06	5.22185	(EA, PP)	0.0232	[0.013-0.033] mmHg increase per 1 year increase in age	Affymetrix, Illumina [~ 2500000] (imputed)	N
2017-07-24	28498854	Liang J	2017-05-12	PLoS Genet	www.ncbi.nlm.nih.gov/pubmed/28498854	Single-trait and multi-trait genome-wide association analyses identify novel loci for blood pressure in African-ancestry populations.	Blood pressure traits (multi-trait analysis)	Up to 31,155 African individuals	Up to 4,187 African individuals, up to 14,016 Korean ancestry individuals, up to 23,914 European ancestry individuals, up to 12,278 Hispanic individuals	8p11.21	8	41784039	NR	ANK1			286			rs10096908-?	rs10096908	0	10096908	intron_variant	0	NR	2e-06	5.69897	(Hom)			Affymetrix, Illumina [at least 30072738] (imputed)	N
2017-07-24	28498854	Liang J	2017-05-12	PLoS Genet	www.ncbi.nlm.nih.gov/pubmed/28498854	Single-trait and multi-trait genome-wide association analyses identify novel loci for blood pressure in African-ancestry populations.	Blood pressure traits (multi-trait analysis)	Up to 31,155 African individuals	Up to 4,187 African individuals, up to 14,016 Korean ancestry individuals, up to 23,914 European ancestry individuals, up to 12,278 Hispanic individuals	8q12.1	8	55901862	EVX1, HOXA cluster	LYN			4067			rs1027989-G	rs1027989	0	1027989	intron_variant	0	NR	7e-07	6.1549	(Hom)			Affymetrix, Illumina [at least 30072738] (imputed)	N
2017-07-24	28498854	Liang J	2017-05-12	PLoS Genet	www.ncbi.nlm.nih.gov/pubmed/28498854	Single-trait and multi-trait genome-wide association analyses identify novel loci for blood pressure in African-ancestry populations.	Blood pressure traits (multi-trait analysis)	Up to 31,155 African individuals	Up to 4,187 African individuals, up to 14,016 Korean ancestry individuals, up to 23,914 European ancestry individuals, up to 12,278 Hispanic individuals	8q12.1	8	55901862	EVX1, HOXA cluster	LYN			4067			rs1027989-G	rs1027989	0	1027989	intron_variant	0	NR	1e-06	6	(Het)			Affymetrix, Illumina [at least 30072738] (imputed)	N
2017-07-24	28498854	Liang J	2017-05-12	PLoS Genet	www.ncbi.nlm.nih.gov/pubmed/28498854	Single-trait and multi-trait genome-wide association analyses identify novel loci for blood pressure in African-ancestry populations.	Blood pressure traits (multi-trait analysis)	Up to 31,155 African individuals	Up to 4,187 African individuals, up to 14,016 Korean ancestry individuals, up to 23,914 European ancestry individuals, up to 12,278 Hispanic individuals	17q22	17	53208635	NR	C17orf112 - LOC645163	100506650	645163		220977	225910	rs114296860-?	rs114296860	0	114296860	intergenic_variant	1	NR	4e-06	5.39794	(Het)			Affymetrix, Illumina [at least 30072738] (imputed)	N
2017-07-24	28498854	Liang J	2017-05-12	PLoS Genet	www.ncbi.nlm.nih.gov/pubmed/28498854	Single-trait and multi-trait genome-wide association analyses identify novel loci for blood pressure in African-ancestry populations.	Blood pressure traits (multi-trait analysis)	Up to 31,155 African individuals	Up to 4,187 African individuals, up to 14,016 Korean ancestry individuals, up to 23,914 European ancestry individuals, up to 12,278 Hispanic individuals	5p14.3	5	19745606	NR	CDH18			1016			rs115236533-?	rs115236533	0	115236533	intron_variant	0	NR	9e-07	6.04576	(Het)			Affymetrix, Illumina [at least 30072738] (imputed)	N
2017-07-24	28498854	Liang J	2017-05-12	PLoS Genet	www.ncbi.nlm.nih.gov/pubmed/28498854	Single-trait and multi-trait genome-wide association analyses identify novel loci for blood pressure in African-ancestry populations.	Blood pressure traits (multi-trait analysis)	Up to 31,155 African individuals	Up to 4,187 African individuals, up to 14,016 Korean ancestry individuals, up to 23,914 European ancestry individuals, up to 12,278 Hispanic individuals	7q36.1	7	149502873	NR	ZNF746 - TRC-GCA16-1	155061	100189146		5041	43667	rs115476423-?	rs115476423	0	115476423	intergenic_variant	1	NR	5e-06	5.30103	(Het)			Affymetrix, Illumina [at least 30072738] (imputed)	N
2017-07-24	28498854	Liang J	2017-05-12	PLoS Genet	www.ncbi.nlm.nih.gov/pubmed/28498854	Single-trait and multi-trait genome-wide association analyses identify novel loci for blood pressure in African-ancestry populations.	Blood pressure traits (multi-trait analysis)	Up to 31,155 African individuals	Up to 4,187 African individuals, up to 14,016 Korean ancestry individuals, up to 23,914 European ancestry individuals, up to 12,278 Hispanic individuals	7p15.2	7	27312031	EVX1, HOXA cluster	RPL35P4 - LOC107986733	100271006	107986733		42278	21824	rs11563582-A	rs11563582	0	11563582	intergenic_variant	1	NR	2e-11	10.699	(Hom)			Affymetrix, Illumina [at least 30072738] (imputed)	N
2017-07-24	28498854	Liang J	2017-05-12	PLoS Genet	www.ncbi.nlm.nih.gov/pubmed/28498854	Single-trait and multi-trait genome-wide association analyses identify novel loci for blood pressure in African-ancestry populations.	Blood pressure traits (multi-trait analysis)	Up to 31,155 African individuals	Up to 4,187 African individuals, up to 14,016 Korean ancestry individuals, up to 23,914 European ancestry individuals, up to 12,278 Hispanic individuals	7p15.2	7	27312031	EVX1, HOXA cluster	RPL35P4 - LOC107986733	100271006	107986733		42278	21824	rs11563582-A	rs11563582	0	11563582	intergenic_variant	1	NR	2e-09	8.69897	(Het)			Affymetrix, Illumina [at least 30072738] (imputed)	N
2017-07-24	28498854	Liang J	2017-05-12	PLoS Genet	www.ncbi.nlm.nih.gov/pubmed/28498854	Single-trait and multi-trait genome-wide association analyses identify novel loci for blood pressure in African-ancestry populations.	Blood pressure traits (multi-trait analysis)	Up to 31,155 African individuals	Up to 4,187 African individuals, up to 14,016 Korean ancestry individuals, up to 23,914 European ancestry individuals, up to 12,278 Hispanic individuals	9q21.32	9	83378986	FRMD3	FRMD3			257019			rs115795127-T	rs115795127	0	115795127	intron_variant	0	NR	7e-09	8.1549	(Het)			Affymetrix, Illumina [at least 30072738] (imputed)	N
2017-07-24	28498854	Liang J	2017-05-12	PLoS Genet	www.ncbi.nlm.nih.gov/pubmed/28498854	Single-trait and multi-trait genome-wide association analyses identify novel loci for blood pressure in African-ancestry populations.	Blood pressure traits (multi-trait analysis)	Up to 31,155 African individuals	Up to 4,187 African individuals, up to 14,016 Korean ancestry individuals, up to 23,914 European ancestry individuals, up to 12,278 Hispanic individuals	7p12.3	7	45968511	IGFBP3	LOC102723446			102723446			rs11977526-A	rs11977526	0	11977526	upstream_gene_variant	0	NR	7e-16	15.1549	(Het)			Affymetrix, Illumina [at least 30072738] (imputed)	N
2017-07-24	28498854	Liang J	2017-05-12	PLoS Genet	www.ncbi.nlm.nih.gov/pubmed/28498854	Single-trait and multi-trait genome-wide association analyses identify novel loci for blood pressure in African-ancestry populations.	Blood pressure traits (multi-trait analysis)	Up to 31,155 African individuals	Up to 4,187 African individuals, up to 14,016 Korean ancestry individuals, up to 23,914 European ancestry individuals, up to 12,278 Hispanic individuals	1q31.1	1	188865413	NR	RPS3AP9 - CLPTM1LP1	100271129	106480241		170258	170548	rs12063100-?	rs12063100	0	12063100	downstream_gene_variant	1	NR	5e-07	6.30103	(Het)			Affymetrix, Illumina [at least 30072738] (imputed)	N
2017-07-24	28498854	Liang J	2017-05-12	PLoS Genet	www.ncbi.nlm.nih.gov/pubmed/28498854	Single-trait and multi-trait genome-wide association analyses identify novel loci for blood pressure in African-ancestry populations.	Blood pressure traits (multi-trait analysis)	Up to 31,155 African individuals	Up to 4,187 African individuals, up to 14,016 Korean ancestry individuals, up to 23,914 European ancestry individuals, up to 12,278 Hispanic individuals	16q24.1	16	85666754	NR	GSE1			23199			rs12149202-?	rs12149202	0	12149202	intron_variant	0	NR	8e-06	5.09691	(Het)			Affymetrix, Illumina [at least 30072738] (imputed)	N
2017-07-24	28498854	Liang J	2017-05-12	PLoS Genet	www.ncbi.nlm.nih.gov/pubmed/28498854	Single-trait and multi-trait genome-wide association analyses identify novel loci for blood pressure in African-ancestry populations.	Blood pressure traits (multi-trait analysis)	Up to 31,155 African individuals	Up to 4,187 African individuals, up to 14,016 Korean ancestry individuals, up to 23,914 European ancestry individuals, up to 12,278 Hispanic individuals	3p22.1	3	41827229	NR	ULK4			54986			rs147428270-?	rs147428270	0	147428270	intron_variant	0	NR	2e-06	5.69897	(Het)			Affymetrix, Illumina [at least 30072738] (imputed)	N
2017-07-24	28498854	Liang J	2017-05-12	PLoS Genet	www.ncbi.nlm.nih.gov/pubmed/28498854	Single-trait and multi-trait genome-wide association analyses identify novel loci for blood pressure in African-ancestry populations.	Blood pressure traits (multi-trait analysis)	Up to 31,155 African individuals	Up to 4,187 African individuals, up to 14,016 Korean ancestry individuals, up to 23,914 European ancestry individuals, up to 12,278 Hispanic individuals	8q22.2	8	98567888	NR	STK3			6788			rs186208701-?	rs186208701	0	186208701	intron_variant	0	NR	8e-07	6.09691	(Het)			Affymetrix, Illumina [at least 30072738] (imputed)	N
2017-07-24	28498854	Liang J	2017-05-12	PLoS Genet	www.ncbi.nlm.nih.gov/pubmed/28498854	Single-trait and multi-trait genome-wide association analyses identify novel loci for blood pressure in African-ancestry populations.	Blood pressure traits (multi-trait analysis)	Up to 31,155 African individuals	Up to 4,187 African individuals, up to 14,016 Korean ancestry individuals, up to 23,914 European ancestry individuals, up to 12,278 Hispanic individuals	8q22.2	8	98729050	NR	STK3			6788			rs187821766-?	rs187821766	0	187821766	intron_variant	0	NR	9e-08	7.04576	(Het)			Affymetrix, Illumina [at least 30072738] (imputed)	N
2017-07-24	28498854	Liang J	2017-05-12	PLoS Genet	www.ncbi.nlm.nih.gov/pubmed/28498854	Single-trait and multi-trait genome-wide association analyses identify novel loci for blood pressure in African-ancestry populations.	Blood pressure traits (multi-trait analysis)	Up to 31,155 African individuals	Up to 4,187 African individuals, up to 14,016 Korean ancestry individuals, up to 23,914 European ancestry individuals, up to 12,278 Hispanic individuals	9q31.3	9	111957288	NR	UGCG - RNU6-710P	7357	106479880		21914	39347	rs190531342-?	rs190531342	0	190531342	intergenic_variant	1	NR	2e-06	5.69897	(Hom)			Affymetrix, Illumina [at least 30072738] (imputed)	N
2017-07-24	28498854	Liang J	2017-05-12	PLoS Genet	www.ncbi.nlm.nih.gov/pubmed/28498854	Single-trait and multi-trait genome-wide association analyses identify novel loci for blood pressure in African-ancestry populations.	Blood pressure traits (multi-trait analysis)	Up to 31,155 African individuals	Up to 4,187 African individuals, up to 14,016 Korean ancestry individuals, up to 23,914 European ancestry individuals, up to 12,278 Hispanic individuals	2q23.3	2	153318921	NR	LOC107985950			107985950			rs59922837-?	rs59922837	0	59922837	intergenic_variant	0	NR	4e-06	5.39794	(Het)			Affymetrix, Illumina [at least 30072738] (imputed)	N
2017-07-24	28498854	Liang J	2017-05-12	PLoS Genet	www.ncbi.nlm.nih.gov/pubmed/28498854	Single-trait and multi-trait genome-wide association analyses identify novel loci for blood pressure in African-ancestry populations.	Blood pressure traits (multi-trait analysis)	Up to 31,155 African individuals	Up to 4,187 African individuals, up to 14,016 Korean ancestry individuals, up to 23,914 European ancestry individuals, up to 12,278 Hispanic individuals	6q25.1	6	150671234	PLEKHG1	PLEKHG1			57480			rs62434120-T	rs62434120	0	62434120	intron_variant	0	NR	5e-07	6.30103	(Hom)			Affymetrix, Illumina [at least 30072738] (imputed)	N
2017-07-24	28498854	Liang J	2017-05-12	PLoS Genet	www.ncbi.nlm.nih.gov/pubmed/28498854	Single-trait and multi-trait genome-wide association analyses identify novel loci for blood pressure in African-ancestry populations.	Blood pressure traits (multi-trait analysis)	Up to 31,155 African individuals	Up to 4,187 African individuals, up to 14,016 Korean ancestry individuals, up to 23,914 European ancestry individuals, up to 12,278 Hispanic individuals	7p15.2	7	27119517	HOXA cluster	HOXA3			3200			rs6969780-C	rs6969780	0	6969780	splice_region_variant	0	NR	2e-07	6.69897	(Het)			Affymetrix, Illumina [at least 30072738] (imputed)	N
2017-07-24	28498854	Liang J	2017-05-12	PLoS Genet	www.ncbi.nlm.nih.gov/pubmed/28498854	Single-trait and multi-trait genome-wide association analyses identify novel loci for blood pressure in African-ancestry populations.	Blood pressure traits (multi-trait analysis)	Up to 31,155 African individuals	Up to 4,187 African individuals, up to 14,016 Korean ancestry individuals, up to 23,914 European ancestry individuals, up to 12,278 Hispanic individuals	7p15.2	7	27119517	HOXA cluster	HOXA3			3200			rs6969780-C	rs6969780	0	6969780	splice_region_variant	0	NR	1e-08	8	(Hom)			Affymetrix, Illumina [at least 30072738] (imputed)	N
2017-07-24	28498854	Liang J	2017-05-12	PLoS Genet	www.ncbi.nlm.nih.gov/pubmed/28498854	Single-trait and multi-trait genome-wide association analyses identify novel loci for blood pressure in African-ancestry populations.	Blood pressure traits (multi-trait analysis)	Up to 31,155 African individuals	Up to 4,187 African individuals, up to 14,016 Korean ancestry individuals, up to 23,914 European ancestry individuals, up to 12,278 Hispanic individuals	8q22.1	8	94098516	CDH17	RPL34P18 - CDH17	100271003	1015		140796	28646	rs7006531-G	rs7006531	0	7006531	intron_variant	1	NR	2e-13	12.699	(Het)			Affymetrix, Illumina [at least 30072738] (imputed)	N
2017-07-24	28498854	Liang J	2017-05-12	PLoS Genet	www.ncbi.nlm.nih.gov/pubmed/28498854	Single-trait and multi-trait genome-wide association analyses identify novel loci for blood pressure in African-ancestry populations.	Blood pressure traits (multi-trait analysis)	Up to 31,155 African individuals	Up to 4,187 African individuals, up to 14,016 Korean ancestry individuals, up to 23,914 European ancestry individuals, up to 12,278 Hispanic individuals	3p22.1	3	41948630	ULK4	ULK4			54986			rs7372217-G	rs7372217	0	7372217	intron_variant	0	NR	1e-11	11	(Het)			Affymetrix, Illumina [at least 30072738] (imputed)	N
2017-07-24	28498854	Liang J	2017-05-12	PLoS Genet	www.ncbi.nlm.nih.gov/pubmed/28498854	Single-trait and multi-trait genome-wide association analyses identify novel loci for blood pressure in African-ancestry populations.	Blood pressure traits (multi-trait analysis)	Up to 31,155 African individuals	Up to 4,187 African individuals, up to 14,016 Korean ancestry individuals, up to 23,914 European ancestry individuals, up to 12,278 Hispanic individuals	3p22.1	3	41724463	ULK4	ULK4			54986			rs7651190-G	rs7651190	0	7651190	intron_variant	0	NR	1e-10	10	(Het)			Affymetrix, Illumina [at least 30072738] (imputed)	N
2017-07-24	28498854	Liang J	2017-05-12	PLoS Genet	www.ncbi.nlm.nih.gov/pubmed/28498854	Single-trait and multi-trait genome-wide association analyses identify novel loci for blood pressure in African-ancestry populations.	Blood pressure traits (multi-trait analysis)	Up to 31,155 African individuals	Up to 4,187 African individuals, up to 14,016 Korean ancestry individuals, up to 23,914 European ancestry individuals, up to 12,278 Hispanic individuals	4p15.33	4	11617090	NR	LOC107986178			107986178			rs7654819-?	rs7654819	0	7654819	intergenic_variant	0	NR	7e-06	5.1549	(Het)			Affymetrix, Illumina [at least 30072738] (imputed)	N
2017-07-24	28498854	Liang J	2017-05-12	PLoS Genet	www.ncbi.nlm.nih.gov/pubmed/28498854	Single-trait and multi-trait genome-wide association analyses identify novel loci for blood pressure in African-ancestry populations.	Blood pressure traits (multi-trait analysis)	Up to 31,155 African individuals	Up to 4,187 African individuals, up to 14,016 Korean ancestry individuals, up to 23,914 European ancestry individuals, up to 12,278 Hispanic individuals	6q23.2	6	133759717	TARID, TCF21	TARID			100507308			rs76987554-C	rs76987554	0	76987554	intron_variant	0	NR	9e-07	6.04576	(Hom)			Affymetrix, Illumina [at least 30072738] (imputed)	N
2017-07-24	28498854	Liang J	2017-05-12	PLoS Genet	www.ncbi.nlm.nih.gov/pubmed/28498854	Single-trait and multi-trait genome-wide association analyses identify novel loci for blood pressure in African-ancestry populations.	Blood pressure traits (multi-trait analysis)	Up to 31,155 African individuals	Up to 4,187 African individuals, up to 14,016 Korean ancestry individuals, up to 23,914 European ancestry individuals, up to 12,278 Hispanic individuals	6q23.2	6	133759717	TARID, TCF21	TARID			100507308			rs76987554-C	rs76987554	0	76987554	intron_variant	0	NR	1e-07	7	(Het)			Affymetrix, Illumina [at least 30072738] (imputed)	N
2017-07-24	28498854	Liang J	2017-05-12	PLoS Genet	www.ncbi.nlm.nih.gov/pubmed/28498854	Single-trait and multi-trait genome-wide association analyses identify novel loci for blood pressure in African-ancestry populations.	Blood pressure traits (multi-trait analysis)	Up to 31,155 African individuals	Up to 4,187 African individuals, up to 14,016 Korean ancestry individuals, up to 23,914 European ancestry individuals, up to 12,278 Hispanic individuals	10q21.3	10	67697886	NR	CTNNA3 - AKR1B10P1	29119	340888		1669	52343	rs77932157-?	rs77932157	0	77932157	upstream_gene_variant	1	NR	3e-06	5.52288	(Het)			Affymetrix, Illumina [at least 30072738] (imputed)	N
2017-07-24	28498854	Liang J	2017-05-12	PLoS Genet	www.ncbi.nlm.nih.gov/pubmed/28498854	Single-trait and multi-trait genome-wide association analyses identify novel loci for blood pressure in African-ancestry populations.	Blood pressure traits (multi-trait analysis)	Up to 31,155 African individuals	Up to 4,187 African individuals, up to 14,016 Korean ancestry individuals, up to 23,914 European ancestry individuals, up to 12,278 Hispanic individuals	8q24.3	8	141364973	GPR20	GPR20			2843			rs78192203-T	rs78192203	0	78192203	intron_variant	0	NR	1e-07	7	(Hom)			Affymetrix, Illumina [at least 30072738] (imputed)	N
2017-07-24	28498854	Liang J	2017-05-12	PLoS Genet	www.ncbi.nlm.nih.gov/pubmed/28498854	Single-trait and multi-trait genome-wide association analyses identify novel loci for blood pressure in African-ancestry populations.	Blood pressure traits (multi-trait analysis)	Up to 31,155 African individuals	Up to 4,187 African individuals, up to 14,016 Korean ancestry individuals, up to 23,914 European ancestry individuals, up to 12,278 Hispanic individuals	8q24.3	8	141364973	GPR20	GPR20			2843			rs78192203-T	rs78192203	0	78192203	intron_variant	0	NR	2e-08	7.69897	(Het)			Affymetrix, Illumina [at least 30072738] (imputed)	N
2017-07-24	28498854	Liang J	2017-05-12	PLoS Genet	www.ncbi.nlm.nih.gov/pubmed/28498854	Single-trait and multi-trait genome-wide association analyses identify novel loci for blood pressure in African-ancestry populations.	Blood pressure traits (multi-trait analysis)	Up to 31,155 African individuals	Up to 4,187 African individuals, up to 14,016 Korean ancestry individuals, up to 23,914 European ancestry individuals, up to 12,278 Hispanic individuals	6q22.31	6	123078960	NR	CLVS2			134829			rs9385284-G	rs9385284	0	9385284	intergenic_variant	0	NR	1e-06	6	(Het)			Affymetrix, Illumina [at least 30072738] (imputed)	N
2017-07-18	28240269	Suhre K	2017-02-27	Nat Commun	www.ncbi.nlm.nih.gov/pubmed/28240269	Connecting genetic risk to disease end points through the human blood plasma proteome.	Blood protein levels	997 European ancestry individuals	338 Arab, South Asian and Filipino ancestry individuals	19p13.2	19	10284116	NR	ICAM1			3383			rs1799969-?	rs1799969	0	1799969	missense_variant	0	NR	8e-36	35.0969	(EA, Intercellular adhesion molecule 1)			Affymetrix [509946]	N
2017-07-18	28240269	Suhre K	2017-02-27	Nat Commun	www.ncbi.nlm.nih.gov/pubmed/28240269	Connecting genetic risk to disease end points through the human blood plasma proteome.	Blood protein levels	997 European ancestry individuals	338 Arab, South Asian and Filipino ancestry individuals	19p13.2	19	10285007	ICAM4, ICAM5, ICAM1, CTD-2369P2.5, CTD-2369P2.8	ICAM1			3383			rs5498-G	rs5498	0	5498	missense_variant	0	0.432297	8e-267	266.097	(Intercellular adhesion molecule 1)	1.217	[1.17-1.27] unit decrease	Affymetrix [509946]	N
2017-07-18	28240269	Suhre K	2017-02-27	Nat Commun	www.ncbi.nlm.nih.gov/pubmed/28240269	Connecting genetic risk to disease end points through the human blood plasma proteome.	Blood protein levels	997 European ancestry individuals	338 Arab, South Asian and Filipino ancestry individuals	9q34.2	9	133278431	ABO	ABO - LCN1P2	28	653163		3217	39074	rs651007-T	rs651007	0	651007	upstream_gene_variant	1	NR	4e-07	6.39794	(EA, Intercellular adhesion molecule 1)			Affymetrix [509946]	N
2014-01-22	23872634	Bezzina CR	2013-07-21	Nat Genet	www.ncbi.nlm.nih.gov/pubmed/23872634	Common variants at SCN5A-SCN10A and HEY2 are associated with Brugada syndrome, a rare disease with high risk of sudden cardiac death.	Brugada syndrome	312 European ancestry cases, 1,115 European ancestry controls	594 European ancestry cases, 806 European ancestry controls, 208 Japanese ancestry cases, 1,1016 Japanese controls	3p22.2	3	38736063	SCN10A	SCN10A			6336			rs10428132-T	rs10428132	0	10428132	intron_variant	0	0.41	1e-68	68		2.55	[2.30-2.84]	Affymetrix [360149]	N
2014-01-22	23872634	Bezzina CR	2013-07-21	Nat Genet	www.ncbi.nlm.nih.gov/pubmed/23872634	Common variants at SCN5A-SCN10A and HEY2 are associated with Brugada syndrome, a rare disease with high risk of sudden cardiac death.	Brugada syndrome	312 European ancestry cases, 1,115 European ancestry controls	594 European ancestry cases, 806 European ancestry controls, 208 Japanese ancestry cases, 1,1016 Japanese controls	3p22.2	3	38592432	SCN5A	SCN5A			6331			rs11708996-C	rs11708996	0	11708996	intron_variant	0	0.15	1e-14	14		1.73	[1.51-1.99]	Affymetrix [360149]	N
2014-01-22	23872634	Bezzina CR	2013-07-21	Nat Genet	www.ncbi.nlm.nih.gov/pubmed/23872634	Common variants at SCN5A-SCN10A and HEY2 are associated with Brugada syndrome, a rare disease with high risk of sudden cardiac death.	Brugada syndrome	312 European ancestry cases, 1,115 European ancestry controls	594 European ancestry cases, 806 European ancestry controls, 208 Japanese ancestry cases, 1,1016 Japanese controls	6q22.31	6	125769231	NCOA7, HEY2	HEY2 - TRE-CTC1-7	23493	100189269		6988	11016	rs9388451-C	rs9388451	0	9388451	intergenic_variant	1	0.5	5e-17	16.301		1.58	[1.42-1.75]	Affymetrix [360149]	N
2016-10-07	26718567	Williams SR	2015-12-30	Neurology	www.ncbi.nlm.nih.gov/pubmed/26718567	Shared genetic susceptibility of vascular-related biomarkers with ischemic and recurrent stroke.	C-reactive protein levels in ischemic stroke	up to 1,725 European ancestry cases, up to 258 African ancestry cases, up to 117 cases	NA	7q33	7	138181624	AKR1D1	LOC107986749 - RPS17P12	107986749	442726		16152	116437	rs2589998-A	rs2589998	0	2589998	intergenic_variant	1	0.26	7e-08	7.1549				Illumina [7500450] (imputed)	N
2016-10-07	26718567	Williams SR	2015-12-30	Neurology	www.ncbi.nlm.nih.gov/pubmed/26718567	Shared genetic susceptibility of vascular-related biomarkers with ischemic and recurrent stroke.	C-reactive protein levels in ischemic stroke	up to 1,725 European ancestry cases, up to 258 African ancestry cases, up to 117 cases	NA	1q23.2	1	159685936	CRP	OR10J6P - CRPP1	401973	171422		86711	19014	rs2592902-A	rs2592902	0	2592902	intergenic_variant	1	0.38	1e-09	9				Illumina [7500450] (imputed)	N
2017-02-25	27286809	Ligthart S	2016-06-10	BMC Genomics	www.ncbi.nlm.nih.gov/pubmed/27286809	Bivariate genome-wide association study identifies novel pleiotropic loci for lipids and inflammation.	C-reactive protein levels or LDL-cholesterol levels (pleiotropy)	65,000 individuals (C-reactive protein), 95,454 individuals (LDL-cholesterol)	NA	12q24.12	12	111658411	BRAP	BRAP			8315			rs10744775-T	rs10744775	0	10744775	intron_variant	0	NR	3e-08	7.52288				NR [2501749] (imputed)	N
2017-02-25	27286809	Ligthart S	2016-06-10	BMC Genomics	www.ncbi.nlm.nih.gov/pubmed/27286809	Bivariate genome-wide association study identifies novel pleiotropic loci for lipids and inflammation.	C-reactive protein levels or LDL-cholesterol levels (pleiotropy)	65,000 individuals (C-reactive protein), 95,454 individuals (LDL-cholesterol)	NA	11q24.2	11	126378316	ST3GAL4	ST3GAL4			6484			rs11220463-A	rs11220463	0	11220463	intron_variant	0	NR	6e-17	16.2218				NR [2501749] (imputed)	N
2017-02-25	27286809	Ligthart S	2016-06-10	BMC Genomics	www.ncbi.nlm.nih.gov/pubmed/27286809	Bivariate genome-wide association study identifies novel pleiotropic loci for lipids and inflammation.	C-reactive protein levels or LDL-cholesterol levels (pleiotropy)	65,000 individuals (C-reactive protein), 95,454 individuals (LDL-cholesterol)	NA	12q24.31	12	120983004	HNF1A	HNF1A			6927			rs1183910-A	rs1183910	0	1183910	intron_variant	0	NR	6e-128	127.222				NR [2501749] (imputed)	N
2017-02-25	27286809	Ligthart S	2016-06-10	BMC Genomics	www.ncbi.nlm.nih.gov/pubmed/27286809	Bivariate genome-wide association study identifies novel pleiotropic loci for lipids and inflammation.	C-reactive protein levels or LDL-cholesterol levels (pleiotropy)	65,000 individuals (C-reactive protein), 95,454 individuals (LDL-cholesterol)	NA	2p21	2	43839108	ABCG8	ABCG8			64241			rs11887534-C	rs11887534	0	11887534	missense_variant	0	NR	9e-33	32.0458				NR [2501749] (imputed)	N
2017-02-25	27286809	Ligthart S	2016-06-10	BMC Genomics	www.ncbi.nlm.nih.gov/pubmed/27286809	Bivariate genome-wide association study identifies novel pleiotropic loci for lipids and inflammation.	C-reactive protein levels or LDL-cholesterol levels (pleiotropy)	65,000 individuals (C-reactive protein), 95,454 individuals (LDL-cholesterol)	NA	2q14.1	2	113080188	IL1F10	IL1F10 - RNU6-1180P	84639	106481552		4338	6619	rs12711751-T	rs12711751	0	12711751	downstream_gene_variant	1	NR	1e-11	11				NR [2501749] (imputed)	N
2017-02-25	27286809	Ligthart S	2016-06-10	BMC Genomics	www.ncbi.nlm.nih.gov/pubmed/27286809	Bivariate genome-wide association study identifies novel pleiotropic loci for lipids and inflammation.	C-reactive protein levels or LDL-cholesterol levels (pleiotropy)	65,000 individuals (C-reactive protein), 95,454 individuals (LDL-cholesterol)	NA	19p13.2	19	10912758	CARM1, LDLR	CARM1			10498			rs1529711-T	rs1529711	0	1529711	intron_variant	0	NR	2e-08	7.69897				NR [2501749] (imputed)	N
2017-02-25	27286809	Ligthart S	2016-06-10	BMC Genomics	www.ncbi.nlm.nih.gov/pubmed/27286809	Bivariate genome-wide association study identifies novel pleiotropic loci for lipids and inflammation.	C-reactive protein levels or LDL-cholesterol levels (pleiotropy)	65,000 individuals (C-reactive protein), 95,454 individuals (LDL-cholesterol)	NA	11q12.2	11	61832870	FADS2	FADS2			9415			rs174574-A	rs174574	0	174574	intron_variant	0	NR	8e-10	9.09691				NR [2501749] (imputed)	N
2017-02-25	27286809	Ligthart S	2016-06-10	BMC Genomics	www.ncbi.nlm.nih.gov/pubmed/27286809	Bivariate genome-wide association study identifies novel pleiotropic loci for lipids and inflammation.	C-reactive protein levels or LDL-cholesterol levels (pleiotropy)	65,000 individuals (C-reactive protein), 95,454 individuals (LDL-cholesterol)	NA	20q13.12	20	44413724	HNF4A	HNF4A			3172			rs1800961-T	rs1800961	0	1800961	missense_variant	0	NR	4e-14	13.3979				NR [2501749] (imputed)	N
2017-02-25	27286809	Ligthart S	2016-06-10	BMC Genomics	www.ncbi.nlm.nih.gov/pubmed/27286809	Bivariate genome-wide association study identifies novel pleiotropic loci for lipids and inflammation.	C-reactive protein levels or LDL-cholesterol levels (pleiotropy)	65,000 individuals (C-reactive protein), 95,454 individuals (LDL-cholesterol)	NA	19p13.11	19	19219115	NCAN	NCAN			1463			rs2228603-T	rs2228603	0	2228603	missense_variant	0	NR	7e-21	20.1549				NR [2501749] (imputed)	N
2017-02-25	27286809	Ligthart S	2016-06-10	BMC Genomics	www.ncbi.nlm.nih.gov/pubmed/27286809	Bivariate genome-wide association study identifies novel pleiotropic loci for lipids and inflammation.	C-reactive protein levels or LDL-cholesterol levels (pleiotropy)	65,000 individuals (C-reactive protein), 95,454 individuals (LDL-cholesterol)	NA	12q24.13	12	112261736	C12orf51	HECTD4			283450			rs2285810-T	rs2285810	0	2285810	non_coding_transcript_exon_variant	0	NR	8e-09	8.09691				NR [2501749] (imputed)	N
2017-02-25	27286809	Ligthart S	2016-06-10	BMC Genomics	www.ncbi.nlm.nih.gov/pubmed/27286809	Bivariate genome-wide association study identifies novel pleiotropic loci for lipids and inflammation.	C-reactive protein levels or LDL-cholesterol levels (pleiotropy)	65,000 individuals (C-reactive protein), 95,454 individuals (LDL-cholesterol)	NA	19q13.33	19	48725015	RASIP1	RASIP1			54922			rs2287921-T	rs2287921	0	2287921	non_coding_transcript_exon_variant	0	NR	3e-08	7.52288				NR [2501749] (imputed)	N
2017-02-25	27286809	Ligthart S	2016-06-10	BMC Genomics	www.ncbi.nlm.nih.gov/pubmed/27286809	Bivariate genome-wide association study identifies novel pleiotropic loci for lipids and inflammation.	C-reactive protein levels or LDL-cholesterol levels (pleiotropy)	65,000 individuals (C-reactive protein), 95,454 individuals (LDL-cholesterol)	NA	15q22.2	15	60585831	RORA	RORA, RORA-AS1			6095, 101928784			rs340005-A	rs340005	0	340005	intron_variant	0	NR	2e-12	11.699				NR [2501749] (imputed)	N
2017-02-25	27286809	Ligthart S	2016-06-10	BMC Genomics	www.ncbi.nlm.nih.gov/pubmed/27286809	Bivariate genome-wide association study identifies novel pleiotropic loci for lipids and inflammation.	C-reactive protein levels or LDL-cholesterol levels (pleiotropy)	65,000 individuals (C-reactive protein), 95,454 individuals (LDL-cholesterol)	NA	2p23.3	2	27508345	GCKR	GCKR			2646			rs3817588-T	rs3817588	0	3817588	intron_variant	0	NR	6e-12	11.2218				NR [2501749] (imputed)	N
2017-02-25	27286809	Ligthart S	2016-06-10	BMC Genomics	www.ncbi.nlm.nih.gov/pubmed/27286809	Bivariate genome-wide association study identifies novel pleiotropic loci for lipids and inflammation.	C-reactive protein levels or LDL-cholesterol levels (pleiotropy)	65,000 individuals (C-reactive protein), 95,454 individuals (LDL-cholesterol)	NA	6q22.1	6	115992768	FRK	FRK			2444			rs3822857-C	rs3822857	0	3822857	intron_variant	0	NR	8e-12	11.0969				NR [2501749] (imputed)	N
2017-02-25	27286809	Ligthart S	2016-06-10	BMC Genomics	www.ncbi.nlm.nih.gov/pubmed/27286809	Bivariate genome-wide association study identifies novel pleiotropic loci for lipids and inflammation.	C-reactive protein levels or LDL-cholesterol levels (pleiotropy)	65,000 individuals (C-reactive protein), 95,454 individuals (LDL-cholesterol)	NA	19q13.32	19	44919689	APOC1	APOC1 - APOC1P1	341	342		340	7114	rs4420638-A	rs4420638	0	4420638	downstream_gene_variant	1	NR	1e-283	283				NR [2501749] (imputed)	N
2017-02-25	27286809	Ligthart S	2016-06-10	BMC Genomics	www.ncbi.nlm.nih.gov/pubmed/27286809	Bivariate genome-wide association study identifies novel pleiotropic loci for lipids and inflammation.	C-reactive protein levels or LDL-cholesterol levels (pleiotropy)	65,000 individuals (C-reactive protein), 95,454 individuals (LDL-cholesterol)	NA	5q13.3	5	74966337	GCNT4	LOC105379040			105379040			rs4703642-A	rs4703642	0	4703642	intron_variant	0	NR	2e-11	10.699				NR [2501749] (imputed)	N
2017-02-25	27286809	Ligthart S	2016-06-10	BMC Genomics	www.ncbi.nlm.nih.gov/pubmed/27286809	Bivariate genome-wide association study identifies novel pleiotropic loci for lipids and inflammation.	C-reactive protein levels or LDL-cholesterol levels (pleiotropy)	65,000 individuals (C-reactive protein), 95,454 individuals (LDL-cholesterol)	NA	1p13.3	1	109275908	CELSR2	CELSR2 - PSRC1	1952	84722		152	3646	rs646776-T	rs646776	0	646776	downstream_gene_variant	1	NR	4e-170	169.398				NR [2501749] (imputed)	N
2017-02-25	27286809	Ligthart S	2016-06-10	BMC Genomics	www.ncbi.nlm.nih.gov/pubmed/27286809	Bivariate genome-wide association study identifies novel pleiotropic loci for lipids and inflammation.	C-reactive protein levels or LDL-cholesterol levels (pleiotropy)	65,000 individuals (C-reactive protein), 95,454 individuals (LDL-cholesterol)	NA	1q42.3	1	234707109	IRF2BP2	LOC105373208 - LINC01132	105373208	100506810		18277	16933	rs661955-C	rs661955	0	661955	upstream_gene_variant	1	NR	3e-12	11.5229				NR [2501749] (imputed)	N
2017-02-25	27286809	Ligthart S	2016-06-10	BMC Genomics	www.ncbi.nlm.nih.gov/pubmed/27286809	Bivariate genome-wide association study identifies novel pleiotropic loci for lipids and inflammation.	C-reactive protein levels or LDL-cholesterol levels (pleiotropy)	65,000 individuals (C-reactive protein), 95,454 individuals (LDL-cholesterol)	NA	8q24.13	8	125488108	TRIB1	TRIB1 - LOC105375746	10221	105375746		49703	34323	rs8180991-C	rs8180991	0	8180991	intron_variant	1	NR	5e-11	10.301				NR [2501749] (imputed)	N
2017-02-25	27286809	Ligthart S	2016-06-10	BMC Genomics	www.ncbi.nlm.nih.gov/pubmed/27286809	Bivariate genome-wide association study identifies novel pleiotropic loci for lipids and inflammation.	C-reactive protein levels or LDL-cholesterol levels (pleiotropy)	65,000 individuals (C-reactive protein), 95,454 individuals (LDL-cholesterol)	NA	6p21.32	6	32695512	HLA-DQB1	HLA-DQB1 - MTCO3P1	3119	404026		28823	10632	rs9275292-A	rs9275292	0	9275292	intergenic_variant	1	NR	3e-08	7.52288				NR [2501749] (imputed)	N
2017-02-25	27286809	Ligthart S	2016-06-10	BMC Genomics	www.ncbi.nlm.nih.gov/pubmed/27286809	Bivariate genome-wide association study identifies novel pleiotropic loci for lipids and inflammation.	C-reactive protein levels or LDL-cholesterol levels (pleiotropy)	65,000 individuals (C-reactive protein), 95,454 individuals (LDL-cholesterol)	NA	8p23.1	8	9325848	PPP1R3B	LOC157273			157273			rs9987289-A	rs9987289	0	9987289	intron_variant	0	NR	2e-24	23.699				NR [2501749] (imputed)	N
2010-03-30	20212171	Buil A	2010-03-08	Blood	www.ncbi.nlm.nih.gov/pubmed/20212171	C4BPB/C4BPA is a new susceptibility locus for venous thrombosis with unknown protein S-independent mechanism: results from genome-wide association and gene expression analyses followed by case-control studies.	C4b binding protein levels	352 European ancestry related individuals	NA	1q32.1	1	207096513	C4BPB, C4BPA	C4BPB			725			rs3813948-C	rs3813948	0	3813948	non_coding_transcript_exon_variant	0		4e-10	9.39794	(%a7b0)			Illumina [283437]	N
2012-03-13	22342860	Marjamaa A	2012-02-15	Heart Rhythm	www.ncbi.nlm.nih.gov/pubmed/22342860	A common variant near the KCNJ2 gene is associated with T-peak to T-end interval.	Cardiac repolarization	1,870 European ancestry individuals	3,745 European ancestry individuals	17q24.3	17	70525720	KCNJ2	CALM2P1 - LOC105371884	100128390	105371884		283342	285751	rs7219669-T	rs7219669	0	7219669	intergenic_variant	1	0.38	6e-14	13.2218		1.7	ms decrease	Illumina [541864]	N
2015-06-25	23247143	Yu B	2012-12-16	Circ Cardiovasc Genet	www.ncbi.nlm.nih.gov/pubmed/23247143	Association of genome-wide variation with highly sensitive cardiac troponin-T levels in European Americans and Blacks: a meta-analysis from atherosclerosis risk in communities and cardiovascular health studies.	Cardiac Troponin-T levels	9,491 European ancestry individuals, up to 2,053 African American individuals	NA	8q13.3	8	70474669	TRAM1, NCOA2	LOC101926892			101926892			rs10091374-A	rs10091374	0	10091374	intron_variant	0	NR	9e-09	8.04576	(Continuous Variable)	0.043	[0.027-0.059] ug/L decrease	Affymetrix, Illumina [~ 2500000] (imputed)	N
2015-06-25	23247143	Yu B	2012-12-16	Circ Cardiovasc Genet	www.ncbi.nlm.nih.gov/pubmed/23247143	Association of genome-wide variation with highly sensitive cardiac troponin-T levels in European Americans and Blacks: a meta-analysis from atherosclerosis risk in communities and cardiovascular health studies.	Cardiac Troponin-T levels	9,491 European ancestry individuals, up to 2,053 African American individuals	NA	8q13.3	8	70474669	TRAM1, NCOA2	LOC101926892			101926892			rs10091374-A	rs10091374	0	10091374	intron_variant	0	NR	9e-09	8.04576	(Continuous Variable)	0.043	[0.027-0.059] ug/L decrease	Affymetrix, Illumina [~ 2500000] (imputed)	N
2015-06-25	23247143	Yu B	2012-12-16	Circ Cardiovasc Genet	www.ncbi.nlm.nih.gov/pubmed/23247143	Association of genome-wide variation with highly sensitive cardiac troponin-T levels in European Americans and Blacks: a meta-analysis from atherosclerosis risk in communities and cardiovascular health studies.	Cardiac Troponin-T levels	9,491 European ancestry individuals, up to 2,053 African American individuals	NA	2q11.2	2	96176055	STARD7	DUSP2 - STARD7	1844	56910		30587	8804	rs11886999-T	rs11886999	0	11886999	regulatory_region_variant	1	NR	8e-06	5.09691	(Continuous Variable)	0.04	[0.02-0.06] ug/L increase	Affymetrix, Illumina [~ 2500000] (imputed)	N
2015-06-25	23247143	Yu B	2012-12-16	Circ Cardiovasc Genet	www.ncbi.nlm.nih.gov/pubmed/23247143	Association of genome-wide variation with highly sensitive cardiac troponin-T levels in European Americans and Blacks: a meta-analysis from atherosclerosis risk in communities and cardiovascular health studies.	Cardiac Troponin-T levels	9,491 European ancestry individuals, up to 2,053 African American individuals	NA	2q11.2	2	96176055	STARD7	DUSP2 - STARD7	1844	56910		30587	8804	rs11886999-T	rs11886999	0	11886999	regulatory_region_variant	1	NR	8e-06	5.09691	(Continuous Variable)	0.04	[0.02-0.06] ug/L increase	Affymetrix, Illumina [~ 2500000] (imputed)	N
2015-06-25	23247143	Yu B	2012-12-16	Circ Cardiovasc Genet	www.ncbi.nlm.nih.gov/pubmed/23247143	Association of genome-wide variation with highly sensitive cardiac troponin-T levels in European Americans and Blacks: a meta-analysis from atherosclerosis risk in communities and cardiovascular health studies.	Cardiac Troponin-T levels	9,491 European ancestry individuals, up to 2,053 African American individuals	NA	2p25.1	2	10763286	ATP6V1C2	ATP6V1C2			245973			rs1198872-T	rs1198872	0	1198872	intron_variant	0	NR	2e-06	5.69897	(Dichotomous variable)	2.04	[1.51-2.74]	Affymetrix, Illumina [~ 2500000] (imputed)	N
2015-06-25	23247143	Yu B	2012-12-16	Circ Cardiovasc Genet	www.ncbi.nlm.nih.gov/pubmed/23247143	Association of genome-wide variation with highly sensitive cardiac troponin-T levels in European Americans and Blacks: a meta-analysis from atherosclerosis risk in communities and cardiovascular health studies.	Cardiac Troponin-T levels	9,491 European ancestry individuals, up to 2,053 African American individuals	NA	2p25.1	2	10763286	ATP6V1C2	ATP6V1C2			245973			rs1198872-T	rs1198872	0	1198872	intron_variant	0	NR	2e-06	5.69897	(Dichotomous variable)	2.04	[1.51-2.74]	Affymetrix, Illumina [~ 2500000] (imputed)	N
2015-06-25	23247143	Yu B	2012-12-16	Circ Cardiovasc Genet	www.ncbi.nlm.nih.gov/pubmed/23247143	Association of genome-wide variation with highly sensitive cardiac troponin-T levels in European Americans and Blacks: a meta-analysis from atherosclerosis risk in communities and cardiovascular health studies.	Cardiac Troponin-T levels	9,491 European ancestry individuals, up to 2,053 African American individuals	NA	11q25	11	131937277	HNT	NTM			50863			rs12098973-G	rs12098973	0	12098973	intron_variant	0	NR	1e-06	6	(Dichotomous variable)	2.17	[1.59-3.03]	Affymetrix, Illumina [~ 2500000] (imputed)	N
2015-06-25	23247143	Yu B	2012-12-16	Circ Cardiovasc Genet	www.ncbi.nlm.nih.gov/pubmed/23247143	Association of genome-wide variation with highly sensitive cardiac troponin-T levels in European Americans and Blacks: a meta-analysis from atherosclerosis risk in communities and cardiovascular health studies.	Cardiac Troponin-T levels	9,491 European ancestry individuals, up to 2,053 African American individuals	NA	11q25	11	131937277	HNT	NTM			50863			rs12098973-G	rs12098973	0	12098973	intron_variant	0	NR	1e-06	6	(Dichotomous variable)	2.17	[1.59-3.03]	Affymetrix, Illumina [~ 2500000] (imputed)	N
2015-06-25	23247143	Yu B	2012-12-16	Circ Cardiovasc Genet	www.ncbi.nlm.nih.gov/pubmed/23247143	Association of genome-wide variation with highly sensitive cardiac troponin-T levels in European Americans and Blacks: a meta-analysis from atherosclerosis risk in communities and cardiovascular health studies.	Cardiac Troponin-T levels	9,491 European ancestry individuals, up to 2,053 African American individuals	NA	1q32.1	1	201376359	TNNT2	TNNT2			7139			rs12564445-A	rs12564445	0	12564445	intron_variant	0	NR	5e-08	7.30103	(Dichotomous variable)	2.33	[1.72-3.16]	Affymetrix, Illumina [~ 2500000] (imputed)	N
2015-06-25	23247143	Yu B	2012-12-16	Circ Cardiovasc Genet	www.ncbi.nlm.nih.gov/pubmed/23247143	Association of genome-wide variation with highly sensitive cardiac troponin-T levels in European Americans and Blacks: a meta-analysis from atherosclerosis risk in communities and cardiovascular health studies.	Cardiac Troponin-T levels	9,491 European ancestry individuals, up to 2,053 African American individuals	NA	1q32.1	1	201376359	TNNT2	TNNT2			7139			rs12564445-A	rs12564445	0	12564445	intron_variant	0	NR	5e-08	7.30103	(Dichotomous variable)	2.33	[1.72-3.16]	Affymetrix, Illumina [~ 2500000] (imputed)	N
2015-06-25	23247143	Yu B	2012-12-16	Circ Cardiovasc Genet	www.ncbi.nlm.nih.gov/pubmed/23247143	Association of genome-wide variation with highly sensitive cardiac troponin-T levels in European Americans and Blacks: a meta-analysis from atherosclerosis risk in communities and cardiovascular health studies.	Cardiac Troponin-T levels	9,491 European ancestry individuals, up to 2,053 African American individuals	NA	1p36.21	1	15753676	FBLIM1	TMEM82 - FBLIM1	388595	54751		5879	2495	rs12725198-A	rs12725198	0	12725198	upstream_gene_variant	1	NR	3e-06	5.52288	(Dichotomous variable)	1.85	[1.43-2.39]	Affymetrix, Illumina [~ 2500000] (imputed)	N
2015-06-25	23247143	Yu B	2012-12-16	Circ Cardiovasc Genet	www.ncbi.nlm.nih.gov/pubmed/23247143	Association of genome-wide variation with highly sensitive cardiac troponin-T levels in European Americans and Blacks: a meta-analysis from atherosclerosis risk in communities and cardiovascular health studies.	Cardiac Troponin-T levels	9,491 European ancestry individuals, up to 2,053 African American individuals	NA	1p36.21	1	15753676	FBLIM1	TMEM82 - FBLIM1	388595	54751		5879	2495	rs12725198-A	rs12725198	0	12725198	upstream_gene_variant	1	NR	3e-06	5.52288	(Dichotomous variable)	1.85	[1.43-2.39]	Affymetrix, Illumina [~ 2500000] (imputed)	N
2015-06-25	23247143	Yu B	2012-12-16	Circ Cardiovasc Genet	www.ncbi.nlm.nih.gov/pubmed/23247143	Association of genome-wide variation with highly sensitive cardiac troponin-T levels in European Americans and Blacks: a meta-analysis from atherosclerosis risk in communities and cardiovascular health studies.	Cardiac Troponin-T levels	9,491 European ancestry individuals, up to 2,053 African American individuals	NA	3q21.1	3	122295719	CASR	CASR - HNRNPA1P23	846	100130002		9216	21811	rs13083990-T	rs13083990	0	13083990	downstream_gene_variant	1	NR	4e-06	5.39794	(Dichotomous variable)	2.66	[1.76-4.02]	Affymetrix, Illumina [~ 2500000] (imputed)	N
2015-06-25	23247143	Yu B	2012-12-16	Circ Cardiovasc Genet	www.ncbi.nlm.nih.gov/pubmed/23247143	Association of genome-wide variation with highly sensitive cardiac troponin-T levels in European Americans and Blacks: a meta-analysis from atherosclerosis risk in communities and cardiovascular health studies.	Cardiac Troponin-T levels	9,491 European ancestry individuals, up to 2,053 African American individuals	NA	3q21.1	3	122295719	CASR	CASR - HNRNPA1P23	846	100130002		9216	21811	rs13083990-T	rs13083990	0	13083990	downstream_gene_variant	1	NR	4e-06	5.39794	(Dichotomous variable)	2.66	[1.76-4.02]	Affymetrix, Illumina [~ 2500000] (imputed)	N
2015-06-25	23247143	Yu B	2012-12-16	Circ Cardiovasc Genet	www.ncbi.nlm.nih.gov/pubmed/23247143	Association of genome-wide variation with highly sensitive cardiac troponin-T levels in European Americans and Blacks: a meta-analysis from atherosclerosis risk in communities and cardiovascular health studies.	Cardiac Troponin-T levels	9,491 European ancestry individuals, up to 2,053 African American individuals	NA	2p16.3	2	52486669	LOC129656	LOC100528063 - LOC129656	100528063	129656		12317	83979	rs1526687-T	rs1526687	0	1526687	intergenic_variant	1	NR	5e-06	5.30103	(Continuous Variable)	0.04	[0.02-0.06] ug/L increase	Affymetrix, Illumina [~ 2500000] (imputed)	N
2015-06-25	23247143	Yu B	2012-12-16	Circ Cardiovasc Genet	www.ncbi.nlm.nih.gov/pubmed/23247143	Association of genome-wide variation with highly sensitive cardiac troponin-T levels in European Americans and Blacks: a meta-analysis from atherosclerosis risk in communities and cardiovascular health studies.	Cardiac Troponin-T levels	9,491 European ancestry individuals, up to 2,053 African American individuals	NA	2p16.3	2	52486669	LOC129656	LOC100528063 - LOC129656	100528063	129656		12317	83979	rs1526687-T	rs1526687	0	1526687	intergenic_variant	1	NR	5e-06	5.30103	(Continuous Variable)	0.04	[0.02-0.06] ug/L increase	Affymetrix, Illumina [~ 2500000] (imputed)	N
2015-06-25	23247143	Yu B	2012-12-16	Circ Cardiovasc Genet	www.ncbi.nlm.nih.gov/pubmed/23247143	Association of genome-wide variation with highly sensitive cardiac troponin-T levels in European Americans and Blacks: a meta-analysis from atherosclerosis risk in communities and cardiovascular health studies.	Cardiac Troponin-T levels	9,491 European ancestry individuals, up to 2,053 African American individuals	NA	6p22.1	6	28053042	OR2B7P	OR2B7P - OR2B8P	81695	65944		5673	86	rs172166-C	rs172166	0	172166	downstream_gene_variant	1	NR	5e-06	5.30103	(Continuous Variable)	0.04	[0.04-0.06] ug/L decrease	Affymetrix, Illumina [~ 2500000] (imputed)	N
2015-06-25	23247143	Yu B	2012-12-16	Circ Cardiovasc Genet	www.ncbi.nlm.nih.gov/pubmed/23247143	Association of genome-wide variation with highly sensitive cardiac troponin-T levels in European Americans and Blacks: a meta-analysis from atherosclerosis risk in communities and cardiovascular health studies.	Cardiac Troponin-T levels	9,491 European ancestry individuals, up to 2,053 African American individuals	NA	6p22.1	6	28053042	OR2B7P	OR2B7P - OR2B8P	81695	65944		5673	86	rs172166-C	rs172166	0	172166	downstream_gene_variant	1	NR	5e-06	5.30103	(Continuous Variable)	0.04	[0.04-0.06] ug/L decrease	Affymetrix, Illumina [~ 2500000] (imputed)	N
2015-06-25	23247143	Yu B	2012-12-16	Circ Cardiovasc Genet	www.ncbi.nlm.nih.gov/pubmed/23247143	Association of genome-wide variation with highly sensitive cardiac troponin-T levels in European Americans and Blacks: a meta-analysis from atherosclerosis risk in communities and cardiovascular health studies.	Cardiac Troponin-T levels	9,491 European ancestry individuals, up to 2,053 African American individuals	NA	10q26.13	10	123447985	GPR26	LOC105378531			105378531			rs17666963-T	rs17666963	0	17666963	intron_variant	0	NR	9e-06	5.04576	(Dichotomous variable)	2.28	[1.58-3.28]	Affymetrix, Illumina [~ 2500000] (imputed)	N
2015-06-25	23247143	Yu B	2012-12-16	Circ Cardiovasc Genet	www.ncbi.nlm.nih.gov/pubmed/23247143	Association of genome-wide variation with highly sensitive cardiac troponin-T levels in European Americans and Blacks: a meta-analysis from atherosclerosis risk in communities and cardiovascular health studies.	Cardiac Troponin-T levels	9,491 European ancestry individuals, up to 2,053 African American individuals	NA	10q26.13	10	123447985	GPR26	LOC105378531			105378531			rs17666963-T	rs17666963	0	17666963	intron_variant	0	NR	9e-06	5.04576	(Dichotomous variable)	2.28	[1.58-3.28]	Affymetrix, Illumina [~ 2500000] (imputed)	N
2015-06-25	23247143	Yu B	2012-12-16	Circ Cardiovasc Genet	www.ncbi.nlm.nih.gov/pubmed/23247143	Association of genome-wide variation with highly sensitive cardiac troponin-T levels in European Americans and Blacks: a meta-analysis from atherosclerosis risk in communities and cardiovascular health studies.	Cardiac Troponin-T levels	9,491 European ancestry individuals, up to 2,053 African American individuals	NA	18p11.31	18	3512218	DLGAP1	DLGAP1			9229			rs17724172-C	rs17724172	0	17724172	intron_variant	0	NR	9e-06	5.04576	(Dichotomous variable)	2.04	[1.49-2.78]	Affymetrix, Illumina [~ 2500000] (imputed)	N
2015-06-25	23247143	Yu B	2012-12-16	Circ Cardiovasc Genet	www.ncbi.nlm.nih.gov/pubmed/23247143	Association of genome-wide variation with highly sensitive cardiac troponin-T levels in European Americans and Blacks: a meta-analysis from atherosclerosis risk in communities and cardiovascular health studies.	Cardiac Troponin-T levels	9,491 European ancestry individuals, up to 2,053 African American individuals	NA	18p11.31	18	3512218	DLGAP1	DLGAP1			9229			rs17724172-C	rs17724172	0	17724172	intron_variant	0	NR	9e-06	5.04576	(Dichotomous variable)	2.04	[1.49-2.78]	Affymetrix, Illumina [~ 2500000] (imputed)	N
2015-06-25	23247143	Yu B	2012-12-16	Circ Cardiovasc Genet	www.ncbi.nlm.nih.gov/pubmed/23247143	Association of genome-wide variation with highly sensitive cardiac troponin-T levels in European Americans and Blacks: a meta-analysis from atherosclerosis risk in communities and cardiovascular health studies.	Cardiac Troponin-T levels	9,491 European ancestry individuals, up to 2,053 African American individuals	NA	4q23	4	99242716	CXCL13	LOC100507053			100507053			rs2201728-G	rs2201728	0	2201728	intron_variant	0	NR	5e-06	5.30103	(Dichotomous variable)	3.13	[1.92-5]	Affymetrix, Illumina [~ 2500000] (imputed)	N
2015-06-25	23247143	Yu B	2012-12-16	Circ Cardiovasc Genet	www.ncbi.nlm.nih.gov/pubmed/23247143	Association of genome-wide variation with highly sensitive cardiac troponin-T levels in European Americans and Blacks: a meta-analysis from atherosclerosis risk in communities and cardiovascular health studies.	Cardiac Troponin-T levels	9,491 European ancestry individuals, up to 2,053 African American individuals	NA	4q23	4	99242716	CXCL13	LOC100507053			100507053			rs2201728-G	rs2201728	0	2201728	intron_variant	0	NR	5e-06	5.30103	(Dichotomous variable)	3.13	[1.92-5]	Affymetrix, Illumina [~ 2500000] (imputed)	N
2015-06-25	23247143	Yu B	2012-12-16	Circ Cardiovasc Genet	www.ncbi.nlm.nih.gov/pubmed/23247143	Association of genome-wide variation with highly sensitive cardiac troponin-T levels in European Americans and Blacks: a meta-analysis from atherosclerosis risk in communities and cardiovascular health studies.	Cardiac Troponin-T levels	9,491 European ancestry individuals, up to 2,053 African American individuals	NA	1p31.1	1	73588377	LRRIQ3	LOC107985391 - LOC105378802	107985391	105378802		83008	6680	rs2341260-T	rs2341260	0	2341260	intergenic_variant	1	NR	4e-06	5.39794	(Continuous Variable)	0.05	[0.03-0.07] ug/L decrease	Affymetrix, Illumina [~ 2500000] (imputed)	N
2015-06-25	23247143	Yu B	2012-12-16	Circ Cardiovasc Genet	www.ncbi.nlm.nih.gov/pubmed/23247143	Association of genome-wide variation with highly sensitive cardiac troponin-T levels in European Americans and Blacks: a meta-analysis from atherosclerosis risk in communities and cardiovascular health studies.	Cardiac Troponin-T levels	9,491 European ancestry individuals, up to 2,053 African American individuals	NA	1p31.1	1	73588377	LRRIQ3	LOC107985391 - LOC105378802	107985391	105378802		83008	6680	rs2341260-T	rs2341260	0	2341260	intergenic_variant	1	NR	4e-06	5.39794	(Continuous Variable)	0.05	[0.03-0.07] ug/L decrease	Affymetrix, Illumina [~ 2500000] (imputed)	N
2015-06-25	23247143	Yu B	2012-12-16	Circ Cardiovasc Genet	www.ncbi.nlm.nih.gov/pubmed/23247143	Association of genome-wide variation with highly sensitive cardiac troponin-T levels in European Americans and Blacks: a meta-analysis from atherosclerosis risk in communities and cardiovascular health studies.	Cardiac Troponin-T levels	9,491 European ancestry individuals, up to 2,053 African American individuals	NA	8p12	8	31709490	NRG1	NRG1			3084			rs4733271-A	rs4733271	0	4733271	intron_variant	0	NR	5e-06	5.30103	(Continuous Variable)	0.04	[0.02-0.06] ug/L increase	Affymetrix, Illumina [~ 2500000] (imputed)	N
2015-06-25	23247143	Yu B	2012-12-16	Circ Cardiovasc Genet	www.ncbi.nlm.nih.gov/pubmed/23247143	Association of genome-wide variation with highly sensitive cardiac troponin-T levels in European Americans and Blacks: a meta-analysis from atherosclerosis risk in communities and cardiovascular health studies.	Cardiac Troponin-T levels	9,491 European ancestry individuals, up to 2,053 African American individuals	NA	8p12	8	31709490	NRG1	NRG1			3084			rs4733271-A	rs4733271	0	4733271	intron_variant	0	NR	5e-06	5.30103	(Continuous Variable)	0.04	[0.02-0.06] ug/L increase	Affymetrix, Illumina [~ 2500000] (imputed)	N
2015-06-25	23247143	Yu B	2012-12-16	Circ Cardiovasc Genet	www.ncbi.nlm.nih.gov/pubmed/23247143	Association of genome-wide variation with highly sensitive cardiac troponin-T levels in European Americans and Blacks: a meta-analysis from atherosclerosis risk in communities and cardiovascular health studies.	Cardiac Troponin-T levels	9,491 European ancestry individuals, up to 2,053 African American individuals	NA	18q22.1	18	65217682	CDH7	LOC105372168 - LOC107985128	105372168	107985128		73475	206346	rs605920-C	rs605920	0	605920	intergenic_variant	1	NR	6e-06	5.22185	(Continuous Variable)	0.04	[0.02-0.05] ug/L decrease	Affymetrix, Illumina [~ 2500000] (imputed)	N
2015-06-25	23247143	Yu B	2012-12-16	Circ Cardiovasc Genet	www.ncbi.nlm.nih.gov/pubmed/23247143	Association of genome-wide variation with highly sensitive cardiac troponin-T levels in European Americans and Blacks: a meta-analysis from atherosclerosis risk in communities and cardiovascular health studies.	Cardiac Troponin-T levels	9,491 European ancestry individuals, up to 2,053 African American individuals	NA	18q22.1	18	65217682	CDH7	LOC105372168 - LOC107985128	105372168	107985128		73475	206346	rs605920-C	rs605920	0	605920	intergenic_variant	1	NR	6e-06	5.22185	(Continuous Variable)	0.04	[0.02-0.05] ug/L decrease	Affymetrix, Illumina [~ 2500000] (imputed)	N
2015-06-25	23247143	Yu B	2012-12-16	Circ Cardiovasc Genet	www.ncbi.nlm.nih.gov/pubmed/23247143	Association of genome-wide variation with highly sensitive cardiac troponin-T levels in European Americans and Blacks: a meta-analysis from atherosclerosis risk in communities and cardiovascular health studies.	Cardiac Troponin-T levels	9,491 European ancestry individuals, up to 2,053 African American individuals	NA	8p21.1	8	28048371	C8orf80	NUGGC			389643			rs6983473-A	rs6983473	0	6983473	intron_variant	0	NR	4e-06	5.39794	(Continuous Variable)	0.04	[0.02-0.06] ug/L decrease	Affymetrix, Illumina [~ 2500000] (imputed)	N
2015-06-25	23247143	Yu B	2012-12-16	Circ Cardiovasc Genet	www.ncbi.nlm.nih.gov/pubmed/23247143	Association of genome-wide variation with highly sensitive cardiac troponin-T levels in European Americans and Blacks: a meta-analysis from atherosclerosis risk in communities and cardiovascular health studies.	Cardiac Troponin-T levels	9,491 European ancestry individuals, up to 2,053 African American individuals	NA	8p21.1	8	28048371	C8orf80	NUGGC			389643			rs6983473-A	rs6983473	0	6983473	intron_variant	0	NR	4e-06	5.39794	(Continuous Variable)	0.04	[0.02-0.06] ug/L decrease	Affymetrix, Illumina [~ 2500000] (imputed)	N
2015-06-25	23247143	Yu B	2012-12-16	Circ Cardiovasc Genet	www.ncbi.nlm.nih.gov/pubmed/23247143	Association of genome-wide variation with highly sensitive cardiac troponin-T levels in European Americans and Blacks: a meta-analysis from atherosclerosis risk in communities and cardiovascular health studies.	Cardiac Troponin-T levels	9,491 European ancestry individuals, up to 2,053 African American individuals	NA	18q21.33	18	63192088	BCL2	BCL2			596			rs899967-C	rs899967	0	899967	intron_variant	0	NR	7e-06	5.1549	(Continuous Variable)	0.04	[0.02-0.05] ug/L decrease	Affymetrix, Illumina [~ 2500000] (imputed)	N
2015-06-25	23247143	Yu B	2012-12-16	Circ Cardiovasc Genet	www.ncbi.nlm.nih.gov/pubmed/23247143	Association of genome-wide variation with highly sensitive cardiac troponin-T levels in European Americans and Blacks: a meta-analysis from atherosclerosis risk in communities and cardiovascular health studies.	Cardiac Troponin-T levels	9,491 European ancestry individuals, up to 2,053 African American individuals	NA	18q21.33	18	63192088	BCL2	BCL2			596			rs899967-C	rs899967	0	899967	intron_variant	0	NR	7e-06	5.1549	(Continuous Variable)	0.04	[0.02-0.05] ug/L decrease	Affymetrix, Illumina [~ 2500000] (imputed)	N
2015-06-25	23247143	Yu B	2012-12-16	Circ Cardiovasc Genet	www.ncbi.nlm.nih.gov/pubmed/23247143	Association of genome-wide variation with highly sensitive cardiac troponin-T levels in European Americans and Blacks: a meta-analysis from atherosclerosis risk in communities and cardiovascular health studies.	Cardiac Troponin-T levels	9,491 European ancestry individuals, up to 2,053 African American individuals	NA	6q23.3	6	137945548	TNFAIP3	LOC105378020			105378020			rs9321637-C	rs9321637	0	9321637	intron_variant	0	NR	8e-06	5.09691	(Dichotomous variable)	2.17	[1.56-3.13]	Affymetrix, Illumina [~ 2500000] (imputed)	N
2015-06-25	23247143	Yu B	2012-12-16	Circ Cardiovasc Genet	www.ncbi.nlm.nih.gov/pubmed/23247143	Association of genome-wide variation with highly sensitive cardiac troponin-T levels in European Americans and Blacks: a meta-analysis from atherosclerosis risk in communities and cardiovascular health studies.	Cardiac Troponin-T levels	9,491 European ancestry individuals, up to 2,053 African American individuals	NA	6q23.3	6	137945548	TNFAIP3	LOC105378020			105378020			rs9321637-C	rs9321637	0	9321637	intron_variant	0	NR	8e-06	5.09691	(Dichotomous variable)	2.17	[1.56-3.13]	Affymetrix, Illumina [~ 2500000] (imputed)	N
2016-10-04	26516778	Bis JC	2015-10-30	PLoS One	www.ncbi.nlm.nih.gov/pubmed/26516778	Drug-Gene Interactions of Antihypertensive Medications and Risk of Incident Cardiovascular Disease: A Pharmacogenomics Study from the CHARGE Consortium.	Cardiovascular disease in hypertension (ACE inhibitor interaction)	Up to 3,527 European ancestry individuals with cardiovascular disease, up to 11,848 European ancestry individuals without cardiovascular disease	Up to 1,751 European ancestry individuals with cardiovascular disease, up to 1,267 African American ancestry individuals with cardiovascular disease, up to 2,874 African American ancestry individuals without cardiovascular disease	1q32.2	1	210587100	HHAT	HHAT			55733			rs4077408-A	rs4077408	0	4077408	intron_variant	0	0.69	8e-06	5.09691	(EA)	0.25	[NR] unit increase	Affymetrix, Illumina [1892626] (imputed)	N
2016-10-04	26516778	Bis JC	2015-10-30	PLoS One	www.ncbi.nlm.nih.gov/pubmed/26516778	Drug-Gene Interactions of Antihypertensive Medications and Risk of Incident Cardiovascular Disease: A Pharmacogenomics Study from the CHARGE Consortium.	Cardiovascular disease in hypertension (ACE inhibitor interaction)	Up to 3,527 European ancestry individuals with cardiovascular disease, up to 11,848 European ancestry individuals without cardiovascular disease	Up to 1,751 European ancestry individuals with cardiovascular disease, up to 1,267 African American ancestry individuals with cardiovascular disease, up to 2,874 African American ancestry individuals without cardiovascular disease	1q32.2	1	210587100	HHAT	HHAT			55733			rs4077408-A	rs4077408	0	4077408	intron_variant	0	0.69	8e-06	5.09691	(EA)	0.25	[NR] unit increase	Affymetrix, Illumina [1892626] (imputed)	N
2016-10-06	26516778	Bis JC	2015-10-30	PLoS One	www.ncbi.nlm.nih.gov/pubmed/26516778	Drug-Gene Interactions of Antihypertensive Medications and Risk of Incident Cardiovascular Disease: A Pharmacogenomics Study from the CHARGE Consortium.	Cardiovascular disease in hypertension (calcium channel blocker interaction)	Up to 3,527 European ancestry individuals with cardiovascular disease, up to 11,848 European ancestry individuals without cardiovascular disease	Up to 1,751 European ancestry individuals with cardiovascular disease, up to 1,267 African American ancestry individuals with cardiovascular disease, up to 2,874 African American ancestry individuals without cardiovascular disease	2q37.2	2	236081413	CENTG2	AGAP1			116987			rs3768939-A	rs3768939	0	3768939	intron_variant	0	0.19	9e-07	6.04576	(EA)	0.35	unit decrease	Affymetrix, Illumina [1807456] (imputed)	N
2016-10-06	26516778	Bis JC	2015-10-30	PLoS One	www.ncbi.nlm.nih.gov/pubmed/26516778	Drug-Gene Interactions of Antihypertensive Medications and Risk of Incident Cardiovascular Disease: A Pharmacogenomics Study from the CHARGE Consortium.	Cardiovascular disease in hypertension (calcium channel blocker interaction)	Up to 3,527 European ancestry individuals with cardiovascular disease, up to 11,848 European ancestry individuals without cardiovascular disease	Up to 1,751 European ancestry individuals with cardiovascular disease, up to 1,267 African American ancestry individuals with cardiovascular disease, up to 2,874 African American ancestry individuals without cardiovascular disease	2q37.2	2	236081413	CENTG2	AGAP1			116987			rs3768939-A	rs3768939	0	3768939	intron_variant	0	0.19	9e-07	6.04576	(EA)	0.35	unit decrease	Affymetrix, Illumina [1807456] (imputed)	N
2016-10-06	26516778	Bis JC	2015-10-30	PLoS One	www.ncbi.nlm.nih.gov/pubmed/26516778	Drug-Gene Interactions of Antihypertensive Medications and Risk of Incident Cardiovascular Disease: A Pharmacogenomics Study from the CHARGE Consortium.	Cardiovascular disease in hypertension (calcium channel blocker interaction)	Up to 3,527 European ancestry individuals with cardiovascular disease, up to 11,848 European ancestry individuals without cardiovascular disease	Up to 1,751 European ancestry individuals with cardiovascular disease, up to 1,267 African American ancestry individuals with cardiovascular disease, up to 2,874 African American ancestry individuals without cardiovascular disease	6p21.2	6	39147637	C6orf64	SAYSD1 - KCNK5	55776	8645		32451	41334	rs7751419-T	rs7751419	0	7751419	intergenic_variant	1	0.29	3e-06	5.52288	(EA)	0.26	unit increase	Affymetrix, Illumina [1807456] (imputed)	N
2016-10-06	26516778	Bis JC	2015-10-30	PLoS One	www.ncbi.nlm.nih.gov/pubmed/26516778	Drug-Gene Interactions of Antihypertensive Medications and Risk of Incident Cardiovascular Disease: A Pharmacogenomics Study from the CHARGE Consortium.	Cardiovascular disease in hypertension (calcium channel blocker interaction)	Up to 3,527 European ancestry individuals with cardiovascular disease, up to 11,848 European ancestry individuals without cardiovascular disease	Up to 1,751 European ancestry individuals with cardiovascular disease, up to 1,267 African American ancestry individuals with cardiovascular disease, up to 2,874 African American ancestry individuals without cardiovascular disease	6p21.2	6	39147637	C6orf64	SAYSD1 - KCNK5	55776	8645		32451	41334	rs7751419-T	rs7751419	0	7751419	intergenic_variant	1	0.29	3e-06	5.52288	(EA)	0.26	unit increase	Affymetrix, Illumina [1807456] (imputed)	N
2011-10-20	21943158	Middelberg RP	2011-09-24	BMC Med Genet	www.ncbi.nlm.nih.gov/pubmed/21943158	Genetic variants in LPL, OASL and TOMM40/APOE-C1-C2-C4 genes are associated with multiple cardiovascular-related traits.	Cardiovascular disease risk factors	11,683 European ancestry individuals	NA	2p24.1	2	21021128	APOB	APOB			338			rs10199768-T	rs10199768	0	10199768	intron_variant	0	0.47	8e-15	14.0969	(LDL)	0.11	[0.083-0.137] mmol/l increase	Illumina [NR] (imputed)	N
2011-10-20	21943158	Middelberg RP	2011-09-24	BMC Med Genet	www.ncbi.nlm.nih.gov/pubmed/21943158	Genetic variants in LPL, OASL and TOMM40/APOE-C1-C2-C4 genes are associated with multiple cardiovascular-related traits.	Cardiovascular disease risk factors	11,683 European ancestry individuals	NA	2p24.1	2	21021128	APOB	APOB			338			rs10199768-T	rs10199768	0	10199768	intron_variant	0	0.47	8e-15	14.0969	(LDL)	0.11	[0.083-0.137] mmol/l increase	Illumina [NR] (imputed)	N
2011-10-20	21943158	Middelberg RP	2011-09-24	BMC Med Genet	www.ncbi.nlm.nih.gov/pubmed/21943158	Genetic variants in LPL, OASL and TOMM40/APOE-C1-C2-C4 genes are associated with multiple cardiovascular-related traits.	Cardiovascular disease risk factors	11,683 European ancestry individuals	NA	15q21.3	15	58386313	LIPC	LOC101928635			101928635			rs10468017-T	rs10468017	0	10468017	intron_variant	0	0.33	3e-12	11.5229	(HDL)	0.104	[0.075-0.133] mmol/l increase	Illumina [NR] (imputed)	N
2011-10-20	21943158	Middelberg RP	2011-09-24	BMC Med Genet	www.ncbi.nlm.nih.gov/pubmed/21943158	Genetic variants in LPL, OASL and TOMM40/APOE-C1-C2-C4 genes are associated with multiple cardiovascular-related traits.	Cardiovascular disease risk factors	11,683 European ancestry individuals	NA	15q21.3	15	58386313	LIPC	LOC101928635			101928635			rs10468017-T	rs10468017	0	10468017	intron_variant	0	0.33	3e-12	11.5229	(HDL)	0.104	[0.075-0.133] mmol/l increase	Illumina [NR] (imputed)	N
2011-08-15	21779381	Schurks M	2011-07-14	PLoS One	www.ncbi.nlm.nih.gov/pubmed/21779381	Genetic determinants of cardiovascular events among women with migraine: a genome-wide association study.	Cardiovascular disease risk factors	5,122 European ancestry female migrain cases	NA	11q23.3	11	117286177	BACE1	BACE1			23621			rs1047964-?	rs1047964	0	1047964	3_prime_UTR_variant	0	NR	8e-07	6.09691	(any migraine - CVD death)	4.67	[2.53-8.62]	Illumina [339596]	N
2011-08-15	21779381	Schurks M	2011-07-14	PLoS One	www.ncbi.nlm.nih.gov/pubmed/21779381	Genetic determinants of cardiovascular events among women with migraine: a genome-wide association study.	Cardiovascular disease risk factors	5,122 European ancestry female migrain cases	NA	11q23.3	11	117286177	BACE1	BACE1			23621			rs1047964-?	rs1047964	0	1047964	3_prime_UTR_variant	0	NR	8e-07	6.09691	(any migraine - CVD death)	4.67	[2.53-8.62]	Illumina [339596]	N
2011-10-20	21943158	Middelberg RP	2011-09-24	BMC Med Genet	www.ncbi.nlm.nih.gov/pubmed/21943158	Genetic variants in LPL, OASL and TOMM40/APOE-C1-C2-C4 genes are associated with multiple cardiovascular-related traits.	Cardiovascular disease risk factors	11,683 European ancestry individuals	NA	6p22.2	6	25776721	SLC17A4	SLC17A1, SLC17A4			6568, 10050			rs11754288-A	rs11754288	0	11754288	missense_variant	0	0.43	4e-09	8.39794	(UA)	0.084	[0.057-0.111] umol/l decrease	Illumina [NR] (imputed)	N
2011-10-20	21943158	Middelberg RP	2011-09-24	BMC Med Genet	www.ncbi.nlm.nih.gov/pubmed/21943158	Genetic variants in LPL, OASL and TOMM40/APOE-C1-C2-C4 genes are associated with multiple cardiovascular-related traits.	Cardiovascular disease risk factors	11,683 European ancestry individuals	NA	6p22.2	6	25776721	SLC17A4	SLC17A1, SLC17A4			6568, 10050			rs11754288-A	rs11754288	0	11754288	missense_variant	0	0.43	4e-09	8.39794	(UA)	0.084	[0.057-0.111] umol/l decrease	Illumina [NR] (imputed)	N
2011-10-20	21943158	Middelberg RP	2011-09-24	BMC Med Genet	www.ncbi.nlm.nih.gov/pubmed/21943158	Genetic variants in LPL, OASL and TOMM40/APOE-C1-C2-C4 genes are associated with multiple cardiovascular-related traits.	Cardiovascular disease risk factors	11,683 European ancestry individuals	NA	2p23.3	2	27508073	GCKR	GCKR			2646			rs1260326-T	rs1260326	0	1260326	missense_variant	0	0.4	2e-08	7.69897	(TRIG)	0.082	[0.053-0.111] mmol/l increase	Illumina [NR] (imputed)	N
2011-10-20	21943158	Middelberg RP	2011-09-24	BMC Med Genet	www.ncbi.nlm.nih.gov/pubmed/21943158	Genetic variants in LPL, OASL and TOMM40/APOE-C1-C2-C4 genes are associated with multiple cardiovascular-related traits.	Cardiovascular disease risk factors	11,683 European ancestry individuals	NA	2p23.3	2	27508073	GCKR	GCKR			2646			rs1260326-T	rs1260326	0	1260326	missense_variant	0	0.4	2e-08	7.69897	(TRIG)	0.082	[0.053-0.111] mmol/l increase	Illumina [NR] (imputed)	N
2011-08-15	21779381	Schurks M	2011-07-14	PLoS One	www.ncbi.nlm.nih.gov/pubmed/21779381	Genetic determinants of cardiovascular events among women with migraine: a genome-wide association study.	Cardiovascular disease risk factors	5,122 European ancestry female migrain cases	NA	20q13.33	20	63264568	intergenic	FLJ16779 - ARFGAP1	100192386	55738		2953	8217	rs1406961-?	rs1406961	0	1406961	intron_variant	1	NR	5e-07	6.30103	(migraineurs with aura - CVD death)	12.33	[4.62-32.87]	Illumina [339596]	N
2011-08-15	21779381	Schurks M	2011-07-14	PLoS One	www.ncbi.nlm.nih.gov/pubmed/21779381	Genetic determinants of cardiovascular events among women with migraine: a genome-wide association study.	Cardiovascular disease risk factors	5,122 European ancestry female migrain cases	NA	20q13.33	20	63264568	intergenic	FLJ16779 - ARFGAP1	100192386	55738		2953	8217	rs1406961-?	rs1406961	0	1406961	intron_variant	1	NR	5e-07	6.30103	(migraineurs with aura - CVD death)	12.33	[4.62-32.87]	Illumina [339596]	N
2011-10-20	21943158	Middelberg RP	2011-09-24	BMC Med Genet	www.ncbi.nlm.nih.gov/pubmed/21943158	Genetic variants in LPL, OASL and TOMM40/APOE-C1-C2-C4 genes are associated with multiple cardiovascular-related traits.	Cardiovascular disease risk factors	11,683 European ancestry individuals	NA	8p21.3	8	19992246	LPL	LPL - LOC105379311	4023	105379311		24987	86468	rs17091905-A	rs17091905	0	17091905	intergenic_variant	1	0.124	6e-12	11.2218	(HDL)	0.15	[0.11-0.19] mmol/l increase	Illumina [NR] (imputed)	N
2011-10-20	21943158	Middelberg RP	2011-09-24	BMC Med Genet	www.ncbi.nlm.nih.gov/pubmed/21943158	Genetic variants in LPL, OASL and TOMM40/APOE-C1-C2-C4 genes are associated with multiple cardiovascular-related traits.	Cardiovascular disease risk factors	11,683 European ancestry individuals	NA	8p21.3	8	19992246	LPL	LPL - LOC105379311	4023	105379311		24987	86468	rs17091905-A	rs17091905	0	17091905	intergenic_variant	1	0.12	5e-15	14.301	(TRIG)	0.174	[0.13-0.22] mmol/l decrease	Illumina [NR] (imputed)	N
2011-10-20	21943158	Middelberg RP	2011-09-24	BMC Med Genet	www.ncbi.nlm.nih.gov/pubmed/21943158	Genetic variants in LPL, OASL and TOMM40/APOE-C1-C2-C4 genes are associated with multiple cardiovascular-related traits.	Cardiovascular disease risk factors	11,683 European ancestry individuals	NA	8p21.3	8	19992246	LPL	LPL - LOC105379311	4023	105379311		24987	86468	rs17091905-A	rs17091905	0	17091905	intergenic_variant	1	0.12	5e-15	14.301	(TRIG)	0.174	[0.13-0.22] mmol/l decrease	Illumina [NR] (imputed)	N
2011-10-20	21943158	Middelberg RP	2011-09-24	BMC Med Genet	www.ncbi.nlm.nih.gov/pubmed/21943158	Genetic variants in LPL, OASL and TOMM40/APOE-C1-C2-C4 genes are associated with multiple cardiovascular-related traits.	Cardiovascular disease risk factors	11,683 European ancestry individuals	NA	8p21.3	8	19992246	LPL	LPL - LOC105379311	4023	105379311		24987	86468	rs17091905-A	rs17091905	0	17091905	intergenic_variant	1	0.124	6e-12	11.2218	(HDL)	0.15	[0.11-0.19] mmol/l increase	Illumina [NR] (imputed)	N
2011-10-20	21943158	Middelberg RP	2011-09-24	BMC Med Genet	www.ncbi.nlm.nih.gov/pubmed/21943158	Genetic variants in LPL, OASL and TOMM40/APOE-C1-C2-C4 genes are associated with multiple cardiovascular-related traits.	Cardiovascular disease risk factors	11,683 European ancestry individuals	NA	16q13	16	56954132	CETP	HERPUD1 - CETP	9709	1071		10251	7791	rs173539-T	rs173539	0	173539	intergenic_variant	1	0.32	3e-65	64.5229	(HDL)	0.255	[0.23-0.28] mmol/l increase	Illumina [NR] (imputed)	N
2011-10-20	21943158	Middelberg RP	2011-09-24	BMC Med Genet	www.ncbi.nlm.nih.gov/pubmed/21943158	Genetic variants in LPL, OASL and TOMM40/APOE-C1-C2-C4 genes are associated with multiple cardiovascular-related traits.	Cardiovascular disease risk factors	11,683 European ancestry individuals	NA	16q13	16	56954132	CETP	HERPUD1 - CETP	9709	1071		10251	7791	rs173539-T	rs173539	0	173539	intergenic_variant	1	0.32	3e-65	64.5229	(HDL)	0.255	[0.23-0.28] mmol/l increase	Illumina [NR] (imputed)	N
2011-10-20	21943158	Middelberg RP	2011-09-24	BMC Med Genet	www.ncbi.nlm.nih.gov/pubmed/21943158	Genetic variants in LPL, OASL and TOMM40/APOE-C1-C2-C4 genes are associated with multiple cardiovascular-related traits.	Cardiovascular disease risk factors	11,683 European ancestry individuals	NA	6p22.2	6	26092913	HFE	HFE			3077			rs1800562-A	rs1800562	0	1800562	missense_variant	0	0.08	5e-12	11.301	(FERR)	0.177	[0.13-0.23] mg/l increase	Illumina [NR] (imputed)	N
2011-10-20	21943158	Middelberg RP	2011-09-24	BMC Med Genet	www.ncbi.nlm.nih.gov/pubmed/21943158	Genetic variants in LPL, OASL and TOMM40/APOE-C1-C2-C4 genes are associated with multiple cardiovascular-related traits.	Cardiovascular disease risk factors	11,683 European ancestry individuals	NA	6p22.2	6	26092913	HFE	HFE			3077			rs1800562-A	rs1800562	0	1800562	missense_variant	0	0.08	5e-12	11.301	(FERR)	0.177	[0.13-0.23] mg/l increase	Illumina [NR] (imputed)	N
2011-10-20	21943158	Middelberg RP	2011-09-24	BMC Med Genet	www.ncbi.nlm.nih.gov/pubmed/21943158	Genetic variants in LPL, OASL and TOMM40/APOE-C1-C2-C4 genes are associated with multiple cardiovascular-related traits.	Cardiovascular disease risk factors	11,683 European ancestry individuals	NA	3q26.1	3	165773492	BCHE	BCHE			590			rs1803274-T	rs1803274	0	1803274	missense_variant	0	0.21	6e-92	91.2218	(BCHE)	0.365	[0.33-0.40] units/l decrease	Illumina [NR] (imputed)	N
2011-10-20	21943158	Middelberg RP	2011-09-24	BMC Med Genet	www.ncbi.nlm.nih.gov/pubmed/21943158	Genetic variants in LPL, OASL and TOMM40/APOE-C1-C2-C4 genes are associated with multiple cardiovascular-related traits.	Cardiovascular disease risk factors	11,683 European ancestry individuals	NA	3q26.1	3	165773492	BCHE	BCHE			590			rs1803274-T	rs1803274	0	1803274	missense_variant	0	0.21	6e-92	91.2218	(BCHE)	0.365	[0.33-0.40] units/l decrease	Illumina [NR] (imputed)	N
2011-10-20	21943158	Middelberg RP	2011-09-24	BMC Med Genet	www.ncbi.nlm.nih.gov/pubmed/21943158	Genetic variants in LPL, OASL and TOMM40/APOE-C1-C2-C4 genes are associated with multiple cardiovascular-related traits.	Cardiovascular disease risk factors	11,683 European ancestry individuals	NA	19q13.32	19	44892362	TOMM40	TOMM40			10452			rs2075650-G	rs2075650	0	2075650	intron_variant	0	0.15	2e-14	13.699	(LDL)	0.153	[0.11-0.19] mmol/l increase	Illumina [NR] (imputed)	N
2011-10-20	21943158	Middelberg RP	2011-09-24	BMC Med Genet	www.ncbi.nlm.nih.gov/pubmed/21943158	Genetic variants in LPL, OASL and TOMM40/APOE-C1-C2-C4 genes are associated with multiple cardiovascular-related traits.	Cardiovascular disease risk factors	11,683 European ancestry individuals	NA	19q13.32	19	44892362	TOMM40	TOMM40			10452			rs2075650-G	rs2075650	0	2075650	intron_variant	0	0.15	4e-08	7.39794	(CRP)	0.116	[0.075-0.157] unit decrease	Illumina [NR] (imputed)	N
2011-10-20	21943158	Middelberg RP	2011-09-24	BMC Med Genet	www.ncbi.nlm.nih.gov/pubmed/21943158	Genetic variants in LPL, OASL and TOMM40/APOE-C1-C2-C4 genes are associated with multiple cardiovascular-related traits.	Cardiovascular disease risk factors	11,683 European ancestry individuals	NA	19q13.32	19	44892362	TOMM40	TOMM40			10452			rs2075650-G	rs2075650	0	2075650	intron_variant	0	0.15	2e-14	13.699	(LDL)	0.153	[0.11-0.19] mmol/l increase	Illumina [NR] (imputed)	N
2011-10-20	21943158	Middelberg RP	2011-09-24	BMC Med Genet	www.ncbi.nlm.nih.gov/pubmed/21943158	Genetic variants in LPL, OASL and TOMM40/APOE-C1-C2-C4 genes are associated with multiple cardiovascular-related traits.	Cardiovascular disease risk factors	11,683 European ancestry individuals	NA	19q13.32	19	44892362	TOMM40	TOMM40			10452			rs2075650-G	rs2075650	0	2075650	intron_variant	0	0.15	4e-08	7.39794	(CRP)	0.116	[0.075-0.157] unit decrease	Illumina [NR] (imputed)	N
2011-08-15	21779381	Schurks M	2011-07-14	PLoS One	www.ncbi.nlm.nih.gov/pubmed/21779381	Genetic determinants of cardiovascular events among women with migraine: a genome-wide association study.	Cardiovascular disease risk factors	5,122 European ancestry female migrain cases	NA	6p21.1	6	41655295	MDF1	MDFI - NPM1P51	4188	100130606		1049	11515	rs2143678-?	rs2143678	0	2143678	downstream_gene_variant	1	NR	4e-07	6.39794	(migraineurs with aura - major CVD)	3.05	[1.98-4.96]	Illumina [339596]	N
2011-08-15	21779381	Schurks M	2011-07-14	PLoS One	www.ncbi.nlm.nih.gov/pubmed/21779381	Genetic determinants of cardiovascular events among women with migraine: a genome-wide association study.	Cardiovascular disease risk factors	5,122 European ancestry female migrain cases	NA	6p21.1	6	41655295	MDF1	MDFI - NPM1P51	4188	100130606		1049	11515	rs2143678-?	rs2143678	0	2143678	downstream_gene_variant	1	NR	4e-07	6.39794	(migraineurs with aura - major CVD)	3.05	[1.98-4.96]	Illumina [339596]	N
2011-10-20	21943158	Middelberg RP	2011-09-24	BMC Med Genet	www.ncbi.nlm.nih.gov/pubmed/21943158	Genetic variants in LPL, OASL and TOMM40/APOE-C1-C2-C4 genes are associated with multiple cardiovascular-related traits.	Cardiovascular disease risk factors	11,683 European ancestry individuals	NA	4q22.1	4	88124179	ABCG2	ABCG2			9429			rs2199936-A	rs2199936	0	2199936	intron_variant	0	0.12	2e-17	16.699	(UA)	0.188	[0.14-0.23] umol/l increase	Illumina [NR] (imputed)	N
2011-10-20	21943158	Middelberg RP	2011-09-24	BMC Med Genet	www.ncbi.nlm.nih.gov/pubmed/21943158	Genetic variants in LPL, OASL and TOMM40/APOE-C1-C2-C4 genes are associated with multiple cardiovascular-related traits.	Cardiovascular disease risk factors	11,683 European ancestry individuals	NA	4q22.1	4	88124179	ABCG2	ABCG2			9429			rs2199936-A	rs2199936	0	2199936	intron_variant	0	0.12	2e-17	16.699	(UA)	0.188	[0.14-0.23] umol/l increase	Illumina [NR] (imputed)	N
2011-10-20	21943158	Middelberg RP	2011-09-24	BMC Med Genet	www.ncbi.nlm.nih.gov/pubmed/21943158	Genetic variants in LPL, OASL and TOMM40/APOE-C1-C2-C4 genes are associated with multiple cardiovascular-related traits.	Cardiovascular disease risk factors	11,683 European ancestry individuals	NA				MRC1							rs2437258-T	rs2437258	0	2437258		1	0.23	3e-10	9.52288	(AST)	0.102	[0.071-0.133] units/l increase	Illumina [NR] (imputed)	N
2011-10-20	21943158	Middelberg RP	2011-09-24	BMC Med Genet	www.ncbi.nlm.nih.gov/pubmed/21943158	Genetic variants in LPL, OASL and TOMM40/APOE-C1-C2-C4 genes are associated with multiple cardiovascular-related traits.	Cardiovascular disease risk factors	11,683 European ancestry individuals	NA				MRC1							rs2437258-T	rs2437258	0	2437258		1	0.23	3e-10	9.52288	(AST)	0.102	[0.071-0.133] units/l increase	Illumina [NR] (imputed)	N
2011-10-20	21943158	Middelberg RP	2011-09-24	BMC Med Genet	www.ncbi.nlm.nih.gov/pubmed/21943158	Genetic variants in LPL, OASL and TOMM40/APOE-C1-C2-C4 genes are associated with multiple cardiovascular-related traits.	Cardiovascular disease risk factors	11,683 European ancestry individuals	NA	12q24.31	12	121033534	OASL	OASL			8638			rs3213545-A	rs3213545	0	3213545	synonymous_variant	0	0.3	4e-15	14.3979	(GGT)	0.121	[0.092-0.150] units/l decrease	Illumina [NR] (imputed)	N
2011-10-20	21943158	Middelberg RP	2011-09-24	BMC Med Genet	www.ncbi.nlm.nih.gov/pubmed/21943158	Genetic variants in LPL, OASL and TOMM40/APOE-C1-C2-C4 genes are associated with multiple cardiovascular-related traits.	Cardiovascular disease risk factors	11,683 European ancestry individuals	NA	12q24.31	12	121033534	OASL	OASL			8638			rs3213545-A	rs3213545	0	3213545	synonymous_variant	0	0.3	4e-15	14.3979	(GGT)	0.121	[0.092-0.150] units/l decrease	Illumina [NR] (imputed)	N
2011-10-20	21943158	Middelberg RP	2011-09-24	BMC Med Genet	www.ncbi.nlm.nih.gov/pubmed/21943158	Genetic variants in LPL, OASL and TOMM40/APOE-C1-C2-C4 genes are associated with multiple cardiovascular-related traits.	Cardiovascular disease risk factors	11,683 European ancestry individuals	NA	4p16.1	4	10329670	intergenic	LOC100422639 - LOC107986260	100422639	107986260		34124	73927	rs4698036-G	rs4698036	0	4698036	intergenic_variant	1	0.22	2e-52	51.699	(UA)	0.257	[0.22-0.29] umol/l decrease	Illumina [NR] (imputed)	N
2011-10-20	21943158	Middelberg RP	2011-09-24	BMC Med Genet	www.ncbi.nlm.nih.gov/pubmed/21943158	Genetic variants in LPL, OASL and TOMM40/APOE-C1-C2-C4 genes are associated with multiple cardiovascular-related traits.	Cardiovascular disease risk factors	11,683 European ancestry individuals	NA	4p16.1	4	10329670	intergenic	LOC100422639 - LOC107986260	100422639	107986260		34124	73927	rs4698036-G	rs4698036	0	4698036	intergenic_variant	1	0.22	2e-52	51.699	(UA)	0.257	[0.22-0.29] umol/l decrease	Illumina [NR] (imputed)	N
2011-08-15	21779381	Schurks M	2011-07-14	PLoS One	www.ncbi.nlm.nih.gov/pubmed/21779381	Genetic determinants of cardiovascular events among women with migraine: a genome-wide association study.	Cardiovascular disease risk factors	5,122 European ancestry female migrain cases	NA	5p15.33	5	1877166	IRX4	LOC101929034 - IRX4	101929034	50805		20598	261	rs4975709-?	rs4975709	0	4975709	downstream_gene_variant	1	NR	8e-07	6.09691	(migraineurs with aura - ischemic stroke)	5.06	[2.66-9.62]	Illumina [339596]	N
2011-08-15	21779381	Schurks M	2011-07-14	PLoS One	www.ncbi.nlm.nih.gov/pubmed/21779381	Genetic determinants of cardiovascular events among women with migraine: a genome-wide association study.	Cardiovascular disease risk factors	5,122 European ancestry female migrain cases	NA	5p15.33	5	1877166	IRX4	LOC101929034 - IRX4	101929034	50805		20598	261	rs4975709-?	rs4975709	0	4975709	downstream_gene_variant	1	NR	8e-07	6.09691	(migraineurs with aura - ischemic stroke)	5.06	[2.66-9.62]	Illumina [339596]	N
2011-10-20	21943158	Middelberg RP	2011-09-24	BMC Med Genet	www.ncbi.nlm.nih.gov/pubmed/21943158	Genetic variants in LPL, OASL and TOMM40/APOE-C1-C2-C4 genes are associated with multiple cardiovascular-related traits.	Cardiovascular disease risk factors	11,683 European ancestry individuals	NA	11q23.3	11	117204850	PCSK7	TAGLN - PCSK7	6876	9159		58	221	rs508487-T	rs508487	0	508487	3_prime_UTR_variant	1	0.04	2e-10	9.69897	(TRIG)	0.235	[0.16-0.31] mmol/l increase	Illumina [NR] (imputed)	N
2011-10-20	21943158	Middelberg RP	2011-09-24	BMC Med Genet	www.ncbi.nlm.nih.gov/pubmed/21943158	Genetic variants in LPL, OASL and TOMM40/APOE-C1-C2-C4 genes are associated with multiple cardiovascular-related traits.	Cardiovascular disease risk factors	11,683 European ancestry individuals	NA	11q23.3	11	117204850	PCSK7	TAGLN - PCSK7	6876	9159		58	221	rs508487-T	rs508487	0	508487	3_prime_UTR_variant	1	0.04	2e-10	9.69897	(TRIG)	0.235	[0.16-0.31] mmol/l increase	Illumina [NR] (imputed)	N
2011-10-20	21943158	Middelberg RP	2011-09-24	BMC Med Genet	www.ncbi.nlm.nih.gov/pubmed/21943158	Genetic variants in LPL, OASL and TOMM40/APOE-C1-C2-C4 genes are associated with multiple cardiovascular-related traits.	Cardiovascular disease risk factors	11,683 European ancestry individuals	NA	19p13.2	19	11091630	LDLR	LDLR			3949			rs6511720-T	rs6511720	0	6511720	intron_variant	0	0.11	5e-11	10.301	(LDL)	0.148	[0.10-0.19] mmol/l decrease	Illumina [NR] (imputed)	N
2011-10-20	21943158	Middelberg RP	2011-09-24	BMC Med Genet	www.ncbi.nlm.nih.gov/pubmed/21943158	Genetic variants in LPL, OASL and TOMM40/APOE-C1-C2-C4 genes are associated with multiple cardiovascular-related traits.	Cardiovascular disease risk factors	11,683 European ancestry individuals	NA	19p13.2	19	11091630	LDLR	LDLR			3949			rs6511720-T	rs6511720	0	6511720	intron_variant	0	0.11	5e-11	10.301	(LDL)	0.148	[0.10-0.19] mmol/l decrease	Illumina [NR] (imputed)	N
2011-10-20	21943158	Middelberg RP	2011-09-24	BMC Med Genet	www.ncbi.nlm.nih.gov/pubmed/21943158	Genetic variants in LPL, OASL and TOMM40/APOE-C1-C2-C4 genes are associated with multiple cardiovascular-related traits.	Cardiovascular disease risk factors	11,683 European ancestry individuals	NA	1p13.3	1	109275216	CELSR2	CELSR2			1952			rs660240-T	rs660240	0	660240	3_prime_UTR_variant	0	0.22	2e-22	21.699	(LDL)	0.17	[0.14-0.20] mmol/l decrease	Illumina [NR] (imputed)	N
2011-10-20	21943158	Middelberg RP	2011-09-24	BMC Med Genet	www.ncbi.nlm.nih.gov/pubmed/21943158	Genetic variants in LPL, OASL and TOMM40/APOE-C1-C2-C4 genes are associated with multiple cardiovascular-related traits.	Cardiovascular disease risk factors	11,683 European ancestry individuals	NA	1p13.3	1	109275216	CELSR2	CELSR2			1952			rs660240-T	rs660240	0	660240	3_prime_UTR_variant	0	0.22	2e-22	21.699	(LDL)	0.17	[0.14-0.20] mmol/l decrease	Illumina [NR] (imputed)	N
2011-10-20	21943158	Middelberg RP	2011-09-24	BMC Med Genet	www.ncbi.nlm.nih.gov/pubmed/21943158	Genetic variants in LPL, OASL and TOMM40/APOE-C1-C2-C4 genes are associated with multiple cardiovascular-related traits.	Cardiovascular disease risk factors	11,683 European ancestry individuals	NA	4p16.1	4	10054752	WDR1	SLC2A9 - WDR1	56606	9948		14504	19587	rs7671266-T	rs7671266	0	7671266	intron_variant	1	0.21	9e-71	70.0458	(UA)	0.305	[0.27-0.34] umol/l decrease	Illumina [NR] (imputed)	N
2011-10-20	21943158	Middelberg RP	2011-09-24	BMC Med Genet	www.ncbi.nlm.nih.gov/pubmed/21943158	Genetic variants in LPL, OASL and TOMM40/APOE-C1-C2-C4 genes are associated with multiple cardiovascular-related traits.	Cardiovascular disease risk factors	11,683 European ancestry individuals	NA	4p16.1	4	10054752	WDR1	SLC2A9 - WDR1	56606	9948		14504	19587	rs7671266-T	rs7671266	0	7671266	intron_variant	1	0.21	9e-71	70.0458	(UA)	0.305	[0.27-0.34] umol/l decrease	Illumina [NR] (imputed)	N
2011-08-15	21779381	Schurks M	2011-07-14	PLoS One	www.ncbi.nlm.nih.gov/pubmed/21779381	Genetic determinants of cardiovascular events among women with migraine: a genome-wide association study.	Cardiovascular disease risk factors	5,122 European ancestry female migrain cases	NA	4q22.1	4	87834676	MEPE	MEPE			56955			rs7698623-?	rs7698623	0	7698623	intron_variant	0	NR	3e-07	6.52288	(migraineurs with aura - ischemic stroke)	6.37	[3.15-12.90]	Illumina [339596]	N
2011-08-15	21779381	Schurks M	2011-07-14	PLoS One	www.ncbi.nlm.nih.gov/pubmed/21779381	Genetic determinants of cardiovascular events among women with migraine: a genome-wide association study.	Cardiovascular disease risk factors	5,122 European ancestry female migrain cases	NA	4q22.1	4	87834676	MEPE	MEPE			56955			rs7698623-?	rs7698623	0	7698623	intron_variant	0	NR	3e-07	6.52288	(migraineurs with aura - ischemic stroke)	6.37	[3.15-12.90]	Illumina [339596]	N
2014-03-14	23982368	Qi L	2013-08-28	JAMA	www.ncbi.nlm.nih.gov/pubmed/23982368	Association between a genetic variant related to glutamic acid metabolism and coronary heart disease in individuals with type 2 diabetes.	Cardiovascular heart disease in diabetics	669 European ancestry cases, 1,641 European ancestry controls	848 European ancestry cases, 1,030 European ancestry controls	1q25.3	1	182112825	GLUL, ZNF648	LOC105371642, ZNF648			105371642, 127665			rs10911021-C	rs10911021	0	10911021	intergenic_variant	0	0.679	2e-08	7.69897		1.36	[1.22-1.51]	Affymetrix [2543016]	N
2014-03-14	23982368	Qi L	2013-08-28	JAMA	www.ncbi.nlm.nih.gov/pubmed/23982368	Association between a genetic variant related to glutamic acid metabolism and coronary heart disease in individuals with type 2 diabetes.	Cardiovascular heart disease in diabetics	669 European ancestry cases, 1,641 European ancestry controls	848 European ancestry cases, 1,030 European ancestry controls	1q25.3	1	182112825	GLUL, ZNF648	LOC105371642, ZNF648			105371642, 127665			rs10911021-C	rs10911021	0	10911021	intergenic_variant	0	0.679	2e-08	7.69897		1.36	[1.22-1.51]	Affymetrix [2543016]	N
2017-09-12	20838585	Smith EN	2010-09-09	PLoS Genet	www.ncbi.nlm.nih.gov/pubmed/20838585	Longitudinal genome-wide association of cardiovascular disease risk factors in the Bogalusa heart study.	Cardiovascular risk factors	525 European ancestry individuals	2,442 Finnish ancestry individuals	16q13	16	56955678	CETP, HERPUD1	HERPUD1 - CETP	9709	1071		11797	6245	rs247616-T	rs247616	0	247616	intergenic_variant	1	NR	1e-23	23	(HDL-cholesterol)	2.99	[2.42-3.56] unit increase	Illumina [2173391] (imputed)	N
2017-09-12	20838585	Smith EN	2010-09-09	PLoS Genet	www.ncbi.nlm.nih.gov/pubmed/20838585	Longitudinal genome-wide association of cardiovascular disease risk factors in the Bogalusa heart study.	Cardiovascular risk factors	525 European ancestry individuals	2,442 Finnish ancestry individuals	16q13	16	56955678	CETP, HERPUD1	HERPUD1 - CETP	9709	1071		11797	6245	rs247616-T	rs247616	0	247616	intergenic_variant	1	NR	1e-23	23	(HDL-cholesterol)	2.99	[2.42-3.56] unit increase	Illumina [2173391] (imputed)	N
2017-09-12	20838585	Smith EN	2010-09-09	PLoS Genet	www.ncbi.nlm.nih.gov/pubmed/20838585	Longitudinal genome-wide association of cardiovascular disease risk factors in the Bogalusa heart study.	Cardiovascular risk factors	525 European ancestry individuals	2,442 Finnish ancestry individuals	19q13.32	19	44908822	APOE	APOE			348			rs7412-?	rs7412	0	7412	missense_variant	0	NR	9e-19	18.0458	(LDL-cholesterol)	11.96	[9.33-14.59] unit increase	Illumina [2173391] (imputed)	N
2017-09-12	20838585	Smith EN	2010-09-09	PLoS Genet	www.ncbi.nlm.nih.gov/pubmed/20838585	Longitudinal genome-wide association of cardiovascular disease risk factors in the Bogalusa heart study.	Cardiovascular risk factors	525 European ancestry individuals	2,442 Finnish ancestry individuals				APOE							rs7412-?	rs7412	0	7412		1	NR	9e-19	18.0458	(LDL-cholesterol)	11.96	[9.33-14.59] unit increase	Illumina [2173391] (imputed)	N
2010-09-28	20838585	Smith EN	2010-09-09	PLoS Genet	www.ncbi.nlm.nih.gov/pubmed/20838585	Longitudinal genome-wide association of cardiovascular disease risk factors in the Bogalusa heart study.	Cardiovascular risk factors (age interaction)	525 European ancestry individuals	2,442 Finnish ancestry individuals	11q23.3	11	116742944	CADM1, APOA5, BUD13	LOC101929011 - BUD13	101929011	84811		84692	5226	rs12280753-T	rs12280753	0	12280753	regulatory_region_variant	1	NR	8e-06	5.09691	(triglycerides)	0.69	[0.40-0.98] unit increase	Illumina [2173391] (imputed)	N
2010-09-28	20838585	Smith EN	2010-09-09	PLoS Genet	www.ncbi.nlm.nih.gov/pubmed/20838585	Longitudinal genome-wide association of cardiovascular disease risk factors in the Bogalusa heart study.	Cardiovascular risk factors (age interaction)	525 European ancestry individuals	2,442 Finnish ancestry individuals	11q23.3	11	116742944	CADM1, APOA5, BUD13	LOC101929011 - BUD13	101929011	84811		84692	5226	rs12280753-T	rs12280753	0	12280753	regulatory_region_variant	1	NR	8e-06	5.09691	(triglycerides)	0.69	[0.40-0.98] unit increase	Illumina [2173391] (imputed)	N
2010-09-28	20838585	Smith EN	2010-09-09	PLoS Genet	www.ncbi.nlm.nih.gov/pubmed/20838585	Longitudinal genome-wide association of cardiovascular disease risk factors in the Bogalusa heart study.	Cardiovascular risk factors (age interaction)	525 European ancestry individuals	2,442 Finnish ancestry individuals	20q13.32	20	58589799	APCDD1L, STX16	APCDD1L-AS1			149773			rs127430-G	rs127430	0	127430	intron_variant	0	NR	1e-06	6	(waist circumference)	0.19	[0.11-0.27] unit decrease	Illumina [2173391] (imputed)	N
2010-09-28	20838585	Smith EN	2010-09-09	PLoS Genet	www.ncbi.nlm.nih.gov/pubmed/20838585	Longitudinal genome-wide association of cardiovascular disease risk factors in the Bogalusa heart study.	Cardiovascular risk factors (age interaction)	525 European ancestry individuals	2,442 Finnish ancestry individuals	20q13.32	20	58589799	APCDD1L, STX16	APCDD1L-AS1			149773			rs127430-G	rs127430	0	127430	intron_variant	0	NR	1e-06	6	(waist circumference)	0.19	[0.11-0.27] unit decrease	Illumina [2173391] (imputed)	N
2010-09-28	20838585	Smith EN	2010-09-09	PLoS Genet	www.ncbi.nlm.nih.gov/pubmed/20838585	Longitudinal genome-wide association of cardiovascular disease risk factors in the Bogalusa heart study.	Cardiovascular risk factors (age interaction)	525 European ancestry individuals	2,442 Finnish ancestry individuals	11q24.1	11	122083949	SORL1, BLID	RNU6-256P - MIR100HG	106479680	399959		79498	5154	rs7121446-G	rs7121446	0	7121446	intron_variant	1	NR	3e-06	5.52288	(waist circumference)	0.15	[0.09-0.21] unit decrease	Illumina [2173391] (imputed)	N
2010-09-28	20838585	Smith EN	2010-09-09	PLoS Genet	www.ncbi.nlm.nih.gov/pubmed/20838585	Longitudinal genome-wide association of cardiovascular disease risk factors in the Bogalusa heart study.	Cardiovascular risk factors (age interaction)	525 European ancestry individuals	2,442 Finnish ancestry individuals	11q24.1	11	122083949	SORL1, BLID	RNU6-256P - MIR100HG	106479680	399959		79498	5154	rs7121446-G	rs7121446	0	7121446	intron_variant	1	NR	3e-06	5.52288	(waist circumference)	0.15	[0.09-0.21] unit decrease	Illumina [2173391] (imputed)	N
2016-02-10	25898001	Dong C	2015-04-16	Atherosclerosis	www.ncbi.nlm.nih.gov/pubmed/25898001	Genetic variants in LEKR1 and GALNT10 modulate sex-difference in carotid intima-media thickness: A genome-wide interaction study.	Carotid artery intima media thickness (sex interaction)	931 Hispanics individuals	153 European ancestry individuals, 257 Black individuals	5q33.2	5	154227372	GALNT10	GALNT10			55568			rs2081015-T	rs2081015	0	2081015	intron_variant	0	0.43	5e-06	5.30103	(Model 1, Hispanics)	0.035	[0.019-0.051] unit decrease	Affymetrix [731037]	N
2016-02-10	25898001	Dong C	2015-04-16	Atherosclerosis	www.ncbi.nlm.nih.gov/pubmed/25898001	Genetic variants in LEKR1 and GALNT10 modulate sex-difference in carotid intima-media thickness: A genome-wide interaction study.	Carotid artery intima media thickness (sex interaction)	931 Hispanics individuals	153 European ancestry individuals, 257 Black individuals	5q33.2	5	154227372	GALNT10	GALNT10			55568			rs2081015-T	rs2081015	0	2081015	intron_variant	0	0.41	5e-07	6.30103	(Model 1)	0.033	[0.019-0.047] unit decrease	Affymetrix [731037]	N
2016-02-10	25898001	Dong C	2015-04-16	Atherosclerosis	www.ncbi.nlm.nih.gov/pubmed/25898001	Genetic variants in LEKR1 and GALNT10 modulate sex-difference in carotid intima-media thickness: A genome-wide interaction study.	Carotid artery intima media thickness (sex interaction)	931 Hispanics individuals	153 European ancestry individuals, 257 Black individuals	3q25.31	3	157010821	LEKR1	LEKR1			389170			rs7616559-G	rs7616559	0	7616559	intron_variant	0	0.26	4e-06	5.39794	(Model 1, Hispanics)	0.04	[0.022-0.058] unit increase	Affymetrix [731037]	N
2016-02-10	25898001	Dong C	2015-04-16	Atherosclerosis	www.ncbi.nlm.nih.gov/pubmed/25898001	Genetic variants in LEKR1 and GALNT10 modulate sex-difference in carotid intima-media thickness: A genome-wide interaction study.	Carotid artery intima media thickness (sex interaction)	931 Hispanics individuals	153 European ancestry individuals, 257 Black individuals	3q25.31	3	157010821	LEKR1	LEKR1			389170			rs7616559-G	rs7616559	0	7616559	intron_variant	0	0.29	1e-06	6	(Model 1)	0.035	[0.021-0.049] unit increase	Affymetrix [731037]	N
2010-01-19	20009918	Shrestha S	2010-01-01	AIDS	www.ncbi.nlm.nih.gov/pubmed/20009918	A genome-wide association study of carotid atherosclerosis in HIV-infected men.	Carotid atherosclerosis in HIV infection	177 European ancestry individuals	NA	22q12.2	22	29451733	RFPL1, THOC5, NF2, AP1B1	RFPL1 - LOC107985541	5988	107985541		9242	19143	rs13053817-A	rs13053817	0	13053817	intron_variant	1	0.18	2e-06	5.69897	(common cIMT)			Illumina [311194]	N
2010-01-19	20009918	Shrestha S	2010-01-01	AIDS	www.ncbi.nlm.nih.gov/pubmed/20009918	A genome-wide association study of carotid atherosclerosis in HIV-infected men.	Carotid atherosclerosis in HIV infection	177 European ancestry individuals	NA	22q12.2	22	29451733	RFPL1, THOC5, NF2, AP1B1	RFPL1 - LOC107985541	5988	107985541		9242	19143	rs13053817-A	rs13053817	0	13053817	intron_variant	1	0.18	2e-06	5.69897	(common cIMT)			Illumina [311194]	N
2010-01-19	20009918	Shrestha S	2010-01-01	AIDS	www.ncbi.nlm.nih.gov/pubmed/20009918	A genome-wide association study of carotid atherosclerosis in HIV-infected men.	Carotid atherosclerosis in HIV infection	177 European ancestry individuals	NA	5q12.3	5	67156347	MAST4	MAST4			375449			rs1697137-C	rs1697137	0	1697137	intron_variant	0	0.36	2e-06	5.69897	(internal cIMT)			Illumina [311194]	N
2010-01-19	20009918	Shrestha S	2010-01-01	AIDS	www.ncbi.nlm.nih.gov/pubmed/20009918	A genome-wide association study of carotid atherosclerosis in HIV-infected men.	Carotid atherosclerosis in HIV infection	177 European ancestry individuals	NA	5q12.3	5	67156347	MAST4	MAST4			375449			rs1697137-C	rs1697137	0	1697137	intron_variant	0	0.36	2e-06	5.69897	(internal cIMT)			Illumina [311194]	N
2010-01-19	20009918	Shrestha S	2010-01-01	AIDS	www.ncbi.nlm.nih.gov/pubmed/20009918	A genome-wide association study of carotid atherosclerosis in HIV-infected men.	Carotid atherosclerosis in HIV infection	177 European ancestry individuals	NA	7p15.2	7	25568789	intergenic	LOC105375196 - LOC646588	105375196	646588		72048	24512	rs17151904-A	rs17151904	0	17151904	intergenic_variant	1	0.2	1e-06	6	(internal cIMT)			Illumina [311194]	N
2010-01-19	20009918	Shrestha S	2010-01-01	AIDS	www.ncbi.nlm.nih.gov/pubmed/20009918	A genome-wide association study of carotid atherosclerosis in HIV-infected men.	Carotid atherosclerosis in HIV infection	177 European ancestry individuals	NA	7p15.2	7	25568789	intergenic	LOC105375196 - LOC646588	105375196	646588		72048	24512	rs17151904-A	rs17151904	0	17151904	intergenic_variant	1	0.2	1e-06	6	(internal cIMT)			Illumina [311194]	N
2010-01-19	20009918	Shrestha S	2010-01-01	AIDS	www.ncbi.nlm.nih.gov/pubmed/20009918	A genome-wide association study of carotid atherosclerosis in HIV-infected men.	Carotid atherosclerosis in HIV infection	177 European ancestry individuals	NA	7q31.33	7	126684537	GRM8	GRM8			2918			rs17691394-G	rs17691394	0	17691394	intron_variant	0	0.2	9e-07	6.04576	(common cIMT)			Illumina [311194]	N
2010-01-19	20009918	Shrestha S	2010-01-01	AIDS	www.ncbi.nlm.nih.gov/pubmed/20009918	A genome-wide association study of carotid atherosclerosis in HIV-infected men.	Carotid atherosclerosis in HIV infection	177 European ancestry individuals	NA	7q31.33	7	126684537	GRM8	GRM8			2918			rs17691394-G	rs17691394	0	17691394	intron_variant	0	0.2	9e-07	6.04576	(common cIMT)			Illumina [311194]	N
2010-01-19	20009918	Shrestha S	2010-01-01	AIDS	www.ncbi.nlm.nih.gov/pubmed/20009918	A genome-wide association study of carotid atherosclerosis in HIV-infected men.	Carotid atherosclerosis in HIV infection	177 European ancestry individuals	NA	15q14	15	33613209	RYR3	RYR3			6263			rs2229116-G	rs2229116	0	2229116	missense_variant	0	0.18	3e-08	7.52288	(common cIMT)			Illumina [311194]	N
2010-01-19	20009918	Shrestha S	2010-01-01	AIDS	www.ncbi.nlm.nih.gov/pubmed/20009918	A genome-wide association study of carotid atherosclerosis in HIV-infected men.	Carotid atherosclerosis in HIV infection	177 European ancestry individuals	NA	15q14	15	33613209	RYR3	RYR3			6263			rs2229116-G	rs2229116	0	2229116	missense_variant	0	0.18	3e-08	7.52288	(common cIMT)			Illumina [311194]	N
2010-01-19	20009918	Shrestha S	2010-01-01	AIDS	www.ncbi.nlm.nih.gov/pubmed/20009918	A genome-wide association study of carotid atherosclerosis in HIV-infected men.	Carotid atherosclerosis in HIV infection	177 European ancestry individuals	NA	10q23.1	10	81393490	intergenic	RPA2P2 - LOC105378389	389990	105378389		256167	445294	rs588517-A	rs588517	0	588517	intergenic_variant	1	0.15	8e-06	5.09691	(internal cIMT)			Illumina [311194]	N
2010-01-19	20009918	Shrestha S	2010-01-01	AIDS	www.ncbi.nlm.nih.gov/pubmed/20009918	A genome-wide association study of carotid atherosclerosis in HIV-infected men.	Carotid atherosclerosis in HIV infection	177 European ancestry individuals	NA	10q23.1	10	81393490	intergenic	RPA2P2 - LOC105378389	389990	105378389		256167	445294	rs588517-A	rs588517	0	588517	intergenic_variant	1	0.15	8e-06	5.09691	(internal cIMT)			Illumina [311194]	N
2010-01-19	20009918	Shrestha S	2010-01-01	AIDS	www.ncbi.nlm.nih.gov/pubmed/20009918	A genome-wide association study of carotid atherosclerosis in HIV-infected men.	Carotid atherosclerosis in HIV infection	177 European ancestry individuals	NA	5q34	5	165636879	intergenic	RN7SKP60 - LOC574080	106480851	574080		27200	145464	rs958994-G	rs958994	0	958994	intron_variant	1	0.27	8e-06	5.09691	(common cIMT)			Illumina [311194]	N
2010-01-19	20009918	Shrestha S	2010-01-01	AIDS	www.ncbi.nlm.nih.gov/pubmed/20009918	A genome-wide association study of carotid atherosclerosis in HIV-infected men.	Carotid atherosclerosis in HIV infection	177 European ancestry individuals	NA	5q34	5	165636879	intergenic	RN7SKP60 - LOC574080	106480851	574080		27200	145464	rs958994-G	rs958994	0	958994	intron_variant	1	0.27	8e-06	5.09691	(common cIMT)			Illumina [311194]	N
2011-10-07	21909108	Bis JC	2011-09-11	Nat Genet	www.ncbi.nlm.nih.gov/pubmed/21909108	Meta-analysis of genome-wide association studies from the CHARGE consortium identifies common variants associated with carotid intima media thickness and plaque.	Carotid intima media thickness	Up to 31,211 European ancestry individuals	10,553 European ancestry individuals, 687 Orcadian individuals	8q24.13	8	122395852	ZHX2	LOC105375733			105375733			rs11781551-A	rs11781551	0	11781551	intergenic_variant	0	0.48	2e-11	10.699	(cIMT)	0.0078	[0.01-0.01] unit decrease	Affymetrix, Illumina [~ 2500000] (imputed)	N
2011-10-07	21909108	Bis JC	2011-09-11	Nat Genet	www.ncbi.nlm.nih.gov/pubmed/21909108	Meta-analysis of genome-wide association studies from the CHARGE consortium identifies common variants associated with carotid intima media thickness and plaque.	Carotid intima media thickness	Up to 31,211 European ancestry individuals	10,553 European ancestry individuals, 687 Orcadian individuals	8q24.13	8	122395852	ZHX2	LOC105375733			105375733			rs11781551-A	rs11781551	0	11781551	intergenic_variant	0	0.48	2e-11	10.699	(cIMT)	0.0078	[0.01-0.01] unit decrease	Affymetrix, Illumina [~ 2500000] (imputed)	N
2016-09-06	26343869	Xie G	2015-09-05	Atherosclerosis	www.ncbi.nlm.nih.gov/pubmed/26343869	Genome-wide association study on progression of carotid artery intima media thickness over 10 years in a Chinese cohort.	Carotid intima media thickness	810 Chinese ancestry individuals	NA	1q42.13	1	230063651	GALNT2	GALNT2			2590			rs12040273-?	rs12040273	0	12040273	intron_variant	0	NR	6e-06	5.22185	(Multiple-adjusted)			Illumina [32817]	N
2011-10-07	21909108	Bis JC	2011-09-11	Nat Genet	www.ncbi.nlm.nih.gov/pubmed/21909108	Meta-analysis of genome-wide association studies from the CHARGE consortium identifies common variants associated with carotid intima media thickness and plaque.	Carotid intima media thickness	Up to 31,211 European ancestry individuals	10,553 European ancestry individuals, 687 Orcadian individuals	3p14.1	3	66717940	LRIG1	LOC105377142			105377142			rs17045031-A	rs17045031	0	17045031	regulatory_region_variant	0	NR	4e-07	6.39794	(Plaque)	0.2986	[0.18-0.42] unit decrease	Affymetrix, Illumina [~ 2500000] (imputed)	N
2011-10-07	21909108	Bis JC	2011-09-11	Nat Genet	www.ncbi.nlm.nih.gov/pubmed/21909108	Meta-analysis of genome-wide association studies from the CHARGE consortium identifies common variants associated with carotid intima media thickness and plaque.	Carotid intima media thickness	Up to 31,211 European ancestry individuals	10,553 European ancestry individuals, 687 Orcadian individuals	3p14.1	3	66717940	LRIG1	LOC105377142			105377142			rs17045031-A	rs17045031	0	17045031	regulatory_region_variant	0	NR	4e-07	6.39794	(Plaque)	0.2986	[0.18-0.42] unit decrease	Affymetrix, Illumina [~ 2500000] (imputed)	N
2011-10-07	21909108	Bis JC	2011-09-11	Nat Genet	www.ncbi.nlm.nih.gov/pubmed/21909108	Meta-analysis of genome-wide association studies from the CHARGE consortium identifies common variants associated with carotid intima media thickness and plaque.	Carotid intima media thickness	Up to 31,211 European ancestry individuals	10,553 European ancestry individuals, 687 Orcadian individuals	7q22.3	7	106769006	PIK3CG	LOC102724339 - RNA5SP236	102724339	100873494		36546	12594	rs17398575-A	rs17398575	0	17398575	intron_variant	1	0.25	2e-12	11.699	(Plaque)	0.1619	[0.11-0.21] unit increase	Affymetrix, Illumina [~ 2500000] (imputed)	N
2011-10-07	21909108	Bis JC	2011-09-11	Nat Genet	www.ncbi.nlm.nih.gov/pubmed/21909108	Meta-analysis of genome-wide association studies from the CHARGE consortium identifies common variants associated with carotid intima media thickness and plaque.	Carotid intima media thickness	Up to 31,211 European ancestry individuals	10,553 European ancestry individuals, 687 Orcadian individuals	7q22.3	7	106769006	PIK3CG	LOC102724339 - RNA5SP236	102724339	100873494		36546	12594	rs17398575-A	rs17398575	0	17398575	intron_variant	1	0.25	3e-06	5.52288	(cIMT)	0.0067	[0.01-0.01] per unit increase	Affymetrix, Illumina [~ 2500000] (imputed)	N
2011-10-07	21909108	Bis JC	2011-09-11	Nat Genet	www.ncbi.nlm.nih.gov/pubmed/21909108	Meta-analysis of genome-wide association studies from the CHARGE consortium identifies common variants associated with carotid intima media thickness and plaque.	Carotid intima media thickness	Up to 31,211 European ancestry individuals	10,553 European ancestry individuals, 687 Orcadian individuals	7q22.3	7	106769006	PIK3CG	LOC102724339 - RNA5SP236	102724339	100873494		36546	12594	rs17398575-A	rs17398575	0	17398575	intron_variant	1	0.25	2e-12	11.699	(Plaque)	0.1619	[0.11-0.21] unit increase	Affymetrix, Illumina [~ 2500000] (imputed)	N
2011-10-07	21909108	Bis JC	2011-09-11	Nat Genet	www.ncbi.nlm.nih.gov/pubmed/21909108	Meta-analysis of genome-wide association studies from the CHARGE consortium identifies common variants associated with carotid intima media thickness and plaque.	Carotid intima media thickness	Up to 31,211 European ancestry individuals	10,553 European ancestry individuals, 687 Orcadian individuals	7q22.3	7	106769006	PIK3CG	LOC102724339 - RNA5SP236	102724339	100873494		36546	12594	rs17398575-A	rs17398575	0	17398575	intron_variant	1	0.25	3e-06	5.52288	(cIMT)	0.0067	[0.01-0.01] per unit increase	Affymetrix, Illumina [~ 2500000] (imputed)	N
2016-09-06	26343869	Xie G	2015-09-05	Atherosclerosis	www.ncbi.nlm.nih.gov/pubmed/26343869	Genome-wide association study on progression of carotid artery intima media thickness over 10 years in a Chinese cohort.	Carotid intima media thickness	810 Chinese ancestry individuals	NA	1p22.2	1	89009135	GBP3	GBP3			2635			rs17433780-?	rs17433780	0	17433780	missense_variant	0	NR	2e-06	5.69897	(Multiple-adjusted)			Illumina [32817]	N
2011-10-07	21909108	Bis JC	2011-09-11	Nat Genet	www.ncbi.nlm.nih.gov/pubmed/21909108	Meta-analysis of genome-wide association studies from the CHARGE consortium identifies common variants associated with carotid intima media thickness and plaque.	Carotid intima media thickness	Up to 31,211 European ancestry individuals	10,553 European ancestry individuals, 687 Orcadian individuals	4q31.22	4	147472512	EDNRA	PRMT5P1 - EDNRA	100420927	1909		13191	8405	rs1878406-T	rs1878406	0	1878406	intergenic_variant	1	0.13	7e-12	11.1549	(Plaque)	0.1993	[0.14-0.26] unit increase	Affymetrix, Illumina [~ 2500000] (imputed)	N
2011-10-07	21909108	Bis JC	2011-09-11	Nat Genet	www.ncbi.nlm.nih.gov/pubmed/21909108	Meta-analysis of genome-wide association studies from the CHARGE consortium identifies common variants associated with carotid intima media thickness and plaque.	Carotid intima media thickness	Up to 31,211 European ancestry individuals	10,553 European ancestry individuals, 687 Orcadian individuals	4q31.22	4	147472512	EDNRA	PRMT5P1 - EDNRA	100420927	1909		13191	8405	rs1878406-T	rs1878406	0	1878406	intergenic_variant	1	0.13	7e-07	6.1549	(cIMT)	0.0087	[0.01-0.01] per unit increase	Affymetrix, Illumina [~ 2500000] (imputed)	N
2011-10-07	21909108	Bis JC	2011-09-11	Nat Genet	www.ncbi.nlm.nih.gov/pubmed/21909108	Meta-analysis of genome-wide association studies from the CHARGE consortium identifies common variants associated with carotid intima media thickness and plaque.	Carotid intima media thickness	Up to 31,211 European ancestry individuals	10,553 European ancestry individuals, 687 Orcadian individuals	4q31.22	4	147472512	EDNRA	PRMT5P1 - EDNRA	100420927	1909		13191	8405	rs1878406-T	rs1878406	0	1878406	intergenic_variant	1	0.13	7e-12	11.1549	(Plaque)	0.1993	[0.14-0.26] unit increase	Affymetrix, Illumina [~ 2500000] (imputed)	N
2011-10-07	21909108	Bis JC	2011-09-11	Nat Genet	www.ncbi.nlm.nih.gov/pubmed/21909108	Meta-analysis of genome-wide association studies from the CHARGE consortium identifies common variants associated with carotid intima media thickness and plaque.	Carotid intima media thickness	Up to 31,211 European ancestry individuals	10,553 European ancestry individuals, 687 Orcadian individuals	4q31.22	4	147472512	EDNRA	PRMT5P1 - EDNRA	100420927	1909		13191	8405	rs1878406-T	rs1878406	0	1878406	intergenic_variant	1	0.13	7e-07	6.1549	(cIMT)	0.0087	[0.01-0.01] per unit increase	Affymetrix, Illumina [~ 2500000] (imputed)	N
2016-09-06	26343869	Xie G	2015-09-05	Atherosclerosis	www.ncbi.nlm.nih.gov/pubmed/26343869	Genome-wide association study on progression of carotid artery intima media thickness over 10 years in a Chinese cohort.	Carotid intima media thickness	810 Chinese ancestry individuals	NA	19q13.41	19	51529952	SIGLEC6	SIGLEC6			946			rs2005199-?	rs2005199	0	2005199	missense_variant	0	NR	4e-09	8.39794	(Age-sex-adjusted)			Illumina [32817]	N
2016-09-06	26343869	Xie G	2015-09-05	Atherosclerosis	www.ncbi.nlm.nih.gov/pubmed/26343869	Genome-wide association study on progression of carotid artery intima media thickness over 10 years in a Chinese cohort.	Carotid intima media thickness	810 Chinese ancestry individuals	NA	1p21.2	1	99896369	AGL	AGL			178			rs2230307-?	rs2230307	0	2230307	missense_variant	0	NR	4e-07	6.39794	(Multiple-adjusted)			Illumina [32817]	N
2016-09-06	26343869	Xie G	2015-09-05	Atherosclerosis	www.ncbi.nlm.nih.gov/pubmed/26343869	Genome-wide association study on progression of carotid artery intima media thickness over 10 years in a Chinese cohort.	Carotid intima media thickness	810 Chinese ancestry individuals	NA	5q31.3	5	141331138	PCDHGA1	PCDHG@, PCDHGA1			56115, 56114			rs2472647-?	rs2472647	0	2472647	missense_variant	0	NR	8e-06	5.09691	(Multiple-adjusted)			Illumina [32817]	N
2016-09-06	26343869	Xie G	2015-09-05	Atherosclerosis	www.ncbi.nlm.nih.gov/pubmed/26343869	Genome-wide association study on progression of carotid artery intima media thickness over 10 years in a Chinese cohort.	Carotid intima media thickness	810 Chinese ancestry individuals	NA	14q21.3	14	49634964	DNAAF2	DNAAF2			55172			rs2985684-?	rs2985684	0	2985684	missense_variant	0	NR	2e-06	5.69897	(Age-sex-adjusted)			Illumina [32817]	N
2016-09-06	26343869	Xie G	2015-09-05	Atherosclerosis	www.ncbi.nlm.nih.gov/pubmed/26343869	Genome-wide association study on progression of carotid artery intima media thickness over 10 years in a Chinese cohort.	Carotid intima media thickness	810 Chinese ancestry individuals	NA	5q33.3	5	159017266	EBF1	EBF1			1879			rs36071027-?	rs36071027	0	36071027	intron_variant	0	NR	3e-09	8.52288	(Multiple-adjusted)			Illumina [32817]	N
2016-09-06	26343869	Xie G	2015-09-05	Atherosclerosis	www.ncbi.nlm.nih.gov/pubmed/26343869	Genome-wide association study on progression of carotid artery intima media thickness over 10 years in a Chinese cohort.	Carotid intima media thickness	810 Chinese ancestry individuals	NA	3q22.1	3	131228591	NEK11	NEK11			79858			rs3738000-?	rs3738000	0	3738000	missense_variant	0	NR	6e-06	5.22185	(Age-sex-adjusted)			Illumina [32817]	N
2011-10-07	21909108	Bis JC	2011-09-11	Nat Genet	www.ncbi.nlm.nih.gov/pubmed/21909108	Meta-analysis of genome-wide association studies from the CHARGE consortium identifies common variants associated with carotid intima media thickness and plaque.	Carotid intima media thickness	Up to 31,211 European ancestry individuals	10,553 European ancestry individuals, 687 Orcadian individuals	19q13.32	19	44912383	APOC1	APOE - APOC1	348	341		2988	1864	rs445925-A	rs445925	0	445925	non_coding_transcript_exon_variant	1	0.11	2e-08	7.69897	(cIMT)	0.0156	[0.01-0.03] unit decrease	Affymetrix, Illumina [~ 2500000] (imputed)	N
2011-10-07	21909108	Bis JC	2011-09-11	Nat Genet	www.ncbi.nlm.nih.gov/pubmed/21909108	Meta-analysis of genome-wide association studies from the CHARGE consortium identifies common variants associated with carotid intima media thickness and plaque.	Carotid intima media thickness	Up to 31,211 European ancestry individuals	10,553 European ancestry individuals, 687 Orcadian individuals	19q13.32	19	44912383	APOC1	APOE - APOC1	348	341		2988	1864	rs445925-G	rs445925	0	445925	non_coding_transcript_exon_variant	1	0.89	4e-06	5.39794	(plaque)	1.22	[1.12-1.32]	Affymetrix, Illumina [~ 2500000] (imputed)	N
2011-10-07	21909108	Bis JC	2011-09-11	Nat Genet	www.ncbi.nlm.nih.gov/pubmed/21909108	Meta-analysis of genome-wide association studies from the CHARGE consortium identifies common variants associated with carotid intima media thickness and plaque.	Carotid intima media thickness	Up to 31,211 European ancestry individuals	10,553 European ancestry individuals, 687 Orcadian individuals	19q13.32	19	44912383	APOC1	APOE - APOC1	348	341		2988	1864	rs445925-A	rs445925	0	445925	non_coding_transcript_exon_variant	1	0.11	2e-08	7.69897	(cIMT)	0.0156	[0.01-0.03] unit decrease	Affymetrix, Illumina [~ 2500000] (imputed)	N
2011-10-07	21909108	Bis JC	2011-09-11	Nat Genet	www.ncbi.nlm.nih.gov/pubmed/21909108	Meta-analysis of genome-wide association studies from the CHARGE consortium identifies common variants associated with carotid intima media thickness and plaque.	Carotid intima media thickness	Up to 31,211 European ancestry individuals	10,553 European ancestry individuals, 687 Orcadian individuals	19q13.32	19	44912383	APOC1	APOE - APOC1	348	341		2988	1864	rs445925-G	rs445925	0	445925	non_coding_transcript_exon_variant	1	0.89	4e-06	5.39794	(plaque)	1.22	[1.12-1.32]	Affymetrix, Illumina [~ 2500000] (imputed)	N
2016-09-06	26343869	Xie G	2015-09-05	Atherosclerosis	www.ncbi.nlm.nih.gov/pubmed/26343869	Genome-wide association study on progression of carotid artery intima media thickness over 10 years in a Chinese cohort.	Carotid intima media thickness	810 Chinese ancestry individuals	NA	10q22.1	10	69572448	NEUROG3	NEUROG3			50674			rs4536103-?	rs4536103	0	4536103	missense_variant	0	NR	8e-06	5.09691	(Multiple-adjusted)			Illumina [32817]	N
2011-10-07	21909108	Bis JC	2011-09-11	Nat Genet	www.ncbi.nlm.nih.gov/pubmed/21909108	Meta-analysis of genome-wide association studies from the CHARGE consortium identifies common variants associated with carotid intima media thickness and plaque.	Carotid intima media thickness	Up to 31,211 European ancestry individuals	10,553 European ancestry individuals, 687 Orcadian individuals	6p22.2	6	25771819	SLC17A4	SLC17A4, SLC17A1			10050, 6568			rs4712972-A	rs4712972	0	4712972	intron_variant	0	NR	8e-08	7.09691	(cIMT)	0.0099	[0.01-0.01] unit increase	Affymetrix, Illumina [~ 2500000] (imputed)	N
2011-10-07	21909108	Bis JC	2011-09-11	Nat Genet	www.ncbi.nlm.nih.gov/pubmed/21909108	Meta-analysis of genome-wide association studies from the CHARGE consortium identifies common variants associated with carotid intima media thickness and plaque.	Carotid intima media thickness	Up to 31,211 European ancestry individuals	10,553 European ancestry individuals, 687 Orcadian individuals	6p22.2	6	25771819	SLC17A4	SLC17A4, SLC17A1			10050, 6568			rs4712972-A	rs4712972	0	4712972	intron_variant	0	NR	8e-08	7.09691	(cIMT)	0.0099	[0.01-0.01] unit increase	Affymetrix, Illumina [~ 2500000] (imputed)	N
2011-10-07	21909108	Bis JC	2011-09-11	Nat Genet	www.ncbi.nlm.nih.gov/pubmed/21909108	Meta-analysis of genome-wide association studies from the CHARGE consortium identifies common variants associated with carotid intima media thickness and plaque.	Carotid intima media thickness	Up to 31,211 European ancestry individuals	10,553 European ancestry individuals, 687 Orcadian individuals	19p13.2	19	11091630	LDLR	LDLR			3949			rs6511720-T	rs6511720	0	6511720	intron_variant	0	NR	1e-07	7	(Plaque)	0.1778	[0.11-0.25] unit decrease	Affymetrix, Illumina [~ 2500000] (imputed)	N
2011-10-07	21909108	Bis JC	2011-09-11	Nat Genet	www.ncbi.nlm.nih.gov/pubmed/21909108	Meta-analysis of genome-wide association studies from the CHARGE consortium identifies common variants associated with carotid intima media thickness and plaque.	Carotid intima media thickness	Up to 31,211 European ancestry individuals	10,553 European ancestry individuals, 687 Orcadian individuals	19p13.2	19	11091630	LDLR	LDLR			3949			rs6511720-T	rs6511720	0	6511720	intron_variant	0	NR	1e-07	7	(Plaque)	0.1778	[0.11-0.25] unit decrease	Affymetrix, Illumina [~ 2500000] (imputed)	N
2011-10-07	21909108	Bis JC	2011-09-11	Nat Genet	www.ncbi.nlm.nih.gov/pubmed/21909108	Meta-analysis of genome-wide association studies from the CHARGE consortium identifies common variants associated with carotid intima media thickness and plaque.	Carotid intima media thickness	Up to 31,211 European ancestry individuals	10,553 European ancestry individuals, 687 Orcadian individuals	8p23.1	8	10813762	PINX1	PINX1			54984			rs6601530-G	rs6601530	0	6601530	intron_variant	0	0.45	2e-08	7.69897	(cIMT)	0.0078	[0.01-0.01] unit increase	Affymetrix, Illumina [~ 2500000] (imputed)	N
2011-10-07	21909108	Bis JC	2011-09-11	Nat Genet	www.ncbi.nlm.nih.gov/pubmed/21909108	Meta-analysis of genome-wide association studies from the CHARGE consortium identifies common variants associated with carotid intima media thickness and plaque.	Carotid intima media thickness	Up to 31,211 European ancestry individuals	10,553 European ancestry individuals, 687 Orcadian individuals	8p23.1	8	10813762	PINX1	PINX1			54984			rs6601530-G	rs6601530	0	6601530	intron_variant	0	0.45	2e-08	7.69897	(cIMT)	0.0078	[0.01-0.01] unit increase	Affymetrix, Illumina [~ 2500000] (imputed)	N
2016-09-06	26343869	Xie G	2015-09-05	Atherosclerosis	www.ncbi.nlm.nih.gov/pubmed/26343869	Genome-wide association study on progression of carotid artery intima media thickness over 10 years in a Chinese cohort.	Carotid intima media thickness	810 Chinese ancestry individuals	NA	3p22.2	3	38039461	DLEC1	DLEC1			9940			rs7625806-?	rs7625806	0	7625806	missense_variant	0	NR	7e-06	5.1549	(Multiple-adjusted)			Illumina [32817]	N
2016-09-06	26343869	Xie G	2015-09-05	Atherosclerosis	www.ncbi.nlm.nih.gov/pubmed/26343869	Genome-wide association study on progression of carotid artery intima media thickness over 10 years in a Chinese cohort.	Carotid intima media thickness	810 Chinese ancestry individuals	NA	10q21.1	10	54860848	PCDH15	PCDH15			65217			rs975809-?	rs975809	0	975809	intron_variant	0	NR	7e-09	8.1549	(Age-sex-adjusted)			Illumina [32817]	N
2016-09-06	26343869	Xie G	2015-09-05	Atherosclerosis	www.ncbi.nlm.nih.gov/pubmed/26343869	Genome-wide association study on progression of carotid artery intima media thickness over 10 years in a Chinese cohort.	Carotid intima media thickness	810 Chinese ancestry individuals	NA	3q29	3	193979321	LOC647323	LOC647323			647323			rs9855415-?	rs9855415	0	9855415	intron_variant	0	NR	3e-06	5.52288	(Multiple-adjusted)			Illumina [32817]	N
2017-06-12	28282560	Pott J	2017-02-24	Atherosclerosis	www.ncbi.nlm.nih.gov/pubmed/28282560	Genome-wide meta-analysis identifies novel loci of plaque burden in carotid artery.	Carotid plaque burden	7,189 European ancestry individuals	NA	1p32.3	1	54206401	MRPL37	MRPL37			51253			rs11206301-C	rs11206301	0	11206301	intron_variant	0	NR	8e-06	5.09691		0.157035	[0.088-0.226] unit increase	Affymetrix [9576485] (imputed)	N
2017-06-12	28282560	Pott J	2017-02-24	Atherosclerosis	www.ncbi.nlm.nih.gov/pubmed/28282560	Genome-wide meta-analysis identifies novel loci of plaque burden in carotid artery.	Carotid plaque burden	7,189 European ancestry individuals	NA	1p32.3	1	54206401	MRPL37	MRPL37			51253			rs11206301-C	rs11206301	0	11206301	intron_variant	0	NR	8e-06	5.09691		0.157035	[0.088-0.226] unit increase	Affymetrix [9576485] (imputed)	N
2017-06-12	28282560	Pott J	2017-02-24	Atherosclerosis	www.ncbi.nlm.nih.gov/pubmed/28282560	Genome-wide meta-analysis identifies novel loci of plaque burden in carotid artery.	Carotid plaque burden	7,189 European ancestry individuals	NA	3q13.33	3	119533104	CD80	CD80			941			rs112225152-G	rs112225152	0	112225152	intron_variant	0	NR	6e-06	5.22185		0.212491	[0.12-0.3] unit increase	Affymetrix [9576485] (imputed)	N
2017-06-12	28282560	Pott J	2017-02-24	Atherosclerosis	www.ncbi.nlm.nih.gov/pubmed/28282560	Genome-wide meta-analysis identifies novel loci of plaque burden in carotid artery.	Carotid plaque burden	7,189 European ancestry individuals	NA	3q13.33	3	119533104	CD80	CD80			941			rs112225152-G	rs112225152	0	112225152	intron_variant	0	NR	6e-06	5.22185		0.212491	[0.12-0.3] unit increase	Affymetrix [9576485] (imputed)	N
2017-06-12	28282560	Pott J	2017-02-24	Atherosclerosis	www.ncbi.nlm.nih.gov/pubmed/28282560	Genome-wide meta-analysis identifies novel loci of plaque burden in carotid artery.	Carotid plaque burden	7,189 European ancestry individuals	NA	3p12.3	3	79663804	ROBO1	ROBO1			6091			rs11710563-T	rs11710563	0	11710563	intron_variant	0	NR	2e-06	5.69897		0.323892	[0.19-0.46] unit decrease	Affymetrix [9576485] (imputed)	N
2017-06-12	28282560	Pott J	2017-02-24	Atherosclerosis	www.ncbi.nlm.nih.gov/pubmed/28282560	Genome-wide meta-analysis identifies novel loci of plaque burden in carotid artery.	Carotid plaque burden	7,189 European ancestry individuals	NA	3p12.3	3	79663804	ROBO1	ROBO1			6091			rs11710563-T	rs11710563	0	11710563	intron_variant	0	NR	2e-06	5.69897		0.323892	[0.19-0.46] unit decrease	Affymetrix [9576485] (imputed)	N
2017-06-12	28282560	Pott J	2017-02-24	Atherosclerosis	www.ncbi.nlm.nih.gov/pubmed/28282560	Genome-wide meta-analysis identifies novel loci of plaque burden in carotid artery.	Carotid plaque burden	7,189 European ancestry individuals	NA	9p23	9	14014290	PES1P2	LOC101929507			101929507			rs12001652-A	rs12001652	0	12001652	regulatory_region_variant	0	NR	7e-06	5.1549		0.144928	[0.082-0.208] unit decrease	Affymetrix [9576485] (imputed)	N
2017-06-12	28282560	Pott J	2017-02-24	Atherosclerosis	www.ncbi.nlm.nih.gov/pubmed/28282560	Genome-wide meta-analysis identifies novel loci of plaque burden in carotid artery.	Carotid plaque burden	7,189 European ancestry individuals	NA	9p23	9	14014290	PES1P2	LOC101929507			101929507			rs12001652-A	rs12001652	0	12001652	regulatory_region_variant	0	NR	7e-06	5.1549		0.144928	[0.082-0.208] unit decrease	Affymetrix [9576485] (imputed)	N
2017-06-12	28282560	Pott J	2017-02-24	Atherosclerosis	www.ncbi.nlm.nih.gov/pubmed/28282560	Genome-wide meta-analysis identifies novel loci of plaque burden in carotid artery.	Carotid plaque burden	7,189 European ancestry individuals	NA	1p31.3	1	67526916	SERBP1	LOC102724481			102724481			rs12089923-C	rs12089923	0	12089923	intron_variant	0	NR	2e-06	5.69897		0.0936106	[0.055-0.132] unit increase	Affymetrix [9576485] (imputed)	N
2017-06-12	28282560	Pott J	2017-02-24	Atherosclerosis	www.ncbi.nlm.nih.gov/pubmed/28282560	Genome-wide meta-analysis identifies novel loci of plaque burden in carotid artery.	Carotid plaque burden	7,189 European ancestry individuals	NA	1p31.3	1	67526916	SERBP1	LOC102724481			102724481			rs12089923-C	rs12089923	0	12089923	intron_variant	0	NR	2e-06	5.69897		0.0936106	[0.055-0.132] unit increase	Affymetrix [9576485] (imputed)	N
2017-06-12	28282560	Pott J	2017-02-24	Atherosclerosis	www.ncbi.nlm.nih.gov/pubmed/28282560	Genome-wide meta-analysis identifies novel loci of plaque burden in carotid artery.	Carotid plaque burden	7,189 European ancestry individuals	NA	3p24.3	3	19018373	KCNH8	LOC107986066			107986066			rs1349287-A	rs1349287	0	1349287	intergenic_variant	0	NR	1e-06	6		0.207932	[0.12-0.29] unit increase	Affymetrix [9576485] (imputed)	N
2017-06-12	28282560	Pott J	2017-02-24	Atherosclerosis	www.ncbi.nlm.nih.gov/pubmed/28282560	Genome-wide meta-analysis identifies novel loci of plaque burden in carotid artery.	Carotid plaque burden	7,189 European ancestry individuals	NA	3p24.3	3	19018373	KCNH8	LOC107986066			107986066			rs1349287-A	rs1349287	0	1349287	intergenic_variant	0	NR	1e-06	6		0.207932	[0.12-0.29] unit increase	Affymetrix [9576485] (imputed)	N
2017-06-12	28282560	Pott J	2017-02-24	Atherosclerosis	www.ncbi.nlm.nih.gov/pubmed/28282560	Genome-wide meta-analysis identifies novel loci of plaque burden in carotid artery.	Carotid plaque burden	7,189 European ancestry individuals	NA	6q13	6	73101468	KCNQ5	KCNQ5			56479			rs141249844-T	rs141249844	0	141249844	intron_variant	0	NR	6e-07	6.22185		0.474794	[0.29-0.66] unit increase	Affymetrix [9576485] (imputed)	N
2017-06-12	28282560	Pott J	2017-02-24	Atherosclerosis	www.ncbi.nlm.nih.gov/pubmed/28282560	Genome-wide meta-analysis identifies novel loci of plaque burden in carotid artery.	Carotid plaque burden	7,189 European ancestry individuals	NA	6q13	6	73101468	KCNQ5	KCNQ5			56479			rs141249844-T	rs141249844	0	141249844	intron_variant	0	NR	6e-07	6.22185		0.474794	[0.29-0.66] unit increase	Affymetrix [9576485] (imputed)	N
2017-06-12	28282560	Pott J	2017-02-24	Atherosclerosis	www.ncbi.nlm.nih.gov/pubmed/28282560	Genome-wide meta-analysis identifies novel loci of plaque burden in carotid artery.	Carotid plaque burden	7,189 European ancestry individuals	NA	4q21.21	4	79896094	ANTXR2	PCAT4 - ANTXR2	118425	118429		32847	5523	rs142694335-C	rs142694335	0	142694335	intergenic_variant	1	NR	3e-06	5.52288		0.385866	[0.23-0.55] unit decrease	Affymetrix [9576485] (imputed)	N
2017-06-12	28282560	Pott J	2017-02-24	Atherosclerosis	www.ncbi.nlm.nih.gov/pubmed/28282560	Genome-wide meta-analysis identifies novel loci of plaque burden in carotid artery.	Carotid plaque burden	7,189 European ancestry individuals	NA	4q21.21	4	79896094	ANTXR2	PCAT4 - ANTXR2	118425	118429		32847	5523	rs142694335-C	rs142694335	0	142694335	intergenic_variant	1	NR	3e-06	5.52288		0.385866	[0.23-0.55] unit decrease	Affymetrix [9576485] (imputed)	N
2017-06-12	28282560	Pott J	2017-02-24	Atherosclerosis	www.ncbi.nlm.nih.gov/pubmed/28282560	Genome-wide meta-analysis identifies novel loci of plaque burden in carotid artery.	Carotid plaque burden	7,189 European ancestry individuals	NA	19q13.33	19	49428381	CTD-3148I10.1	GFY			100507003			rs183667936-T	rs183667936	0	183667936	intron_variant	0	NR	2e-06	5.69897		0.658546	[0.39-0.93] unit increase	Affymetrix [9576485] (imputed)	N
2017-06-12	28282560	Pott J	2017-02-24	Atherosclerosis	www.ncbi.nlm.nih.gov/pubmed/28282560	Genome-wide meta-analysis identifies novel loci of plaque burden in carotid artery.	Carotid plaque burden	7,189 European ancestry individuals	NA	19q13.33	19	49428381	CTD-3148I10.1	GFY			100507003			rs183667936-T	rs183667936	0	183667936	intron_variant	0	NR	2e-06	5.69897		0.658546	[0.39-0.93] unit increase	Affymetrix [9576485] (imputed)	N
2017-06-12	28282560	Pott J	2017-02-24	Atherosclerosis	www.ncbi.nlm.nih.gov/pubmed/28282560	Genome-wide meta-analysis identifies novel loci of plaque burden in carotid artery.	Carotid plaque burden	7,189 European ancestry individuals	NA	3q12.2	3	100881105	ABI3BP	ABI3BP			25890			rs1836988-C	rs1836988	0	1836988	intron_variant	0	NR	3e-06	5.52288		0.104178	[0.06-0.148] unit increase	Affymetrix [9576485] (imputed)	N
2017-06-12	28282560	Pott J	2017-02-24	Atherosclerosis	www.ncbi.nlm.nih.gov/pubmed/28282560	Genome-wide meta-analysis identifies novel loci of plaque burden in carotid artery.	Carotid plaque burden	7,189 European ancestry individuals	NA	3q12.2	3	100881105	ABI3BP	ABI3BP			25890			rs1836988-C	rs1836988	0	1836988	intron_variant	0	NR	3e-06	5.52288		0.104178	[0.06-0.148] unit increase	Affymetrix [9576485] (imputed)	N
2017-06-12	28282560	Pott J	2017-02-24	Atherosclerosis	www.ncbi.nlm.nih.gov/pubmed/28282560	Genome-wide meta-analysis identifies novel loci of plaque burden in carotid artery.	Carotid plaque burden	7,189 European ancestry individuals	NA	7q36.3	7	158395634	PTPRN2	PTPRN2			5799			rs185796593-G	rs185796593	0	185796593	intron_variant	0	NR	2e-06	5.69897		0.239971	[0.14-0.34] unit increase	Affymetrix [9576485] (imputed)	N
2017-06-12	28282560	Pott J	2017-02-24	Atherosclerosis	www.ncbi.nlm.nih.gov/pubmed/28282560	Genome-wide meta-analysis identifies novel loci of plaque burden in carotid artery.	Carotid plaque burden	7,189 European ancestry individuals	NA	7q36.3	7	158395634	PTPRN2	PTPRN2			5799			rs185796593-G	rs185796593	0	185796593	intron_variant	0	NR	2e-06	5.69897		0.239971	[0.14-0.34] unit increase	Affymetrix [9576485] (imputed)	N
2017-06-12	28282560	Pott J	2017-02-24	Atherosclerosis	www.ncbi.nlm.nih.gov/pubmed/28282560	Genome-wide meta-analysis identifies novel loci of plaque burden in carotid artery.	Carotid plaque burden	7,189 European ancestry individuals	NA	12p11.21	12	30976508	TSPAN11	TSPAN11			441631			rs187708125-A	rs187708125	0	187708125	intron_variant	0	NR	2e-06	5.69897		0.338708	[0.2-0.48] unit increase	Affymetrix [9576485] (imputed)	N
2017-06-12	28282560	Pott J	2017-02-24	Atherosclerosis	www.ncbi.nlm.nih.gov/pubmed/28282560	Genome-wide meta-analysis identifies novel loci of plaque burden in carotid artery.	Carotid plaque burden	7,189 European ancestry individuals	NA	12p11.21	12	30976508	TSPAN11	TSPAN11			441631			rs187708125-A	rs187708125	0	187708125	intron_variant	0	NR	2e-06	5.69897		0.338708	[0.2-0.48] unit increase	Affymetrix [9576485] (imputed)	N
2017-06-12	28282560	Pott J	2017-02-24	Atherosclerosis	www.ncbi.nlm.nih.gov/pubmed/28282560	Genome-wide meta-analysis identifies novel loci of plaque burden in carotid artery.	Carotid plaque burden	7,189 European ancestry individuals	NA	1p22.1	1	93927754	MTND4P11	MTCO1P21			107075164			rs188301220-C	rs188301220	0	188301220	non_coding_transcript_exon_variant	0	NR	5e-06	5.30103		0.514051	[0.29-0.74] unit increase	Affymetrix [9576485] (imputed)	N
2017-06-12	28282560	Pott J	2017-02-24	Atherosclerosis	www.ncbi.nlm.nih.gov/pubmed/28282560	Genome-wide meta-analysis identifies novel loci of plaque burden in carotid artery.	Carotid plaque burden	7,189 European ancestry individuals	NA	1p22.1	1	93927754	MTND4P11	MTCO1P21			107075164			rs188301220-C	rs188301220	0	188301220	non_coding_transcript_exon_variant	0	NR	5e-06	5.30103		0.514051	[0.29-0.74] unit increase	Affymetrix [9576485] (imputed)	N
2017-06-12	28282560	Pott J	2017-02-24	Atherosclerosis	www.ncbi.nlm.nih.gov/pubmed/28282560	Genome-wide meta-analysis identifies novel loci of plaque burden in carotid artery.	Carotid plaque burden	7,189 European ancestry individuals	NA	11q23.1	11	111222261	C11orf53	LOC102723966 - C11orf53	102723966	341032		115300	23459	rs190217029-G	rs190217029	0	190217029	regulatory_region_variant	1	NR	4e-06	5.39794		0.113948	[0.066-0.162] unit increase	Affymetrix [9576485] (imputed)	N
2017-06-12	28282560	Pott J	2017-02-24	Atherosclerosis	www.ncbi.nlm.nih.gov/pubmed/28282560	Genome-wide meta-analysis identifies novel loci of plaque burden in carotid artery.	Carotid plaque burden	7,189 European ancestry individuals	NA	11q23.1	11	111222261	C11orf53	LOC102723966 - C11orf53	102723966	341032		115300	23459	rs190217029-G	rs190217029	0	190217029	regulatory_region_variant	1	NR	4e-06	5.39794		0.113948	[0.066-0.162] unit increase	Affymetrix [9576485] (imputed)	N
2017-06-12	28282560	Pott J	2017-02-24	Atherosclerosis	www.ncbi.nlm.nih.gov/pubmed/28282560	Genome-wide meta-analysis identifies novel loci of plaque burden in carotid artery.	Carotid plaque burden	7,189 European ancestry individuals	NA	1p22.1	1	91909703	TGFBR3	TGFBR3 - BRDT	7049	676		3701	39668	rs192291865-C	rs192291865	0	192291865	upstream_gene_variant	1	NR	7e-06	5.1549		0.0873991	[0.049-0.126] unit increase	Affymetrix [9576485] (imputed)	N
2017-06-12	28282560	Pott J	2017-02-24	Atherosclerosis	www.ncbi.nlm.nih.gov/pubmed/28282560	Genome-wide meta-analysis identifies novel loci of plaque burden in carotid artery.	Carotid plaque burden	7,189 European ancestry individuals	NA	1p22.1	1	91909703	TGFBR3	TGFBR3 - BRDT	7049	676		3701	39668	rs192291865-C	rs192291865	0	192291865	upstream_gene_variant	1	NR	7e-06	5.1549		0.0873991	[0.049-0.126] unit increase	Affymetrix [9576485] (imputed)	N
2017-06-12	28282560	Pott J	2017-02-24	Atherosclerosis	www.ncbi.nlm.nih.gov/pubmed/28282560	Genome-wide meta-analysis identifies novel loci of plaque burden in carotid artery.	Carotid plaque burden	7,189 European ancestry individuals	NA	3q26.31	3	172504898	TNFSF10	GHSR - TNFSF10	2693	8743		56442	610	rs193272075-T	rs193272075	0	193272075	downstream_gene_variant	1	NR	8e-06	5.09691		0.140198	[0.079-0.202] unit increase	Affymetrix [9576485] (imputed)	N
2017-06-12	28282560	Pott J	2017-02-24	Atherosclerosis	www.ncbi.nlm.nih.gov/pubmed/28282560	Genome-wide meta-analysis identifies novel loci of plaque burden in carotid artery.	Carotid plaque burden	7,189 European ancestry individuals	NA	3q26.31	3	172504898	TNFSF10	GHSR - TNFSF10	2693	8743		56442	610	rs193272075-T	rs193272075	0	193272075	downstream_gene_variant	1	NR	8e-06	5.09691		0.140198	[0.079-0.202] unit increase	Affymetrix [9576485] (imputed)	N
2017-06-12	28282560	Pott J	2017-02-24	Atherosclerosis	www.ncbi.nlm.nih.gov/pubmed/28282560	Genome-wide meta-analysis identifies novel loci of plaque burden in carotid artery.	Carotid plaque burden	7,189 European ancestry individuals	NA	14q12	14	29974665	PRKD1	LOC105370429 - RPS6P24	105370429	100128358		38615	80496	rs225917-T	rs225917	0	225917	intron_variant	1	NR	4e-06	5.39794		0.0843005	[0.048-0.12] unit decrease	Affymetrix [9576485] (imputed)	N
2017-06-12	28282560	Pott J	2017-02-24	Atherosclerosis	www.ncbi.nlm.nih.gov/pubmed/28282560	Genome-wide meta-analysis identifies novel loci of plaque burden in carotid artery.	Carotid plaque burden	7,189 European ancestry individuals	NA	14q12	14	29974665	PRKD1	LOC105370429 - RPS6P24	105370429	100128358		38615	80496	rs225917-T	rs225917	0	225917	intron_variant	1	NR	4e-06	5.39794		0.0843005	[0.048-0.12] unit decrease	Affymetrix [9576485] (imputed)	N
2017-06-12	28282560	Pott J	2017-02-24	Atherosclerosis	www.ncbi.nlm.nih.gov/pubmed/28282560	Genome-wide meta-analysis identifies novel loci of plaque burden in carotid artery.	Carotid plaque burden	7,189 European ancestry individuals	NA	3p24.3	3	22240086	ZNF385D	ZNF385D			79750			rs2638163-G	rs2638163	0	2638163	intron_variant	0	NR	4e-06	5.39794		0.153167	[0.088-0.219] unit increase	Affymetrix [9576485] (imputed)	N
2017-06-12	28282560	Pott J	2017-02-24	Atherosclerosis	www.ncbi.nlm.nih.gov/pubmed/28282560	Genome-wide meta-analysis identifies novel loci of plaque burden in carotid artery.	Carotid plaque burden	7,189 European ancestry individuals	NA	3p24.3	3	22240086	ZNF385D	ZNF385D			79750			rs2638163-G	rs2638163	0	2638163	intron_variant	0	NR	4e-06	5.39794		0.153167	[0.088-0.219] unit increase	Affymetrix [9576485] (imputed)	N
2017-06-12	28282560	Pott J	2017-02-24	Atherosclerosis	www.ncbi.nlm.nih.gov/pubmed/28282560	Genome-wide meta-analysis identifies novel loci of plaque burden in carotid artery.	Carotid plaque burden	7,189 European ancestry individuals	NA	10q24.32	10	102727625	SFXN2, WBP1L	SFXN2			118980			rs2902548-T	rs2902548	0	2902548	intron_variant	0	NR	2e-08	7.69897		0.141381	[0.092-0.191] unit decrease	Affymetrix [9576485] (imputed)	N
2017-06-12	28282560	Pott J	2017-02-24	Atherosclerosis	www.ncbi.nlm.nih.gov/pubmed/28282560	Genome-wide meta-analysis identifies novel loci of plaque burden in carotid artery.	Carotid plaque burden	7,189 European ancestry individuals	NA	10q24.32	10	102727625	SFXN2, WBP1L	SFXN2			118980			rs2902548-T	rs2902548	0	2902548	intron_variant	0	NR	2e-08	7.69897		0.141381	[0.092-0.191] unit decrease	Affymetrix [9576485] (imputed)	N
2017-06-12	28282560	Pott J	2017-02-24	Atherosclerosis	www.ncbi.nlm.nih.gov/pubmed/28282560	Genome-wide meta-analysis identifies novel loci of plaque burden in carotid artery.	Carotid plaque burden	7,189 European ancestry individuals	NA	15q11.2	15	24853480	SNRPN	SNRPN			6638			rs34318108-A	rs34318108	0	34318108	intron_variant	0	NR	5e-06	5.30103		0.112619	[0.064-0.161] unit decrease	Affymetrix [9576485] (imputed)	N
2017-06-12	28282560	Pott J	2017-02-24	Atherosclerosis	www.ncbi.nlm.nih.gov/pubmed/28282560	Genome-wide meta-analysis identifies novel loci of plaque burden in carotid artery.	Carotid plaque burden	7,189 European ancestry individuals	NA	15q11.2	15	24853480	SNRPN	SNRPN			6638			rs34318108-A	rs34318108	0	34318108	intron_variant	0	NR	5e-06	5.30103		0.112619	[0.064-0.161] unit decrease	Affymetrix [9576485] (imputed)	N
2017-06-12	28282560	Pott J	2017-02-24	Atherosclerosis	www.ncbi.nlm.nih.gov/pubmed/28282560	Genome-wide meta-analysis identifies novel loci of plaque burden in carotid artery.	Carotid plaque burden	7,189 European ancestry individuals	NA	13q12.3	13	30586162	HMGB1	HMGB1			3146			rs34344516-A	rs34344516	0	34344516	intron_variant	0	NR	8e-06	5.09691		0.147058	[0.082-0.212] unit increase	Affymetrix [9576485] (imputed)	N
2017-06-12	28282560	Pott J	2017-02-24	Atherosclerosis	www.ncbi.nlm.nih.gov/pubmed/28282560	Genome-wide meta-analysis identifies novel loci of plaque burden in carotid artery.	Carotid plaque burden	7,189 European ancestry individuals	NA	13q12.3	13	30586162	HMGB1	HMGB1			3146			rs34344516-A	rs34344516	0	34344516	intron_variant	0	NR	8e-06	5.09691		0.147058	[0.082-0.212] unit increase	Affymetrix [9576485] (imputed)	N
2017-06-12	28282560	Pott J	2017-02-24	Atherosclerosis	www.ncbi.nlm.nih.gov/pubmed/28282560	Genome-wide meta-analysis identifies novel loci of plaque burden in carotid artery.	Carotid plaque burden	7,189 European ancestry individuals	NA	4q35.2	4	186802163	FAT1	FAT1 - LOC102723906	2195	102723906		75248	38500	rs369583-C	rs369583	0	369583	intergenic_variant	1	NR	9e-06	5.04576		0.122034	[0.068-0.176] unit increase	Affymetrix [9576485] (imputed)	N
2017-06-12	28282560	Pott J	2017-02-24	Atherosclerosis	www.ncbi.nlm.nih.gov/pubmed/28282560	Genome-wide meta-analysis identifies novel loci of plaque burden in carotid artery.	Carotid plaque burden	7,189 European ancestry individuals	NA	4q35.2	4	186802163	FAT1	FAT1 - LOC102723906	2195	102723906		75248	38500	rs369583-C	rs369583	0	369583	intergenic_variant	1	NR	9e-06	5.04576		0.122034	[0.068-0.176] unit increase	Affymetrix [9576485] (imputed)	N
2017-06-12	28282560	Pott J	2017-02-24	Atherosclerosis	www.ncbi.nlm.nih.gov/pubmed/28282560	Genome-wide meta-analysis identifies novel loci of plaque burden in carotid artery.	Carotid plaque burden	7,189 European ancestry individuals	NA	12q22	12	92293257	RPL21P106	LOC101930023			101930023			rs416424-C	rs416424	0	416424	intron_variant	0	NR	1e-06	6		0.176182	[0.11-0.25] unit increase	Affymetrix [9576485] (imputed)	N
2017-06-12	28282560	Pott J	2017-02-24	Atherosclerosis	www.ncbi.nlm.nih.gov/pubmed/28282560	Genome-wide meta-analysis identifies novel loci of plaque burden in carotid artery.	Carotid plaque burden	7,189 European ancestry individuals	NA	12q22	12	92293257	RPL21P106	LOC101930023			101930023			rs416424-C	rs416424	0	416424	intron_variant	0	NR	1e-06	6		0.176182	[0.11-0.25] unit increase	Affymetrix [9576485] (imputed)	N
2017-06-12	28282560	Pott J	2017-02-24	Atherosclerosis	www.ncbi.nlm.nih.gov/pubmed/28282560	Genome-wide meta-analysis identifies novel loci of plaque burden in carotid artery.	Carotid plaque burden	7,189 European ancestry individuals	NA	22q12.3	22	34074178	LARGE	LOC105373010			105373010			rs5754819-G	rs5754819	0	5754819	intron_variant	0	NR	7e-06	5.1549		0.173425	[0.098-0.249] unit increase	Affymetrix [9576485] (imputed)	N
2017-06-12	28282560	Pott J	2017-02-24	Atherosclerosis	www.ncbi.nlm.nih.gov/pubmed/28282560	Genome-wide meta-analysis identifies novel loci of plaque burden in carotid artery.	Carotid plaque burden	7,189 European ancestry individuals	NA	22q12.3	22	34074178	LARGE	LOC105373010			105373010			rs5754819-G	rs5754819	0	5754819	intron_variant	0	NR	7e-06	5.1549		0.173425	[0.098-0.249] unit increase	Affymetrix [9576485] (imputed)	N
2017-06-12	28282560	Pott J	2017-02-24	Atherosclerosis	www.ncbi.nlm.nih.gov/pubmed/28282560	Genome-wide meta-analysis identifies novel loci of plaque burden in carotid artery.	Carotid plaque burden	7,189 European ancestry individuals	NA	7q11.23	7	75789309	CCL26	CCL26			10344			rs60454790-T	rs60454790	0	60454790	intron_variant	0	NR	9e-06	5.04576		0.108991	[0.061-0.157] unit decrease	Affymetrix [9576485] (imputed)	N
2017-06-12	28282560	Pott J	2017-02-24	Atherosclerosis	www.ncbi.nlm.nih.gov/pubmed/28282560	Genome-wide meta-analysis identifies novel loci of plaque burden in carotid artery.	Carotid plaque burden	7,189 European ancestry individuals	NA	7q11.23	7	75789309	CCL26	CCL26			10344			rs60454790-T	rs60454790	0	60454790	intron_variant	0	NR	9e-06	5.04576		0.108991	[0.061-0.157] unit decrease	Affymetrix [9576485] (imputed)	N
2017-06-12	28282560	Pott J	2017-02-24	Atherosclerosis	www.ncbi.nlm.nih.gov/pubmed/28282560	Genome-wide meta-analysis identifies novel loci of plaque burden in carotid artery.	Carotid plaque burden	7,189 European ancestry individuals	NA	1q21.3	1	151765927	OAZ3	MRPL9 - TDRKH	65005	11022		2011	3427	rs6664467-A	rs6664467	0	6664467	5_prime_UTR_variant	1	NR	6e-06	5.22185		0.123644	[0.07-0.177] unit decrease	Affymetrix [9576485] (imputed)	N
2017-06-12	28282560	Pott J	2017-02-24	Atherosclerosis	www.ncbi.nlm.nih.gov/pubmed/28282560	Genome-wide meta-analysis identifies novel loci of plaque burden in carotid artery.	Carotid plaque burden	7,189 European ancestry individuals	NA	1q21.3	1	151765927	OAZ3	MRPL9 - TDRKH	65005	11022		2011	3427	rs6664467-A	rs6664467	0	6664467	5_prime_UTR_variant	1	NR	6e-06	5.22185		0.123644	[0.07-0.177] unit decrease	Affymetrix [9576485] (imputed)	N
2017-06-12	28282560	Pott J	2017-02-24	Atherosclerosis	www.ncbi.nlm.nih.gov/pubmed/28282560	Genome-wide meta-analysis identifies novel loci of plaque burden in carotid artery.	Carotid plaque burden	7,189 European ancestry individuals	NA	8q22.1	8	94267733	GEM	GEM - LOC107986896	2669	107986896		5388	38675	rs72672639-A	rs72672639	0	72672639	intergenic_variant	1	NR	4e-06	5.39794		0.125949	[0.073-0.179] unit increase	Affymetrix [9576485] (imputed)	N
2017-06-12	28282560	Pott J	2017-02-24	Atherosclerosis	www.ncbi.nlm.nih.gov/pubmed/28282560	Genome-wide meta-analysis identifies novel loci of plaque burden in carotid artery.	Carotid plaque burden	7,189 European ancestry individuals	NA	8q22.1	8	94267733	GEM	GEM - LOC107986896	2669	107986896		5388	38675	rs72672639-A	rs72672639	0	72672639	intergenic_variant	1	NR	4e-06	5.39794		0.125949	[0.073-0.179] unit increase	Affymetrix [9576485] (imputed)	N
2017-06-12	28282560	Pott J	2017-02-24	Atherosclerosis	www.ncbi.nlm.nih.gov/pubmed/28282560	Genome-wide meta-analysis identifies novel loci of plaque burden in carotid artery.	Carotid plaque burden	7,189 European ancestry individuals	NA	4q25	4	109034785	COL25A1	COL25A1			84570			rs74367352-G	rs74367352	0	74367352	intron_variant	0	NR	1e-06	6		0.161823	[0.096-0.228] unit increase	Affymetrix [9576485] (imputed)	N
2017-06-12	28282560	Pott J	2017-02-24	Atherosclerosis	www.ncbi.nlm.nih.gov/pubmed/28282560	Genome-wide meta-analysis identifies novel loci of plaque burden in carotid artery.	Carotid plaque burden	7,189 European ancestry individuals	NA	4q25	4	109034785	COL25A1	COL25A1			84570			rs74367352-G	rs74367352	0	74367352	intron_variant	0	NR	1e-06	6		0.161823	[0.096-0.228] unit increase	Affymetrix [9576485] (imputed)	N
2017-06-12	28282560	Pott J	2017-02-24	Atherosclerosis	www.ncbi.nlm.nih.gov/pubmed/28282560	Genome-wide meta-analysis identifies novel loci of plaque burden in carotid artery.	Carotid plaque burden	7,189 European ancestry individuals	NA	12q23.3	12	105444283	C12orf75	LOC105369956 - LOC105369958	105369956	105369958		69	47531	rs75211849-A	rs75211849	0	75211849	intergenic_variant	1	NR	9e-06	5.04576		0.135682	[0.076-0.196] unit decrease	Affymetrix [9576485] (imputed)	N
2017-06-12	28282560	Pott J	2017-02-24	Atherosclerosis	www.ncbi.nlm.nih.gov/pubmed/28282560	Genome-wide meta-analysis identifies novel loci of plaque burden in carotid artery.	Carotid plaque burden	7,189 European ancestry individuals	NA	12q23.3	12	105444283	C12orf75	LOC105369956 - LOC105369958	105369956	105369958		69	47531	rs75211849-A	rs75211849	0	75211849	intergenic_variant	1	NR	9e-06	5.04576		0.135682	[0.076-0.196] unit decrease	Affymetrix [9576485] (imputed)	N
2017-06-12	28282560	Pott J	2017-02-24	Atherosclerosis	www.ncbi.nlm.nih.gov/pubmed/28282560	Genome-wide meta-analysis identifies novel loci of plaque burden in carotid artery.	Carotid plaque burden	7,189 European ancestry individuals	NA	7q36.1	7	151377657	NUB1	NUB1			51667			rs77300744-A	rs77300744	0	77300744	3_prime_UTR_variant	0	NR	5e-06	5.30103		0.448427	[0.26-0.64] unit increase	Affymetrix [9576485] (imputed)	N
2017-06-12	28282560	Pott J	2017-02-24	Atherosclerosis	www.ncbi.nlm.nih.gov/pubmed/28282560	Genome-wide meta-analysis identifies novel loci of plaque burden in carotid artery.	Carotid plaque burden	7,189 European ancestry individuals	NA	7q36.1	7	151377657	NUB1	NUB1			51667			rs77300744-A	rs77300744	0	77300744	3_prime_UTR_variant	0	NR	5e-06	5.30103		0.448427	[0.26-0.64] unit increase	Affymetrix [9576485] (imputed)	N
2017-06-12	28282560	Pott J	2017-02-24	Atherosclerosis	www.ncbi.nlm.nih.gov/pubmed/28282560	Genome-wide meta-analysis identifies novel loci of plaque burden in carotid artery.	Carotid plaque burden	7,189 European ancestry individuals	NA	10q25.3	10	115713461	ATRNL1	ATRNL1			26033			rs78287609-A	rs78287609	0	78287609	intron_variant	0	NR	9e-06	5.04576		0.112876	[0.063-0.163] unit increase	Affymetrix [9576485] (imputed)	N
2017-06-12	28282560	Pott J	2017-02-24	Atherosclerosis	www.ncbi.nlm.nih.gov/pubmed/28282560	Genome-wide meta-analysis identifies novel loci of plaque burden in carotid artery.	Carotid plaque burden	7,189 European ancestry individuals	NA	10q25.3	10	115713461	ATRNL1	ATRNL1			26033			rs78287609-A	rs78287609	0	78287609	intron_variant	0	NR	9e-06	5.04576		0.112876	[0.063-0.163] unit increase	Affymetrix [9576485] (imputed)	N
2017-06-12	28282560	Pott J	2017-02-24	Atherosclerosis	www.ncbi.nlm.nih.gov/pubmed/28282560	Genome-wide meta-analysis identifies novel loci of plaque burden in carotid artery.	Carotid plaque burden	7,189 European ancestry individuals	NA	1q42.2	1	230827984	RNA5SP79	RNA5SP79 - C1orf198	100873313	84886		7626	9135	rs78977568-G	rs78977568	0	78977568	upstream_gene_variant	1	NR	7e-06	5.1549		0.100534	[0.057-0.144] unit decrease	Affymetrix [9576485] (imputed)	N
2017-06-12	28282560	Pott J	2017-02-24	Atherosclerosis	www.ncbi.nlm.nih.gov/pubmed/28282560	Genome-wide meta-analysis identifies novel loci of plaque burden in carotid artery.	Carotid plaque burden	7,189 European ancestry individuals	NA	1q42.2	1	230827984	RNA5SP79	RNA5SP79 - C1orf198	100873313	84886		7626	9135	rs78977568-G	rs78977568	0	78977568	upstream_gene_variant	1	NR	7e-06	5.1549		0.100534	[0.057-0.144] unit decrease	Affymetrix [9576485] (imputed)	N
2017-06-12	28282560	Pott J	2017-02-24	Atherosclerosis	www.ncbi.nlm.nih.gov/pubmed/28282560	Genome-wide meta-analysis identifies novel loci of plaque burden in carotid artery.	Carotid plaque burden	7,189 European ancestry individuals	NA	1p36.32	1	4870025	AJAP1	AJAP1 - LOC105376680	55966	105376680		77507	103366	rs79360823-T	rs79360823	0	79360823	intergenic_variant	1	NR	1e-06	6		0.265372	[0.16-0.37] unit increase	Affymetrix [9576485] (imputed)	N
2017-06-12	28282560	Pott J	2017-02-24	Atherosclerosis	www.ncbi.nlm.nih.gov/pubmed/28282560	Genome-wide meta-analysis identifies novel loci of plaque burden in carotid artery.	Carotid plaque burden	7,189 European ancestry individuals	NA	1p36.32	1	4870025	AJAP1	AJAP1 - LOC105376680	55966	105376680		77507	103366	rs79360823-T	rs79360823	0	79360823	intergenic_variant	1	NR	1e-06	6		0.265372	[0.16-0.37] unit increase	Affymetrix [9576485] (imputed)	N
2017-06-12	28282560	Pott J	2017-02-24	Atherosclerosis	www.ncbi.nlm.nih.gov/pubmed/28282560	Genome-wide meta-analysis identifies novel loci of plaque burden in carotid artery.	Carotid plaque burden	7,189 European ancestry individuals	NA	10q23.31	10	89898952	SNRPD2P1	LOC105378425			105378425			rs79956784-T	rs79956784	0	79956784	intron_variant	0	NR	3e-06	5.52288		0.260437	[0.15-0.37] unit decrease	Affymetrix [9576485] (imputed)	N
2017-06-12	28282560	Pott J	2017-02-24	Atherosclerosis	www.ncbi.nlm.nih.gov/pubmed/28282560	Genome-wide meta-analysis identifies novel loci of plaque burden in carotid artery.	Carotid plaque burden	7,189 European ancestry individuals	NA	10q23.31	10	89898952	SNRPD2P1	LOC105378425			105378425			rs79956784-T	rs79956784	0	79956784	intron_variant	0	NR	3e-06	5.52288		0.260437	[0.15-0.37] unit decrease	Affymetrix [9576485] (imputed)	N
2017-06-12	28282560	Pott J	2017-02-24	Atherosclerosis	www.ncbi.nlm.nih.gov/pubmed/28282560	Genome-wide meta-analysis identifies novel loci of plaque burden in carotid artery.	Carotid plaque burden	7,189 European ancestry individuals	NA	15q26.3	15	99074939	SYNM	LOC105371016			105371016			rs8032194-G	rs8032194	0	8032194	intron_variant	0	NR	7e-06	5.1549		0.120195	[0.068-0.173] unit decrease	Affymetrix [9576485] (imputed)	N
2017-06-12	28282560	Pott J	2017-02-24	Atherosclerosis	www.ncbi.nlm.nih.gov/pubmed/28282560	Genome-wide meta-analysis identifies novel loci of plaque burden in carotid artery.	Carotid plaque burden	7,189 European ancestry individuals	NA	15q26.3	15	99074939	SYNM	LOC105371016			105371016			rs8032194-G	rs8032194	0	8032194	intron_variant	0	NR	7e-06	5.1549		0.120195	[0.068-0.173] unit decrease	Affymetrix [9576485] (imputed)	N
2017-06-12	28282560	Pott J	2017-02-24	Atherosclerosis	www.ncbi.nlm.nih.gov/pubmed/28282560	Genome-wide meta-analysis identifies novel loci of plaque burden in carotid artery.	Carotid plaque burden	7,189 European ancestry individuals	NA	18p11.21	18	12525296	SPIRE1	SPIRE1			56907			rs8090811-T	rs8090811	0	8090811	intron_variant	0	NR	8e-06	5.09691		0.120098	[0.067-0.173] unit increase	Affymetrix [9576485] (imputed)	N
2017-06-12	28282560	Pott J	2017-02-24	Atherosclerosis	www.ncbi.nlm.nih.gov/pubmed/28282560	Genome-wide meta-analysis identifies novel loci of plaque burden in carotid artery.	Carotid plaque burden	7,189 European ancestry individuals	NA	18p11.21	18	12525296	SPIRE1	SPIRE1			56907			rs8090811-T	rs8090811	0	8090811	intron_variant	0	NR	8e-06	5.09691		0.120098	[0.067-0.173] unit increase	Affymetrix [9576485] (imputed)	N
2017-06-12	28282560	Pott J	2017-02-24	Atherosclerosis	www.ncbi.nlm.nih.gov/pubmed/28282560	Genome-wide meta-analysis identifies novel loci of plaque burden in carotid artery.	Carotid plaque burden	7,189 European ancestry individuals	NA	6q22.31	6	122754968	FABP7	FABP7			2173			rs9398699-A	rs9398699	0	9398699	intergenic_variant	0	NR	2e-06	5.69897		0.424662	[0.25-0.6] unit decrease	Affymetrix [9576485] (imputed)	N
2017-06-12	28282560	Pott J	2017-02-24	Atherosclerosis	www.ncbi.nlm.nih.gov/pubmed/28282560	Genome-wide meta-analysis identifies novel loci of plaque burden in carotid artery.	Carotid plaque burden	7,189 European ancestry individuals	NA	6q22.31	6	122754968	FABP7	FABP7			2173			rs9398699-A	rs9398699	0	9398699	intergenic_variant	0	NR	2e-06	5.69897		0.424662	[0.25-0.6] unit decrease	Affymetrix [9576485] (imputed)	N
2017-06-12	28282560	Pott J	2017-02-24	Atherosclerosis	www.ncbi.nlm.nih.gov/pubmed/28282560	Genome-wide meta-analysis identifies novel loci of plaque burden in carotid artery.	Carotid plaque burden	7,189 European ancestry individuals	NA	9p21.3	9	22090937	CDKN2B-AS1, CDKN2B	CDKN2B-AS1			100048912			rs9644862-G	rs9644862	0	9644862	intron_variant	0	NR	9e-12	11.0458		0.131166	[0.094-0.169] unit increase	Affymetrix [9576485] (imputed)	N
2017-06-12	28282560	Pott J	2017-02-24	Atherosclerosis	www.ncbi.nlm.nih.gov/pubmed/28282560	Genome-wide meta-analysis identifies novel loci of plaque burden in carotid artery.	Carotid plaque burden	7,189 European ancestry individuals	NA	9p21.3	9	22090937	CDKN2B-AS1, CDKN2B	CDKN2B-AS1			100048912			rs9644862-G	rs9644862	0	9644862	intron_variant	0	NR	9e-12	11.0458		0.131166	[0.094-0.169] unit increase	Affymetrix [9576485] (imputed)	N
2017-06-12	28282560	Pott J	2017-02-24	Atherosclerosis	www.ncbi.nlm.nih.gov/pubmed/28282560	Genome-wide meta-analysis identifies novel loci of plaque burden in carotid artery.	Carotid plaque burden	7,189 European ancestry individuals	NA	10q24.32	10	102787871	WBP1L	WBP1L			54838			rs9663711-A	rs9663711	0	9663711	intron_variant	0	NR	5e-07	6.30103		0.0961063	[0.059-0.134] unit increase	Affymetrix [9576485] (imputed)	N
2017-06-12	28282560	Pott J	2017-02-24	Atherosclerosis	www.ncbi.nlm.nih.gov/pubmed/28282560	Genome-wide meta-analysis identifies novel loci of plaque burden in carotid artery.	Carotid plaque burden	7,189 European ancestry individuals	NA	10q24.32	10	102787871	WBP1L	WBP1L			54838			rs9663711-A	rs9663711	0	9663711	intron_variant	0	NR	5e-07	6.30103		0.0961063	[0.059-0.134] unit increase	Affymetrix [9576485] (imputed)	N
2015-06-06	24954085	Della-Morte D	2014-06-14	J Neurol Sci	www.ncbi.nlm.nih.gov/pubmed/24954085	Novel genetic variants modify the effect of smoking on carotid plaque burden in Hispanics.	Carotid plaque burden (smoking interaction)	665 Hispanic individuals	264 Hispanic indivduals	2p13.3	2	69924339	MXD1	MXD1			4084			rs10205487-A	rs10205487	0	10205487	intron_variant	0	0.45	2e-06	5.69897		0.38	[0.22-0.54] unit increase	Affymetrix [722379]	N
2015-06-06	24954085	Della-Morte D	2014-06-14	J Neurol Sci	www.ncbi.nlm.nih.gov/pubmed/24954085	Novel genetic variants modify the effect of smoking on carotid plaque burden in Hispanics.	Carotid plaque burden (smoking interaction)	665 Hispanic individuals	264 Hispanic indivduals	2p13.3	2	69924339	MXD1	MXD1			4084			rs10205487-A	rs10205487	0	10205487	intron_variant	0	0.45	2e-06	5.69897		0.38	[0.22-0.54] unit increase	Affymetrix [722379]	N
2015-06-06	24954085	Della-Morte D	2014-06-14	J Neurol Sci	www.ncbi.nlm.nih.gov/pubmed/24954085	Novel genetic variants modify the effect of smoking on carotid plaque burden in Hispanics.	Carotid plaque burden (smoking interaction)	665 Hispanic individuals	264 Hispanic indivduals	1q42.2	1	231036535	FAM89A	FAM89A			375061			rs4074493-C	rs4074493	0	4074493	intron_variant	0	0.44	7e-06	5.1549		0.36	[0.20-0.52] unit increase	Affymetrix [722379]	N
2015-06-06	24954085	Della-Morte D	2014-06-14	J Neurol Sci	www.ncbi.nlm.nih.gov/pubmed/24954085	Novel genetic variants modify the effect of smoking on carotid plaque burden in Hispanics.	Carotid plaque burden (smoking interaction)	665 Hispanic individuals	264 Hispanic indivduals	1q42.2	1	231036535	FAM89A	FAM89A			375061			rs4074493-C	rs4074493	0	4074493	intron_variant	0	0.44	7e-06	5.1549		0.36	[0.20-0.52] unit increase	Affymetrix [722379]	N
2015-06-06	24954085	Della-Morte D	2014-06-14	J Neurol Sci	www.ncbi.nlm.nih.gov/pubmed/24954085	Novel genetic variants modify the effect of smoking on carotid plaque burden in Hispanics.	Carotid plaque burden (smoking interaction)	665 Hispanic individuals	264 Hispanic indivduals	8q21.11	8	74097998	LY96, JPH1	LY96			23643			rs7001413-T	rs7001413	0	7001413	intron_variant	0	0.08	5e-06	5.30103		0.63	[0.36-0.90] unit decrease	Affymetrix [722379]	N
2015-06-06	24954085	Della-Morte D	2014-06-14	J Neurol Sci	www.ncbi.nlm.nih.gov/pubmed/24954085	Novel genetic variants modify the effect of smoking on carotid plaque burden in Hispanics.	Carotid plaque burden (smoking interaction)	665 Hispanic individuals	264 Hispanic indivduals	8q21.11	8	74097998	LY96, JPH1	LY96			23643			rs7001413-T	rs7001413	0	7001413	intron_variant	0	0.08	5e-06	5.30103		0.63	[0.36-0.90] unit decrease	Affymetrix [722379]	N
2015-06-06	24954085	Della-Morte D	2014-06-14	J Neurol Sci	www.ncbi.nlm.nih.gov/pubmed/24954085	Novel genetic variants modify the effect of smoking on carotid plaque burden in Hispanics.	Carotid plaque burden (smoking interaction)	665 Hispanic individuals	264 Hispanic indivduals	15q21.1	15	45840303	SEMA6D, SQRDL	LOC105370802			105370802			rs7182209-C	rs7182209	0	7182209	intron_variant	0	0.11	9e-06	5.04576		0.5	[0.28-0.72] unit decrease	Affymetrix [722379]	N
2015-06-06	24954085	Della-Morte D	2014-06-14	J Neurol Sci	www.ncbi.nlm.nih.gov/pubmed/24954085	Novel genetic variants modify the effect of smoking on carotid plaque burden in Hispanics.	Carotid plaque burden (smoking interaction)	665 Hispanic individuals	264 Hispanic indivduals	15q21.1	15	45840303	SEMA6D, SQRDL	LOC105370802			105370802			rs7182209-C	rs7182209	0	7182209	intron_variant	0	0.11	9e-06	5.04576		0.5	[0.28-0.72] unit decrease	Affymetrix [722379]	N
2015-07-28	25188341	Beecham GW	2014-09-04	PLoS Genet	www.ncbi.nlm.nih.gov/pubmed/25188341	Genome-wide association meta-analysis of neuropathologic features of Alzheimer's disease and related dementias.	Cerebral amyloid angiopathy	1,673 cases, 1,134 controls	NA	16p13.12	16	12629954	intergenic	SNX29 - LOC105371088	92017	105371088		55665	21964	rs11075138-G	rs11075138	0	11075138	intergenic_variant	1	0.9067	8e-06	5.09691		0.5115	[0.29-0.74] unit decrease	Affymetrix, Illumina [NR] (imputed)	N
2015-07-28	25188341	Beecham GW	2014-09-04	PLoS Genet	www.ncbi.nlm.nih.gov/pubmed/25188341	Genome-wide association meta-analysis of neuropathologic features of Alzheimer's disease and related dementias.	Cerebral amyloid angiopathy	1,673 cases, 1,134 controls	NA	5q22.2	5	113344640	MCC	MCC			4163			rs1116547-T	rs1116547	0	1116547	intron_variant	0	0.1269	7e-06	5.1549		0.396	[0.22-0.57] unit decrease	Affymetrix, Illumina [NR] (imputed)	N
2015-07-28	25188341	Beecham GW	2014-09-04	PLoS Genet	www.ncbi.nlm.nih.gov/pubmed/25188341	Genome-wide association meta-analysis of neuropathologic features of Alzheimer's disease and related dementias.	Cerebral amyloid angiopathy	1,673 cases, 1,134 controls	NA	4p15.1	4	34543724	intergenic	LOC105374394 - LOC107986270	105374394	107986270		273941	113320	rs16989979-T	rs16989979	0	16989979	intergenic_variant	1	0.2408	2e-06	5.69897		0.3325	[0.2-0.47] unit decrease	Affymetrix, Illumina [NR] (imputed)	N
2015-07-28	25188341	Beecham GW	2014-09-04	PLoS Genet	www.ncbi.nlm.nih.gov/pubmed/25188341	Genome-wide association meta-analysis of neuropathologic features of Alzheimer's disease and related dementias.	Cerebral amyloid angiopathy	1,673 cases, 1,134 controls	NA	4q28.2	4	129419725	intergenic	LOC105377417 - LOC101927282	105377417	101927282		36205	304446	rs17014760-A	rs17014760	0	17014760	intergenic_variant	1	0.2465	7e-06	5.1549		0.3262	[0.18-0.47] unit increase	Affymetrix, Illumina [NR] (imputed)	N
2015-07-28	25188341	Beecham GW	2014-09-04	PLoS Genet	www.ncbi.nlm.nih.gov/pubmed/25188341	Genome-wide association meta-analysis of neuropathologic features of Alzheimer's disease and related dementias.	Cerebral amyloid angiopathy	1,673 cases, 1,134 controls	NA	19q13.32	19	44888997	PVRL2	PVRL2			5819			rs6857-T	rs6857	0	6857	3_prime_UTR_variant	0	0.3429	3e-21	20.5229		0.6708	[0.53-0.81] unit increase	Affymetrix, Illumina [NR] (imputed)	N
2015-07-28	25188341	Beecham GW	2014-09-04	PLoS Genet	www.ncbi.nlm.nih.gov/pubmed/25188341	Genome-wide association meta-analysis of neuropathologic features of Alzheimer's disease and related dementias.	Cerebral amyloid angiopathy	1,673 cases, 1,134 controls	NA	8q22.3	8	102036582	NCALD	NCALD			83988			rs7817714-C	rs7817714	0	7817714	intron_variant	0	0.859	9e-06	5.04576		0.4448	[0.25-0.64] unit decrease	Affymetrix, Illumina [NR] (imputed)	N
2015-09-19	25420145	Debette S	2014-11-24	Nat Genet	www.ncbi.nlm.nih.gov/pubmed/25420145	Common variation in PHACTR1 is associated with susceptibility to cervical artery dissection.	Cervical artery dissection	1,393 European ancestry cases, 14,416 European ancestry controls	659 European ancestry cases, 2,648 European ancestry controls				LRP1							rs11172113-T	rs11172113	0	11172113		1	0.61	3e-07	6.52288		1.22	[1.12-1.32]	Illumina [472862]	N
2015-09-19	25420145	Debette S	2014-11-24	Nat Genet	www.ncbi.nlm.nih.gov/pubmed/25420145	Common variation in PHACTR1 is associated with susceptibility to cervical artery dissection.	Cervical artery dissection	1,393 European ancestry cases, 14,416 European ancestry controls	659 European ancestry cases, 2,648 European ancestry controls	1p32.1	1	59224930	FGGY	HSD52 - LOC105378756	729467	105378756		78123	64293	rs12402265-A	rs12402265	0	12402265	intron_variant	1	0.27	2e-07	6.69897		1.23	[1.14-1.33]	Illumina [472862]	N
2015-09-19	25420145	Debette S	2014-11-24	Nat Genet	www.ncbi.nlm.nih.gov/pubmed/25420145	Common variation in PHACTR1 is associated with susceptibility to cervical artery dissection.	Cervical artery dissection	1,393 European ancestry cases, 14,416 European ancestry controls	659 European ancestry cases, 2,648 European ancestry controls	2q32.1	2	184971171	ZNF804A	ZNF804A - LOC105373782	91752	105373782		31684	193783	rs6741522-A	rs6741522	0	6741522	intergenic_variant	1	0.13	2e-06	5.69897		1.26	[1.15-1.39]	Illumina [472862]	N
2015-09-19	25420145	Debette S	2014-11-24	Nat Genet	www.ncbi.nlm.nih.gov/pubmed/25420145	Common variation in PHACTR1 is associated with susceptibility to cervical artery dissection.	Cervical artery dissection	1,393 European ancestry cases, 14,416 European ancestry controls	659 European ancestry cases, 2,648 European ancestry controls	4q12	4	53548529	LNX1	LNX1			84708			rs6820391-A	rs6820391	0	6820391	intron_variant	0	0.29	2e-08	7.69897		1.24	[1.15-1.34]	Illumina [472862]	N
2015-09-19	25420145	Debette S	2014-11-24	Nat Genet	www.ncbi.nlm.nih.gov/pubmed/25420145	Common variation in PHACTR1 is associated with susceptibility to cervical artery dissection.	Cervical artery dissection	1,393 European ancestry cases, 14,416 European ancestry controls	659 European ancestry cases, 2,648 European ancestry controls				PHACTR1							rs9349379-A	rs9349379	0	9349379		1	0.6	1e-11	11		1.3	[1.20-1.39]	Illumina [472862]	N
2014-07-23	24324551	Deng X	2013-11-20	PLoS One	www.ncbi.nlm.nih.gov/pubmed/24324551	Genome wide association study (GWAS) of Chagas cardiomyopathy in Trypanosoma cruzi seropositive subjects.	Chagas cardiomyopathy in Tripanosoma cruzi seropositivity	207 Brazilian ancestry cases, 306 Brazilian ancestry controls	NA	14q11.2	14	21728267	NR	TRA			6955			rs10132760-?	rs10132760	0	10132760	downstream_gene_variant	0	NR	5e-06	5.30103				Affymetrix [5486770] (imputed)	N
2014-07-23	24324551	Deng X	2013-11-20	PLoS One	www.ncbi.nlm.nih.gov/pubmed/24324551	Genome wide association study (GWAS) of Chagas cardiomyopathy in Trypanosoma cruzi seropositive subjects.	Chagas cardiomyopathy in Tripanosoma cruzi seropositivity	207 Brazilian ancestry cases, 306 Brazilian ancestry controls	NA	15q14	15	38142690	NR	LOC107984773 - LOC107984760	107984773	107984760		69428	108035	rs10468092-?	rs10468092	0	10468092	non_coding_transcript_exon_variant	1	NR	4e-06	5.39794				Affymetrix [5486770] (imputed)	N
2014-07-23	24324551	Deng X	2013-11-20	PLoS One	www.ncbi.nlm.nih.gov/pubmed/24324551	Genome wide association study (GWAS) of Chagas cardiomyopathy in Trypanosoma cruzi seropositive subjects.	Chagas cardiomyopathy in Tripanosoma cruzi seropositivity	207 Brazilian ancestry cases, 306 Brazilian ancestry controls	NA	11p15.4	11	7374960	SYT9	SYT9			143425			rs10769783-?	rs10769783	0	10769783	intron_variant	0	NR	6e-06	5.22185				Affymetrix [5486770] (imputed)	N
2014-07-23	24324551	Deng X	2013-11-20	PLoS One	www.ncbi.nlm.nih.gov/pubmed/24324551	Genome wide association study (GWAS) of Chagas cardiomyopathy in Trypanosoma cruzi seropositive subjects.	Chagas cardiomyopathy in Tripanosoma cruzi seropositivity	207 Brazilian ancestry cases, 306 Brazilian ancestry controls	NA	12p12.3	12	18871624	NR	LOC102724227 - LOC107984527	102724227	107984527		53810	165205	rs12319113-?	rs12319113	0	12319113	intergenic_variant	1	NR	1e-06	6				Affymetrix [5486770] (imputed)	N
2014-07-23	24324551	Deng X	2013-11-20	PLoS One	www.ncbi.nlm.nih.gov/pubmed/24324551	Genome wide association study (GWAS) of Chagas cardiomyopathy in Trypanosoma cruzi seropositive subjects.	Chagas cardiomyopathy in Tripanosoma cruzi seropositivity	207 Brazilian ancestry cases, 306 Brazilian ancestry controls	NA	8p12	8	32460839	NR	NRG1			3084			rs12542743-?	rs12542743	0	12542743	intron_variant	0	NR	4e-06	5.39794				Affymetrix [5486770] (imputed)	N
2014-07-23	24324551	Deng X	2013-11-20	PLoS One	www.ncbi.nlm.nih.gov/pubmed/24324551	Genome wide association study (GWAS) of Chagas cardiomyopathy in Trypanosoma cruzi seropositive subjects.	Chagas cardiomyopathy in Tripanosoma cruzi seropositivity	207 Brazilian ancestry cases, 306 Brazilian ancestry controls	NA	15q15.1	15	42142639	NR	PLA2G4F			255189			rs1356410-?	rs1356410	0	1356410	missense_variant	0	NR	8e-06	5.09691				Affymetrix [5486770] (imputed)	N
2014-07-23	24324551	Deng X	2013-11-20	PLoS One	www.ncbi.nlm.nih.gov/pubmed/24324551	Genome wide association study (GWAS) of Chagas cardiomyopathy in Trypanosoma cruzi seropositive subjects.	Chagas cardiomyopathy in Tripanosoma cruzi seropositivity	207 Brazilian ancestry cases, 306 Brazilian ancestry controls	NA	6p21.31	6	34614497	C6orf106	C6orf106			64771			rs182503338-?	rs182503338	0	182503338	intron_variant	0	NR	1e-06	6				Affymetrix [5486770] (imputed)	N
2014-07-23	24324551	Deng X	2013-11-20	PLoS One	www.ncbi.nlm.nih.gov/pubmed/24324551	Genome wide association study (GWAS) of Chagas cardiomyopathy in Trypanosoma cruzi seropositive subjects.	Chagas cardiomyopathy in Tripanosoma cruzi seropositivity	207 Brazilian ancestry cases, 306 Brazilian ancestry controls	NA	6p21.2	6	40360639	NR	LINC00951 - TDRG1	401260	732253		4633	17785	rs2038868-?	rs2038868	0	2038868	intron_variant	1	NR	9e-06	5.04576				Affymetrix [5486770] (imputed)	N
2014-07-23	24324551	Deng X	2013-11-20	PLoS One	www.ncbi.nlm.nih.gov/pubmed/24324551	Genome wide association study (GWAS) of Chagas cardiomyopathy in Trypanosoma cruzi seropositive subjects.	Chagas cardiomyopathy in Tripanosoma cruzi seropositivity	207 Brazilian ancestry cases, 306 Brazilian ancestry controls	NA	19p12	19	21952468	NR	LOC100418835 - ZNF208	100418835	7757		10935	13627	rs2262909-?	rs2262909	0	2262909	intron_variant	1	NR	4e-06	5.39794				Affymetrix [5486770] (imputed)	N
2014-07-23	24324551	Deng X	2013-11-20	PLoS One	www.ncbi.nlm.nih.gov/pubmed/24324551	Genome wide association study (GWAS) of Chagas cardiomyopathy in Trypanosoma cruzi seropositive subjects.	Chagas cardiomyopathy in Tripanosoma cruzi seropositivity	207 Brazilian ancestry cases, 306 Brazilian ancestry controls	NA	1p36.21	1	14466039	NR	KAZN			23254			rs2480054-?	rs2480054	0	2480054	intron_variant	0	NR	4e-06	5.39794				Affymetrix [5486770] (imputed)	N
2014-07-23	24324551	Deng X	2013-11-20	PLoS One	www.ncbi.nlm.nih.gov/pubmed/24324551	Genome wide association study (GWAS) of Chagas cardiomyopathy in Trypanosoma cruzi seropositive subjects.	Chagas cardiomyopathy in Tripanosoma cruzi seropositivity	207 Brazilian ancestry cases, 306 Brazilian ancestry controls	NA	6p21.1	6	44204326	NR	LOC101929726			101929726			rs35131064-?	rs35131064	0	35131064	intergenic_variant	0	NR	6e-06	5.22185				Affymetrix [5486770] (imputed)	N
2014-07-23	24324551	Deng X	2013-11-20	PLoS One	www.ncbi.nlm.nih.gov/pubmed/24324551	Genome wide association study (GWAS) of Chagas cardiomyopathy in Trypanosoma cruzi seropositive subjects.	Chagas cardiomyopathy in Tripanosoma cruzi seropositivity	207 Brazilian ancestry cases, 306 Brazilian ancestry controls	NA	14q23.3	14	64852643	NR	SPTB			6710			rs35955841-?	rs35955841	0	35955841	intron_variant	0	NR	3e-06	5.52288				Affymetrix [5486770] (imputed)	N
2014-07-23	24324551	Deng X	2013-11-20	PLoS One	www.ncbi.nlm.nih.gov/pubmed/24324551	Genome wide association study (GWAS) of Chagas cardiomyopathy in Trypanosoma cruzi seropositive subjects.	Chagas cardiomyopathy in Tripanosoma cruzi seropositivity	207 Brazilian ancestry cases, 306 Brazilian ancestry controls	NA	12p12.1	12	21138627	SLCO1B1	SLCO1B1			10599			rs4149018-?	rs4149018	0	4149018	intron_variant	0	NR	1e-07	7				Affymetrix [5486770] (imputed)	N
2014-07-23	24324551	Deng X	2013-11-20	PLoS One	www.ncbi.nlm.nih.gov/pubmed/24324551	Genome wide association study (GWAS) of Chagas cardiomyopathy in Trypanosoma cruzi seropositive subjects.	Chagas cardiomyopathy in Tripanosoma cruzi seropositivity	207 Brazilian ancestry cases, 306 Brazilian ancestry controls	NA	22q12.3	22	34748420	NR	LOC105373013 - LOC105373014	105373013	105373014		82522	15708	rs4493363-?	rs4493363	0	4493363	intergenic_variant	1	NR	4e-06	5.39794				Affymetrix [5486770] (imputed)	N
2014-07-23	24324551	Deng X	2013-11-20	PLoS One	www.ncbi.nlm.nih.gov/pubmed/24324551	Genome wide association study (GWAS) of Chagas cardiomyopathy in Trypanosoma cruzi seropositive subjects.	Chagas cardiomyopathy in Tripanosoma cruzi seropositivity	207 Brazilian ancestry cases, 306 Brazilian ancestry controls	NA				NR							rs6910233-?	rs6910233	0	6910233		1	NR	4e-06	5.39794				Affymetrix [5486770] (imputed)	N
2014-07-23	24324551	Deng X	2013-11-20	PLoS One	www.ncbi.nlm.nih.gov/pubmed/24324551	Genome wide association study (GWAS) of Chagas cardiomyopathy in Trypanosoma cruzi seropositive subjects.	Chagas cardiomyopathy in Tripanosoma cruzi seropositivity	207 Brazilian ancestry cases, 306 Brazilian ancestry controls	NA	21q22.11	21	31512535	NR	TIAM1			7074			rs73199525-?	rs73199525	0	73199525	intron_variant	0	NR	7e-06	5.1549				Affymetrix [5486770] (imputed)	N
2014-07-23	24324551	Deng X	2013-11-20	PLoS One	www.ncbi.nlm.nih.gov/pubmed/24324551	Genome wide association study (GWAS) of Chagas cardiomyopathy in Trypanosoma cruzi seropositive subjects.	Chagas cardiomyopathy in Tripanosoma cruzi seropositivity	207 Brazilian ancestry cases, 306 Brazilian ancestry controls	NA	8p22	8	17604713	NR	PDGFRL			5157			rs7829987-?	rs7829987	0	7829987	intron_variant	0	NR	4e-06	5.39794				Affymetrix [5486770] (imputed)	N
2014-07-23	24324551	Deng X	2013-11-20	PLoS One	www.ncbi.nlm.nih.gov/pubmed/24324551	Genome wide association study (GWAS) of Chagas cardiomyopathy in Trypanosoma cruzi seropositive subjects.	Chagas cardiomyopathy in Tripanosoma cruzi seropositivity	207 Brazilian ancestry cases, 306 Brazilian ancestry controls	NA	3p13	3	69774942	NR	MITF			4286			rs78356356-?	rs78356356	0	78356356	intron_variant	0	NR	5e-06	5.30103				Affymetrix [5486770] (imputed)	N
2010-04-08	20237162	Bozaoglu K	2010-03-17	J Clin Endocrinol Metab	www.ncbi.nlm.nih.gov/pubmed/20237162	Chemerin, a novel adipokine in the regulation of angiogenesis.	Chemerin levels	858 Mexican American family members and individuals	NA	9q22.32	9	95614417	PTCH	LOC105376158 - PSMA7P	105376158	158441		10453	38443	rs10988802-?	rs10988802	0	10988802	intergenic_variant	1	NR	4e-06	5.39794				Illumina [542944]	N
2010-04-08	20237162	Bozaoglu K	2010-03-17	J Clin Endocrinol Metab	www.ncbi.nlm.nih.gov/pubmed/20237162	Chemerin, a novel adipokine in the regulation of angiogenesis.	Chemerin levels	858 Mexican American family members and individuals	NA	7q31.33	7	126797843	GRM8	GRM8			2918			rs11971186-?	rs11971186	0	11971186	intron_variant	0	NR	9e-06	5.04576				Illumina [542944]	N
2010-04-08	20237162	Bozaoglu K	2010-03-17	J Clin Endocrinol Metab	www.ncbi.nlm.nih.gov/pubmed/20237162	Chemerin, a novel adipokine in the regulation of angiogenesis.	Chemerin levels	858 Mexican American family members and individuals	NA	6p21.2	6	36954908	PI16	PI16			221476			rs1405069-?	rs1405069	0	1405069	missense_variant	0	NR	6e-06	5.22185				Illumina [542944]	N
2010-04-08	20237162	Bozaoglu K	2010-03-17	J Clin Endocrinol Metab	www.ncbi.nlm.nih.gov/pubmed/20237162	Chemerin, a novel adipokine in the regulation of angiogenesis.	Chemerin levels	858 Mexican American family members and individuals	NA	5q14.3	5	84203825	EDIL3	EDIL3			10085			rs347344-?	rs347344	0	347344	intron_variant	0	NR	1e-06	6				Illumina [542944]	N
2010-04-08	20237162	Bozaoglu K	2010-03-17	J Clin Endocrinol Metab	www.ncbi.nlm.nih.gov/pubmed/20237162	Chemerin, a novel adipokine in the regulation of angiogenesis.	Chemerin levels	858 Mexican American family members and individuals	NA	1q23.2	1	159387894	OR10J1	OR10J8P - OR10J9P	343409	391120		20808	17528	rs4446959-?	rs4446959	0	4446959	intron_variant	1	NR	8e-06	5.09691				Illumina [542944]	N
2010-04-08	20237162	Bozaoglu K	2010-03-17	J Clin Endocrinol Metab	www.ncbi.nlm.nih.gov/pubmed/20237162	Chemerin, a novel adipokine in the regulation of angiogenesis.	Chemerin levels	858 Mexican American family members and individuals	NA	1q23.2	1	159372649	OR10J3	OR10J8P - OR10J9P	343409	391120		5563	32773	rs6687840-?	rs6687840	0	6687840	intron_variant	1	NR	7e-06	5.1549				Illumina [542944]	N
2010-04-08	20237162	Bozaoglu K	2010-03-17	J Clin Endocrinol Metab	www.ncbi.nlm.nih.gov/pubmed/20237162	Chemerin, a novel adipokine in the regulation of angiogenesis.	Chemerin levels	858 Mexican American family members and individuals	NA	12q21.1	12	73435176	TRHDE	LOC105369839 - RPL31P48	105369839	645654		92205	213464	rs7963521-?	rs7963521	0	7963521	intergenic_variant	1	NR	9e-06	5.04576				Illumina [542944]	N
2017-07-27	25521368	Tonjes A	2014-12-18	PLoS Genet	www.ncbi.nlm.nih.gov/pubmed/25521368	Genome wide meta-analysis highlights the role of genetic variation in RARRES2 in the regulation of circulating serum chemerin.	Circulating chemerin levels	1,967 European ancestry individuals, 824 Sorbian (founder/genetic isolate) individuals	967 individuals	7q36.1	7	150353338	RARRES2, REPIN1	LOC107986858			107986858			rs10259796-T	rs10259796	0	10259796	intergenic_variant	0	NR	2e-10	9.69897	(European)	0.0586	[0.04-0.077] unit decrease	Affymetrix [2023499] (imputed)	N
2017-07-27	25521368	Tonjes A	2014-12-18	PLoS Genet	www.ncbi.nlm.nih.gov/pubmed/25521368	Genome wide meta-analysis highlights the role of genetic variation in RARRES2 in the regulation of circulating serum chemerin.	Circulating chemerin levels	1,967 European ancestry individuals, 824 Sorbian (founder/genetic isolate) individuals	967 individuals	3p25.3	3	11274457	ATG7	ATG7			10533			rs2594989-C	rs2594989	0	2594989	intron_variant	0	NR	9e-07	6.04576	(European)	0.052	[0.031-0.073] unit increase	Affymetrix [2023499] (imputed)	N
2017-07-27	25521368	Tonjes A	2014-12-18	PLoS Genet	www.ncbi.nlm.nih.gov/pubmed/25521368	Genome wide meta-analysis highlights the role of genetic variation in RARRES2 in the regulation of circulating serum chemerin.	Circulating chemerin levels	1,967 European ancestry individuals, 824 Sorbian (founder/genetic isolate) individuals	967 individuals	7q36.1	7	150367777	REPIN1	LOC105375563			105375563			rs6946097-T	rs6946097	0	6946097	intron_variant	0	NR	9e-09	8.04576	(European)	0.0499	[0.033-0.067] unit increase	Affymetrix [2023499] (imputed)	N
2017-07-27	25521368	Tonjes A	2014-12-18	PLoS Genet	www.ncbi.nlm.nih.gov/pubmed/25521368	Genome wide meta-analysis highlights the role of genetic variation in RARRES2 in the regulation of circulating serum chemerin.	Circulating chemerin levels	1,967 European ancestry individuals, 824 Sorbian (founder/genetic isolate) individuals	967 individuals	7q36.1	7	150316304	ACTR3C	ACTR3C			653857			rs7806429-T	rs7806429	0	7806429	intron_variant	0	NR	8e-14	13.0969	(European)	0.0669	[0.049-0.084] unit decrease	Affymetrix [2023499] (imputed)	N
2017-07-27	25521368	Tonjes A	2014-12-18	PLoS Genet	www.ncbi.nlm.nih.gov/pubmed/25521368	Genome wide meta-analysis highlights the role of genetic variation in RARRES2 in the regulation of circulating serum chemerin.	Circulating chemerin levels	1,967 European ancestry individuals, 824 Sorbian (founder/genetic isolate) individuals	967 individuals	15q21.3	15	53964061	NR	UNC13C			440279			rs8027521-C	rs8027521	0	8027521	intron_variant	0	NR	7e-07	6.1549	(European)	0.0397	[0.024-0.055] unit decrease	Affymetrix [2023499] (imputed)	N
2017-07-27	25521368	Tonjes A	2014-12-18	PLoS Genet	www.ncbi.nlm.nih.gov/pubmed/25521368	Genome wide meta-analysis highlights the role of genetic variation in RARRES2 in the regulation of circulating serum chemerin.	Circulating chemerin levels	1,967 European ancestry individuals, 824 Sorbian (founder/genetic isolate) individuals	967 individuals	7q36.1	7	150348821	RARRES2	LOC107986858			107986858			rs9640161-C	rs9640161	0	9640161	intergenic_variant	0	NR	3e-08	7.52288	(European)	0.0475	[0.031-0.064] unit decrease	Affymetrix [2023499] (imputed)	N
2013-09-10	23620142	Reiner AP	2013-04-24	Hum Mol Genet	www.ncbi.nlm.nih.gov/pubmed/23620142	Genome-wide and gene-centric analyses of circulating myeloperoxidase levels in the charge and care consortia.	Circulating myeloperoxidase levels (plasma)	9,260 European ancestry individuals		1q42.13	1	229582254	ABCB10, TAF5L, URB2, GALNT2GALNT2	HMGN2P19 - TAF5L	100874466	27097		11458	10857	rs12049351-C	rs12049351	0	12049351	regulatory_region_variant	1	0.79	1e-06	6		0.05	[0.030-0.070] unit decrease	Affymetrix, Illumina [2421770]	N
2013-09-10	23620142	Reiner AP	2013-04-24	Hum Mol Genet	www.ncbi.nlm.nih.gov/pubmed/23620142	Genome-wide and gene-centric analyses of circulating myeloperoxidase levels in the charge and care consortia.	Circulating myeloperoxidase levels (plasma)	9,260 European ancestry individuals		17q22	17	58292488	MPO, RNF43, PPM1E	MPO - BZRAP1	4353	9256		11553	8739	rs12940923-A	rs12940923	0	12940923	intergenic_variant	1	0.84	4e-09	8.39794		0.07	[0.050-0.090] unit decrease	Affymetrix, Illumina [2421770]	N
2013-09-10	23620142	Reiner AP	2013-04-24	Hum Mol Genet	www.ncbi.nlm.nih.gov/pubmed/23620142	Genome-wide and gene-centric analyses of circulating myeloperoxidase levels in the charge and care consortia.	Circulating myeloperoxidase levels (plasma)	9,260 European ancestry individuals		17q22	17	59210093	C17orf71	SMG8			55181			rs6503905-A	rs6503905	0	6503905	synonymous_variant	0	0.37	3e-12	11.5229		0.06	[0.040-0.080] unit decrease	Affymetrix, Illumina [2421770]	N
2013-09-10	23620142	Reiner AP	2013-04-24	Hum Mol Genet	www.ncbi.nlm.nih.gov/pubmed/23620142	Genome-wide and gene-centric analyses of circulating myeloperoxidase levels in the charge and care consortia.	Circulating myeloperoxidase levels (serum)	9,305 European ancestry individuals		8p21.3	8	20224379	ATP6V1B2, LZTS1	ATP6V1B2			526			rs1390943-G	rs1390943	0	1390943	intron_variant	0	0.33	9e-07	6.04576		0.05	[0.03-0.07] unit decrease	Affymetrix, Illumina [2397181]	N
2013-09-10	23620142	Reiner AP	2013-04-24	Hum Mol Genet	www.ncbi.nlm.nih.gov/pubmed/23620142	Genome-wide and gene-centric analyses of circulating myeloperoxidase levels in the charge and care consortia.	Circulating myeloperoxidase levels (serum)	9,305 European ancestry individuals		1q42.13	1	230159169	GALNT2	GALNT2			2590			rs2144300-C	rs2144300	0	2144300	intron_variant	0	0.39	3e-06	5.52288		0.05	[0.030-0.070] unit decrease	Affymetrix, Illumina [2397181]	N
2013-09-10	23620142	Reiner AP	2013-04-24	Hum Mol Genet	www.ncbi.nlm.nih.gov/pubmed/23620142	Genome-wide and gene-centric analyses of circulating myeloperoxidase levels in the charge and care consortia.	Circulating myeloperoxidase levels (serum)	9,305 European ancestry individuals		6p21.32	6	32222843	HLA, NOTCH4, C2	NOTCH4			4855			rs3134931-T	rs3134931	0	3134931	intron_variant	0	0.73	1e-08	8		0.05	[0.030-0.070] unit decrease	Affymetrix, Illumina [2397181]	N
2013-09-10	23620142	Reiner AP	2013-04-24	Hum Mol Genet	www.ncbi.nlm.nih.gov/pubmed/23620142	Genome-wide and gene-centric analyses of circulating myeloperoxidase levels in the charge and care consortia.	Circulating myeloperoxidase levels (serum)	9,305 European ancestry individuals		20p13	20	1478415	SIRPB2	SIRPB2			284759			rs6042507-A	rs6042507	0	6042507	missense_variant	0	0.11	4e-08	7.39794		0.09	[0.051-0.129] unit decrease	Affymetrix, Illumina [2397181]	N
2013-09-10	23620142	Reiner AP	2013-04-24	Hum Mol Genet	www.ncbi.nlm.nih.gov/pubmed/23620142	Genome-wide and gene-centric analyses of circulating myeloperoxidase levels in the charge and care consortia.	Circulating myeloperoxidase levels (serum)	9,305 European ancestry individuals		1q31.3	1	196673103	CFH	CFH			3075			rs800292-A	rs800292	0	800292	missense_variant	0	0.23	5e-41	40.301		0.15	[0.13-0.17] unit decrease	Affymetrix, Illumina [2397181]	N
2013-05-09	23381795	Verweij N	2013-02-04	Hypertension	www.ncbi.nlm.nih.gov/pubmed/23381795	Genome-wide association study on plasma levels of midregional-proadrenomedullin and C-terminal-pro-endothelin-1.	Circulating vasoactive peptide levels	3,444 European ancestry individuals	3,230 European ancestry individuals	1q32.2	1	210995417	KCNH1	KCNH1			3756			rs1501550-A	rs1501550	0	1501550	intron_variant	0	0.21	2e-06	5.69897	(ADM)	0.011	[0.0071-0.0149] nmol/l decrease	Illumina [2269099] (imputed)	N
2013-05-09	23381795	Verweij N	2013-02-04	Hypertension	www.ncbi.nlm.nih.gov/pubmed/23381795	Genome-wide association study on plasma levels of midregional-proadrenomedullin and C-terminal-pro-endothelin-1.	Circulating vasoactive peptide levels	3,444 European ancestry individuals	3,230 European ancestry individuals	5q35.3	5	177415473	F12	SLC34A1 - GRK6	6569	2870		3452	11023	rs2731672-T	rs2731672	0	2731672	intron_variant	1	0.24	6e-24	23.2218	(ADM)	0.022	[0.018-0.026] nmol/l increase	Illumina [2269099] (imputed)	N
2013-05-09	23381795	Verweij N	2013-02-04	Hypertension	www.ncbi.nlm.nih.gov/pubmed/23381795	Genome-wide association study on plasma levels of midregional-proadrenomedullin and C-terminal-pro-endothelin-1.	Circulating vasoactive peptide levels	3,444 European ancestry individuals	3,230 European ancestry individuals	5q35.3	5	177415473	F12	SLC34A1 - GRK6	6569	2870		3452	11023	rs2731672-T	rs2731672	0	2731672	intron_variant	1	0.24	1e-67	67	(ET)	4.61	[4.09-5.13] pmol/l increase	Illumina [2269099] (imputed)	N
2013-05-09	23381795	Verweij N	2013-02-04	Hypertension	www.ncbi.nlm.nih.gov/pubmed/23381795	Genome-wide association study on plasma levels of midregional-proadrenomedullin and C-terminal-pro-endothelin-1.	Circulating vasoactive peptide levels	3,444 European ancestry individuals	3,230 European ancestry individuals	11p15.4	11	10346572	ADM	CAND1.11			100130460			rs2957692-G	rs2957692	0	2957692	intron_variant	0	0.4	1e-12	12	(ADM)	0.015	[0.011-0.019] nmol/l decrease	Illumina [2269099] (imputed)	N
2013-05-09	23381795	Verweij N	2013-02-04	Hypertension	www.ncbi.nlm.nih.gov/pubmed/23381795	Genome-wide association study on plasma levels of midregional-proadrenomedullin and C-terminal-pro-endothelin-1.	Circulating vasoactive peptide levels	3,444 European ancestry individuals	3,230 European ancestry individuals	4q35.2	4	186227233	KLKB1	KLKB1			3818			rs4253238-C	rs4253238	0	4253238	intron_variant	0	0.46	4e-52	51.3979	(ADM)	0.031	[0.027-0.035] nmol/l increase	Illumina [2269099] (imputed)	N
2013-05-09	23381795	Verweij N	2013-02-04	Hypertension	www.ncbi.nlm.nih.gov/pubmed/23381795	Genome-wide association study on plasma levels of midregional-proadrenomedullin and C-terminal-pro-endothelin-1.	Circulating vasoactive peptide levels	3,444 European ancestry individuals	3,230 European ancestry individuals	4q35.2	4	186227233	KLKB1	KLKB1			3818			rs4253238-C	rs4253238	0	4253238	intron_variant	0	0.46	1e-122	122	(ET)	5.136	[4.71-5.56] pmol/l increase	Illumina [2269099] (imputed)	N
2013-05-09	23381795	Verweij N	2013-02-04	Hypertension	www.ncbi.nlm.nih.gov/pubmed/23381795	Genome-wide association study on plasma levels of midregional-proadrenomedullin and C-terminal-pro-endothelin-1.	Circulating vasoactive peptide levels	3,444 European ancestry individuals	3,230 European ancestry individuals	6p24.1	6	12296022	EDN1	EDN1			1906			rs5370-T	rs5370	0	5370	missense_variant	0	0.22	1e-27	27	(ET)	2.955	[2.42-3.49] pmol/l increase	Illumina [2269099] (imputed)	N
2018-01-24	29206233	Shendre A	2017-12-04	PLoS One	www.ncbi.nlm.nih.gov/pubmed/29206233	Genome-wide admixture and association study of subclinical atherosclerosis in the Women's Interagency HIV Study (WIHS).	Common carotid intima-media thickness	682 Black non-Hispanic HIV-positive women, 288 Black non-Hispanic HIV-negative women	NA	5q23.1	5	118710221	LOC102467225, DTWD2	LOC102467225 - RNU7-34P	102467225	100147821		82129	47991	rs10069027-T	rs10069027	0	10069027	intergenic_variant	1	NR	6e-06	5.22185		0.01201	[NR] unit decrease	Illumina [1124301]	N
2018-01-24	29206233	Shendre A	2017-12-04	PLoS One	www.ncbi.nlm.nih.gov/pubmed/29206233	Genome-wide admixture and association study of subclinical atherosclerosis in the Women's Interagency HIV Study (WIHS).	Common carotid intima-media thickness	682 Black non-Hispanic HIV-positive women, 288 Black non-Hispanic HIV-negative women	NA	5q23.1	5	118710221	LOC102467225, DTWD2	LOC102467225 - RNU7-34P	102467225	100147821		82129	47991	rs10069027-T	rs10069027	0	10069027	intergenic_variant	1	NR	6e-06	5.22185		0.01201	[NR] unit decrease	Illumina [1124301]	N
2018-01-24	29206233	Shendre A	2017-12-04	PLoS One	www.ncbi.nlm.nih.gov/pubmed/29206233	Genome-wide admixture and association study of subclinical atherosclerosis in the Women's Interagency HIV Study (WIHS).	Common carotid intima-media thickness	682 Black non-Hispanic HIV-positive women, 288 Black non-Hispanic HIV-negative women	NA	11q21	11	95175494	SESN3	SESN3			143686			rs11021065-T	rs11021065	0	11021065	splice_region_variant	0	NR	1e-06	6		0.01487	[NR] unit increase	Illumina [1124301]	N
2018-01-24	29206233	Shendre A	2017-12-04	PLoS One	www.ncbi.nlm.nih.gov/pubmed/29206233	Genome-wide admixture and association study of subclinical atherosclerosis in the Women's Interagency HIV Study (WIHS).	Common carotid intima-media thickness	682 Black non-Hispanic HIV-positive women, 288 Black non-Hispanic HIV-negative women	NA	11q21	11	95175494	SESN3	SESN3			143686			rs11021065-T	rs11021065	0	11021065	splice_region_variant	0	NR	1e-06	6		0.01487	[NR] unit increase	Illumina [1124301]	N
2018-01-24	29206233	Shendre A	2017-12-04	PLoS One	www.ncbi.nlm.nih.gov/pubmed/29206233	Genome-wide admixture and association study of subclinical atherosclerosis in the Women's Interagency HIV Study (WIHS).	Common carotid intima-media thickness	682 Black non-Hispanic HIV-positive women, 288 Black non-Hispanic HIV-negative women	NA	8q24.11	8	117750197	MED30, EXT1	LOC107986970 - EXT1	107986970	2131		9301	47299	rs2280828-C	rs2280828	0	2280828	intergenic_variant	1	NR	8e-07	6.09691		0.02163	[NR] unit decrease	Illumina [1124301]	N
2018-01-24	29206233	Shendre A	2017-12-04	PLoS One	www.ncbi.nlm.nih.gov/pubmed/29206233	Genome-wide admixture and association study of subclinical atherosclerosis in the Women's Interagency HIV Study (WIHS).	Common carotid intima-media thickness	682 Black non-Hispanic HIV-positive women, 288 Black non-Hispanic HIV-negative women	NA	8q24.11	8	117750197	MED30, EXT1	LOC107986970 - EXT1	107986970	2131		9301	47299	rs2280828-C	rs2280828	0	2280828	intergenic_variant	1	NR	8e-07	6.09691		0.02163	[NR] unit decrease	Illumina [1124301]	N
2018-01-24	29206233	Shendre A	2017-12-04	PLoS One	www.ncbi.nlm.nih.gov/pubmed/29206233	Genome-wide admixture and association study of subclinical atherosclerosis in the Women's Interagency HIV Study (WIHS).	Common carotid intima-media thickness	682 Black non-Hispanic HIV-positive women, 288 Black non-Hispanic HIV-negative women	NA	5q33.3	5	160417268	SLU7	SLU7			10569			rs2910195-C	rs2910195	0	2910195	intron_variant	0	NR	1e-06	6		0.02179	[NR] unit increase	Illumina [1124301]	N
2018-01-24	29206233	Shendre A	2017-12-04	PLoS One	www.ncbi.nlm.nih.gov/pubmed/29206233	Genome-wide admixture and association study of subclinical atherosclerosis in the Women's Interagency HIV Study (WIHS).	Common carotid intima-media thickness	682 Black non-Hispanic HIV-positive women, 288 Black non-Hispanic HIV-negative women	NA	5q33.3	5	160417268	SLU7	SLU7			10569			rs2910195-C	rs2910195	0	2910195	intron_variant	0	NR	1e-06	6		0.02179	[NR] unit increase	Illumina [1124301]	N
2018-01-24	29206233	Shendre A	2017-12-04	PLoS One	www.ncbi.nlm.nih.gov/pubmed/29206233	Genome-wide admixture and association study of subclinical atherosclerosis in the Women's Interagency HIV Study (WIHS).	Common carotid intima-media thickness	682 Black non-Hispanic HIV-positive women, 288 Black non-Hispanic HIV-negative women	NA	5q23.1	5	118646351	LOC102467225, DTWD2	LOC102467225 - RNU7-34P	102467225	100147821		18259	111861	rs2914908-G	rs2914908	0	2914908	intergenic_variant	1	NR	3e-06	5.52288		0.01169	[NR] unit decrease	Illumina [1124301]	N
2018-01-24	29206233	Shendre A	2017-12-04	PLoS One	www.ncbi.nlm.nih.gov/pubmed/29206233	Genome-wide admixture and association study of subclinical atherosclerosis in the Women's Interagency HIV Study (WIHS).	Common carotid intima-media thickness	682 Black non-Hispanic HIV-positive women, 288 Black non-Hispanic HIV-negative women	NA	5q23.1	5	118646351	LOC102467225, DTWD2	LOC102467225 - RNU7-34P	102467225	100147821		18259	111861	rs2914908-G	rs2914908	0	2914908	intergenic_variant	1	NR	3e-06	5.52288		0.01169	[NR] unit decrease	Illumina [1124301]	N
2018-01-24	29206233	Shendre A	2017-12-04	PLoS One	www.ncbi.nlm.nih.gov/pubmed/29206233	Genome-wide admixture and association study of subclinical atherosclerosis in the Women's Interagency HIV Study (WIHS).	Common carotid intima-media thickness	682 Black non-Hispanic HIV-positive women, 288 Black non-Hispanic HIV-negative women	NA	5q34	5	164100197	MAT2B, LOC101927835	LSM1P2 - LOC105377703	106480288	105377703		212370	196499	rs4868731-A	rs4868731	0	4868731	intergenic_variant	1	NR	5e-06	5.30103		0.01651	[NR] unit increase	Illumina [1124301]	N
2018-01-24	29206233	Shendre A	2017-12-04	PLoS One	www.ncbi.nlm.nih.gov/pubmed/29206233	Genome-wide admixture and association study of subclinical atherosclerosis in the Women's Interagency HIV Study (WIHS).	Common carotid intima-media thickness	682 Black non-Hispanic HIV-positive women, 288 Black non-Hispanic HIV-negative women	NA	5q34	5	164100197	MAT2B, LOC101927835	LSM1P2 - LOC105377703	106480288	105377703		212370	196499	rs4868731-A	rs4868731	0	4868731	intergenic_variant	1	NR	5e-06	5.30103		0.01651	[NR] unit increase	Illumina [1124301]	N
2018-01-24	29206233	Shendre A	2017-12-04	PLoS One	www.ncbi.nlm.nih.gov/pubmed/29206233	Genome-wide admixture and association study of subclinical atherosclerosis in the Women's Interagency HIV Study (WIHS).	Common carotid intima-media thickness	682 Black non-Hispanic HIV-positive women, 288 Black non-Hispanic HIV-negative women	NA	1q25.3	1	182435549	LINC00272, RGSL1	LINC00272 - TEDDM2P	388719	127671		20736	6148	rs557514-A	rs557514	0	557514	intron_variant	1	NR	3e-06	5.52288		0.01221	[NR] unit decrease	Illumina [1124301]	N
2018-01-24	29206233	Shendre A	2017-12-04	PLoS One	www.ncbi.nlm.nih.gov/pubmed/29206233	Genome-wide admixture and association study of subclinical atherosclerosis in the Women's Interagency HIV Study (WIHS).	Common carotid intima-media thickness	682 Black non-Hispanic HIV-positive women, 288 Black non-Hispanic HIV-negative women	NA	1q25.3	1	182435549	LINC00272, RGSL1	LINC00272 - TEDDM2P	388719	127671		20736	6148	rs557514-A	rs557514	0	557514	intron_variant	1	NR	3e-06	5.52288		0.01221	[NR] unit decrease	Illumina [1124301]	N
2018-01-24	29206233	Shendre A	2017-12-04	PLoS One	www.ncbi.nlm.nih.gov/pubmed/29206233	Genome-wide admixture and association study of subclinical atherosclerosis in the Women's Interagency HIV Study (WIHS).	Common carotid intima-media thickness	682 Black non-Hispanic HIV-positive women, 288 Black non-Hispanic HIV-negative women	NA	6q25.1	6	150175106	PPP1R14C	PPP1R14C			81706			rs6902063-G	rs6902063	0	6902063	intron_variant	0	NR	4e-06	5.39794		0.01178	[NR] unit decrease	Illumina [1124301]	N
2018-01-24	29206233	Shendre A	2017-12-04	PLoS One	www.ncbi.nlm.nih.gov/pubmed/29206233	Genome-wide admixture and association study of subclinical atherosclerosis in the Women's Interagency HIV Study (WIHS).	Common carotid intima-media thickness	682 Black non-Hispanic HIV-positive women, 288 Black non-Hispanic HIV-negative women	NA	6q25.1	6	150175106	PPP1R14C	PPP1R14C			81706			rs6902063-G	rs6902063	0	6902063	intron_variant	0	NR	4e-06	5.39794		0.01178	[NR] unit decrease	Illumina [1124301]	N
2018-01-24	29206233	Shendre A	2017-12-04	PLoS One	www.ncbi.nlm.nih.gov/pubmed/29206233	Genome-wide admixture and association study of subclinical atherosclerosis in the Women's Interagency HIV Study (WIHS).	Common carotid intima-media thickness	682 Black non-Hispanic HIV-positive women, 288 Black non-Hispanic HIV-negative women	NA	13q12.13	13	25424244	ATP8A2	ATP8A2			51761			rs7985867-T	rs7985867	0	7985867	intron_variant	0	NR	7e-06	5.1549		0.01279	[NR] unit decrease	Illumina [1124301]	N
2018-01-24	29206233	Shendre A	2017-12-04	PLoS One	www.ncbi.nlm.nih.gov/pubmed/29206233	Genome-wide admixture and association study of subclinical atherosclerosis in the Women's Interagency HIV Study (WIHS).	Common carotid intima-media thickness	682 Black non-Hispanic HIV-positive women, 288 Black non-Hispanic HIV-negative women	NA	13q12.13	13	25424244	ATP8A2	ATP8A2			51761			rs7985867-T	rs7985867	0	7985867	intron_variant	0	NR	7e-06	5.1549		0.01279	[NR] unit decrease	Illumina [1124301]	N
2018-01-24	29206233	Shendre A	2017-12-04	PLoS One	www.ncbi.nlm.nih.gov/pubmed/29206233	Genome-wide admixture and association study of subclinical atherosclerosis in the Women's Interagency HIV Study (WIHS).	Common carotid intima-media thickness	682 Black non-Hispanic HIV-positive women, 288 Black non-Hispanic HIV-negative women	NA	6q16.1	6	97756333	LOC101927314, MIR2113	LOC101927314 - MIR2113	101927314	100302164		47416	268198	rs9387644-C	rs9387644	0	9387644	intron_variant	1	NR	8e-06	5.09691		0.01624	[NR] unit increase	Illumina [1124301]	N
2018-01-24	29206233	Shendre A	2017-12-04	PLoS One	www.ncbi.nlm.nih.gov/pubmed/29206233	Genome-wide admixture and association study of subclinical atherosclerosis in the Women's Interagency HIV Study (WIHS).	Common carotid intima-media thickness	682 Black non-Hispanic HIV-positive women, 288 Black non-Hispanic HIV-negative women	NA	6q16.1	6	97756333	LOC101927314, MIR2113	LOC101927314 - MIR2113	101927314	100302164		47416	268198	rs9387644-C	rs9387644	0	9387644	intron_variant	1	NR	8e-06	5.09691		0.01624	[NR] unit increase	Illumina [1124301]	N
2018-01-24	29206233	Shendre A	2017-12-04	PLoS One	www.ncbi.nlm.nih.gov/pubmed/29206233	Genome-wide admixture and association study of subclinical atherosclerosis in the Women's Interagency HIV Study (WIHS).	Common carotid intima-media thickness in HIV infection	682 Black non-Hispanic HIV-positive women	NA	11q21	11	95175494	SESN3	SESN3			143686			rs11021065-T	rs11021065	0	11021065	splice_region_variant	0	NR	5e-06	5.30103		0.01649	[NR] unit increase	Illumina [1124301]	N
2018-01-24	29206233	Shendre A	2017-12-04	PLoS One	www.ncbi.nlm.nih.gov/pubmed/29206233	Genome-wide admixture and association study of subclinical atherosclerosis in the Women's Interagency HIV Study (WIHS).	Common carotid intima-media thickness in HIV infection	682 Black non-Hispanic HIV-positive women	NA	11q21	11	95175494	SESN3	SESN3			143686			rs11021065-T	rs11021065	0	11021065	splice_region_variant	0	NR	5e-06	5.30103		0.01649	[NR] unit increase	Illumina [1124301]	N
2018-01-24	29206233	Shendre A	2017-12-04	PLoS One	www.ncbi.nlm.nih.gov/pubmed/29206233	Genome-wide admixture and association study of subclinical atherosclerosis in the Women's Interagency HIV Study (WIHS).	Common carotid intima-media thickness in HIV infection	682 Black non-Hispanic HIV-positive women	NA	20p12.1	20	14931037	MACROD2	MACROD2			140733			rs11087114-A	rs11087114	0	11087114	intron_variant	0	NR	1e-06	6		0.02726	[NR] unit increase	Illumina [1124301]	N
2018-01-24	29206233	Shendre A	2017-12-04	PLoS One	www.ncbi.nlm.nih.gov/pubmed/29206233	Genome-wide admixture and association study of subclinical atherosclerosis in the Women's Interagency HIV Study (WIHS).	Common carotid intima-media thickness in HIV infection	682 Black non-Hispanic HIV-positive women	NA	20p12.1	20	14931037	MACROD2	MACROD2			140733			rs11087114-A	rs11087114	0	11087114	intron_variant	0	NR	1e-06	6		0.02726	[NR] unit increase	Illumina [1124301]	N
2018-01-24	29206233	Shendre A	2017-12-04	PLoS One	www.ncbi.nlm.nih.gov/pubmed/29206233	Genome-wide admixture and association study of subclinical atherosclerosis in the Women's Interagency HIV Study (WIHS).	Common carotid intima-media thickness in HIV infection	682 Black non-Hispanic HIV-positive women	NA	5p15.2	5	9950293	LOC285692, FAM173B	LOC107986405			107986405			rs12152807-C	rs12152807	0	12152807	intergenic_variant	0	NR	4e-06	5.39794		0.03086	[NR] unit increase	Illumina [1124301]	N
2018-01-24	29206233	Shendre A	2017-12-04	PLoS One	www.ncbi.nlm.nih.gov/pubmed/29206233	Genome-wide admixture and association study of subclinical atherosclerosis in the Women's Interagency HIV Study (WIHS).	Common carotid intima-media thickness in HIV infection	682 Black non-Hispanic HIV-positive women	NA	5p15.2	5	9950293	LOC285692, FAM173B	LOC107986405			107986405			rs12152807-C	rs12152807	0	12152807	intergenic_variant	0	NR	4e-06	5.39794		0.03086	[NR] unit increase	Illumina [1124301]	N
2018-01-24	29206233	Shendre A	2017-12-04	PLoS One	www.ncbi.nlm.nih.gov/pubmed/29206233	Genome-wide admixture and association study of subclinical atherosclerosis in the Women's Interagency HIV Study (WIHS).	Common carotid intima-media thickness in HIV infection	682 Black non-Hispanic HIV-positive women	NA	4q21.21	4	78711421	LINC01094, BMP2K	LINC01094 - LOC101928893	100505702	101928893		26920	4655	rs1469290-G	rs1469290	0	1469290	intergenic_variant	1	NR	2e-06	5.69897		0.0187	[NR] unit increase	Illumina [1124301]	N
2018-01-24	29206233	Shendre A	2017-12-04	PLoS One	www.ncbi.nlm.nih.gov/pubmed/29206233	Genome-wide admixture and association study of subclinical atherosclerosis in the Women's Interagency HIV Study (WIHS).	Common carotid intima-media thickness in HIV infection	682 Black non-Hispanic HIV-positive women	NA	4q21.21	4	78711421	LINC01094, BMP2K	LINC01094 - LOC101928893	100505702	101928893		26920	4655	rs1469290-G	rs1469290	0	1469290	intergenic_variant	1	NR	2e-06	5.69897		0.0187	[NR] unit increase	Illumina [1124301]	N
2018-01-24	29206233	Shendre A	2017-12-04	PLoS One	www.ncbi.nlm.nih.gov/pubmed/29206233	Genome-wide admixture and association study of subclinical atherosclerosis in the Women's Interagency HIV Study (WIHS).	Common carotid intima-media thickness in HIV infection	682 Black non-Hispanic HIV-positive women	NA	8q24.11	8	117750197	EXT1, MED30	LOC107986970 - EXT1	107986970	2131		9301	47299	rs2280828-C	rs2280828	0	2280828	intergenic_variant	1	NR	3e-07	6.52288		0.02708	[NR] unit decrease	Illumina [1124301]	N
2018-01-24	29206233	Shendre A	2017-12-04	PLoS One	www.ncbi.nlm.nih.gov/pubmed/29206233	Genome-wide admixture and association study of subclinical atherosclerosis in the Women's Interagency HIV Study (WIHS).	Common carotid intima-media thickness in HIV infection	682 Black non-Hispanic HIV-positive women	NA	8q24.11	8	117750197	EXT1, MED30	LOC107986970 - EXT1	107986970	2131		9301	47299	rs2280828-C	rs2280828	0	2280828	intergenic_variant	1	NR	3e-07	6.52288		0.02708	[NR] unit decrease	Illumina [1124301]	N
2018-01-24	29206233	Shendre A	2017-12-04	PLoS One	www.ncbi.nlm.nih.gov/pubmed/29206233	Genome-wide admixture and association study of subclinical atherosclerosis in the Women's Interagency HIV Study (WIHS).	Common carotid intima-media thickness in HIV infection	682 Black non-Hispanic HIV-positive women	NA	5p15.2	5	11047569	CTNND2	CTNND2			1501			rs2907092-G	rs2907092	0	2907092	intron_variant	0	NR	2e-07	6.69897		0.02498	[NR] unit increase	Illumina [1124301]	N
2018-01-24	29206233	Shendre A	2017-12-04	PLoS One	www.ncbi.nlm.nih.gov/pubmed/29206233	Genome-wide admixture and association study of subclinical atherosclerosis in the Women's Interagency HIV Study (WIHS).	Common carotid intima-media thickness in HIV infection	682 Black non-Hispanic HIV-positive women	NA	5p15.2	5	11047569	CTNND2	CTNND2			1501			rs2907092-G	rs2907092	0	2907092	intron_variant	0	NR	2e-07	6.69897		0.02498	[NR] unit increase	Illumina [1124301]	N
2018-01-24	29206233	Shendre A	2017-12-04	PLoS One	www.ncbi.nlm.nih.gov/pubmed/29206233	Genome-wide admixture and association study of subclinical atherosclerosis in the Women's Interagency HIV Study (WIHS).	Common carotid intima-media thickness in HIV infection	682 Black non-Hispanic HIV-positive women	NA	5q23.1	5	118646351	LOC102467225, DTWD2	LOC102467225 - RNU7-34P	102467225	100147821		18259	111861	rs2914908-G	rs2914908	0	2914908	intergenic_variant	1	NR	7e-06	5.1549		0.01357	[NR] unit decrease	Illumina [1124301]	N
2018-01-24	29206233	Shendre A	2017-12-04	PLoS One	www.ncbi.nlm.nih.gov/pubmed/29206233	Genome-wide admixture and association study of subclinical atherosclerosis in the Women's Interagency HIV Study (WIHS).	Common carotid intima-media thickness in HIV infection	682 Black non-Hispanic HIV-positive women	NA	5q23.1	5	118646351	LOC102467225, DTWD2	LOC102467225 - RNU7-34P	102467225	100147821		18259	111861	rs2914908-G	rs2914908	0	2914908	intergenic_variant	1	NR	7e-06	5.1549		0.01357	[NR] unit decrease	Illumina [1124301]	N
2018-01-24	29206233	Shendre A	2017-12-04	PLoS One	www.ncbi.nlm.nih.gov/pubmed/29206233	Genome-wide admixture and association study of subclinical atherosclerosis in the Women's Interagency HIV Study (WIHS).	Common carotid intima-media thickness in HIV infection	682 Black non-Hispanic HIV-positive women	NA	2q31.1	2	169782560	SSB, PHOSPHO2, KLHL23	PTCHD3P2 - CYB5AP2	100533664	100128621		13811	7497	rs4668163-T	rs4668163	0	4668163	intergenic_variant	1	NR	5e-06	5.30103		0.01439	[NR] unit increase	Illumina [1124301]	N
2018-01-24	29206233	Shendre A	2017-12-04	PLoS One	www.ncbi.nlm.nih.gov/pubmed/29206233	Genome-wide admixture and association study of subclinical atherosclerosis in the Women's Interagency HIV Study (WIHS).	Common carotid intima-media thickness in HIV infection	682 Black non-Hispanic HIV-positive women	NA	2q31.1	2	169782560	SSB, PHOSPHO2, KLHL23	PTCHD3P2 - CYB5AP2	100533664	100128621		13811	7497	rs4668163-T	rs4668163	0	4668163	intergenic_variant	1	NR	5e-06	5.30103		0.01439	[NR] unit increase	Illumina [1124301]	N
2018-01-24	29206233	Shendre A	2017-12-04	PLoS One	www.ncbi.nlm.nih.gov/pubmed/29206233	Genome-wide admixture and association study of subclinical atherosclerosis in the Women's Interagency HIV Study (WIHS).	Common carotid intima-media thickness in HIV infection	682 Black non-Hispanic HIV-positive women	NA	12q22	12	94793846	TMCC3, MIR492	LOC105369914 - MIR492	105369914	574449		142748	40552	rs4761669-G	rs4761669	0	4761669	intergenic_variant	1	NR	1e-06	6		0.0273	[NR] unit decrease	Illumina [1124301]	N
2018-01-24	29206233	Shendre A	2017-12-04	PLoS One	www.ncbi.nlm.nih.gov/pubmed/29206233	Genome-wide admixture and association study of subclinical atherosclerosis in the Women's Interagency HIV Study (WIHS).	Common carotid intima-media thickness in HIV infection	682 Black non-Hispanic HIV-positive women	NA	12q22	12	94793846	TMCC3, MIR492	LOC105369914 - MIR492	105369914	574449		142748	40552	rs4761669-G	rs4761669	0	4761669	intergenic_variant	1	NR	1e-06	6		0.0273	[NR] unit decrease	Illumina [1124301]	N
2018-01-24	29206233	Shendre A	2017-12-04	PLoS One	www.ncbi.nlm.nih.gov/pubmed/29206233	Genome-wide admixture and association study of subclinical atherosclerosis in the Women's Interagency HIV Study (WIHS).	Common carotid intima-media thickness in HIV infection	682 Black non-Hispanic HIV-positive women	NA	5q12.3	5	67247451	CD180, LOC101928858	CD180 - LOC101928819	4064	101928819		50662	213194	rs73112098-G	rs73112098	0	73112098	intergenic_variant	1	NR	1e-06	6		0.0222	[NR] unit increase	Illumina [1124301]	N
2018-01-24	29206233	Shendre A	2017-12-04	PLoS One	www.ncbi.nlm.nih.gov/pubmed/29206233	Genome-wide admixture and association study of subclinical atherosclerosis in the Women's Interagency HIV Study (WIHS).	Common carotid intima-media thickness in HIV infection	682 Black non-Hispanic HIV-positive women	NA	5q12.3	5	67247451	CD180, LOC101928858	CD180 - LOC101928819	4064	101928819		50662	213194	rs73112098-G	rs73112098	0	73112098	intergenic_variant	1	NR	1e-06	6		0.0222	[NR] unit increase	Illumina [1124301]	N
2018-01-24	29206233	Shendre A	2017-12-04	PLoS One	www.ncbi.nlm.nih.gov/pubmed/29206233	Genome-wide admixture and association study of subclinical atherosclerosis in the Women's Interagency HIV Study (WIHS).	Common carotid intima-media thickness in HIV infection	682 Black non-Hispanic HIV-positive women	NA	4q21.21	4	78706323	LINC01094, BMP2K	LINC01094 - LOC101928893	100505702	101928893		21822	9753	rs7699519-T	rs7699519	0	7699519	intergenic_variant	1	NR	4e-06	5.39794		0.01657	[NR] unit increase	Illumina [1124301]	N
2018-01-24	29206233	Shendre A	2017-12-04	PLoS One	www.ncbi.nlm.nih.gov/pubmed/29206233	Genome-wide admixture and association study of subclinical atherosclerosis in the Women's Interagency HIV Study (WIHS).	Common carotid intima-media thickness in HIV infection	682 Black non-Hispanic HIV-positive women	NA	4q21.21	4	78706323	LINC01094, BMP2K	LINC01094 - LOC101928893	100505702	101928893		21822	9753	rs7699519-T	rs7699519	0	7699519	intergenic_variant	1	NR	4e-06	5.39794		0.01657	[NR] unit increase	Illumina [1124301]	N
2018-01-24	29206233	Shendre A	2017-12-04	PLoS One	www.ncbi.nlm.nih.gov/pubmed/29206233	Genome-wide admixture and association study of subclinical atherosclerosis in the Women's Interagency HIV Study (WIHS).	Common carotid intima-media thickness in HIV infection	682 Black non-Hispanic HIV-positive women	NA	14q21.1	14	38898874	LINC00639	LINC00639, LOC105370457			283547, 105370457			rs80093141-T	rs80093141	0	80093141	intron_variant	0	NR	8e-06	5.09691		0.02664	[NR] unit increase	Illumina [1124301]	N
2018-01-24	29206233	Shendre A	2017-12-04	PLoS One	www.ncbi.nlm.nih.gov/pubmed/29206233	Genome-wide admixture and association study of subclinical atherosclerosis in the Women's Interagency HIV Study (WIHS).	Common carotid intima-media thickness in HIV infection	682 Black non-Hispanic HIV-positive women	NA	14q21.1	14	38898874	LINC00639	LINC00639, LOC105370457			283547, 105370457			rs80093141-T	rs80093141	0	80093141	intron_variant	0	NR	8e-06	5.09691		0.02664	[NR] unit increase	Illumina [1124301]	N
2018-01-24	29206233	Shendre A	2017-12-04	PLoS One	www.ncbi.nlm.nih.gov/pubmed/29206233	Genome-wide admixture and association study of subclinical atherosclerosis in the Women's Interagency HIV Study (WIHS).	Common carotid intima-media thickness in HIV negative individuals	288 Black non-Hispanic HIV-negative women	NA	9q22.32	9	96078734	LOC158435	LOC158435			158435			rs10989172-T	rs10989172	0	10989172	intergenic_variant	0	NR	5e-06	5.30103		0.0223	[NR] unit increase	Illumina [1124301]	N
2018-01-24	29206233	Shendre A	2017-12-04	PLoS One	www.ncbi.nlm.nih.gov/pubmed/29206233	Genome-wide admixture and association study of subclinical atherosclerosis in the Women's Interagency HIV Study (WIHS).	Common carotid intima-media thickness in HIV negative individuals	288 Black non-Hispanic HIV-negative women	NA	9q22.32	9	96078734	LOC158435	LOC158435			158435			rs10989172-T	rs10989172	0	10989172	intergenic_variant	0	NR	5e-06	5.30103		0.0223	[NR] unit increase	Illumina [1124301]	N
2018-01-24	29206233	Shendre A	2017-12-04	PLoS One	www.ncbi.nlm.nih.gov/pubmed/29206233	Genome-wide admixture and association study of subclinical atherosclerosis in the Women's Interagency HIV Study (WIHS).	Common carotid intima-media thickness in HIV negative individuals	288 Black non-Hispanic HIV-negative women	NA	11p15.2	11	13907130	FAR1, SPON1	LOC105376561 - RNA5SP331	105376561	100873597		34709	354	rs11023007-T	rs11023007	0	11023007	downstream_gene_variant	1	NR	5e-06	5.30103		0.02767	[NR] unit decrease	Illumina [1124301]	N
2018-01-24	29206233	Shendre A	2017-12-04	PLoS One	www.ncbi.nlm.nih.gov/pubmed/29206233	Genome-wide admixture and association study of subclinical atherosclerosis in the Women's Interagency HIV Study (WIHS).	Common carotid intima-media thickness in HIV negative individuals	288 Black non-Hispanic HIV-negative women	NA	11p15.2	11	13907130	FAR1, SPON1	LOC105376561 - RNA5SP331	105376561	100873597		34709	354	rs11023007-T	rs11023007	0	11023007	downstream_gene_variant	1	NR	5e-06	5.30103		0.02767	[NR] unit decrease	Illumina [1124301]	N
2018-01-24	29206233	Shendre A	2017-12-04	PLoS One	www.ncbi.nlm.nih.gov/pubmed/29206233	Genome-wide admixture and association study of subclinical atherosclerosis in the Women's Interagency HIV Study (WIHS).	Common carotid intima-media thickness in HIV negative individuals	288 Black non-Hispanic HIV-negative women	NA	6q27	6	169185356	LOC101929504, THBS2	LOC101929504 - LOC101929523	101929504	101929523		2616	27856	rs114413935-T	rs114413935	0	114413935	upstream_gene_variant	1	NR	2e-06	5.69897		0.02957	[NR] unit increase	Illumina [1124301]	N
2018-01-24	29206233	Shendre A	2017-12-04	PLoS One	www.ncbi.nlm.nih.gov/pubmed/29206233	Genome-wide admixture and association study of subclinical atherosclerosis in the Women's Interagency HIV Study (WIHS).	Common carotid intima-media thickness in HIV negative individuals	288 Black non-Hispanic HIV-negative women	NA	6q27	6	169185356	LOC101929504, THBS2	LOC101929504 - LOC101929523	101929504	101929523		2616	27856	rs114413935-T	rs114413935	0	114413935	upstream_gene_variant	1	NR	2e-06	5.69897		0.02957	[NR] unit increase	Illumina [1124301]	N
2018-01-24	29206233	Shendre A	2017-12-04	PLoS One	www.ncbi.nlm.nih.gov/pubmed/29206233	Genome-wide admixture and association study of subclinical atherosclerosis in the Women's Interagency HIV Study (WIHS).	Common carotid intima-media thickness in HIV negative individuals	288 Black non-Hispanic HIV-negative women	NA	2q37.1	2	231460981	NCL	NCL			4691			rs12996154-C	rs12996154	0	12996154	intron_variant	0	NR	6e-06	5.22185		0.02793	[NR] unit increase	Illumina [1124301]	N
2018-01-24	29206233	Shendre A	2017-12-04	PLoS One	www.ncbi.nlm.nih.gov/pubmed/29206233	Genome-wide admixture and association study of subclinical atherosclerosis in the Women's Interagency HIV Study (WIHS).	Common carotid intima-media thickness in HIV negative individuals	288 Black non-Hispanic HIV-negative women	NA	2q37.1	2	231460981	NCL	NCL			4691			rs12996154-C	rs12996154	0	12996154	intron_variant	0	NR	6e-06	5.22185		0.02793	[NR] unit increase	Illumina [1124301]	N
2018-01-24	29206233	Shendre A	2017-12-04	PLoS One	www.ncbi.nlm.nih.gov/pubmed/29206233	Genome-wide admixture and association study of subclinical atherosclerosis in the Women's Interagency HIV Study (WIHS).	Common carotid intima-media thickness in HIV negative individuals	288 Black non-Hispanic HIV-negative women	NA	5q22.1	5	112190611	EPB41L4A	EPB41L4A			64097			rs17134212-T	rs17134212	0	17134212	intron_variant	0	NR	2e-06	5.69897		0.02757	[NR] unit decrease	Illumina [1124301]	N
2018-01-24	29206233	Shendre A	2017-12-04	PLoS One	www.ncbi.nlm.nih.gov/pubmed/29206233	Genome-wide admixture and association study of subclinical atherosclerosis in the Women's Interagency HIV Study (WIHS).	Common carotid intima-media thickness in HIV negative individuals	288 Black non-Hispanic HIV-negative women	NA	5q22.1	5	112190611	EPB41L4A	EPB41L4A			64097			rs17134212-T	rs17134212	0	17134212	intron_variant	0	NR	2e-06	5.69897		0.02757	[NR] unit decrease	Illumina [1124301]	N
2018-01-24	29206233	Shendre A	2017-12-04	PLoS One	www.ncbi.nlm.nih.gov/pubmed/29206233	Genome-wide admixture and association study of subclinical atherosclerosis in the Women's Interagency HIV Study (WIHS).	Common carotid intima-media thickness in HIV negative individuals	288 Black non-Hispanic HIV-negative women	NA	7p15.3	7	23606698	CCDC126	CCDC126			90693			rs227917-C	rs227917	0	227917	intron_variant	0	NR	4e-06	5.39794		0.03222	[NR] unit increase	Illumina [1124301]	N
2018-01-24	29206233	Shendre A	2017-12-04	PLoS One	www.ncbi.nlm.nih.gov/pubmed/29206233	Genome-wide admixture and association study of subclinical atherosclerosis in the Women's Interagency HIV Study (WIHS).	Common carotid intima-media thickness in HIV negative individuals	288 Black non-Hispanic HIV-negative women	NA	7p15.3	7	23606698	CCDC126	CCDC126			90693			rs227917-C	rs227917	0	227917	intron_variant	0	NR	4e-06	5.39794		0.03222	[NR] unit increase	Illumina [1124301]	N
2018-01-24	29206233	Shendre A	2017-12-04	PLoS One	www.ncbi.nlm.nih.gov/pubmed/29206233	Genome-wide admixture and association study of subclinical atherosclerosis in the Women's Interagency HIV Study (WIHS).	Common carotid intima-media thickness in HIV negative individuals	288 Black non-Hispanic HIV-negative women	NA	10q23.33	10	94683966	CYP2C18	CYP2C18			1562			rs56113807-T	rs56113807	0	56113807	synonymous_variant	0	NR	5e-06	5.30103		0.03067	[NR] unit increase	Illumina [1124301]	N
2018-01-24	29206233	Shendre A	2017-12-04	PLoS One	www.ncbi.nlm.nih.gov/pubmed/29206233	Genome-wide admixture and association study of subclinical atherosclerosis in the Women's Interagency HIV Study (WIHS).	Common carotid intima-media thickness in HIV negative individuals	288 Black non-Hispanic HIV-negative women	NA	10q23.33	10	94683966	CYP2C18	CYP2C18			1562			rs56113807-T	rs56113807	0	56113807	synonymous_variant	0	NR	5e-06	5.30103		0.03067	[NR] unit increase	Illumina [1124301]	N
2018-01-24	29206233	Shendre A	2017-12-04	PLoS One	www.ncbi.nlm.nih.gov/pubmed/29206233	Genome-wide admixture and association study of subclinical atherosclerosis in the Women's Interagency HIV Study (WIHS).	Common carotid intima-media thickness in HIV negative individuals	288 Black non-Hispanic HIV-negative women	NA	1q31.2	1	190842358	LOC440704, RGS18	LOC440704 - HNRNPA1P46	440704	100421399		40700	303265	rs7529733-A	rs7529733	0	7529733	intergenic_variant	1	NR	3e-07	6.52288		0.0431	[NR] unit increase	Illumina [1124301]	N
2018-01-24	29206233	Shendre A	2017-12-04	PLoS One	www.ncbi.nlm.nih.gov/pubmed/29206233	Genome-wide admixture and association study of subclinical atherosclerosis in the Women's Interagency HIV Study (WIHS).	Common carotid intima-media thickness in HIV negative individuals	288 Black non-Hispanic HIV-negative women	NA	1q31.2	1	190842358	LOC440704, RGS18	LOC440704 - HNRNPA1P46	440704	100421399		40700	303265	rs7529733-A	rs7529733	0	7529733	intergenic_variant	1	NR	3e-07	6.52288		0.0431	[NR] unit increase	Illumina [1124301]	N
2018-01-24	29206233	Shendre A	2017-12-04	PLoS One	www.ncbi.nlm.nih.gov/pubmed/29206233	Genome-wide admixture and association study of subclinical atherosclerosis in the Women's Interagency HIV Study (WIHS).	Common carotid intima-media thickness in HIV negative individuals	288 Black non-Hispanic HIV-negative women	NA	3p22.2	3	38116856	DLEC1	DLEC1, LOC105377033			9940, 105377033			rs75614900-T	rs75614900	0	75614900	synonymous_variant	0	NR	6e-06	5.22185		0.02512	[NR] unit increase	Illumina [1124301]	N
2018-01-24	29206233	Shendre A	2017-12-04	PLoS One	www.ncbi.nlm.nih.gov/pubmed/29206233	Genome-wide admixture and association study of subclinical atherosclerosis in the Women's Interagency HIV Study (WIHS).	Common carotid intima-media thickness in HIV negative individuals	288 Black non-Hispanic HIV-negative women	NA	3p22.2	3	38116856	DLEC1	DLEC1, LOC105377033			9940, 105377033			rs75614900-T	rs75614900	0	75614900	synonymous_variant	0	NR	6e-06	5.22185		0.02512	[NR] unit increase	Illumina [1124301]	N
2018-01-24	29206233	Shendre A	2017-12-04	PLoS One	www.ncbi.nlm.nih.gov/pubmed/29206233	Genome-wide admixture and association study of subclinical atherosclerosis in the Women's Interagency HIV Study (WIHS).	Common carotid intima-media thickness in HIV negative individuals	288 Black non-Hispanic HIV-negative women	NA	1q31.2	1	190986443	LOC440704, RGS18	LOC440704 - HNRNPA1P46	440704	100421399		184785	159180	rs76075334-G	rs76075334	0	76075334	intergenic_variant	1	NR	3e-06	5.52288		0.04234	[NR] unit increase	Illumina [1124301]	N
2018-01-24	29206233	Shendre A	2017-12-04	PLoS One	www.ncbi.nlm.nih.gov/pubmed/29206233	Genome-wide admixture and association study of subclinical atherosclerosis in the Women's Interagency HIV Study (WIHS).	Common carotid intima-media thickness in HIV negative individuals	288 Black non-Hispanic HIV-negative women	NA	1q31.2	1	190986443	LOC440704, RGS18	LOC440704 - HNRNPA1P46	440704	100421399		184785	159180	rs76075334-G	rs76075334	0	76075334	intergenic_variant	1	NR	3e-06	5.52288		0.04234	[NR] unit increase	Illumina [1124301]	N
2018-01-24	29206233	Shendre A	2017-12-04	PLoS One	www.ncbi.nlm.nih.gov/pubmed/29206233	Genome-wide admixture and association study of subclinical atherosclerosis in the Women's Interagency HIV Study (WIHS).	Common carotid intima-media thickness in HIV negative individuals	288 Black non-Hispanic HIV-negative women	NA	10q23.33	10	94350735	NOC3L	NOC3L			64318			rs76426033-A	rs76426033	0	76426033	intron_variant	0	NR	2e-06	5.69897		0.03588	[NR] unit increase	Illumina [1124301]	N
[truncated: 5,289 more rows]

## Sheet: B) Targeted CVD GWAS SNPs
DATE ADDED TO CATALOG	PUBMEDID	FIRST AUTHOR	DATE	JOURNAL	LINK	STUDY	DISEASE/TRAIT	INITIAL SAMPLE SIZE	REPLICATION SAMPLE SIZE	REGION	CHR_ID	CHR_POS	REPORTED GENE(S)	MAPPED_GENE	UPSTREAM_GENE_ID	DOWNSTREAM_GENE_ID	SNP_GENE_IDS	UPSTREAM_GENE_DISTANCE	DOWNSTREAM_GENE_DISTANCE	STRONGEST SNP-RISK ALLELE	SNPS	MERGED	SNP_ID_CURRENT	CONTEXT	INTERGENIC	RISK ALLELE FREQUENCY	P-VALUE	PVALUE_MLOG	P-VALUE (TEXT)	OR or BETA	95% CI (TEXT)	PLATFORM [SNPS PASSING QC]	CNV
[truncated: 1,781 more rows]
