# Supplementary material for: High-Resolution Regulatory Maps Connect Vascular Risk Variants to Disease-Related Pathways
Source: Circ Genom Precis Med. 2019 Feb 20;12(3):e002353. doi: 10.1161/CIRCGEN.118.002353 (PMC8104016; doi:10.1161/CIRCGEN.118.002353)
Supplement: Supplementary file 10 [file hcg-12-e002353-s010.xlsx]

## Sheet: AEC_80kb
GWAS RSID	Interacting Gene	Interaction Distance	Trait	Nearest/reported Gene	Chr	Position	mLog(association P value)	Type	LD SNP RSID	H3K27Ac rep1	H3K27Ac rep2	Cardiovascular TF	HAEC TF	Cardiovascular Dnase	Peak Overlap?
rs13382862	C2orf43	-140500	Abdominal aortic aneurysm	C2orf43	chr2	20882448	6	PD	NA	FALSE	FALSE	FALSE	FALSE	FALSE	FALSE
rs1728918	SUPT7L	-252527	Age-related disease endophenotypes	PPM1G - NRBP1	chr2	27635462	34.301	PD	NA	FALSE	FALSE	FALSE	FALSE	FALSE	FALSE
rs1728918	SUPT7L	-252527	Age-related diseases, mortality and associated endophenotypes	PPM1G - NRBP1	chr2	27635462	31	PD	NA	FALSE	FALSE	FALSE	FALSE	FALSE	FALSE
rs9425326	APOBEC4	216554	Antipsychotic drug-induced QTc interval change in schizophrenia	RGL1	chr1	183839004	5.69897	PD	NA	TRUE	TRUE	TRUE	FALSE	FALSE	TRUE
rs9425326	RGL1	64788	Antipsychotic drug-induced QTc interval change in schizophrenia	RGL1	chr1	183839004	5.69897	PD	NA	TRUE	TRUE	TRUE	FALSE	FALSE	TRUE
rs520525	GORAB	137032	Atrial fibrillation	PRRX1	chr1	170638332	15.2218	PD	NA	TRUE	FALSE	FALSE	FALSE	FALSE	TRUE
rs639652	GORAB	110805	Atrial fibrillation	LOC105371610	chr1	170612872	8.39794	PD	NA	FALSE	FALSE	FALSE	FALSE	FALSE	FALSE
rs2287921	CA11	78400	C-reactive protein levels or LDL-cholesterol levels (pleiotropy)	RASIP1	chr19	49228271	7.52288	PD	NA	TRUE	TRUE	TRUE	FALSE	FALSE	TRUE
rs2230307	AGL	45667	Carotid intima media thickness	AGL	chr1	100361924	6.39794	PD	NA	FALSE	FALSE	FALSE	FALSE	FALSE	FALSE
rs66678247	DRD3	47432	Congenital heart disease (inherited effect)	ZNF80, LOC107986115	chr3	113946258	6	PD	NA	FALSE	FALSE	FALSE	FALSE	FALSE	FALSE
rs10740039	ANK3	513532	Coronary artery calcified atherosclerotic plaque (130 HU threshold) in type 2 diabetes	ANK3	chr10	62414681	5.52288	PD	NA	FALSE	FALSE	FALSE	FALSE	FALSE	FALSE
rs61751050	GIMAP2	56784	Coronary artery calcified atherosclerotic plaque (130 HU threshold) in type 2 diabetes	GIMAP5, GIMAP1-GIMAP5	chr7	150440039	5.39794	PD	NA	FALSE	FALSE	FALSE	FALSE	FALSE	FALSE
rs1008898	C1GALT1	50896	Coronary artery disease	C1GALT1	chr7	7273558	5.69897	PD	NA	FALSE	FALSE	FALSE	FALSE	FALSE	FALSE
rs10121140	FLJ41200	860937	Coronary artery disease	NFIB	chr9	14292719	5.39794	PD	NA	FALSE	FALSE	FALSE	FALSE	FALSE	FALSE
rs10793514	LINC00840	141582	Coronary artery disease	LINC00841 - CXCL12	chr10	44496970	23.301	PD	NA	FALSE	FALSE	FALSE	FALSE	FALSE	FALSE
rs11601507	TRIM34	59309	Coronary artery disease	TRIM5	chr11	5701073	12.2218	PD	NA	FALSE	FALSE	FALSE	FALSE	FALSE	FALSE
rs11601507	TRIM34	59309	Coronary artery disease	TRIM5	chr11	5701073	11.699	PD	NA	FALSE	FALSE	FALSE	FALSE	FALSE	FALSE
rs11670056	KLHL26	-159152	Coronary artery disease	ELL	chr19	18589942	11.3979	PD	NA	TRUE	TRUE	FALSE	FALSE	FALSE	TRUE
rs11698996	GSS	-94341	Coronary artery disease	GGT7	chr20	33449738	6.69897	PD	NA	FALSE	FALSE	FALSE	FALSE	FALSE	FALSE
rs12765878	SLK	-58335	Coronary artery disease	OBFC1	chr10	105669621	8.52288	PD	NA	TRUE	TRUE	FALSE	FALSE	FALSE	TRUE
rs17087335	NOA1	-5537	Coronary artery disease	NOA1	chr4	57838582	7.30103	PD	NA	FALSE	FALSE	FALSE	FALSE	FALSE	FALSE
rs17581137	NR2F2-AS1	-724903	Coronary artery disease	LOC105370995 - RNU2-3P	chr15	96146413	8	PD	NA	TRUE	TRUE	TRUE	FALSE	FALSE	TRUE
rs1801251	GIGYF2	70910	Coronary artery disease	GIGYF2, KCNJ13	chr2	233633459	9.52288	PD	NA	FALSE	FALSE	FALSE	FALSE	FALSE	FALSE
rs2452600	PDLIM5	122778	Coronary artery disease	PDLIM5	chr4	95496881	7	PD	NA	TRUE	FALSE	FALSE	FALSE	FALSE	TRUE
rs4266144	LEKR1	306705	Coronary artery disease	LINC00880 - CCNL1	chr3	156852591	8	PD	NA	TRUE	TRUE	FALSE	FALSE	FALSE	TRUE
rs4266144	LEKR1	306705	Coronary artery disease	LINC00880 - CCNL1	chr3	156852591	7.52288	PD	NA	TRUE	TRUE	FALSE	FALSE	FALSE	TRUE
rs4266144	PA2G4P4	320990	Coronary artery disease	LINC00880 - CCNL1	chr3	156852591	8	PD	NA	TRUE	TRUE	FALSE	FALSE	FALSE	TRUE
rs4266144	PA2G4P4	320990	Coronary artery disease	LINC00880 - CCNL1	chr3	156852591	7.52288	PD	NA	TRUE	TRUE	FALSE	FALSE	FALSE	TRUE
rs56079296	LOC100505841	-219344	Coronary artery disease	LOC105379149 - SRFBP1	chr5	121276796	6.69897	PD	NA	FALSE	FALSE	FALSE	FALSE	FALSE	FALSE
rs57265257	NOA1	-5537	Coronary artery disease	NOA1	chr4	57839279	8.69897	PD	NA	FALSE	FALSE	FALSE	FALSE	FALSE	FALSE
rs62390615	C6orf195	-1020896	Coronary artery disease	FOXC1 - GMDS	chr6	1616264	7.39794	PD	NA	TRUE	TRUE	FALSE	FALSE	FALSE	TRUE
rs9501744	C6orf195	-1018988	Coronary artery disease	FOXC1 - GMDS	chr6	1617142	7.69897	PD	NA	TRUE	TRUE	FALSE	FALSE	FALSE	TRUE
rs1924981	FLT1	-47179	Coronary artery disease (myocardial infartum, percutaneous transluminal coronary angioplasty, coronary artery bypass grafting, angina or chromic ischemic heart disease)	FLT1	chr13	29022644	6.69897	PD	NA	FALSE	FALSE	FALSE	FALSE	FALSE	FALSE
rs72627509	NOA1	-5537	Coronary artery disease (myocardial infartum, percutaneous transluminal coronary angioplasty, coronary artery bypass grafting, angina or chromic ischemic heart disease)	NOA1	chr4	57839050	7.09691	PD	NA	FALSE	FALSE	FALSE	FALSE	FALSE	FALSE
rs11124945	DYNC2LI1	-125012	Diabetes in response to antihypertensive drug treatment (treatment strategy interaction)	PLEKHH2	chr2	43877155	7.30103	PD	NA	FALSE	FALSE	FALSE	FALSE	FALSE	FALSE
rs11880198	GNA15	23551	Heart failure	GNA15	chr19	3159768	5.22185	PD	NA	FALSE	FALSE	FALSE	FALSE	FALSE	FALSE
rs2029213	DCP1A	-3586	Heart rate	DCP1A	chr3	53378244	5.1549	PD	NA	TRUE	FALSE	FALSE	FALSE	FALSE	TRUE
rs677652	UBE4A	-194238	Heart rate variability traits (SDNN)	SCN2B	chr11	118036710	5.39794	PD	NA	FALSE	FALSE	FALSE	FALSE	FALSE	FALSE
rs1653969	FOXP1	-301843	LDL cholesterol change in response to fenofibrate in statin-treated type 2 diabetes	FOXP1	chr3	71331363	6.04576	PD	NA	FALSE	FALSE	FALSE	FALSE	FALSE	FALSE
rs10176176	SH2D6	99683	Myocardial infarction	RPSAP22 - LOC100630918	chr2	85762047	9.52288	PD	NA	FALSE	FALSE	FALSE	FALSE	FALSE	FALSE
rs7211079	CARD14	-45477	Myocardial infarction	GAA - EIF4A3	chr17	78107536	6.69897	PD	NA	FALSE	FALSE	FALSE	FALSE	FALSE	FALSE
rs6892553	LINCR-0003	-57147	Orthostatic hypotension	LOC102724122	chr5	56810137	5.69897	PD	NA	FALSE	FALSE	FALSE	FALSE	FALSE	FALSE
rs13242816	CAV2	48882	P wave duration	CAV1	chr7	116189375	10.0969	PD	NA	FALSE	FALSE	FALSE	FALSE	FALSE	FALSE
rs2115630	WDR73	166518	P wave terminal force	ALPK3	chr15	85364515	9.22185	PD	NA	TRUE	TRUE	TRUE	FALSE	FALSE	TRUE
rs10484876	PAQR8	27186	Peripheral arterial disease (traffic-related air pollution interaction)	PAQR8	chr6	52254148	7	PD	NA	TRUE	TRUE	FALSE	FALSE	FALSE	TRUE
rs11819158	SLC25A28	-202931	Peripheral arterial disease (traffic-related air pollution interaction)	GOT1	chr10	101178055	6	PD	NA	FALSE	FALSE	FALSE	FALSE	FALSE	FALSE
rs1317681	TGFB2-OT1	-40864	Peripheral arterial disease (traffic-related air pollution interaction)	TGFB2	chr1	218575201	5.69897	PD	NA	FALSE	FALSE	FALSE	FALSE	FALSE	FALSE
rs2592394	HOXD3	-37432	Peripheral arterial disease (traffic-related air pollution interaction)	HOXD9 - LOC100129455	chr2	176991778	5.52288	PD	NA	FALSE	FALSE	FALSE	FALSE	FALSE	FALSE
rs9940555	FLJ21408	-9217	Peripheral arterial disease (traffic-related air pollution interaction)	NSMCE1	chr16	27270606	7.39794	PD	NA	TRUE	TRUE	TRUE	FALSE	FALSE	TRUE
rs2020921	DKK4	-190752	Plasma plasminogen activator levels	PLAT	chr8	42044964	7.69897	PD	NA	FALSE	FALSE	FALSE	FALSE	FALSE	FALSE
rs3136739	DKK4	-30525	Plasma plasminogen activator levels	POLB	chr8	42205079	9	PD	NA	TRUE	TRUE	FALSE	FALSE	FALSE	TRUE
rs3733017	TPRG1-AS1	-1209698	PR interval	BCL6	chr3	187456708	5.22185	PD	NA	TRUE	TRUE	FALSE	FALSE	FALSE	TRUE
rs12185468	LRRC30	1247976	PR interval in Tripanosoma cruzi seropositivity	RN7SL50P - THEMIS3P	chr18	8479684	5.52288	PD	NA	FALSE	FALSE	FALSE	FALSE	FALSE	FALSE
rs76439045	ZNF391	54793	PR interval in Tripanosoma cruzi seropositivity	MCFD2P1 - ZNF184	chr6	27411728	7.30103	PD	NA	FALSE	FALSE	FALSE	FALSE	FALSE	FALSE
rs13137008	ARHGAP24	275755	PR segment	ARHGAP24	chr4	86674198	14	PD	NA	FALSE	FALSE	FALSE	FALSE	FALSE	FALSE
rs2253017	N6AMT2	-48083	PR segment	IL17D - N6AMT2	chr13	21300908	7.69897	PD	NA	FALSE	FALSE	FALSE	FALSE	FALSE	FALSE
rs11600901	UBE4A	-199888	Preeclampsia	SCN4B - SCN2B	chr11	118031985	5.04576	PD	NA	FALSE	FALSE	FALSE	FALSE	FALSE	FALSE
rs2014912	ARHGAP24	318217	Pulse pressure	ARHGAP24	chr4	86715669	9.39794	PD	NA	TRUE	TRUE	FALSE	FALSE	FALSE	TRUE
rs3775375	TIGD2	-291294	Pulse pressure	FAM13A	chr4	89743581	5.52288	PD	NA	TRUE	TRUE	FALSE	FALSE	TRUE	TRUE
rs13314892	MITF	-190770	QRS complex (12-leadsum)	MITF	chr3	69795051	8.04576	PD	NA	FALSE	FALSE	FALSE	FALSE	FALSE	FALSE
rs4642101	TMEM40	39064	QRS complex (12-leadsum)	CAND2	chr3	12842222	6.1549	PD	NA	FALSE	FALSE	FALSE	FALSE	FALSE	FALSE
rs2025096	GSS	-4206	QRS complex (Cornell)	GSS	chr20	33539999	10.301	PD	NA	FALSE	FALSE	FALSE	FALSE	FALSE	FALSE
rs1052536	NLE1	-138763	QT interval	LIG3	chr17	33331574	24.2218	PD	NA	FALSE	FALSE	FALSE	FALSE	FALSE	FALSE
rs2074518	NLE1	-146199	QT interval	LIG3	chr17	33324381	11.2218	PD	NA	FALSE	FALSE	FALSE	FALSE	FALSE	FALSE
rs4784934	GINS3	33385	QT interval	LOC105371295	chr16	58459925	8.22185	PD	NA	FALSE	FALSE	FALSE	FALSE	FALSE	FALSE
rs7131987	FAR2	103069	QT interval	FAR2	chr12	29406487	5.69897	PD	NA	FALSE	FALSE	FALSE	FALSE	FALSE	FALSE
rs7616330	FOXP1	-517635	QT interval	FOXP1	chr3	71115750	5.22185	PD	NA	TRUE	TRUE	FALSE	FALSE	FALSE	TRUE
rs789852	TMEM44	-27239	QT interval	TMEM44	chr3	194327097	6.1549	PD	NA	FALSE	FALSE	FALSE	FALSE	FALSE	FALSE
rs129963	TRAP1	26950	QT interval (drug interaction)	CREBBP	chr16	3796146	5.04576	PD	NA	FALSE	FALSE	FALSE	FALSE	FALSE	FALSE
rs41748	MET	133396	Resting heart rate	MET - CAPZA2	chr7	116446572	8.1549	PD	NA	TRUE	TRUE	TRUE	FALSE	FALSE	TRUE
rs17490626	TSPAN15	6596	Thrombosis	TSPAN15	chr10	71218645	6.52288	PD	NA	TRUE	FALSE	FALSE	FALSE	FALSE	TRUE
rs664461	IFT74	203777	Trans fatty acid levels	TEK	chr9	27152307	5.69897	PD	NA	TRUE	TRUE	FALSE	FALSE	FALSE	TRUE
rs664461	TEK	41675	Trans fatty acid levels	TEK	chr9	27152307	5.69897	PD	NA	TRUE	TRUE	FALSE	FALSE	FALSE	TRUE
rs6893858	FGF1	13477	Trans fatty acid levels	FGF1 - LOC101926975	chr5	142080084	5.39794	PD	NA	FALSE	FALSE	FALSE	FALSE	FALSE	FALSE
rs780093	SUPT7L	-144301	Urate levels	GCKR	chr2	27742602	16.3979	PD	NA	FALSE	FALSE	FALSE	FALSE	FALSE	FALSE
rs7048146	PTPN3	38022	Vascular brain injury	PTPN3	chr9	112299321	6.22185	PD	NA	FALSE	FALSE	FALSE	FALSE	FALSE	FALSE
rs7048146	PTPN3	38022	Vascular brain injury	PTPN3	chr9	112299321	5.22185	PD	NA	FALSE	FALSE	FALSE	FALSE	FALSE	FALSE
rs1998081	GZF1	-287910	Venous thromboembolism	CD93	chr20	23057481	7.30103	PD	NA	TRUE	FALSE	FALSE	FALSE	FALSE	TRUE
rs7957207	VPS33A	-281896	Venous thromboembolism adjusted for sickle cell variant rs77121243-T	BCL7A	chr12	122469394	5.39794	PD	NA	FALSE	FALSE	FALSE	FALSE	FALSE	FALSE
rs80255315	NR2F2-AS1	-594345	Venous thromboembolism adjusted for sickle cell variant rs77121243-T	LOC105370995 - RNU2-3P	chr15	96277147	5.52288	PD	NA	TRUE	TRUE	TRUE	FALSE	FALSE	TRUE
rs6759518	MPV17	-102096	Age-related disease endophenotypes	SLC30A3	chr2	27444023	6.30103	PD_LD	rs73921475	FALSE	FALSE	FALSE	FALSE	FALSE	FALSE
rs6759518	MPV17	-66818	Age-related disease endophenotypes	SLC30A3	chr2	27479502	6.30103	PD_LD	rs73924411	FALSE	FALSE	TRUE	TRUE	FALSE	TRUE
rs780094	SUPT7L	-144301	Age-related disease endophenotypes	GCKR	chr2	27742602	100.097	PD_LD	rs780093	FALSE	FALSE	FALSE	FALSE	FALSE	FALSE
rs460976	MX1	28363	Age-related diseases and mortality	MX1 - TMPRSS2	chr21	42821693	8	PD_LD	rs469218	FALSE	FALSE	FALSE	FALSE	FALSE	FALSE
rs460976	MX1	28363	Age-related diseases, mortality and associated endophenotypes	MX1 - TMPRSS2	chr21	42821693	5.39794	PD_LD	rs469218	FALSE	FALSE	FALSE	FALSE	FALSE	FALSE
rs6759518	MPV17	-102096	Age-related diseases, mortality and associated endophenotypes	SLC30A3	chr2	27444023	9.09691	PD_LD	rs73921475	FALSE	FALSE	FALSE	FALSE	FALSE	FALSE
rs6759518	MPV17	-66818	Age-related diseases, mortality and associated endophenotypes	SLC30A3	chr2	27479502	9.09691	PD_LD	rs73924411	FALSE	FALSE	TRUE	TRUE	FALSE	TRUE
rs780094	SUPT7L	-144301	Age-related diseases, mortality and associated endophenotypes	GCKR	chr2	27742602	90.3979	PD_LD	rs780093	FALSE	FALSE	FALSE	FALSE	FALSE	FALSE
rs2229774	AAAS	-106018	Anthracycline-induced cardiotoxicity in childhood cancer	RARG	chr12	53609991	7.22185	PD_LD	rs57789211	TRUE	TRUE	TRUE	FALSE	FALSE	TRUE
rs2229774	AAAS	-106018	Anthracycline-induced cardiotoxicity in childhood cancer	RARG	chr12	53609991	7.09691	PD_LD	rs57789211	TRUE	TRUE	TRUE	FALSE	FALSE	TRUE
rs2491441	APOBEC4	201230	Antipsychotic drug-induced QTc interval change in schizophrenia	RGL1	chr1	183824420	5.30103	PD_LD	rs9425320	FALSE	FALSE	FALSE	FALSE	FALSE	FALSE
rs2491441	APOBEC4	201230	Antipsychotic drug-induced QTc interval change in schizophrenia	RGL1	chr1	183824868	5.30103	PD_LD	rs3010061	FALSE	FALSE	FALSE	FALSE	FALSE	FALSE
rs2491441	APOBEC4	207953	Antipsychotic drug-induced QTc interval change in schizophrenia	RGL1	chr1	183830780	5.30103	PD_LD	rs3010065	FALSE	FALSE	FALSE	FALSE	FALSE	FALSE
rs2491441	APOBEC4	194974	Antipsychotic drug-induced QTc interval change in schizophrenia	RGL1	chr1	183817583	5.30103	PD_LD	rs3010056	TRUE	TRUE	FALSE	FALSE	FALSE	TRUE
rs2491441	APOBEC4	196412	Antipsychotic drug-induced QTc interval change in schizophrenia	RGL1	chr1	183819122	5.30103	PD_LD	rs3002647	TRUE	TRUE	FALSE	FALSE	FALSE	TRUE
rs2491441	APOBEC4	187979	Antipsychotic drug-induced QTc interval change in schizophrenia	RGL1	chr1	183811118	5.30103	PD_LD	rs2491434	TRUE	TRUE	TRUE	FALSE	FALSE	TRUE
rs2491441	APOBEC4	191784	Antipsychotic drug-induced QTc interval change in schizophrenia	RGL1	chr1	183814232	5.30103	PD_LD	rs11585293	FALSE	FALSE	FALSE	FALSE	FALSE	FALSE
rs2491441	APOBEC4	182054	Antipsychotic drug-induced QTc interval change in schizophrenia	RGL1	chr1	183804852	5.30103	PD_LD	rs2500110	FALSE	FALSE	FALSE	FALSE	FALSE	FALSE
rs2491441	APOBEC4	189330	Antipsychotic drug-induced QTc interval change in schizophrenia	RGL1	chr1	183811930	5.30103	PD_LD	rs2500102	TRUE	TRUE	TRUE	FALSE	FALSE	TRUE
rs2491441	APOBEC4	176291	Antipsychotic drug-induced QTc interval change in schizophrenia	RGL1	chr1	183799008	5.30103	PD_LD	rs2500119	FALSE	FALSE	FALSE	FALSE	FALSE	FALSE
rs2491441	RGL1	49464	Antipsychotic drug-induced QTc interval change in schizophrenia	RGL1	chr1	183824420	5.30103	PD_LD	rs9425320	FALSE	FALSE	FALSE	FALSE	FALSE	FALSE
rs2491441	RGL1	49464	Antipsychotic drug-induced QTc interval change in schizophrenia	RGL1	chr1	183824868	5.30103	PD_LD	rs3010061	FALSE	FALSE	FALSE	FALSE	FALSE	FALSE
rs2491441	RGL1	24525	Antipsychotic drug-induced QTc interval change in schizophrenia	RGL1	chr1	183799008	5.30103	PD_LD	rs2500119	FALSE	FALSE	FALSE	FALSE	FALSE	FALSE
rs2491441	RGL1	30288	Antipsychotic drug-induced QTc interval change in schizophrenia	RGL1	chr1	183804852	5.30103	PD_LD	rs2500110	FALSE	FALSE	FALSE	FALSE	FALSE	FALSE
rs2491441	RGL1	43208	Antipsychotic drug-induced QTc interval change in schizophrenia	RGL1	chr1	183817583	5.30103	PD_LD	rs3010056	TRUE	TRUE	FALSE	FALSE	FALSE	TRUE
rs2491441	RGL1	44646	Antipsychotic drug-induced QTc interval change in schizophrenia	RGL1	chr1	183819122	5.30103	PD_LD	rs3002647	TRUE	TRUE	FALSE	FALSE	FALSE	TRUE
rs2491441	RGL1	40018	Antipsychotic drug-induced QTc interval change in schizophrenia	RGL1	chr1	183814232	5.30103	PD_LD	rs11585293	FALSE	FALSE	FALSE	FALSE	FALSE	FALSE
rs2491441	RGL1	42541	Antipsychotic drug-induced QTc interval change in schizophrenia	RGL1	chr1	183817015	5.30103	PD_LD	rs3010054	TRUE	TRUE	FALSE	FALSE	FALSE	TRUE
rs10852932	SMG6	3142	Aortic root size	SMG6	chr17	2173183	10.699	PD_LD	rs4790071	FALSE	FALSE	FALSE	FALSE	FALSE	FALSE
rs10852932	SMG6	-72171	Aortic root size	SMG6	chr17	2097482	10.699	PD_LD	rs1532292	TRUE	TRUE	FALSE	FALSE	FALSE	TRUE
rs10852932	SMG6	-72171	Aortic root size	SMG6	chr17	2097582	10.699	PD_LD	rs1002135	TRUE	TRUE	FALSE	FALSE	FALSE	TRUE
rs10852932	SMG6	-72171	Aortic root size	SMG6	chr17	2098005	10.699	PD_LD	rs1002136	TRUE	TRUE	FALSE	FALSE	FALSE	TRUE
rs12600277	GINS3	325531	Aortic root size	GOT2	chr16	58751855	5.52288	PD_LD	rs9933114	FALSE	FALSE	FALSE	FALSE	FALSE	FALSE
rs12600277	GINS3	325531	Aortic root size	GOT2	chr16	58751880	5.52288	PD_LD	rs58703069	FALSE	FALSE	FALSE	FALSE	FALSE	FALSE
rs2268667	DDAH1	-199717	Asymmetrical dimethylarginine levels	DDAH1	chr1	85844670	30.3979	PD_LD	rs2011825	FALSE	FALSE	FALSE	FALSE	FALSE	FALSE
rs2268667	DDAH1	-199717	Asymmetrical dimethylarginine levels	DDAH1	chr1	85845366	30.3979	PD_LD	rs997251	FALSE	FALSE	FALSE	FALSE	FALSE	FALSE
rs2268667	DDAH1	-199717	Asymmetrical dimethylarginine levels	DDAH1	chr1	85845997	30.3979	PD_LD	rs1884139	FALSE	FALSE	FALSE	FALSE	FALSE	FALSE
rs2268667	DDAH1	-249299	Asymmetrical dimethylarginine levels	DDAH1	chr1	85794818	30.3979	PD_LD	rs18582	TRUE	TRUE	TRUE	TRUE	FALSE	TRUE
rs2268667	DDAH1	-249299	Asymmetrical dimethylarginine levels	DDAH1	chr1	85795111	30.3979	PD_LD	rs233130	TRUE	TRUE	TRUE	TRUE	FALSE	TRUE
rs2268667	DDAH1	-249299	Asymmetrical dimethylarginine levels	DDAH1	chr1	85795258	30.3979	PD_LD	rs233131	TRUE	TRUE	TRUE	TRUE	FALSE	TRUE
rs2268667	DDAH1	-236007	Asymmetrical dimethylarginine levels	DDAH1	chr1	85809064	30.3979	PD_LD	rs233074	TRUE	TRUE	TRUE	FALSE	FALSE	TRUE
rs2268667	DDAH1	-259499	Asymmetrical dimethylarginine levels	DDAH1	chr1	85785750	30.3979	PD_LD	rs233112	TRUE	TRUE	TRUE	FALSE	FALSE	TRUE
rs2268667	DDAH1	-253483	Asymmetrical dimethylarginine levels	DDAH1	chr1	85790632	30.3979	PD_LD	rs1498373	TRUE	TRUE	FALSE	FALSE	FALSE	TRUE
rs2268667	DDAH1	-253483	Asymmetrical dimethylarginine levels	DDAH1	chr1	85791256	30.3979	PD_LD	rs2300634	TRUE	TRUE	FALSE	FALSE	FALSE	TRUE
rs2268667	DDAH1	-239287	Asymmetrical dimethylarginine levels	DDAH1	chr1	85804929	30.3979	PD_LD	rs233066	TRUE	TRUE	TRUE	FALSE	FALSE	TRUE
rs2268667	DDAH1	-239287	Asymmetrical dimethylarginine levels	DDAH1	chr1	85804977	30.3979	PD_LD	rs233067	TRUE	TRUE	TRUE	FALSE	FALSE	TRUE
rs2268667	DDAH1	-239287	Asymmetrical dimethylarginine levels	DDAH1	chr1	85805354	30.3979	PD_LD	rs233068	TRUE	TRUE	TRUE	FALSE	FALSE	TRUE
rs2268667	DDAH1	-239287	Asymmetrical dimethylarginine levels	DDAH1	chr1	85805465	30.3979	PD_LD	rs233069	TRUE	TRUE	TRUE	FALSE	FALSE	TRUE
rs2268667	DDAH1	-245055	Asymmetrical dimethylarginine levels	DDAH1	chr1	85799281	30.3979	PD_LD	rs233061	TRUE	TRUE	TRUE	FALSE	FALSE	TRUE
rs2268667	DDAH1	-263006	Asymmetrical dimethylarginine levels	DDAH1	chr1	85781719	30.3979	PD_LD	rs233108	TRUE	TRUE	FALSE	FALSE	FALSE	TRUE
rs2268667	DDAH1	-240313	Asymmetrical dimethylarginine levels	DDAH1	chr1	85804086	30.3979	PD_LD	rs3768227	TRUE	TRUE	TRUE	FALSE	FALSE	TRUE
rs2268667	DDAH1	-240313	Asymmetrical dimethylarginine levels	DDAH1	chr1	85804248	30.3979	PD_LD	rs173026	TRUE	TRUE	TRUE	FALSE	FALSE	TRUE
rs1049334	CAV2	-13156	Atrial fibrillation	CAV1	chr7	116126890	13.699	PD_LD	rs62468976	FALSE	FALSE	FALSE	FALSE	FALSE	FALSE
rs1049334	CAV2	-13156	Atrial fibrillation	CAV1	chr7	116127098	13.699	PD_LD	rs62468978	FALSE	FALSE	FALSE	FALSE	FALSE	FALSE
rs1049334	CAV2	48882	Atrial fibrillation	CAV1	chr7	116189370	13.699	PD_LD	rs13243017	FALSE	FALSE	FALSE	FALSE	FALSE	FALSE
rs1049334	CAV2	48882	Atrial fibrillation	CAV1	chr7	116189375	13.699	PD_LD	rs13242816	FALSE	FALSE	FALSE	FALSE	FALSE	FALSE
rs1049334	CAV2	48882	Atrial fibrillation	CAV1	chr7	116189489	13.699	PD_LD	rs34678019	FALSE	FALSE	FALSE	FALSE	FALSE	FALSE
rs1049334	CAV2	10390	Atrial fibrillation	CAV1	chr7	116150136	13.699	PD_LD	rs56309428	TRUE	TRUE	TRUE	FALSE	FALSE	TRUE
rs1049334	CAV2	-7448	Atrial fibrillation	CAV1	chr7	116132669	13.699	PD_LD	rs17138747	FALSE	FALSE	FALSE	FALSE	FALSE	FALSE
rs1049334	CAV2	-7448	Atrial fibrillation	CAV1	chr7	116133245	13.699	PD_LD	rs35184471	FALSE	FALSE	FALSE	FALSE	FALSE	FALSE
rs1049334	CAV2	-18441	Atrial fibrillation	CAV1	chr7	116122305	13.699	PD_LD	rs35595472	FALSE	FALSE	FALSE	FALSE	FALSE	FALSE
rs1049334	CAV2	32284	Atrial fibrillation	CAV1	chr7	116172807	13.699	PD_LD	rs56063232	TRUE	FALSE	FALSE	FALSE	FALSE	TRUE
rs1049334	CAV2	32284	Atrial fibrillation	CAV1	chr7	116172849	13.699	PD_LD	rs55930206	TRUE	FALSE	FALSE	FALSE	FALSE	TRUE
rs1049334	CAV2	4681	Atrial fibrillation	CAV1	chr7	116144368	13.699	PD_LD	rs7796429	TRUE	TRUE	FALSE	FALSE	FALSE	TRUE
rs1049334	CAV2	-9436	Atrial fibrillation	CAV1	chr7	116130432	13.699	PD_LD	rs66985071	FALSE	FALSE	FALSE	FALSE	FALSE	FALSE
rs1049334	CAV2	-9436	Atrial fibrillation	CAV1	chr7	116130782	13.699	PD_LD	rs12706091	FALSE	FALSE	FALSE	FALSE	FALSE	FALSE
rs1049334	CAV2	-5058	Atrial fibrillation	CAV1	chr7	116134632	13.699	PD_LD	rs987790	FALSE	FALSE	FALSE	FALSE	FALSE	FALSE
rs1049334	CAV2	-5058	Atrial fibrillation	CAV1	chr7	116134700	13.699	PD_LD	rs987791	FALSE	FALSE	FALSE	FALSE	FALSE	FALSE
rs1049334	CAV2	-11528	Atrial fibrillation	CAV1	chr7	116128269	13.699	PD_LD	rs12672717	FALSE	FALSE	FALSE	FALSE	FALSE	FALSE
rs1049334	CAV2	-11528	Atrial fibrillation	CAV1	chr7	116128647	13.699	PD_LD	rs2402078	FALSE	FALSE	FALSE	FALSE	FALSE	FALSE
rs1049334	CAV2	-11528	Atrial fibrillation	CAV1	chr7	116128669	13.699	PD_LD	rs2402079	FALSE	FALSE	FALSE	FALSE	FALSE	FALSE
rs1049334	CAV2	2353	Atrial fibrillation	CAV1	chr7	116142457	13.699	PD_LD	rs35062002	TRUE	TRUE	TRUE	FALSE	FALSE	TRUE
rs1049334	CAV2	-5580	Atrial fibrillation	CAV1	chr7	116134169	13.699	PD_LD	rs17138750	FALSE	FALSE	FALSE	FALSE	FALSE	FALSE
rs1049334	CAV2	-13524	Atrial fibrillation	CAV1	chr7	116126284	13.699	PD_LD	rs34916272	FALSE	FALSE	FALSE	FALSE	FALSE	FALSE
rs1049334	CAV2	-13524	Atrial fibrillation	CAV1	chr7	116126309	13.699	PD_LD	rs36004201	FALSE	FALSE	FALSE	FALSE	FALSE	FALSE
rs281868	BRD7P3	-214237	Atrial fibrillation	SLC35F1	chr6	118608970	8	PD_LD	rs422833	TRUE	TRUE	TRUE	FALSE	FALSE	TRUE
rs281868	BRD7P3	-214237	Atrial fibrillation	SLC35F1	chr6	118608978	8	PD_LD	rs372237	TRUE	TRUE	TRUE	FALSE	FALSE	TRUE
rs281868	BRD7P3	-217336	Atrial fibrillation	SLC35F1	chr6	118605440	8	PD_LD	rs283082	FALSE	FALSE	FALSE	FALSE	FALSE	FALSE
rs3903239	GORAB	110805	Atrial fibrillation	GORAB - LOC105371610	chr1	170612261	13.0969	PD_LD	rs492804	FALSE	FALSE	FALSE	FALSE	FALSE	FALSE
rs3903239	GORAB	110805	Atrial fibrillation	GORAB - LOC105371610	chr1	170612872	13.0969	PD_LD	rs639652	FALSE	FALSE	FALSE	FALSE	FALSE	FALSE
rs3903239	GORAB	110805	Atrial fibrillation	GORAB - LOC105371610	chr1	170613849	13.0969	PD_LD	rs654461	FALSE	FALSE	FALSE	FALSE	FALSE	FALSE
rs3903239	GORAB	110805	Atrial fibrillation	GORAB - LOC105371610	chr1	170613868	13.0969	PD_LD	rs567328	FALSE	FALSE	FALSE	FALSE	FALSE	FALSE
rs3903239	GORAB	110805	Atrial fibrillation	GORAB - LOC105371610	chr1	170614041	13.0969	PD_LD	rs544478	FALSE	FALSE	FALSE	FALSE	FALSE	FALSE
rs3903239	GORAB	113496	Atrial fibrillation	GORAB - LOC105371610	chr1	170615916	13.0969	PD_LD	rs593560	FALSE	FALSE	FALSE	FALSE	FALSE	FALSE
rs3903239	GORAB	113496	Atrial fibrillation	GORAB - LOC105371610	chr1	170616354	13.0969	PD_LD	rs2988392	FALSE	FALSE	FALSE	FALSE	FALSE	FALSE
rs3903239	GORAB	103066	Atrial fibrillation	GORAB - LOC105371610	chr1	170604937	13.0969	PD_LD	rs541557	TRUE	TRUE	FALSE	FALSE	FALSE	TRUE
rs3903239	GORAB	134075	Atrial fibrillation	GORAB - LOC105371610	chr1	170635368	13.0969	PD_LD	rs501005	TRUE	TRUE	FALSE	FALSE	FALSE	TRUE
rs3903239	GORAB	134075	Atrial fibrillation	GORAB - LOC105371610	chr1	170636078	13.0969	PD_LD	rs473133	TRUE	TRUE	FALSE	FALSE	FALSE	TRUE
rs3903239	GORAB	115186	Atrial fibrillation	GORAB - LOC105371610	chr1	170617305	13.0969	PD_LD	rs608930	FALSE	FALSE	FALSE	FALSE	FALSE	FALSE
rs3903239	GORAB	71938	Atrial fibrillation	GORAB - LOC105371610	chr1	170573257	13.0969	PD_LD	rs61217505	FALSE	FALSE	FALSE	FALSE	FALSE	FALSE
rs3903239	GORAB	102857	Atrial fibrillation	GORAB - LOC105371610	chr1	170604121	13.0969	PD_LD	rs598993	TRUE	TRUE	FALSE	FALSE	FALSE	TRUE
rs1371867	RNF19A	-56454	Atrioventricular conduction	RNF19A	chr8	101292030	5.04576	PD_LD	rs6989997	FALSE	FALSE	FALSE	FALSE	FALSE	FALSE
rs1371867	RNF19A	-56454	Atrioventricular conduction	RNF19A	chr8	101292205	5.04576	PD_LD	rs1660327	FALSE	FALSE	FALSE	FALSE	FALSE	FALSE
rs1371867	RNF19A	-56454	Atrioventricular conduction	RNF19A	chr8	101292853	5.04576	PD_LD	rs1788199	FALSE	FALSE	FALSE	FALSE	FALSE	FALSE
rs1371867	RNF19A	-30731	Atrioventricular conduction	RNF19A	chr8	101319325	5.04576	PD_LD	rs1660349	TRUE	FALSE	FALSE	FALSE	FALSE	TRUE
rs1371867	RNF19A	-38894	Atrioventricular conduction	RNF19A	chr8	101309988	5.04576	PD_LD	rs1660333	FALSE	FALSE	FALSE	FALSE	FALSE	FALSE
rs1371867	RNF19A	-23519	Atrioventricular conduction	RNF19A	chr8	101324959	5.04576	PD_LD	rs1788168	FALSE	FALSE	FALSE	FALSE	FALSE	FALSE
rs1371867	RNF19A	-39603	Atrioventricular conduction	RNF19A	chr8	101309489	5.04576	PD_LD	rs1660332	FALSE	FALSE	FALSE	FALSE	FALSE	FALSE
rs1371867	RNF19A	-22529	Atrioventricular conduction	RNF19A	chr8	101326313	5.04576	PD_LD	rs1788169	FALSE	FALSE	FALSE	FALSE	FALSE	FALSE
rs1371867	RNF19A	-22529	Atrioventricular conduction	RNF19A	chr8	101326427	5.04576	PD_LD	rs1962901	FALSE	FALSE	FALSE	FALSE	FALSE	FALSE
rs1371867	RNF19A	-52615	Atrioventricular conduction	RNF19A	chr8	101295991	5.04576	PD_LD	rs959022	FALSE	FALSE	FALSE	FALSE	FALSE	FALSE
rs1371867	SPAG1	121730	Atrioventricular conduction	RNF19A	chr8	101292030	5.04576	PD_LD	rs6989997	FALSE	FALSE	FALSE	FALSE	FALSE	FALSE
rs1371867	SPAG1	121730	Atrioventricular conduction	RNF19A	chr8	101292205	5.04576	PD_LD	rs1660327	FALSE	FALSE	FALSE	FALSE	FALSE	FALSE
rs1371867	SPAG1	121730	Atrioventricular conduction	RNF19A	chr8	101292853	5.04576	PD_LD	rs1788199	FALSE	FALSE	FALSE	FALSE	FALSE	FALSE
rs1371867	SPAG1	79815	Atrioventricular conduction	RNF19A	chr8	101250906	5.04576	PD_LD	rs1660353	FALSE	FALSE	FALSE	FALSE	FALSE	FALSE
rs1371867	SPAG1	82192	Atrioventricular conduction	RNF19A	chr8	101252461	5.04576	PD_LD	rs1692006	FALSE	FALSE	FALSE	FALSE	FALSE	FALSE
rs1371867	SPAG1	82192	Atrioventricular conduction	RNF19A	chr8	101252679	5.04576	PD_LD	rs6511	FALSE	FALSE	FALSE	FALSE	FALSE	FALSE
rs1937332	FAS-AS1	120972	Atrioventricular conduction	MIR4679-2 - LOC100289238	chr10	90874442	6.1549	PD_LD	rs2253514	TRUE	TRUE	FALSE	FALSE	FALSE	TRUE
rs198379	NPPA-AS1	9791	B-type natriuretic peptide levels	NPPA - NPPB	chr1	11910676	51.3979	PD_LD	rs632793	FALSE	FALSE	FALSE	FALSE	FALSE	FALSE
rs198389	NPPA-AS1	9791	B-type natriuretic peptide levels	NPPB - LOC390997	chr1	11910676	9	PD_LD	rs632793	FALSE	FALSE	FALSE	FALSE	FALSE	FALSE
rs7000551	C8orf58	-177870	B-type natriuretic peptide to N-terminal pro B-type natriuretic peptide ratio	SLC39A14	chr8	22279862	8.69897	PD_LD	rs1051708	FALSE	FALSE	FALSE	FALSE	FALSE	FALSE
rs12110693	GJA1	415175	Biomedical quantitative traits	LOC105377979	chr6	122173687	8.69897	PD_LD	rs1919874	FALSE	FALSE	FALSE	FALSE	FALSE	FALSE
rs12110693	GJA1	414055	Biomedical quantitative traits	LOC105377979	chr6	122171051	8.69897	PD_LD	rs1919875	TRUE	FALSE	FALSE	FALSE	FALSE	TRUE
rs12110693	GJA1	414055	Biomedical quantitative traits	LOC105377979	chr6	122171459	8.69897	PD_LD	rs1320759	TRUE	FALSE	FALSE	FALSE	FALSE	TRUE
rs3774372	TRAK1	-177340	Blood pressure	ULK4	chr3	41955713	6.09691	PD_LD	rs1628874	FALSE	FALSE	FALSE	FALSE	FALSE	FALSE
rs3774372	TRAK1	-177340	Blood pressure	ULK4	chr3	41955912	6.09691	PD_LD	rs1717034	FALSE	FALSE	FALSE	FALSE	FALSE	FALSE
rs6969780	CBX3	903472	Blood pressure traits (multi-trait analysis)	HOXA3	chr7	27145099	6.69897	PD_LD	rs2465275	TRUE	TRUE	FALSE	FALSE	FALSE	TRUE
rs6969780	CBX3	903472	Blood pressure traits (multi-trait analysis)	HOXA3	chr7	27145099	8	PD_LD	rs2465275	TRUE	TRUE	FALSE	FALSE	FALSE	TRUE
rs6969780	CBX3	903472	Blood pressure traits (multi-trait analysis)	HOXA3	chr7	27145349	6.69897	PD_LD	rs11564055	TRUE	TRUE	FALSE	FALSE	FALSE	TRUE
rs6969780	CBX3	903472	Blood pressure traits (multi-trait analysis)	HOXA3	chr7	27145349	8	PD_LD	rs11564055	TRUE	TRUE	FALSE	FALSE	FALSE	TRUE
rs6969780	CBX3	903472	Blood pressure traits (multi-trait analysis)	HOXA3	chr7	27145516	6.69897	PD_LD	rs2428433	TRUE	TRUE	FALSE	FALSE	FALSE	TRUE
rs6969780	CBX3	903472	Blood pressure traits (multi-trait analysis)	HOXA3	chr7	27145516	8	PD_LD	rs2428433	TRUE	TRUE	FALSE	FALSE	FALSE	TRUE
rs6969780	CBX3	905018	Blood pressure traits (multi-trait analysis)	HOXA3	chr7	27146201	6.69897	PD_LD	rs61384251	TRUE	TRUE	FALSE	FALSE	FALSE	TRUE
rs6969780	CBX3	905018	Blood pressure traits (multi-trait analysis)	HOXA3	chr7	27146201	8	PD_LD	rs61384251	TRUE	TRUE	FALSE	FALSE	FALSE	TRUE
rs6969780	HOXA2	3454	Blood pressure traits (multi-trait analysis)	HOXA3	chr7	27146201	6.69897	PD_LD	rs61384251	TRUE	TRUE	FALSE	FALSE	FALSE	TRUE
rs6969780	HOXA2	3454	Blood pressure traits (multi-trait analysis)	HOXA3	chr7	27146201	8	PD_LD	rs61384251	TRUE	TRUE	FALSE	FALSE	FALSE	TRUE
rs6969780	SKAP2	274767	Blood pressure traits (multi-trait analysis)	HOXA3	chr7	27172320	6.69897	PD_LD	rs6973182	TRUE	TRUE	FALSE	FALSE	FALSE	TRUE
rs6969780	SKAP2	274767	Blood pressure traits (multi-trait analysis)	HOXA3	chr7	27172320	8	PD_LD	rs6973182	TRUE	TRUE	FALSE	FALSE	FALSE	TRUE
rs6969780	SKAP2	274767	Blood pressure traits (multi-trait analysis)	HOXA3	chr7	27174315	6.69897	PD_LD	rs1548497	TRUE	TRUE	FALSE	FALSE	FALSE	TRUE
rs6969780	SKAP2	274767	Blood pressure traits (multi-trait analysis)	HOXA3	chr7	27174315	8	PD_LD	rs1548497	TRUE	TRUE	FALSE	FALSE	FALSE	TRUE
rs6969780	SKAP2	246960	Blood pressure traits (multi-trait analysis)	HOXA3	chr7	27145099	6.69897	PD_LD	rs2465275	TRUE	TRUE	FALSE	FALSE	FALSE	TRUE
rs6969780	SKAP2	246960	Blood pressure traits (multi-trait analysis)	HOXA3	chr7	27145099	8	PD_LD	rs2465275	TRUE	TRUE	FALSE	FALSE	FALSE	TRUE
rs6969780	SKAP2	246960	Blood pressure traits (multi-trait analysis)	HOXA3	chr7	27145349	6.69897	PD_LD	rs11564055	TRUE	TRUE	FALSE	FALSE	FALSE	TRUE
rs6969780	SKAP2	246960	Blood pressure traits (multi-trait analysis)	HOXA3	chr7	27145349	8	PD_LD	rs11564055	TRUE	TRUE	FALSE	FALSE	FALSE	TRUE
rs6969780	SKAP2	246960	Blood pressure traits (multi-trait analysis)	HOXA3	chr7	27145516	6.69897	PD_LD	rs2428433	TRUE	TRUE	FALSE	FALSE	FALSE	TRUE
rs6969780	SKAP2	246960	Blood pressure traits (multi-trait analysis)	HOXA3	chr7	27145516	8	PD_LD	rs2428433	TRUE	TRUE	FALSE	FALSE	FALSE	TRUE
rs7372217	TRAK1	-177340	Blood pressure traits (multi-trait analysis)	ULK4	chr3	41955713	11	PD_LD	rs1628874	FALSE	FALSE	FALSE	FALSE	FALSE	FALSE
rs7372217	TRAK1	-177340	Blood pressure traits (multi-trait analysis)	ULK4	chr3	41955912	11	PD_LD	rs1717034	FALSE	FALSE	FALSE	FALSE	FALSE	FALSE
rs9388451	HINT3	-213803	Brugada syndrome	HEY2 - TRE-CTC1-7	chr6	126064919	16.301	PD_LD	rs9388446	TRUE	TRUE	TRUE	FALSE	FALSE	TRUE
rs9388451	HINT3	-162109	Brugada syndrome	HEY2 - TRE-CTC1-7	chr6	126115820	16.301	PD_LD	rs9398791	TRUE	TRUE	TRUE	FALSE	FALSE	TRUE
rs9388451	HINT3	-162109	Brugada syndrome	HEY2 - TRE-CTC1-7	chr6	126116952	16.301	PD_LD	rs9375411	TRUE	TRUE	TRUE	FALSE	FALSE	TRUE
rs9388451	HINT3	-174678	Brugada syndrome	HEY2 - TRE-CTC1-7	chr6	126104117	16.301	PD_LD	rs9401845	TRUE	TRUE	FALSE	FALSE	FALSE	TRUE
rs9388451	HINT3	-198854	Brugada syndrome	HEY2 - TRE-CTC1-7	chr6	126079967	16.301	PD_LD	rs9321054	TRUE	FALSE	FALSE	FALSE	FALSE	TRUE
rs9388451	HINT3	-171359	Brugada syndrome	HEY2 - TRE-CTC1-7	chr6	126106572	16.301	PD_LD	rs1028481	TRUE	TRUE	FALSE	FALSE	FALSE	TRUE
rs9388451	HINT3	-216622	Brugada syndrome	HEY2 - TRE-CTC1-7	chr6	126061501	16.301	PD_LD	rs7758115	FALSE	FALSE	FALSE	FALSE	FALSE	FALSE
rs172166	ZSCAN9	-98682	Cardiac Troponin-T levels	OR2B7P - OR2B8P	chr6	28094365	5.30103	PD_LD	rs6922063	FALSE	FALSE	FALSE	FALSE	FALSE	FALSE
rs172166	ZSCAN9	-98682	Cardiac Troponin-T levels	OR2B7P - OR2B8P	chr6	28094730	5.30103	PD_LD	rs2275508	FALSE	FALSE	FALSE	FALSE	FALSE	FALSE
rs172166	ZSCAN9	-98682	Cardiac Troponin-T levels	OR2B7P - OR2B8P	chr6	28095171	5.30103	PD_LD	rs9461433	FALSE	FALSE	FALSE	FALSE	FALSE	FALSE
rs172166	ZSCAN9	-98682	Cardiac Troponin-T levels	OR2B7P - OR2B8P	chr6	28095354	5.30103	PD_LD	rs9468292	FALSE	FALSE	FALSE	FALSE	FALSE	FALSE
rs1260326	SUPT7L	-144301	Cardiovascular disease risk factors	GCKR	chr2	27742602	7.69897	PD_LD	rs780093	FALSE	FALSE	FALSE	FALSE	FALSE	FALSE
rs12280753	BUD13	-17505	Cardiovascular risk factors (age interaction)	LOC101929011 - BUD13	chr11	116626257	5.09691	PD_LD	rs11825181	TRUE	FALSE	TRUE	FALSE	FALSE	TRUE
rs12280753	BUD13	-17505	Cardiovascular risk factors (age interaction)	LOC101929011 - BUD13	chr11	116627055	5.09691	PD_LD	rs56143464	TRUE	FALSE	TRUE	FALSE	FALSE	TRUE
rs12280753	BUD13	-17505	Cardiovascular risk factors (age interaction)	LOC101929011 - BUD13	chr11	116627096	5.09691	PD_LD	rs56224630	TRUE	FALSE	TRUE	FALSE	FALSE	TRUE
rs12280753	BUD13	-7513	Cardiovascular risk factors (age interaction)	LOC101929011 - BUD13	chr11	116637145	5.09691	PD_LD	rs12294259	FALSE	FALSE	FALSE	FALSE	FALSE	FALSE
rs7616559	LEKR1	172720	Carotid artery intima media thickness (sex interaction)	LEKR1	chr3	156718895	5.39794	PD_LD	rs6802521	FALSE	FALSE	FALSE	FALSE	FALSE	FALSE
rs7616559	LEKR1	172720	Carotid artery intima media thickness (sex interaction)	LEKR1	chr3	156718895	6	PD_LD	rs6802521	FALSE	FALSE	FALSE	FALSE	FALSE	FALSE
rs7616559	LEKR1	172720	Carotid artery intima media thickness (sex interaction)	LEKR1	chr3	156719693	5.39794	PD_LD	rs6769719	FALSE	FALSE	FALSE	FALSE	FALSE	FALSE
rs7616559	LEKR1	172720	Carotid artery intima media thickness (sex interaction)	LEKR1	chr3	156719693	6	PD_LD	rs6769719	FALSE	FALSE	FALSE	FALSE	FALSE	FALSE
rs7616559	LEKR1	226568	Carotid artery intima media thickness (sex interaction)	LEKR1	chr3	156771942	5.39794	PD_LD	rs6441108	FALSE	FALSE	FALSE	FALSE	FALSE	FALSE
rs7616559	LEKR1	226568	Carotid artery intima media thickness (sex interaction)	LEKR1	chr3	156771942	6	PD_LD	rs6441108	FALSE	FALSE	FALSE	FALSE	FALSE	FALSE
rs7616559	LEKR1	177361	Carotid artery intima media thickness (sex interaction)	LEKR1	chr3	156721596	5.39794	PD_LD	rs9875244	FALSE	FALSE	FALSE	FALSE	FALSE	FALSE
rs7616559	LEKR1	177361	Carotid artery intima media thickness (sex interaction)	LEKR1	chr3	156721596	6	PD_LD	rs9875244	FALSE	FALSE	FALSE	FALSE	FALSE	FALSE
rs7616559	LEKR1	189005	Carotid artery intima media thickness (sex interaction)	LEKR1	chr3	156734218	5.39794	PD_LD	rs9840284	FALSE	FALSE	FALSE	FALSE	FALSE	FALSE
rs7616559	LEKR1	189005	Carotid artery intima media thickness (sex interaction)	LEKR1	chr3	156734218	6	PD_LD	rs9840284	FALSE	FALSE	FALSE	FALSE	FALSE	FALSE
rs7616559	LEKR1	170919	Carotid artery intima media thickness (sex interaction)	LEKR1	chr3	156715449	5.39794	PD_LD	rs4680326	FALSE	FALSE	FALSE	FALSE	FALSE	FALSE
rs7616559	LEKR1	170919	Carotid artery intima media thickness (sex interaction)	LEKR1	chr3	156715449	6	PD_LD	rs4680326	FALSE	FALSE	FALSE	FALSE	FALSE	FALSE
rs7616559	LEKR1	216752	Carotid artery intima media thickness (sex interaction)	LEKR1	chr3	156761721	5.39794	PD_LD	rs4680334	FALSE	FALSE	FALSE	FALSE	FALSE	FALSE
rs7616559	LEKR1	216752	Carotid artery intima media thickness (sex interaction)	LEKR1	chr3	156761721	6	PD_LD	rs4680334	FALSE	FALSE	FALSE	FALSE	FALSE	FALSE
rs7616559	LEKR1	209770	Carotid artery intima media thickness (sex interaction)	LEKR1	chr3	156754190	5.39794	PD_LD	rs9852415	FALSE	FALSE	FALSE	FALSE	FALSE	FALSE
rs7616559	LEKR1	209770	Carotid artery intima media thickness (sex interaction)	LEKR1	chr3	156754190	6	PD_LD	rs9852415	FALSE	FALSE	FALSE	FALSE	FALSE	FALSE
rs7616559	LEKR1	209770	Carotid artery intima media thickness (sex interaction)	LEKR1	chr3	156754440	5.39794	PD_LD	rs1482856	FALSE	FALSE	FALSE	FALSE	FALSE	FALSE
rs7616559	LEKR1	209770	Carotid artery intima media thickness (sex interaction)	LEKR1	chr3	156754440	6	PD_LD	rs1482856	FALSE	FALSE	FALSE	FALSE	FALSE	FALSE
rs7616559	LEKR1	209770	Carotid artery intima media thickness (sex interaction)	LEKR1	chr3	156754665	5.39794	PD_LD	rs1482859	FALSE	FALSE	FALSE	FALSE	FALSE	FALSE
rs7616559	LEKR1	209770	Carotid artery intima media thickness (sex interaction)	LEKR1	chr3	156754665	6	PD_LD	rs1482859	FALSE	FALSE	FALSE	FALSE	FALSE	FALSE
rs7616559	LEKR1	192402	Carotid artery intima media thickness (sex interaction)	LEKR1	chr3	156736900	5.39794	PD_LD	rs6779199	FALSE	FALSE	FALSE	FALSE	FALSE	FALSE
rs7616559	LEKR1	192402	Carotid artery intima media thickness (sex interaction)	LEKR1	chr3	156736900	6	PD_LD	rs6779199	FALSE	FALSE	FALSE	FALSE	FALSE	FALSE
rs7616559	LEKR1	233188	Carotid artery intima media thickness (sex interaction)	LEKR1	chr3	156777953	5.39794	PD_LD	rs922865	FALSE	FALSE	FALSE	FALSE	FALSE	FALSE
rs7616559	LEKR1	233188	Carotid artery intima media thickness (sex interaction)	LEKR1	chr3	156777953	6	PD_LD	rs922865	FALSE	FALSE	FALSE	FALSE	FALSE	FALSE
rs7616559	LEKR1	218418	Carotid artery intima media thickness (sex interaction)	LEKR1	chr3	156762885	5.39794	PD_LD	rs2321459	FALSE	FALSE	FALSE	FALSE	FALSE	FALSE
rs7616559	LEKR1	218418	Carotid artery intima media thickness (sex interaction)	LEKR1	chr3	156762885	6	PD_LD	rs2321459	FALSE	FALSE	FALSE	FALSE	FALSE	FALSE
rs7616559	LEKR1	215186	Carotid artery intima media thickness (sex interaction)	LEKR1	chr3	156760138	5.39794	PD_LD	rs9818500	FALSE	FALSE	FALSE	FALSE	FALSE	FALSE
rs7616559	LEKR1	215186	Carotid artery intima media thickness (sex interaction)	LEKR1	chr3	156760138	6	PD_LD	rs9818500	FALSE	FALSE	FALSE	FALSE	FALSE	FALSE
rs7616559	LEKR1	215186	Carotid artery intima media thickness (sex interaction)	LEKR1	chr3	156760175	5.39794	PD_LD	rs9838466	FALSE	FALSE	FALSE	FALSE	FALSE	FALSE
rs7616559	LEKR1	215186	Carotid artery intima media thickness (sex interaction)	LEKR1	chr3	156760175	6	PD_LD	rs9838466	FALSE	FALSE	FALSE	FALSE	FALSE	FALSE
rs7616559	LEKR1	201826	Carotid artery intima media thickness (sex interaction)	LEKR1	chr3	156746698	5.39794	PD_LD	rs1032042	TRUE	TRUE	TRUE	FALSE	FALSE	TRUE
rs7616559	LEKR1	201826	Carotid artery intima media thickness (sex interaction)	LEKR1	chr3	156746698	6	PD_LD	rs1032042	TRUE	TRUE	TRUE	FALSE	FALSE	TRUE
rs7616559	LEKR1	180846	Carotid artery intima media thickness (sex interaction)	LEKR1	chr3	156725207	5.39794	PD_LD	rs9867759	FALSE	FALSE	FALSE	FALSE	FALSE	FALSE
rs7616559	LEKR1	180846	Carotid artery intima media thickness (sex interaction)	LEKR1	chr3	156725207	6	PD_LD	rs9867759	FALSE	FALSE	FALSE	FALSE	FALSE	FALSE
rs7616559	LEKR1	180846	Carotid artery intima media thickness (sex interaction)	LEKR1	chr3	156725208	5.39794	PD_LD	rs9829700	FALSE	FALSE	FALSE	FALSE	FALSE	FALSE
rs7616559	LEKR1	180846	Carotid artery intima media thickness (sex interaction)	LEKR1	chr3	156725208	6	PD_LD	rs9829700	FALSE	FALSE	FALSE	FALSE	FALSE	FALSE
rs7616559	LEKR1	179936	Carotid artery intima media thickness (sex interaction)	LEKR1	chr3	156724716	5.39794	PD_LD	rs4680328	FALSE	FALSE	FALSE	FALSE	FALSE	FALSE
rs7616559	LEKR1	179936	Carotid artery intima media thickness (sex interaction)	LEKR1	chr3	156724716	6	PD_LD	rs4680328	FALSE	FALSE	FALSE	FALSE	FALSE	FALSE
rs7616559	LEKR1	164591	Carotid artery intima media thickness (sex interaction)	LEKR1	chr3	156709206	5.39794	PD_LD	rs6441107	FALSE	FALSE	FALSE	FALSE	FALSE	FALSE
rs7616559	LEKR1	164591	Carotid artery intima media thickness (sex interaction)	LEKR1	chr3	156709206	6	PD_LD	rs6441107	FALSE	FALSE	FALSE	FALSE	FALSE	FALSE
rs7616559	LEKR1	191776	Carotid artery intima media thickness (sex interaction)	LEKR1	chr3	156736394	5.39794	PD_LD	rs9842862	FALSE	FALSE	FALSE	FALSE	FALSE	FALSE
rs7616559	LEKR1	191776	Carotid artery intima media thickness (sex interaction)	LEKR1	chr3	156736394	6	PD_LD	rs9842862	FALSE	FALSE	FALSE	FALSE	FALSE	FALSE
rs7616559	LEKR1	207372	Carotid artery intima media thickness (sex interaction)	LEKR1	chr3	156751493	5.39794	PD_LD	rs1600976	FALSE	FALSE	FALSE	FALSE	FALSE	FALSE
rs7616559	LEKR1	207372	Carotid artery intima media thickness (sex interaction)	LEKR1	chr3	156751493	6	PD_LD	rs1600976	FALSE	FALSE	FALSE	FALSE	FALSE	FALSE
rs7616559	LEKR1	195166	Carotid artery intima media thickness (sex interaction)	LEKR1	chr3	156739424	5.39794	PD_LD	rs9839037	FALSE	FALSE	FALSE	FALSE	FALSE	FALSE
rs7616559	LEKR1	195166	Carotid artery intima media thickness (sex interaction)	LEKR1	chr3	156739424	6	PD_LD	rs9839037	FALSE	FALSE	FALSE	FALSE	FALSE	FALSE
rs7616559	LEKR1	212204	Carotid artery intima media thickness (sex interaction)	LEKR1	chr3	156756361	5.39794	PD_LD	rs4680333	FALSE	FALSE	FALSE	FALSE	FALSE	FALSE
rs7616559	LEKR1	212204	Carotid artery intima media thickness (sex interaction)	LEKR1	chr3	156756361	6	PD_LD	rs4680333	FALSE	FALSE	FALSE	FALSE	FALSE	FALSE
rs7616559	LEKR1	212204	Carotid artery intima media thickness (sex interaction)	LEKR1	chr3	156756659	5.39794	PD_LD	rs1384542	FALSE	FALSE	FALSE	FALSE	FALSE	FALSE
rs7616559	LEKR1	212204	Carotid artery intima media thickness (sex interaction)	LEKR1	chr3	156756659	6	PD_LD	rs1384542	FALSE	FALSE	FALSE	FALSE	FALSE	FALSE
rs7616559	LEKR1	220181	Carotid artery intima media thickness (sex interaction)	LEKR1	chr3	156764650	5.39794	PD_LD	rs1351654	FALSE	FALSE	FALSE	FALSE	FALSE	FALSE
rs7616559	LEKR1	220181	Carotid artery intima media thickness (sex interaction)	LEKR1	chr3	156764650	6	PD_LD	rs1351654	FALSE	FALSE	FALSE	FALSE	FALSE	FALSE
rs7616559	LEKR1	222812	Carotid artery intima media thickness (sex interaction)	LEKR1	chr3	156767061	5.39794	PD_LD	rs2128536	FALSE	FALSE	FALSE	FALSE	FALSE	FALSE
rs7616559	LEKR1	222812	Carotid artery intima media thickness (sex interaction)	LEKR1	chr3	156767061	6	PD_LD	rs2128536	FALSE	FALSE	FALSE	FALSE	FALSE	FALSE
rs7616559	LEKR1	214438	Carotid artery intima media thickness (sex interaction)	LEKR1	chr3	156758656	5.39794	PD_LD	rs10936057	FALSE	FALSE	FALSE	FALSE	FALSE	FALSE
rs7616559	LEKR1	214438	Carotid artery intima media thickness (sex interaction)	LEKR1	chr3	156758656	6	PD_LD	rs10936057	FALSE	FALSE	FALSE	FALSE	FALSE	FALSE
rs7616559	LEKR1	175666	Carotid artery intima media thickness (sex interaction)	LEKR1	chr3	156720165	5.39794	PD_LD	rs1552194	FALSE	FALSE	FALSE	FALSE	FALSE	FALSE
rs7616559	LEKR1	175666	Carotid artery intima media thickness (sex interaction)	LEKR1	chr3	156720165	6	PD_LD	rs1552194	FALSE	FALSE	FALSE	FALSE	FALSE	FALSE
rs7616559	LEKR1	195710	Carotid artery intima media thickness (sex interaction)	LEKR1	chr3	156739910	5.39794	PD_LD	rs9880927	FALSE	FALSE	FALSE	FALSE	FALSE	FALSE
rs7616559	LEKR1	195710	Carotid artery intima media thickness (sex interaction)	LEKR1	chr3	156739910	6	PD_LD	rs9880927	FALSE	FALSE	FALSE	FALSE	FALSE	FALSE
rs7616559	LEKR1	186372	Carotid artery intima media thickness (sex interaction)	LEKR1	chr3	156730748	5.39794	PD_LD	rs1482860	FALSE	FALSE	FALSE	FALSE	FALSE	FALSE
rs7616559	LEKR1	186372	Carotid artery intima media thickness (sex interaction)	LEKR1	chr3	156730748	6	PD_LD	rs1482860	FALSE	FALSE	FALSE	FALSE	FALSE	FALSE
rs7616559	LEKR1	187353	Carotid artery intima media thickness (sex interaction)	LEKR1	chr3	156731643	5.39794	PD_LD	rs1482863	FALSE	FALSE	FALSE	FALSE	FALSE	FALSE
rs7616559	LEKR1	187353	Carotid artery intima media thickness (sex interaction)	LEKR1	chr3	156731643	6	PD_LD	rs1482863	FALSE	FALSE	FALSE	FALSE	FALSE	FALSE
rs7616559	PA2G4P4	203290	Carotid artery intima media thickness (sex interaction)	LEKR1	chr3	156734218	5.39794	PD_LD	rs9840284	FALSE	FALSE	FALSE	FALSE	FALSE	FALSE
rs7616559	PA2G4P4	203290	Carotid artery intima media thickness (sex interaction)	LEKR1	chr3	156734218	6	PD_LD	rs9840284	FALSE	FALSE	FALSE	FALSE	FALSE	FALSE
rs7616559	PA2G4P4	231037	Carotid artery intima media thickness (sex interaction)	LEKR1	chr3	156761721	5.39794	PD_LD	rs4680334	FALSE	FALSE	FALSE	FALSE	FALSE	FALSE
rs7616559	PA2G4P4	231037	Carotid artery intima media thickness (sex interaction)	LEKR1	chr3	156761721	6	PD_LD	rs4680334	FALSE	FALSE	FALSE	FALSE	FALSE	FALSE
rs7616559	PA2G4P4	178876	Carotid artery intima media thickness (sex interaction)	LEKR1	chr3	156709206	5.39794	PD_LD	rs6441107	FALSE	FALSE	FALSE	FALSE	FALSE	FALSE
rs7616559	PA2G4P4	178876	Carotid artery intima media thickness (sex interaction)	LEKR1	chr3	156709206	6	PD_LD	rs6441107	FALSE	FALSE	FALSE	FALSE	FALSE	FALSE
rs7616559	PA2G4P4	252253	Carotid artery intima media thickness (sex interaction)	LEKR1	chr3	156782535	5.39794	PD_LD	rs6441109	FALSE	FALSE	FALSE	FALSE	FALSE	FALSE
rs7616559	PA2G4P4	252253	Carotid artery intima media thickness (sex interaction)	LEKR1	chr3	156782535	6	PD_LD	rs6441109	FALSE	FALSE	FALSE	FALSE	FALSE	FALSE
rs7616559	PA2G4P4	226489	Carotid artery intima media thickness (sex interaction)	LEKR1	chr3	156756361	5.39794	PD_LD	rs4680333	FALSE	FALSE	FALSE	FALSE	FALSE	FALSE
rs7616559	PA2G4P4	226489	Carotid artery intima media thickness (sex interaction)	LEKR1	chr3	156756361	6	PD_LD	rs4680333	FALSE	FALSE	FALSE	FALSE	FALSE	FALSE
rs7616559	PA2G4P4	226489	Carotid artery intima media thickness (sex interaction)	LEKR1	chr3	156756659	5.39794	PD_LD	rs1384542	FALSE	FALSE	FALSE	FALSE	FALSE	FALSE
rs7616559	PA2G4P4	226489	Carotid artery intima media thickness (sex interaction)	LEKR1	chr3	156756659	6	PD_LD	rs1384542	FALSE	FALSE	FALSE	FALSE	FALSE	FALSE
rs17433780	GBP2	-116790	Carotid intima media thickness	GBP3	chr1	89475134	5.69897	PD_LD	rs10493821	FALSE	FALSE	FALSE	FALSE	FALSE	FALSE
rs17433780	GBP5	-273596	Carotid intima media thickness	GBP3	chr1	89465237	5.69897	PD_LD	rs12144445	FALSE	FALSE	FALSE	FALSE	FALSE	FALSE
rs6601530	FDFT1	-998130	Carotid intima media thickness	PINX1	chr8	10655469	7.69897	PD_LD	rs4593498	TRUE	TRUE	FALSE	FALSE	FALSE	TRUE
rs6601530	FDFT1	-998130	Carotid intima media thickness	PINX1	chr8	10655504	7.69897	PD_LD	rs4504595	TRUE	TRUE	FALSE	FALSE	FALSE	TRUE
rs6601530	FDFT1	-998130	Carotid intima media thickness	PINX1	chr8	10656436	7.69897	PD_LD	rs11250077	TRUE	TRUE	FALSE	FALSE	FALSE	TRUE
rs6601530	RP1L1	149674	Carotid intima media thickness	PINX1	chr8	10662554	7.69897	PD_LD	rs12542888	FALSE	FALSE	FALSE	FALSE	FALSE	FALSE
rs6601530	RP1L1	142334	Carotid intima media thickness	PINX1	chr8	10655469	7.69897	PD_LD	rs4593498	TRUE	TRUE	FALSE	FALSE	FALSE	TRUE
rs6601530	RP1L1	142334	Carotid intima media thickness	PINX1	chr8	10655504	7.69897	PD_LD	rs4504595	TRUE	TRUE	FALSE	FALSE	FALSE	TRUE
rs6601530	RP1L1	142334	Carotid intima media thickness	PINX1	chr8	10656436	7.69897	PD_LD	rs11250077	TRUE	TRUE	FALSE	FALSE	FALSE	TRUE
rs6601530	RP1L1	153578	Carotid intima media thickness	PINX1	chr8	10666580	7.69897	PD_LD	rs11250078	FALSE	FALSE	FALSE	FALSE	FALSE	FALSE
rs6601530	RP1L1	153578	Carotid intima media thickness	PINX1	chr8	10666992	7.69897	PD_LD	rs7002282	FALSE	FALSE	FALSE	FALSE	FALSE	FALSE
rs6601530	RP1L1	153578	Carotid intima media thickness	PINX1	chr8	10667334	7.69897	PD_LD	rs4840516	FALSE	FALSE	FALSE	FALSE	FALSE	FALSE
rs6601530	RP1L1	87211	Carotid intima media thickness	PINX1	chr8	10600380	7.69897	PD_LD	rs11250065	FALSE	FALSE	FALSE	FALSE	FALSE	FALSE
rs6601530	RP1L1	87211	Carotid intima media thickness	PINX1	chr8	10600466	7.69897	PD_LD	rs11250066	FALSE	FALSE	FALSE	FALSE	FALSE	FALSE
rs6601530	RP1L1	87211	Carotid intima media thickness	PINX1	chr8	10600742	7.69897	PD_LD	rs7004066	FALSE	FALSE	FALSE	FALSE	FALSE	FALSE
rs6601530	RP1L1	87211	Carotid intima media thickness	PINX1	chr8	10600856	7.69897	PD_LD	rs7004253	FALSE	FALSE	FALSE	FALSE	FALSE	FALSE
rs6601530	RP1L1	151927	Carotid intima media thickness	PINX1	chr8	10665068	7.69897	PD_LD	rs4551304	FALSE	FALSE	FALSE	FALSE	FALSE	FALSE
rs6601530	RP1L1	155511	Carotid intima media thickness	PINX1	chr8	10668633	7.69897	PD_LD	rs12676417	FALSE	FALSE	FALSE	FALSE	FALSE	FALSE
rs6664467	TDRKH	17039	Carotid plaque burden	MRPL9 - TDRKH	chr1	151780685	5.22185	PD_LD	rs11588634	FALSE	FALSE	FALSE	FALSE	FALSE	FALSE
rs6664467	TDRKH	17039	Carotid plaque burden	MRPL9 - TDRKH	chr1	151780727	5.22185	PD_LD	rs11588258	FALSE	FALSE	FALSE	FALSE	FALSE	FALSE
rs6664467	TDRKH	-17135	Carotid plaque burden	MRPL9 - TDRKH	chr1	151746078	5.22185	PD_LD	rs1054479	FALSE	FALSE	FALSE	FALSE	FALSE	FALSE
rs6664467	TDRKH	-17135	Carotid plaque burden	MRPL9 - TDRKH	chr1	151746201	5.22185	PD_LD	rs6683364	FALSE	FALSE	FALSE	FALSE	FALSE	FALSE
rs77300744	SMARCD3	98825	Carotid plaque burden	NUB1	chr7	151044656	5.30103	PD_LD	rs114377053	FALSE	FALSE	FALSE	FALSE	FALSE	FALSE
rs10205487	PCBP1	-170135	Carotid plaque burden (smoking interaction)	MXD1	chr2	70144595	5.69897	PD_LD	rs11902198	TRUE	TRUE	FALSE	FALSE	FALSE	TRUE
rs11075138	GSPT1	727066	Cerebral amyloid angiopathy	SNX29 - LOC105371088	chr16	12738232	5.09691	PD_LD	rs1713489	TRUE	TRUE	TRUE	FALSE	FALSE	TRUE
rs1116547	MCC	-99025	Cerebral amyloid angiopathy	MCC	chr5	112725996	5.1549	PD_LD	rs1517209	FALSE	FALSE	FALSE	FALSE	FALSE	FALSE
rs1116547	MCC	-99025	Cerebral amyloid angiopathy	MCC	chr5	112726619	5.1549	PD_LD	rs66728961	FALSE	FALSE	FALSE	FALSE	FALSE	FALSE
rs1116547	MCC	-97040	Cerebral amyloid angiopathy	MCC	chr5	112728141	5.1549	PD_LD	rs11738075	FALSE	FALSE	FALSE	FALSE	FALSE	FALSE
rs1116547	MCC	-100626	Cerebral amyloid angiopathy	MCC	chr5	112724015	5.1549	PD_LD	rs4705817	FALSE	FALSE	FALSE	FALSE	FALSE	FALSE
rs1116547	MCC	-106339	Cerebral amyloid angiopathy	MCC	chr5	112719476	5.1549	PD_LD	rs11738215	TRUE	TRUE	FALSE	FALSE	FALSE	TRUE
rs1116547	MCC	-70969	Cerebral amyloid angiopathy	MCC	chr5	112754566	5.1549	PD_LD	rs3846721	FALSE	FALSE	FALSE	FALSE	FALSE	FALSE
rs1116547	MCC	-70969	Cerebral amyloid angiopathy	MCC	chr5	112754925	5.1549	PD_LD	rs4705818	FALSE	FALSE	FALSE	FALSE	FALSE	FALSE
rs1116547	MCC	-70969	Cerebral amyloid angiopathy	MCC	chr5	112754940	5.1549	PD_LD	rs4705819	FALSE	FALSE	FALSE	FALSE	FALSE	FALSE
rs1116547	MCC	-69557	Cerebral amyloid angiopathy	MCC	chr5	112755654	5.1549	PD_LD	rs11741916	FALSE	FALSE	FALSE	FALSE	FALSE	FALSE
rs1116547	MCC	-102782	Cerebral amyloid angiopathy	MCC	chr5	112722084	5.1549	PD_LD	rs12523255	FALSE	FALSE	FALSE	FALSE	FALSE	FALSE
rs1116547	MCC	-78716	Cerebral amyloid angiopathy	MCC	chr5	112746620	5.1549	PD_LD	rs9800316	FALSE	FALSE	FALSE	FALSE	FALSE	FALSE
rs1116547	MCC	-121792	Cerebral amyloid angiopathy	MCC	chr5	112702772	5.1549	PD_LD	rs11741963	FALSE	FALSE	TRUE	FALSE	FALSE	TRUE
rs1116547	MCC	-66972	Cerebral amyloid angiopathy	MCC	chr5	112758211	5.1549	PD_LD	rs73236478	FALSE	FALSE	FALSE	FALSE	FALSE	FALSE
rs1116547	MCC	-136787	Cerebral amyloid angiopathy	MCC	chr5	112688122	5.1549	PD_LD	rs11241201	FALSE	FALSE	FALSE	FALSE	FALSE	FALSE
rs1116547	MCC	-137459	Cerebral amyloid angiopathy	MCC	chr5	112687406	5.1549	PD_LD	rs12519753	FALSE	FALSE	FALSE	FALSE	FALSE	FALSE
rs1116547	MCC	-117837	Cerebral amyloid angiopathy	MCC	chr5	112707305	5.1549	PD_LD	rs10900685	TRUE	TRUE	TRUE	FALSE	FALSE	TRUE
rs1116547	MCC	-133068	Cerebral amyloid angiopathy	MCC	chr5	112691504	5.1549	PD_LD	rs59954246	FALSE	FALSE	FALSE	FALSE	FALSE	FALSE
rs1116547	MCC	-117188	Cerebral amyloid angiopathy	MCC	chr5	112707788	5.1549	PD_LD	rs12516418	TRUE	TRUE	TRUE	FALSE	FALSE	TRUE
rs6820391	LNX1	-42729	Cervical artery dissection	LNX1	chr4	54415437	7.69897	PD_LD	rs2280119	TRUE	TRUE	TRUE	FALSE	FALSE	TRUE
rs182503338	C6orf106	-4784	Chagas cardiomyopathy in Tripanosoma cruzi seropositivity	C6orf106	chr6	34660551	6	PD_LD	rs73413869	FALSE	FALSE	FALSE	FALSE	FALSE	FALSE
rs182503338	C6orf106	-4784	Chagas cardiomyopathy in Tripanosoma cruzi seropositivity	C6orf106	chr6	34660934	6	PD_LD	rs73413870	FALSE	FALSE	FALSE	FALSE	FALSE	FALSE
rs182503338	C6orf106	-11349	Chagas cardiomyopathy in Tripanosoma cruzi seropositivity	C6orf106	chr6	34653638	6	PD_LD	rs73413854	FALSE	FALSE	FALSE	FALSE	FALSE	FALSE
rs182503338	C6orf106	-41263	Chagas cardiomyopathy in Tripanosoma cruzi seropositivity	C6orf106	chr6	34623388	6	PD_LD	rs9942450	TRUE	TRUE	FALSE	FALSE	FALSE	TRUE
rs78356356	MITF	-188121	Chagas cardiomyopathy in Tripanosoma cruzi seropositivity	MITF	chr3	69798707	5.30103	PD_LD	rs73111952	FALSE	FALSE	FALSE	FALSE	FALSE	FALSE
rs2731672	PDLIM7	-84759	Circulating vasoactive peptide levels	SLC34A1 - GRK6	chr5	176839889	23.2218	PD_LD	rs2731674	FALSE	FALSE	FALSE	FALSE	FALSE	FALSE
rs2731672	PDLIM7	-84759	Circulating vasoactive peptide levels	SLC34A1 - GRK6	chr5	176839889	67	PD_LD	rs2731674	FALSE	FALSE	FALSE	FALSE	FALSE	FALSE
rs2731672	PDLIM7	-84759	Circulating vasoactive peptide levels	SLC34A1 - GRK6	chr5	176839897	23.2218	PD_LD	rs2731673	FALSE	FALSE	FALSE	FALSE	FALSE	FALSE
rs2731672	PDLIM7	-84759	Circulating vasoactive peptide levels	SLC34A1 - GRK6	chr5	176839897	67	PD_LD	rs2731673	FALSE	FALSE	FALSE	FALSE	FALSE	FALSE
rs1469290	SDAD1	2730877	Common carotid intima-media thickness in HIV infection	LINC01094 - LOC101928893	chr4	79644278	5.69897	PD_LD	rs6533951	TRUE	TRUE	TRUE	FALSE	FALSE	TRUE
rs4761669	KRT19P2	-68130	Common carotid intima-media thickness in HIV infection	LOC105369914 - MIR492	chr12	95160604	6	PD_LD	rs7972350	FALSE	FALSE	FALSE	FALSE	FALSE	FALSE
rs4761669	KRT19P2	-33461	Common carotid intima-media thickness in HIV infection	LOC105369914 - MIR492	chr12	95195182	6	PD_LD	rs10777622	FALSE	FALSE	FALSE	FALSE	FALSE	FALSE
rs4761669	KRT19P2	-37334	Common carotid intima-media thickness in HIV infection	LOC105369914 - MIR492	chr12	95191029	6	PD_LD	rs7311367	FALSE	FALSE	FALSE	FALSE	FALSE	FALSE
rs4761669	KRT19P2	-37334	Common carotid intima-media thickness in HIV infection	LOC105369914 - MIR492	chr12	95191113	6	PD_LD	rs7311279	FALSE	FALSE	FALSE	FALSE	FALSE	FALSE
rs4761669	KRT19P2	-37334	Common carotid intima-media thickness in HIV infection	LOC105369914 - MIR492	chr12	95191188	6	PD_LD	rs7311211	FALSE	FALSE	FALSE	FALSE	FALSE	FALSE
rs4761669	KRT19P2	-35840	Common carotid intima-media thickness in HIV infection	LOC105369914 - MIR492	chr12	95192446	6	PD_LD	rs10859753	FALSE	FALSE	FALSE	FALSE	FALSE	FALSE
rs4761669	KRT19P2	-35840	Common carotid intima-media thickness in HIV infection	LOC105369914 - MIR492	chr12	95192728	6	PD_LD	rs10859754	FALSE	FALSE	FALSE	FALSE	FALSE	FALSE
rs4761669	KRT19P2	-35089	Common carotid intima-media thickness in HIV infection	LOC105369914 - MIR492	chr12	95193388	6	PD_LD	rs7134873	FALSE	FALSE	FALSE	FALSE	FALSE	FALSE
rs4761669	KRT19P2	-49821	Common carotid intima-media thickness in HIV infection	LOC105369914 - MIR492	chr12	95178533	6	PD_LD	rs10745693	FALSE	FALSE	FALSE	FALSE	FALSE	FALSE
rs4761669	KRT19P2	-43947	Common carotid intima-media thickness in HIV infection	LOC105369914 - MIR492	chr12	95184375	6	PD_LD	rs4761668	FALSE	FALSE	TRUE	FALSE	FALSE	TRUE
rs7699519	SDAD1	2730877	Common carotid intima-media thickness in HIV infection	LINC01094 - LOC101928893	chr4	79644278	5.39794	PD_LD	rs6533951	TRUE	TRUE	TRUE	FALSE	FALSE	TRUE
rs35611996	IQCJ	184466	Congenital heart disease (maternal effect)	IQCJ-SCHIP1, SCHIP1	chr3	158971586	5.52288	PD_LD	rs7644770	FALSE	FALSE	FALSE	FALSE	FALSE	FALSE
rs35611996	SCHIP1	-19529	Congenital heart disease (maternal effect)	IQCJ-SCHIP1, SCHIP1	chr3	158971586	5.52288	PD_LD	rs7644770	FALSE	FALSE	FALSE	FALSE	FALSE	FALSE
rs3746446	GSS	44027	Congenital left-sided heart lesions	MYH7B	chr20	33589106	8	PD_LD	rs36003887	FALSE	FALSE	FALSE	FALSE	FALSE	FALSE
rs3746446	GSS	98309	Congenital left-sided heart lesions	MYH7B	chr20	33642111	8	PD_LD	rs6120813	TRUE	TRUE	FALSE	FALSE	FALSE	TRUE
rs3746446	GSS	98309	Congenital left-sided heart lesions	MYH7B	chr20	33643295	8	PD_LD	rs17319032	TRUE	TRUE	FALSE	FALSE	FALSE	TRUE
rs3746446	GSS	108013	Congenital left-sided heart lesions	MYH7B	chr20	33651886	8	PD_LD	rs6087667	FALSE	FALSE	FALSE	FALSE	FALSE	FALSE
rs3746446	GSS	108013	Congenital left-sided heart lesions	MYH7B	chr20	33652370	8	PD_LD	rs6088694	FALSE	FALSE	FALSE	FALSE	FALSE	FALSE
rs3746446	GSS	95733	Congenital left-sided heart lesions	MYH7B	chr20	33640241	8	PD_LD	rs6087666	TRUE	TRUE	FALSE	FALSE	FALSE	TRUE
rs3746446	GSS	48279	Congenital left-sided heart lesions	MYH7B	chr20	33592247	8	PD_LD	rs752448	FALSE	FALSE	FALSE	FALSE	FALSE	FALSE
rs3746446	GSS	-4206	Congenital left-sided heart lesions	MYH7B	chr20	33539999	8	PD_LD	rs2025096	FALSE	FALSE	FALSE	FALSE	FALSE	FALSE
rs3746446	GSS	93447	Congenital left-sided heart lesions	MYH7B	chr20	33637059	8	PD_LD	rs11696652	FALSE	FALSE	FALSE	FALSE	FALSE	FALSE
rs3746446	GSS	22603	Congenital left-sided heart lesions	MYH7B	chr20	33566721	8	PD_LD	rs6088667	FALSE	FALSE	FALSE	FALSE	FALSE	FALSE
rs3746446	GSS	104739	Congenital left-sided heart lesions	MYH7B	chr20	33648387	8	PD_LD	rs12480442	FALSE	FALSE	FALSE	FALSE	FALSE	FALSE
rs3746446	GSS	63399	Congenital left-sided heart lesions	MYH7B	chr20	33607550	8	PD_LD	rs6088678	TRUE	TRUE	FALSE	FALSE	FALSE	TRUE
rs3746446	GSS	29067	Congenital left-sided heart lesions	MYH7B	chr20	33572978	8	PD_LD	rs3746448	FALSE	FALSE	FALSE	FALSE	FALSE	FALSE
rs3746446	GSS	60308	Congenital left-sided heart lesions	MYH7B	chr20	33604406	8	PD_LD	rs6120793	FALSE	FALSE	FALSE	FALSE	FALSE	FALSE
rs3746446	GSS	8943	Congenital left-sided heart lesions	MYH7B	chr20	33552611	8	PD_LD	rs6119548	FALSE	FALSE	FALSE	FALSE	FALSE	FALSE
rs35611996	IQCJ	184466	Conotruncal heart defects (maternal effects)	IQCJ-SCHIP1, SCHIP1	chr3	158971586	5.52288	PD_LD	rs7644770	FALSE	FALSE	FALSE	FALSE	FALSE	FALSE
rs35611996	SCHIP1	-19529	Conotruncal heart defects (maternal effects)	IQCJ-SCHIP1, SCHIP1	chr3	158971586	5.52288	PD_LD	rs7644770	FALSE	FALSE	FALSE	FALSE	FALSE	FALSE
rs17772222	SPATA7	42706	Coronary artery calcification	KCNK10 - SPATA7	chr14	88895940	5.52288	PD_LD	rs61975260	FALSE	FALSE	FALSE	FALSE	FALSE	FALSE
rs34014631	KCNIP2	151066	Coronary artery calcification	C10orf76	chr10	103755494	5.39794	PD_LD	rs79048848	TRUE	TRUE	TRUE	TRUE	FALSE	TRUE
rs7246657	ZNF585B	49872	Coronary artery calcification	LINC01535	chr19	37752504	5.1549	PD_LD	rs12972195	FALSE	FALSE	FALSE	FALSE	FALSE	FALSE
rs7246657	ZNF585B	49872	Coronary artery calcification	LINC01535	chr19	37752654	5.1549	PD_LD	rs12986220	FALSE	FALSE	FALSE	FALSE	FALSE	FALSE
rs741013	PRICKLE2	71441	Coronary artery calcification	PRICKLE2	chr3	64282672	6.30103	PD_LD	rs73128685	FALSE	FALSE	FALSE	FALSE	FALSE	FALSE
rs741013	PRICKLE2	52238	Coronary artery calcification	PRICKLE2	chr3	64263825	6.30103	PD_LD	rs11926187	FALSE	FALSE	FALSE	FALSE	FALSE	FALSE
rs7765175	MARCKS	-543411	Coronary artery calcification	SOCS5P5 - LOC107986637	chr6	113636194	5.30103	PD_LD	rs11153413	FALSE	FALSE	FALSE	FALSE	FALSE	FALSE
rs7765175	MARCKS	-539815	Coronary artery calcification	SOCS5P5 - LOC107986637	chr6	113639420	5.30103	PD_LD	rs17177955	TRUE	TRUE	FALSE	FALSE	FALSE	TRUE
rs7765175	MARCKS	-503650	Coronary artery calcification	SOCS5P5 - LOC107986637	chr6	113675765	5.30103	PD_LD	rs9400612	FALSE	FALSE	FALSE	FALSE	FALSE	FALSE
rs7765175	MARCKS	-506054	Coronary artery calcification	SOCS5P5 - LOC107986637	chr6	113672942	5.30103	PD_LD	rs7761223	TRUE	TRUE	TRUE	FALSE	FALSE	TRUE
rs7765175	MARCKS	-507442	Coronary artery calcification	SOCS5P5 - LOC107986637	chr6	113671152	5.30103	PD_LD	rs56412849	TRUE	TRUE	FALSE	FALSE	FALSE	TRUE
rs12040333	ARTN	-143289	Coronary artery calcified atherosclerotic plaque (130 HU threshold) in type 2 diabetes	ST3GAL3	chr1	44255928	6	PD_LD	rs72678691	FALSE	FALSE	FALSE	FALSE	FALSE	FALSE
rs4640459	HAO1	-453656	Coronary artery calcified atherosclerotic plaque (130 HU threshold) in type 2 diabetes	MIR8062 - RN7SL547P	chr20	7467641	5.1549	PD_LD	rs4429539	FALSE	FALSE	FALSE	FALSE	FALSE	FALSE
rs4640459	HAO1	-453656	Coronary artery calcified atherosclerotic plaque (130 HU threshold) in type 2 diabetes	MIR8062 - RN7SL547P	chr20	7467793	5.1549	PD_LD	rs4813830	FALSE	FALSE	FALSE	FALSE	FALSE	FALSE
rs4640459	HAO1	-453656	Coronary artery calcified atherosclerotic plaque (130 HU threshold) in type 2 diabetes	MIR8062 - RN7SL547P	chr20	7467843	5.1549	PD_LD	rs4813831	FALSE	FALSE	FALSE	FALSE	FALSE	FALSE
rs4640459	HAO1	-453656	Coronary artery calcified atherosclerotic plaque (130 HU threshold) in type 2 diabetes	MIR8062 - RN7SL547P	chr20	7467854	5.1549	PD_LD	rs4813832	FALSE	FALSE	FALSE	FALSE	FALSE	FALSE
rs6800780	CMSS1	140830	Coronary artery calcified atherosclerotic plaque (130 HU threshold) in type 2 diabetes	TBC1D23 - NIT2	chr3	99975484	5.04576	PD_LD	rs4928117	FALSE	FALSE	FALSE	FALSE	FALSE	FALSE
rs6800780	CMSS1	139972	Coronary artery calcified atherosclerotic plaque (130 HU threshold) in type 2 diabetes	TBC1D23 - NIT2	chr3	99973854	5.04576	PD_LD	rs56311459	FALSE	FALSE	FALSE	FALSE	FALSE	FALSE
rs6800780	CMSS1	139972	Coronary artery calcified atherosclerotic plaque (130 HU threshold) in type 2 diabetes	TBC1D23 - NIT2	chr3	99974471	5.04576	PD_LD	rs17335566	FALSE	FALSE	FALSE	FALSE	FALSE	FALSE
rs6829172	SDAD1	-78458	Coronary artery calcified atherosclerotic plaque (130 HU threshold) in type 2 diabetes	NAAA	chr4	76833750	5.09691	PD_LD	rs112062522	FALSE	FALSE	FALSE	FALSE	FALSE	FALSE
rs6829172	SDAD1	-78458	Coronary artery calcified atherosclerotic plaque (130 HU threshold) in type 2 diabetes	NAAA	chr4	76833830	5.09691	PD_LD	rs111685560	FALSE	FALSE	FALSE	FALSE	FALSE	FALSE
rs6829172	SDAD1	-78458	Coronary artery calcified atherosclerotic plaque (130 HU threshold) in type 2 diabetes	NAAA	chr4	76833857	5.09691	PD_LD	rs7663965	FALSE	FALSE	FALSE	FALSE	FALSE	FALSE
rs6829172	SDAD1	-78458	Coronary artery calcified atherosclerotic plaque (130 HU threshold) in type 2 diabetes	NAAA	chr4	76833862	5.09691	PD_LD	rs112575109	FALSE	FALSE	FALSE	FALSE	FALSE	FALSE
rs6829172	SDAD1	-78458	Coronary artery calcified atherosclerotic plaque (130 HU threshold) in type 2 diabetes	NAAA	chr4	76833874	5.09691	PD_LD	rs7663979	FALSE	FALSE	FALSE	FALSE	FALSE	FALSE
rs6829172	SDAD1	-78458	Coronary artery calcified atherosclerotic plaque (130 HU threshold) in type 2 diabetes	NAAA	chr4	76834087	5.09691	PD_LD	rs7662929	FALSE	FALSE	FALSE	FALSE	FALSE	FALSE
rs6829172	SDAD1	-78458	Coronary artery calcified atherosclerotic plaque (130 HU threshold) in type 2 diabetes	NAAA	chr4	76834264	5.09691	PD_LD	rs6532026	FALSE	FALSE	FALSE	FALSE	FALSE	FALSE
rs6829172	SDAD1	-78458	Coronary artery calcified atherosclerotic plaque (130 HU threshold) in type 2 diabetes	NAAA	chr4	76834582	5.09691	PD_LD	rs6825463	FALSE	FALSE	FALSE	FALSE	FALSE	FALSE
rs6829172	SDAD1	-78458	Coronary artery calcified atherosclerotic plaque (130 HU threshold) in type 2 diabetes	NAAA	chr4	76834931	5.09691	PD_LD	rs17001189	FALSE	FALSE	FALSE	FALSE	FALSE	FALSE
rs6829172	SDAD1	-78458	Coronary artery calcified atherosclerotic plaque (130 HU threshold) in type 2 diabetes	NAAA	chr4	76834967	5.09691	PD_LD	rs17001192	FALSE	FALSE	FALSE	FALSE	FALSE	FALSE
rs6829172	SDAD1	-79583	Coronary artery calcified atherosclerotic plaque (130 HU threshold) in type 2 diabetes	NAAA	chr4	76832588	5.09691	PD_LD	rs77361062	FALSE	FALSE	FALSE	FALSE	FALSE	FALSE
rs6829172	SDAD1	-79583	Coronary artery calcified atherosclerotic plaque (130 HU threshold) in type 2 diabetes	NAAA	chr4	76832682	5.09691	PD_LD	rs74878492	FALSE	FALSE	FALSE	FALSE	FALSE	FALSE
rs6829172	SDAD1	-79583	Coronary artery calcified atherosclerotic plaque (130 HU threshold) in type 2 diabetes	NAAA	chr4	76833002	5.09691	PD_LD	rs115782453	FALSE	FALSE	FALSE	FALSE	FALSE	FALSE
rs6829172	SDAD1	-77088	Coronary artery calcified atherosclerotic plaque (130 HU threshold) in type 2 diabetes	NAAA	chr4	76835192	5.09691	PD_LD	rs1513891	FALSE	FALSE	FALSE	FALSE	FALSE	FALSE
rs72928364	SENP7	-614824	Coronary artery calcified atherosclerotic plaque (130 HU threshold) in type 2 diabetes	ABI3BP	chr3	100617531	6	PD_LD	rs41273553	TRUE	TRUE	TRUE	FALSE	FALSE	TRUE
rs72928364	SENP7	-614824	Coronary artery calcified atherosclerotic plaque (130 HU threshold) in type 2 diabetes	ABI3BP	chr3	100617667	6	PD_LD	rs34999788	TRUE	TRUE	TRUE	FALSE	FALSE	TRUE
rs72928364	SENP7	-614824	Coronary artery calcified atherosclerotic plaque (130 HU threshold) in type 2 diabetes	ABI3BP	chr3	100618154	6	PD_LD	rs2576369	TRUE	TRUE	TRUE	FALSE	FALSE	TRUE
rs72928364	TMEM45A	405799	Coronary artery calcified atherosclerotic plaque (130 HU threshold) in type 2 diabetes	ABI3BP	chr3	100617531	6	PD_LD	rs41273553	TRUE	TRUE	TRUE	FALSE	FALSE	TRUE
rs72928364	TMEM45A	405799	Coronary artery calcified atherosclerotic plaque (130 HU threshold) in type 2 diabetes	ABI3BP	chr3	100617667	6	PD_LD	rs34999788	TRUE	TRUE	TRUE	FALSE	FALSE	TRUE
rs72928364	TMEM45A	405799	Coronary artery calcified atherosclerotic plaque (130 HU threshold) in type 2 diabetes	ABI3BP	chr3	100618154	6	PD_LD	rs2576369	TRUE	TRUE	TRUE	FALSE	FALSE	TRUE
rs76038129	DTNA	172657	Coronary artery calcified atherosclerotic plaque (130 HU threshold) in type 2 diabetes	DTNA	chr18	32348384	5.04576	PD_LD	rs9954936	TRUE	TRUE	TRUE	FALSE	FALSE	TRUE
rs76038129	DTNA	171254	Coronary artery calcified atherosclerotic plaque (130 HU threshold) in type 2 diabetes	DTNA	chr18	32345517	5.04576	PD_LD	rs11872246	FALSE	FALSE	FALSE	FALSE	FALSE	FALSE
rs76038129	DTNA	186649	Coronary artery calcified atherosclerotic plaque (130 HU threshold) in type 2 diabetes	DTNA	chr18	32360629	5.04576	PD_LD	rs113513768	FALSE	FALSE	FALSE	FALSE	FALSE	FALSE
rs2546338	FSTL4	252975	Coronary artery calcified atherosclerotic plaque (90 or 130 HU threshold) in type 2 diabetes	FSTL4 - WSPAR	chr5	133201440	5.1549	PD_LD	rs12519506	FALSE	FALSE	FALSE	FALSE	FALSE	FALSE
rs2546338	FSTL4	252975	Coronary artery calcified atherosclerotic plaque (90 or 130 HU threshold) in type 2 diabetes	FSTL4 - WSPAR	chr5	133201501	5.1549	PD_LD	rs12514385	FALSE	FALSE	FALSE	FALSE	FALSE	FALSE
rs74570061	AASDH	63718	Coronary artery calcified atherosclerotic plaque (90 or 130 HU threshold) in type 2 diabetes	ARL9	chr4	57317577	6	PD_LD	rs17086769	FALSE	FALSE	FALSE	FALSE	FALSE	FALSE
rs7620766	ARHGEF3	-178404	Coronary artery calcified atherosclerotic plaque (90 or 130 HU threshold) in type 2 diabetes	ARHGEF3	chr3	56935380	5.09691	PD_LD	rs10866004	FALSE	FALSE	FALSE	FALSE	FALSE	FALSE
rs10793968	QRFP	-137700	Coronary artery calcified atherosclerotic plaque score in type 2 diabetes	ABL1	chr9	133632127	5.30103	PD_LD	rs2313585	TRUE	TRUE	FALSE	FALSE	FALSE	TRUE
rs111594438	EGFLAM	208657	Coronary artery calcified atherosclerotic plaque score in type 2 diabetes	EGFLAM	chr5	38467390	5.22185	PD_LD	rs114599864	TRUE	TRUE	TRUE	FALSE	FALSE	TRUE
rs111594438	EGFLAM	208657	Coronary artery calcified atherosclerotic plaque score in type 2 diabetes	EGFLAM	chr5	38467422	5.22185	PD_LD	rs115435264	TRUE	TRUE	TRUE	FALSE	FALSE	TRUE
rs111915800	AASDH	63718	Coronary artery calcified atherosclerotic plaque score in type 2 diabetes	ARL9	chr4	57317577	5.1549	PD_LD	rs17086769	FALSE	FALSE	FALSE	FALSE	FALSE	FALSE
rs149406809	RPS21	13875	Coronary artery calcified atherosclerotic plaque score in type 2 diabetes	CABLES2	chr20	60978113	5.09691	PD_LD	rs114410899	FALSE	FALSE	FALSE	FALSE	FALSE	FALSE
rs149406809	RPS21	2218	Coronary artery calcified atherosclerotic plaque score in type 2 diabetes	CABLES2	chr20	60965079	5.09691	PD_LD	rs60374965	TRUE	FALSE	FALSE	FALSE	FALSE	TRUE
rs17214144	OSBPL3	-137282	Coronary artery calcified atherosclerotic plaque score in type 2 diabetes	OSBPL3	chr7	24883057	6	PD_LD	rs7802083	TRUE	TRUE	TRUE	FALSE	FALSE	TRUE
rs10055631	MAST4	413765	Coronary artery disease	MAST4	chr5	66305991	5.69897	PD_LD	rs2006323	TRUE	TRUE	FALSE	TRUE	FALSE	TRUE
rs10055631	MAST4	418585	Coronary artery disease	MAST4	chr5	66311338	5.69897	PD_LD	rs1159201	TRUE	TRUE	TRUE	FALSE	FALSE	TRUE
rs10055631	MAST4	410809	Coronary artery disease	MAST4	chr5	66303345	5.69897	PD_LD	rs10077634	TRUE	TRUE	FALSE	FALSE	FALSE	TRUE
rs10055631	MAST4	440317	Coronary artery disease	MAST4	chr5	66332542	5.69897	PD_LD	rs10053537	TRUE	TRUE	FALSE	FALSE	FALSE	TRUE
rs10055631	MAST4	428921	Coronary artery disease	MAST4	chr5	66321578	5.69897	PD_LD	rs12517976	FALSE	FALSE	FALSE	FALSE	FALSE	FALSE
rs10055631	MAST4	457481	Coronary artery disease	MAST4	chr5	66349942	5.69897	PD_LD	rs7734953	FALSE	FALSE	FALSE	FALSE	FALSE	FALSE
rs10055631	MAST4	401924	Coronary artery disease	MAST4	chr5	66294201	5.69897	PD_LD	rs11749164	FALSE	FALSE	FALSE	FALSE	FALSE	FALSE
rs10055631	MAST4	401924	Coronary artery disease	MAST4	chr5	66294426	5.69897	PD_LD	rs10069987	FALSE	FALSE	FALSE	FALSE	FALSE	FALSE
rs10055631	MAST4	403172	Coronary artery disease	MAST4	chr5	66295388	5.69897	PD_LD	rs1008017	FALSE	FALSE	FALSE	FALSE	FALSE	FALSE
rs10055631	MAST4	441998	Coronary artery disease	MAST4	chr5	66334501	5.69897	PD_LD	rs71626484	TRUE	TRUE	TRUE	FALSE	FALSE	TRUE
rs10055631	MAST4	441998	Coronary artery disease	MAST4	chr5	66334551	5.69897	PD_LD	rs13171572	TRUE	TRUE	TRUE	FALSE	FALSE	TRUE
rs10055631	MAST4	441998	Coronary artery disease	MAST4	chr5	66334630	5.69897	PD_LD	rs12523505	TRUE	TRUE	TRUE	FALSE	FALSE	TRUE
rs10055631	MAST4	439124	Coronary artery disease	MAST4	chr5	66331470	5.69897	PD_LD	rs6881240	FALSE	FALSE	FALSE	FALSE	FALSE	FALSE
rs10495907	DYNC2LI1	-7250	Coronary artery disease	PLEKHH2 - RN7SKP66	chr2	43995490	6.69897	PD_LD	rs7601418	FALSE	FALSE	FALSE	FALSE	FALSE	FALSE
rs10892564	ARHGEF12	53748	Coronary artery disease	ARHGEF12	chr11	120261790	5.39794	PD_LD	rs7478880	TRUE	TRUE	TRUE	FALSE	FALSE	TRUE
rs10951983	DAGLB	-12733	Coronary artery disease	RAC1 - DAGLB	chr7	6475798	7	PD_LD	rs12538142	TRUE	TRUE	FALSE	FALSE	FALSE	TRUE
rs10951983	DAGLB	-12733	Coronary artery disease	RAC1 - DAGLB	chr7	6476236	7	PD_LD	rs3750038	TRUE	TRUE	FALSE	FALSE	FALSE	TRUE
rs10951983	DAGLB	-12733	Coronary artery disease	RAC1 - DAGLB	chr7	6476499	7	PD_LD	rs58072643	TRUE	TRUE	FALSE	FALSE	FALSE	TRUE
rs10961206	FLJ41200	239954	Coronary artery disease	LOC105375977 - LOC101929507	chr9	13671295	6.69897	PD_LD	rs642806	FALSE	FALSE	FALSE	FALSE	FALSE	FALSE
rs10961206	FLJ41200	258820	Coronary artery disease	LOC105375977 - LOC101929507	chr9	13690717	6.69897	PD_LD	rs575142	FALSE	FALSE	FALSE	FALSE	FALSE	FALSE
rs10961206	FLJ41200	258820	Coronary artery disease	LOC105375977 - LOC101929507	chr9	13690740	6.69897	PD_LD	rs575856	FALSE	FALSE	FALSE	FALSE	FALSE	FALSE
rs10961206	FLJ41200	257758	Coronary artery disease	LOC105375977 - LOC101929507	chr9	13689091	6.69897	PD_LD	rs518139	TRUE	FALSE	FALSE	FALSE	FALSE	TRUE
rs10961206	FLJ41200	255101	Coronary artery disease	LOC105375977 - LOC101929507	chr9	13686516	6.69897	PD_LD	rs563246	FALSE	FALSE	FALSE	FALSE	FALSE	FALSE
rs11204892	TDRKH	-17135	Coronary artery disease	TDRKH - LINGO4	chr1	151746078	10.5229	PD_LD	rs1054479	FALSE	FALSE	FALSE	FALSE	FALSE	FALSE
rs11204892	TDRKH	-17135	Coronary artery disease	TDRKH - LINGO4	chr1	151746201	10.5229	PD_LD	rs6683364	FALSE	FALSE	FALSE	FALSE	FALSE	FALSE
rs113075218	LOC100505841	-92949	Coronary artery disease	SRFBP1	chr5	121403409	7.39794	PD_LD	rs3792801	FALSE	FALSE	FALSE	FALSE	FALSE	FALSE
rs113075218	LOC100505841	-92949	Coronary artery disease	SRFBP1	chr5	121403658	7.39794	PD_LD	rs3792802	FALSE	FALSE	FALSE	FALSE	FALSE	FALSE
rs113075218	PRR16	1483892	Coronary artery disease	SRFBP1	chr5	121283914	7.39794	PD_LD	rs7715363	FALSE	FALSE	FALSE	FALSE	FALSE	FALSE
rs113230003	LRRC25	-44449	Coronary artery disease	PGPEP1	chr19	18464080	5.22185	PD_LD	rs62122391	FALSE	FALSE	FALSE	FALSE	FALSE	FALSE
rs113230003	LRRC25	-53620	Coronary artery disease	PGPEP1	chr19	18454824	5.22185	PD_LD	rs17724992	FALSE	FALSE	FALSE	FALSE	FALSE	FALSE
rs1135889	FBF1	-3631	Coronary artery disease	FBF1	chr17	73934129	7	PD_LD	rs2608882	FALSE	FALSE	FALSE	FALSE	FALSE	FALSE
rs1135889	FBF1	-27653	Coronary artery disease	FBF1	chr17	73909947	7	PD_LD	rs55793071	FALSE	FALSE	FALSE	FALSE	FALSE	FALSE
rs11571537	ANGEL2	-419592	Coronary artery disease	ATF3	chr1	212770270	5.09691	PD_LD	rs72756369	TRUE	TRUE	TRUE	TRUE	FALSE	TRUE
rs11613352	INHBE	-115404	Coronary artery disease	R3HDM2	chr12	57735044	8.30103	PD_LD	rs11609805	FALSE	FALSE	FALSE	FALSE	FALSE	FALSE
rs11613352	INHBE	-59795	Coronary artery disease	R3HDM2	chr12	57789358	8.30103	PD_LD	rs68147365	FALSE	FALSE	FALSE	FALSE	FALSE	FALSE
rs11718455	POMGNT2	883408	Coronary artery disease	LOC107986081 - RNU6-367P	chr3	44031294	5.39794	PD_LD	rs9854785	FALSE	FALSE	FALSE	FALSE	FALSE	FALSE
rs11718455	POMGNT2	883408	Coronary artery disease	LOC107986081 - RNU6-367P	chr3	44031411	5.39794	PD_LD	rs9858826	FALSE	FALSE	FALSE	FALSE	FALSE	FALSE
rs11718455	POMGNT2	883408	Coronary artery disease	LOC107986081 - RNU6-367P	chr3	44031846	5.39794	PD_LD	rs1524885	FALSE	FALSE	FALSE	FALSE	FALSE	FALSE
rs11810571	TDRKH	-17135	Coronary artery disease	TDRKH	chr1	151746078	10.699	PD_LD	rs1054479	TRUE	TRUE	FALSE	FALSE	TRUE	TRUE
rs11810571	TDRKH	-17135	Coronary artery disease	TDRKH	chr1	151746201	10.699	PD_LD	rs6683364	TRUE	TRUE	FALSE	FALSE	TRUE	TRUE
rs11838267	LPCAT3	53157	Coronary artery disease	C1S	chr12	7179399	9.22185	PD_LD	rs12368783	FALSE	FALSE	FALSE	FALSE	FALSE	FALSE
rs11838267	LPCAT3	53157	Coronary artery disease	C1S	chr12	7179399	9	PD_LD	rs12368783	FALSE	FALSE	FALSE	FALSE	FALSE	FALSE
rs11838267	LPCAT3	53157	Coronary artery disease	C1S	chr12	7179821	9.22185	PD_LD	rs11064501	FALSE	FALSE	FALSE	FALSE	FALSE	FALSE
rs11838267	LPCAT3	53157	Coronary artery disease	C1S	chr12	7179821	9	PD_LD	rs11064501	FALSE	FALSE	FALSE	FALSE	FALSE	FALSE
rs12315434	INHBE	-115404	Coronary artery disease	R3HDM2	chr12	57735044	6.30103	PD_LD	rs11609805	FALSE	FALSE	FALSE	FALSE	FALSE	FALSE
rs12315434	INHBE	-59795	Coronary artery disease	R3HDM2	chr12	57789358	6.30103	PD_LD	rs68147365	FALSE	FALSE	FALSE	FALSE	FALSE	FALSE
rs1250229	LINC00607	-413597	Coronary artery disease	LOC105373868 - LOC102724849	chr2	216294956	12.699	PD_LD	rs1250239	TRUE	TRUE	FALSE	FALSE	FALSE	TRUE
rs1250229	LINC00607	-413597	Coronary artery disease	LOC105373868 - LOC102724849	chr2	216294956	18.5229	PD_LD	rs1250239	TRUE	TRUE	FALSE	FALSE	FALSE	TRUE
rs1250229	LINC00607	-413597	Coronary artery disease	LOC105373868 - LOC102724849	chr2	216295013	12.699	PD_LD	rs1250240	TRUE	TRUE	FALSE	FALSE	FALSE	TRUE
rs1250229	LINC00607	-413597	Coronary artery disease	LOC105373868 - LOC102724849	chr2	216295013	18.5229	PD_LD	rs1250240	TRUE	TRUE	FALSE	FALSE	FALSE	TRUE
rs1250229	LINC00607	-413597	Coronary artery disease	LOC105373868 - LOC102724849	chr2	216295311	12.699	PD_LD	rs1250241	TRUE	TRUE	FALSE	FALSE	FALSE	TRUE
rs1250229	LINC00607	-413597	Coronary artery disease	LOC105373868 - LOC102724849	chr2	216295311	18.5229	PD_LD	rs1250241	TRUE	TRUE	FALSE	FALSE	FALSE	TRUE
rs1250259	LINC00607	-413597	Coronary artery disease	FN1	chr2	216294956	10.301	PD_LD	rs1250239	TRUE	TRUE	FALSE	FALSE	FALSE	TRUE
rs1250259	LINC00607	-413597	Coronary artery disease	FN1	chr2	216295013	10.301	PD_LD	rs1250240	TRUE	TRUE	FALSE	FALSE	FALSE	TRUE
rs1250259	LINC00607	-413597	Coronary artery disease	FN1	chr2	216295311	10.301	PD_LD	rs1250241	TRUE	TRUE	FALSE	FALSE	FALSE	TRUE
rs12980942	ATP5SL	-120441	Coronary artery disease	CCDC97 - TGFB1	chr19	41825775	14.1549	PD_LD	rs3826714	FALSE	FALSE	FALSE	FALSE	FALSE	FALSE
rs13082914	LEKR1	-566928	Coronary artery disease	KCNAB1	chr3	155978695	9.52288	PD_LD	rs7632403	FALSE	FALSE	TRUE	FALSE	FALSE	TRUE
rs1434538	ADH5	-3949391	Coronary artery disease	BMPR1B	chr4	96061111	7.22185	PD_LD	rs2865397	FALSE	FALSE	FALSE	FALSE	FALSE	FALSE
rs1434538	ADH5	-3924965	Coronary artery disease	BMPR1B	chr4	96085185	7.22185	PD_LD	rs10155222	FALSE	FALSE	FALSE	FALSE	FALSE	FALSE
rs1434538	ADH5	-3924965	Coronary artery disease	BMPR1B	chr4	96085223	7.22185	PD_LD	rs10155123	FALSE	FALSE	FALSE	FALSE	FALSE	FALSE
rs1561198	SH2D6	111698	Coronary artery disease	VAMP8 - VAMP5	chr2	85774675	22.699	PD_LD	rs6547621	FALSE	FALSE	FALSE	FALSE	FALSE	FALSE
rs1561198	SH2D6	99683	Coronary artery disease	VAMP8 - VAMP5	chr2	85761653	22.699	PD_LD	rs10175792	FALSE	FALSE	FALSE	FALSE	FALSE	FALSE
rs1561198	SH2D6	99683	Coronary artery disease	VAMP8 - VAMP5	chr2	85762047	22.699	PD_LD	rs10176176	FALSE	FALSE	FALSE	FALSE	FALSE	FALSE
rs1623003	C18orf8	16037	Coronary artery disease	NPC1	chr18	21099582	6.22185	PD_LD	rs1652342	TRUE	TRUE	TRUE	FALSE	FALSE	TRUE
rs1623003	C18orf8	16037	Coronary artery disease	NPC1	chr18	21099830	6.22185	PD_LD	rs1652340	TRUE	TRUE	TRUE	FALSE	FALSE	TRUE
rs1623003	NPC1	-13209	Coronary artery disease	NPC1	chr18	21154023	6.22185	PD_LD	rs1788826	TRUE	TRUE	FALSE	FALSE	FALSE	TRUE
rs1623003	NPC1	-79104	Coronary artery disease	NPC1	chr18	21087530	6.22185	PD_LD	rs891389	TRUE	TRUE	FALSE	FALSE	FALSE	TRUE
rs1623003	NPC1	-57468	Coronary artery disease	NPC1	chr18	21109249	6.22185	PD_LD	rs1788825	TRUE	TRUE	FALSE	FALSE	FALSE	TRUE
rs1623003	NPC1	-57468	Coronary artery disease	NPC1	chr18	21109268	6.22185	PD_LD	rs1652375	TRUE	TRUE	FALSE	FALSE	FALSE	TRUE
rs1623003	NPC1	-46150	Coronary artery disease	NPC1	chr18	21120868	6.22185	PD_LD	rs1788821	TRUE	TRUE	FALSE	FALSE	FALSE	TRUE
rs1623003	NPC1	-64861	Coronary artery disease	NPC1	chr18	21101943	6.22185	PD_LD	rs1788820	TRUE	TRUE	FALSE	FALSE	FALSE	TRUE
rs1623003	NPC1	-25030	Coronary artery disease	NPC1	chr18	21142339	6.22185	PD_LD	rs1788785	TRUE	TRUE	FALSE	FALSE	FALSE	TRUE
rs1623003	NPC1	-67111	Coronary artery disease	NPC1	chr18	21099582	6.22185	PD_LD	rs1652342	TRUE	TRUE	TRUE	FALSE	FALSE	TRUE
rs1623003	NPC1	-67111	Coronary artery disease	NPC1	chr18	21099830	6.22185	PD_LD	rs1652340	TRUE	TRUE	TRUE	FALSE	FALSE	TRUE
rs16917237	ARL14EP	-2618798	Coronary artery disease	BDNF, BDNF-AS	chr11	27725985	5.52288	PD_LD	rs10767664	FALSE	FALSE	FALSE	FALSE	FALSE	FALSE
rs170041	SMG6	3142	Coronary artery disease	SMG6	chr17	2172752	16.3979	PD_LD	rs216181	FALSE	FALSE	FALSE	FALSE	FALSE	FALSE
rs170041	SMG6	3142	Coronary artery disease	SMG6	chr17	2173062	16.3979	PD_LD	rs216182	FALSE	FALSE	FALSE	FALSE	FALSE	FALSE
rs17037390	NPPA-AS1	-16781	Coronary artery disease	MTHFR	chr1	11883730	6.69897	PD_LD	rs12567136	FALSE	FALSE	FALSE	FALSE	FALSE	FALSE
rs17081933	NOA1	-5537	Coronary artery disease	REST - NOA1	chr4	57838582	8	PD_LD	rs17087335	FALSE	FALSE	FALSE	FALSE	FALSE	FALSE
rs17081933	NOA1	-5537	Coronary artery disease	REST - NOA1	chr4	57839050	8	PD_LD	rs72627509	FALSE	FALSE	FALSE	FALSE	FALSE	FALSE
rs17081933	NOA1	-5537	Coronary artery disease	REST - NOA1	chr4	57839279	8	PD_LD	rs57265257	FALSE	FALSE	FALSE	FALSE	FALSE	FALSE
rs17114036	USP24	1310521	Coronary artery disease	PPAP2B	chr1	56991889	8	PD_LD	rs56322312	TRUE	TRUE	TRUE	FALSE	FALSE	TRUE
rs17114046	USP24	1310521	Coronary artery disease	PPAP2B	chr1	56991889	27.0969	PD_LD	rs56322312	FALSE	FALSE	FALSE	FALSE	FALSE	FALSE
rs17114046	USP24	1310521	Coronary artery disease	PPAP2B	chr1	56991889	27	PD_LD	rs56322312	FALSE	FALSE	FALSE	FALSE	FALSE	FALSE
rs17228058	SMAD3	46027	Coronary artery disease	SMAD3	chr15	67464290	16.3979	PD_LD	rs72743477	TRUE	FALSE	FALSE	FALSE	FALSE	TRUE
rs17465637	AIDA	-46172	Coronary artery disease	MIA3	chr1	222841613	30.0969	PD_LD	rs36079339	FALSE	FALSE	FALSE	FALSE	FALSE	FALSE
rs17465637	AIDA	-65838	Coronary artery disease	MIA3	chr1	222820638	30.0969	PD_LD	rs17163358	FALSE	FALSE	FALSE	FALSE	FALSE	FALSE
rs17465637	AIDA	-65838	Coronary artery disease	MIA3	chr1	222820789	30.0969	PD_LD	rs17163360	FALSE	FALSE	FALSE	FALSE	FALSE	FALSE
rs17465637	AIDA	-49480	Coronary artery disease	MIA3	chr1	222836995	30.0969	PD_LD	rs17465940	FALSE	FALSE	FALSE	FALSE	FALSE	FALSE
rs17465637	AIDA	-61003	Coronary artery disease	MIA3	chr1	222825087	30.0969	PD_LD	rs17011681	FALSE	FALSE	FALSE	FALSE	FALSE	FALSE
rs17465637	AIDA	-61003	Coronary artery disease	MIA3	chr1	222825716	30.0969	PD_LD	rs10495198	FALSE	FALSE	FALSE	FALSE	FALSE	FALSE
rs17465637	AIDA	-80038	Coronary artery disease	MIA3	chr1	222806217	30.0969	PD_LD	rs17163345	FALSE	FALSE	FALSE	FALSE	FALSE	FALSE
rs17465637	AIDA	-90481	Coronary artery disease	MIA3	chr1	222795568	30.0969	PD_LD	rs4846770	FALSE	FALSE	FALSE	FALSE	FALSE	FALSE
rs17465637	AIDA	-86546	Coronary artery disease	MIA3	chr1	222799624	30.0969	PD_LD	rs17163313	TRUE	TRUE	FALSE	FALSE	FALSE	TRUE
rs17465637	AIDA	-71948	Coronary artery disease	MIA3	chr1	222814441	30.0969	PD_LD	rs2133189	FALSE	FALSE	FALSE	FALSE	FALSE	FALSE
rs17465637	MIA3	-23970	Coronary artery disease	MIA3	chr1	222793769	30.0969	PD_LD	rs34767248	FALSE	FALSE	FALSE	FALSE	FALSE	FALSE
rs17465637	MIA3	-23970	Coronary artery disease	MIA3	chr1	222794090	30.0969	PD_LD	rs17163301	FALSE	FALSE	FALSE	FALSE	FALSE	FALSE
rs17465982	AIDA	-46172	Coronary artery disease	MIA3	chr1	222841613	27.0458	PD_LD	rs36079339	FALSE	FALSE	FALSE	FALSE	FALSE	FALSE
rs17465982	AIDA	-65838	Coronary artery disease	MIA3	chr1	222820638	27.0458	PD_LD	rs17163358	FALSE	FALSE	FALSE	FALSE	FALSE	FALSE
rs17465982	AIDA	-65838	Coronary artery disease	MIA3	chr1	222820789	27.0458	PD_LD	rs17163360	FALSE	FALSE	FALSE	FALSE	FALSE	FALSE
rs17465982	AIDA	-49480	Coronary artery disease	MIA3	chr1	222836995	27.0458	PD_LD	rs17465940	FALSE	FALSE	FALSE	FALSE	FALSE	FALSE
rs17465982	AIDA	-61003	Coronary artery disease	MIA3	chr1	222825087	27.0458	PD_LD	rs17011681	FALSE	FALSE	FALSE	FALSE	FALSE	FALSE
rs17465982	AIDA	-61003	Coronary artery disease	MIA3	chr1	222825716	27.0458	PD_LD	rs10495198	FALSE	FALSE	FALSE	FALSE	FALSE	FALSE
rs17465982	AIDA	-80038	Coronary artery disease	MIA3	chr1	222806217	27.0458	PD_LD	rs17163345	FALSE	FALSE	FALSE	FALSE	FALSE	FALSE
rs17465982	AIDA	-90481	Coronary artery disease	MIA3	chr1	222795568	27.0458	PD_LD	rs4846770	FALSE	FALSE	FALSE	FALSE	FALSE	FALSE
rs17465982	AIDA	-86546	Coronary artery disease	MIA3	chr1	222799624	27.0458	PD_LD	rs17163313	TRUE	TRUE	FALSE	FALSE	FALSE	TRUE
rs17465982	AIDA	-71948	Coronary artery disease	MIA3	chr1	222814441	27.0458	PD_LD	rs2133189	FALSE	FALSE	FALSE	FALSE	FALSE	FALSE
rs17465982	MIA3	-23970	Coronary artery disease	MIA3	chr1	222793769	27.0458	PD_LD	rs34767248	FALSE	FALSE	FALSE	FALSE	FALSE	FALSE
rs17465982	MIA3	-23970	Coronary artery disease	MIA3	chr1	222794090	27.0458	PD_LD	rs17163301	FALSE	FALSE	FALSE	FALSE	FALSE	FALSE
rs1870634	LINC00840	141582	Coronary artery disease	LINC00841 - CXCL12	chr10	44496970	14.2218	PD_LD	rs10793514	FALSE	FALSE	FALSE	FALSE	FALSE	FALSE
rs1870634	LINC00840	141582	Coronary artery disease	LINC00841 - CXCL12	chr10	44496970	23.3979	PD_LD	rs10793514	FALSE	FALSE	FALSE	FALSE	FALSE	FALSE
rs2074158	DHX58	2028	Coronary artery disease	DHX58	chr17	40267254	9.69897	PD_LD	rs2074166	FALSE	FALSE	FALSE	FALSE	FALSE	FALSE
rs2074158	DHX58	2028	Coronary artery disease	DHX58	chr17	40267298	9.69897	PD_LD	rs2074165	FALSE	FALSE	FALSE	FALSE	FALSE	FALSE
rs2074158	DHX58	2028	Coronary artery disease	DHX58	chr17	40268415	9.69897	PD_LD	rs4796771	FALSE	FALSE	FALSE	FALSE	FALSE	FALSE
rs2074158	DHX58	2028	Coronary artery disease	DHX58	chr17	40268452	9.69897	PD_LD	rs4796772	FALSE	FALSE	FALSE	FALSE	FALSE	FALSE
rs2074158	DHX58	-4629	Coronary artery disease	DHX58	chr17	40260561	9.69897	PD_LD	rs1557746	FALSE	FALSE	FALSE	FALSE	FALSE	FALSE
rs2074158	DHX58	-4629	Coronary artery disease	DHX58	chr17	40260564	9.69897	PD_LD	rs1557745	FALSE	FALSE	FALSE	FALSE	FALSE	FALSE
rs2074158	DHX58	5110	Coronary artery disease	DHX58	chr17	40270052	9.69897	PD_LD	rs35478347	FALSE	FALSE	FALSE	FALSE	FALSE	FALSE
rs2074158	DHX58	-5572	Coronary artery disease	DHX58	chr17	40259200	9.69897	PD_LD	rs2074155	FALSE	FALSE	FALSE	FALSE	FALSE	FALSE
rs2074164	DHX58	2028	Coronary artery disease	KAT2A	chr17	40267254	8.1549	PD_LD	rs2074166	FALSE	FALSE	FALSE	FALSE	FALSE	FALSE
rs2074164	DHX58	2028	Coronary artery disease	KAT2A	chr17	40267298	8.1549	PD_LD	rs2074165	FALSE	FALSE	FALSE	FALSE	FALSE	FALSE
rs2074164	DHX58	2028	Coronary artery disease	KAT2A	chr17	40268415	8.1549	PD_LD	rs4796771	FALSE	FALSE	FALSE	FALSE	FALSE	FALSE
rs2074164	DHX58	2028	Coronary artery disease	KAT2A	chr17	40268452	8.1549	PD_LD	rs4796772	FALSE	FALSE	FALSE	FALSE	FALSE	FALSE
rs2074164	DHX58	-4629	Coronary artery disease	KAT2A	chr17	40260561	8.1549	PD_LD	rs1557746	FALSE	FALSE	FALSE	FALSE	FALSE	FALSE
rs2074164	DHX58	-4629	Coronary artery disease	KAT2A	chr17	40260564	8.1549	PD_LD	rs1557745	FALSE	FALSE	FALSE	FALSE	FALSE	FALSE
rs2074164	DHX58	5110	Coronary artery disease	KAT2A	chr17	40270052	8.1549	PD_LD	rs35478347	FALSE	FALSE	FALSE	FALSE	FALSE	FALSE
rs2074164	DHX58	-5572	Coronary artery disease	KAT2A	chr17	40259200	8.1549	PD_LD	rs2074155	FALSE	FALSE	FALSE	FALSE	FALSE	FALSE
rs216172	SMG6	3142	Coronary artery disease	SMG6	chr17	2173183	6.30103	PD_LD	rs4790071	FALSE	FALSE	FALSE	FALSE	FALSE	FALSE
rs216172	SMG6	-72171	Coronary artery disease	SMG6	chr17	2097482	6.30103	PD_LD	rs1532292	TRUE	TRUE	FALSE	FALSE	FALSE	TRUE
rs216172	SMG6	-72171	Coronary artery disease	SMG6	chr17	2097582	6.30103	PD_LD	rs1002135	TRUE	TRUE	FALSE	FALSE	FALSE	TRUE
rs216172	SMG6	-72171	Coronary artery disease	SMG6	chr17	2098005	6.30103	PD_LD	rs1002136	TRUE	TRUE	FALSE	FALSE	FALSE	TRUE
rs2166529	SH2D6	111698	Coronary artery disease	RPSAP22 - LOC100630918	chr2	85774675	21.699	PD_LD	rs6547621	FALSE	FALSE	FALSE	FALSE	FALSE	FALSE
rs2166529	SH2D6	99683	Coronary artery disease	RPSAP22 - LOC100630918	chr2	85761653	21.699	PD_LD	rs10175792	FALSE	FALSE	FALSE	FALSE	FALSE	FALSE
rs2166529	SH2D6	99683	Coronary artery disease	RPSAP22 - LOC100630918	chr2	85762047	21.699	PD_LD	rs10176176	FALSE	FALSE	FALSE	FALSE	FALSE	FALSE
rs2268344	PLEKHA1	105578	Coronary artery disease	HTRA1	chr10	124240309	6.39794	PD_LD	rs66884382	FALSE	FALSE	FALSE	FALSE	FALSE	FALSE
rs2268344	PLEKHA1	105578	Coronary artery disease	HTRA1	chr10	124240435	6.39794	PD_LD	rs67574325	FALSE	FALSE	FALSE	FALSE	FALSE	FALSE
rs2268344	PLEKHA1	105578	Coronary artery disease	HTRA1	chr10	124240661	6.39794	PD_LD	rs67290830	FALSE	FALSE	FALSE	FALSE	FALSE	FALSE
rs2268344	PLEKHA1	105578	Coronary artery disease	HTRA1	chr10	124240721	6.39794	PD_LD	rs67307815	FALSE	FALSE	FALSE	FALSE	FALSE	FALSE
rs2268344	PLEKHA1	105578	Coronary artery disease	HTRA1	chr10	124240822	6.39794	PD_LD	rs2284667	FALSE	FALSE	FALSE	FALSE	FALSE	FALSE
rs2268344	PLEKHA1	105578	Coronary artery disease	HTRA1	chr10	124240851	6.39794	PD_LD	rs2284668	FALSE	FALSE	FALSE	FALSE	FALSE	FALSE
rs2281727	SMG6	3142	Coronary artery disease	SMG6	chr17	2173183	7	PD_LD	rs4790071	TRUE	TRUE	FALSE	FALSE	FALSE	TRUE
rs2281727	SMG6	-72171	Coronary artery disease	SMG6	chr17	2097482	7	PD_LD	rs1532292	TRUE	TRUE	FALSE	FALSE	FALSE	TRUE
rs2281727	SMG6	-72171	Coronary artery disease	SMG6	chr17	2097582	7	PD_LD	rs1002135	TRUE	TRUE	FALSE	FALSE	FALSE	TRUE
rs2281727	SMG6	-72171	Coronary artery disease	SMG6	chr17	2098005	7	PD_LD	rs1002136	TRUE	TRUE	FALSE	FALSE	FALSE	TRUE
rs2286526	BCAS3	728837	Coronary artery disease	TBX2-AS1	chr17	59484315	5.04576	PD_LD	rs7215775	FALSE	FALSE	FALSE	FALSE	FALSE	FALSE
rs2286526	BCAS3	728837	Coronary artery disease	TBX2-AS1	chr17	59484832	5.04576	PD_LD	rs8073698	FALSE	FALSE	FALSE	FALSE	FALSE	FALSE
rs2286526	BCAS3	728837	Coronary artery disease	TBX2-AS1	chr17	59485016	5.04576	PD_LD	rs8074151	FALSE	FALSE	FALSE	FALSE	FALSE	FALSE
rs2286526	BCAS3	728837	Coronary artery disease	TBX2-AS1	chr17	59485119	5.04576	PD_LD	rs8078036	FALSE	FALSE	FALSE	FALSE	FALSE	FALSE
rs256277	NREP-AS1	121931	Coronary artery disease	NREP-AS1 - EPB41L4A	chr5	111371023	6.69897	PD_LD	rs98084	FALSE	FALSE	FALSE	FALSE	FALSE	FALSE
rs256277	NREP-AS1	163098	Coronary artery disease	NREP-AS1 - EPB41L4A	chr5	111411515	6.69897	PD_LD	rs30342	FALSE	FALSE	FALSE	FALSE	FALSE	FALSE
rs2814993	C6orf106	-11349	Coronary artery disease	C6orf106	chr6	34653412	11	PD_LD	rs2814948	FALSE	FALSE	FALSE	FALSE	FALSE	FALSE
rs2832227	BACH1	-114580	Coronary artery disease	MAP3K7CL	chr21	30557650	8.69897	PD_LD	rs2832249	FALSE	FALSE	FALSE	FALSE	FALSE	FALSE
rs2832227	BACH1	-114580	Coronary artery disease	MAP3K7CL	chr21	30557650	8.39794	PD_LD	rs2832249	FALSE	FALSE	FALSE	FALSE	FALSE	FALSE
rs2832227	BACH1-IT2	-160282	Coronary artery disease	MAP3K7CL	chr21	30585309	8.69897	PD_LD	rs1997570	FALSE	FALSE	FALSE	FALSE	FALSE	FALSE
rs2832227	BACH1-IT2	-160282	Coronary artery disease	MAP3K7CL	chr21	30585309	8.39794	PD_LD	rs1997570	FALSE	FALSE	FALSE	FALSE	FALSE	FALSE
rs2832227	BACH1-IT2	-160282	Coronary artery disease	MAP3K7CL	chr21	30585347	8.69897	PD_LD	rs1997569	FALSE	FALSE	FALSE	FALSE	FALSE	FALSE
rs2832227	BACH1-IT2	-160282	Coronary artery disease	MAP3K7CL	chr21	30585347	8.39794	PD_LD	rs1997569	FALSE	FALSE	FALSE	FALSE	FALSE	FALSE
rs2832227	BACH1-IT2	-160282	Coronary artery disease	MAP3K7CL	chr21	30585580	8.69897	PD_LD	rs1997568	FALSE	FALSE	FALSE	FALSE	FALSE	FALSE
rs2832227	BACH1-IT2	-160282	Coronary artery disease	MAP3K7CL	chr21	30585580	8.39794	PD_LD	rs1997568	FALSE	FALSE	FALSE	FALSE	FALSE	FALSE
rs2832227	BACH1-IT2	-186402	Coronary artery disease	MAP3K7CL	chr21	30559701	8.69897	PD_LD	rs8127464	TRUE	TRUE	TRUE	FALSE	FALSE	TRUE
rs2832227	BACH1-IT2	-186402	Coronary artery disease	MAP3K7CL	chr21	30559701	8.39794	PD_LD	rs8127464	TRUE	TRUE	TRUE	FALSE	FALSE	TRUE
rs2832227	BACH1-IT2	-200774	Coronary artery disease	MAP3K7CL	chr21	30544656	8.69897	PD_LD	rs73193819	FALSE	FALSE	TRUE	FALSE	FALSE	TRUE
rs2832227	BACH1-IT2	-200774	Coronary artery disease	MAP3K7CL	chr21	30544656	8.39794	PD_LD	rs73193819	FALSE	FALSE	TRUE	FALSE	FALSE	TRUE
rs2832227	BACH1-IT2	-200774	Coronary artery disease	MAP3K7CL	chr21	30544668	8.69897	PD_LD	rs73193820	FALSE	FALSE	TRUE	FALSE	FALSE	TRUE
rs2832227	BACH1-IT2	-200774	Coronary artery disease	MAP3K7CL	chr21	30544668	8.39794	PD_LD	rs73193820	FALSE	FALSE	TRUE	FALSE	FALSE	TRUE
rs2832227	BACH1-IT2	-176749	Coronary artery disease	MAP3K7CL	chr21	30568405	8.69897	PD_LD	rs2056864	TRUE	TRUE	TRUE	TRUE	FALSE	TRUE
rs2832227	BACH1-IT2	-176749	Coronary artery disease	MAP3K7CL	chr21	30568405	8.39794	PD_LD	rs2056864	TRUE	TRUE	TRUE	TRUE	FALSE	TRUE
rs2832227	BACH1-IT2	-211159	Coronary artery disease	MAP3K7CL	chr21	30534127	8.69897	PD_LD	rs1999323	TRUE	FALSE	FALSE	FALSE	FALSE	TRUE
rs2832227	BACH1-IT2	-211159	Coronary artery disease	MAP3K7CL	chr21	30534127	8.39794	PD_LD	rs1999323	TRUE	FALSE	FALSE	FALSE	FALSE	TRUE
rs2832227	BACH1-IT2	-189623	Coronary artery disease	MAP3K7CL	chr21	30555653	8.69897	PD_LD	rs66716206	TRUE	TRUE	TRUE	FALSE	FALSE	TRUE
rs2832227	BACH1-IT2	-189623	Coronary artery disease	MAP3K7CL	chr21	30555653	8.39794	PD_LD	rs66716206	TRUE	TRUE	TRUE	FALSE	FALSE	TRUE
rs2832227	MAP3K7CL	106744	Coronary artery disease	MAP3K7CL	chr21	30557650	8.69897	PD_LD	rs2832249	FALSE	FALSE	FALSE	FALSE	FALSE	FALSE
rs2832227	MAP3K7CL	106744	Coronary artery disease	MAP3K7CL	chr21	30557650	8.39794	PD_LD	rs2832249	FALSE	FALSE	FALSE	FALSE	FALSE	FALSE
rs2832227	MAP3K7CL	108627	Coronary artery disease	MAP3K7CL	chr21	30559701	8.69897	PD_LD	rs8127464	TRUE	TRUE	TRUE	FALSE	FALSE	TRUE
rs2832227	MAP3K7CL	108627	Coronary artery disease	MAP3K7CL	chr21	30559701	8.39794	PD_LD	rs8127464	TRUE	TRUE	TRUE	FALSE	FALSE	TRUE
rs2832227	MAP3K7CL	137042	Coronary artery disease	MAP3K7CL	chr21	30587091	8.69897	PD_LD	rs2832262	FALSE	FALSE	FALSE	FALSE	FALSE	FALSE
rs2832227	MAP3K7CL	137042	Coronary artery disease	MAP3K7CL	chr21	30587091	8.39794	PD_LD	rs2832262	FALSE	FALSE	FALSE	FALSE	FALSE	FALSE
rs2832227	MAP3K7CL	118280	Coronary artery disease	MAP3K7CL	chr21	30568405	8.69897	PD_LD	rs2056864	TRUE	TRUE	TRUE	TRUE	FALSE	TRUE
rs2832227	MAP3K7CL	118280	Coronary artery disease	MAP3K7CL	chr21	30568405	8.39794	PD_LD	rs2056864	TRUE	TRUE	TRUE	TRUE	FALSE	TRUE
rs2832227	MAP3K7CL	83870	Coronary artery disease	MAP3K7CL	chr21	30534127	8.69897	PD_LD	rs1999323	TRUE	FALSE	FALSE	FALSE	FALSE	TRUE
rs2832227	MAP3K7CL	83870	Coronary artery disease	MAP3K7CL	chr21	30534127	8.39794	PD_LD	rs1999323	TRUE	FALSE	FALSE	FALSE	FALSE	TRUE
rs2832227	MAP3K7CL	86730	Coronary artery disease	MAP3K7CL	chr21	30536711	8.69897	PD_LD	rs2832230	TRUE	FALSE	FALSE	FALSE	FALSE	TRUE
rs2832227	MAP3K7CL	86730	Coronary artery disease	MAP3K7CL	chr21	30536711	8.39794	PD_LD	rs2832230	TRUE	FALSE	FALSE	FALSE	FALSE	TRUE
rs318719	RAB3D	53089	Coronary artery disease	EPOR - RGL3	chr19	11503684	5.69897	PD_LD	rs317923	FALSE	FALSE	FALSE	FALSE	FALSE	FALSE
rs337366	PDLIM7	-3779	Coronary artery disease	DOK3	chr5	176922642	6	PD_LD	rs335428	TRUE	TRUE	FALSE	TRUE	TRUE	TRUE
rs35158675	AIDA	-46172	Coronary artery disease	MIA3	chr1	222841613	27.2218	PD_LD	rs36079339	FALSE	FALSE	FALSE	FALSE	FALSE	FALSE
rs35158675	AIDA	-65838	Coronary artery disease	MIA3	chr1	222820638	27.2218	PD_LD	rs17163358	FALSE	FALSE	FALSE	FALSE	FALSE	FALSE
rs35158675	AIDA	-65838	Coronary artery disease	MIA3	chr1	222820789	27.2218	PD_LD	rs17163360	FALSE	FALSE	FALSE	FALSE	FALSE	FALSE
rs35158675	AIDA	-49480	Coronary artery disease	MIA3	chr1	222836995	27.2218	PD_LD	rs17465940	FALSE	FALSE	FALSE	FALSE	FALSE	FALSE
rs35158675	AIDA	-61003	Coronary artery disease	MIA3	chr1	222825087	27.2218	PD_LD	rs17011681	FALSE	FALSE	FALSE	FALSE	FALSE	FALSE
rs35158675	AIDA	-61003	Coronary artery disease	MIA3	chr1	222825716	27.2218	PD_LD	rs10495198	FALSE	FALSE	FALSE	FALSE	FALSE	FALSE
rs35158675	AIDA	-80038	Coronary artery disease	MIA3	chr1	222806217	27.2218	PD_LD	rs17163345	FALSE	FALSE	FALSE	FALSE	FALSE	FALSE
rs35158675	AIDA	-90481	Coronary artery disease	MIA3	chr1	222795568	27.2218	PD_LD	rs4846770	FALSE	FALSE	FALSE	FALSE	FALSE	FALSE
rs35158675	AIDA	-86546	Coronary artery disease	MIA3	chr1	222799624	27.2218	PD_LD	rs17163313	TRUE	TRUE	FALSE	FALSE	FALSE	TRUE
rs35158675	AIDA	-71948	Coronary artery disease	MIA3	chr1	222814441	27.2218	PD_LD	rs2133189	FALSE	FALSE	FALSE	FALSE	FALSE	FALSE
rs35158675	MIA3	-23970	Coronary artery disease	MIA3	chr1	222793769	27.2218	PD_LD	rs34767248	FALSE	FALSE	FALSE	FALSE	FALSE	FALSE
rs35158675	MIA3	-23970	Coronary artery disease	MIA3	chr1	222794090	27.2218	PD_LD	rs17163301	FALSE	FALSE	FALSE	FALSE	FALSE	FALSE
rs36069016	GNRH1	-237847	Coronary artery disease	DOCK5	chr8	25045911	5.69897	PD_LD	rs6997760	FALSE	FALSE	FALSE	FALSE	FALSE	FALSE
rs4072980	FHL3	-9729	Coronary artery disease	SF3A3 - RNU6-510P	chr1	38461820	9.39794	PD_LD	rs67631072	TRUE	TRUE	FALSE	FALSE	FALSE	TRUE
rs4072980	FHL3	-9729	Coronary artery disease	SF3A3 - RNU6-510P	chr1	38461820	9.1549	PD_LD	rs67631072	TRUE	TRUE	FALSE	FALSE	FALSE	TRUE
rs41311933	CNTRL	-75200	Coronary artery disease	C5	chr9	123775512	6.22185	PD_LD	rs6478493	FALSE	FALSE	FALSE	FALSE	FALSE	FALSE
rs41311933	PSMD5	187288	Coronary artery disease	C5	chr9	123792988	6.22185	PD_LD	rs41308026	FALSE	FALSE	FALSE	FALSE	FALSE	FALSE
rs41311933	PSMD5	141018	Coronary artery disease	C5	chr9	123746795	6.22185	PD_LD	rs10514838	TRUE	FALSE	FALSE	FALSE	FALSE	TRUE
rs4394694	DPYD-AS2	94070	Coronary artery disease	DPYD	chr1	98357726	5.22185	PD_LD	rs9324374	TRUE	FALSE	FALSE	FALSE	FALSE	TRUE
rs4394694	DPYD-AS2	94070	Coronary artery disease	DPYD	chr1	98359341	5.22185	PD_LD	rs12406713	TRUE	FALSE	FALSE	FALSE	FALSE	TRUE
rs4394694	DPYD-AS2	36989	Coronary artery disease	DPYD	chr1	98299474	5.22185	PD_LD	rs10747488	FALSE	FALSE	FALSE	FALSE	FALSE	FALSE
rs4394694	DPYD-AS2	99385	Coronary artery disease	DPYD	chr1	98362039	5.22185	PD_LD	rs7418577	FALSE	FALSE	FALSE	FALSE	FALSE	FALSE
rs4394694	DPYD-AS2	34524	Coronary artery disease	DPYD	chr1	98298370	5.22185	PD_LD	rs4375301	FALSE	FALSE	FALSE	FALSE	FALSE	FALSE
rs4394694	DPYD-AS2	42816	Coronary artery disease	DPYD	chr1	98305393	5.22185	PD_LD	rs7526108	FALSE	FALSE	FALSE	FALSE	FALSE	FALSE
rs4394694	DPYD-AS2	97269	Coronary artery disease	DPYD	chr1	98360090	5.22185	PD_LD	rs9727548	TRUE	FALSE	FALSE	FALSE	FALSE	TRUE
rs4394694	DPYD-AS2	111910	Coronary artery disease	DPYD	chr1	98375390	5.22185	PD_LD	rs61787823	TRUE	FALSE	FALSE	FALSE	FALSE	TRUE
rs4394694	DPYD-AS2	63400	Coronary artery disease	DPYD	chr1	98325946	5.22185	PD_LD	rs11165920	FALSE	FALSE	FALSE	FALSE	FALSE	FALSE
rs4394694	DPYD-AS2	63400	Coronary artery disease	DPYD	chr1	98326446	5.22185	PD_LD	rs4970720	FALSE	FALSE	FALSE	FALSE	FALSE	FALSE
rs4394694	DPYD-AS2	116962	Coronary artery disease	DPYD	chr1	98379561	5.22185	PD_LD	rs76003396	FALSE	FALSE	FALSE	FALSE	FALSE	FALSE
rs4394694	DPYD-AS2	59737	Coronary artery disease	DPYD	chr1	98322378	5.22185	PD_LD	rs4379706	FALSE	FALSE	FALSE	FALSE	FALSE	FALSE
rs4634932	USP24	1310521	Coronary artery disease	PPAP2B	chr1	56991889	25	PD_LD	rs56322312	FALSE	FALSE	FALSE	FALSE	FALSE	FALSE
rs4845570	TDRKH	-17135	Coronary artery disease	TDRKH	chr1	151746078	10.0969	PD_LD	rs1054479	FALSE	FALSE	FALSE	FALSE	FALSE	FALSE
rs4845570	TDRKH	-17135	Coronary artery disease	TDRKH	chr1	151746201	10.0969	PD_LD	rs6683364	FALSE	FALSE	FALSE	FALSE	FALSE	FALSE
rs4918072	SLK	-72571	Coronary artery disease	OBFC1 - LOC102724351	chr10	105654390	9	PD_LD	rs4918069	TRUE	TRUE	TRUE	FALSE	FALSE	TRUE
rs4918072	SLK	-72571	Coronary artery disease	OBFC1 - LOC102724351	chr10	105654390	8.52288	PD_LD	rs4918069	TRUE	TRUE	TRUE	FALSE	FALSE	TRUE
rs56062135	SMAD3	46027	Coronary artery disease	SMAD3	chr15	67464290	8.30103	PD_LD	rs72743477	TRUE	FALSE	FALSE	FALSE	FALSE	TRUE
rs56062135	SMAD3	46027	Coronary artery disease	SMAD3	chr15	67464290	16.3979	PD_LD	rs72743477	TRUE	FALSE	FALSE	FALSE	FALSE	TRUE
rs56228609	SLC12A3	85866	Coronary artery disease	HERPUD1 - CETP	chr16	56985513	7.52288	PD_LD	rs72786786	FALSE	FALSE	FALSE	FALSE	FALSE	FALSE
rs56307353	ADAT3	41620	Coronary artery disease	CSNK1G2	chr19	1947505	5.09691	PD_LD	rs1000845	FALSE	FALSE	FALSE	FALSE	FALSE	FALSE
rs6060235	GSS	98309	Coronary artery disease	TRPC4AP - EDEM2	chr20	33642479	6.69897	PD_LD	rs8117847	TRUE	TRUE	FALSE	FALSE	FALSE	TRUE
rs6060235	GSS	85909	Coronary artery disease	TRPC4AP - EDEM2	chr20	33629609	6.69897	PD_LD	rs55946144	FALSE	FALSE	FALSE	FALSE	FALSE	FALSE
rs6060235	GSS	127902	Coronary artery disease	TRPC4AP - EDEM2	chr20	33671724	6.69897	PD_LD	rs76850134	FALSE	FALSE	FALSE	FALSE	FALSE	FALSE
rs6060235	GSS	127902	Coronary artery disease	TRPC4AP - EDEM2	chr20	33671946	6.69897	PD_LD	rs147614901	FALSE	FALSE	FALSE	FALSE	FALSE	FALSE
rs6060235	GSS	121654	Coronary artery disease	TRPC4AP - EDEM2	chr20	33665830	6.69897	PD_LD	rs78704804	FALSE	FALSE	FALSE	FALSE	FALSE	FALSE
rs6060235	GSS	108013	Coronary artery disease	TRPC4AP - EDEM2	chr20	33651620	6.69897	PD_LD	rs117573845	FALSE	FALSE	FALSE	FALSE	FALSE	FALSE
rs6060235	GSS	185748	Coronary artery disease	TRPC4AP - EDEM2	chr20	33729441	6.69897	PD_LD	rs11906318	FALSE	FALSE	FALSE	FALSE	FALSE	FALSE
rs6060235	GSS	185748	Coronary artery disease	TRPC4AP - EDEM2	chr20	33729476	6.69897	PD_LD	rs11908232	FALSE	FALSE	FALSE	FALSE	FALSE	FALSE
rs6060235	GSS	185748	Coronary artery disease	TRPC4AP - EDEM2	chr20	33729478	6.69897	PD_LD	rs11908100	FALSE	FALSE	FALSE	FALSE	FALSE	FALSE
rs6060235	GSS	176806	Coronary artery disease	TRPC4AP - EDEM2	chr20	33720591	6.69897	PD_LD	rs11908647	TRUE	TRUE	FALSE	FALSE	FALSE	TRUE
rs6060235	GSS	176806	Coronary artery disease	TRPC4AP - EDEM2	chr20	33720919	6.69897	PD_LD	rs11908683	TRUE	TRUE	FALSE	FALSE	FALSE	TRUE
rs6060235	GSS	176806	Coronary artery disease	TRPC4AP - EDEM2	chr20	33721260	6.69897	PD_LD	rs75287019	TRUE	TRUE	FALSE	FALSE	FALSE	TRUE
rs6060235	GSS	145153	Coronary artery disease	TRPC4AP - EDEM2	chr20	33689307	6.69897	PD_LD	rs6060230	FALSE	FALSE	FALSE	FALSE	FALSE	FALSE
rs6088590	PIGU	76151	Coronary artery disease	NCOA6	chr20	33342476	8.69897	PD_LD	rs6087625	FALSE	FALSE	FALSE	FALSE	FALSE	FALSE
rs61776719	FHL3	-9729	Coronary artery disease	RNU6-510P - FHL3	chr1	38461820	9	PD_LD	rs67631072	TRUE	TRUE	FALSE	FALSE	FALSE	TRUE
rs62139085	SPRED2	-112537	Coronary artery disease	ACTR2 - SPRED2	chr2	65482115	6.09691	PD_LD	rs62142478	FALSE	FALSE	FALSE	FALSE	FALSE	FALSE
rs62139085	SPRED2	-94518	Coronary artery disease	ACTR2 - SPRED2	chr2	65499467	6.09691	PD_LD	rs72822411	FALSE	FALSE	FALSE	FALSE	FALSE	FALSE
rs62139085	SPRED2	-101756	Coronary artery disease	ACTR2 - SPRED2	chr2	65492779	6.09691	PD_LD	rs3771100	FALSE	FALSE	FALSE	FALSE	FALSE	FALSE
rs67180937	AIDA	-46172	Coronary artery disease	MIA3	chr1	222841613	12	PD_LD	rs36079339	FALSE	FALSE	FALSE	FALSE	FALSE	FALSE
rs67180937	AIDA	-65838	Coronary artery disease	MIA3	chr1	222820638	12	PD_LD	rs17163358	FALSE	FALSE	FALSE	FALSE	FALSE	FALSE
rs67180937	AIDA	-65838	Coronary artery disease	MIA3	chr1	222820789	12	PD_LD	rs17163360	FALSE	FALSE	FALSE	FALSE	FALSE	FALSE
rs67180937	AIDA	-49480	Coronary artery disease	MIA3	chr1	222836995	12	PD_LD	rs17465940	FALSE	FALSE	FALSE	FALSE	FALSE	FALSE
rs67180937	AIDA	-61003	Coronary artery disease	MIA3	chr1	222825087	12	PD_LD	rs17011681	FALSE	FALSE	FALSE	FALSE	FALSE	FALSE
rs67180937	AIDA	-61003	Coronary artery disease	MIA3	chr1	222825716	12	PD_LD	rs10495198	FALSE	FALSE	FALSE	FALSE	FALSE	FALSE
rs67180937	AIDA	-80038	Coronary artery disease	MIA3	chr1	222806217	12	PD_LD	rs17163345	FALSE	FALSE	FALSE	FALSE	FALSE	FALSE
rs67180937	AIDA	-90481	Coronary artery disease	MIA3	chr1	222795568	12	PD_LD	rs4846770	FALSE	FALSE	FALSE	FALSE	FALSE	FALSE
rs67180937	AIDA	-86546	Coronary artery disease	MIA3	chr1	222799624	12	PD_LD	rs17163313	TRUE	TRUE	FALSE	FALSE	FALSE	TRUE
rs67180937	AIDA	-71948	Coronary artery disease	MIA3	chr1	222814441	12	PD_LD	rs2133189	FALSE	FALSE	FALSE	FALSE	FALSE	FALSE
rs67180937	MIA3	-23970	Coronary artery disease	MIA3	chr1	222793769	12	PD_LD	rs34767248	FALSE	FALSE	FALSE	FALSE	FALSE	FALSE
rs67180937	MIA3	-23970	Coronary artery disease	MIA3	chr1	222794090	12	PD_LD	rs17163301	FALSE	FALSE	FALSE	FALSE	FALSE	FALSE
rs6743030	SH2D6	111698	Coronary artery disease	RPSAP22 - LOC100630918	chr2	85774675	22.699	PD_LD	rs6547621	FALSE	FALSE	FALSE	FALSE	FALSE	FALSE
rs6743030	SH2D6	99683	Coronary artery disease	RPSAP22 - LOC100630918	chr2	85761653	22.699	PD_LD	rs10175792	FALSE	FALSE	FALSE	FALSE	FALSE	FALSE
rs6743030	SH2D6	99683	Coronary artery disease	RPSAP22 - LOC100630918	chr2	85762047	22.699	PD_LD	rs10176176	FALSE	FALSE	FALSE	FALSE	FALSE	FALSE
rs6743030	SH2D6	92601	Coronary artery disease	RPSAP22 - LOC100630918	chr2	85754562	22.699	PD_LD	rs6721924	FALSE	FALSE	FALSE	FALSE	FALSE	FALSE
rs7145159	FOS	-140831	Coronary artery disease	HIF1AP1, NEK9	chr14	75605791	9.39794	PD_LD	rs1047418	TRUE	FALSE	FALSE	FALSE	FALSE	TRUE
rs7212798	BRIP1	-923314	Coronary artery disease	BCAS3	chr17	59017812	7.69897	PD_LD	rs7225581	FALSE	FALSE	TRUE	FALSE	FALSE	TRUE
rs7212798	BRIP1	-923314	Coronary artery disease	BCAS3	chr17	59018305	7.69897	PD_LD	rs6504010	FALSE	FALSE	TRUE	FALSE	FALSE	TRUE
rs7212798	BRIP1	-923314	Coronary artery disease	BCAS3	chr17	59018851	7.69897	PD_LD	rs9912474	FALSE	FALSE	TRUE	FALSE	FALSE	TRUE
rs7212798	BRIP1	-923314	Coronary artery disease	BCAS3	chr17	59018854	7.69897	PD_LD	rs9912055	FALSE	FALSE	TRUE	FALSE	FALSE	TRUE
rs72743461	SMAD3	46027	Coronary artery disease	SMAD3	chr15	67464290	16.2218	PD_LD	rs72743477	TRUE	FALSE	FALSE	FALSE	FALSE	TRUE
rs73045269	ATP5SL	-120441	Coronary artery disease	CCDC97	chr19	41826019	14	PD_LD	rs56254331	FALSE	FALSE	FALSE	FALSE	FALSE	FALSE
rs7306455	KRT19P2	122093	Coronary artery disease	LOC105369915 - NDUFA12	chr12	95350347	8	PD_LD	rs7315078	FALSE	FALSE	FALSE	FALSE	FALSE	FALSE
rs73193808	BACH1	-114580	Coronary artery disease	MAP3K7CL	chr21	30557650	8.30103	PD_LD	rs2832249	FALSE	FALSE	FALSE	FALSE	FALSE	FALSE
rs73193808	BACH1-IT2	-160282	Coronary artery disease	MAP3K7CL	chr21	30585309	8.30103	PD_LD	rs1997570	FALSE	FALSE	FALSE	FALSE	FALSE	FALSE
rs73193808	BACH1-IT2	-160282	Coronary artery disease	MAP3K7CL	chr21	30585347	8.30103	PD_LD	rs1997569	FALSE	FALSE	FALSE	FALSE	FALSE	FALSE
rs73193808	BACH1-IT2	-160282	Coronary artery disease	MAP3K7CL	chr21	30585580	8.30103	PD_LD	rs1997568	FALSE	FALSE	FALSE	FALSE	FALSE	FALSE
rs73193808	BACH1-IT2	-186402	Coronary artery disease	MAP3K7CL	chr21	30559701	8.30103	PD_LD	rs8127464	TRUE	TRUE	TRUE	FALSE	FALSE	TRUE
rs73193808	BACH1-IT2	-200774	Coronary artery disease	MAP3K7CL	chr21	30544656	8.30103	PD_LD	rs73193819	FALSE	FALSE	TRUE	FALSE	FALSE	TRUE
rs73193808	BACH1-IT2	-200774	Coronary artery disease	MAP3K7CL	chr21	30544668	8.30103	PD_LD	rs73193820	FALSE	FALSE	TRUE	FALSE	FALSE	TRUE
rs73193808	BACH1-IT2	-176749	Coronary artery disease	MAP3K7CL	chr21	30568405	8.30103	PD_LD	rs2056864	TRUE	TRUE	TRUE	TRUE	FALSE	TRUE
rs73193808	BACH1-IT2	-211159	Coronary artery disease	MAP3K7CL	chr21	30534127	8.30103	PD_LD	rs1999323	TRUE	FALSE	FALSE	FALSE	FALSE	TRUE
rs73193808	BACH1-IT2	-189623	Coronary artery disease	MAP3K7CL	chr21	30555653	8.30103	PD_LD	rs66716206	TRUE	TRUE	TRUE	FALSE	FALSE	TRUE
rs73193808	MAP3K7CL	106744	Coronary artery disease	MAP3K7CL	chr21	30557650	8.30103	PD_LD	rs2832249	FALSE	FALSE	FALSE	FALSE	FALSE	FALSE
rs73193808	MAP3K7CL	108627	Coronary artery disease	MAP3K7CL	chr21	30559701	8.30103	PD_LD	rs8127464	TRUE	TRUE	TRUE	FALSE	FALSE	TRUE
rs73193808	MAP3K7CL	137042	Coronary artery disease	MAP3K7CL	chr21	30587091	8.30103	PD_LD	rs2832262	FALSE	FALSE	FALSE	FALSE	FALSE	FALSE
rs73193808	MAP3K7CL	118280	Coronary artery disease	MAP3K7CL	chr21	30568405	8.30103	PD_LD	rs2056864	TRUE	TRUE	TRUE	TRUE	FALSE	TRUE
rs73193808	MAP3K7CL	83870	Coronary artery disease	MAP3K7CL	chr21	30534127	8.30103	PD_LD	rs1999323	TRUE	FALSE	FALSE	FALSE	FALSE	TRUE
rs73193808	MAP3K7CL	86730	Coronary artery disease	MAP3K7CL	chr21	30536711	8.30103	PD_LD	rs2832230	TRUE	FALSE	FALSE	FALSE	FALSE	TRUE
rs73562014	FDX1	-53908	Coronary artery disease	LOC105369486 - FDX1	chr11	110247021	6	PD_LD	rs59355054	TRUE	TRUE	FALSE	FALSE	FALSE	TRUE
rs73562014	FDX1	-17324	Coronary artery disease	LOC105369486 - FDX1	chr11	110283930	6	PD_LD	rs73562090	FALSE	FALSE	FALSE	FALSE	FALSE	FALSE
rs7568458	SH2D6	111698	Coronary artery disease	GGCX	chr2	85774675	9.39794	PD_LD	rs6547621	TRUE	TRUE	FALSE	FALSE	FALSE	TRUE
rs7568458	SH2D6	99683	Coronary artery disease	GGCX	chr2	85761653	9.39794	PD_LD	rs10175792	TRUE	TRUE	FALSE	FALSE	FALSE	TRUE
rs7568458	SH2D6	99683	Coronary artery disease	GGCX	chr2	85762047	9.39794	PD_LD	rs10176176	TRUE	TRUE	FALSE	FALSE	FALSE	TRUE
rs7568458	SH2D6	92601	Coronary artery disease	GGCX	chr2	85754562	9.39794	PD_LD	rs6721924	TRUE	TRUE	FALSE	FALSE	FALSE	TRUE
rs8080784	BRIP1	-923314	Coronary artery disease	BCAS3	chr17	59017812	8.69897	PD_LD	rs7225581	FALSE	FALSE	TRUE	FALSE	FALSE	TRUE
rs8080784	BRIP1	-923314	Coronary artery disease	BCAS3	chr17	59018305	8.69897	PD_LD	rs6504010	FALSE	FALSE	TRUE	FALSE	FALSE	TRUE
rs8080784	BRIP1	-923314	Coronary artery disease	BCAS3	chr17	59018851	8.69897	PD_LD	rs9912474	FALSE	FALSE	TRUE	FALSE	FALSE	TRUE
rs8080784	BRIP1	-923314	Coronary artery disease	BCAS3	chr17	59018854	8.69897	PD_LD	rs9912055	FALSE	FALSE	TRUE	FALSE	FALSE	TRUE
rs840611	CALCRL	-184153	Coronary artery disease	LOC105373786	chr2	188131584	5.69897	PD_LD	rs62172533	TRUE	TRUE	TRUE	FALSE	FALSE	TRUE
rs840611	CALCRL	-143528	Coronary artery disease	LOC105373786	chr2	188170059	5.69897	PD_LD	rs1540859	TRUE	FALSE	FALSE	FALSE	FALSE	TRUE
rs840611	CALCRL	-149828	Coronary artery disease	LOC105373786	chr2	188163249	5.69897	PD_LD	rs17756804	TRUE	TRUE	FALSE	FALSE	FALSE	TRUE
rs840611	TFPI	-291051	Coronary artery disease	LOC105373786	chr2	188131584	5.69897	PD_LD	rs62172533	TRUE	TRUE	TRUE	FALSE	FALSE	TRUE
rs840616	CALCRL	-184153	Coronary artery disease	LOC105373786	chr2	188131584	8.52288	PD_LD	rs62172533	TRUE	TRUE	TRUE	FALSE	FALSE	TRUE
rs840616	CALCRL	-143528	Coronary artery disease	LOC105373786	chr2	188170059	8.52288	PD_LD	rs1540859	TRUE	FALSE	FALSE	FALSE	FALSE	TRUE
rs840616	CALCRL	-149828	Coronary artery disease	LOC105373786	chr2	188163249	8.52288	PD_LD	rs17756804	TRUE	TRUE	FALSE	FALSE	FALSE	TRUE
rs840616	TFPI	-291051	Coronary artery disease	LOC105373786	chr2	188131584	8.52288	PD_LD	rs62172533	TRUE	TRUE	TRUE	FALSE	FALSE	TRUE
rs867186	GSS	185748	Coronary artery disease	PROCR	chr20	33729441	11.301	PD_LD	rs11906318	FALSE	FALSE	FALSE	FALSE	FALSE	FALSE
rs867186	GSS	185748	Coronary artery disease	PROCR	chr20	33729441	11.1549	PD_LD	rs11906318	FALSE	FALSE	FALSE	FALSE	FALSE	FALSE
rs867186	GSS	185748	Coronary artery disease	PROCR	chr20	33729476	11.301	PD_LD	rs11908232	FALSE	FALSE	FALSE	FALSE	FALSE	FALSE
rs867186	GSS	185748	Coronary artery disease	PROCR	chr20	33729476	11.1549	PD_LD	rs11908232	FALSE	FALSE	FALSE	FALSE	FALSE	FALSE
rs867186	GSS	185748	Coronary artery disease	PROCR	chr20	33729478	11.301	PD_LD	rs11908100	FALSE	FALSE	FALSE	FALSE	FALSE	FALSE
rs867186	GSS	185748	Coronary artery disease	PROCR	chr20	33729478	11.1549	PD_LD	rs11908100	FALSE	FALSE	FALSE	FALSE	FALSE	FALSE
rs867186	GSS	176806	Coronary artery disease	PROCR	chr20	33720591	11.301	PD_LD	rs11908647	TRUE	TRUE	FALSE	FALSE	FALSE	TRUE
rs867186	GSS	176806	Coronary artery disease	PROCR	chr20	33720591	11.1549	PD_LD	rs11908647	TRUE	TRUE	FALSE	FALSE	FALSE	TRUE
rs867186	GSS	176806	Coronary artery disease	PROCR	chr20	33720919	11.301	PD_LD	rs11908683	TRUE	TRUE	FALSE	FALSE	FALSE	TRUE
rs867186	GSS	176806	Coronary artery disease	PROCR	chr20	33720919	11.1549	PD_LD	rs11908683	TRUE	TRUE	FALSE	FALSE	FALSE	TRUE
rs867186	GSS	176806	Coronary artery disease	PROCR	chr20	33721260	11.301	PD_LD	rs75287019	TRUE	TRUE	FALSE	FALSE	FALSE	TRUE
rs867186	GSS	176806	Coronary artery disease	PROCR	chr20	33721260	11.1549	PD_LD	rs75287019	TRUE	TRUE	FALSE	FALSE	FALSE	TRUE
rs867186	GSS	145153	Coronary artery disease	PROCR	chr20	33689307	11.301	PD_LD	rs6060230	FALSE	FALSE	FALSE	FALSE	FALSE	FALSE
rs867186	GSS	145153	Coronary artery disease	PROCR	chr20	33689307	11.1549	PD_LD	rs6060230	FALSE	FALSE	FALSE	FALSE	FALSE	FALSE
rs9283706	MAST4	387250	Coronary artery disease	MAST4	chr5	66280425	6.69897	PD_LD	rs17218390	FALSE	FALSE	FALSE	FALSE	FALSE	FALSE
rs9283706	MAST4	387250	Coronary artery disease	MAST4	chr5	66280576	6.69897	PD_LD	rs73103937	FALSE	FALSE	FALSE	FALSE	FALSE	FALSE
rs9469890	C6orf106	166989	Coronary artery disease	UHRF1BP1	chr6	34831760	10	PD_LD	rs9462031	TRUE	TRUE	TRUE	FALSE	FALSE	TRUE
rs9513112	FLT1	-47179	Coronary artery disease	FLT1	chr13	29022644	9	PD_LD	rs1924981	FALSE	FALSE	FALSE	FALSE	FALSE	FALSE
rs9513112	FLT1	-47179	Coronary artery disease	FLT1	chr13	29022881	9	PD_LD	rs7985584	FALSE	FALSE	FALSE	FALSE	FALSE	FALSE
rs9547692	SMAD9	-28582	Coronary artery disease	SMAD9	chr13	37466214	5.69897	PD_LD	rs17217404	FALSE	FALSE	FALSE	FALSE	FALSE	FALSE
rs9970807	USP24	1310521	Coronary artery disease	PPAP2B	chr1	56991889	13.301	PD_LD	rs56322312	FALSE	FALSE	FALSE	FALSE	FALSE	FALSE
rs9985766	DCLK2	48822	Coronary artery disease	DCLK2	chr4	151049131	9.09691	PD_LD	rs6848344	TRUE	FALSE	FALSE	FALSE	FALSE	TRUE
rs112370447	BCAP29	-117500	Coronary artery disease (myocardial infartum, percutaneous transluminal coronary angioplasty, coronary artery bypass grafting, angina or chromic ischemic heart disease)	COG5	chr7	107104114	6	PD_LD	rs986994	TRUE	FALSE	FALSE	FALSE	FALSE	TRUE
rs11810571	TDRKH	-17135	Coronary artery disease (myocardial infartum, percutaneous transluminal coronary angioplasty, coronary artery bypass grafting, angina or chromic ischemic heart disease)	TDRKH	chr1	151746078	7.39794	PD_LD	rs1054479	TRUE	TRUE	FALSE	FALSE	TRUE	TRUE
rs11810571	TDRKH	-17135	Coronary artery disease (myocardial infartum, percutaneous transluminal coronary angioplasty, coronary artery bypass grafting, angina or chromic ischemic heart disease)	TDRKH	chr1	151746201	7.39794	PD_LD	rs6683364	TRUE	TRUE	FALSE	FALSE	TRUE	TRUE
rs1250229	LINC00607	-413597	Coronary artery disease (myocardial infartum, percutaneous transluminal coronary angioplasty, coronary artery bypass grafting, angina or chromic ischemic heart disease)	LOC105373868 - LOC102724849	chr2	216294956	12.5229	PD_LD	rs1250239	TRUE	TRUE	FALSE	FALSE	FALSE	TRUE
rs1250229	LINC00607	-413597	Coronary artery disease (myocardial infartum, percutaneous transluminal coronary angioplasty, coronary artery bypass grafting, angina or chromic ischemic heart disease)	LOC105373868 - LOC102724849	chr2	216295013	12.5229	PD_LD	rs1250240	TRUE	TRUE	FALSE	FALSE	FALSE	TRUE
rs1250229	LINC00607	-413597	Coronary artery disease (myocardial infartum, percutaneous transluminal coronary angioplasty, coronary artery bypass grafting, angina or chromic ischemic heart disease)	LOC105373868 - LOC102724849	chr2	216295311	12.5229	PD_LD	rs1250241	TRUE	TRUE	FALSE	FALSE	FALSE	TRUE
rs13003675	GIGYF2	95830	Coronary artery disease (myocardial infartum, percutaneous transluminal coronary angioplasty, coronary artery bypass grafting, angina or chromic ischemic heart disease)	GIGYF2	chr2	233658308	5.69897	PD_LD	rs283468	FALSE	FALSE	FALSE	FALSE	FALSE	FALSE
rs13003675	GIGYF2	48444	Coronary artery disease (myocardial infartum, percutaneous transluminal coronary angioplasty, coronary artery bypass grafting, angina or chromic ischemic heart disease)	GIGYF2	chr2	233612556	5.69897	PD_LD	rs3817311	FALSE	FALSE	FALSE	FALSE	FALSE	FALSE
rs13003675	GIGYF2	38569	Coronary artery disease (myocardial infartum, percutaneous transluminal coronary angioplasty, coronary artery bypass grafting, angina or chromic ischemic heart disease)	GIGYF2	chr2	233600605	5.69897	PD_LD	rs13013142	FALSE	FALSE	FALSE	FALSE	FALSE	FALSE
rs13003675	GIGYF2	38569	Coronary artery disease (myocardial infartum, percutaneous transluminal coronary angioplasty, coronary artery bypass grafting, angina or chromic ischemic heart disease)	GIGYF2	chr2	233602027	5.69897	PD_LD	rs6738386	FALSE	FALSE	FALSE	FALSE	FALSE	FALSE
rs13003675	GIGYF2	38569	Coronary artery disease (myocardial infartum, percutaneous transluminal coronary angioplasty, coronary artery bypass grafting, angina or chromic ischemic heart disease)	GIGYF2	chr2	233602292	5.69897	PD_LD	rs66549961	FALSE	FALSE	FALSE	FALSE	FALSE	FALSE
rs13003675	GIGYF2	70910	Coronary artery disease (myocardial infartum, percutaneous transluminal coronary angioplasty, coronary artery bypass grafting, angina or chromic ischemic heart disease)	GIGYF2	chr2	233633459	5.69897	PD_LD	rs1801251	FALSE	FALSE	FALSE	FALSE	FALSE	FALSE
rs13003675	GIGYF2	70910	Coronary artery disease (myocardial infartum, percutaneous transluminal coronary angioplasty, coronary artery bypass grafting, angina or chromic ischemic heart disease)	GIGYF2	chr2	233633735	5.69897	PD_LD	rs1044480	FALSE	FALSE	FALSE	FALSE	FALSE	FALSE
rs13003675	GIGYF2	70910	Coronary artery disease (myocardial infartum, percutaneous transluminal coronary angioplasty, coronary artery bypass grafting, angina or chromic ischemic heart disease)	GIGYF2	chr2	233634084	5.69897	PD_LD	rs33980184	FALSE	FALSE	FALSE	FALSE	FALSE	FALSE
rs13003675	GIGYF2	81089	Coronary artery disease (myocardial infartum, percutaneous transluminal coronary angioplasty, coronary artery bypass grafting, angina or chromic ischemic heart disease)	GIGYF2	chr2	233644222	5.69897	PD_LD	rs283486	FALSE	FALSE	FALSE	FALSE	FALSE	FALSE
rs13003675	GIGYF2	92559	Coronary artery disease (myocardial infartum, percutaneous transluminal coronary angioplasty, coronary artery bypass grafting, angina or chromic ischemic heart disease)	GIGYF2	chr2	233654626	5.69897	PD_LD	rs283474	FALSE	FALSE	FALSE	FALSE	FALSE	FALSE
rs13003675	GIGYF2	58746	Coronary artery disease (myocardial infartum, percutaneous transluminal coronary angioplasty, coronary artery bypass grafting, angina or chromic ischemic heart disease)	GIGYF2	chr2	233621833	5.69897	PD_LD	rs36007169	FALSE	FALSE	FALSE	FALSE	FALSE	FALSE
rs13003675	GIGYF2	85299	Coronary artery disease (myocardial infartum, percutaneous transluminal coronary angioplasty, coronary artery bypass grafting, angina or chromic ischemic heart disease)	GIGYF2	chr2	233648090	5.69897	PD_LD	rs283481	FALSE	FALSE	TRUE	FALSE	FALSE	TRUE
rs13003675	GIGYF2	14064	Coronary artery disease (myocardial infartum, percutaneous transluminal coronary angioplasty, coronary artery bypass grafting, angina or chromic ischemic heart disease)	GIGYF2	chr2	233577037	5.69897	PD_LD	rs7592717	FALSE	FALSE	FALSE	FALSE	FALSE	FALSE
rs13003675	GIGYF2	57019	Coronary artery disease (myocardial infartum, percutaneous transluminal coronary angioplasty, coronary artery bypass grafting, angina or chromic ischemic heart disease)	GIGYF2	chr2	233619130	5.69897	PD_LD	rs71421663	FALSE	FALSE	FALSE	FALSE	FALSE	FALSE
rs13003675	GIGYF2	92124	Coronary artery disease (myocardial infartum, percutaneous transluminal coronary angioplasty, coronary artery bypass grafting, angina or chromic ischemic heart disease)	GIGYF2	chr2	233654380	5.69897	PD_LD	rs283475	FALSE	FALSE	FALSE	FALSE	FALSE	FALSE
rs13003675	GIGYF2	67402	Coronary artery disease (myocardial infartum, percutaneous transluminal coronary angioplasty, coronary artery bypass grafting, angina or chromic ischemic heart disease)	GIGYF2	chr2	233629551	5.69897	PD_LD	rs6748027	FALSE	FALSE	FALSE	FALSE	FALSE	FALSE
rs13003675	GIGYF2	18389	Coronary artery disease (myocardial infartum, percutaneous transluminal coronary angioplasty, coronary artery bypass grafting, angina or chromic ischemic heart disease)	GIGYF2	chr2	233580504	5.69897	PD_LD	rs6714245	FALSE	FALSE	FALSE	FALSE	FALSE	FALSE
rs13003675	GIGYF2	60778	Coronary artery disease (myocardial infartum, percutaneous transluminal coronary angioplasty, coronary artery bypass grafting, angina or chromic ischemic heart disease)	GIGYF2	chr2	233623110	5.69897	PD_LD	rs13021246	FALSE	FALSE	FALSE	FALSE	FALSE	FALSE
rs13003675	GIGYF2	44508	Coronary artery disease (myocardial infartum, percutaneous transluminal coronary angioplasty, coronary artery bypass grafting, angina or chromic ischemic heart disease)	GIGYF2	chr2	233606579	5.69897	PD_LD	rs7562712	FALSE	FALSE	FALSE	FALSE	FALSE	FALSE
rs13003675	GIGYF2	44508	Coronary artery disease (myocardial infartum, percutaneous transluminal coronary angioplasty, coronary artery bypass grafting, angina or chromic ischemic heart disease)	GIGYF2	chr2	233606739	5.69897	PD_LD	rs7606090	FALSE	FALSE	FALSE	FALSE	FALSE	FALSE
rs13003675	GIGYF2	73350	Coronary artery disease (myocardial infartum, percutaneous transluminal coronary angioplasty, coronary artery bypass grafting, angina or chromic ischemic heart disease)	GIGYF2	chr2	233635387	5.69897	PD_LD	rs56777991	FALSE	FALSE	FALSE	FALSE	FALSE	FALSE
rs13003675	GIGYF2	5085	Coronary artery disease (myocardial infartum, percutaneous transluminal coronary angioplasty, coronary artery bypass grafting, angina or chromic ischemic heart disease)	GIGYF2	chr2	233567113	5.69897	PD_LD	rs983430	FALSE	FALSE	FALSE	FALSE	FALSE	FALSE
rs13003675	GIGYF2	50600	Coronary artery disease (myocardial infartum, percutaneous transluminal coronary angioplasty, coronary artery bypass grafting, angina or chromic ischemic heart disease)	GIGYF2	chr2	233612655	5.69897	PD_LD	rs11679079	FALSE	FALSE	FALSE	FALSE	FALSE	FALSE
rs13003675	GIGYF2	50600	Coronary artery disease (myocardial infartum, percutaneous transluminal coronary angioplasty, coronary artery bypass grafting, angina or chromic ischemic heart disease)	GIGYF2	chr2	233612844	5.69897	PD_LD	rs35362030	FALSE	FALSE	FALSE	FALSE	FALSE	FALSE
rs13003675	GIGYF2	15081	Coronary artery disease (myocardial infartum, percutaneous transluminal coronary angioplasty, coronary artery bypass grafting, angina or chromic ischemic heart disease)	GIGYF2	chr2	233577329	5.69897	PD_LD	rs1022330	FALSE	FALSE	FALSE	FALSE	FALSE	FALSE
rs13003675	GIGYF2	21032	Coronary artery disease (myocardial infartum, percutaneous transluminal coronary angioplasty, coronary artery bypass grafting, angina or chromic ischemic heart disease)	GIGYF2	chr2	233583049	5.69897	PD_LD	rs6746294	FALSE	FALSE	FALSE	FALSE	FALSE	FALSE
rs13003675	GIGYF2	46779	Coronary artery disease (myocardial infartum, percutaneous transluminal coronary angioplasty, coronary artery bypass grafting, angina or chromic ischemic heart disease)	GIGYF2	chr2	233608900	5.69897	PD_LD	rs11687128	FALSE	FALSE	FALSE	FALSE	FALSE	FALSE
rs1870634	LINC00840	141582	Coronary artery disease (myocardial infartum, percutaneous transluminal coronary angioplasty, coronary artery bypass grafting, angina or chromic ischemic heart disease)	LINC00841 - CXCL12	chr10	44496970	12.2218	PD_LD	rs10793514	FALSE	FALSE	FALSE	FALSE	FALSE	FALSE
rs2229357	INHBE	-59795	Coronary artery disease (myocardial infartum, percutaneous transluminal coronary angioplasty, coronary artery bypass grafting, angina or chromic ischemic heart disease)	INHBC	chr12	57789358	5.52288	PD_LD	rs68147365	FALSE	FALSE	FALSE	FALSE	FALSE	FALSE
rs4472337	C6orf106	166989	Coronary artery disease (myocardial infartum, percutaneous transluminal coronary angioplasty, coronary artery bypass grafting, angina or chromic ischemic heart disease)	UHRF1BP1	chr6	34831760	5.69897	PD_LD	rs9462031	TRUE	TRUE	TRUE	FALSE	FALSE	TRUE
rs4643373	GIP	60449	Coronary artery disease (myocardial infartum, percutaneous transluminal coronary angioplasty, coronary artery bypass grafting, angina or chromic ischemic heart disease)	IGF2BP1	chr17	47106877	6	PD_LD	rs9899580	TRUE	TRUE	TRUE	FALSE	FALSE	TRUE
rs56170783	USP24	1310521	Coronary artery disease (myocardial infartum, percutaneous transluminal coronary angioplasty, coronary artery bypass grafting, angina or chromic ischemic heart disease)	PPAP2B	chr1	56991889	11.699	PD_LD	rs56322312	FALSE	FALSE	FALSE	FALSE	FALSE	FALSE
rs67180937	AIDA	-46172	Coronary artery disease (myocardial infartum, percutaneous transluminal coronary angioplasty, coronary artery bypass grafting, angina or chromic ischemic heart disease)	MIA3	chr1	222841613	13.0458	PD_LD	rs36079339	FALSE	FALSE	FALSE	FALSE	FALSE	FALSE
rs67180937	AIDA	-65838	Coronary artery disease (myocardial infartum, percutaneous transluminal coronary angioplasty, coronary artery bypass grafting, angina or chromic ischemic heart disease)	MIA3	chr1	222820638	13.0458	PD_LD	rs17163358	FALSE	FALSE	FALSE	FALSE	FALSE	FALSE
rs67180937	AIDA	-65838	Coronary artery disease (myocardial infartum, percutaneous transluminal coronary angioplasty, coronary artery bypass grafting, angina or chromic ischemic heart disease)	MIA3	chr1	222820789	13.0458	PD_LD	rs17163360	FALSE	FALSE	FALSE	FALSE	FALSE	FALSE
rs67180937	AIDA	-49480	Coronary artery disease (myocardial infartum, percutaneous transluminal coronary angioplasty, coronary artery bypass grafting, angina or chromic ischemic heart disease)	MIA3	chr1	222836995	13.0458	PD_LD	rs17465940	FALSE	FALSE	FALSE	FALSE	FALSE	FALSE
rs67180937	AIDA	-61003	Coronary artery disease (myocardial infartum, percutaneous transluminal coronary angioplasty, coronary artery bypass grafting, angina or chromic ischemic heart disease)	MIA3	chr1	222825087	13.0458	PD_LD	rs17011681	FALSE	FALSE	FALSE	FALSE	FALSE	FALSE
rs67180937	AIDA	-61003	Coronary artery disease (myocardial infartum, percutaneous transluminal coronary angioplasty, coronary artery bypass grafting, angina or chromic ischemic heart disease)	MIA3	chr1	222825716	13.0458	PD_LD	rs10495198	FALSE	FALSE	FALSE	FALSE	FALSE	FALSE
rs67180937	AIDA	-80038	Coronary artery disease (myocardial infartum, percutaneous transluminal coronary angioplasty, coronary artery bypass grafting, angina or chromic ischemic heart disease)	MIA3	chr1	222806217	13.0458	PD_LD	rs17163345	FALSE	FALSE	FALSE	FALSE	FALSE	FALSE
rs67180937	AIDA	-90481	Coronary artery disease (myocardial infartum, percutaneous transluminal coronary angioplasty, coronary artery bypass grafting, angina or chromic ischemic heart disease)	MIA3	chr1	222795568	13.0458	PD_LD	rs4846770	FALSE	FALSE	FALSE	FALSE	FALSE	FALSE
rs67180937	AIDA	-86546	Coronary artery disease (myocardial infartum, percutaneous transluminal coronary angioplasty, coronary artery bypass grafting, angina or chromic ischemic heart disease)	MIA3	chr1	222799624	13.0458	PD_LD	rs17163313	TRUE	TRUE	FALSE	FALSE	FALSE	TRUE
rs67180937	AIDA	-71948	Coronary artery disease (myocardial infartum, percutaneous transluminal coronary angioplasty, coronary artery bypass grafting, angina or chromic ischemic heart disease)	MIA3	chr1	222814441	13.0458	PD_LD	rs2133189	FALSE	FALSE	FALSE	FALSE	FALSE	FALSE
rs67180937	MIA3	-23970	Coronary artery disease (myocardial infartum, percutaneous transluminal coronary angioplasty, coronary artery bypass grafting, angina or chromic ischemic heart disease)	MIA3	chr1	222793769	13.0458	PD_LD	rs34767248	FALSE	FALSE	FALSE	FALSE	FALSE	FALSE
rs67180937	MIA3	-23970	Coronary artery disease (myocardial infartum, percutaneous transluminal coronary angioplasty, coronary artery bypass grafting, angina or chromic ischemic heart disease)	MIA3	chr1	222794090	13.0458	PD_LD	rs17163301	FALSE	FALSE	FALSE	FALSE	FALSE	FALSE
rs72743461	SMAD3	46027	Coronary artery disease (myocardial infartum, percutaneous transluminal coronary angioplasty, coronary artery bypass grafting, angina or chromic ischemic heart disease)	SMAD3	chr15	67464290	11.301	PD_LD	rs72743477	TRUE	FALSE	FALSE	FALSE	FALSE	TRUE
rs7568458	SH2D6	111698	Coronary artery disease (myocardial infartum, percutaneous transluminal coronary angioplasty, coronary artery bypass grafting, angina or chromic ischemic heart disease)	GGCX	chr2	85774675	12.699	PD_LD	rs6547621	TRUE	TRUE	FALSE	FALSE	FALSE	TRUE
rs7568458	SH2D6	99683	Coronary artery disease (myocardial infartum, percutaneous transluminal coronary angioplasty, coronary artery bypass grafting, angina or chromic ischemic heart disease)	GGCX	chr2	85761653	12.699	PD_LD	rs10175792	TRUE	TRUE	FALSE	FALSE	FALSE	TRUE
rs7568458	SH2D6	99683	Coronary artery disease (myocardial infartum, percutaneous transluminal coronary angioplasty, coronary artery bypass grafting, angina or chromic ischemic heart disease)	GGCX	chr2	85762047	12.699	PD_LD	rs10176176	TRUE	TRUE	FALSE	FALSE	FALSE	TRUE
rs7568458	SH2D6	92601	Coronary artery disease (myocardial infartum, percutaneous transluminal coronary angioplasty, coronary artery bypass grafting, angina or chromic ischemic heart disease)	GGCX	chr2	85754562	12.699	PD_LD	rs6721924	TRUE	TRUE	FALSE	FALSE	FALSE	TRUE
rs17114036	USP24	1310521	Coronary artery disease or ischemic stroke	PPAP2B	chr1	56991889	7.52288	PD_LD	rs56322312	TRUE	TRUE	TRUE	FALSE	FALSE	TRUE
rs17114036	USP24	1310521	Coronary artery disease or large artery stroke	PPAP2B	chr1	56991889	7.69897	PD_LD	rs56322312	TRUE	TRUE	TRUE	FALSE	FALSE	TRUE
rs17366136	IL6	-164024	Coronary atherosclerosis (increased number of diseased vessels) (traffic exposure interaction)	EEF1A1P6 - LOC100506178	chr7	22602931	5.09691	PD_LD	rs1122913	TRUE	TRUE	FALSE	FALSE	FALSE	TRUE
rs6900057	AKIRIN2	-195368	Coronary atherosclerosis (increased number of diseased vessels) (traffic exposure interaction)	RARS2	chr6	88217660	5.1549	PD_LD	rs13205357	FALSE	FALSE	FALSE	FALSE	FALSE	FALSE
rs6900057	AKIRIN2	-172436	Coronary atherosclerosis (increased number of diseased vessels) (traffic exposure interaction)	RARS2	chr6	88239748	5.1549	PD_LD	rs13193703	TRUE	TRUE	FALSE	FALSE	FALSE	TRUE
rs6900057	AKIRIN2	-172436	Coronary atherosclerosis (increased number of diseased vessels) (traffic exposure interaction)	RARS2	chr6	88239783	5.1549	PD_LD	rs13193927	TRUE	TRUE	FALSE	FALSE	FALSE	TRUE
rs6900057	AKIRIN2	-172436	Coronary atherosclerosis (increased number of diseased vessels) (traffic exposure interaction)	RARS2	chr6	88240201	5.1549	PD_LD	rs13204592	TRUE	FALSE	FALSE	FALSE	FALSE	TRUE
rs6900057	LYRM2	-2130897	Coronary atherosclerosis (increased number of diseased vessels) (traffic exposure interaction)	RARS2	chr6	88217660	5.1549	PD_LD	rs13205357	FALSE	FALSE	FALSE	FALSE	FALSE	FALSE
rs1231206	SMG6	3142	Coronary heart disease	SMG6	chr17	2173183	9.04576	PD_LD	rs4790071	FALSE	FALSE	FALSE	FALSE	FALSE	FALSE
rs1231206	SMG6	-72171	Coronary heart disease	SMG6	chr17	2097482	9.04576	PD_LD	rs1532292	TRUE	TRUE	FALSE	FALSE	FALSE	TRUE
rs1231206	SMG6	-72171	Coronary heart disease	SMG6	chr17	2097582	9.04576	PD_LD	rs1002135	TRUE	TRUE	FALSE	FALSE	FALSE	TRUE
rs1231206	SMG6	-72171	Coronary heart disease	SMG6	chr17	2098005	9.04576	PD_LD	rs1002136	TRUE	TRUE	FALSE	FALSE	FALSE	TRUE
rs17114036	USP24	1310521	Coronary heart disease	PPAP2B	chr1	56991889	18.3979	PD_LD	rs56322312	TRUE	TRUE	TRUE	FALSE	FALSE	TRUE
rs17114046	USP24	1310521	Coronary heart disease	PPAP2B	chr1	56991889	6.52288	PD_LD	rs56322312	FALSE	FALSE	FALSE	FALSE	FALSE	FALSE
rs17114046	USP24	1310521	Coronary heart disease	PPAP2B	chr1	56991889	6.69897	PD_LD	rs56322312	FALSE	FALSE	FALSE	FALSE	FALSE	FALSE
rs17465637	AIDA	-46172	Coronary heart disease	MIA3	chr1	222841613	6	PD_LD	rs36079339	FALSE	FALSE	FALSE	FALSE	FALSE	FALSE
rs17465637	AIDA	-46172	Coronary heart disease	MIA3	chr1	222841613	8	PD_LD	rs36079339	FALSE	FALSE	FALSE	FALSE	FALSE	FALSE
rs17465637	AIDA	-65838	Coronary heart disease	MIA3	chr1	222820638	6	PD_LD	rs17163358	FALSE	FALSE	FALSE	FALSE	FALSE	FALSE
rs17465637	AIDA	-65838	Coronary heart disease	MIA3	chr1	222820638	8	PD_LD	rs17163358	FALSE	FALSE	FALSE	FALSE	FALSE	FALSE
rs17465637	AIDA	-65838	Coronary heart disease	MIA3	chr1	222820789	6	PD_LD	rs17163360	FALSE	FALSE	FALSE	FALSE	FALSE	FALSE
rs17465637	AIDA	-65838	Coronary heart disease	MIA3	chr1	222820789	8	PD_LD	rs17163360	FALSE	FALSE	FALSE	FALSE	FALSE	FALSE
rs17465637	AIDA	-49480	Coronary heart disease	MIA3	chr1	222836995	6	PD_LD	rs17465940	FALSE	FALSE	FALSE	FALSE	FALSE	FALSE
rs17465637	AIDA	-49480	Coronary heart disease	MIA3	chr1	222836995	8	PD_LD	rs17465940	FALSE	FALSE	FALSE	FALSE	FALSE	FALSE
rs17465637	AIDA	-61003	Coronary heart disease	MIA3	chr1	222825087	6	PD_LD	rs17011681	FALSE	FALSE	FALSE	FALSE	FALSE	FALSE
rs17465637	AIDA	-61003	Coronary heart disease	MIA3	chr1	222825087	8	PD_LD	rs17011681	FALSE	FALSE	FALSE	FALSE	FALSE	FALSE
rs17465637	AIDA	-61003	Coronary heart disease	MIA3	chr1	222825716	6	PD_LD	rs10495198	FALSE	FALSE	FALSE	FALSE	FALSE	FALSE
rs17465637	AIDA	-61003	Coronary heart disease	MIA3	chr1	222825716	8	PD_LD	rs10495198	FALSE	FALSE	FALSE	FALSE	FALSE	FALSE
rs17465637	AIDA	-80038	Coronary heart disease	MIA3	chr1	222806217	6	PD_LD	rs17163345	FALSE	FALSE	FALSE	FALSE	FALSE	FALSE
rs17465637	AIDA	-80038	Coronary heart disease	MIA3	chr1	222806217	8	PD_LD	rs17163345	FALSE	FALSE	FALSE	FALSE	FALSE	FALSE
rs17465637	AIDA	-90481	Coronary heart disease	MIA3	chr1	222795568	6	PD_LD	rs4846770	FALSE	FALSE	FALSE	FALSE	FALSE	FALSE
rs17465637	AIDA	-90481	Coronary heart disease	MIA3	chr1	222795568	8	PD_LD	rs4846770	FALSE	FALSE	FALSE	FALSE	FALSE	FALSE
rs17465637	AIDA	-86546	Coronary heart disease	MIA3	chr1	222799624	6	PD_LD	rs17163313	TRUE	TRUE	FALSE	FALSE	FALSE	TRUE
rs17465637	AIDA	-86546	Coronary heart disease	MIA3	chr1	222799624	8	PD_LD	rs17163313	TRUE	TRUE	FALSE	FALSE	FALSE	TRUE
rs17465637	AIDA	-71948	Coronary heart disease	MIA3	chr1	222814441	6	PD_LD	rs2133189	FALSE	FALSE	FALSE	FALSE	FALSE	FALSE
rs17465637	AIDA	-71948	Coronary heart disease	MIA3	chr1	222814441	8	PD_LD	rs2133189	FALSE	FALSE	FALSE	FALSE	FALSE	FALSE
rs17465637	MIA3	-23970	Coronary heart disease	MIA3	chr1	222793769	6	PD_LD	rs34767248	FALSE	FALSE	FALSE	FALSE	FALSE	FALSE
rs17465637	MIA3	-23970	Coronary heart disease	MIA3	chr1	222793769	8	PD_LD	rs34767248	FALSE	FALSE	FALSE	FALSE	FALSE	FALSE
rs17465637	MIA3	-23970	Coronary heart disease	MIA3	chr1	222794090	6	PD_LD	rs17163301	FALSE	FALSE	FALSE	FALSE	FALSE	FALSE
rs17465637	MIA3	-23970	Coronary heart disease	MIA3	chr1	222794090	8	PD_LD	rs17163301	FALSE	FALSE	FALSE	FALSE	FALSE	FALSE
rs216172	SMG6	3142	Coronary heart disease	SMG6	chr17	2173183	9	PD_LD	rs4790071	FALSE	FALSE	FALSE	FALSE	FALSE	FALSE
rs216172	SMG6	-72171	Coronary heart disease	SMG6	chr17	2097482	9	PD_LD	rs1532292	TRUE	TRUE	FALSE	FALSE	FALSE	TRUE
rs216172	SMG6	-72171	Coronary heart disease	SMG6	chr17	2097582	9	PD_LD	rs1002135	TRUE	TRUE	FALSE	FALSE	FALSE	TRUE
rs216172	SMG6	-72171	Coronary heart disease	SMG6	chr17	2098005	9	PD_LD	rs1002136	TRUE	TRUE	FALSE	FALSE	FALSE	TRUE
rs2229238	PBXIP1	-461640	Coronary heart disease	IL6R	chr1	154468134	6.1549	PD_LD	rs10047079	TRUE	TRUE	TRUE	FALSE	FALSE	TRUE
rs7586970	CALCRL	1499	Coronary heart disease	TFPI, LOC105373786	chr2	188315233	5.04576	PD_LD	rs10179705	TRUE	TRUE	FALSE	FALSE	FALSE	TRUE
rs7586970	TFPI	-89538	Coronary heart disease	TFPI, LOC105373786	chr2	188330293	5.04576	PD_LD	rs12693473	FALSE	FALSE	FALSE	FALSE	FALSE	FALSE
rs840616	CALCRL	-184153	Coronary heart disease	LOC105373786	chr2	188131584	6.1549	PD_LD	rs62172533	TRUE	TRUE	TRUE	FALSE	FALSE	TRUE
rs840616	CALCRL	-143528	Coronary heart disease	LOC105373786	chr2	188170059	6.1549	PD_LD	rs1540859	TRUE	FALSE	FALSE	FALSE	FALSE	TRUE
rs840616	CALCRL	-149828	Coronary heart disease	LOC105373786	chr2	188163249	6.1549	PD_LD	rs17756804	TRUE	TRUE	FALSE	FALSE	FALSE	TRUE
rs840616	TFPI	-291051	Coronary heart disease	LOC105373786	chr2	188131584	6.1549	PD_LD	rs62172533	TRUE	TRUE	TRUE	FALSE	FALSE	TRUE
rs867186	GSS	185748	D-dimer levels	PROCR	chr20	33729441	5.39794	PD_LD	rs11906318	FALSE	FALSE	FALSE	FALSE	FALSE	FALSE
rs867186	GSS	185748	D-dimer levels	PROCR	chr20	33729476	5.39794	PD_LD	rs11908232	FALSE	FALSE	FALSE	FALSE	FALSE	FALSE
rs867186	GSS	185748	D-dimer levels	PROCR	chr20	33729478	5.39794	PD_LD	rs11908100	FALSE	FALSE	FALSE	FALSE	FALSE	FALSE
rs867186	GSS	176806	D-dimer levels	PROCR	chr20	33720591	5.39794	PD_LD	rs11908647	TRUE	TRUE	FALSE	FALSE	FALSE	TRUE
rs867186	GSS	176806	D-dimer levels	PROCR	chr20	33720919	5.39794	PD_LD	rs11908683	TRUE	TRUE	FALSE	FALSE	FALSE	TRUE
rs867186	GSS	176806	D-dimer levels	PROCR	chr20	33721260	5.39794	PD_LD	rs75287019	TRUE	TRUE	FALSE	FALSE	FALSE	TRUE
rs867186	GSS	145153	D-dimer levels	PROCR	chr20	33689307	5.39794	PD_LD	rs6060230	FALSE	FALSE	FALSE	FALSE	FALSE	FALSE
rs2932538	CTTNBP2NL	209463	Diastolic blood pressure	CAPZA1 - MOV10	chr1	113148266	9	PD_LD	rs12118370	FALSE	FALSE	FALSE	FALSE	FALSE	FALSE
rs2932538	CTTNBP2NL	209463	Diastolic blood pressure	CAPZA1 - MOV10	chr1	113148570	9	PD_LD	rs61818800	FALSE	FALSE	FALSE	FALSE	FALSE	FALSE
rs2932538	CTTNBP2NL	214861	Diastolic blood pressure	CAPZA1 - MOV10	chr1	113154079	9	PD_LD	rs6537745	TRUE	FALSE	FALSE	FALSE	FALSE	TRUE
rs2932538	CTTNBP2NL	215702	Diastolic blood pressure	CAPZA1 - MOV10	chr1	113154528	9	PD_LD	rs7546203	TRUE	FALSE	FALSE	FALSE	FALSE	TRUE
rs419076	MECOM	252411	Diastolic blood pressure	MECOM	chr3	169117004	11.699	PD_LD	rs9290366	FALSE	FALSE	FALSE	FALSE	FALSE	FALSE
rs419076	MECOM	253296	Diastolic blood pressure	MECOM	chr3	169117791	11.699	PD_LD	rs2115959	FALSE	FALSE	FALSE	FALSE	FALSE	FALSE
rs11784910	CNOT7	-5742	Diastolic blood pressure response to hydrochlorothiazide in hypertension	ZDHHC2	chr8	17098973	6.39794	PD_LD	rs73200911	FALSE	FALSE	FALSE	FALSE	FALSE	FALSE
rs11784910	CNOT7	-5742	Diastolic blood pressure response to hydrochlorothiazide in hypertension	ZDHHC2	chr8	17099783	6.39794	PD_LD	rs73200912	FALSE	FALSE	FALSE	FALSE	FALSE	FALSE
rs11784910	CNOT7	-5742	Diastolic blood pressure response to hydrochlorothiazide in hypertension	ZDHHC2	chr8	17100281	6.39794	PD_LD	rs6995500	FALSE	FALSE	FALSE	FALSE	FALSE	FALSE
rs11784910	CNOT7	-5742	Diastolic blood pressure response to hydrochlorothiazide in hypertension	ZDHHC2	chr8	17100968	6.39794	PD_LD	rs56185630	FALSE	FALSE	FALSE	FALSE	FALSE	FALSE
rs11784910	CNOT7	-5742	Diastolic blood pressure response to hydrochlorothiazide in hypertension	ZDHHC2	chr8	17102094	6.39794	PD_LD	rs73200916	TRUE	TRUE	FALSE	FALSE	FALSE	TRUE
rs11784910	CNOT7	-5742	Diastolic blood pressure response to hydrochlorothiazide in hypertension	ZDHHC2	chr8	17102096	6.39794	PD_LD	rs73200917	TRUE	TRUE	FALSE	FALSE	FALSE	TRUE
rs11784910	CNOT7	-14409	Diastolic blood pressure response to hydrochlorothiazide in hypertension	ZDHHC2	chr8	17090144	6.39794	PD_LD	rs55922323	FALSE	FALSE	FALSE	FALSE	FALSE	FALSE
rs11784910	CNOT7	-14409	Diastolic blood pressure response to hydrochlorothiazide in hypertension	ZDHHC2	chr8	17090390	6.39794	PD_LD	rs56076518	FALSE	FALSE	FALSE	FALSE	FALSE	FALSE
rs11784910	CNOT7	2433	Diastolic blood pressure response to hydrochlorothiazide in hypertension	ZDHHC2	chr8	17107283	6.39794	PD_LD	rs11782746	TRUE	FALSE	FALSE	FALSE	FALSE	TRUE
rs11784910	CNOT7	-9853	Diastolic blood pressure response to hydrochlorothiazide in hypertension	ZDHHC2	chr8	17095042	6.39794	PD_LD	rs11775427	FALSE	FALSE	FALSE	FALSE	FALSE	FALSE
rs11784910	CNOT7	-9853	Diastolic blood pressure response to hydrochlorothiazide in hypertension	ZDHHC2	chr8	17095557	6.39794	PD_LD	rs73200910	FALSE	FALSE	FALSE	FALSE	FALSE	FALSE
rs11784910	CNOT7	5357	Diastolic blood pressure response to hydrochlorothiazide in hypertension	ZDHHC2	chr8	17110442	6.39794	PD_LD	rs55708927	TRUE	TRUE	FALSE	FALSE	FALSE	TRUE
rs11784910	CNOT7	-10655	Diastolic blood pressure response to hydrochlorothiazide in hypertension	ZDHHC2	chr8	17094009	6.39794	PD_LD	rs55946134	FALSE	FALSE	FALSE	FALSE	FALSE	FALSE
rs11784910	CNOT7	-12097	Diastolic blood pressure response to hydrochlorothiazide in hypertension	ZDHHC2	chr8	17092984	6.39794	PD_LD	rs73200908	FALSE	FALSE	FALSE	FALSE	FALSE	FALSE
rs3903239	GORAB	110805	Early onset atrial fibrillation	GORAB - LOC105371610	chr1	170612261	7	PD_LD	rs492804	FALSE	FALSE	FALSE	FALSE	FALSE	FALSE
rs3903239	GORAB	110805	Early onset atrial fibrillation	GORAB - LOC105371610	chr1	170612872	7	PD_LD	rs639652	FALSE	FALSE	FALSE	FALSE	FALSE	FALSE
rs3903239	GORAB	110805	Early onset atrial fibrillation	GORAB - LOC105371610	chr1	170613849	7	PD_LD	rs654461	FALSE	FALSE	FALSE	FALSE	FALSE	FALSE
rs3903239	GORAB	110805	Early onset atrial fibrillation	GORAB - LOC105371610	chr1	170613868	7	PD_LD	rs567328	FALSE	FALSE	FALSE	FALSE	FALSE	FALSE
rs3903239	GORAB	110805	Early onset atrial fibrillation	GORAB - LOC105371610	chr1	170614041	7	PD_LD	rs544478	FALSE	FALSE	FALSE	FALSE	FALSE	FALSE
rs3903239	GORAB	113496	Early onset atrial fibrillation	GORAB - LOC105371610	chr1	170615916	7	PD_LD	rs593560	FALSE	FALSE	FALSE	FALSE	FALSE	FALSE
rs3903239	GORAB	113496	Early onset atrial fibrillation	GORAB - LOC105371610	chr1	170616354	7	PD_LD	rs2988392	FALSE	FALSE	FALSE	FALSE	FALSE	FALSE
rs3903239	GORAB	103066	Early onset atrial fibrillation	GORAB - LOC105371610	chr1	170604937	7	PD_LD	rs541557	TRUE	TRUE	FALSE	FALSE	FALSE	TRUE
rs3903239	GORAB	134075	Early onset atrial fibrillation	GORAB - LOC105371610	chr1	170635368	7	PD_LD	rs501005	TRUE	TRUE	FALSE	FALSE	FALSE	TRUE
rs3903239	GORAB	134075	Early onset atrial fibrillation	GORAB - LOC105371610	chr1	170636078	7	PD_LD	rs473133	TRUE	TRUE	FALSE	FALSE	FALSE	TRUE
rs3903239	GORAB	115186	Early onset atrial fibrillation	GORAB - LOC105371610	chr1	170617305	7	PD_LD	rs608930	FALSE	FALSE	FALSE	FALSE	FALSE	FALSE
rs3903239	GORAB	71938	Early onset atrial fibrillation	GORAB - LOC105371610	chr1	170573257	7	PD_LD	rs61217505	FALSE	FALSE	FALSE	FALSE	FALSE	FALSE
rs3903239	GORAB	102857	Early onset atrial fibrillation	GORAB - LOC105371610	chr1	170604121	7	PD_LD	rs598993	TRUE	TRUE	FALSE	FALSE	FALSE	TRUE
rs2645430	FDFT1	9873	Ejection fraction in Tripanosoma cruzi seropositivity	FDFT1	chr8	11663169	6.39794	PD_LD	rs79168801	TRUE	TRUE	FALSE	FALSE	FALSE	TRUE
rs10507380	CDX2	-619838	Electrocardiographic traits	RASL11A - RNU6-70P	chr13	27924302	5.09691	PD_LD	rs17524459	FALSE	FALSE	FALSE	FALSE	FALSE	FALSE
rs10507380	CDX2	-619838	Electrocardiographic traits	RASL11A - RNU6-70P	chr13	27924603	5.09691	PD_LD	rs77197829	FALSE	FALSE	FALSE	FALSE	FALSE	FALSE
rs10507380	CDX2	-619838	Electrocardiographic traits	RASL11A - RNU6-70P	chr13	27924951	5.09691	PD_LD	rs79809567	FALSE	FALSE	FALSE	FALSE	FALSE	FALSE
rs10507380	CDX2	-619838	Electrocardiographic traits	RASL11A - RNU6-70P	chr13	27925060	5.09691	PD_LD	rs117253068	FALSE	FALSE	FALSE	FALSE	FALSE	FALSE
rs10507380	CDX2	-619838	Electrocardiographic traits	RASL11A - RNU6-70P	chr13	27925123	5.09691	PD_LD	rs140488014	FALSE	FALSE	FALSE	FALSE	FALSE	FALSE
rs10507380	CDX2	-619838	Electrocardiographic traits	RASL11A - RNU6-70P	chr13	27925486	5.09691	PD_LD	rs79754516	FALSE	FALSE	FALSE	FALSE	FALSE	FALSE
rs11809180	BLZF1	-224047	Electrocardiographic traits	ATP1B1	chr1	169113281	6	PD_LD	rs12084964	FALSE	FALSE	FALSE	FALSE	FALSE	FALSE
rs37062	GINS3	163689	Electrocardiographic traits	CNOT1	chr16	58591543	6	PD_LD	rs35084907	FALSE	FALSE	FALSE	FALSE	FALSE	FALSE
rs37062	GINS3	134906	Electrocardiographic traits	CNOT1	chr16	58561953	6	PD_LD	rs37057	FALSE	FALSE	FALSE	FALSE	FALSE	FALSE
rs4952632	SLC8A1	102037	Electrocardiographic traits	LOC101929667	chr2	40760282	12.2218	PD_LD	rs17026155	FALSE	FALSE	FALSE	FALSE	FALSE	FALSE
rs7660702	ARHGAP24	275755	Electrocardiographic traits	ARHGAP24	chr4	86672093	16.5229	PD_LD	rs17010755	FALSE	FALSE	FALSE	FALSE	FALSE	FALSE
rs7660702	ARHGAP24	275755	Electrocardiographic traits	ARHGAP24	chr4	86674139	16.5229	PD_LD	rs13112030	FALSE	FALSE	FALSE	FALSE	FALSE	FALSE
rs7660702	ARHGAP24	275755	Electrocardiographic traits	ARHGAP24	chr4	86674198	16.5229	PD_LD	rs13137008	FALSE	FALSE	FALSE	FALSE	FALSE	FALSE
rs7660702	ARHGAP24	291361	Electrocardiographic traits	ARHGAP24	chr4	86688416	16.5229	PD_LD	rs17010812	TRUE	TRUE	FALSE	FALSE	FALSE	TRUE
rs7660702	ARHGAP24	297841	Electrocardiographic traits	ARHGAP24	chr4	86694977	16.5229	PD_LD	rs17010847	TRUE	TRUE	FALSE	FALSE	FALSE	TRUE
rs7660702	ARHGAP24	287717	Electrocardiographic traits	ARHGAP24	chr4	86684172	16.5229	PD_LD	rs34949750	TRUE	TRUE	TRUE	FALSE	FALSE	TRUE
rs7660702	ARHGAP24	286366	Electrocardiographic traits	ARHGAP24	chr4	86682967	16.5229	PD_LD	rs13111293	TRUE	TRUE	TRUE	FALSE	FALSE	TRUE
rs2273720	IFT74	267325	Endothelial growth factor levels	TEK	chr9	27214578	64.699	PD_LD	rs117132173	FALSE	FALSE	FALSE	FALSE	FALSE	FALSE
rs2273720	IFT74	255726	Endothelial growth factor levels	TEK	chr9	27203001	64.699	PD_LD	rs45563539	FALSE	FALSE	FALSE	FALSE	FALSE	FALSE
rs2273720	IFT74	254373	Endothelial growth factor levels	TEK	chr9	27201550	64.699	PD_LD	rs117982767	FALSE	FALSE	FALSE	FALSE	FALSE	FALSE
rs12511469	FGG	-80544	Fibrinogen	LOC100128050 - PLRG1	chr4	155453428	35.699	PD_LD	rs10034909	FALSE	FALSE	FALSE	FALSE	FALSE	FALSE
rs12511469	FGG	-80544	Fibrinogen	LOC100128050 - PLRG1	chr4	155453459	35.699	PD_LD	rs6536022	FALSE	FALSE	FALSE	FALSE	FALSE	FALSE
rs12915708	USP50	189248	Fibrinogen	SPPL2A	chr15	51028639	9.1549	PD_LD	rs12902741	FALSE	FALSE	FALSE	FALSE	FALSE	FALSE
rs12915708	USP50	189248	Fibrinogen	SPPL2A	chr15	51028747	9.1549	PD_LD	rs12903915	FALSE	FALSE	FALSE	FALSE	FALSE	FALSE
rs1800788	FGG	-80544	Fibrinogen	LOC100422640 - FGB	chr4	155453428	39	PD_LD	rs10034909	FALSE	FALSE	FALSE	FALSE	FALSE	FALSE
rs1800788	FGG	-80544	Fibrinogen	LOC100422640 - FGB	chr4	155453459	39	PD_LD	rs6536022	FALSE	FALSE	FALSE	FALSE	FALSE	FALSE
rs1800789	FGG	-56292	Fibrinogen	LOC100422640 - FGB	chr4	155478277	126.699	PD_LD	rs72681206	FALSE	FALSE	FALSE	FALSE	FALSE	FALSE
rs1800789	FGG	-56292	Fibrinogen	LOC100422640 - FGB	chr4	155478388	126.699	PD_LD	rs72681208	FALSE	FALSE	FALSE	FALSE	FALSE	FALSE
rs1800789	FGG	-56292	Fibrinogen	LOC100422640 - FGB	chr4	155478640	126.699	PD_LD	rs10050162	FALSE	FALSE	FALSE	FALSE	FALSE	FALSE
rs1800789	FGG	-58025	Fibrinogen	LOC100422640 - FGB	chr4	155476144	126.699	PD_LD	rs72681204	FALSE	FALSE	FALSE	FALSE	FALSE	FALSE
rs1800789	FGG	-58025	Fibrinogen	LOC100422640 - FGB	chr4	155476250	126.699	PD_LD	rs80170133	FALSE	FALSE	FALSE	FALSE	FALSE	FALSE
rs1800789	FGG	-53263	Fibrinogen	LOC100422640 - FGB	chr4	155481005	126.699	PD_LD	rs57292098	FALSE	FALSE	FALSE	FALSE	FALSE	FALSE
rs1800789	MAP9	-822480	Fibrinogen	LOC100422640 - FGB	chr4	155476144	126.699	PD_LD	rs72681204	FALSE	FALSE	FALSE	FALSE	FALSE	FALSE
rs1800789	MAP9	-822480	Fibrinogen	LOC100422640 - FGB	chr4	155476250	126.699	PD_LD	rs80170133	FALSE	FALSE	FALSE	FALSE	FALSE	FALSE
rs1938492	PDE4B	-629286	Fibrinogen	LEPR - RN7SL854P	chr1	66169678	13.301	PD_LD	rs12753193	FALSE	FALSE	FALSE	FALSE	FALSE	FALSE
rs1938492	PDE4B	-645428	Fibrinogen	LEPR - RN7SL854P	chr1	66153362	13.301	PD_LD	rs4655582	TRUE	FALSE	TRUE	FALSE	FALSE	TRUE
rs1938492	PDE4B	-645428	Fibrinogen	LEPR - RN7SL854P	chr1	66153585	13.301	PD_LD	rs12021623	TRUE	FALSE	TRUE	FALSE	FALSE	TRUE
rs7464572	PUF60	124821	Fibrinogen	PLEC	chr8	145036614	9	PD_LD	rs7010330	FALSE	FALSE	FALSE	FALSE	FALSE	FALSE
rs128738	IL3	74202	Giant cell arteritis	P4HA2	chr5	131471873	8.30103	PD_LD	rs154732	FALSE	FALSE	FALSE	FALSE	FALSE	FALSE
rs128738	IL3	81242	Giant cell arteritis	P4HA2	chr5	131478033	8.30103	PD_LD	rs156057	FALSE	FALSE	FALSE	FALSE	FALSE	FALSE
rs128738	IL3	119314	Giant cell arteritis	P4HA2	chr5	131515729	8.30103	PD_LD	rs754127	TRUE	FALSE	TRUE	FALSE	FALSE	TRUE
rs128738	IL3	73392	Giant cell arteritis	P4HA2	chr5	131469801	8.30103	PD_LD	rs154731	FALSE	FALSE	FALSE	FALSE	FALSE	FALSE
rs11203032	FAS-AS1	169861	Heart failure	LOC105378418 - CH25H	chr10	90922827	5.09691	PD_LD	rs12217507	FALSE	FALSE	FALSE	FALSE	FALSE	FALSE
rs11203032	FAS-AS1	169861	Heart failure	LOC105378418 - CH25H	chr10	90922889	5.09691	PD_LD	rs12219735	FALSE	FALSE	FALSE	FALSE	FALSE	FALSE
rs11203032	FAS-AS1	169861	Heart failure	LOC105378418 - CH25H	chr10	90923523	5.09691	PD_LD	rs7076185	FALSE	FALSE	FALSE	FALSE	FALSE	FALSE
rs11203032	FAS-AS1	169861	Heart failure	LOC105378418 - CH25H	chr10	90924257	5.09691	PD_LD	rs7477966	FALSE	FALSE	FALSE	FALSE	FALSE	FALSE
rs11203032	FAS-AS1	191668	Heart failure	LOC105378418 - CH25H	chr10	90945755	5.09691	PD_LD	rs10509567	FALSE	FALSE	FALSE	FALSE	FALSE	FALSE
rs11203032	FAS-AS1	191668	Heart failure	LOC105378418 - CH25H	chr10	90945860	5.09691	PD_LD	rs10887928	FALSE	FALSE	FALSE	FALSE	FALSE	FALSE
rs11203032	FAS-AS1	195509	Heart failure	LOC105378418 - CH25H	chr10	90948708	5.09691	PD_LD	rs11203017	FALSE	FALSE	FALSE	FALSE	FALSE	FALSE
rs11203032	FAS-AS1	195509	Heart failure	LOC105378418 - CH25H	chr10	90948782	5.09691	PD_LD	rs11203018	FALSE	FALSE	FALSE	FALSE	FALSE	FALSE
rs11203032	FAS-AS1	195509	Heart failure	LOC105378418 - CH25H	chr10	90948863	5.09691	PD_LD	rs10887929	FALSE	FALSE	FALSE	FALSE	FALSE	FALSE
rs11203032	FAS-AS1	185602	Heart failure	LOC105378418 - CH25H	chr10	90938901	5.09691	PD_LD	rs10887925	FALSE	FALSE	FALSE	FALSE	FALSE	FALSE
rs11203032	FAS-AS1	179367	Heart failure	LOC105378418 - CH25H	chr10	90932380	5.09691	PD_LD	rs9651495	TRUE	FALSE	FALSE	FALSE	FALSE	TRUE
rs11203032	FAS-AS1	174298	Heart failure	LOC105378418 - CH25H	chr10	90927162	5.09691	PD_LD	rs11203009	FALSE	FALSE	FALSE	FALSE	FALSE	FALSE
rs1015451	GJA1	415175	Heart rate	LOC105377979	chr6	122173687	33	PD_LD	rs1919874	FALSE	FALSE	FALSE	FALSE	FALSE	FALSE
rs1015451	GJA1	414055	Heart rate	LOC105377979	chr6	122171051	33	PD_LD	rs1919875	TRUE	FALSE	FALSE	FALSE	FALSE	TRUE
rs1015451	GJA1	414055	Heart rate	LOC105377979	chr6	122171459	33	PD_LD	rs1320759	TRUE	FALSE	FALSE	FALSE	FALSE	TRUE
rs11083475	NFKBIB	-241073	Heart rate	ACTN4	chr19	39150234	5.69897	PD_LD	rs10415219	TRUE	TRUE	FALSE	FALSE	FALSE	TRUE
rs11083475	NFKBIB	-178038	Heart rate	ACTN4	chr19	39212858	5.69897	PD_LD	rs8111746	FALSE	FALSE	FALSE	FALSE	FALSE	FALSE
rs11083475	NFKBIB	-222723	Heart rate	ACTN4	chr19	39167759	5.69897	PD_LD	rs62121818	TRUE	TRUE	FALSE	FALSE	FALSE	TRUE
rs13413635	HOXD9	1704645	Heart rate	PDE11A	chr2	178693047	6.52288	PD_LD	rs3910519	FALSE	FALSE	FALSE	FALSE	FALSE	FALSE
rs4140885	CALCRL	1499	Heart rate	LOC105373786, TFPI	chr2	188315233	7.30103	PD_LD	rs10179705	TRUE	TRUE	FALSE	FALSE	FALSE	TRUE
rs4140885	TFPI	-89538	Heart rate	LOC105373786, TFPI	chr2	188330293	7.30103	PD_LD	rs12693473	FALSE	FALSE	FALSE	FALSE	FALSE	FALSE
rs6127471	RPRD1B	179013	Heart rate	KIAA1755	chr20	36841250	28.301	PD_LD	rs1053932	FALSE	FALSE	FALSE	FALSE	FALSE	FALSE
rs6127471	RPRD1B	179013	Heart rate	KIAA1755	chr20	36841292	28.301	PD_LD	rs1053931	FALSE	FALSE	FALSE	FALSE	FALSE	FALSE
rs6127471	RPRD1B	179013	Heart rate	KIAA1755	chr20	36841755	28.301	PD_LD	rs1534967	FALSE	FALSE	FALSE	FALSE	FALSE	FALSE
rs826838	ABCD2	-886839	Heart rate	CPNE8	chr12	39127200	8.39794	PD_LD	rs1719856	FALSE	FALSE	FALSE	FALSE	FALSE	FALSE
rs826838	ABCD2	-886839	Heart rate	CPNE8	chr12	39127241	8.39794	PD_LD	rs1719855	FALSE	FALSE	FALSE	FALSE	FALSE	FALSE
rs826838	ABCD2	-886839	Heart rate	CPNE8	chr12	39127264	8.39794	PD_LD	rs1684406	FALSE	FALSE	FALSE	FALSE	FALSE	FALSE
rs826838	ABCD2	-886839	Heart rate	CPNE8	chr12	39127269	8.39794	PD_LD	rs1684407	FALSE	FALSE	FALSE	FALSE	FALSE	FALSE
rs826838	ABCD2	-886839	Heart rate	CPNE8	chr12	39127531	8.39794	PD_LD	rs980571	FALSE	FALSE	FALSE	FALSE	FALSE	FALSE
rs6123471	RPRD1B	179013	Heart rate variability traits (RMSSD)	KIAA1755	chr20	36841250	8	PD_LD	rs1053932	FALSE	FALSE	FALSE	FALSE	FALSE	FALSE
rs6123471	RPRD1B	179013	Heart rate variability traits (RMSSD)	KIAA1755	chr20	36841250	5.30103	PD_LD	rs1053932	FALSE	FALSE	FALSE	FALSE	FALSE	FALSE
rs6123471	RPRD1B	179013	Heart rate variability traits (RMSSD)	KIAA1755	chr20	36841292	8	PD_LD	rs1053931	FALSE	FALSE	FALSE	FALSE	FALSE	FALSE
rs6123471	RPRD1B	179013	Heart rate variability traits (RMSSD)	KIAA1755	chr20	36841292	5.30103	PD_LD	rs1053931	FALSE	FALSE	FALSE	FALSE	FALSE	FALSE
rs6123471	RPRD1B	179013	Heart rate variability traits (RMSSD)	KIAA1755	chr20	36841755	8	PD_LD	rs1534967	FALSE	FALSE	FALSE	FALSE	FALSE	FALSE
rs6123471	RPRD1B	179013	Heart rate variability traits (RMSSD)	KIAA1755	chr20	36841755	5.30103	PD_LD	rs1534967	FALSE	FALSE	FALSE	FALSE	FALSE	FALSE
rs6123471	RPRD1B	179013	Heart rate variability traits (SDNN)	KIAA1755	chr20	36841250	5.52288	PD_LD	rs1053932	FALSE	FALSE	FALSE	FALSE	FALSE	FALSE
rs6123471	RPRD1B	179013	Heart rate variability traits (SDNN)	KIAA1755	chr20	36841292	5.52288	PD_LD	rs1053931	FALSE	FALSE	FALSE	FALSE	FALSE	FALSE
rs6123471	RPRD1B	179013	Heart rate variability traits (SDNN)	KIAA1755	chr20	36841755	5.52288	PD_LD	rs1534967	FALSE	FALSE	FALSE	FALSE	FALSE	FALSE
rs10745332	CTTNBP2NL	209463	Hypertension	CAPZA1	chr1	113148266	8.52288	PD_LD	rs12118370	FALSE	FALSE	FALSE	FALSE	FALSE	FALSE
rs10745332	CTTNBP2NL	209463	Hypertension	CAPZA1	chr1	113148570	8.52288	PD_LD	rs61818800	FALSE	FALSE	FALSE	FALSE	FALSE	FALSE
rs10745332	CTTNBP2NL	214861	Hypertension	CAPZA1	chr1	113154079	8.52288	PD_LD	rs6537745	TRUE	FALSE	FALSE	FALSE	FALSE	TRUE
rs10745332	CTTNBP2NL	189357	Hypertension	CAPZA1	chr1	113128285	8.52288	PD_LD	rs12119489	FALSE	FALSE	FALSE	FALSE	FALSE	FALSE
rs10745332	CTTNBP2NL	215702	Hypertension	CAPZA1	chr1	113154528	8.52288	PD_LD	rs7546203	TRUE	FALSE	FALSE	FALSE	FALSE	TRUE
rs2932538	CTTNBP2NL	209463	Hypertension	CAPZA1 - MOV10	chr1	113148266	6.52288	PD_LD	rs12118370	FALSE	FALSE	FALSE	FALSE	FALSE	FALSE
rs2932538	CTTNBP2NL	209463	Hypertension	CAPZA1 - MOV10	chr1	113148570	6.52288	PD_LD	rs61818800	FALSE	FALSE	FALSE	FALSE	FALSE	FALSE
rs2932538	CTTNBP2NL	214861	Hypertension	CAPZA1 - MOV10	chr1	113154079	6.52288	PD_LD	rs6537745	TRUE	FALSE	FALSE	FALSE	FALSE	TRUE
rs2932538	CTTNBP2NL	215702	Hypertension	CAPZA1 - MOV10	chr1	113154528	6.52288	PD_LD	rs7546203	TRUE	FALSE	FALSE	FALSE	FALSE	TRUE
rs403814	TMEM200C	388781	Hypertension	L3MBTL4	chr18	6281013	8.22185	PD_LD	rs11662128	FALSE	FALSE	FALSE	FALSE	FALSE	FALSE
rs403814	TMEM200C	388781	Hypertension	L3MBTL4	chr18	6281602	8.22185	PD_LD	rs878033	FALSE	FALSE	FALSE	FALSE	FALSE	FALSE
rs403814	TMEM200C	388781	Hypertension	L3MBTL4	chr18	6281816	8.22185	PD_LD	rs2084880	FALSE	FALSE	FALSE	FALSE	FALSE	FALSE
rs403814	TMEM200C	388781	Hypertension	L3MBTL4	chr18	6281919	8.22185	PD_LD	rs2077241	FALSE	FALSE	FALSE	FALSE	FALSE	FALSE
rs403814	TMEM200C	388781	Hypertension	L3MBTL4	chr18	6281947	8.22185	PD_LD	rs2077240	FALSE	FALSE	FALSE	FALSE	FALSE	FALSE
rs403814	TMEM200C	388781	Hypertension	L3MBTL4	chr18	6282098	8.22185	PD_LD	rs16949779	FALSE	FALSE	FALSE	FALSE	FALSE	FALSE
rs403814	TMEM200C	388781	Hypertension	L3MBTL4	chr18	6282153	8.22185	PD_LD	rs16949782	FALSE	FALSE	FALSE	FALSE	FALSE	FALSE
rs6969780	CBX3	903472	Hypertension	HOXA3	chr7	27145099	6	PD_LD	rs2465275	TRUE	TRUE	FALSE	FALSE	FALSE	TRUE
rs6969780	CBX3	903472	Hypertension	HOXA3	chr7	27145349	6	PD_LD	rs11564055	TRUE	TRUE	FALSE	FALSE	FALSE	TRUE
rs6969780	CBX3	903472	Hypertension	HOXA3	chr7	27145516	6	PD_LD	rs2428433	TRUE	TRUE	FALSE	FALSE	FALSE	TRUE
rs6969780	CBX3	905018	Hypertension	HOXA3	chr7	27146201	6	PD_LD	rs61384251	TRUE	TRUE	FALSE	FALSE	FALSE	TRUE
rs6969780	HOXA2	3454	Hypertension	HOXA3	chr7	27146201	6	PD_LD	rs61384251	TRUE	TRUE	FALSE	FALSE	FALSE	TRUE
rs6969780	SKAP2	274767	Hypertension	HOXA3	chr7	27172320	6	PD_LD	rs6973182	TRUE	TRUE	FALSE	FALSE	FALSE	TRUE
rs6969780	SKAP2	274767	Hypertension	HOXA3	chr7	27174315	6	PD_LD	rs1548497	TRUE	TRUE	FALSE	FALSE	FALSE	TRUE
rs6969780	SKAP2	246960	Hypertension	HOXA3	chr7	27145099	6	PD_LD	rs2465275	TRUE	TRUE	FALSE	FALSE	FALSE	TRUE
rs6969780	SKAP2	246960	Hypertension	HOXA3	chr7	27145349	6	PD_LD	rs11564055	TRUE	TRUE	FALSE	FALSE	FALSE	TRUE
rs6969780	SKAP2	246960	Hypertension	HOXA3	chr7	27145516	6	PD_LD	rs2428433	TRUE	TRUE	FALSE	FALSE	FALSE	TRUE
rs7554672	AIDA	-1551158	Hypertension	LOC101929750	chr1	221337709	5.69897	PD_LD	rs6670400	TRUE	FALSE	TRUE	FALSE	FALSE	TRUE
rs7554672	LINC01352	340712	Hypertension	LOC101929750	chr1	221344149	5.69897	PD_LD	rs4420085	TRUE	FALSE	FALSE	FALSE	FALSE	TRUE
rs7554672	LINC01352	340712	Hypertension	LOC101929750	chr1	221344528	5.69897	PD_LD	rs2039956	TRUE	FALSE	FALSE	FALSE	FALSE	TRUE
rs2226284	LRRC40	-290636	Hypertension risk in short sleep duration	LRRC7	chr1	70380793	7.52288	PD_LD	rs1938574	FALSE	FALSE	FALSE	FALSE	FALSE	FALSE
rs2226284	LRRC40	-290636	Hypertension risk in short sleep duration	LRRC7	chr1	70380964	7.52288	PD_LD	rs1938575	FALSE	FALSE	FALSE	FALSE	FALSE	FALSE
rs2226284	LRRC40	-290636	Hypertension risk in short sleep duration	LRRC7	chr1	70381342	7.52288	PD_LD	rs12742811	FALSE	FALSE	FALSE	FALSE	FALSE	FALSE
rs660899	C1orf210	402541	Hypertension risk in short sleep duration	KDM4A	chr1	44154478	5.39794	PD_LD	rs3791035	TRUE	TRUE	TRUE	FALSE	TRUE	TRUE
rs660899	PTPRF	121711	Hypertension risk in short sleep duration	KDM4A	chr1	44118405	5.39794	PD_LD	rs61768371	TRUE	TRUE	FALSE	FALSE	TRUE	TRUE
rs1005300	DNAL4	336368	Immunoglobulin light chain (AL) amyloidosis	CBX7	chr22	39527582	7.09691	PD_LD	rs79502	TRUE	TRUE	FALSE	FALSE	FALSE	TRUE
rs1005300	DNAL4	336368	Immunoglobulin light chain (AL) amyloidosis	CBX7	chr22	39527934	7.09691	PD_LD	rs139384	TRUE	TRUE	FALSE	FALSE	FALSE	TRUE
rs1005300	PDGFB	-93606	Immunoglobulin light chain (AL) amyloidosis	CBX7	chr22	39543370	7.09691	PD_LD	rs139397	TRUE	TRUE	FALSE	FALSE	FALSE	TRUE
rs1005300	PDGFB	-72407	Immunoglobulin light chain (AL) amyloidosis	CBX7	chr22	39565240	7.09691	PD_LD	rs5757507	TRUE	TRUE	FALSE	FALSE	FALSE	TRUE
rs1005300	PDGFB	-71451	Immunoglobulin light chain (AL) amyloidosis	CBX7	chr22	39565895	7.09691	PD_LD	rs1003991	TRUE	TRUE	FALSE	FALSE	FALSE	TRUE
rs2273156	SRP54	-17848	Immunoglobulin light chain (AL) amyloidosis	SRP54-AS1	chr14	35434290	5.52288	PD_LD	rs35106382	FALSE	FALSE	FALSE	FALSE	FALSE	FALSE
rs2273156	SRP54	-17848	Immunoglobulin light chain (AL) amyloidosis	SRP54-AS1	chr14	35434735	5.52288	PD_LD	rs8014327	FALSE	FALSE	FALSE	FALSE	FALSE	FALSE
rs2273156	SRP54	-17848	Immunoglobulin light chain (AL) amyloidosis	SRP54-AS1	chr14	35435390	5.52288	PD_LD	rs12894365	FALSE	FALSE	FALSE	FALSE	FALSE	FALSE
rs2273156	SRP54	-17848	Immunoglobulin light chain (AL) amyloidosis	SRP54-AS1	chr14	35435524	5.52288	PD_LD	rs12894820	FALSE	FALSE	FALSE	FALSE	FALSE	FALSE
rs79419269	SMARCD3	-13935	Immunoglobulin light chain (AL) amyloidosis	SMARCD3	chr7	150933043	7.30103	PD_LD	rs10233479	FALSE	FALSE	FALSE	FALSE	FALSE	FALSE
rs79419269	SMARCD3	2894	Immunoglobulin light chain (AL) amyloidosis	SMARCD3	chr7	150949407	7.30103	PD_LD	rs73169674	TRUE	TRUE	FALSE	FALSE	FALSE	TRUE
rs2984613	PMF1	-11916	Intracerebral hemorrhage	PMF1-BGLAP, PMF1	chr1	156172124	9.69897	PD_LD	rs2253809	TRUE	TRUE	FALSE	FALSE	FALSE	TRUE
rs700651	RFTN2	35597	Intracranial aneurysm	BOLL	chr2	198577584	7.39794	PD_LD	rs10931793	FALSE	FALSE	TRUE	FALSE	FALSE	TRUE
rs595244	SHC4	-462703	Intracranial, abdominal aortic or thoracic aortic aneurysm (pleiotropy)	FBN1	chr15	48793614	8	PD_LD	rs77360718	FALSE	FALSE	FALSE	FALSE	FALSE	FALSE
rs161802	RERE	-796857	Ischemic stroke	PARK7	chr1	8080894	6.69897	PD_LD	rs441597	TRUE	TRUE	FALSE	FALSE	FALSE	TRUE
rs225132	RERE	-796857	Ischemic stroke	ERRFI1 - RPL7AP18	chr1	8080894	7.22185	PD_LD	rs441597	TRUE	TRUE	FALSE	FALSE	FALSE	TRUE
rs1890262	NFIA-AS2	675738	JT interval (sulfonylurea treatment interaction)	LOC107984964	chr1	62112228	7.69897	PD_LD	rs1353424	FALSE	FALSE	FALSE	FALSE	FALSE	FALSE
rs1890262	NFIA-AS2	675738	JT interval (sulfonylurea treatment interaction)	LOC107984964	chr1	62112739	7.69897	PD_LD	rs7551993	FALSE	FALSE	FALSE	FALSE	FALSE	FALSE
rs1890262	NFIA-AS2	675738	JT interval (sulfonylurea treatment interaction)	LOC107984964	chr1	62113101	7.69897	PD_LD	rs7544197	FALSE	FALSE	FALSE	FALSE	FALSE	FALSE
rs1890262	NFIA-AS2	710201	JT interval (sulfonylurea treatment interaction)	LOC107984964	chr1	62147018	7.69897	PD_LD	rs11539585	FALSE	FALSE	FALSE	FALSE	FALSE	FALSE
rs1890262	NFIA-AS2	710201	JT interval (sulfonylurea treatment interaction)	LOC107984964	chr1	62147148	7.69897	PD_LD	rs10493311	FALSE	FALSE	FALSE	FALSE	FALSE	FALSE
rs1005224	C14orf1	8221	Large artery stroke	TTLL5	chr14	76136085	7	PD_LD	rs8005753	FALSE	FALSE	FALSE	FALSE	FALSE	FALSE
rs1005224	C14orf1	8221	Large artery stroke	TTLL5	chr14	76136328	7	PD_LD	rs11626062	FALSE	FALSE	FALSE	FALSE	FALSE	FALSE
rs1005224	FLVCR2	68922	Large artery stroke	TTLL5	chr14	76141833	7	PD_LD	rs6574252	FALSE	FALSE	FALSE	FALSE	FALSE	FALSE
rs1005224	FLVCR2	85759	Large artery stroke	TTLL5	chr14	76158637	7	PD_LD	rs9323617	TRUE	TRUE	FALSE	FALSE	FALSE	TRUE
rs1005224	FLVCR2	85759	Large artery stroke	TTLL5	chr14	76158915	7	PD_LD	rs2059382	TRUE	TRUE	FALSE	FALSE	FALSE	TRUE
rs1005224	FLVCR2	83646	Large artery stroke	TTLL5	chr14	76156608	7	PD_LD	rs2303345	TRUE	TRUE	TRUE	FALSE	FALSE	TRUE
rs1005224	FLVCR2	47918	Large artery stroke	TTLL5	chr14	76119727	7	PD_LD	rs3783999	TRUE	FALSE	FALSE	FALSE	FALSE	TRUE
rs11136341	PUF60	124821	LDL cholesterol	PLEC	chr8	145036614	12.3979	PD_LD	rs7010330	FALSE	FALSE	FALSE	FALSE	FALSE	FALSE
rs11136341	PUF60	124821	LDL cholesterol	PLEC	chr8	145036614	11.1549	PD_LD	rs7010330	FALSE	FALSE	FALSE	FALSE	FALSE	FALSE
rs11784833	SPATC1	-13108	LDL cholesterol	PARP10 - GRINA	chr8	145073662	9.69897	PD_LD	rs61545625	FALSE	FALSE	FALSE	FALSE	FALSE	FALSE
rs11920719	RPL22L1	226995	LDL cholesterol	LOC105374216, TNIK	chr3	170815783	5.39794	PD_LD	rs74853157	FALSE	FALSE	FALSE	FALSE	FALSE	FALSE
rs12272004	BUD13	-17505	LDL cholesterol	LOC101929011 - BUD13	chr11	116626257	12.301	PD_LD	rs11825181	TRUE	FALSE	TRUE	FALSE	FALSE	TRUE
rs12272004	BUD13	-17505	LDL cholesterol	LOC101929011 - BUD13	chr11	116627055	12.301	PD_LD	rs56143464	TRUE	FALSE	TRUE	FALSE	FALSE	TRUE
rs12272004	BUD13	-17505	LDL cholesterol	LOC101929011 - BUD13	chr11	116627096	12.301	PD_LD	rs56224630	TRUE	FALSE	TRUE	FALSE	FALSE	TRUE
rs1250229	LINC00607	-413597	LDL cholesterol	LOC105373868 - LOC102724849	chr2	216294956	7.52288	PD_LD	rs1250239	TRUE	TRUE	FALSE	FALSE	FALSE	TRUE
rs1250229	LINC00607	-413597	LDL cholesterol	LOC105373868 - LOC102724849	chr2	216295013	7.52288	PD_LD	rs1250240	TRUE	TRUE	FALSE	FALSE	FALSE	TRUE
rs1250229	LINC00607	-413597	LDL cholesterol	LOC105373868 - LOC102724849	chr2	216295311	7.52288	PD_LD	rs1250241	TRUE	TRUE	FALSE	FALSE	FALSE	TRUE
rs16996148	GATAD2A	1987	LDL cholesterol	CILP2 - PBX4	chr19	19578742	7.52288	PD_LD	rs73002956	FALSE	FALSE	FALSE	FALSE	FALSE	FALSE
rs16996148	GATAD2A	1987	LDL cholesterol	CILP2 - PBX4	chr19	19578742	8.52288	PD_LD	rs73002956	FALSE	FALSE	FALSE	FALSE	FALSE	FALSE
rs4971516	C2orf43	-129019	LDL cholesterol	C2orf43	chr2	20894168	51.699	PD_LD	rs16987997	FALSE	FALSE	FALSE	FALSE	FALSE	FALSE
rs4971516	C2orf43	-129019	LDL cholesterol	C2orf43	chr2	20894421	51.699	PD_LD	rs12467020	FALSE	FALSE	FALSE	FALSE	FALSE	FALSE
rs780094	SUPT7L	-144301	LDL cholesterol	GCKR	chr2	27742602	6.30103	PD_LD	rs780093	FALSE	FALSE	FALSE	FALSE	FALSE	FALSE
rs1250229	LINC00607	-413597	LDL cholesterol levels	LOC105373868 - LOC102724849	chr2	216294956	8.69897	PD_LD	rs1250239	TRUE	TRUE	FALSE	FALSE	FALSE	TRUE
rs1250229	LINC00607	-413597	LDL cholesterol levels	LOC105373868 - LOC102724849	chr2	216295013	8.69897	PD_LD	rs1250240	TRUE	TRUE	FALSE	FALSE	FALSE	TRUE
rs1250229	LINC00607	-413597	LDL cholesterol levels	LOC105373868 - LOC102724849	chr2	216295311	8.69897	PD_LD	rs1250241	TRUE	TRUE	FALSE	FALSE	FALSE	TRUE
rs505151	USP24	-75877	LDL cholesterol levels	PCSK9	chr1	55605394	6.09691	PD_LD	rs57357765	TRUE	FALSE	FALSE	FALSE	FALSE	TRUE
rs505151	USP24	-75877	LDL cholesterol levels	PCSK9	chr1	55605394	8.04576	PD_LD	rs57357765	TRUE	FALSE	FALSE	FALSE	FALSE	TRUE
rs6909746	FRK	-8763	LDL cholesterol levels	FRK	chr6	116373615	8.69897	PD_LD	rs6568921	FALSE	FALSE	FALSE	FALSE	FALSE	FALSE
rs7832643	PUF60	124821	LDL cholesterol levels	PLEC	chr8	145036614	16.699	PD_LD	rs7010330	FALSE	FALSE	FALSE	FALSE	FALSE	FALSE
rs1642645	HIVEP3	88368	Left ventricular obstructive tract defect (maternal effect)	HIVEP3 - HNRNPFP1	chr1	42473396	6.09691	PD_LD	rs3856258	FALSE	FALSE	FALSE	FALSE	FALSE	FALSE
rs1642645	HIVEP3	88368	Left ventricular obstructive tract defect (maternal effect)	HIVEP3 - HNRNPFP1	chr1	42473658	6.09691	PD_LD	rs7546128	FALSE	FALSE	FALSE	FALSE	FALSE	FALSE
rs1642645	HIVEP3	120319	Left ventricular obstructive tract defect (maternal effect)	HIVEP3 - HNRNPFP1	chr1	42505509	6.09691	PD_LD	rs7550497	FALSE	FALSE	FALSE	FALSE	FALSE	FALSE
rs1642645	HIVEP3	120319	Left ventricular obstructive tract defect (maternal effect)	HIVEP3 - HNRNPFP1	chr1	42505521	6.09691	PD_LD	rs7550500	FALSE	FALSE	FALSE	FALSE	FALSE	FALSE
rs1642645	HIVEP3	119406	Left ventricular obstructive tract defect (maternal effect)	HIVEP3 - HNRNPFP1	chr1	42503949	6.09691	PD_LD	rs10890176	FALSE	FALSE	FALSE	FALSE	FALSE	FALSE
rs55788414	BCO1	-81796	Left ventricular obstructive tract defect (maternal effect)	PKD1L2	chr16	81190789	7.22185	PD_LD	rs9936302	FALSE	FALSE	FALSE	FALSE	FALSE	FALSE
rs642743	SLK	259611	Left ventricular obstructive tract defect (maternal effect)	CFAP43	chr10	105986706	5.04576	PD_LD	rs7098122	FALSE	FALSE	FALSE	FALSE	FALSE	FALSE
rs190543502	ZSCAN29	15301	Lipoprotein phospholipase A2 activity in cardiovascular disease	TP53BP1	chr15	43677978	7.52288	PD_LD	rs201393666	FALSE	FALSE	FALSE	FALSE	FALSE	FALSE
rs12286037	BUD13	-17505	Lipoprotein-associated phospholipase A2 activity and mass	ZPR1	chr11	116626257	7.39794	PD_LD	rs11825181	TRUE	FALSE	TRUE	FALSE	FALSE	TRUE
rs12286037	BUD13	-17505	Lipoprotein-associated phospholipase A2 activity and mass	ZPR1	chr11	116627055	7.39794	PD_LD	rs56143464	TRUE	FALSE	TRUE	FALSE	FALSE	TRUE
rs12286037	BUD13	-17505	Lipoprotein-associated phospholipase A2 activity and mass	ZPR1	chr11	116627096	7.39794	PD_LD	rs56224630	TRUE	FALSE	TRUE	FALSE	FALSE	TRUE
rs12286037	BUD13	-7513	Lipoprotein-associated phospholipase A2 activity and mass	ZPR1	chr11	116637145	7.39794	PD_LD	rs12294259	FALSE	FALSE	FALSE	FALSE	FALSE	FALSE
rs1260326	SUPT7L	-144301	Lipoprotein-associated phospholipase A2 activity and mass	GCKR	chr2	27742602	5.30103	PD_LD	rs780093	FALSE	FALSE	FALSE	FALSE	FALSE	FALSE
rs3753584	NPPA-AS1	-16781	Midregional pro atrial natriuretic peptide levels	MTHFR	chr1	11883730	12.3979	PD_LD	rs12567136	FALSE	FALSE	FALSE	FALSE	FALSE	FALSE
rs11915606	BTD	46075	Moderate or severe diarrhoea in darapladib-treated cardiovascular disease (time to event)	BTD	chr3	15689626	7.39794	PD_LD	rs57742227	TRUE	TRUE	TRUE	TRUE	FALSE	TRUE
rs145044782	C1GALT1	799977	Moderate or severe diarrhoea in darapladib-treated cardiovascular disease (time to event)	GLCCI1	chr7	8024139	7.52288	PD_LD	rs73242019	FALSE	FALSE	FALSE	FALSE	FALSE	FALSE
rs145044782	C1GALT1	799977	Moderate or severe diarrhoea in darapladib-treated cardiovascular disease (time to event)	GLCCI1	chr7	8024640	7.52288	PD_LD	rs73242021	FALSE	FALSE	FALSE	FALSE	FALSE	FALSE
rs12638540	CMTM8	197144	Mortality in heart failure	CMTM7	chr3	32477604	6.52288	PD_LD	rs56218040	FALSE	FALSE	FALSE	FALSE	FALSE	FALSE
rs12638540	CMTM8	197144	Mortality in heart failure	CMTM7	chr3	32477604	5.52288	PD_LD	rs56218040	FALSE	FALSE	FALSE	FALSE	FALSE	FALSE
rs8017423	RPS6KA5	-776701	Mortality in heart failure	KCNK13 - PSMC1	chr14	90750565	5.1549	PD_LD	rs12884698	FALSE	FALSE	FALSE	FALSE	FALSE	FALSE
rs1870634	LINC00840	141582	Myocardial infarction	LINC00841 - CXCL12	chr10	44496970	10.0969	PD_LD	rs10793514	FALSE	FALSE	FALSE	FALSE	FALSE	FALSE
rs35700460	AIDA	-46172	Myocardial infarction	MIA3	chr1	222841613	10.699	PD_LD	rs36079339	FALSE	FALSE	FALSE	FALSE	FALSE	FALSE
rs35700460	AIDA	-65838	Myocardial infarction	MIA3	chr1	222820638	10.699	PD_LD	rs17163358	FALSE	FALSE	FALSE	FALSE	FALSE	FALSE
rs35700460	AIDA	-65838	Myocardial infarction	MIA3	chr1	222820789	10.699	PD_LD	rs17163360	FALSE	FALSE	FALSE	FALSE	FALSE	FALSE
rs35700460	AIDA	-49480	Myocardial infarction	MIA3	chr1	222836995	10.699	PD_LD	rs17465940	FALSE	FALSE	FALSE	FALSE	FALSE	FALSE
rs35700460	AIDA	-61003	Myocardial infarction	MIA3	chr1	222825087	10.699	PD_LD	rs17011681	FALSE	FALSE	FALSE	FALSE	FALSE	FALSE
rs35700460	AIDA	-61003	Myocardial infarction	MIA3	chr1	222825716	10.699	PD_LD	rs10495198	FALSE	FALSE	FALSE	FALSE	FALSE	FALSE
rs35700460	AIDA	-80038	Myocardial infarction	MIA3	chr1	222806217	10.699	PD_LD	rs17163345	FALSE	FALSE	FALSE	FALSE	FALSE	FALSE
rs35700460	AIDA	-90481	Myocardial infarction	MIA3	chr1	222795568	10.699	PD_LD	rs4846770	FALSE	FALSE	FALSE	FALSE	FALSE	FALSE
rs35700460	AIDA	-86546	Myocardial infarction	MIA3	chr1	222799624	10.699	PD_LD	rs17163313	TRUE	TRUE	FALSE	FALSE	FALSE	TRUE
rs35700460	AIDA	-71948	Myocardial infarction	MIA3	chr1	222814441	10.699	PD_LD	rs2133189	FALSE	FALSE	FALSE	FALSE	FALSE	FALSE
rs35700460	MIA3	-23970	Myocardial infarction	MIA3	chr1	222793769	10.699	PD_LD	rs34767248	FALSE	FALSE	FALSE	FALSE	FALSE	FALSE
rs35700460	MIA3	-23970	Myocardial infarction	MIA3	chr1	222794090	10.699	PD_LD	rs17163301	FALSE	FALSE	FALSE	FALSE	FALSE	FALSE
rs7212798	BRIP1	-923314	Myocardial infarction	BCAS3	chr17	59017812	5.09691	PD_LD	rs7225581	FALSE	FALSE	TRUE	FALSE	FALSE	TRUE
rs7212798	BRIP1	-923314	Myocardial infarction	BCAS3	chr17	59018305	5.09691	PD_LD	rs6504010	FALSE	FALSE	TRUE	FALSE	FALSE	TRUE
rs7212798	BRIP1	-923314	Myocardial infarction	BCAS3	chr17	59018851	5.09691	PD_LD	rs9912474	FALSE	FALSE	TRUE	FALSE	FALSE	TRUE
rs7212798	BRIP1	-923314	Myocardial infarction	BCAS3	chr17	59018854	5.09691	PD_LD	rs9912055	FALSE	FALSE	TRUE	FALSE	FALSE	TRUE
rs72743461	SMAD3	46027	Myocardial infarction	SMAD3	chr15	67464290	7	PD_LD	rs72743477	TRUE	FALSE	FALSE	FALSE	FALSE	TRUE
rs9914266	SMG6	3142	Myocardial infarction	SMG6	chr17	2173183	5.52288	PD_LD	rs4790071	FALSE	FALSE	FALSE	FALSE	FALSE	FALSE
rs9914266	SMG6	-72171	Myocardial infarction	SMG6	chr17	2097482	5.52288	PD_LD	rs1532292	TRUE	TRUE	FALSE	FALSE	FALSE	TRUE
rs9914266	SMG6	-72171	Myocardial infarction	SMG6	chr17	2097582	5.52288	PD_LD	rs1002135	TRUE	TRUE	FALSE	FALSE	FALSE	TRUE
rs9914266	SMG6	-72171	Myocardial infarction	SMG6	chr17	2098005	5.52288	PD_LD	rs1002136	TRUE	TRUE	FALSE	FALSE	FALSE	TRUE
rs9970807	USP24	1310521	Myocardial infarction	PPAP2B	chr1	56991889	8.69897	PD_LD	rs56322312	FALSE	FALSE	FALSE	FALSE	FALSE	FALSE
rs9985766	DCLK2	48822	Myocardial infarction	DCLK2	chr4	151049131	5.22185	PD_LD	rs6848344	TRUE	FALSE	FALSE	FALSE	FALSE	TRUE
rs17465637	AIDA	-46172	Myocardial infarction (early onset)	MIA3	chr1	222841613	9	PD_LD	rs36079339	FALSE	FALSE	FALSE	FALSE	FALSE	FALSE
rs17465637	AIDA	-65838	Myocardial infarction (early onset)	MIA3	chr1	222820638	9	PD_LD	rs17163358	FALSE	FALSE	FALSE	FALSE	FALSE	FALSE
rs17465637	AIDA	-65838	Myocardial infarction (early onset)	MIA3	chr1	222820789	9	PD_LD	rs17163360	FALSE	FALSE	FALSE	FALSE	FALSE	FALSE
rs17465637	AIDA	-49480	Myocardial infarction (early onset)	MIA3	chr1	222836995	9	PD_LD	rs17465940	FALSE	FALSE	FALSE	FALSE	FALSE	FALSE
rs17465637	AIDA	-61003	Myocardial infarction (early onset)	MIA3	chr1	222825087	9	PD_LD	rs17011681	FALSE	FALSE	FALSE	FALSE	FALSE	FALSE
rs17465637	AIDA	-61003	Myocardial infarction (early onset)	MIA3	chr1	222825716	9	PD_LD	rs10495198	FALSE	FALSE	FALSE	FALSE	FALSE	FALSE
rs17465637	AIDA	-80038	Myocardial infarction (early onset)	MIA3	chr1	222806217	9	PD_LD	rs17163345	FALSE	FALSE	FALSE	FALSE	FALSE	FALSE
rs17465637	AIDA	-90481	Myocardial infarction (early onset)	MIA3	chr1	222795568	9	PD_LD	rs4846770	FALSE	FALSE	FALSE	FALSE	FALSE	FALSE
rs17465637	AIDA	-86546	Myocardial infarction (early onset)	MIA3	chr1	222799624	9	PD_LD	rs17163313	TRUE	TRUE	FALSE	FALSE	FALSE	TRUE
rs17465637	AIDA	-71948	Myocardial infarction (early onset)	MIA3	chr1	222814441	9	PD_LD	rs2133189	FALSE	FALSE	FALSE	FALSE	FALSE	FALSE
rs17465637	MIA3	-23970	Myocardial infarction (early onset)	MIA3	chr1	222793769	9	PD_LD	rs34767248	FALSE	FALSE	FALSE	FALSE	FALSE	FALSE
rs17465637	MIA3	-23970	Myocardial infarction (early onset)	MIA3	chr1	222794090	9	PD_LD	rs17163301	FALSE	FALSE	FALSE	FALSE	FALSE	FALSE
rs198389	NPPA-AS1	9791	NT-proBNP levels in acute coronary syndrome	NPPB - LOC390997	chr1	11910676	15	PD_LD	rs632793	FALSE	FALSE	FALSE	FALSE	FALSE	FALSE
rs1368578	BBS10	-281298	Obesity-related traits	NAP1L1	chr12	76461144	6	PD_LD	rs7972289	TRUE	FALSE	FALSE	FALSE	FALSE	TRUE
rs2281636	SLC25A28	85300	Obesity-related traits	CUTC, COX15	chr10	101465707	5.22185	PD_LD	rs7903514	FALSE	FALSE	FALSE	FALSE	FALSE	FALSE
rs2281636	SLC25A28	96258	Obesity-related traits	CUTC, COX15	chr10	101476856	5.22185	PD_LD	rs2300984	FALSE	FALSE	FALSE	FALSE	FALSE	FALSE
rs2281636	SLC25A28	96258	Obesity-related traits	CUTC, COX15	chr10	101476904	5.22185	PD_LD	rs2300985	FALSE	FALSE	FALSE	FALSE	FALSE	FALSE
rs1467026	TMEM40	39064	P wave duration	KRT18P17 - CAND2	chr3	12840056	7.69897	PD_LD	rs55692304	FALSE	FALSE	FALSE	FALSE	FALSE	FALSE
rs1467026	TMEM40	17371	P wave duration	KRT18P17 - CAND2	chr3	12818919	7.69897	PD_LD	rs12629892	FALSE	FALSE	FALSE	FALSE	FALSE	FALSE
rs1467026	TMEM40	55910	P wave duration	KRT18P17 - CAND2	chr3	12856855	7.69897	PD_LD	rs2305398	FALSE	FALSE	FALSE	FALSE	FALSE	FALSE
rs1467026	TMEM40	31475	P wave duration	KRT18P17 - CAND2	chr3	12832603	7.69897	PD_LD	rs13086170	FALSE	FALSE	FALSE	FALSE	FALSE	FALSE
rs10491083	XAF1	-89930	Peripheral arterial disease (traffic-related air pollution interaction)	C17orf100 - MIR4520-1	chr17	6569366	5.30103	PD_LD	rs4796537	FALSE	FALSE	FALSE	FALSE	FALSE	FALSE
rs10491083	XAF1	-89930	Peripheral arterial disease (traffic-related air pollution interaction)	C17orf100 - MIR4520-1	chr17	6569391	5.30103	PD_LD	rs4796538	FALSE	FALSE	FALSE	FALSE	FALSE	FALSE
rs12024301	APOBEC4	132675	Peripheral arterial disease (traffic-related air pollution interaction)	RGL1	chr1	183755131	5.09691	PD_LD	rs116637942	FALSE	FALSE	FALSE	FALSE	FALSE	FALSE
rs12024301	APOBEC4	132675	Peripheral arterial disease (traffic-related air pollution interaction)	RGL1	chr1	183755131	5.30103	PD_LD	rs116637942	FALSE	FALSE	FALSE	FALSE	FALSE	FALSE
rs12056645	ZFHX4-AS1	-121771	Peripheral arterial disease (traffic-related air pollution interaction)	LOC107986952	chr8	77473833	5.39794	PD_LD	rs16939305	TRUE	FALSE	FALSE	FALSE	FALSE	TRUE
rs12056645	ZFHX4-AS1	-121771	Peripheral arterial disease (traffic-related air pollution interaction)	LOC107986952	chr8	77474376	5.39794	PD_LD	rs12546776	TRUE	FALSE	FALSE	FALSE	FALSE	TRUE
rs12056645	ZFHX4-AS1	-129959	Peripheral arterial disease (traffic-related air pollution interaction)	LOC107986952	chr8	77466423	5.39794	PD_LD	rs73359469	FALSE	FALSE	FALSE	FALSE	FALSE	FALSE
rs16892422	OXR1	59823	Peripheral arterial disease (traffic-related air pollution interaction)	LOC105375700, OXR1	chr8	107520975	5.30103	PD_LD	rs16874805	TRUE	FALSE	FALSE	FALSE	FALSE	TRUE
rs3219474	AKR1A1	-187865	Peripheral arterial disease (traffic-related air pollution interaction)	MUTYH	chr1	45829548	5.04576	PD_LD	rs12138495	FALSE	FALSE	FALSE	FALSE	FALSE	FALSE
rs3219474	TESK2	-128251	Peripheral arterial disease (traffic-related air pollution interaction)	MUTYH	chr1	45829548	5.04576	PD_LD	rs12138495	FALSE	FALSE	FALSE	FALSE	FALSE	FALSE
rs755249	HPCAL4	-97525	Peripheral arterial disease (traffic-related air pollution interaction)	BMP8A, PPIEL	chr1	40060024	7.69897	PD_LD	rs76841360	FALSE	FALSE	FALSE	FALSE	FALSE	FALSE
rs755249	HPCAL4	-97525	Peripheral arterial disease (traffic-related air pollution interaction)	BMP8A, PPIEL	chr1	40060472	7.69897	PD_LD	rs4660303	FALSE	FALSE	FALSE	FALSE	FALSE	FALSE
rs755249	HPCAL4	-129563	Peripheral arterial disease (traffic-related air pollution interaction)	BMP8A, PPIEL	chr1	40028179	7.69897	PD_LD	rs4660293	FALSE	FALSE	FALSE	FALSE	FALSE	FALSE
rs7982202	TUSC8	-106568	Peripheral arterial disease (traffic-related air pollution interaction)	MIR8079 - LOC107984552	chr13	44873585	5.04576	PD_LD	rs12583649	TRUE	TRUE	FALSE	FALSE	FALSE	TRUE
rs7982202	TUSC8	-106568	Peripheral arterial disease (traffic-related air pollution interaction)	MIR8079 - LOC107984552	chr13	44874042	5.04576	PD_LD	rs56697618	TRUE	TRUE	FALSE	FALSE	FALSE	TRUE
rs9304301	SLC14A2	-1063738	Peripheral arterial disease (traffic-related air pollution interaction)	RNA5SP455 - KRT8P5	chr18	41729595	5.39794	PD_LD	rs62104068	FALSE	FALSE	FALSE	FALSE	FALSE	FALSE
rs9382099	MCM3	68582	Peripheral arterial disease (traffic-related air pollution interaction)	MCM3 - PAQR8	chr6	52218729	5.09691	PD_LD	rs13208052	TRUE	FALSE	FALSE	FALSE	FALSE	TRUE
rs9382099	MCM3	69436	Peripheral arterial disease (traffic-related air pollution interaction)	MCM3 - PAQR8	chr6	52219130	5.09691	PD_LD	rs9349622	FALSE	FALSE	FALSE	FALSE	FALSE	FALSE
rs9382099	PAQR8	-8664	Peripheral arterial disease (traffic-related air pollution interaction)	MCM3 - PAQR8	chr6	52218729	5.09691	PD_LD	rs13208052	TRUE	FALSE	FALSE	FALSE	FALSE	TRUE
rs9567406	TUSC8	-106568	Peripheral arterial disease (traffic-related air pollution interaction)	MIR8079 - LOC107984552	chr13	44874266	9.69897	PD_LD	rs9562547	TRUE	TRUE	FALSE	FALSE	FALSE	TRUE
rs9567406	TUSC8	-104341	Peripheral arterial disease (traffic-related air pollution interaction)	MIR8079 - LOC107984552	chr13	44876009	9.69897	PD_LD	rs9567405	TRUE	TRUE	FALSE	FALSE	FALSE	TRUE
rs9399599	STXBP5-AS1	108570	Plasma plasminogen activator levels	STXBP5	chr6	147635412	13.5229	PD_LD	rs1039084	FALSE	FALSE	FALSE	FALSE	FALSE	FALSE
rs9399599	STXBP5-AS1	104433	Plasma plasminogen activator levels	STXBP5	chr6	147630806	13.5229	PD_LD	rs62435630	FALSE	FALSE	FALSE	FALSE	FALSE	FALSE
rs9399599	STXBP5-AS1	104433	Plasma plasminogen activator levels	STXBP5	chr6	147631200	13.5229	PD_LD	rs6928919	FALSE	FALSE	FALSE	FALSE	FALSE	FALSE
rs1507740	RGS4	16207	Platelet thrombus formation	RGS4 - RGS5	chr1	163055511	5.30103	PD_LD	rs2841958	FALSE	FALSE	FALSE	FALSE	FALSE	FALSE
rs1507740	RGS4	14162	Platelet thrombus formation	RGS4 - RGS5	chr1	163053152	5.30103	PD_LD	rs2661314	TRUE	FALSE	FALSE	FALSE	FALSE	TRUE
rs1507740	RGS4	15022	Platelet thrombus formation	RGS4 - RGS5	chr1	163053579	5.30103	PD_LD	rs1395967	TRUE	FALSE	FALSE	FALSE	FALSE	TRUE
rs12595668	THBS1	-293876	PR interval	LOC105370777	chr15	39580263	5.04576	PD_LD	rs16968662	TRUE	FALSE	FALSE	FALSE	FALSE	TRUE
rs13105921	ARHGAP24	275755	PR interval	ARHGAP24	chr4	86672093	10.2218	PD_LD	rs17010755	TRUE	TRUE	FALSE	FALSE	FALSE	TRUE
rs13105921	ARHGAP24	275755	PR interval	ARHGAP24	chr4	86674139	10.2218	PD_LD	rs13112030	TRUE	TRUE	FALSE	FALSE	FALSE	TRUE
rs13105921	ARHGAP24	275755	PR interval	ARHGAP24	chr4	86674198	10.2218	PD_LD	rs13137008	TRUE	TRUE	FALSE	FALSE	FALSE	TRUE
rs13105921	ARHGAP24	291361	PR interval	ARHGAP24	chr4	86688416	10.2218	PD_LD	rs17010812	TRUE	TRUE	FALSE	FALSE	FALSE	TRUE
rs13105921	ARHGAP24	297841	PR interval	ARHGAP24	chr4	86694977	10.2218	PD_LD	rs17010847	TRUE	TRUE	FALSE	FALSE	FALSE	TRUE
rs13105921	ARHGAP24	287717	PR interval	ARHGAP24	chr4	86684172	10.2218	PD_LD	rs34949750	TRUE	TRUE	TRUE	FALSE	FALSE	TRUE
rs13105921	ARHGAP24	286366	PR interval	ARHGAP24	chr4	86682967	10.2218	PD_LD	rs13111293	TRUE	TRUE	TRUE	FALSE	FALSE	TRUE
rs17026148	SLC8A1	102037	PR interval	LOC101929667	chr2	40760282	8.69897	PD_LD	rs17026155	FALSE	FALSE	FALSE	FALSE	FALSE	FALSE
rs17026156	SLC8A1	102037	PR interval	LOC101929667	chr2	40760282	13.5229	PD_LD	rs17026155	FALSE	FALSE	FALSE	FALSE	FALSE	FALSE
rs746265	THBS1	-293876	PR interval	LOC105370777	chr15	39580263	5.09691	PD_LD	rs16968662	TRUE	FALSE	FALSE	FALSE	FALSE	TRUE
rs7692808	ARHGAP24	275755	PR interval	ARHGAP24	chr4	86672093	19.2218	PD_LD	rs17010755	FALSE	FALSE	FALSE	FALSE	FALSE	FALSE
rs7692808	ARHGAP24	275755	PR interval	ARHGAP24	chr4	86674139	19.2218	PD_LD	rs13112030	FALSE	FALSE	FALSE	FALSE	FALSE	FALSE
rs7692808	ARHGAP24	275755	PR interval	ARHGAP24	chr4	86674198	19.2218	PD_LD	rs13137008	FALSE	FALSE	FALSE	FALSE	FALSE	FALSE
rs7692808	ARHGAP24	291361	PR interval	ARHGAP24	chr4	86688416	19.2218	PD_LD	rs17010812	TRUE	TRUE	FALSE	FALSE	FALSE	TRUE
rs7692808	ARHGAP24	297841	PR interval	ARHGAP24	chr4	86694977	19.2218	PD_LD	rs17010847	TRUE	TRUE	FALSE	FALSE	FALSE	TRUE
rs7692808	ARHGAP24	287717	PR interval	ARHGAP24	chr4	86684172	19.2218	PD_LD	rs34949750	TRUE	TRUE	TRUE	FALSE	FALSE	TRUE
rs7692808	ARHGAP24	286366	PR interval	ARHGAP24	chr4	86682967	19.2218	PD_LD	rs13111293	TRUE	TRUE	TRUE	FALSE	FALSE	TRUE
rs115545556	IL3	87537	PR interval in Tripanosoma cruzi seropositivity	CSF2 - P4HA2-AS1	chr5	131484021	6.30103	PD_LD	rs17165712	FALSE	FALSE	FALSE	FALSE	FALSE	FALSE
rs115545556	IL3	73392	PR interval in Tripanosoma cruzi seropositivity	CSF2 - P4HA2-AS1	chr5	131469906	6.30103	PD_LD	rs188873045	FALSE	FALSE	FALSE	FALSE	FALSE	FALSE
rs115545556	LYRM7	1009225	PR interval in Tripanosoma cruzi seropositivity	CSF2 - P4HA2-AS1	chr5	131516400	6.30103	PD_LD	rs116665456	TRUE	FALSE	FALSE	FALSE	FALSE	TRUE
rs3176130	LINC00656	-20384	PR interval in Tripanosoma cruzi seropositivity	THBD - CD93	chr20	23093555	6.69897	PD_LD	rs73297706	TRUE	TRUE	FALSE	FALSE	FALSE	TRUE
rs3176130	LINC00656	-71031	PR interval in Tripanosoma cruzi seropositivity	THBD - CD93	chr20	23042907	6.69897	PD_LD	rs16984888	TRUE	TRUE	TRUE	FALSE	FALSE	TRUE
rs73276602	TMEM196	877348	PR interval in Tripanosoma cruzi seropositivity	ABCB5	chr7	20689806	7	PD_LD	rs11976848	FALSE	FALSE	FALSE	FALSE	FALSE	FALSE
rs73276602	TMEM196	910098	PR interval in Tripanosoma cruzi seropositivity	ABCB5	chr7	20722762	7	PD_LD	rs73280668	FALSE	FALSE	FALSE	FALSE	FALSE	FALSE
rs73276602	TMEM196	878637	PR interval in Tripanosoma cruzi seropositivity	ABCB5	chr7	20691269	7	PD_LD	rs73278647	FALSE	FALSE	FALSE	FALSE	FALSE	FALSE
rs73276602	TMEM196	883167	PR interval in Tripanosoma cruzi seropositivity	ABCB5	chr7	20696254	7	PD_LD	rs73278664	FALSE	FALSE	FALSE	FALSE	FALSE	FALSE
rs73276602	TMEM196	871511	PR interval in Tripanosoma cruzi seropositivity	ABCB5	chr7	20684409	7	PD_LD	rs7786228	FALSE	FALSE	FALSE	FALSE	FALSE	FALSE
rs73276602	TMEM196	827657	PR interval in Tripanosoma cruzi seropositivity	ABCB5	chr7	20640077	7	PD_LD	rs73684561	FALSE	FALSE	FALSE	FALSE	FALSE	FALSE
rs73276602	TWISTNB	926665	PR interval in Tripanosoma cruzi seropositivity	ABCB5	chr7	20675602	7	PD_LD	rs58241579	FALSE	FALSE	FALSE	FALSE	FALSE	FALSE
rs77177281	DPYD-AS2	182250	PR interval in Tripanosoma cruzi seropositivity	MIR137HG	chr1	98445511	5.69897	PD_LD	rs6604100	FALSE	FALSE	FALSE	FALSE	FALSE	FALSE
rs77177281	DPYD-AS2	138206	PR interval in Tripanosoma cruzi seropositivity	MIR137HG	chr1	98400874	5.69897	PD_LD	rs6604097	FALSE	FALSE	FALSE	FALSE	FALSE	FALSE
rs77177281	DPYD-AS2	181487	PR interval in Tripanosoma cruzi seropositivity	MIR137HG	chr1	98443992	5.69897	PD_LD	rs10875122	FALSE	FALSE	FALSE	FALSE	FALSE	FALSE
rs7802124	CAV2	52212	PR interval in Tripanosoma cruzi seropositivity	LINC01510	chr7	116191867	5.69897	PD_LD	rs9886219	FALSE	FALSE	FALSE	FALSE	FALSE	FALSE
rs7802124	CAV2	52212	PR interval in Tripanosoma cruzi seropositivity	LINC01510	chr7	116192068	5.69897	PD_LD	rs2109516	FALSE	FALSE	FALSE	FALSE	FALSE	FALSE
rs9332958	MGST1	15317	PR interval in Tripanosoma cruzi seropositivity	MGST1	chr12	16515670	5.30103	PD_LD	rs111729264	FALSE	FALSE	FALSE	FALSE	FALSE	FALSE
rs9840225	RARB	-243460	PR interval in Tripanosoma cruzi seropositivity	RARB	chr3	25227078	5.22185	PD_LD	rs17518622	FALSE	FALSE	FALSE	FALSE	FALSE	FALSE
rs9840225	RARB	-268601	PR interval in Tripanosoma cruzi seropositivity	RARB	chr3	25201695	5.22185	PD_LD	rs73050349	FALSE	FALSE	FALSE	FALSE	FALSE	FALSE
rs9840225	RARB	-273584	PR interval in Tripanosoma cruzi seropositivity	RARB	chr3	25196304	5.22185	PD_LD	rs73050336	FALSE	FALSE	FALSE	FALSE	FALSE	FALSE
rs9840225	RARB	-273584	PR interval in Tripanosoma cruzi seropositivity	RARB	chr3	25196418	5.22185	PD_LD	rs73050338	FALSE	FALSE	FALSE	FALSE	FALSE	FALSE
rs11678354	SPRED2	1162577	PR segment	MEIS1	chr2	66756549	8.30103	PD_LD	rs11688599	FALSE	FALSE	FALSE	FALSE	FALSE	FALSE
rs11678354	SPRED2	1162577	PR segment	MEIS1	chr2	66756635	8.30103	PD_LD	rs11694675	FALSE	FALSE	FALSE	FALSE	FALSE	FALSE
rs2109514	CAV2	-13156	Prevalent atrial fibrillation	CAV2 - CAV1	chr7	116126881	12.1549	PD_LD	rs6980387	FALSE	FALSE	FALSE	FALSE	FALSE	FALSE
rs2109514	CAV2	-29287	Prevalent atrial fibrillation	CAV2 - CAV1	chr7	116111077	12.1549	PD_LD	rs7810505	FALSE	FALSE	FALSE	FALSE	FALSE	FALSE
rs2109514	CAV2	10390	Prevalent atrial fibrillation	CAV2 - CAV1	chr7	116151154	12.1549	PD_LD	rs6466579	TRUE	TRUE	TRUE	FALSE	FALSE	TRUE
rs2109514	CAV2	-7448	Prevalent atrial fibrillation	CAV2 - CAV1	chr7	116132210	12.1549	PD_LD	rs10228178	FALSE	FALSE	FALSE	FALSE	FALSE	FALSE
rs2109514	CAV2	-21422	Prevalent atrial fibrillation	CAV2 - CAV1	chr7	116118329	12.1549	PD_LD	rs926197	FALSE	FALSE	FALSE	FALSE	FALSE	FALSE
rs2109514	CAV2	-30187	Prevalent atrial fibrillation	CAV2 - CAV1	chr7	116110054	12.1549	PD_LD	rs1007751	FALSE	FALSE	FALSE	FALSE	FALSE	FALSE
rs2109514	CAV2	6229	Prevalent atrial fibrillation	CAV2 - CAV1	chr7	116145956	12.1549	PD_LD	rs4730743	TRUE	FALSE	FALSE	FALSE	FALSE	TRUE
rs2109514	CAV2	11907	Prevalent atrial fibrillation	CAV2 - CAV1	chr7	116151783	12.1549	PD_LD	rs3919515	TRUE	TRUE	TRUE	FALSE	FALSE	TRUE
rs2109514	CAV2	-25994	Prevalent atrial fibrillation	CAV2 - CAV1	chr7	116113743	12.1549	PD_LD	rs28495552	FALSE	FALSE	FALSE	FALSE	FALSE	FALSE
rs2109514	CAV2	-5058	Prevalent atrial fibrillation	CAV2 - CAV1	chr7	116135015	12.1549	PD_LD	rs2402080	FALSE	FALSE	FALSE	FALSE	FALSE	FALSE
rs2109514	CAV2	-17221	Prevalent atrial fibrillation	CAV2 - CAV1	chr7	116122942	12.1549	PD_LD	rs6976316	FALSE	FALSE	FALSE	FALSE	FALSE	FALSE
rs2109514	CAV2	-13524	Prevalent atrial fibrillation	CAV2 - CAV1	chr7	116126164	12.1549	PD_LD	rs6975548	FALSE	FALSE	FALSE	FALSE	FALSE	FALSE
rs2109514	CAV2	-10717	Prevalent atrial fibrillation	CAV2 - CAV1	chr7	116129004	12.1549	PD_LD	rs12531767	FALSE	FALSE	FALSE	FALSE	FALSE	FALSE
rs6546550	ANXA4	80277	Prevalent atrial fibrillation	ANXA4	chr2	70050724	8	PD_LD	rs7563062	FALSE	FALSE	FALSE	FALSE	FALSE	FALSE
rs10057188	LHFPL2	-123385	Pulse pressure	LHFPL2	chr5	77821974	10.1549	PD_LD	rs62378909	TRUE	TRUE	TRUE	FALSE	FALSE	TRUE
rs10057188	LHFPL2	-122271	Pulse pressure	LHFPL2	chr5	77822473	10.1549	PD_LD	rs10061226	TRUE	TRUE	TRUE	FALSE	FALSE	TRUE
rs10057188	LHFPL2	-122271	Pulse pressure	LHFPL2	chr5	77822689	10.1549	PD_LD	rs6884208	TRUE	TRUE	TRUE	FALSE	FALSE	TRUE
rs10760158	GSN	-29425	Pulse pressure	GSN	chr9	124034808	5.52288	PD_LD	rs963003	TRUE	TRUE	FALSE	FALSE	FALSE	TRUE
rs10760158	GSN	-8059	Pulse pressure	GSN	chr9	124040996	5.52288	PD_LD	rs13292100	TRUE	TRUE	FALSE	FALSE	FALSE	TRUE
rs10760158	GSN	-3399	Pulse pressure	GSN	chr9	124058798	5.52288	PD_LD	rs1865542	FALSE	FALSE	FALSE	FALSE	FALSE	FALSE
rs10760158	GSN	-3399	Pulse pressure	GSN	chr9	124058942	5.52288	PD_LD	rs4836847	FALSE	FALSE	FALSE	FALSE	FALSE	FALSE
rs10760158	GSN	-3399	Pulse pressure	GSN	chr9	124059176	5.52288	PD_LD	rs4837834	FALSE	FALSE	FALSE	FALSE	FALSE	FALSE
rs10760158	GSN	-4973	Pulse pressure	GSN	chr9	124057681	5.52288	PD_LD	rs10760169	FALSE	FALSE	FALSE	FALSE	FALSE	FALSE
rs10760158	GSN	2841	Pulse pressure	GSN	chr9	124064927	5.52288	PD_LD	rs3747850	FALSE	FALSE	FALSE	FALSE	FALSE	FALSE
rs10760158	GSN	-41770	Pulse pressure	GSN	chr9	124020924	5.52288	PD_LD	rs10513365	FALSE	FALSE	FALSE	FALSE	FALSE	FALSE
rs10760158	GSN	-41770	Pulse pressure	GSN	chr9	124021024	5.52288	PD_LD	rs10739593	FALSE	FALSE	FALSE	FALSE	FALSE	FALSE
rs10760158	GSN	-5764	Pulse pressure	GSN	chr9	124056427	5.52288	PD_LD	rs4837832	FALSE	FALSE	FALSE	FALSE	FALSE	FALSE
rs10760158	GSN	-4951	Pulse pressure	GSN	chr9	124043866	5.52288	PD_LD	rs10985200	TRUE	TRUE	FALSE	FALSE	FALSE	TRUE
rs10760158	GSN	-27052	Pulse pressure	GSN	chr9	124035379	5.52288	PD_LD	rs10739594	FALSE	FALSE	FALSE	FALSE	FALSE	FALSE
rs10826995	ARHGAP12	-89806	Pulse pressure	LOC101929951 - ARHGAP12	chr10	32129142	9	PD_LD	rs11591529	FALSE	FALSE	FALSE	FALSE	FALSE	FALSE
rs10826995	ARHGAP12	-57350	Pulse pressure	LOC101929951 - ARHGAP12	chr10	32160518	9	PD_LD	rs7077016	FALSE	FALSE	FALSE	FALSE	FALSE	FALSE
rs10826995	ARHGAP12	-57350	Pulse pressure	LOC101929951 - ARHGAP12	chr10	32161309	9	PD_LD	rs7906054	FALSE	FALSE	FALSE	FALSE	FALSE	FALSE
rs1250259	LINC00607	-413597	Pulse pressure	FN1	chr2	216294956	18.0458	PD_LD	rs1250239	TRUE	TRUE	FALSE	FALSE	FALSE	TRUE
rs1250259	LINC00607	-413597	Pulse pressure	FN1	chr2	216295013	18.0458	PD_LD	rs1250240	TRUE	TRUE	FALSE	FALSE	FALSE	TRUE
rs1250259	LINC00607	-413597	Pulse pressure	FN1	chr2	216295311	18.0458	PD_LD	rs1250241	TRUE	TRUE	FALSE	FALSE	FALSE	TRUE
rs13395018	MYO3B	-166388	Pulse pressure	UBR3	chr2	170868839	5.52288	PD_LD	rs13411766	FALSE	FALSE	FALSE	FALSE	FALSE	FALSE
rs1432561	EFEMP1	37725	Pulse pressure	LOC105374690	chr2	56189499	5.09691	PD_LD	rs74938797	TRUE	TRUE	FALSE	FALSE	FALSE	TRUE
rs1432561	EFEMP1	37725	Pulse pressure	LOC105374690	chr2	56189500	5.09691	PD_LD	rs80172616	TRUE	TRUE	FALSE	FALSE	FALSE	TRUE
rs1432561	EFEMP1	37725	Pulse pressure	LOC105374690	chr2	56189502	5.09691	PD_LD	rs34552760	TRUE	TRUE	FALSE	FALSE	FALSE	TRUE
rs1432561	EFEMP1	35586	Pulse pressure	LOC105374690	chr2	56187384	5.09691	PD_LD	rs7561395	TRUE	TRUE	FALSE	FALSE	FALSE	TRUE
rs1432561	EFEMP1	35586	Pulse pressure	LOC105374690	chr2	56187436	5.09691	PD_LD	rs7561417	TRUE	TRUE	FALSE	FALSE	FALSE	TRUE
rs1432561	EFEMP1	32368	Pulse pressure	LOC105374690	chr2	56183755	5.09691	PD_LD	rs6545531	FALSE	FALSE	FALSE	FALSE	FALSE	FALSE
rs1432561	EFEMP1	35000	Pulse pressure	LOC105374690	chr2	56186470	5.09691	PD_LD	rs1465685	FALSE	FALSE	FALSE	FALSE	FALSE	FALSE
rs1563788	DLK2	-74952	Pulse pressure	ZNF318	chr6	43349794	6.1549	PD_LD	rs7764523	FALSE	FALSE	FALSE	FALSE	FALSE	FALSE
rs2289081	C2orf43	-146496	Pulse pressure	GDF7 - C2orf43	chr2	20878104	11.2218	PD_LD	rs9306894	FALSE	FALSE	FALSE	FALSE	FALSE	FALSE
rs2289081	C2orf43	-146496	Pulse pressure	GDF7 - C2orf43	chr2	20878152	11.2218	PD_LD	rs9306895	FALSE	FALSE	FALSE	FALSE	FALSE	FALSE
rs4360494	FHL3	-9729	Pulse pressure	SF3A3 - RNU6-510P	chr1	38461820	15.3979	PD_LD	rs67631072	TRUE	TRUE	FALSE	FALSE	FALSE	TRUE
rs4980532	MARK2	63312	Pulse pressure	RCOR2	chr11	63670386	9.69897	PD_LD	rs1486936	FALSE	FALSE	FALSE	FALSE	FALSE	FALSE
rs4980532	MARK2	63312	Pulse pressure	RCOR2	chr11	63670386	7.39794	PD_LD	rs1486936	FALSE	FALSE	FALSE	FALSE	FALSE	FALSE
rs4980532	MARK2	32098	Pulse pressure	RCOR2	chr11	63639669	9.69897	PD_LD	rs4980505	TRUE	TRUE	FALSE	FALSE	FALSE	TRUE
rs4980532	MARK2	32098	Pulse pressure	RCOR2	chr11	63639669	7.39794	PD_LD	rs4980505	TRUE	TRUE	FALSE	FALSE	FALSE	TRUE
rs4980532	MARK2	80942	Pulse pressure	RCOR2	chr11	63688692	9.69897	PD_LD	rs2840079	TRUE	FALSE	FALSE	FALSE	FALSE	TRUE
rs4980532	MARK2	80942	Pulse pressure	RCOR2	chr11	63688692	7.39794	PD_LD	rs2840079	TRUE	FALSE	FALSE	FALSE	FALSE	TRUE
rs4980532	MARK2	70717	Pulse pressure	RCOR2	chr11	63677931	9.69897	PD_LD	rs10736731	FALSE	FALSE	FALSE	FALSE	FALSE	FALSE
rs4980532	MARK2	70717	Pulse pressure	RCOR2	chr11	63677931	7.39794	PD_LD	rs10736731	FALSE	FALSE	FALSE	FALSE	FALSE	FALSE
rs4980532	MARK2	52000	Pulse pressure	RCOR2	chr11	63658913	9.69897	PD_LD	rs4143327	FALSE	FALSE	FALSE	FALSE	FALSE	FALSE
rs4980532	MARK2	52000	Pulse pressure	RCOR2	chr11	63658913	7.39794	PD_LD	rs4143327	FALSE	FALSE	FALSE	FALSE	FALSE	FALSE
rs4980532	MARK2	54329	Pulse pressure	RCOR2	chr11	63661819	9.69897	PD_LD	rs7110843	FALSE	FALSE	FALSE	FALSE	FALSE	FALSE
rs4980532	MARK2	54329	Pulse pressure	RCOR2	chr11	63661819	7.39794	PD_LD	rs7110843	FALSE	FALSE	FALSE	FALSE	FALSE	FALSE
rs4980532	MARK2	82725	Pulse pressure	RCOR2	chr11	63689878	9.69897	PD_LD	rs7121067	FALSE	FALSE	FALSE	FALSE	FALSE	FALSE
rs4980532	MARK2	82725	Pulse pressure	RCOR2	chr11	63689878	7.39794	PD_LD	rs7121067	FALSE	FALSE	FALSE	FALSE	FALSE	FALSE
rs4980532	MARK2	69293	Pulse pressure	RCOR2	chr11	63676066	9.69897	PD_LD	rs11231637	FALSE	FALSE	FALSE	FALSE	FALSE	FALSE
rs4980532	MARK2	69293	Pulse pressure	RCOR2	chr11	63676066	7.39794	PD_LD	rs11231637	FALSE	FALSE	FALSE	FALSE	FALSE	FALSE
rs4980532	MARK2	73214	Pulse pressure	RCOR2	chr11	63680044	9.69897	PD_LD	rs320109	FALSE	FALSE	FALSE	FALSE	FALSE	FALSE
rs4980532	MARK2	73214	Pulse pressure	RCOR2	chr11	63680044	7.39794	PD_LD	rs320109	FALSE	FALSE	FALSE	FALSE	FALSE	FALSE
rs4980532	MARK2	31109	Pulse pressure	RCOR2	chr11	63637539	9.69897	PD_LD	rs7102006	FALSE	FALSE	FALSE	FALSE	FALSE	FALSE
rs4980532	MARK2	31109	Pulse pressure	RCOR2	chr11	63637539	7.39794	PD_LD	rs7102006	FALSE	FALSE	FALSE	FALSE	FALSE	FALSE
rs4980532	MARK2	51454	Pulse pressure	RCOR2	chr11	63658076	9.69897	PD_LD	rs4980529	FALSE	FALSE	FALSE	FALSE	FALSE	FALSE
rs4980532	MARK2	51454	Pulse pressure	RCOR2	chr11	63658076	7.39794	PD_LD	rs4980529	FALSE	FALSE	FALSE	FALSE	FALSE	FALSE
rs4980532	MARK2	46216	Pulse pressure	RCOR2	chr11	63653071	9.69897	PD_LD	rs10792423	FALSE	FALSE	FALSE	FALSE	FALSE	FALSE
rs4980532	MARK2	46216	Pulse pressure	RCOR2	chr11	63653071	7.39794	PD_LD	rs10792423	FALSE	FALSE	FALSE	FALSE	FALSE	FALSE
rs4980532	MARK2	30662	Pulse pressure	RCOR2	chr11	63637115	9.69897	PD_LD	rs923247	FALSE	FALSE	FALSE	FALSE	FALSE	FALSE
rs4980532	MARK2	30662	Pulse pressure	RCOR2	chr11	63637115	7.39794	PD_LD	rs923247	FALSE	FALSE	FALSE	FALSE	FALSE	FALSE
rs4980532	MARK2	57397	Pulse pressure	RCOR2	chr11	63664095	9.69897	PD_LD	rs7118913	FALSE	FALSE	FALSE	FALSE	FALSE	FALSE
rs4980532	MARK2	57397	Pulse pressure	RCOR2	chr11	63664095	7.39794	PD_LD	rs7118913	FALSE	FALSE	FALSE	FALSE	FALSE	FALSE
rs4980532	MARK2	57763	Pulse pressure	RCOR2	chr11	63664189	9.69897	PD_LD	rs7108375	FALSE	FALSE	FALSE	FALSE	FALSE	FALSE
rs4980532	MARK2	57763	Pulse pressure	RCOR2	chr11	63664189	7.39794	PD_LD	rs7108375	FALSE	FALSE	FALSE	FALSE	FALSE	FALSE
rs4980532	MARK2	57763	Pulse pressure	RCOR2	chr11	63664305	9.69897	PD_LD	rs7105288	FALSE	FALSE	FALSE	FALSE	FALSE	FALSE
rs4980532	MARK2	57763	Pulse pressure	RCOR2	chr11	63664305	7.39794	PD_LD	rs7105288	FALSE	FALSE	FALSE	FALSE	FALSE	FALSE
rs4980532	MARK2	62928	Pulse pressure	RCOR2	chr11	63669410	9.69897	PD_LD	rs11605500	FALSE	FALSE	FALSE	FALSE	FALSE	FALSE
rs4980532	MARK2	62928	Pulse pressure	RCOR2	chr11	63669410	7.39794	PD_LD	rs11605500	FALSE	FALSE	FALSE	FALSE	FALSE	FALSE
rs4980532	MARK2	10894	Pulse pressure	RCOR2	chr11	63617323	9.69897	PD_LD	rs7944519	FALSE	FALSE	FALSE	FALSE	FALSE	FALSE
rs4980532	MARK2	10894	Pulse pressure	RCOR2	chr11	63617323	7.39794	PD_LD	rs7944519	FALSE	FALSE	FALSE	FALSE	FALSE	FALSE
rs62059837	SHBG	-35778	Pulse pressure	SHBG	chr17	7498270	6.69897	PD_LD	rs72827590	FALSE	FALSE	FALSE	FALSE	FALSE	FALSE
rs62059837	TMEM256	190183	Pulse pressure	SHBG	chr17	7498270	6.69897	PD_LD	rs72827590	FALSE	FALSE	FALSE	FALSE	FALSE	FALSE
rs9815354	TRAK1	-177340	Pulse pressure		chr3	41955713	9.22185	PD_LD	rs1628874	FALSE	FALSE	FALSE	FALSE	FALSE	FALSE
rs9815354	TRAK1	-177340	Pulse pressure		chr3	41955912	9.22185	PD_LD	rs1717034	FALSE	FALSE	FALSE	FALSE	FALSE	FALSE
rs897876	SPRED2	194356	Pulse pressure in young-onset hypertension	LOC105369166	chr2	65789218	6.69897	PD_LD	rs1673448	FALSE	FALSE	FALSE	FALSE	FALSE	FALSE
rs897876	SPRED2	198778	Pulse pressure in young-onset hypertension	LOC105369166	chr2	65792775	6.69897	PD_LD	rs12105212	FALSE	FALSE	FALSE	FALSE	FALSE	FALSE
rs897876	SPRED2	198778	Pulse pressure in young-onset hypertension	LOC105369166	chr2	65793085	6.69897	PD_LD	rs1641477	FALSE	FALSE	FALSE	FALSE	FALSE	FALSE
rs1991601	CHRNA1	-162714	QRS complex (12-leadsum)	WIPF1	chr2	175466726	8.22185	PD_LD	rs6759870	FALSE	FALSE	FALSE	FALSE	FALSE	FALSE
rs3777755	ADTRP	337833	QRS complex (12-leadsum)	HIVEP1	chr6	12117343	7.52288	PD_LD	rs4377779	FALSE	FALSE	FALSE	FALSE	FALSE	FALSE
rs7211246	CPD	-191612	QRS complex (12-leadsum)	NSRP1	chr17	28515187	8.22185	PD_LD	rs17825877	FALSE	FALSE	FALSE	FALSE	FALSE	FALSE
rs7211246	CPD	-191612	QRS complex (12-leadsum)	NSRP1	chr17	28515478	8.22185	PD_LD	rs1906451	FALSE	FALSE	FALSE	FALSE	FALSE	FALSE
rs7211246	CPD	-191612	QRS complex (12-leadsum)	NSRP1	chr17	28515743	8.22185	PD_LD	rs1906450	FALSE	FALSE	FALSE	FALSE	FALSE	FALSE
rs7211246	CPD	-175728	QRS complex (12-leadsum)	NSRP1	chr17	28531257	8.22185	PD_LD	rs3794809	FALSE	FALSE	FALSE	FALSE	FALSE	FALSE
rs7211246	CPD	-266150	QRS complex (12-leadsum)	NSRP1	chr17	28440137	8.22185	PD_LD	rs4294864	FALSE	FALSE	FALSE	FALSE	FALSE	FALSE
rs7211246	CPD	-231223	QRS complex (12-leadsum)	NSRP1	chr17	28475378	8.22185	PD_LD	rs11080118	FALSE	FALSE	FALSE	FALSE	FALSE	FALSE
rs7537765	NPPA-AS1	-16781	QRS complex (12-leadsum)	CLCN6	chr1	11883730	7.69897	PD_LD	rs12567136	FALSE	FALSE	FALSE	FALSE	FALSE	FALSE
rs13195040	ABT1	848778	QRS complex (Cornell)	MCFD2P1 - ZNF184	chr6	27446565	7.52288	PD_LD	rs7749305	TRUE	TRUE	FALSE	FALSE	FALSE	TRUE
rs13195040	ABT1	883281	QRS complex (Cornell)	MCFD2P1 - ZNF184	chr6	27480525	7.52288	PD_LD	rs34573979	FALSE	FALSE	FALSE	FALSE	FALSE	FALSE
rs13195040	ZNF391	53303	QRS complex (Cornell)	MCFD2P1 - ZNF184	chr6	27410421	7.52288	PD_LD	rs35984974	FALSE	FALSE	FALSE	FALSE	FALSE	FALSE
rs13195040	ZNF391	86247	QRS complex (Cornell)	MCFD2P1 - ZNF184	chr6	27443201	7.52288	PD_LD	rs67240003	FALSE	FALSE	FALSE	FALSE	FALSE	FALSE
rs13195040	ZNF391	88877	QRS complex (Cornell)	MCFD2P1 - ZNF184	chr6	27446565	7.52288	PD_LD	rs7749305	TRUE	TRUE	FALSE	FALSE	FALSE	TRUE
rs359466	CPEB4	30379	QRS complex (Sokolow-Lyon)	CPEB4	chr5	173346577	7.52288	PD_LD	rs359417	TRUE	TRUE	TRUE	FALSE	FALSE	TRUE
rs359466	CPEB4	30379	QRS complex (Sokolow-Lyon)	CPEB4	chr5	173346584	7.52288	PD_LD	rs359418	TRUE	TRUE	TRUE	FALSE	FALSE	TRUE
rs1662342	DLGAP1-AS2	-345081	QRS duration	MYL12A	chr18	3258732	6.52288	PD_LD	rs73937040	FALSE	FALSE	FALSE	FALSE	FALSE	FALSE
rs1662342	DLGAP1-AS2	-345081	QRS duration	MYL12A	chr18	3258732	7.30103	PD_LD	rs73937040	FALSE	FALSE	FALSE	FALSE	FALSE	FALSE
rs182503338	C6orf106	-4784	QRS duration in Tripanosoma cruzi seropositivity	C6orf106	chr6	34660551	6.09691	PD_LD	rs73413869	FALSE	FALSE	FALSE	FALSE	FALSE	FALSE
rs182503338	C6orf106	-4784	QRS duration in Tripanosoma cruzi seropositivity	C6orf106	chr6	34660934	6.09691	PD_LD	rs73413870	FALSE	FALSE	FALSE	FALSE	FALSE	FALSE
rs182503338	C6orf106	-11349	QRS duration in Tripanosoma cruzi seropositivity	C6orf106	chr6	34653638	6.09691	PD_LD	rs73413854	FALSE	FALSE	FALSE	FALSE	FALSE	FALSE
rs182503338	C6orf106	-41263	QRS duration in Tripanosoma cruzi seropositivity	C6orf106	chr6	34623388	6.09691	PD_LD	rs9942450	TRUE	TRUE	FALSE	FALSE	FALSE	TRUE
rs77909595	DLX5	-943149	QRS duration in Tripanosoma cruzi seropositivity	DYNC1I1	chr7	95711110	5.69897	PD_LD	rs57260069	FALSE	FALSE	FALSE	FALSE	FALSE	FALSE
rs77909595	DLX5	-943149	QRS duration in Tripanosoma cruzi seropositivity	DYNC1I1	chr7	95712287	5.69897	PD_LD	rs2299286	FALSE	FALSE	FALSE	FALSE	FALSE	FALSE
rs9826463	PLS1	30742	QRS duration in Tripanosoma cruzi seropositivity	LOC105374136, PLS1	chr3	142346131	5.39794	PD_LD	rs7622648	FALSE	FALSE	FALSE	FALSE	FALSE	FALSE
rs10484885	LYRM2	17161	QRS interval (sulfonylurea treatment interaction)	LOC101929057, MDN1	chr6	90365852	6.04576	PD_LD	rs55722352	FALSE	FALSE	FALSE	FALSE	FALSE	FALSE
rs10484885	LYRM2	96370	QRS interval (sulfonylurea treatment interaction)	LOC101929057, MDN1	chr6	90445392	6.04576	PD_LD	rs56281344	FALSE	FALSE	FALSE	FALSE	FALSE	FALSE
rs10484885	LYRM2	24971	QRS interval (sulfonylurea treatment interaction)	LOC101929057, MDN1	chr6	90373577	6.04576	PD_LD	rs7772419	FALSE	FALSE	FALSE	FALSE	FALSE	FALSE
rs1397988	SLC14A2	-809055	QRS interval (sulfonylurea treatment interaction)	LINC01478	chr18	41983913	6.1549	PD_LD	rs73488529	FALSE	FALSE	FALSE	FALSE	FALSE	FALSE
rs1397988	SLC14A2	-809055	QRS interval (sulfonylurea treatment interaction)	LINC01478	chr18	41984071	6.1549	PD_LD	rs73488530	FALSE	FALSE	FALSE	FALSE	FALSE	FALSE
rs1397988	SLC14A2	-710197	QRS interval (sulfonylurea treatment interaction)	LINC01478	chr18	42083238	6.1549	PD_LD	rs9956189	FALSE	FALSE	FALSE	FALSE	FALSE	FALSE
rs1397988	SLC14A2	-710197	QRS interval (sulfonylurea treatment interaction)	LINC01478	chr18	42083415	6.1549	PD_LD	rs79543446	FALSE	FALSE	FALSE	FALSE	FALSE	FALSE
rs1397988	SLC14A2	-759090	QRS interval (sulfonylurea treatment interaction)	LINC01478	chr18	42034017	6.1549	PD_LD	rs10502827	FALSE	FALSE	FALSE	FALSE	FALSE	FALSE
rs7595140	NAGK	247799	QRS interval (sulfonylurea treatment interaction)	ZNF638	chr2	71543682	7.39794	PD_LD	rs75732008	FALSE	FALSE	FALSE	FALSE	FALSE	FALSE
rs1138486	BLZF1	-224047	QT interval	ATP1B1, NME7	chr1	169113281	14.1549	PD_LD	rs12084964	FALSE	FALSE	FALSE	FALSE	FALSE	FALSE
rs11752626	BRD7P3	-28493	QT interval	LOC105377971, CEP85L	chr6	118794689	5.69897	PD_LD	rs12661338	FALSE	FALSE	FALSE	FALSE	FALSE	FALSE
rs12079745	BLZF1	-224047	QT interval	ATP1B1	chr1	169113281	10	PD_LD	rs12084964	FALSE	FALSE	FALSE	FALSE	FALSE	FALSE
rs1296720	TRAP1	136817	QT interval	CREBBP	chr16	3904545	9.39794	PD_LD	rs2530890	FALSE	FALSE	FALSE	FALSE	FALSE	FALSE
rs12997023	SLC8A1	102037	QT interval	LOC101929667	chr2	40760282	13.301	PD_LD	rs17026155	FALSE	FALSE	FALSE	FALSE	FALSE	FALSE
rs13017846	SLC8A1	102037	QT interval	LOC101929667	chr2	40760282	13.0969	PD_LD	rs17026155	FALSE	FALSE	FALSE	FALSE	FALSE	FALSE
rs1775154	RAB29	14432	QT interval	NUCKS1	chr1	205759194	6.22185	PD_LD	rs1772159	FALSE	FALSE	FALSE	FALSE	FALSE	FALSE
rs17784882	ELP6	-74945	QT interval	ELP6	chr3	47480523	7.52288	PD_LD	rs4858811	FALSE	FALSE	FALSE	FALSE	FALSE	FALSE
rs17784882	ELP6	-76017	QT interval	ELP6	chr3	47479734	7.52288	PD_LD	rs60369822	FALSE	FALSE	FALSE	FALSE	FALSE	FALSE
rs2273905	ANKRD9	-72821	QT interval	ANKRD9	chr14	102903397	10.3979	PD_LD	rs1190544	TRUE	TRUE	FALSE	FALSE	TRUE	TRUE
rs2273905	ANKRD9	-72821	QT interval	ANKRD9	chr14	102905086	10.3979	PD_LD	rs1190547	TRUE	TRUE	FALSE	FALSE	TRUE	TRUE
rs2414059	USP50	68240	QT interval	TRPM7	chr15	50907346	5.69897	PD_LD	rs11070800	FALSE	FALSE	FALSE	FALSE	FALSE	FALSE
rs2414059	USP50	68240	QT interval	TRPM7	chr15	50908271	5.69897	PD_LD	rs28494067	FALSE	FALSE	FALSE	FALSE	FALSE	FALSE
rs2414059	USP50	63106	QT interval	TRPM7	chr15	50903599	5.69897	PD_LD	rs4775894	FALSE	FALSE	FALSE	FALSE	FALSE	FALSE
rs2414059	USP50	51858	QT interval	TRPM7	chr15	50892063	5.69897	PD_LD	rs3848129	FALSE	FALSE	FALSE	FALSE	FALSE	FALSE
rs2414059	USP50	51858	QT interval	TRPM7	chr15	50892110	5.69897	PD_LD	rs3848130	FALSE	FALSE	FALSE	FALSE	FALSE	FALSE
rs2414059	USP50	24891	QT interval	TRPM7	chr15	50863934	5.69897	PD_LD	rs146720259	FALSE	FALSE	FALSE	FALSE	FALSE	FALSE
rs2414059	USP50	24891	QT interval	TRPM7	chr15	50864144	5.69897	PD_LD	rs3105590	FALSE	FALSE	FALSE	FALSE	FALSE	FALSE
rs2414059	USP50	79138	QT interval	TRPM7	chr15	50918106	5.69897	PD_LD	rs12442787	FALSE	FALSE	FALSE	FALSE	FALSE	FALSE
rs2414059	USP50	35491	QT interval	TRPM7	chr15	50874963	5.69897	PD_LD	rs3109891	FALSE	FALSE	FALSE	FALSE	FALSE	FALSE
rs2414059	USP50	34744	QT interval	TRPM7	chr15	50873759	5.69897	PD_LD	rs57002197	FALSE	FALSE	FALSE	FALSE	FALSE	FALSE
rs2414059	USP50	11176	QT interval	TRPM7	chr15	50850557	5.69897	PD_LD	rs2414073	FALSE	FALSE	FALSE	FALSE	FALSE	FALSE
rs2414059	USP50	11176	QT interval	TRPM7	chr15	50850561	5.69897	PD_LD	rs2414072	FALSE	FALSE	FALSE	FALSE	FALSE	FALSE
rs2414059	USP50	8244	QT interval	TRPM7	chr15	50847400	5.69897	PD_LD	rs3131584	FALSE	FALSE	FALSE	FALSE	FALSE	FALSE
rs2414059	USP50	38595	QT interval	TRPM7	chr15	50877574	5.69897	PD_LD	rs3131596	FALSE	FALSE	FALSE	FALSE	FALSE	FALSE
rs2414059	USP50	38595	QT interval	TRPM7	chr15	50877582	5.69897	PD_LD	rs3131595	FALSE	FALSE	FALSE	FALSE	FALSE	FALSE
rs246185	ERCC4	368349	QT interval	TRT-CGT2-1 - LOC100129781	chr16	14382646	12.5229	PD_LD	rs30152	FALSE	FALSE	FALSE	FALSE	FALSE	FALSE
rs246185	ERCC4	380618	QT interval	TRT-CGT2-1 - LOC100129781	chr16	14394843	12.5229	PD_LD	rs193536	TRUE	TRUE	FALSE	FALSE	FALSE	TRUE
rs246185	ERCC4	380618	QT interval	TRT-CGT2-1 - LOC100129781	chr16	14394877	12.5229	PD_LD	rs181766	TRUE	TRUE	FALSE	FALSE	FALSE	TRUE
rs246196	GINS3	163689	QT interval	CNOT1	chr16	58591543	56.699	PD_LD	rs35084907	FALSE	FALSE	FALSE	FALSE	FALSE	FALSE
rs246196	GINS3	134906	QT interval	CNOT1	chr16	58561953	56.699	PD_LD	rs37057	FALSE	FALSE	FALSE	FALSE	FALSE	FALSE
rs2485376	PITX3	112196	QT interval	GBF1	chr10	104114327	7.52288	PD_LD	rs3802681	FALSE	FALSE	FALSE	FALSE	FALSE	FALSE
rs2485376	PITX3	125593	QT interval	GBF1	chr10	104127170	7.52288	PD_LD	rs2273555	FALSE	FALSE	FALSE	FALSE	FALSE	FALSE
rs2485376	PITX3	-9016	QT interval	GBF1	chr10	103992568	7.52288	PD_LD	rs7923183	FALSE	FALSE	FALSE	FALSE	FALSE	FALSE
rs2485376	PITX3	-9016	QT interval	GBF1	chr10	103992598	7.52288	PD_LD	rs3758553	FALSE	FALSE	FALSE	FALSE	FALSE	FALSE
rs2485376	PITX3	111359	QT interval	GBF1	chr10	104112736	7.52288	PD_LD	rs11191267	FALSE	FALSE	FALSE	FALSE	FALSE	FALSE
rs2485376	PITX3	101043	QT interval	GBF1	chr10	104102330	7.52288	PD_LD	rs4331020	TRUE	TRUE	TRUE	FALSE	FALSE	TRUE
rs3105593	USP50	68240	QT interval	USP50 - TRPM7	chr15	50907346	11.5229	PD_LD	rs11070800	FALSE	FALSE	FALSE	FALSE	FALSE	FALSE
rs3105593	USP50	68240	QT interval	USP50 - TRPM7	chr15	50908271	11.5229	PD_LD	rs28494067	FALSE	FALSE	FALSE	FALSE	FALSE	FALSE
rs3105593	USP50	63106	QT interval	USP50 - TRPM7	chr15	50903599	11.5229	PD_LD	rs4775894	FALSE	FALSE	FALSE	FALSE	FALSE	FALSE
rs3105593	USP50	51858	QT interval	USP50 - TRPM7	chr15	50892063	11.5229	PD_LD	rs3848129	FALSE	FALSE	FALSE	FALSE	FALSE	FALSE
rs3105593	USP50	51858	QT interval	USP50 - TRPM7	chr15	50892110	11.5229	PD_LD	rs3848130	FALSE	FALSE	FALSE	FALSE	FALSE	FALSE
rs3105593	USP50	24891	QT interval	USP50 - TRPM7	chr15	50863934	11.5229	PD_LD	rs146720259	FALSE	FALSE	FALSE	FALSE	FALSE	FALSE
rs3105593	USP50	24891	QT interval	USP50 - TRPM7	chr15	50864144	11.5229	PD_LD	rs3105590	FALSE	FALSE	FALSE	FALSE	FALSE	FALSE
rs3105593	USP50	79138	QT interval	USP50 - TRPM7	chr15	50918106	11.5229	PD_LD	rs12442787	FALSE	FALSE	FALSE	FALSE	FALSE	FALSE
rs3105593	USP50	35491	QT interval	USP50 - TRPM7	chr15	50874963	11.5229	PD_LD	rs3109891	FALSE	FALSE	FALSE	FALSE	FALSE	FALSE
rs3105593	USP50	34744	QT interval	USP50 - TRPM7	chr15	50873759	11.5229	PD_LD	rs57002197	FALSE	FALSE	FALSE	FALSE	FALSE	FALSE
rs3105593	USP50	11176	QT interval	USP50 - TRPM7	chr15	50850557	11.5229	PD_LD	rs2414073	FALSE	FALSE	FALSE	FALSE	FALSE	FALSE
rs3105593	USP50	11176	QT interval	USP50 - TRPM7	chr15	50850561	11.5229	PD_LD	rs2414072	FALSE	FALSE	FALSE	FALSE	FALSE	FALSE
rs3105593	USP50	8244	QT interval	USP50 - TRPM7	chr15	50847400	11.5229	PD_LD	rs3131584	FALSE	FALSE	FALSE	FALSE	FALSE	FALSE
rs3105593	USP50	38595	QT interval	USP50 - TRPM7	chr15	50877574	11.5229	PD_LD	rs3131596	FALSE	FALSE	FALSE	FALSE	FALSE	FALSE
rs3105593	USP50	38595	QT interval	USP50 - TRPM7	chr15	50877582	11.5229	PD_LD	rs3131595	FALSE	FALSE	FALSE	FALSE	FALSE	FALSE
rs37060	GINS3	163689	QT interval	CNOT1	chr16	58591543	7	PD_LD	rs35084907	FALSE	FALSE	FALSE	FALSE	FALSE	FALSE
rs37060	GINS3	134906	QT interval	CNOT1	chr16	58561953	7	PD_LD	rs37057	FALSE	FALSE	FALSE	FALSE	FALSE	FALSE
rs37062	GINS3	163689	QT interval	CNOT1	chr16	58591543	24.5229	PD_LD	rs35084907	FALSE	FALSE	FALSE	FALSE	FALSE	FALSE
rs37062	GINS3	134906	QT interval	CNOT1	chr16	58561953	24.5229	PD_LD	rs37057	FALSE	FALSE	FALSE	FALSE	FALSE	FALSE
rs7188697	GINS3	163689	QT interval	CNOT1	chr16	58591543	24.1549	PD_LD	rs35084907	FALSE	FALSE	FALSE	FALSE	FALSE	FALSE
rs7188697	GINS3	134906	QT interval	CNOT1	chr16	58561953	24.1549	PD_LD	rs37057	FALSE	FALSE	FALSE	FALSE	FALSE	FALSE
rs7188697	GINS3	229317	QT interval	CNOT1	chr16	58655864	24.1549	PD_LD	rs7197786	FALSE	FALSE	FALSE	FALSE	FALSE	FALSE
rs728478	YPEL2	38812	QT interval	YPEL2	chr17	57447964	5.09691	PD_LD	rs9912732	TRUE	TRUE	FALSE	FALSE	FALSE	TRUE
rs728478	YPEL2	38812	QT interval	YPEL2	chr17	57448021	5.09691	PD_LD	rs9913367	TRUE	TRUE	FALSE	FALSE	FALSE	TRUE
rs728478	YPEL2	43580	QT interval	YPEL2	chr17	57453488	5.09691	PD_LD	rs11079376	TRUE	FALSE	FALSE	FALSE	FALSE	TRUE
rs728478	YPEL2	43580	QT interval	YPEL2	chr17	57453510	5.09691	PD_LD	rs11079377	TRUE	FALSE	FALSE	FALSE	FALSE	TRUE
rs728478	YPEL2	40580	QT interval	YPEL2	chr17	57450319	5.09691	PD_LD	rs8070750	TRUE	TRUE	TRUE	FALSE	FALSE	TRUE
rs728478	YPEL2	67801	QT interval	YPEL2	chr17	57477272	5.09691	PD_LD	rs1451507	FALSE	FALSE	FALSE	FALSE	FALSE	FALSE
rs728478	YPEL2	66601	QT interval	YPEL2	chr17	57475895	5.09691	PD_LD	rs9905500	FALSE	FALSE	FALSE	FALSE	FALSE	FALSE
rs728478	YPEL2	44764	QT interval	YPEL2	chr17	57454266	5.09691	PD_LD	rs8071771	TRUE	TRUE	TRUE	FALSE	FALSE	TRUE
rs728478	YPEL2	46946	QT interval	YPEL2	chr17	57456291	5.09691	PD_LD	rs12600623	TRUE	TRUE	TRUE	FALSE	FALSE	TRUE
rs728478	YPEL2	75736	QT interval	YPEL2	chr17	57484979	5.09691	PD_LD	rs7217118	FALSE	FALSE	FALSE	FALSE	FALSE	FALSE
rs728478	YPEL2	19867	QT interval	YPEL2	chr17	57429099	5.09691	PD_LD	rs7213014	FALSE	FALSE	FALSE	FALSE	FALSE	FALSE
rs728478	YPEL2	22511	QT interval	YPEL2	chr17	57431765	5.09691	PD_LD	rs9903669	FALSE	FALSE	FALSE	FALSE	FALSE	FALSE
rs728478	YPEL2	46473	QT interval	YPEL2	chr17	57455601	5.09691	PD_LD	rs7221245	TRUE	TRUE	TRUE	FALSE	FALSE	TRUE
rs1978746	ADAMTSL1	286250	QT interval (drug interaction)	ADAMTSL1	chr9	18760894	5.09691	PD_LD	rs2117194	FALSE	FALSE	FALSE	FALSE	FALSE	FALSE
rs1890262	NFIA-AS2	675738	QT interval (sulfonylurea treatment interaction)	LOC107984964	chr1	62112228	6.09691	PD_LD	rs1353424	FALSE	FALSE	FALSE	FALSE	FALSE	FALSE
rs1890262	NFIA-AS2	675738	QT interval (sulfonylurea treatment interaction)	LOC107984964	chr1	62112739	6.09691	PD_LD	rs7551993	FALSE	FALSE	FALSE	FALSE	FALSE	FALSE
rs1890262	NFIA-AS2	675738	QT interval (sulfonylurea treatment interaction)	LOC107984964	chr1	62113101	6.09691	PD_LD	rs7544197	FALSE	FALSE	FALSE	FALSE	FALSE	FALSE
rs1890262	NFIA-AS2	710201	QT interval (sulfonylurea treatment interaction)	LOC107984964	chr1	62147018	6.09691	PD_LD	rs11539585	FALSE	FALSE	FALSE	FALSE	FALSE	FALSE
rs1890262	NFIA-AS2	710201	QT interval (sulfonylurea treatment interaction)	LOC107984964	chr1	62147148	6.09691	PD_LD	rs10493311	FALSE	FALSE	FALSE	FALSE	FALSE	FALSE
rs2291477	TGFBR3	-195928	QT interval (tricyclic/tetracyclic antidepressant use interaction)	TGFBR3	chr1	92156207	7.52288	PD_LD	rs12133463	TRUE	TRUE	FALSE	FALSE	FALSE	TRUE
rs34198350	FBXO11	-30090	QT interval in Tripanosoma cruzi seropositivity	LOC105374591	chr2	48103220	5.09691	PD_LD	rs75149362	FALSE	FALSE	FALSE	FALSE	FALSE	FALSE
rs34198350	FBXO11	-34868	QT interval in Tripanosoma cruzi seropositivity	LOC105374591	chr2	48098651	5.09691	PD_LD	rs75208167	TRUE	TRUE	FALSE	FALSE	FALSE	TRUE
rs34198350	FOXN2	-422187	QT interval in Tripanosoma cruzi seropositivity	LOC105374591	chr2	48120505	5.09691	PD_LD	rs530437144	FALSE	FALSE	FALSE	FALSE	FALSE	FALSE
rs12762955	GTPBP4	55747	Response to angiotensin II receptor blocker therapy	IDI2-AS1	chr10	1090365	5.09691	PD_LD	rs67205460	TRUE	TRUE	FALSE	FALSE	FALSE	TRUE
rs12762955	GTPBP4	55747	Response to angiotensin II receptor blocker therapy	IDI2-AS1	chr10	1090468	5.09691	PD_LD	rs66797613	TRUE	TRUE	FALSE	FALSE	FALSE	TRUE
rs12762955	GTPBP4	55747	Response to angiotensin II receptor blocker therapy	IDI2-AS1	chr10	1090683	5.09691	PD_LD	rs67696450	TRUE	TRUE	FALSE	FALSE	FALSE	TRUE
rs12762955	GTPBP4	55747	Response to angiotensin II receptor blocker therapy	IDI2-AS1	chr10	1090987	5.09691	PD_LD	rs7072554	TRUE	TRUE	FALSE	FALSE	FALSE	TRUE
rs4265793	COQ7	-43826	Response to angiotensin II receptor blocker therapy	TMC7	chr16	19035681	5.22185	PD_LD	rs4782193	FALSE	FALSE	FALSE	FALSE	FALSE	FALSE
rs2496589	AIG1	363470	Response to chemotherapy in breast cancer hypertensive cases (cumulative dose) (bevacizumab)	LOC100288558 - ADAT2	chr6	143744036	5.30103	PD_LD	rs9496616	FALSE	FALSE	FALSE	FALSE	FALSE	FALSE
rs2496589	AIG1	363470	Response to chemotherapy in breast cancer hypertensive cases (cumulative dose) (bevacizumab)	LOC100288558 - ADAT2	chr6	143744263	5.30103	PD_LD	rs9484744	FALSE	FALSE	FALSE	FALSE	FALSE	FALSE
rs2496589	AIG1	363470	Response to chemotherapy in breast cancer hypertensive cases (cumulative dose) (bevacizumab)	LOC100288558 - ADAT2	chr6	143745153	5.30103	PD_LD	rs6921520	FALSE	FALSE	FALSE	FALSE	FALSE	FALSE
rs7769153	EPB41L2	-127359	Response to statins (LDL cholesterol change)	EPB41L2	chr6	131258362	6.69897	PD_LD	rs79123261	FALSE	FALSE	FALSE	FALSE	FALSE	FALSE
rs11920570	WDR5B	-17568	Resting heart rate	CCDC58	chr3	122117488	12.301	PD_LD	rs12374168	FALSE	FALSE	FALSE	FALSE	FALSE	FALSE
rs1260326	SUPT7L	-144301	Resting heart rate	GCKR	chr2	27742602	15.3979	PD_LD	rs780093	FALSE	FALSE	FALSE	FALSE	FALSE	FALSE
rs1320761	GJA1	415175	Resting heart rate	LOC105377979	chr6	122173687	64	PD_LD	rs1919874	FALSE	FALSE	FALSE	FALSE	FALSE	FALSE
rs1320761	GJA1	414055	Resting heart rate	LOC105377979	chr6	122171051	64	PD_LD	rs1919875	TRUE	FALSE	FALSE	FALSE	FALSE	TRUE
rs1320761	GJA1	414055	Resting heart rate	LOC105377979	chr6	122171459	64	PD_LD	rs1320759	TRUE	FALSE	FALSE	FALSE	FALSE	TRUE
rs1468333	WNT8A	61047	Resting heart rate	CDC23 - GFRA3	chr5	137480665	13	PD_LD	rs217263	FALSE	FALSE	FALSE	FALSE	FALSE	FALSE
rs1483890	EOGT	342826	Resting heart rate	FRMD4B	chr3	69406526	14.5229	PD_LD	rs900671	FALSE	FALSE	FALSE	FALSE	FALSE	FALSE
rs281868	BRD7P3	-214237	Resting heart rate	SLC35F1	chr6	118608970	9.39794	PD_LD	rs422833	TRUE	TRUE	TRUE	FALSE	FALSE	TRUE
rs281868	BRD7P3	-214237	Resting heart rate	SLC35F1	chr6	118608978	9.39794	PD_LD	rs372237	TRUE	TRUE	TRUE	FALSE	FALSE	TRUE
rs281868	BRD7P3	-217336	Resting heart rate	SLC35F1	chr6	118605440	9.39794	PD_LD	rs283082	FALSE	FALSE	FALSE	FALSE	FALSE	FALSE
rs3749237	TRAIP	-64692	Resting heart rate	IP6K1	chr3	49829325	12.5229	PD_LD	rs62260715	FALSE	FALSE	FALSE	FALSE	FALSE	FALSE
rs4900069	RPS6KA5	66112	Resting heart rate	C14orf159	chr14	91593247	8.30103	PD_LD	rs7146000	FALSE	FALSE	FALSE	FALSE	FALSE	FALSE
rs4900069	RPS6KA5	55106	Resting heart rate	C14orf159	chr14	91582181	8.30103	PD_LD	rs941676	TRUE	TRUE	FALSE	FALSE	FALSE	TRUE
rs6123471	RPRD1B	179013	Resting heart rate	KIAA1755	chr20	36841250	71.1549	PD_LD	rs1053932	FALSE	FALSE	FALSE	FALSE	FALSE	FALSE
rs6123471	RPRD1B	179013	Resting heart rate	KIAA1755	chr20	36841292	71.1549	PD_LD	rs1053931	FALSE	FALSE	FALSE	FALSE	FALSE	FALSE
rs6123471	RPRD1B	179013	Resting heart rate	KIAA1755	chr20	36841755	71.1549	PD_LD	rs1534967	FALSE	FALSE	FALSE	FALSE	FALSE	FALSE
rs9320841	GJA1	415175	Resting heart rate	LOC105377979	chr6	122173687	14.301	PD_LD	rs1919874	FALSE	FALSE	FALSE	FALSE	FALSE	FALSE
rs9320841	GJA1	414055	Resting heart rate	LOC105377979	chr6	122171051	14.301	PD_LD	rs1919875	TRUE	FALSE	FALSE	FALSE	FALSE	TRUE
rs9320841	GJA1	414055	Resting heart rate	LOC105377979	chr6	122171459	14.301	PD_LD	rs1320759	TRUE	FALSE	FALSE	FALSE	FALSE	TRUE
rs9398652	GJA1	415175	Resting heart rate	LOC105377979	chr6	122173687	14.3979	PD_LD	rs1919874	FALSE	FALSE	FALSE	FALSE	FALSE	FALSE
rs9398652	GJA1	414055	Resting heart rate	LOC105377979	chr6	122171051	14.3979	PD_LD	rs1919875	TRUE	FALSE	FALSE	FALSE	FALSE	TRUE
rs9398652	GJA1	414055	Resting heart rate	LOC105377979	chr6	122171459	14.3979	PD_LD	rs1320759	TRUE	FALSE	FALSE	FALSE	FALSE	TRUE
rs4132509	AKT3	-80748	RR interval (heart rate)	AKT3	chr1	243930398	5.69897	PD_LD	rs57824597	FALSE	FALSE	FALSE	FALSE	FALSE	FALSE
rs4132509	AKT3	-18499	RR interval (heart rate)	AKT3	chr1	243990769	5.69897	PD_LD	rs10803161	FALSE	FALSE	FALSE	FALSE	FALSE	FALSE
rs4132509	AKT3	-42916	RR interval (heart rate)	AKT3	chr1	243964901	5.69897	PD_LD	rs7534117	FALSE	FALSE	FALSE	FALSE	FALSE	FALSE
rs4132509	AKT3	-52635	RR interval (heart rate)	AKT3	chr1	243954550	5.69897	PD_LD	rs9287269	TRUE	TRUE	TRUE	FALSE	FALSE	TRUE
rs4132509	AKT3	4625	RR interval (heart rate)	AKT3	chr1	244011842	5.69897	PD_LD	rs12045787	TRUE	TRUE	FALSE	FALSE	FALSE	TRUE
rs4132509	AKT3	-3463	RR interval (heart rate)	AKT3	chr1	244003445	5.69897	PD_LD	rs10803162	FALSE	FALSE	FALSE	FALSE	FALSE	FALSE
rs4132509	AKT3	-41648	RR interval (heart rate)	AKT3	chr1	243965622	5.69897	PD_LD	rs7514984	FALSE	FALSE	FALSE	FALSE	FALSE	FALSE
rs4132509	AKT3	-88910	RR interval (heart rate)	AKT3	chr1	243918082	5.69897	PD_LD	rs4565696	FALSE	FALSE	FALSE	FALSE	FALSE	FALSE
rs6737205	SUPT7L	429536	RR interval (tricyclic/tetracyclic antidepressant use interaction)	BRE	chr2	28317085	8.09691	PD_LD	rs79959722	TRUE	FALSE	TRUE	FALSE	FALSE	TRUE
rs6737205	SUPT7L	429536	RR interval (tricyclic/tetracyclic antidepressant use interaction)	BRE	chr2	28317640	8.09691	PD_LD	rs7573920	TRUE	FALSE	TRUE	FALSE	FALSE	TRUE
rs1775453	LHX9	-179416	Serum protein levels (sST2)	DENND1B	chr1	197702224	6.69897	PD_LD	rs2488400	FALSE	FALSE	FALSE	FALSE	FALSE	FALSE
rs1775453	LHX9	-283374	Serum protein levels (sST2)	DENND1B	chr1	197599551	6.69897	PD_LD	rs61829341	FALSE	FALSE	FALSE	FALSE	FALSE	FALSE
rs1775453	LHX9	-308294	Serum protein levels (sST2)	DENND1B	chr1	197574173	6.69897	PD_LD	rs972405	FALSE	FALSE	FALSE	FALSE	FALSE	FALSE
rs1775453	LHX9	-310771	Serum protein levels (sST2)	DENND1B	chr1	197571238	6.69897	PD_LD	rs6676795	FALSE	FALSE	FALSE	FALSE	FALSE	FALSE
rs1775453	LHX9	-310771	Serum protein levels (sST2)	DENND1B	chr1	197571245	6.69897	PD_LD	rs7544969	FALSE	FALSE	FALSE	FALSE	FALSE	FALSE
rs1775453	LHX9	-310771	Serum protein levels (sST2)	DENND1B	chr1	197571576	6.69897	PD_LD	rs1833464	FALSE	FALSE	FALSE	FALSE	FALSE	FALSE
rs1775453	LHX9	-310771	Serum protein levels (sST2)	DENND1B	chr1	197571884	6.69897	PD_LD	rs7531581	FALSE	FALSE	FALSE	FALSE	FALSE	FALSE
rs1775453	LHX9	-298278	Serum protein levels (sST2)	DENND1B	chr1	197583842	6.69897	PD_LD	rs3814321	FALSE	FALSE	FALSE	FALSE	FALSE	FALSE
rs1775453	LHX9	-298278	Serum protein levels (sST2)	DENND1B	chr1	197584552	6.69897	PD_LD	rs12744898	FALSE	FALSE	FALSE	FALSE	FALSE	FALSE
rs1775453	LHX9	-289807	Serum protein levels (sST2)	DENND1B	chr1	197592567	6.69897	PD_LD	rs12133885	FALSE	FALSE	FALSE	FALSE	FALSE	FALSE
rs1775453	LHX9	-299042	Serum protein levels (sST2)	DENND1B	chr1	197582600	6.69897	PD_LD	rs4915557	FALSE	FALSE	FALSE	FALSE	FALSE	FALSE
rs1775453	LHX9	-299042	Serum protein levels (sST2)	DENND1B	chr1	197582808	6.69897	PD_LD	rs4915558	FALSE	FALSE	FALSE	FALSE	FALSE	FALSE
rs1775453	LHX9	-299042	Serum protein levels (sST2)	DENND1B	chr1	197583280	6.69897	PD_LD	rs1969	FALSE	FALSE	FALSE	FALSE	FALSE	FALSE
rs4684776	VGLL4	-214427	Small vessel stroke	ATG7	chr3	11471769	5.39794	PD_LD	rs1546230	FALSE	FALSE	FALSE	FALSE	FALSE	FALSE
rs4684776	VGLL4	-267017	Small vessel stroke	ATG7	chr3	11418923	5.39794	PD_LD	rs12636305	FALSE	FALSE	FALSE	FALSE	FALSE	FALSE
rs4686799	HRG	56110	Small vessel stroke	KNG1	chr3	186440482	5.04576	PD_LD	rs1648714	FALSE	FALSE	FALSE	FALSE	FALSE	FALSE
rs2235302	C1orf112	-186367	Soluble levels of adhesion molecules	SELP	chr1	169579821	15.3979	PD_LD	rs2235303	TRUE	TRUE	TRUE	FALSE	FALSE	TRUE
rs2235302	METTL18	-185879	Soluble levels of adhesion molecules	SELP	chr1	169579821	15.3979	PD_LD	rs2235303	TRUE	TRUE	TRUE	FALSE	FALSE	TRUE
rs13168506	IL9	161608	Stroke	TGFBI	chr5	135393753	6.52288	PD_LD	rs3792900	TRUE	TRUE	TRUE	FALSE	FALSE	TRUE
rs13168506	LECT2	104491	Stroke	TGFBI	chr5	135395432	6.52288	PD_LD	rs6893691	FALSE	FALSE	TRUE	FALSE	FALSE	TRUE
rs13168506	LECT2	104491	Stroke	TGFBI	chr5	135395542	6.52288	PD_LD	rs1990199	FALSE	FALSE	TRUE	FALSE	FALSE	TRUE
rs13168506	LECT2	104491	Stroke	TGFBI	chr5	135395826	6.52288	PD_LD	rs58759191	FALSE	FALSE	TRUE	FALSE	FALSE	TRUE
rs13168506	LECT2	104491	Stroke	TGFBI	chr5	135395863	6.52288	PD_LD	rs6894815	FALSE	FALSE	TRUE	FALSE	FALSE	TRUE
rs13168506	LECT2	109070	Stroke	TGFBI	chr5	135400034	6.52288	PD_LD	rs13189180	FALSE	FALSE	FALSE	FALSE	FALSE	FALSE
rs1376877	ABI2	25978	Subclinical atherosclerosis traits (other)	ABI2	chr2	204257925	6.39794	PD_LD	rs55692341	FALSE	FALSE	FALSE	FALSE	FALSE	FALSE
rs54211	PDGFB	42359	Sudden cardiac arrest	LOC107985575 - RPL3	chr22	39680381	6.09691	PD_LD	rs137582	TRUE	TRUE	TRUE	TRUE	FALSE	TRUE
rs54211	PDGFB	57171	Sudden cardiac arrest	LOC107985575 - RPL3	chr22	39694621	6.09691	PD_LD	rs5757608	TRUE	FALSE	FALSE	FALSE	FALSE	TRUE
rs7307780	PHLDA1	-215745	Sudden cardiac arrest	LOC105369846 - RN7SL734P	chr12	76210362	14.301	PD_LD	rs10879986	TRUE	FALSE	TRUE	FALSE	FALSE	TRUE
rs2932538	CTTNBP2NL	209463	Systolic blood pressure	CAPZA1 - MOV10	chr1	113148266	9	PD_LD	rs12118370	FALSE	FALSE	FALSE	FALSE	FALSE	FALSE
rs2932538	CTTNBP2NL	209463	Systolic blood pressure	CAPZA1 - MOV10	chr1	113148570	9	PD_LD	rs61818800	FALSE	FALSE	FALSE	FALSE	FALSE	FALSE
rs2932538	CTTNBP2NL	214861	Systolic blood pressure	CAPZA1 - MOV10	chr1	113154079	9	PD_LD	rs6537745	TRUE	FALSE	FALSE	FALSE	FALSE	TRUE
rs2932538	CTTNBP2NL	215702	Systolic blood pressure	CAPZA1 - MOV10	chr1	113154528	9	PD_LD	rs7546203	TRUE	FALSE	FALSE	FALSE	FALSE	TRUE
rs419076	MECOM	252411	Systolic blood pressure	MECOM	chr3	169117004	12.699	PD_LD	rs9290366	FALSE	FALSE	FALSE	FALSE	FALSE	FALSE
rs419076	MECOM	253296	Systolic blood pressure	MECOM	chr3	169117791	12.699	PD_LD	rs2115959	FALSE	FALSE	FALSE	FALSE	FALSE	FALSE
rs11750990	GJA1	236014	Systolic blood pressure response to hydrochlorothiazide in hypertension	RNU2-8P - SLC25A5P7	chr6	121993093	5.09691	PD_LD	rs56672972	FALSE	FALSE	FALSE	FALSE	FALSE	FALSE
rs11784910	CNOT7	-5742	Systolic blood pressure response to hydrochlorothiazide in hypertension	ZDHHC2	chr8	17098973	6.39794	PD_LD	rs73200911	FALSE	FALSE	FALSE	FALSE	FALSE	FALSE
rs11784910	CNOT7	-5742	Systolic blood pressure response to hydrochlorothiazide in hypertension	ZDHHC2	chr8	17099783	6.39794	PD_LD	rs73200912	FALSE	FALSE	FALSE	FALSE	FALSE	FALSE
rs11784910	CNOT7	-5742	Systolic blood pressure response to hydrochlorothiazide in hypertension	ZDHHC2	chr8	17100281	6.39794	PD_LD	rs6995500	FALSE	FALSE	FALSE	FALSE	FALSE	FALSE
rs11784910	CNOT7	-5742	Systolic blood pressure response to hydrochlorothiazide in hypertension	ZDHHC2	chr8	17100968	6.39794	PD_LD	rs56185630	FALSE	FALSE	FALSE	FALSE	FALSE	FALSE
rs11784910	CNOT7	-5742	Systolic blood pressure response to hydrochlorothiazide in hypertension	ZDHHC2	chr8	17102094	6.39794	PD_LD	rs73200916	TRUE	TRUE	FALSE	FALSE	FALSE	TRUE
rs11784910	CNOT7	-5742	Systolic blood pressure response to hydrochlorothiazide in hypertension	ZDHHC2	chr8	17102096	6.39794	PD_LD	rs73200917	TRUE	TRUE	FALSE	FALSE	FALSE	TRUE
rs11784910	CNOT7	-14409	Systolic blood pressure response to hydrochlorothiazide in hypertension	ZDHHC2	chr8	17090144	6.39794	PD_LD	rs55922323	FALSE	FALSE	FALSE	FALSE	FALSE	FALSE
rs11784910	CNOT7	-14409	Systolic blood pressure response to hydrochlorothiazide in hypertension	ZDHHC2	chr8	17090390	6.39794	PD_LD	rs56076518	FALSE	FALSE	FALSE	FALSE	FALSE	FALSE
rs11784910	CNOT7	2433	Systolic blood pressure response to hydrochlorothiazide in hypertension	ZDHHC2	chr8	17107283	6.39794	PD_LD	rs11782746	TRUE	FALSE	FALSE	FALSE	FALSE	TRUE
rs11784910	CNOT7	-9853	Systolic blood pressure response to hydrochlorothiazide in hypertension	ZDHHC2	chr8	17095042	6.39794	PD_LD	rs11775427	FALSE	FALSE	FALSE	FALSE	FALSE	FALSE
rs11784910	CNOT7	-9853	Systolic blood pressure response to hydrochlorothiazide in hypertension	ZDHHC2	chr8	17095557	6.39794	PD_LD	rs73200910	FALSE	FALSE	FALSE	FALSE	FALSE	FALSE
rs11784910	CNOT7	5357	Systolic blood pressure response to hydrochlorothiazide in hypertension	ZDHHC2	chr8	17110442	6.39794	PD_LD	rs55708927	TRUE	TRUE	FALSE	FALSE	FALSE	TRUE
rs11784910	CNOT7	-10655	Systolic blood pressure response to hydrochlorothiazide in hypertension	ZDHHC2	chr8	17094009	6.39794	PD_LD	rs55946134	FALSE	FALSE	FALSE	FALSE	FALSE	FALSE
rs11784910	CNOT7	-12097	Systolic blood pressure response to hydrochlorothiazide in hypertension	ZDHHC2	chr8	17092984	6.39794	PD_LD	rs73200908	FALSE	FALSE	FALSE	FALSE	FALSE	FALSE
rs7070797	ARID5B	-317039	Takotsubo syndrome	LOC107984237	chr10	63492174	5.69897	PD_LD	rs72823827	FALSE	FALSE	FALSE	FALSE	FALSE	FALSE
rs9797861	SLC44A2	25892	Thrombosis	SLC44A2	chr19	10739072	8.22185	PD_LD	rs8108741	FALSE	FALSE	FALSE	FALSE	FALSE	FALSE
rs9797861	SLC44A2	25892	Thrombosis	SLC44A2	chr19	10739142	8.22185	PD_LD	rs8110055	FALSE	FALSE	FALSE	FALSE	FALSE	FALSE
rs140607780	TSC22D4	86777	Ticagrelor levels in individuals with acute coronary syndromes treated with ticagrelor	NYAP1 - LOC107986829	chr7	100164149	10.5229	PD_LD	rs7350033	FALSE	FALSE	FALSE	FALSE	FALSE	FALSE
rs174538	BEST1	-95332	Trans fatty acid levels	TMEM258	chr11	61622226	12	PD_LD	rs174600	FALSE	FALSE	FALSE	FALSE	FALSE	FALSE
rs538679	IFT74	203777	Trans fatty acid levels	TEK	chr9	27152307	5.69897	PD_LD	rs664461	TRUE	TRUE	FALSE	FALSE	FALSE	TRUE
rs538679	TEK	41675	Trans fatty acid levels	TEK	chr9	27152307	5.69897	PD_LD	rs664461	TRUE	TRUE	FALSE	FALSE	FALSE	TRUE
rs1106766	INHBE	-115404	Urate levels	R3HDM2	chr12	57735044	10.699	PD_LD	rs11609805	FALSE	FALSE	FALSE	FALSE	FALSE	FALSE
rs1106766	INHBE	-59795	Urate levels	R3HDM2	chr12	57789358	10.699	PD_LD	rs68147365	FALSE	FALSE	FALSE	FALSE	FALSE	FALSE
rs75455100	FLJ22447	-94060	Vascular endothelial growth factor levels	PRKCH	chr14	61943758	5.69897	PD_LD	rs74577987	TRUE	TRUE	TRUE	FALSE	FALSE	TRUE
rs75455100	FLJ22447	-94060	Vascular endothelial growth factor levels	PRKCH	chr14	61944174	5.69897	PD_LD	rs80049780	TRUE	TRUE	TRUE	FALSE	FALSE	TRUE
rs75455100	FLJ22447	-94060	Vascular endothelial growth factor levels	PRKCH	chr14	61944421	5.69897	PD_LD	rs77899560	TRUE	TRUE	TRUE	FALSE	FALSE	TRUE
rs75455100	FLJ22447	-94060	Vascular endothelial growth factor levels	PRKCH	chr14	61944695	5.69897	PD_LD	rs3825653	TRUE	TRUE	TRUE	FALSE	FALSE	TRUE
rs75455100	FLJ22447	-91051	Vascular endothelial growth factor levels	PRKCH	chr14	61946238	5.69897	PD_LD	rs10483735	TRUE	TRUE	FALSE	FALSE	FALSE	TRUE
rs75455100	FLJ22447	-91051	Vascular endothelial growth factor levels	PRKCH	chr14	61946357	5.69897	PD_LD	rs79346645	TRUE	TRUE	FALSE	FALSE	FALSE	TRUE
rs75455100	FLJ22447	-84542	Vascular endothelial growth factor levels	PRKCH	chr14	61953286	5.69897	PD_LD	rs3783769	FALSE	FALSE	FALSE	FALSE	FALSE	FALSE
rs75455100	FLJ22447	-46390	Vascular endothelial growth factor levels	PRKCH	chr14	61991973	5.69897	PD_LD	rs1110192	TRUE	TRUE	FALSE	FALSE	FALSE	TRUE
rs75455100	FLJ22447	-77065	Vascular endothelial growth factor levels	PRKCH	chr14	61960475	5.69897	PD_LD	rs4902068	FALSE	FALSE	FALSE	FALSE	FALSE	FALSE
rs75455100	FLJ22447	-77065	Vascular endothelial growth factor levels	PRKCH	chr14	61960491	5.69897	PD_LD	rs4902069	FALSE	FALSE	FALSE	FALSE	FALSE	FALSE
rs2144940	GZF1	-287910	Venous thromboembolism	THBD - CD93	chr20	23057481	7.69897	PD_LD	rs1998081	TRUE	FALSE	FALSE	FALSE	FALSE	TRUE
rs2144940	GZF1	-287910	Venous thromboembolism	THBD - CD93	chr20	23057677	7.69897	PD_LD	rs1998082	TRUE	FALSE	FALSE	FALSE	FALSE	TRUE
rs2288904	SLC44A2	25892	Venous thromboembolism	SLC44A2	chr19	10739072	14.5229	PD_LD	rs8108741	FALSE	FALSE	FALSE	FALSE	FALSE	FALSE
rs2288904	SLC44A2	25892	Venous thromboembolism	SLC44A2	chr19	10739142	14.5229	PD_LD	rs8110055	FALSE	FALSE	FALSE	FALSE	FALSE	FALSE
rs78707713	TSPAN15	6596	Venous thromboembolism	TSPAN15	chr10	71218645	6.69897	PD_LD	rs17490626	TRUE	FALSE	FALSE	FALSE	FALSE	TRUE
rs78707713	TSPAN15	6596	Venous thromboembolism	TSPAN15	chr10	71218645	15.699	PD_LD	rs17490626	TRUE	FALSE	FALSE	FALSE	FALSE	TRUE
rs12612619	MAPRE3	-50307	Venous thromboembolism adjusted for sickle cell variant rs77121243-T	DPYSL5	chr2	27187813	5.52288	PD_LD	rs1440042	FALSE	FALSE	FALSE	FALSE	FALSE	FALSE
rs2706345	IL4	-55370	Venous thromboembolism adjusted for sickle cell variant rs77121243-T	RAD50	chr5	131955817	5.04576	PD_LD	rs60156285	FALSE	FALSE	FALSE	FALSE	FALSE	FALSE
rs2706345	IL4	-89437	Venous thromboembolism adjusted for sickle cell variant rs77121243-T	RAD50	chr5	131920549	5.04576	PD_LD	rs55982201	FALSE	FALSE	FALSE	FALSE	FALSE	FALSE
rs2706345	IL4	-80430	Venous thromboembolism adjusted for sickle cell variant rs77121243-T	RAD50	chr5	131929593	5.04576	PD_LD	rs2897443	FALSE	FALSE	FALSE	FALSE	FALSE	FALSE
rs987724	LEKR1	145638	Venous thromboembolism adjusted for sickle cell variant rs77121243-T	LEKR1	chr3	156690655	5.04576	PD_LD	rs35874547	FALSE	FALSE	FALSE	FALSE	FALSE	FALSE
rs987724	LEKR1	149011	Venous thromboembolism adjusted for sickle cell variant rs77121243-T	LEKR1	chr3	156693594	5.04576	PD_LD	rs2321455	FALSE	FALSE	FALSE	FALSE	FALSE	FALSE
rs2383207	IFT74	4831750	Abdominal aortic aneurysm	CDKN2B-AS1	chr9	22115958	7.69897	PP	NA	TRUE	TRUE	FALSE	FALSE	FALSE	TRUE
rs2383207	MTAP	312652	Abdominal aortic aneurysm	CDKN2B-AS1	chr9	22115958	7.69897	PP	NA	TRUE	TRUE	FALSE	FALSE	FALSE	TRUE
rs12579302	LINC00615	1261955	Age-related disease endophenotypes	ATP2B1	chr12	90050502	6.52288	PP	NA	FALSE	FALSE	FALSE	FALSE	FALSE	FALSE
rs7703051	POC5	387826	Age-related disease endophenotypes	ANKRD31 - HMGCR	chr5	74625486	11.3979	PP	NA	FALSE	FALSE	FALSE	FALSE	FALSE	FALSE
rs3803802	SHBG	87260	Age-related diseases and mortality	DNAH2	chr17	7621463	5.30103	PP	NA	TRUE	TRUE	FALSE	FALSE	FALSE	TRUE
rs12579302	LINC00615	1261955	Age-related diseases, mortality and associated endophenotypes	ATP2B1	chr12	90050502	6.39794	PP	NA	FALSE	FALSE	FALSE	FALSE	FALSE	FALSE
rs7703051	POC5	387826	Age-related diseases, mortality and associated endophenotypes	ANKRD31 - HMGCR	chr5	74625486	11.0458	PP	NA	FALSE	FALSE	FALSE	FALSE	FALSE	FALSE
rs2047036	SH3PXD2A	139082	Atrial fibrillation	SH3PXD2A	chr10	105477162	10.699	PP	NA	FALSE	FALSE	FALSE	FALSE	FALSE	FALSE
rs11191548	CNNM2	168104	Blood pressure	CNNM2	chr10	104846177	10.0969	PP	NA	FALSE	FALSE	FALSE	FALSE	FALSE	FALSE
rs17249754	ATP2B1	10742	Blood pressure	ATP2B1	chr12	90060585	9.22185	PP	NA	FALSE	FALSE	FALSE	FALSE	FALSE	FALSE
rs17249754	CCER1	1288367	Blood pressure	ATP2B1	chr12	90060585	9.22185	PP	NA	FALSE	FALSE	FALSE	FALSE	FALSE	FALSE
rs17249754	CEP290	1524593	Blood pressure	ATP2B1	chr12	90060585	9.22185	PP	NA	FALSE	FALSE	FALSE	FALSE	FALSE	FALSE
rs17249754	DCN	1516220	Blood pressure	ATP2B1	chr12	90060585	9.22185	PP	NA	FALSE	FALSE	FALSE	FALSE	FALSE	FALSE
rs17249754	LINC00615	1251213	Blood pressure	ATP2B1	chr12	90060585	9.22185	PP	NA	FALSE	FALSE	FALSE	FALSE	FALSE	FALSE
rs17249754	LINC00936	42145	Blood pressure	ATP2B1	chr12	90060585	9.22185	PP	NA	FALSE	FALSE	FALSE	FALSE	FALSE	FALSE
rs6969780	CBX3	918384	Blood pressure traits (multi-trait analysis)	HOXA3	chr7	27159135	6.69897	PP	NA	TRUE	TRUE	FALSE	FALSE	FALSE	TRUE
rs6969780	CBX3	918384	Blood pressure traits (multi-trait analysis)	HOXA3	chr7	27159135	8	PP	NA	TRUE	TRUE	FALSE	FALSE	FALSE	TRUE
rs1800961	KCNK15	332123	C-reactive protein levels or LDL-cholesterol levels (pleiotropy)	HNF4A	chr20	43042363	13.3979	PP	NA	FALSE	FALSE	FALSE	FALSE	FALSE	FALSE
rs1800961	RIMS4	396615	C-reactive protein levels or LDL-cholesterol levels (pleiotropy)	HNF4A	chr20	43042363	13.3979	PP	NA	FALSE	FALSE	FALSE	FALSE	FALSE	FALSE
rs3817588	CCDC121	120958	C-reactive protein levels or LDL-cholesterol levels (pleiotropy)	GCKR	chr2	27731211	11.2218	PP	NA	FALSE	FALSE	FALSE	FALSE	FALSE	FALSE
rs3817588	SUPT7L	155767	C-reactive protein levels or LDL-cholesterol levels (pleiotropy)	GCKR	chr2	27731211	11.2218	PP	NA	FALSE	FALSE	FALSE	FALSE	FALSE	FALSE
rs13083990	ARGFX	727789	Cardiac Troponin-T levels	CASR - HNRNPA1P23	chr3	122014565	5.39794	PP	NA	FALSE	FALSE	FALSE	FALSE	FALSE	FALSE
rs13083990	CD86	240358	Cardiac Troponin-T levels	CASR - HNRNPA1P23	chr3	122014565	5.39794	PP	NA	FALSE	FALSE	FALSE	FALSE	FALSE	FALSE
rs13083990	FBXO40	702397	Cardiac Troponin-T levels	CASR - HNRNPA1P23	chr3	122014565	5.39794	PP	NA	FALSE	FALSE	FALSE	FALSE	FALSE	FALSE
rs13083990	GOLGB1	545952	Cardiac Troponin-T levels	CASR - HNRNPA1P23	chr3	122014565	5.39794	PP	NA	FALSE	FALSE	FALSE	FALSE	FALSE	FALSE
rs13083990	ILDR1	273439	Cardiac Troponin-T levels	CASR - HNRNPA1P23	chr3	122014565	5.39794	PP	NA	FALSE	FALSE	FALSE	FALSE	FALSE	FALSE
rs13083990	IQCB1	460640	Cardiac Troponin-T levels	CASR - HNRNPA1P23	chr3	122014565	5.39794	PP	NA	FALSE	FALSE	FALSE	FALSE	FALSE	FALSE
rs13083990	POLQ	749713	Cardiac Troponin-T levels	CASR - HNRNPA1P23	chr3	122014565	5.39794	PP	NA	FALSE	FALSE	FALSE	FALSE	FALSE	FALSE
rs13083990	SEMA5B	732886	Cardiac Troponin-T levels	CASR - HNRNPA1P23	chr3	122014565	5.39794	PP	NA	FALSE	FALSE	FALSE	FALSE	FALSE	FALSE
rs13083990	SLC15A2	401396	Cardiac Troponin-T levels	CASR - HNRNPA1P23	chr3	122014565	5.39794	PP	NA	FALSE	FALSE	FALSE	FALSE	FALSE	FALSE
rs172166	ZNF391	664297	Cardiac Troponin-T levels	OR2B7P - OR2B8P	chr6	28020819	5.30103	PP	NA	FALSE	FALSE	FALSE	FALSE	FALSE	FALSE
rs17724172	TGIF1	62806	Cardiac Troponin-T levels	DLGAP1	chr18	3512215	5.04576	PP	NA	FALSE	FALSE	FALSE	FALSE	FALSE	FALSE
rs9321637	TNFAIP3	78361	Cardiac Troponin-T levels	LOC105378020	chr6	138266684	5.09691	PP	NA	FALSE	FALSE	FALSE	FALSE	FALSE	FALSE
rs1047964	BACE1	9493	Cardiovascular disease risk factors	BACE1	chr11	117156892	6.09691	PP	NA	FALSE	FALSE	FALSE	FALSE	FALSE	FALSE
rs1047964	UBE4A	1073402	Cardiovascular disease risk factors	BACE1	chr11	117156892	6.09691	PP	NA	FALSE	FALSE	FALSE	FALSE	FALSE	FALSE
rs1260326	CCDC121	120958	Cardiovascular disease risk factors	GCKR	chr2	27730939	7.69897	PP	NA	FALSE	FALSE	FALSE	FALSE	FALSE	FALSE
rs1260326	SUPT7L	155767	Cardiovascular disease risk factors	GCKR	chr2	27730939	7.69897	PP	NA	FALSE	FALSE	FALSE	FALSE	FALSE	FALSE
rs7121446	BLID	32266	Cardiovascular risk factors (age interaction)	RNU6-256P - MIR100HG	chr11	121954656	5.52288	PP	NA	FALSE	FALSE	FALSE	FALSE	FALSE	FALSE
rs7121446	MIR100HG	119113	Cardiovascular risk factors (age interaction)	RNU6-256P - MIR100HG	chr11	121954656	5.52288	PP	NA	FALSE	FALSE	FALSE	FALSE	FALSE	FALSE
rs7121446	SC5D	791270	Cardiovascular risk factors (age interaction)	RNU6-256P - MIR100HG	chr11	121954656	5.52288	PP	NA	FALSE	FALSE	FALSE	FALSE	FALSE	FALSE
rs7121446	SORL1	631746	Cardiovascular risk factors (age interaction)	RNU6-256P - MIR100HG	chr11	121954656	5.52288	PP	NA	FALSE	FALSE	FALSE	FALSE	FALSE	FALSE
rs7121446	UBASH3B	571740	Cardiovascular risk factors (age interaction)	RNU6-256P - MIR100HG	chr11	121954656	5.52288	PP	NA	FALSE	FALSE	FALSE	FALSE	FALSE	FALSE
rs7121446	ZPR1	5295918	Cardiovascular risk factors (age interaction)	RNU6-256P - MIR100HG	chr11	121954656	5.52288	PP	NA	FALSE	FALSE	FALSE	FALSE	FALSE	FALSE
rs2985684	NEMF	217843	Carotid intima media thickness	DNAAF2	chr14	50101681	5.69897	PP	NA	TRUE	TRUE	FALSE	FALSE	FALSE	TRUE
rs35946663	SPATA7	7977691	Conotruncal heart defects (inherited effects)	GSKIP	chr14	96829997	5.30103	PP	NA	TRUE	TRUE	FALSE	FALSE	FALSE	TRUE
rs11079321	SCPEP1	691949	Coronary artery calcification	MSI2	chr17	55747415	5.09691	PP	NA	FALSE	FALSE	FALSE	FALSE	FALSE	FALSE
rs11760067	SGK1	455076	Coronary artery calcification	LOC101928277	chr6	135094271	5.1549	PP	NA	TRUE	FALSE	FALSE	FALSE	FALSE	TRUE
rs34014631	KCNIP2	95028	Coronary artery calcification	C10orf76	chr10	103698704	5.39794	PP	NA	TRUE	TRUE	TRUE	TRUE	FALSE	TRUE
rs7765175	MARCKS	513186	Coronary artery calcification	SOCS5P5 - LOC107986637	chr6	113665326	5.30103	PP	NA	FALSE	FALSE	FALSE	FALSE	FALSE	FALSE
rs9328448	BMP6	274107	Coronary artery calcification	BLOC1S5-TXNDC5	chr6	8001116	5.52288	PP	NA	TRUE	TRUE	TRUE	FALSE	FALSE	TRUE
rs10734649	CAND1.11	550020	Coronary artery disease	SBF2-AS1, LOC440028	chr11	9780890	10.5229	PP	NA	TRUE	TRUE	TRUE	FALSE	FALSE	TRUE
rs11810571	POGZ	331069	Coronary artery disease	TDRKH	chr1	151762307	10.699	PP	NA	TRUE	TRUE	FALSE	FALSE	TRUE	TRUE
rs11810571	S100A10	203704	Coronary artery disease	TDRKH	chr1	151762307	10.699	PP	NA	TRUE	TRUE	FALSE	FALSE	TRUE	TRUE
rs11810571	SNX27	178349	Coronary artery disease	TDRKH	chr1	151762307	10.699	PP	NA	TRUE	TRUE	FALSE	FALSE	TRUE	TRUE
rs1250229	LINC00607	403875	Coronary artery disease	LOC105373868 - LOC102724849	chr2	216304383	12.699	PP	NA	TRUE	TRUE	FALSE	FALSE	FALSE	TRUE
rs1250229	LINC00607	403875	Coronary artery disease	LOC105373868 - LOC102724849	chr2	216304383	18.5229	PP	NA	TRUE	TRUE	FALSE	FALSE	FALSE	TRUE
rs1623003	C18orf8	83148	Coronary artery disease	NPC1	chr18	21165162	6.22185	PP	NA	TRUE	TRUE	FALSE	FALSE	FALSE	TRUE
rs1623003	CABLES1	452054	Coronary artery disease	NPC1	chr18	21165162	6.22185	PP	NA	TRUE	TRUE	FALSE	FALSE	FALSE	TRUE
rs1623003	LAMA3	286402	Coronary artery disease	NPC1	chr18	21165162	6.22185	PP	NA	TRUE	TRUE	FALSE	FALSE	FALSE	TRUE
rs1623003	RIOK3	133795	Coronary artery disease	NPC1	chr18	21165162	6.22185	PP	NA	TRUE	TRUE	FALSE	FALSE	FALSE	TRUE
rs170041	DPH1	236063	Coronary artery disease	SMG6	chr17	2170215	16.3979	PP	NA	FALSE	FALSE	FALSE	FALSE	FALSE	FALSE
rs170041	SMG6	177438	Coronary artery disease	SMG6	chr17	2170215	16.3979	PP	NA	FALSE	FALSE	FALSE	FALSE	FALSE	FALSE
rs170041	TLCD2	555831	Coronary artery disease	SMG6	chr17	2170215	16.3979	PP	NA	FALSE	FALSE	FALSE	FALSE	FALSE	FALSE
rs17114036	USP24	1281782	Coronary artery disease	PPAP2B	chr1	56962820	8	PP	NA	TRUE	TRUE	TRUE	FALSE	FALSE	TRUE
rs17114046	USP24	1285311	Coronary artery disease	PPAP2B	chr1	56966349	27.0969	PP	NA	FALSE	FALSE	FALSE	FALSE	FALSE	FALSE
rs17114046	USP24	1285311	Coronary artery disease	PPAP2B	chr1	56966349	27	PP	NA	FALSE	FALSE	FALSE	FALSE	FALSE	FALSE
rs17465637	AIDA	62335	Coronary artery disease	MIA3	chr1	222823528	30.0969	PP	NA	FALSE	FALSE	FALSE	FALSE	FALSE	FALSE
rs2073533	ANKMY2	2655115	Coronary artery disease	ETV1	chr7	14029738	5.52288	PP	NA	TRUE	TRUE	FALSE	FALSE	FALSE	TRUE
rs2073533	ARL4A	1303876	Coronary artery disease	ETV1	chr7	14029738	5.52288	PP	NA	TRUE	TRUE	FALSE	FALSE	FALSE	TRUE
rs2073533	C1GALT1	6808082	Coronary artery disease	ETV1	chr7	14029738	5.52288	PP	NA	TRUE	TRUE	FALSE	FALSE	FALSE	TRUE
rs2073533	CRHR2	16709392	Coronary artery disease	ETV1	chr7	14029738	5.52288	PP	NA	TRUE	TRUE	FALSE	FALSE	FALSE	TRUE
rs2073533	FERD3L	5154717	Coronary artery disease	ETV1	chr7	14029738	5.52288	PP	NA	TRUE	TRUE	FALSE	FALSE	FALSE	TRUE
rs2073533	NDUFA4	3050514	Coronary artery disease	ETV1	chr7	14029738	5.52288	PP	NA	TRUE	TRUE	FALSE	FALSE	FALSE	TRUE
rs2073533	STK17A	29592364	Coronary artery disease	ETV1	chr7	14029738	5.52288	PP	NA	TRUE	TRUE	FALSE	FALSE	FALSE	TRUE
rs2073533	TSPAN13	2763023	Coronary artery disease	ETV1	chr7	14029738	5.52288	PP	NA	TRUE	TRUE	FALSE	FALSE	FALSE	TRUE
rs2073533	TWISTNB	5718333	Coronary artery disease	ETV1	chr7	14029738	5.52288	PP	NA	TRUE	TRUE	FALSE	FALSE	FALSE	TRUE
rs2281727	SMG6	51548	Coronary artery disease	SMG6	chr17	2117944	7	PP	NA	TRUE	TRUE	FALSE	FALSE	FALSE	TRUE
rs2327429	TAAR6	1318684	Coronary artery disease	TARID	chr6	134209836	30.3979	PP	NA	FALSE	FALSE	FALSE	FALSE	FALSE	FALSE
rs2327429	TAAR6	1318684	Coronary artery disease	TARID	chr6	134209836	30.5229	PP	NA	FALSE	FALSE	FALSE	FALSE	FALSE	FALSE
rs2571445	RPL37A	1319635	Coronary artery disease	TNS1	chr2	218683153	11.699	PP	NA	TRUE	TRUE	FALSE	FALSE	FALSE	TRUE
rs2571445	RPL37A	1319635	Coronary artery disease	TNS1	chr2	218683153	12	PP	NA	TRUE	TRUE	FALSE	FALSE	FALSE	TRUE
rs2681472	LINC00615	1302840	Coronary artery disease	ATP2B1	chr12	90008958	10.2218	PP	NA	FALSE	FALSE	FALSE	FALSE	FALSE	FALSE
rs273909	LEAP2	542004	Coronary artery disease	SLC22A4, LOC553103	chr5	131667352	9.30103	PP	NA	FALSE	FALSE	FALSE	FALSE	FALSE	FALSE
rs273909	LEAP2	542004	Coronary artery disease	SLC22A4, LOC553103	chr5	131667352	9.52288	PP	NA	FALSE	FALSE	FALSE	FALSE	FALSE	FALSE
rs34891485	CNP	145993	Coronary artery disease	DHX58	chr17	40263457	6.52288	PP	NA	TRUE	TRUE	FALSE	FALSE	FALSE	TRUE
rs34891485	GHDC	81799	Coronary artery disease	DHX58	chr17	40263457	6.52288	PP	NA	TRUE	TRUE	FALSE	FALSE	FALSE	TRUE
rs34891485	NKIRAS2	95158	Coronary artery disease	DHX58	chr17	40263457	6.52288	PP	NA	TRUE	TRUE	FALSE	FALSE	FALSE	TRUE
rs34891485	NR1D1	2007773	Coronary artery disease	DHX58	chr17	40263457	6.52288	PP	NA	TRUE	TRUE	FALSE	FALSE	FALSE	TRUE
rs34891485	TTC25	177876	Coronary artery disease	DHX58	chr17	40263457	6.52288	PP	NA	TRUE	TRUE	FALSE	FALSE	FALSE	TRUE
rs34891485	ZNF385C	74707	Coronary artery disease	DHX58	chr17	40263457	6.52288	PP	NA	TRUE	TRUE	FALSE	FALSE	FALSE	TRUE
rs6557122	AKAP12	85532	Coronary artery disease	LOC102723831 - AKAP12	chr6	151560734	5.69897	PP	NA	TRUE	TRUE	FALSE	FALSE	FALSE	TRUE
rs67180937	AIDA	62335	Coronary artery disease	MIA3	chr1	222823742	12	PP	NA	FALSE	FALSE	FALSE	FALSE	FALSE	FALSE
rs7568458	CAPG	147460	Coronary artery disease	GGCX	chr2	85788174	9.39794	PP	NA	TRUE	TRUE	FALSE	FALSE	FALSE	TRUE
rs7568458	SH2D6	126740	Coronary artery disease	GGCX	chr2	85788174	9.39794	PP	NA	TRUE	TRUE	FALSE	FALSE	FALSE	TRUE
rs840616	CALCRL	116552	Coronary artery disease	LOC105373786	chr2	188196468	8.52288	PP	NA	FALSE	FALSE	FALSE	FALSE	FALSE	FALSE
rs9319428	SLC46A3	319529	Coronary artery disease	FLT1	chr13	28973620	10.301	PP	NA	TRUE	TRUE	FALSE	FALSE	FALSE	TRUE
rs9319428	SLC46A3	319529	Coronary artery disease	FLT1	chr13	28973620	11	PP	NA	TRUE	TRUE	FALSE	FALSE	FALSE	TRUE
rs9912587	LINC00854	206603	Coronary artery disease	VAT1	chr17	41173085	6.22185	PP	NA	TRUE	TRUE	FALSE	FALSE	FALSE	TRUE
rs9970807	USP24	1285311	Coronary artery disease	PPAP2B	chr1	56965663	13.301	PP	NA	FALSE	FALSE	FALSE	FALSE	FALSE	FALSE
rs9982601	LINC00649	295613	Coronary artery disease	LINC00310 - LOC105372791	chr21	35599127	9.52288	PP	NA	FALSE	FALSE	FALSE	FALSE	FALSE	FALSE
rs11810571	POGZ	331069	Coronary artery disease (myocardial infartum, percutaneous transluminal coronary angioplasty, coronary artery bypass grafting, angina or chromic ischemic heart disease)	TDRKH	chr1	151762307	7.39794	PP	NA	TRUE	TRUE	FALSE	FALSE	TRUE	TRUE
rs11810571	S100A10	203704	Coronary artery disease (myocardial infartum, percutaneous transluminal coronary angioplasty, coronary artery bypass grafting, angina or chromic ischemic heart disease)	TDRKH	chr1	151762307	7.39794	PP	NA	TRUE	TRUE	FALSE	FALSE	TRUE	TRUE
rs11810571	SNX27	178349	Coronary artery disease (myocardial infartum, percutaneous transluminal coronary angioplasty, coronary artery bypass grafting, angina or chromic ischemic heart disease)	TDRKH	chr1	151762307	7.39794	PP	NA	TRUE	TRUE	FALSE	FALSE	TRUE	TRUE
rs1250229	LINC00607	403875	Coronary artery disease (myocardial infartum, percutaneous transluminal coronary angioplasty, coronary artery bypass grafting, angina or chromic ischemic heart disease)	LOC105373868 - LOC102724849	chr2	216304383	12.5229	PP	NA	TRUE	TRUE	FALSE	FALSE	FALSE	TRUE
rs2681472	LINC00615	1302840	Coronary artery disease (myocardial infartum, percutaneous transluminal coronary angioplasty, coronary artery bypass grafting, angina or chromic ischemic heart disease)	ATP2B1	chr12	90008958	10.0969	PP	NA	FALSE	FALSE	FALSE	FALSE	FALSE	FALSE
rs67180937	AIDA	62335	Coronary artery disease (myocardial infartum, percutaneous transluminal coronary angioplasty, coronary artery bypass grafting, angina or chromic ischemic heart disease)	MIA3	chr1	222823742	13.0458	PP	NA	FALSE	FALSE	FALSE	FALSE	FALSE	FALSE
rs7568458	CAPG	147460	Coronary artery disease (myocardial infartum, percutaneous transluminal coronary angioplasty, coronary artery bypass grafting, angina or chromic ischemic heart disease)	GGCX	chr2	85788174	12.699	PP	NA	TRUE	TRUE	FALSE	FALSE	FALSE	TRUE
rs7568458	SH2D6	126740	Coronary artery disease (myocardial infartum, percutaneous transluminal coronary angioplasty, coronary artery bypass grafting, angina or chromic ischemic heart disease)	GGCX	chr2	85788174	12.699	PP	NA	TRUE	TRUE	FALSE	FALSE	FALSE	TRUE
rs17114036	USP24	1281782	Coronary artery disease or ischemic stroke	PPAP2B	chr1	56962820	7.52288	PP	NA	TRUE	TRUE	TRUE	FALSE	FALSE	TRUE
rs17114036	USP24	1281782	Coronary artery disease or large artery stroke	PPAP2B	chr1	56962820	7.69897	PP	NA	TRUE	TRUE	TRUE	FALSE	FALSE	TRUE
rs10933436	ATG16L1	161735	Coronary heart disease	INPP5D	chr2	233998480	5.1549	PP	NA	FALSE	FALSE	FALSE	FALSE	FALSE	FALSE
rs10933436	GIGYF2	436467	Coronary heart disease	INPP5D	chr2	233998480	5.1549	PP	NA	FALSE	FALSE	FALSE	FALSE	FALSE	FALSE
rs12526453	LOC100130357	368274	Coronary heart disease	PHACTR1	chr6	12927543	9	PP	NA	FALSE	FALSE	FALSE	FALSE	FALSE	FALSE
rs12526453	TBC1D7	401271	Coronary heart disease	PHACTR1	chr6	12927543	9	PP	NA	FALSE	FALSE	FALSE	FALSE	FALSE	FALSE
rs1333042	MTAP	301179	Coronary heart disease	CDKN2B-AS1	chr9	22103812	9	PP	NA	TRUE	TRUE	FALSE	FALSE	FALSE	TRUE
rs17114036	USP24	1281782	Coronary heart disease	PPAP2B	chr1	56962820	18.3979	PP	NA	TRUE	TRUE	TRUE	FALSE	FALSE	TRUE
rs17114046	USP24	1285311	Coronary heart disease	PPAP2B	chr1	56966349	6.52288	PP	NA	FALSE	FALSE	FALSE	FALSE	FALSE	FALSE
rs17114046	USP24	1285311	Coronary heart disease	PPAP2B	chr1	56966349	6.69897	PP	NA	FALSE	FALSE	FALSE	FALSE	FALSE	FALSE
rs17228212	SMAD3	40439	Coronary heart disease	SMAD3	chr15	67458638	6.69897	PP	NA	TRUE	TRUE	TRUE	FALSE	FALSE	TRUE
rs17458018	LINC00607	422884	Coronary heart disease	FN1	chr2	216285374	5.1549	PP	NA	TRUE	FALSE	FALSE	FALSE	FALSE	TRUE
rs17458018	LOC100130451	2136446	Coronary heart disease	FN1	chr2	216285374	5.1549	PP	NA	TRUE	FALSE	FALSE	FALSE	FALSE	TRUE
rs17465637	AIDA	62335	Coronary heart disease	MIA3	chr1	222823528	6	PP	NA	FALSE	FALSE	FALSE	FALSE	FALSE	FALSE
rs17465637	AIDA	62335	Coronary heart disease	MIA3	chr1	222823528	8	PP	NA	FALSE	FALSE	FALSE	FALSE	FALSE	FALSE
rs4937126	ANKRD42	43377117	Coronary heart disease	ST3GAL4	chr11	126281896	5.30103	PP	NA	FALSE	FALSE	FALSE	FALSE	FALSE	FALSE
rs4937126	ST3GAL4	56358	Coronary heart disease	ST3GAL4	chr11	126281896	5.30103	PP	NA	FALSE	FALSE	FALSE	FALSE	FALSE	FALSE
rs8055236	CDH13	552000	Coronary heart disease	CDH13	chr16	83212397	5.22185	PP	NA	FALSE	FALSE	FALSE	FALSE	FALSE	FALSE
rs840616	CALCRL	116552	Coronary heart disease	LOC105373786	chr2	188196468	6.1549	PP	NA	FALSE	FALSE	FALSE	FALSE	FALSE	FALSE
rs886126	CUX2	207387	Coronary heart disease	CUX2	chr12	111679213	6	PP	NA	FALSE	FALSE	FALSE	FALSE	FALSE	FALSE
rs944797	IFT74	4831750	Coronary heart disease	CDKN2B-AS1	chr9	22115285	15.2218	PP	NA	FALSE	FALSE	FALSE	FALSE	FALSE	FALSE
rs944797	MTAP	312652	Coronary heart disease	CDKN2B-AS1	chr9	22115285	15.2218	PP	NA	FALSE	FALSE	FALSE	FALSE	FALSE	FALSE
rs9508025	FLT1	85202	Coronary heart disease	FLT1	chr13	28984062	6.22185	PP	NA	TRUE	TRUE	FALSE	FALSE	FALSE	TRUE
rs9508025	POMP	249077	Coronary heart disease	FLT1	chr13	28984062	6.22185	PP	NA	TRUE	TRUE	FALSE	FALSE	FALSE	TRUE
rs9508025	SLC46A3	309087	Coronary heart disease	FLT1	chr13	28984062	6.22185	PP	NA	TRUE	TRUE	FALSE	FALSE	FALSE	TRUE
rs9982601	LINC00649	295613	Coronary heart disease	LINC00310 - LOC105372791	chr21	35599127	9.39794	PP	NA	FALSE	FALSE	FALSE	FALSE	FALSE	FALSE
rs10498345	CLEC14A	294930	Coronary spasm	LOC107983992 - LOC100422334	chr14	39020504	6.04576	PP	NA	TRUE	TRUE	FALSE	FALSE	FALSE	TRUE
rs113296370	DYNC2LI1	136739	Diabetes in response to antihypertensive drug treatment (treatment strategy interaction)	THADA - PLEKHH2	chr2	43863453	6.69897	PP	NA	FALSE	FALSE	FALSE	FALSE	FALSE	FALSE
rs1327235	JAG1	314336	Diastolic blood pressure	C20orf187	chr20	10969029	15	PP	NA	FALSE	FALSE	FALSE	FALSE	FALSE	FALSE
rs1800788	MAP9	813991	Fibrinogen	LOC100422640 - FGB	chr4	155483913	39	PP	NA	FALSE	FALSE	FALSE	FALSE	FALSE	FALSE
rs1800789	MAP9	813991	Fibrinogen	LOC100422640 - FGB	chr4	155482742	126.699	PP	NA	FALSE	FALSE	FALSE	FALSE	FALSE	FALSE
rs1550576	ALDH1A2	144707	Hypertension	LOC107984724 - ALDH1A2	chr15	58213413	5.52288	PP	NA	FALSE	FALSE	FALSE	FALSE	FALSE	FALSE
rs17249754	ATP2B1	10742	Hypertension	ATP2B1	chr12	90060585	7.69897	PP	NA	FALSE	FALSE	FALSE	FALSE	FALSE	FALSE
rs17249754	CCER1	1288367	Hypertension	ATP2B1	chr12	90060585	7.69897	PP	NA	FALSE	FALSE	FALSE	FALSE	FALSE	FALSE
rs17249754	CEP290	1524593	Hypertension	ATP2B1	chr12	90060585	7.69897	PP	NA	FALSE	FALSE	FALSE	FALSE	FALSE	FALSE
rs17249754	DCN	1516220	Hypertension	ATP2B1	chr12	90060585	7.69897	PP	NA	FALSE	FALSE	FALSE	FALSE	FALSE	FALSE
rs17249754	LINC00615	1251213	Hypertension	ATP2B1	chr12	90060585	7.69897	PP	NA	FALSE	FALSE	FALSE	FALSE	FALSE	FALSE
rs17249754	LINC00936	42145	Hypertension	ATP2B1	chr12	90060585	7.69897	PP	NA	FALSE	FALSE	FALSE	FALSE	FALSE	FALSE
rs2681472	LINC00615	1302840	Hypertension	ATP2B1	chr12	90008958	10.699	PP	NA	FALSE	FALSE	FALSE	FALSE	FALSE	FALSE
rs6969780	CBX3	918384	Hypertension	HOXA3	chr7	27159135	6	PP	NA	TRUE	TRUE	FALSE	FALSE	FALSE	TRUE
rs991316	ADH5	312506	Hypertension	LOC102723576	chr4	100322444	5.30103	PP	NA	FALSE	FALSE	FALSE	FALSE	FALSE	FALSE
rs991316	STPG2	1258054	Hypertension	LOC102723576	chr4	100322444	5.30103	PP	NA	FALSE	FALSE	FALSE	FALSE	FALSE	FALSE
rs660899	PTPRF	119250	Hypertension risk in short sleep duration	KDM4A	chr1	44117005	5.39794	PP	NA	TRUE	TRUE	FALSE	FALSE	TRUE	TRUE
rs1005300	PDGFB	88376	Immunoglobulin light chain (AL) amyloidosis	CBX7	chr22	39547890	7.09691	PP	NA	TRUE	TRUE	FALSE	FALSE	FALSE	TRUE
rs10733376	IFT74	4831750	Intracranial aneurysm	CDKN2B-AS1	chr9	22114468	11.3979	PP	NA	FALSE	FALSE	FALSE	FALSE	FALSE	FALSE
rs10733376	MTAP	312652	Intracranial aneurysm	CDKN2B-AS1	chr9	22114468	11.3979	PP	NA	FALSE	FALSE	FALSE	FALSE	FALSE	FALSE
rs1005224	FLVCR2	102056	Large artery stroke	TTLL5	chr14	76173859	7	PP	NA	FALSE	FALSE	FALSE	FALSE	FALSE	FALSE
rs1005224	IFT43	278235	Large artery stroke	TTLL5	chr14	76173859	7	PP	NA	FALSE	FALSE	FALSE	FALSE	FALSE	FALSE
rs11671653	TMED1	108497	LDL cholesterol	DNM2	chr19	10838485	6.04576	PP	NA	FALSE	FALSE	FALSE	FALSE	FALSE	FALSE
rs11920719	TNIK	343638	LDL cholesterol	LOC105374216, TNIK	chr3	170834558	5.39794	PP	NA	FALSE	FALSE	FALSE	FALSE	FALSE	FALSE
rs1250229	LINC00607	403875	LDL cholesterol	LOC105373868 - LOC102724849	chr2	216304383	7.52288	PP	NA	TRUE	TRUE	FALSE	FALSE	FALSE	TRUE
rs16971384	ZFHX3	161449	LDL cholesterol	ZFHX3	chr16	72931084	5.30103	PP	NA	TRUE	FALSE	FALSE	FALSE	FALSE	TRUE
rs17404153	ATP2C1	1550366	LDL cholesterol	DNAJC13	chr3	132163199	8.69897	PP	NA	FALSE	FALSE	FALSE	FALSE	FALSE	FALSE
rs2642442	DUSP10	941955	LDL cholesterol	MARCH1	chr1	220973562	10.2218	PP	NA	FALSE	FALSE	FALSE	FALSE	FALSE	FALSE
rs2642442	DUSP10	941955	LDL cholesterol	MARCH1	chr1	220973562	10.301	PP	NA	FALSE	FALSE	FALSE	FALSE	FALSE	FALSE
rs2642442	RAB3GAP2	527720	LDL cholesterol	MARCH1	chr1	220973562	10.2218	PP	NA	FALSE	FALSE	FALSE	FALSE	FALSE	FALSE
rs2642442	RAB3GAP2	527720	LDL cholesterol	MARCH1	chr1	220973562	10.301	PP	NA	FALSE	FALSE	FALSE	FALSE	FALSE	FALSE
rs3780181	SMARCA2	618815	LDL cholesterol	VLDLR	chr9	2640758	8.69897	PP	NA	FALSE	FALSE	FALSE	FALSE	FALSE	FALSE
rs4722551	HOXA4	1178573	LDL cholesterol	LOC105375199	chr7	25991825	13.3979	PP	NA	TRUE	TRUE	FALSE	FALSE	FALSE	TRUE
rs4722551	SKAP2	905516	LDL cholesterol	LOC105375199	chr7	25991825	13.3979	PP	NA	TRUE	TRUE	FALSE	FALSE	FALSE	TRUE
rs4722551	SNX10	339688	LDL cholesterol	LOC105375199	chr7	25991825	13.3979	PP	NA	TRUE	TRUE	FALSE	FALSE	FALSE	TRUE
rs6589566	BUD13	8709	LDL cholesterol	ZPR1	chr11	116652422	10.5229	PP	NA	FALSE	FALSE	FALSE	FALSE	FALSE	FALSE
rs6589566	SIK3	316708	LDL cholesterol	ZPR1	chr11	116652422	10.5229	PP	NA	FALSE	FALSE	FALSE	FALSE	FALSE	FALSE
rs744487	TOMM20	566244	LDL cholesterol	LOC107985465 - IRF2BP2	chr1	234726011	5.30103	PP	NA	FALSE	FALSE	FALSE	FALSE	FALSE	FALSE
rs7703051	POC5	387826	LDL cholesterol	ANKRD31 - HMGCR	chr5	74625486	8	PP	NA	FALSE	FALSE	FALSE	FALSE	FALSE	FALSE
rs8017377	PARP2	4072115	LDL cholesterol	NYNRIN	chr14	24883886	10.3979	PP	NA	FALSE	FALSE	FALSE	FALSE	FALSE	FALSE
rs8017377	PARP2	4072115	LDL cholesterol	NYNRIN	chr14	24883886	14.5229	PP	NA	FALSE	FALSE	FALSE	FALSE	FALSE	FALSE
rs8017377	RIPK3	74645	LDL cholesterol	NYNRIN	chr14	24883886	10.3979	PP	NA	FALSE	FALSE	FALSE	FALSE	FALSE	FALSE
rs8017377	RIPK3	74645	LDL cholesterol	NYNRIN	chr14	24883886	14.5229	PP	NA	FALSE	FALSE	FALSE	FALSE	FALSE	FALSE
rs8017377	TM9SF1	218945	LDL cholesterol	NYNRIN	chr14	24883886	10.3979	PP	NA	FALSE	FALSE	FALSE	FALSE	FALSE	FALSE
rs8017377	TM9SF1	218945	LDL cholesterol	NYNRIN	chr14	24883886	14.5229	PP	NA	FALSE	FALSE	FALSE	FALSE	FALSE	FALSE
rs8017377	TMEM55B	3954116	LDL cholesterol	NYNRIN	chr14	24883886	10.3979	PP	NA	FALSE	FALSE	FALSE	FALSE	FALSE	FALSE
rs8017377	TMEM55B	3954116	LDL cholesterol	NYNRIN	chr14	24883886	14.5229	PP	NA	FALSE	FALSE	FALSE	FALSE	FALSE	FALSE
rs1250229	LINC00607	403875	LDL cholesterol levels	LOC105373868 - LOC102724849	chr2	216304383	8.69897	PP	NA	TRUE	TRUE	FALSE	FALSE	FALSE	TRUE
rs3780181	SMARCA2	618815	LDL cholesterol levels	VLDLR	chr9	2640758	9.30103	PP	NA	FALSE	FALSE	FALSE	FALSE	FALSE	FALSE
rs8017377	PARP2	4072115	LDL cholesterol levels	NYNRIN	chr14	24883886	13.699	PP	NA	FALSE	FALSE	FALSE	FALSE	FALSE	FALSE
rs8017377	RIPK3	74645	LDL cholesterol levels	NYNRIN	chr14	24883886	13.699	PP	NA	FALSE	FALSE	FALSE	FALSE	FALSE	FALSE
rs8017377	TM9SF1	218945	LDL cholesterol levels	NYNRIN	chr14	24883886	13.699	PP	NA	FALSE	FALSE	FALSE	FALSE	FALSE	FALSE
rs8017377	TMEM55B	3954116	LDL cholesterol levels	NYNRIN	chr14	24883886	13.699	PP	NA	FALSE	FALSE	FALSE	FALSE	FALSE	FALSE
rs12286037	BUD13	8709	Lipoprotein-associated phospholipase A2 activity and mass	ZPR1	chr11	116652206	7.39794	PP	NA	FALSE	FALSE	FALSE	FALSE	FALSE	FALSE
rs12286037	SIK3	316708	Lipoprotein-associated phospholipase A2 activity and mass	ZPR1	chr11	116652206	7.39794	PP	NA	FALSE	FALSE	FALSE	FALSE	FALSE	FALSE
rs1260326	CCDC121	120958	Lipoprotein-associated phospholipase A2 activity and mass	GCKR	chr2	27730939	5.30103	PP	NA	FALSE	FALSE	FALSE	FALSE	FALSE	FALSE
rs1260326	SUPT7L	155767	Lipoprotein-associated phospholipase A2 activity and mass	GCKR	chr2	27730939	5.30103	PP	NA	FALSE	FALSE	FALSE	FALSE	FALSE	FALSE
rs2681472	LINC00615	1302840	Myocardial infarction	ATP2B1	chr12	90008958	8.22185	PP	NA	FALSE	FALSE	FALSE	FALSE	FALSE	FALSE
rs9970807	USP24	1285311	Myocardial infarction	PPAP2B	chr1	56965663	8.69897	PP	NA	FALSE	FALSE	FALSE	FALSE	FALSE	FALSE
rs9982601	LINC00649	295613	Myocardial infarction	LINC00310 - LOC105372791	chr21	35599127	12.699	PP	NA	FALSE	FALSE	FALSE	FALSE	FALSE	FALSE
rs12526453	LOC100130357	368274	Myocardial infarction (early onset)	PHACTR1	chr6	12927543	9	PP	NA	FALSE	FALSE	FALSE	FALSE	FALSE	FALSE
rs12526453	TBC1D7	401271	Myocardial infarction (early onset)	PHACTR1	chr6	12927543	9	PP	NA	FALSE	FALSE	FALSE	FALSE	FALSE	FALSE
rs17465637	AIDA	62335	Myocardial infarction (early onset)	MIA3	chr1	222823528	9	PP	NA	FALSE	FALSE	FALSE	FALSE	FALSE	FALSE
rs9982601	LINC00649	295613	Myocardial infarction (early onset)	LINC00310 - LOC105372791	chr21	35599127	10.2218	PP	NA	FALSE	FALSE	FALSE	FALSE	FALSE	FALSE
rs1023252	RSC1A1	4085988	Natriuretic peptide levels	CLCN6	chr1	11899032	15.3979	PP	NA	FALSE	FALSE	FALSE	FALSE	FALSE	FALSE
rs6909762	ABT1	634254	Peripheral arterial disease (traffic-related air pollution interaction)	SLC17A2 - TRIM38	chr6	25962043	5.69897	PP	NA	TRUE	TRUE	FALSE	FALSE	FALSE	TRUE
rs6909762	HIST1H4J	1828986	Peripheral arterial disease (traffic-related air pollution interaction)	SLC17A2 - TRIM38	chr6	25962043	5.69897	PP	NA	TRUE	TRUE	FALSE	FALSE	FALSE	TRUE
rs6909762	KIAA0319	1316533	Peripheral arterial disease (traffic-related air pollution interaction)	SLC17A2 - TRIM38	chr6	25962043	5.69897	PP	NA	TRUE	TRUE	FALSE	FALSE	FALSE	TRUE
rs6909762	ZNF391	1393607	Peripheral arterial disease (traffic-related air pollution interaction)	SLC17A2 - TRIM38	chr6	25962043	5.69897	PP	NA	TRUE	TRUE	FALSE	FALSE	FALSE	TRUE
rs13105921	ARHGAP24	303567	PR interval	ARHGAP24	chr4	86699725	10.2218	PP	NA	TRUE	TRUE	FALSE	FALSE	FALSE	TRUE
rs3176130	GZF1	314719	PR interval in Tripanosoma cruzi seropositivity	THBD - CD93	chr20	23031655	6.69897	PP	NA	TRUE	TRUE	FALSE	FALSE	FALSE	TRUE
rs3176130	LINC00656	82972	PR interval in Tripanosoma cruzi seropositivity	THBD - CD93	chr20	23031655	6.69897	PP	NA	TRUE	TRUE	FALSE	FALSE	FALSE	TRUE
rs58882377	YES1	2653920	PR interval in Tripanosoma cruzi seropositivity	LOC105371965	chr18	3465131	5.09691	PP	NA	TRUE	TRUE	FALSE	FALSE	FALSE	TRUE
rs78556816	SPRED2	2791073	PR interval in Tripanosoma cruzi seropositivity	PNO1	chr2	68386025	6	PP	NA	TRUE	TRUE	TRUE	FALSE	FALSE	TRUE
rs11191548	CNNM2	168104	Pulse pressure	CNNM2	chr10	104846177	11.0458	PP	NA	FALSE	FALSE	FALSE	FALSE	FALSE	FALSE
rs17249754	ATP2B1	10742	Pulse pressure	ATP2B1	chr12	90060585	10	PP	NA	FALSE	FALSE	FALSE	FALSE	FALSE	FALSE
rs17249754	ATP2B1	10742	Pulse pressure	ATP2B1	chr12	90060585	8.52288	PP	NA	FALSE	FALSE	FALSE	FALSE	FALSE	FALSE
rs17249754	CCER1	1288367	Pulse pressure	ATP2B1	chr12	90060585	10	PP	NA	FALSE	FALSE	FALSE	FALSE	FALSE	FALSE
rs17249754	CCER1	1288367	Pulse pressure	ATP2B1	chr12	90060585	8.52288	PP	NA	FALSE	FALSE	FALSE	FALSE	FALSE	FALSE
rs17249754	CEP290	1524593	Pulse pressure	ATP2B1	chr12	90060585	10	PP	NA	FALSE	FALSE	FALSE	FALSE	FALSE	FALSE
rs17249754	CEP290	1524593	Pulse pressure	ATP2B1	chr12	90060585	8.52288	PP	NA	FALSE	FALSE	FALSE	FALSE	FALSE	FALSE
rs17249754	DCN	1516220	Pulse pressure	ATP2B1	chr12	90060585	10	PP	NA	FALSE	FALSE	FALSE	FALSE	FALSE	FALSE
rs17249754	DCN	1516220	Pulse pressure	ATP2B1	chr12	90060585	8.52288	PP	NA	FALSE	FALSE	FALSE	FALSE	FALSE	FALSE
rs17249754	LINC00615	1251213	Pulse pressure	ATP2B1	chr12	90060585	10	PP	NA	FALSE	FALSE	FALSE	FALSE	FALSE	FALSE
rs17249754	LINC00615	1251213	Pulse pressure	ATP2B1	chr12	90060585	8.52288	PP	NA	FALSE	FALSE	FALSE	FALSE	FALSE	FALSE
rs17249754	LINC00936	42145	Pulse pressure	ATP2B1	chr12	90060585	10	PP	NA	FALSE	FALSE	FALSE	FALSE	FALSE	FALSE
rs17249754	LINC00936	42145	Pulse pressure	ATP2B1	chr12	90060585	8.52288	PP	NA	FALSE	FALSE	FALSE	FALSE	FALSE	FALSE
rs2289125	SLC36A4	3705754	Pulse pressure	NOX4	chr11	89224452	21.0458	PP	NA	TRUE	TRUE	FALSE	FALSE	FALSE	TRUE
rs2289125	SLC36A4	3705754	Pulse pressure	NOX4	chr11	89224452	8.52288	PP	NA	TRUE	TRUE	FALSE	FALSE	FALSE	TRUE
rs2289125	SLC36A4	3705754	Pulse pressure	NOX4	chr11	89224452	15.0458	PP	NA	TRUE	TRUE	FALSE	FALSE	FALSE	TRUE
rs76895963	PARP11	402736	Pulse pressure	CCND2-AS1, CCND2	chr12	4384843	6.69897	PP	NA	TRUE	TRUE	FALSE	FALSE	FALSE	TRUE
rs164133	RGS4	656467	QT interval	SH2D1B	chr1	162381287	10.5229	PP	NA	FALSE	FALSE	FALSE	FALSE	FALSE	FALSE
rs185639574	GINS3	123085	QT interval	SETD6	chr16	58550051	26.1549	PP	NA	TRUE	TRUE	FALSE	FALSE	FALSE	TRUE
rs2273905	AMN	412864	QT interval	ANKRD9	chr14	102974998	10.3979	PP	NA	TRUE	TRUE	FALSE	FALSE	FALSE	TRUE
rs659580	GORAB	132050	Response to angiotensin II receptor blocker therapy	PRRX1	chr1	170633895	6	PP	NA	TRUE	TRUE	FALSE	FALSE	FALSE	TRUE
rs1260326	CCDC121	120958	Resting heart rate	GCKR	chr2	27730939	15.3979	PP	NA	FALSE	FALSE	FALSE	FALSE	FALSE	FALSE
rs1260326	SUPT7L	155767	Resting heart rate	GCKR	chr2	27730939	15.3979	PP	NA	FALSE	FALSE	FALSE	FALSE	FALSE	FALSE
rs748802	CREB3	177163	Resting heart rate	LINC00961	chr9	35909517	8	PP	NA	TRUE	TRUE	TRUE	FALSE	FALSE	TRUE
rs9398652	GJA1	389312	Resting heart rate	LOC105377979	chr6	122146033	14.3979	PP	NA	FALSE	FALSE	FALSE	FALSE	FALSE	FALSE
rs11191548	CNNM2	168104	Systolic blood pressure	CNNM2	chr10	104846177	25.1549	PP	NA	FALSE	FALSE	FALSE	FALSE	FALSE	FALSE
rs1327235	JAG1	314336	Systolic blood pressure	C20orf187	chr20	10969029	7.69897	PP	NA	FALSE	FALSE	FALSE	FALSE	FALSE	FALSE
rs77926443	ZNF274	1587692	Venous thromboembolism adjusted for sickle cell variant rs77121243-T	ZNF71	chr19	57107165	5.52288	PP	NA	TRUE	TRUE	FALSE	FALSE	FALSE	TRUE
rs77926443	ZNF471	87452	Venous thromboembolism adjusted for sickle cell variant rs77121243-T	ZNF71	chr19	57107165	5.52288	PP	NA	TRUE	TRUE	FALSE	FALSE	FALSE	TRUE
rs77926443	ZNF667-AS1	117421	Venous thromboembolism adjusted for sickle cell variant rs77121243-T	ZNF71	chr19	57107165	5.52288	PP	NA	TRUE	TRUE	FALSE	FALSE	FALSE	TRUE

## Sheet: ASMC_20kb
GWAS RSID	Interacting Gene	Interaction Distance	Trait	Nearest/reported Gene	Chr	Position	mLog(association P value)	Type	LD SNP RSID	H3K27Ac rep1	H3K27Ac rep2	Cardiovascular TF	Cardiovascular Dnase	Peak Overlap?
rs28305	AGXT2	-4214	Symmetrical dimethylarginine levels	AGXT2	chr5	35044297	35.3979	PD	NA	FALSE	FALSE	FALSE	FALSE	FALSE
rs10740039	ANK3	513532	Coronary artery calcified atherosclerotic plaque (130 HU threshold) in type 2 diabetes	ANK3	chr10	62414681	5.52288	PD	NA	FALSE	FALSE	FALSE	FALSE	FALSE
rs11915606	ANKRD28	-124688	Moderate or severe diarrhoea in darapladib-treated cardiovascular disease (time to event)	BTD	chr3	15675161	7.39794	PD	NA	TRUE	TRUE	TRUE	FALSE	TRUE
rs2288904	AP1M2	43958	Venous thromboembolism	SLC44A2	chr19	10742169	14.5229	PD	NA	FALSE	FALSE	FALSE	FALSE	FALSE
rs7692808	ARHGAP24	244142	PR interval	ARHGAP24	chr4	86641148	19.2218	PD	NA	FALSE	FALSE	FALSE	FALSE	FALSE
rs6040076	C20orf187	-349846	Pulse pressure	JAG1 - LOC101929395	chr20	10658881	7	PD	NA	FALSE	FALSE	FALSE	FALSE	FALSE
rs6040076	C20orf187	-349846	Pulse pressure	JAG1 - LOC101929395	chr20	10658881	17.0458	PD	NA	FALSE	FALSE	FALSE	FALSE	FALSE
rs12214617	C6orf223	-28608	Vascular endothelial growth factor levels	LINC01512 - LOC101929705	chr6	43939922	15.5229	PD	NA	TRUE	TRUE	FALSE	TRUE	TRUE
rs1740073	C6orf223	-20955	Vascular endothelial growth factor levels	LINC01512 - LOC101929705	chr6	43947397	16.3979	PD	NA	FALSE	FALSE	FALSE	FALSE	FALSE
rs13242816	CAV2	48882	P wave duration	CAV1	chr7	116189375	10.0969	PD	NA	FALSE	FALSE	FALSE	FALSE	FALSE
rs1997572	CAV2	59103	Atrial fibrillation	CAV1	chr7	116198827	14.1549	PD	NA	FALSE	FALSE	FALSE	FALSE	FALSE
rs1997572	CAV2	59103	Atrial fibrillation	CAV1	chr7	116198827	8.30103	PD	NA	FALSE	FALSE	FALSE	FALSE	FALSE
rs3801995	CAV2	48882	P wave duration	CAV1	chr7	116190596	10	PD	NA	FALSE	FALSE	FALSE	FALSE	FALSE
rs11264280	CHRNB2	322502	Atrial fibrillation	KCNN3 - LOC105371449	chr1	154862951	16.5229	PD	NA	FALSE	FALSE	FALSE	FALSE	FALSE
rs11264280	CHRNB2	322502	Atrial fibrillation	KCNN3 - LOC105371449	chr1	154862951	14.3979	PD	NA	FALSE	FALSE	FALSE	FALSE	FALSE
rs11264280	CHRNB2	322502	Incident atrial fibrillation	KCNN3 - LOC105371449	chr1	154862951	8.39794	PD	NA	FALSE	FALSE	FALSE	FALSE	FALSE
rs9984896	CLDN14	96318	QT interval	CLDN14	chr21	37935668	5.30103	PD	NA	FALSE	FALSE	FALSE	FALSE	FALSE
rs11769293	CREB5	572768	Vascular brain injury	CREB5 - TRIL	chr7	28911806	6	PD	NA	FALSE	FALSE	TRUE	FALSE	TRUE
rs11769293	CREB5	572768	Vascular brain injury	CREB5 - TRIL	chr7	28911806	5.09691	PD	NA	FALSE	FALSE	TRUE	FALSE	TRUE
rs77177281	DPYD	84363	PR interval in Tripanosoma cruzi seropositivity	MIR137HG	chr1	98471701	5.69897	PD	NA	TRUE	TRUE	FALSE	FALSE	TRUE
rs1653969	FOXP1	217223	LDL cholesterol change in response to fenofibrate in statin-treated type 2 diabetes	FOXP1	chr3	71331363	6.04576	PD	NA	FALSE	FALSE	FALSE	FALSE	FALSE
rs1320761	GJA1	411311	Resting heart rate	LOC105377979	chr6	122168137	64	PD	NA	FALSE	FALSE	FALSE	FALSE	FALSE
rs9388451	HDDC2	466607	Brugada syndrome	HEY2 - TRE-CTC1-7	chr6	126090376	16.301	PD	NA	FALSE	FALSE	FALSE	FALSE	FALSE
rs688359	IGF2R	74259	Coronary artery disease	IGF2R	chr6	160465290	14.301	PD	NA	TRUE	TRUE	FALSE	FALSE	TRUE
rs13067260	KALRN	9226	PR interval in Tripanosoma cruzi seropositivity	KALRN	chr3	123824460	5.69897	PD	NA	FALSE	FALSE	FALSE	FALSE	FALSE
rs4077408	KCNH1	-547384	Cardiovascular disease in hypertension (ACE inhibitor interaction)	HHAT	chr1	210760443	5.09691	PD	NA	FALSE	FALSE	FALSE	FALSE	FALSE
rs3741380	KCNK7	-14940	Coronary artery disease	EHBP1L1	chr11	65349062	9.52288	PD	NA	FALSE	FALSE	FALSE	FALSE	FALSE
rs7783857	KLHDC10	728624	Coronary artery disease	LOC105375508	chr7	130439057	5.69897	PD	NA	FALSE	FALSE	FALSE	FALSE	FALSE
rs4266144	LINC00880	10007	Coronary artery disease	LINC00880 - CCNL1	chr3	156852591	8	PD	NA	FALSE	TRUE	FALSE	FALSE	TRUE
rs4266144	LINC00880	10007	Coronary artery disease	LINC00880 - CCNL1	chr3	156852591	7.52288	PD	NA	FALSE	TRUE	FALSE	FALSE	TRUE
rs4266144	LINC00886	315977	Coronary artery disease	LINC00880 - CCNL1	chr3	156852591	8	PD	NA	FALSE	TRUE	FALSE	FALSE	TRUE
rs4266144	LINC00886	315977	Coronary artery disease	LINC00880 - CCNL1	chr3	156852591	7.52288	PD	NA	FALSE	TRUE	FALSE	FALSE	TRUE
rs79576311	LINC01105	-54477	Coronary artery disease	LOC105373400 - LINC01105	chr2	6068006	5.69897	PD	NA	FALSE	FALSE	FALSE	FALSE	FALSE
rs9283706	MAST4	390376	Coronary artery disease	MAST4	chr5	66283519	6.69897	PD	NA	FALSE	TRUE	FALSE	FALSE	TRUE
rs41748	MET	133442	Resting heart rate	MET - CAPZA2	chr7	116446572	8.1549	PD	NA	FALSE	FALSE	TRUE	FALSE	TRUE
rs2493298	MMEL1	760061	Coronary artery disease	PRDM16	chr1	3325911	9	PD	NA	FALSE	FALSE	FALSE	FALSE	FALSE
rs2493298	MMEL1	760061	Coronary artery disease	PRDM16	chr1	3325911	8.69897	PD	NA	FALSE	FALSE	FALSE	FALSE	FALSE
rs3737883	MYOG	-20566	Early onset atrial fibrillation	PPFIA4	chr1	203034905	8.69897	PD	NA	FALSE	FALSE	FALSE	FALSE	FALSE
rs141947670	NAT1	412887	Coronary artery calcified atherosclerotic plaque (90 or 130 HU threshold) in type 2 diabetes	PSD3	chr8	18442048	5.30103	PD	NA	FALSE	FALSE	FALSE	FALSE	FALSE
rs187415452	PAFAH2	-102152	Hepatocyte growth factor levels	STMN1	chr1	26222521	5.1549	PD	NA	TRUE	TRUE	FALSE	FALSE	TRUE
rs10799599	PLA2G2F	-171854	Immunoglobulin light chain (AL) amyloidosis	PLA2G2E - RN7SL304P	chr1	20294499	6	PD	NA	FALSE	FALSE	FALSE	FALSE	FALSE
rs3737883	PPFIA4	38952	Early onset atrial fibrillation	PPFIA4	chr1	203034905	8.69897	PD	NA	FALSE	FALSE	FALSE	FALSE	FALSE
rs9824246	PPP4R2	55104	Peripheral arterial disease (traffic-related air pollution interaction)	PPP4R2	chr3	73102724	6.22185	PD	NA	FALSE	TRUE	FALSE	FALSE	TRUE
rs55637147	PRG2	-48259	Coronary artery calcified atherosclerotic plaque (130 HU threshold) in type 2 diabetes	P2RX3	chr11	57111395	5.30103	PD	NA	FALSE	FALSE	FALSE	FALSE	FALSE
rs1556832	PRND	-488311	Preeclampsia	ADRA1D	chr20	4215556	5.04576	PD	NA	FALSE	FALSE	FALSE	FALSE	FALSE
rs2229357	R3HDM2	107509	Coronary artery disease (myocardial infartum, percutaneous transluminal coronary angioplasty, coronary artery bypass grafting, angina or chromic ischemic heart disease)	INHBC	chr12	57843710	5.52288	PD	NA	FALSE	FALSE	FALSE	FALSE	FALSE
rs1805128	RCAN1	-165706	QT interval	KCNE1	chr21	35821679	17.699	PD	NA	FALSE	FALSE	FALSE	FALSE	FALSE
rs74893887	RIT2	8573	Venous thromboembolism adjusted for sickle cell variant rs77121243-T	RIT2 - SYT4	chr18	40704482	5.39794	PD	NA	FALSE	FALSE	FALSE	FALSE	FALSE
rs272564	RNF220	141098	Resting heart rate	RNF220	chr1	45012272	20.301	PD	NA	FALSE	FALSE	FALSE	FALSE	FALSE
rs6077285	RP11-19D2.2	591824	Hepatocyte growth factor levels	HAO1	chr20	7880889	6.52288	PD	NA	FALSE	FALSE	FALSE	FALSE	FALSE
rs11689667	RP11-60H5.1	196416	Pulse pressure	TCF7L1	chr2	85491364	7.69897	PD	NA	TRUE	TRUE	FALSE	FALSE	TRUE
rs189380010	RP11-955H22.3	-410463	Coronary artery calcified atherosclerotic plaque score in type 2 diabetes	LOC101927592	chr12	127414990	5.09691	PD	NA	FALSE	FALSE	FALSE	FALSE	FALSE
rs294883	RP3-393E18.2	-329236	Coronary artery disease	FNDC1	chr6	159682205	5.30103	PD	NA	FALSE	FALSE	FALSE	FALSE	FALSE
rs1399212	SLC25A31	-128599	Trans fatty acid levels	LOC101060158 - LOC105377412	chr4	128523963	6.52288	PD	NA	FALSE	FALSE	FALSE	FALSE	FALSE
rs12765878	SLK	-57846	Coronary artery disease	OBFC1	chr10	105669621	8.52288	PD	NA	TRUE	TRUE	FALSE	FALSE	TRUE
rs4963772	SOX5	1020373	Heart rate variability traits (RMSSD)	KNOP1P1 - LOC105369698	chr12	24758479	8.69897	PD	NA	FALSE	FALSE	FALSE	FALSE	FALSE
rs4963772	SOX5	1020373	Pulse pressure	KNOP1P1 - LOC105369698	chr12	24758479	5.69897	PD	NA	FALSE	FALSE	FALSE	FALSE	FALSE
rs4963772	SOX5	1020373	Resting heart rate	KNOP1P1 - LOC105369698	chr12	24758479	52.5229	PD	NA	FALSE	FALSE	FALSE	FALSE	FALSE
rs4266144	SSR3	577811	Coronary artery disease	LINC00880 - CCNL1	chr3	156852591	8	PD	NA	FALSE	TRUE	FALSE	FALSE	TRUE
rs4266144	SSR3	577811	Coronary artery disease	LINC00880 - CCNL1	chr3	156852591	7.52288	PD	NA	FALSE	TRUE	FALSE	FALSE	TRUE
rs4266144	TIPARP	458596	Coronary artery disease	LINC00880 - CCNL1	chr3	156852591	8	PD	NA	FALSE	TRUE	FALSE	FALSE	TRUE
rs4266144	TIPARP	458596	Coronary artery disease	LINC00880 - CCNL1	chr3	156852591	7.52288	PD	NA	FALSE	TRUE	FALSE	FALSE	TRUE
rs141767645	WWP2	106842	Pulse pressure	WWP2	chr16	69903164	7.69897	PD	NA	FALSE	FALSE	FALSE	FALSE	FALSE
rs1380181	AC005703.3	12106	QT interval	PMP22 - TEKT3	chr17	15187945	6.52288	PD_LD	rs981250	FALSE	FALSE	FALSE	FALSE	FALSE
rs62139085	AC074391.1	-164450	Coronary artery disease	ACTR2 - SPRED2	chr2	65499467	6.09691	PD_LD	rs72822411	FALSE	FALSE	FALSE	FALSE	FALSE
rs62139085	AC074391.1	-171688	Coronary artery disease	ACTR2 - SPRED2	chr2	65492779	6.09691	PD_LD	rs3771100	FALSE	FALSE	FALSE	FALSE	FALSE
rs897876	AC074391.1	114252	Pulse pressure in young-onset hypertension	LOC105369166	chr2	65778389	6.69897	PD_LD	rs840795	FALSE	FALSE	FALSE	FALSE	FALSE
rs897876	AC074391.1	114252	Pulse pressure in young-onset hypertension	LOC105369166	chr2	65779243	6.69897	PD_LD	rs1194553	FALSE	FALSE	FALSE	FALSE	FALSE
rs17465637	AIDA	-65838	Coronary artery disease	MIA3	chr1	222820638	30.0969	PD_LD	rs17163358	FALSE	FALSE	FALSE	FALSE	FALSE
rs17465637	AIDA	-65838	Coronary heart disease	MIA3	chr1	222820638	6	PD_LD	rs17163358	FALSE	FALSE	FALSE	FALSE	FALSE
rs17465637	AIDA	-65838	Coronary heart disease	MIA3	chr1	222820638	8	PD_LD	rs17163358	FALSE	FALSE	FALSE	FALSE	FALSE
rs17465637	AIDA	-65838	Myocardial infarction (early onset)	MIA3	chr1	222820638	9	PD_LD	rs17163358	FALSE	FALSE	FALSE	FALSE	FALSE
rs17465637	AIDA	-65838	Coronary artery disease	MIA3	chr1	222820789	30.0969	PD_LD	rs17163360	FALSE	FALSE	FALSE	FALSE	FALSE
rs17465637	AIDA	-65838	Coronary heart disease	MIA3	chr1	222820789	6	PD_LD	rs17163360	FALSE	FALSE	FALSE	FALSE	FALSE
rs17465637	AIDA	-65838	Coronary heart disease	MIA3	chr1	222820789	8	PD_LD	rs17163360	FALSE	FALSE	FALSE	FALSE	FALSE
rs17465637	AIDA	-65838	Myocardial infarction (early onset)	MIA3	chr1	222820789	9	PD_LD	rs17163360	FALSE	FALSE	FALSE	FALSE	FALSE
rs17465637	AIDA	-49480	Coronary artery disease	MIA3	chr1	222836995	30.0969	PD_LD	rs17465940	FALSE	FALSE	FALSE	FALSE	FALSE
rs17465637	AIDA	-49480	Coronary heart disease	MIA3	chr1	222836995	6	PD_LD	rs17465940	FALSE	FALSE	FALSE	FALSE	FALSE
rs17465637	AIDA	-49480	Coronary heart disease	MIA3	chr1	222836995	8	PD_LD	rs17465940	FALSE	FALSE	FALSE	FALSE	FALSE
rs17465637	AIDA	-49480	Myocardial infarction (early onset)	MIA3	chr1	222836995	9	PD_LD	rs17465940	FALSE	FALSE	FALSE	FALSE	FALSE
rs17465637	AIDA	-71948	Coronary artery disease	MIA3	chr1	222814441	30.0969	PD_LD	rs2133189	FALSE	FALSE	FALSE	FALSE	FALSE
rs17465637	AIDA	-71948	Coronary heart disease	MIA3	chr1	222814441	6	PD_LD	rs2133189	FALSE	FALSE	FALSE	FALSE	FALSE
rs17465637	AIDA	-71948	Coronary heart disease	MIA3	chr1	222814441	8	PD_LD	rs2133189	FALSE	FALSE	FALSE	FALSE	FALSE
rs17465637	AIDA	-71948	Myocardial infarction (early onset)	MIA3	chr1	222814441	9	PD_LD	rs2133189	FALSE	FALSE	FALSE	FALSE	FALSE
rs17465982	AIDA	-65838	Coronary artery disease	MIA3	chr1	222820638	27.0458	PD_LD	rs17163358	FALSE	FALSE	FALSE	FALSE	FALSE
rs17465982	AIDA	-65838	Coronary artery disease	MIA3	chr1	222820789	27.0458	PD_LD	rs17163360	FALSE	FALSE	FALSE	FALSE	FALSE
rs17465982	AIDA	-49480	Coronary artery disease	MIA3	chr1	222836995	27.0458	PD_LD	rs17465940	FALSE	FALSE	FALSE	FALSE	FALSE
rs35158675	AIDA	-65838	Coronary artery disease	MIA3	chr1	222820638	27.2218	PD_LD	rs17163358	FALSE	FALSE	FALSE	FALSE	FALSE
rs35158675	AIDA	-65838	Coronary artery disease	MIA3	chr1	222820789	27.2218	PD_LD	rs17163360	FALSE	FALSE	FALSE	FALSE	FALSE
rs35158675	AIDA	-49480	Coronary artery disease	MIA3	chr1	222836995	27.2218	PD_LD	rs17465940	FALSE	FALSE	FALSE	FALSE	FALSE
rs35158675	AIDA	-71948	Coronary artery disease	MIA3	chr1	222814441	27.2218	PD_LD	rs2133189	FALSE	FALSE	FALSE	FALSE	FALSE
rs35700460	AIDA	-65838	Myocardial infarction	MIA3	chr1	222820638	10.699	PD_LD	rs17163358	FALSE	FALSE	FALSE	FALSE	FALSE
rs35700460	AIDA	-65838	Myocardial infarction	MIA3	chr1	222820789	10.699	PD_LD	rs17163360	FALSE	FALSE	FALSE	FALSE	FALSE
rs35700460	AIDA	-71948	Myocardial infarction	MIA3	chr1	222814441	10.699	PD_LD	rs2133189	FALSE	FALSE	FALSE	FALSE	FALSE
rs67180937	AIDA	-65838	Coronary artery disease	MIA3	chr1	222820638	12	PD_LD	rs17163358	FALSE	FALSE	FALSE	FALSE	FALSE
rs67180937	AIDA	-65838	Coronary artery disease (myocardial infartum, percutaneous transluminal coronary angioplasty, coronary artery bypass grafting, angina or chromic ischemic heart disease)	MIA3	chr1	222820638	13.0458	PD_LD	rs17163358	FALSE	FALSE	FALSE	FALSE	FALSE
rs67180937	AIDA	-65838	Coronary artery disease	MIA3	chr1	222820789	12	PD_LD	rs17163360	FALSE	FALSE	FALSE	FALSE	FALSE
rs67180937	AIDA	-65838	Coronary artery disease (myocardial infartum, percutaneous transluminal coronary angioplasty, coronary artery bypass grafting, angina or chromic ischemic heart disease)	MIA3	chr1	222820789	13.0458	PD_LD	rs17163360	FALSE	FALSE	FALSE	FALSE	FALSE
rs67180937	AIDA	-49480	Coronary artery disease	MIA3	chr1	222836995	12	PD_LD	rs17465940	FALSE	FALSE	FALSE	FALSE	FALSE
rs67180937	AIDA	-49480	Coronary artery disease (myocardial infartum, percutaneous transluminal coronary angioplasty, coronary artery bypass grafting, angina or chromic ischemic heart disease)	MIA3	chr1	222836995	13.0458	PD_LD	rs17465940	FALSE	FALSE	FALSE	FALSE	FALSE
rs67180937	AIDA	-71948	Coronary artery disease	MIA3	chr1	222814441	12	PD_LD	rs2133189	FALSE	FALSE	FALSE	FALSE	FALSE
rs67180937	AIDA	-71948	Coronary artery disease (myocardial infartum, percutaneous transluminal coronary angioplasty, coronary artery bypass grafting, angina or chromic ischemic heart disease)	MIA3	chr1	222814441	13.0458	PD_LD	rs2133189	FALSE	FALSE	FALSE	FALSE	FALSE
rs7769153	AKAP7	-199722	Response to statins (LDL cholesterol change)	EPB41L2	chr6	131258362	6.69897	PD_LD	rs79123261	FALSE	FALSE	FALSE	FALSE	FALSE
rs7769153	AKAP7	-192244	Response to statins (LDL cholesterol change)	EPB41L2	chr6	131265793	6.69897	PD_LD	rs3777463	TRUE	TRUE	FALSE	FALSE	TRUE
rs7769153	AKAP7	-204681	Response to statins (LDL cholesterol change)	EPB41L2	chr6	131252303	6.69897	PD_LD	rs12662602	FALSE	FALSE	FALSE	FALSE	FALSE
rs62133983	ANXA4	89718	Atrial fibrillation	ANXA4	chr2	69961511	10	PD_LD	rs13420511	FALSE	FALSE	FALSE	FALSE	FALSE
rs62133983	ANXA4	89718	Atrial fibrillation	ANXA4	chr2	69961846	10	PD_LD	rs6546545	FALSE	FALSE	FALSE	FALSE	FALSE
rs62133983	ANXA4	89718	Atrial fibrillation	ANXA4	chr2	69962091	10	PD_LD	rs6739358	FALSE	FALSE	FALSE	FALSE	FALSE
rs62133983	ANXA4	89718	Atrial fibrillation	ANXA4	chr2	69962139	10	PD_LD	rs6739197	FALSE	FALSE	FALSE	FALSE	FALSE
rs62133983	ANXA4	94090	Atrial fibrillation	ANXA4	chr2	69966288	10	PD_LD	rs2013427	FALSE	FALSE	FALSE	FALSE	FALSE
rs62133983	ANXA4	94090	Atrial fibrillation	ANXA4	chr2	69966517	10	PD_LD	rs7424888	FALSE	FALSE	FALSE	FALSE	FALSE
rs62133983	ANXA4	109356	Atrial fibrillation	ANXA4	chr2	69980426	10	PD_LD	rs7589995	FALSE	FALSE	FALSE	FALSE	FALSE
rs62133983	ANXA4	109356	Atrial fibrillation	ANXA4	chr2	69980909	10	PD_LD	rs10181122	FALSE	FALSE	FALSE	FALSE	FALSE
rs62133983	ANXA4	100453	Atrial fibrillation	ANXA4	chr2	69971428	10	PD_LD	rs4852319	FALSE	FALSE	FALSE	FALSE	FALSE
rs9797861	AP1M2	41021	Thrombosis	SLC44A2	chr19	10739072	8.22185	PD_LD	rs8108741	FALSE	FALSE	FALSE	FALSE	FALSE
rs9797861	AP1M2	41021	Thrombosis	SLC44A2	chr19	10739142	8.22185	PD_LD	rs8110055	FALSE	FALSE	FALSE	FALSE	FALSE
rs9797861	AP1M2	41839	Thrombosis	SLC44A2	chr19	10740009	8.22185	PD_LD	rs1036230	FALSE	FALSE	FALSE	FALSE	FALSE
rs9797861	AP1M2	43958	Thrombosis	SLC44A2	chr19	10742169	8.22185	PD_LD	rs2288904	FALSE	FALSE	FALSE	FALSE	FALSE
rs1550576	AQP9	-227825	Hypertension	LOC107984724 - ALDH1A2	chr15	58204070	5.52288	PD_LD	rs72735454	FALSE	FALSE	FALSE	FALSE	FALSE
rs1550576	AQP9	-227825	Hypertension	LOC107984724 - ALDH1A2	chr15	58204204	5.52288	PD_LD	rs79576902	FALSE	FALSE	FALSE	FALSE	FALSE
rs190217029	ARHGAP20	492293	Carotid plaque burden	LOC102723966 - C11orf53	chr11	111076554	5.39794	PD_LD	rs17552921	TRUE	TRUE	FALSE	FALSE	TRUE
rs190217029	ARHGAP20	492293	Carotid plaque burden	LOC102723966 - C11orf53	chr11	111076663	5.39794	PD_LD	rs12418617	TRUE	TRUE	FALSE	FALSE	TRUE
rs2014912	ARHGAP24	318217	Pulse pressure	ARHGAP24	chr4	86715265	9.39794	PD_LD	rs7671129	TRUE	TRUE	TRUE	FALSE	TRUE
rs2014912	ARHGAP24	318217	Pulse pressure	ARHGAP24	chr4	86715311	9.39794	PD_LD	rs7687906	TRUE	TRUE	TRUE	FALSE	TRUE
rs2014912	ARHGAP24	318217	Pulse pressure	ARHGAP24	chr4	86715361	9.39794	PD_LD	rs7687940	TRUE	TRUE	TRUE	FALSE	TRUE
rs7660702	ARHGAP24	244142	Electrocardiographic traits	ARHGAP24	chr4	86641148	16.5229	PD_LD	rs7692808	FALSE	FALSE	FALSE	FALSE	FALSE
rs10496166	ARHGAP25	97846	RR interval (heart rate)	LOC107985893, LOC105374791	chr2	69060157	5.39794	PD_LD	rs2271836	FALSE	FALSE	TRUE	FALSE	TRUE
rs113244441	ARMC12	-158918	Coronary artery disease	LOC101929309	chr6	35546865	6.52288	PD_LD	rs72913417	FALSE	FALSE	FALSE	FALSE	FALSE
rs2110483	BET1	262468	PR interval in Tripanosoma cruzi seropositivity	LOC107986820 - LOC101927525	chr7	93896557	5.1549	PD_LD	rs111507364	FALSE	FALSE	FALSE	FALSE	FALSE
rs1469290	BMP2K	-84579	Common carotid intima-media thickness in HIV infection	LINC01094 - LOC101928893	chr4	79613913	5.69897	PD_LD	rs1811328	FALSE	FALSE	FALSE	FALSE	FALSE
rs1469290	BMP2K	-84579	Common carotid intima-media thickness in HIV infection	LINC01094 - LOC101928893	chr4	79613914	5.69897	PD_LD	rs1811327	FALSE	FALSE	FALSE	FALSE	FALSE
rs1469290	BMP2K	-63165	Common carotid intima-media thickness in HIV infection	LINC01094 - LOC101928893	chr4	79634502	5.69897	PD_LD	rs2903578	FALSE	FALSE	FALSE	FALSE	FALSE
rs1469290	BMP2K	-63165	Common carotid intima-media thickness in HIV infection	LINC01094 - LOC101928893	chr4	79634521	5.69897	PD_LD	rs1966537	FALSE	FALSE	FALSE	FALSE	FALSE
rs1469290	BMP2K	-63165	Common carotid intima-media thickness in HIV infection	LINC01094 - LOC101928893	chr4	79634572	5.69897	PD_LD	rs10084949	FALSE	FALSE	FALSE	FALSE	FALSE
rs7699519	BMP2K	-84579	Common carotid intima-media thickness in HIV infection	LINC01094 - LOC101928893	chr4	79613913	5.39794	PD_LD	rs1811328	FALSE	FALSE	FALSE	FALSE	FALSE
rs7699519	BMP2K	-84579	Common carotid intima-media thickness in HIV infection	LINC01094 - LOC101928893	chr4	79613914	5.39794	PD_LD	rs1811327	FALSE	FALSE	FALSE	FALSE	FALSE
rs7699519	BMP2K	-63165	Common carotid intima-media thickness in HIV infection	LINC01094 - LOC101928893	chr4	79634502	5.39794	PD_LD	rs2903578	FALSE	FALSE	FALSE	FALSE	FALSE
rs7699519	BMP2K	-63165	Common carotid intima-media thickness in HIV infection	LINC01094 - LOC101928893	chr4	79634521	5.39794	PD_LD	rs1966537	FALSE	FALSE	FALSE	FALSE	FALSE
rs7699519	BMP2K	-63165	Common carotid intima-media thickness in HIV infection	LINC01094 - LOC101928893	chr4	79634572	5.39794	PD_LD	rs10084949	FALSE	FALSE	FALSE	FALSE	FALSE
rs10021303	BMPR1B	167081	Hypertension	BMPR1B	chr4	95846801	5.1549	PD_LD	rs3775021	FALSE	FALSE	FALSE	FALSE	FALSE
rs10021303	BMPR1B	167081	Hypertension	BMPR1B	chr4	95846891	5.1549	PD_LD	rs3775022	FALSE	FALSE	FALSE	FALSE	FALSE
rs543554	BRCA2	-199049	Coronary artery calcified atherosclerotic plaque score in type 2 diabetes	FRY	chr13	32692750	6.30103	PD_LD	rs75318044	FALSE	FALSE	FALSE	FALSE	FALSE
rs12280753	BUD13	-11709	Cardiovascular risk factors (age interaction)	LOC101929011 - BUD13	chr11	116632499	5.09691	PD_LD	rs10488699	FALSE	FALSE	FALSE	FALSE	FALSE
rs12280753	BUD13	-11709	Cardiovascular risk factors (age interaction)	LOC101929011 - BUD13	chr11	116632955	5.09691	PD_LD	rs57641217	FALSE	FALSE	FALSE	FALSE	FALSE
rs12280753	BUD13	-17505	Cardiovascular risk factors (age interaction)	LOC101929011 - BUD13	chr11	116626257	5.09691	PD_LD	rs11825181	FALSE	FALSE	TRUE	FALSE	TRUE
rs12280753	BUD13	-17505	Cardiovascular risk factors (age interaction)	LOC101929011 - BUD13	chr11	116627055	5.09691	PD_LD	rs56143464	FALSE	FALSE	TRUE	FALSE	TRUE
rs12280753	BUD13	-17505	Cardiovascular risk factors (age interaction)	LOC101929011 - BUD13	chr11	116627096	5.09691	PD_LD	rs56224630	FALSE	FALSE	TRUE	FALSE	TRUE
rs12286037	BUD13	-11709	Lipoprotein-associated phospholipase A2 activity and mass	ZPR1	chr11	116632499	7.39794	PD_LD	rs10488699	FALSE	FALSE	FALSE	FALSE	FALSE
rs12286037	BUD13	-11709	Lipoprotein-associated phospholipase A2 activity and mass	ZPR1	chr11	116632955	7.39794	PD_LD	rs57641217	FALSE	FALSE	FALSE	FALSE	FALSE
rs113296370	C1GALT1C1L	-25018	Diabetes in response to antihypertensive drug treatment (treatment strategy interaction)	THADA - PLEKHH2	chr2	43878494	6.69897	PD_LD	rs12620437	FALSE	FALSE	FALSE	FALSE	FALSE
rs113296370	C1GALT1C1L	-25018	Diabetes in response to antihypertensive drug treatment (treatment strategy interaction)	THADA - PLEKHH2	chr2	43879001	6.69897	PD_LD	rs7583898	FALSE	FALSE	FALSE	FALSE	FALSE
rs113296370	C1GALT1C1L	-25018	Diabetes in response to antihypertensive drug treatment (treatment strategy interaction)	THADA - PLEKHH2	chr2	43879041	6.69897	PD_LD	rs7597672	FALSE	FALSE	FALSE	FALSE	FALSE
rs113296370	C1GALT1C1L	-25018	Diabetes in response to antihypertensive drug treatment (treatment strategy interaction)	THADA - PLEKHH2	chr2	43879237	6.69897	PD_LD	rs7586766	FALSE	FALSE	FALSE	FALSE	FALSE
rs113296370	C1GALT1C1L	-25018	Diabetes in response to antihypertensive drug treatment (treatment strategy interaction)	THADA - PLEKHH2	chr2	43879381	6.69897	PD_LD	rs6544683	FALSE	FALSE	FALSE	FALSE	FALSE
rs113296370	C1GALT1C1L	-25018	Diabetes in response to antihypertensive drug treatment (treatment strategy interaction)	THADA - PLEKHH2	chr2	43879608	6.69897	PD_LD	rs62138782	FALSE	FALSE	FALSE	FALSE	FALSE
rs113296370	C1GALT1C1L	-25018	Diabetes in response to antihypertensive drug treatment (treatment strategy interaction)	THADA - PLEKHH2	chr2	43879688	6.69897	PD_LD	rs62138783	FALSE	FALSE	FALSE	FALSE	FALSE
rs113296370	C1GALT1C1L	-25018	Diabetes in response to antihypertensive drug treatment (treatment strategy interaction)	THADA - PLEKHH2	chr2	43879851	6.69897	PD_LD	rs62138784	FALSE	FALSE	FALSE	FALSE	FALSE
rs113296370	C1GALT1C1L	-25018	Diabetes in response to antihypertensive drug treatment (treatment strategy interaction)	THADA - PLEKHH2	chr2	43880179	6.69897	PD_LD	rs6756320	FALSE	FALSE	FALSE	FALSE	FALSE
rs11838267	C1R	-73588	Coronary artery disease	C1S	chr12	7171506	9.22185	PD_LD	rs11064498	FALSE	FALSE	FALSE	FALSE	FALSE
rs11838267	C1R	-73588	Coronary artery disease	C1S	chr12	7171506	9	PD_LD	rs11064498	FALSE	FALSE	FALSE	FALSE	FALSE
rs11838267	C1R	-73588	Coronary artery disease	C1S	chr12	7172083	9.22185	PD_LD	rs16933084	FALSE	FALSE	FALSE	FALSE	FALSE
rs11838267	C1R	-73588	Coronary artery disease	C1S	chr12	7172083	9	PD_LD	rs16933084	FALSE	FALSE	FALSE	FALSE	FALSE
rs2206815	C20orf187	-349846	Pulse pressure	JAG1 - LOC101929395	chr20	10658881	24.301	PD_LD	rs6040076	FALSE	FALSE	FALSE	FALSE	FALSE
rs8141797	CABIN1	163301	Coronary artery disease	SUSD2	chr22	24572033	7	PD_LD	rs5760236	FALSE	FALSE	FALSE	FALSE	FALSE
rs8141797	CABIN1	157938	Coronary artery disease	SUSD2	chr22	24565999	7	PD_LD	rs5760234	FALSE	FALSE	FALSE	FALSE	FALSE
rs8141797	CABIN1	157938	Coronary artery disease	SUSD2	chr22	24566578	7	PD_LD	rs5751810	FALSE	FALSE	FALSE	FALSE	FALSE
rs3011925	CAMTA1	868530	PR interval in Tripanosoma cruzi seropositivity	CAMTA1	chr1	7714570	5.52288	PD_LD	rs4908664	FALSE	FALSE	FALSE	FALSE	FALSE
rs4642101	CAND2	10517	QRS complex (12-leadsum)	CAND2	chr3	12848821	6.1549	PD_LD	rs11718898	FALSE	FALSE	FALSE	FALSE	FALSE
rs1467026	CAND2	-19991	P wave duration	KRT18P17 - CAND2	chr3	12818919	7.69897	PD_LD	rs12629892	FALSE	FALSE	FALSE	FALSE	FALSE
rs1467026	CAND2	-5887	P wave duration	KRT18P17 - CAND2	chr3	12832603	7.69897	PD_LD	rs13086170	FALSE	FALSE	FALSE	FALSE	FALSE
rs6909752	CASC15	947906	Coronary artery disease	LOC105374971 - LOC105374972	chr6	22612911	13.2218	PD_LD	rs13200993	FALSE	FALSE	TRUE	FALSE	TRUE
rs6909752	CASC15	947906	Coronary artery disease (myocardial infartum, percutaneous transluminal coronary angioplasty, coronary artery bypass grafting, angina or chromic ischemic heart disease)	LOC105374971 - LOC105374972	chr6	22612911	8.69897	PD_LD	rs13200993	FALSE	FALSE	TRUE	FALSE	TRUE
rs6909752	CASC15	947906	Coronary artery disease	LOC105374971 - LOC105374972	chr6	22613846	13.2218	PD_LD	rs7757005	FALSE	FALSE	TRUE	FALSE	TRUE
rs6909752	CASC15	947906	Coronary artery disease (myocardial infartum, percutaneous transluminal coronary angioplasty, coronary artery bypass grafting, angina or chromic ischemic heart disease)	LOC105374971 - LOC105374972	chr6	22613846	8.69897	PD_LD	rs7757005	FALSE	FALSE	TRUE	FALSE	TRUE
rs1049334	CAV2	48882	Atrial fibrillation	CAV1	chr7	116189370	13.699	PD_LD	rs13243017	FALSE	FALSE	FALSE	FALSE	FALSE
rs1049334	CAV2	48882	Atrial fibrillation	CAV1	chr7	116189375	13.699	PD_LD	rs13242816	FALSE	FALSE	FALSE	FALSE	FALSE
rs1049334	CAV2	48882	Atrial fibrillation	CAV1	chr7	116189489	13.699	PD_LD	rs34678019	FALSE	FALSE	FALSE	FALSE	FALSE
rs1049334	CAV2	48882	Atrial fibrillation	CAV1	chr7	116190381	13.699	PD_LD	rs3801993	FALSE	FALSE	FALSE	FALSE	FALSE
rs1049334	CAV2	48882	Atrial fibrillation	CAV1	chr7	116190468	13.699	PD_LD	rs3801994	FALSE	FALSE	FALSE	FALSE	FALSE
rs1049334	CAV2	42193	Atrial fibrillation	CAV1	chr7	116182231	13.699	PD_LD	rs13233553	TRUE	TRUE	FALSE	FALSE	TRUE
rs1049334	CAV2	41057	Atrial fibrillation	CAV1	chr7	116180734	13.699	PD_LD	rs3807988	FALSE	FALSE	FALSE	FALSE	FALSE
rs11773845	CAV2	59103	Atrial fibrillation	CAV1	chr7	116198827	12.5229	PD_LD	rs1997572	FALSE	FALSE	FALSE	FALSE	FALSE
rs11773845	CAV2	59103	PR interval	CAV1	chr7	116198827	13.5229	PD_LD	rs1997572	FALSE	FALSE	FALSE	FALSE	FALSE
rs11773845	CAV2	59103	PR interval	CAV1	chr7	116198827	11.3979	PD_LD	rs1997572	FALSE	FALSE	FALSE	FALSE	FALSE
rs3807989	CAV2	59103	Atrial fibrillation	CAV1	chr7	116198827	11.3979	PD_LD	rs1997572	FALSE	FALSE	FALSE	FALSE	FALSE
rs3807989	CAV2	59103	Electrocardiographic traits	CAV1	chr7	116198827	5.69897	PD_LD	rs1997572	FALSE	FALSE	FALSE	FALSE	FALSE
rs3807989	CAV2	59103	Electrocardiographic traits	CAV1	chr7	116198827	12.1549	PD_LD	rs1997572	FALSE	FALSE	FALSE	FALSE	FALSE
rs3807989	CAV2	59103	PR interval	CAV1	chr7	116198827	17.699	PD_LD	rs1997572	FALSE	FALSE	FALSE	FALSE	FALSE
rs3807989	CAV2	59103	PR interval	CAV1	chr7	116198827	27.3979	PD_LD	rs1997572	FALSE	FALSE	FALSE	FALSE	FALSE
rs3807989	CAV2	59103	PR segment	CAV1	chr7	116198827	11.301	PD_LD	rs1997572	FALSE	FALSE	FALSE	FALSE	FALSE
rs2109514	CAV2	6229	Prevalent atrial fibrillation	CAV2 - CAV1	chr7	116145956	12.1549	PD_LD	rs4730743	FALSE	FALSE	FALSE	FALSE	FALSE
rs2109514	CAV2	20621	Prevalent atrial fibrillation	CAV2 - CAV1	chr7	116160523	12.1549	PD_LD	rs55883210	FALSE	FALSE	FALSE	FALSE	FALSE
rs7802124	CAV2	48882	PR interval in Tripanosoma cruzi seropositivity	LINC01510	chr7	116190712	5.69897	PD_LD	rs66916956	FALSE	FALSE	FALSE	FALSE	FALSE
rs13177180	CCDC112	252816	Conotruncal heart defects (inherited effects)	FEM1C	chr5	114886309	5.69897	PD_LD	rs256977	FALSE	FALSE	FALSE	FALSE	FALSE
rs41317993	CD46	40190	Resting heart rate	CD46	chr1	207966392	30.301	PD_LD	rs12568382	FALSE	FALSE	FALSE	FALSE	FALSE
rs13165531	CDH6	-314138	Resting heart rate	HPRT1P2 - RPL19P11	chr5	30881509	10.3979	PD_LD	rs4282331	FALSE	FALSE	FALSE	FALSE	FALSE
rs6871087	CDH6	-314138	Response to angiotensin II receptor blocker therapy	HPRT1P2 - RPL19P11	chr5	30880270	6	PD_LD	rs77036000	FALSE	FALSE	FALSE	FALSE	FALSE
rs10127456	CELA2A	-135074	Coronary artery aneurysm in Kawasaki disease	FHAD1	chr1	15650783	6	PD_LD	rs3765354	FALSE	FALSE	FALSE	FALSE	FALSE
rs10127456	CELA2A	-135074	Coronary artery aneurysm in Kawasaki disease	FHAD1	chr1	15650790	6	PD_LD	rs3765355	FALSE	FALSE	FALSE	FALSE	FALSE
rs10127456	CELA2A	-135074	Coronary artery aneurysm in Kawasaki disease	FHAD1	chr1	15651061	6	PD_LD	rs3765356	FALSE	FALSE	FALSE	FALSE	FALSE
rs10127456	CELA2A	-135074	Coronary artery aneurysm in Kawasaki disease	FHAD1	chr1	15651418	6	PD_LD	rs10127455	FALSE	FALSE	FALSE	FALSE	FALSE
rs17787940	COMMD2	-227760	Preeclampsia	WWTR1	chr3	149242595	5.52288	PD_LD	rs17195631	FALSE	FALSE	FALSE	FALSE	FALSE
rs17787940	COMMD2	-227760	Preeclampsia	WWTR1	chr3	149242710	5.52288	PD_LD	rs17195637	FALSE	FALSE	FALSE	FALSE	FALSE
rs35146811	COPS6	16763	Coronary artery disease	CNPY4	chr7	99703957	5.69897	PD_LD	rs2293479	FALSE	FALSE	FALSE	FALSE	FALSE
rs13279522	CRH	-111381	Coronary heart disease event reduction (statin therapy interaction)	DNAJC5B	chr8	66979711	6.30103	PD_LD	rs10100725	FALSE	FALSE	FALSE	FALSE	FALSE
rs2073300	CST9L	-85351	Peripheral arterial disease (traffic-related air pollution interaction)	CST12P - CST8	chr20	23464190	6.39794	PD_LD	rs6137977	FALSE	FALSE	FALSE	FALSE	FALSE
rs35061590	DAB2IP	156204	Heart rate	DAB2IP	chr9	124487494	5.04576	PD_LD	rs13290547	TRUE	TRUE	TRUE	TRUE	TRUE
rs9985766	DCLK2	48822	Coronary artery disease	DCLK2	chr4	151049131	9.09691	PD_LD	rs6848344	FALSE	TRUE	FALSE	FALSE	TRUE
rs9985766	DCLK2	48822	Myocardial infarction	DCLK2	chr4	151049131	5.22185	PD_LD	rs6848344	FALSE	TRUE	FALSE	FALSE	TRUE
rs2268667	DDAH1	-79648	Asymmetrical dimethylarginine levels	DDAH1	chr1	85790632	30.3979	PD_LD	rs1498373	TRUE	TRUE	FALSE	FALSE	TRUE
rs2268667	DDAH1	-79648	Asymmetrical dimethylarginine levels	DDAH1	chr1	85791256	30.3979	PD_LD	rs2300634	TRUE	TRUE	FALSE	FALSE	TRUE
rs2268667	DDAH1	-89171	Asymmetrical dimethylarginine levels	DDAH1	chr1	85781719	30.3979	PD_LD	rs233108	TRUE	TRUE	FALSE	FALSE	TRUE
rs1018836	DECR1	545905	Ejection fraction in Tripanosoma cruzi seropositivity	RNA5SP273 - LINC01030	chr8	91559750	5.69897	PD_LD	rs10091275	FALSE	FALSE	FALSE	FALSE	FALSE
rs1018836	DECR1	561661	Ejection fraction in Tripanosoma cruzi seropositivity	RNA5SP273 - LINC01030	chr8	91576221	5.69897	PD_LD	rs10956720	FALSE	FALSE	TRUE	FALSE	TRUE
rs1018836	DECR1	574746	Ejection fraction in Tripanosoma cruzi seropositivity	RNA5SP273 - LINC01030	chr8	91588544	5.69897	PD_LD	rs13268594	FALSE	FALSE	FALSE	FALSE	FALSE
rs1018836	DECR1	539426	Ejection fraction in Tripanosoma cruzi seropositivity	RNA5SP273 - LINC01030	chr8	91553255	5.69897	PD_LD	rs11776824	FALSE	TRUE	TRUE	FALSE	TRUE
rs1018836	DECR1	569072	Ejection fraction in Tripanosoma cruzi seropositivity	RNA5SP273 - LINC01030	chr8	91582987	5.69897	PD_LD	rs13255452	FALSE	FALSE	FALSE	FALSE	FALSE
rs3136739	DKK4	-21642	Plasma plasminogen activator levels	POLB	chr8	42214174	9	PD_LD	rs3136758	FALSE	FALSE	FALSE	FALSE	FALSE
rs1005300	DNAL4	336368	Immunoglobulin light chain (AL) amyloidosis	CBX7	chr22	39527934	7.09691	PD_LD	rs139384	TRUE	TRUE	FALSE	FALSE	TRUE
rs4394694	DPYD	-30069	Coronary artery disease	DPYD	chr1	98357726	5.22185	PD_LD	rs9324374	FALSE	TRUE	FALSE	FALSE	TRUE
rs4394694	DPYD	-30069	Coronary artery disease	DPYD	chr1	98359341	5.22185	PD_LD	rs12406713	FALSE	TRUE	FALSE	FALSE	TRUE
rs4394694	DPYD	-24754	Coronary artery disease	DPYD	chr1	98362039	5.22185	PD_LD	rs7418577	FALSE	FALSE	FALSE	FALSE	FALSE
rs4394694	DPYD	-22271	Coronary artery disease	DPYD	chr1	98365309	5.22185	PD_LD	rs10875118	TRUE	TRUE	TRUE	FALSE	TRUE
rs4394694	DPYD	-12229	Coronary artery disease	DPYD	chr1	98375390	5.22185	PD_LD	rs61787823	TRUE	TRUE	FALSE	FALSE	TRUE
rs4394694	DPYD	-3404	Coronary artery disease	DPYD	chr1	98383394	5.22185	PD_LD	rs79055225	TRUE	TRUE	FALSE	FALSE	TRUE
rs4394694	DPYD	3353	Coronary artery disease	DPYD	chr1	98390071	5.22185	PD_LD	rs4456128	FALSE	FALSE	FALSE	FALSE	FALSE
rs4394694	DPYD	-17627	Coronary artery disease	DPYD	chr1	98369743	5.22185	PD_LD	rs9662719	TRUE	TRUE	FALSE	FALSE	TRUE
rs4394694	DPYD	-11029	Coronary artery disease	DPYD	chr1	98376244	5.22185	PD_LD	rs9727976	FALSE	FALSE	FALSE	FALSE	FALSE
rs76038129	DTNA	305166	Coronary artery calcified atherosclerotic plaque (130 HU threshold) in type 2 diabetes	DTNA	chr18	32378671	5.04576	PD_LD	rs73412664	FALSE	FALSE	FALSE	FALSE	FALSE
rs76038129	DTNA	301562	Coronary artery calcified atherosclerotic plaque (130 HU threshold) in type 2 diabetes	DTNA	chr18	32375351	5.04576	PD_LD	rs9944846	FALSE	FALSE	FALSE	FALSE	FALSE
rs76038129	DTNA	301562	Coronary artery calcified atherosclerotic plaque (130 HU threshold) in type 2 diabetes	DTNA	chr18	32375356	5.04576	PD_LD	rs9944847	FALSE	FALSE	FALSE	FALSE	FALSE
rs76038129	DTNA	301562	Coronary artery calcified atherosclerotic plaque (130 HU threshold) in type 2 diabetes	DTNA	chr18	32375432	5.04576	PD_LD	rs9944949	FALSE	FALSE	FALSE	FALSE	FALSE
rs11080107	EFCAB5	-302215	Coronary artery disease	ANKRD13B	chr17	27955539	9.52288	PD_LD	rs3809790	FALSE	FALSE	FALSE	FALSE	FALSE
rs11080107	EFCAB5	-302215	Coronary artery disease	ANKRD13B	chr17	27955760	9.52288	PD_LD	rs3809789	FALSE	FALSE	FALSE	FALSE	FALSE
rs7220401	EFCAB5	-302215	Coronary artery disease	ANKRD13B	chr17	27955539	9.30103	PD_LD	rs3809790	FALSE	FALSE	FALSE	FALSE	FALSE
rs13723	EFCAB5	-302215	Coronary artery disease	CORO6	chr17	27955539	9.22185	PD_LD	rs3809790	FALSE	FALSE	FALSE	FALSE	FALSE
rs13723	EFCAB5	-302215	Coronary artery disease	CORO6	chr17	27955760	9.22185	PD_LD	rs3809789	FALSE	FALSE	FALSE	FALSE	FALSE
rs2485376	ELOVL3	67738	QT interval	GBF1	chr10	104056267	7.52288	PD_LD	rs772033	FALSE	FALSE	FALSE	FALSE	FALSE
rs17134212	EPB41L4A	-217989	Common carotid intima-media thickness in HIV negative individuals	EPB41L4A	chr5	111537247	5.69897	PD_LD	rs13158835	FALSE	FALSE	FALSE	FALSE	FALSE
rs4613862	FAM46A	139682	Coronary artery disease	LOC102724168	chr6	82602112	9.1549	PD_LD	rs9361871	TRUE	TRUE	FALSE	FALSE	TRUE
rs4613862	FAM46A	139682	Coronary artery disease	LOC102724168	chr6	82602112	9	PD_LD	rs9361871	TRUE	TRUE	FALSE	FALSE	TRUE
rs7131987	FAR2	92682	QT interval	FAR2	chr12	29395180	5.69897	PD_LD	rs7958210	FALSE	FALSE	TRUE	FALSE	TRUE
rs2649	FBXL22	-23591	Aortic root size	USP3-AS1, USP3	chr15	63866707	7.30103	PD_LD	rs74018128	FALSE	FALSE	FALSE	FALSE	FALSE
rs2649	FBXL22	2619	Aortic root size	USP3-AS1, USP3	chr15	63892267	7.30103	PD_LD	rs74018140	TRUE	TRUE	FALSE	FALSE	TRUE
rs1800788	FGA	-31279	Fibrinogen	LOC100422640 - FGB	chr4	155481362	39	PD_LD	rs1025154	FALSE	FALSE	FALSE	FALSE	FALSE
rs1800789	FGA	-31279	Fibrinogen	LOC100422640 - FGB	chr4	155481005	126.699	PD_LD	rs57292098	FALSE	FALSE	FALSE	FALSE	FALSE
rs1800789	FGA	-31279	Fibrinogen	LOC100422640 - FGB	chr4	155481288	126.699	PD_LD	rs4508864	FALSE	FALSE	FALSE	FALSE	FALSE
rs1800789	FGA	-31279	Fibrinogen	LOC100422640 - FGB	chr4	155481510	126.699	PD_LD	rs4333166	FALSE	FALSE	FALSE	FALSE	FALSE
rs1800789	FGA	-31279	Fibrinogen	LOC100422640 - FGB	chr4	155481540	126.699	PD_LD	rs7439150	FALSE	FALSE	FALSE	FALSE	FALSE
rs365302	FNDC1	57513	Coronary heart disease	FNDC1	chr6	159648057	6.09691	PD_LD	rs475074	FALSE	FALSE	FALSE	FALSE	FALSE
rs365302	FNDC1	57513	Coronary heart disease	FNDC1	chr6	159648153	6.09691	PD_LD	rs474108	FALSE	FALSE	FALSE	FALSE	FALSE
rs365302	FNDC1	57513	Coronary heart disease	FNDC1	chr6	159648219	6.09691	PD_LD	rs531165	FALSE	FALSE	FALSE	FALSE	FALSE
rs365302	FNDC1	57513	Coronary heart disease	FNDC1	chr6	159648660	6.09691	PD_LD	rs2245986	FALSE	FALSE	FALSE	FALSE	FALSE
rs365302	FNDC1	57513	Coronary heart disease	FNDC1	chr6	159648681	6.09691	PD_LD	rs116340338	FALSE	FALSE	FALSE	FALSE	FALSE
rs365302	FNDC1	57513	Coronary heart disease	FNDC1	chr6	159648831	6.09691	PD_LD	rs409843	FALSE	FALSE	FALSE	FALSE	FALSE
rs365302	FNDC1	57513	Coronary heart disease	FNDC1	chr6	159648863	6.09691	PD_LD	rs418902	FALSE	FALSE	FALSE	FALSE	FALSE
rs365302	FNDC1	57513	Coronary heart disease	FNDC1	chr6	159648868	6.09691	PD_LD	rs418901	FALSE	FALSE	FALSE	FALSE	FALSE
rs365302	FNDC1	57513	Coronary heart disease	FNDC1	chr6	159648906	6.09691	PD_LD	rs416321	FALSE	FALSE	FALSE	FALSE	FALSE
rs365302	FNDC1	57513	Coronary heart disease	FNDC1	chr6	159648955	6.09691	PD_LD	rs375423	FALSE	FALSE	FALSE	FALSE	FALSE
rs365302	FNDC1	57513	Coronary heart disease	FNDC1	chr6	159649576	6.09691	PD_LD	rs516850	FALSE	FALSE	FALSE	FALSE	FALSE
rs365302	FNDC1	57513	Coronary heart disease	FNDC1	chr6	159649659	6.09691	PD_LD	rs422470	FALSE	FALSE	FALSE	FALSE	FALSE
rs365302	FNDC1	57513	Coronary heart disease	FNDC1	chr6	159649744	6.09691	PD_LD	rs422232	FALSE	FALSE	FALSE	FALSE	FALSE
rs365302	FNDC1	57513	Coronary heart disease	FNDC1	chr6	159649746	6.09691	PD_LD	rs410879	FALSE	FALSE	FALSE	FALSE	FALSE
rs365302	FNDC1	57513	Coronary heart disease	FNDC1	chr6	159649986	6.09691	PD_LD	rs400148	FALSE	FALSE	FALSE	FALSE	FALSE
rs365302	FNDC1	57513	Coronary heart disease	FNDC1	chr6	159650024	6.09691	PD_LD	rs375150	FALSE	FALSE	FALSE	FALSE	FALSE
rs365302	FNDC1	57513	Coronary heart disease	FNDC1	chr6	159650173	6.09691	PD_LD	rs392551	FALSE	FALSE	FALSE	FALSE	FALSE
rs365302	FNDC1	51494	Coronary heart disease	FNDC1	chr6	159642859	6.09691	PD_LD	rs419281	FALSE	FALSE	FALSE	FALSE	FALSE
rs365302	FNDC1	51494	Coronary heart disease	FNDC1	chr6	159642962	6.09691	PD_LD	rs444245	FALSE	FALSE	FALSE	FALSE	FALSE
rs7145159	FOS	-160219	Coronary artery disease	HIF1AP1, NEK9	chr14	75586287	9.39794	PD_LD	rs8003506	FALSE	FALSE	FALSE	FALSE	FALSE
rs566818	GDPD5	-6684	Coronary artery disease	GDPD5	chr11	75157596	5.22185	PD_LD	rs511190	FALSE	FALSE	FALSE	FALSE	FALSE
rs12110693	GJA1	416258	Biomedical quantitative traits	LOC105377979	chr6	122173687	8.69897	PD_LD	rs1919874	FALSE	TRUE	FALSE	FALSE	TRUE
rs12110693	GJA1	414055	Biomedical quantitative traits	LOC105377979	chr6	122171051	8.69897	PD_LD	rs1919875	FALSE	TRUE	FALSE	FALSE	TRUE
rs12110693	GJA1	414055	Biomedical quantitative traits	LOC105377979	chr6	122171459	8.69897	PD_LD	rs1320759	FALSE	TRUE	FALSE	FALSE	TRUE
rs12110693	GJA1	417311	Biomedical quantitative traits	LOC105377979	chr6	122174597	8.69897	PD_LD	rs9401459	FALSE	FALSE	FALSE	FALSE	FALSE
rs12110693	GJA1	411311	Biomedical quantitative traits	LOC105377979	chr6	122168137	8.69897	PD_LD	rs1320761	FALSE	FALSE	FALSE	FALSE	FALSE
rs9320841	GJA1	342382	Resting heart rate	LOC105377979	chr6	122099151	14.301	PD_LD	rs9401451	TRUE	TRUE	FALSE	FALSE	TRUE
rs2110483	GNGT1	360343	PR interval in Tripanosoma cruzi seropositivity	LOC107986820 - LOC101927525	chr7	93896557	5.1549	PD_LD	rs111507364	FALSE	FALSE	FALSE	FALSE	FALSE
rs11784833	GPAA1	-56642	LDL cholesterol	PARP10 - GRINA	chr8	145082186	9.69897	PD_LD	rs61156785	TRUE	TRUE	FALSE	FALSE	TRUE
rs11784833	GPAA1	-69196	LDL cholesterol	PARP10 - GRINA	chr8	145069533	9.69897	PD_LD	rs58404036	TRUE	TRUE	FALSE	FALSE	TRUE
rs11784833	GPAA1	-69196	LDL cholesterol	PARP10 - GRINA	chr8	145069805	9.69897	PD_LD	rs55853893	TRUE	TRUE	FALSE	FALSE	TRUE
rs11784833	GPAA1	-61127	LDL cholesterol	PARP10 - GRINA	chr8	145076528	9.69897	PD_LD	rs57957974	TRUE	TRUE	FALSE	FALSE	TRUE
rs66678247	GRAMD1C	374103	Congenital heart disease (inherited effect)	ZNF80, LOC107986115	chr3	113933082	6	PD_LD	rs113015898	TRUE	TRUE	TRUE	FALSE	TRUE
rs17672135	GREM2	-337250	Coronary heart disease	FMN2	chr1	240439011	5.69897	PD_LD	rs12074089	FALSE	FALSE	FALSE	FALSE	FALSE
rs17672135	GREM2	-337250	Coronary heart disease	FMN2	chr1	240439670	5.69897	PD_LD	rs61829193	FALSE	FALSE	FALSE	FALSE	FALSE
rs10760158	GSN	43937	Pulse pressure	GSN	chr9	124008433	5.52288	PD_LD	rs4837819	FALSE	FALSE	FALSE	FALSE	FALSE
rs10760158	GSN	43937	Pulse pressure	GSN	chr9	124008451	5.52288	PD_LD	rs10760163	FALSE	FALSE	FALSE	FALSE	FALSE
rs10226084	HDAC9	-122286	Fibrinogen	SNX13 - RNMTL1P2	chr7	18004701	9.30103	PD_LD	rs4721675	FALSE	FALSE	TRUE	FALSE	TRUE
rs10226084	HDAC9	-122286	Fibrinogen	SNX13 - RNMTL1P2	chr7	18004852	9.30103	PD_LD	rs17661083	FALSE	FALSE	TRUE	FALSE	TRUE
rs10226084	HDAC9	-122286	Fibrinogen	SNX13 - RNMTL1P2	chr7	18004974	9.30103	PD_LD	rs13223642	FALSE	FALSE	TRUE	FALSE	TRUE
rs10226084	HDAC9	-122286	Fibrinogen	SNX13 - RNMTL1P2	chr7	18005236	9.30103	PD_LD	rs9648238	FALSE	FALSE	TRUE	FALSE	TRUE
rs10226084	HDAC9	-115800	Fibrinogen	SNX13 - RNMTL1P2	chr7	18010777	9.30103	PD_LD	rs12699926	FALSE	FALSE	FALSE	FALSE	FALSE
rs2452600	HPGDS	248402	Coronary artery disease	PDLIM5	chr4	95512843	7	PD_LD	rs35044129	FALSE	FALSE	FALSE	FALSE	FALSE
rs1583674	IGFBP3	1232047	Coronary artery calcified atherosclerotic plaque (90 or 130 HU threshold) in type 2 diabetes	LOC105375268 - LOC107986793	chr7	47193028	5.39794	PD_LD	rs77207709	FALSE	TRUE	FALSE	FALSE	TRUE
rs12712127	IL1R1	36680	Fibrinogen	IL1R1	chr2	102724100	7.52288	PD_LD	rs2041749	TRUE	TRUE	FALSE	FALSE	TRUE
rs12712127	IL1R1	39832	Fibrinogen	IL1R1	chr2	102727095	7.52288	PD_LD	rs12712128	TRUE	TRUE	FALSE	FALSE	TRUE
rs10057188	LHFPL2	-119629	Pulse pressure	LHFPL2	chr5	77825166	10.1549	PD_LD	rs7719483	TRUE	TRUE	FALSE	FALSE	TRUE
rs10057188	LHFPL2	-119629	Pulse pressure	LHFPL2	chr5	77826345	10.1549	PD_LD	rs17215893	TRUE	TRUE	FALSE	FALSE	TRUE
rs10057188	LHFPL2	-108359	Pulse pressure	LHFPL2	chr5	77837259	10.1549	PD_LD	rs10045987	FALSE	FALSE	FALSE	FALSE	FALSE
rs10911021	LINC00272	-301775	Cardiovascular heart disease in diabetics	LOC105371642, ZNF648	chr1	182075045	7.69897	PD_LD	rs7518242	FALSE	FALSE	FALSE	FALSE	FALSE
rs10911021	LINC00272	-301775	Cardiovascular heart disease in diabetics	LOC105371642, ZNF648	chr1	182075841	7.69897	PD_LD	rs57578766	FALSE	FALSE	FALSE	FALSE	FALSE
rs10911021	LINC00272	-301775	Cardiovascular heart disease in diabetics	LOC105371642, ZNF648	chr1	182076147	7.69897	PD_LD	rs55999288	FALSE	FALSE	FALSE	FALSE	FALSE
rs10911021	LINC00272	-292707	Cardiovascular heart disease in diabetics	LOC105371642, ZNF648	chr1	182085333	7.69897	PD_LD	rs11587035	FALSE	FALSE	FALSE	FALSE	FALSE
rs10911021	LINC00272	-285674	Cardiovascular heart disease in diabetics	LOC105371642, ZNF648	chr1	182091343	7.69897	PD_LD	rs61808389	FALSE	FALSE	FALSE	FALSE	FALSE
rs74155456	LINC00845	49304	Coronary artery calcified atherosclerotic plaque (130 HU threshold) in type 2 diabetes	LINC00845 - LOC105378323	chr10	62826148	5.69897	PD_LD	rs56364736	FALSE	FALSE	FALSE	FALSE	FALSE
rs74155456	LINC00845	49304	Coronary artery calcified atherosclerotic plaque score in type 2 diabetes	LINC00845 - LOC105378323	chr10	62826148	6	PD_LD	rs56364736	FALSE	FALSE	FALSE	FALSE	FALSE
rs74155456	LINC00845	46764	Coronary artery calcified atherosclerotic plaque (130 HU threshold) in type 2 diabetes	LINC00845 - LOC105378323	chr10	62823435	5.69897	PD_LD	rs74155455	FALSE	FALSE	FALSE	FALSE	FALSE
rs74155456	LINC00845	46764	Coronary artery calcified atherosclerotic plaque score in type 2 diabetes	LINC00845 - LOC105378323	chr10	62823435	6	PD_LD	rs74155455	FALSE	FALSE	FALSE	FALSE	FALSE
rs2496589	LINC01277	381302	Response to chemotherapy in breast cancer hypertensive cases (cumulative dose) (bevacizumab)	LOC100288558 - ADAT2	chr6	143741333	5.30103	PD_LD	rs2496594	FALSE	FALSE	FALSE	FALSE	FALSE
rs2496589	LINC01277	381302	Response to chemotherapy in breast cancer hypertensive cases (cumulative dose) (bevacizumab)	LOC100288558 - ADAT2	chr6	143741497	5.30103	PD_LD	rs2496595	FALSE	FALSE	FALSE	FALSE	FALSE
rs1250259	LINC01614	-288103	Coronary artery disease	FN1	chr2	216294956	10.301	PD_LD	rs1250239	TRUE	TRUE	TRUE	FALSE	TRUE
rs1250259	LINC01614	-288103	Pulse pressure	FN1	chr2	216294956	18.0458	PD_LD	rs1250239	TRUE	TRUE	TRUE	FALSE	TRUE
rs1250259	LINC01614	-288103	Coronary artery disease	FN1	chr2	216295013	10.301	PD_LD	rs1250240	TRUE	TRUE	TRUE	FALSE	TRUE
rs1250259	LINC01614	-288103	Pulse pressure	FN1	chr2	216295013	18.0458	PD_LD	rs1250240	TRUE	TRUE	TRUE	FALSE	TRUE
rs1250259	LINC01614	-288103	Coronary artery disease	FN1	chr2	216295311	10.301	PD_LD	rs1250241	TRUE	TRUE	TRUE	FALSE	TRUE
rs1250259	LINC01614	-288103	Pulse pressure	FN1	chr2	216295311	18.0458	PD_LD	rs1250241	TRUE	TRUE	TRUE	FALSE	TRUE
rs1250229	LINC01614	-288103	Coronary artery disease	LOC105373868 - LOC102724849	chr2	216294956	12.699	PD_LD	rs1250239	TRUE	TRUE	FALSE	FALSE	TRUE
rs1250229	LINC01614	-288103	Coronary artery disease	LOC105373868 - LOC102724849	chr2	216294956	18.5229	PD_LD	rs1250239	TRUE	TRUE	FALSE	FALSE	TRUE
rs1250229	LINC01614	-288103	Coronary artery disease (myocardial infartum, percutaneous transluminal coronary angioplasty, coronary artery bypass grafting, angina or chromic ischemic heart disease)	LOC105373868 - LOC102724849	chr2	216294956	12.5229	PD_LD	rs1250239	TRUE	TRUE	FALSE	FALSE	TRUE
rs1250229	LINC01614	-288103	LDL cholesterol	LOC105373868 - LOC102724849	chr2	216294956	7.52288	PD_LD	rs1250239	TRUE	TRUE	FALSE	FALSE	TRUE
rs1250229	LINC01614	-288103	LDL cholesterol levels	LOC105373868 - LOC102724849	chr2	216294956	8.69897	PD_LD	rs1250239	TRUE	TRUE	FALSE	FALSE	TRUE
rs1250229	LINC01614	-288103	Coronary artery disease	LOC105373868 - LOC102724849	chr2	216295013	12.699	PD_LD	rs1250240	TRUE	TRUE	FALSE	FALSE	TRUE
rs1250229	LINC01614	-288103	Coronary artery disease	LOC105373868 - LOC102724849	chr2	216295013	18.5229	PD_LD	rs1250240	TRUE	TRUE	FALSE	FALSE	TRUE
rs1250229	LINC01614	-288103	Coronary artery disease (myocardial infartum, percutaneous transluminal coronary angioplasty, coronary artery bypass grafting, angina or chromic ischemic heart disease)	LOC105373868 - LOC102724849	chr2	216295013	12.5229	PD_LD	rs1250240	TRUE	TRUE	FALSE	FALSE	TRUE
rs1250229	LINC01614	-288103	LDL cholesterol	LOC105373868 - LOC102724849	chr2	216295013	7.52288	PD_LD	rs1250240	TRUE	TRUE	FALSE	FALSE	TRUE
rs1250229	LINC01614	-288103	LDL cholesterol levels	LOC105373868 - LOC102724849	chr2	216295013	8.69897	PD_LD	rs1250240	TRUE	TRUE	FALSE	FALSE	TRUE
rs1250229	LINC01614	-288103	Coronary artery disease	LOC105373868 - LOC102724849	chr2	216295311	12.699	PD_LD	rs1250241	TRUE	TRUE	FALSE	FALSE	TRUE
rs1250229	LINC01614	-288103	Coronary artery disease	LOC105373868 - LOC102724849	chr2	216295311	18.5229	PD_LD	rs1250241	TRUE	TRUE	FALSE	FALSE	TRUE
rs1250229	LINC01614	-288103	Coronary artery disease (myocardial infartum, percutaneous transluminal coronary angioplasty, coronary artery bypass grafting, angina or chromic ischemic heart disease)	LOC105373868 - LOC102724849	chr2	216295311	12.5229	PD_LD	rs1250241	TRUE	TRUE	FALSE	FALSE	TRUE
rs1250229	LINC01614	-288103	LDL cholesterol	LOC105373868 - LOC102724849	chr2	216295311	7.52288	PD_LD	rs1250241	TRUE	TRUE	FALSE	FALSE	TRUE
rs1250229	LINC01614	-288103	LDL cholesterol levels	LOC105373868 - LOC102724849	chr2	216295311	8.69897	PD_LD	rs1250241	TRUE	TRUE	FALSE	FALSE	TRUE
rs17763769	MAP2K6	1135740	QT interval	CALM2P1 - LOC105371884	chr17	68546663	10.301	PD_LD	rs376190632	FALSE	FALSE	FALSE	FALSE	FALSE
rs17763769	MAP2K6	1135740	QT interval	CALM2P1 - LOC105371884	chr17	68546881	10.301	PD_LD	rs370293363	FALSE	FALSE	FALSE	FALSE	FALSE
rs17763769	MAP2K6	1135740	QT interval	CALM2P1 - LOC105371884	chr17	68546923	10.301	PD_LD	rs140229087	FALSE	FALSE	FALSE	FALSE	FALSE
rs4980532	MARK2	63312	Pulse pressure	RCOR2	chr11	63670386	9.69897	PD_LD	rs1486936	FALSE	FALSE	FALSE	FALSE	FALSE
rs4980532	MARK2	63312	Pulse pressure	RCOR2	chr11	63670386	7.39794	PD_LD	rs1486936	FALSE	FALSE	FALSE	FALSE	FALSE
rs10055631	MAST4	403172	Coronary artery disease	MAST4	chr5	66295388	5.69897	PD_LD	rs1008017	FALSE	FALSE	FALSE	FALSE	FALSE
rs7568458	MAT2A	6389	Coronary artery disease	GGCX	chr2	85772547	9.39794	PD_LD	rs7605975	TRUE	TRUE	FALSE	FALSE	TRUE
rs7568458	MAT2A	6389	Coronary artery disease (myocardial infartum, percutaneous transluminal coronary angioplasty, coronary artery bypass grafting, angina or chromic ischemic heart disease)	GGCX	chr2	85772547	12.699	PD_LD	rs7605975	TRUE	TRUE	FALSE	FALSE	TRUE
rs7568458	MAT2A	6389	Coronary artery disease	GGCX	chr2	85773060	9.39794	PD_LD	rs12473819	TRUE	TRUE	FALSE	FALSE	TRUE
rs7568458	MAT2A	6389	Coronary artery disease (myocardial infartum, percutaneous transluminal coronary angioplasty, coronary artery bypass grafting, angina or chromic ischemic heart disease)	GGCX	chr2	85773060	12.699	PD_LD	rs12473819	TRUE	TRUE	FALSE	FALSE	TRUE
rs10176176	MAT2A	6389	Myocardial infarction	RPSAP22 - LOC100630918	chr2	85772547	9.52288	PD_LD	rs7605975	TRUE	TRUE	FALSE	FALSE	TRUE
rs10176176	MAT2A	6389	Myocardial infarction	RPSAP22 - LOC100630918	chr2	85773060	9.52288	PD_LD	rs12473819	TRUE	TRUE	FALSE	FALSE	TRUE
rs6743030	MAT2A	6389	Coronary artery disease	RPSAP22 - LOC100630918	chr2	85772547	22.699	PD_LD	rs7605975	TRUE	TRUE	FALSE	FALSE	TRUE
rs6743030	MAT2A	6389	Coronary artery disease	RPSAP22 - LOC100630918	chr2	85773060	22.699	PD_LD	rs12473819	TRUE	TRUE	FALSE	FALSE	TRUE
rs10484876	MCM3	101549	Peripheral arterial disease (traffic-related air pollution interaction)	PAQR8	chr6	52251809	7	PD_LD	rs9382104	FALSE	FALSE	FALSE	FALSE	FALSE
rs10484876	MCM3	105197	Peripheral arterial disease (traffic-related air pollution interaction)	PAQR8	chr6	52255087	7	PD_LD	rs716970	TRUE	TRUE	FALSE	FALSE	TRUE
rs17465637	MIA3	28583	Coronary artery disease	MIA3	chr1	222820638	30.0969	PD_LD	rs17163358	FALSE	FALSE	FALSE	FALSE	FALSE
rs17465637	MIA3	28583	Coronary heart disease	MIA3	chr1	222820638	6	PD_LD	rs17163358	FALSE	FALSE	FALSE	FALSE	FALSE
rs17465637	MIA3	28583	Coronary heart disease	MIA3	chr1	222820638	8	PD_LD	rs17163358	FALSE	FALSE	FALSE	FALSE	FALSE
rs17465637	MIA3	28583	Myocardial infarction (early onset)	MIA3	chr1	222820638	9	PD_LD	rs17163358	FALSE	FALSE	FALSE	FALSE	FALSE
rs17465637	MIA3	28583	Coronary artery disease	MIA3	chr1	222820789	30.0969	PD_LD	rs17163360	FALSE	FALSE	FALSE	FALSE	FALSE
rs17465637	MIA3	28583	Coronary heart disease	MIA3	chr1	222820789	6	PD_LD	rs17163360	FALSE	FALSE	FALSE	FALSE	FALSE
rs17465637	MIA3	28583	Coronary heart disease	MIA3	chr1	222820789	8	PD_LD	rs17163360	FALSE	FALSE	FALSE	FALSE	FALSE
rs17465637	MIA3	28583	Myocardial infarction (early onset)	MIA3	chr1	222820789	9	PD_LD	rs17163360	FALSE	FALSE	FALSE	FALSE	FALSE
rs17465637	MIA3	44941	Coronary artery disease	MIA3	chr1	222836995	30.0969	PD_LD	rs17465940	FALSE	FALSE	FALSE	FALSE	FALSE
rs17465637	MIA3	44941	Coronary heart disease	MIA3	chr1	222836995	6	PD_LD	rs17465940	FALSE	FALSE	FALSE	FALSE	FALSE
rs17465637	MIA3	44941	Coronary heart disease	MIA3	chr1	222836995	8	PD_LD	rs17465940	FALSE	FALSE	FALSE	FALSE	FALSE
rs17465637	MIA3	44941	Myocardial infarction (early onset)	MIA3	chr1	222836995	9	PD_LD	rs17465940	FALSE	FALSE	FALSE	FALSE	FALSE
rs17465637	MIA3	14383	Coronary artery disease	MIA3	chr1	222806217	30.0969	PD_LD	rs17163345	FALSE	FALSE	FALSE	FALSE	FALSE
rs17465637	MIA3	14383	Coronary heart disease	MIA3	chr1	222806217	6	PD_LD	rs17163345	FALSE	FALSE	FALSE	FALSE	FALSE
rs17465637	MIA3	14383	Coronary heart disease	MIA3	chr1	222806217	8	PD_LD	rs17163345	FALSE	FALSE	FALSE	FALSE	FALSE
rs17465637	MIA3	14383	Myocardial infarction (early onset)	MIA3	chr1	222806217	9	PD_LD	rs17163345	FALSE	FALSE	FALSE	FALSE	FALSE
rs17465982	MIA3	28583	Coronary artery disease	MIA3	chr1	222820638	27.0458	PD_LD	rs17163358	FALSE	FALSE	FALSE	FALSE	FALSE
rs17465982	MIA3	28583	Coronary artery disease	MIA3	chr1	222820789	27.0458	PD_LD	rs17163360	FALSE	FALSE	FALSE	FALSE	FALSE
rs17465982	MIA3	44941	Coronary artery disease	MIA3	chr1	222836995	27.0458	PD_LD	rs17465940	FALSE	FALSE	FALSE	FALSE	FALSE
rs35158675	MIA3	28583	Coronary artery disease	MIA3	chr1	222820638	27.2218	PD_LD	rs17163358	FALSE	FALSE	FALSE	FALSE	FALSE
rs35158675	MIA3	28583	Coronary artery disease	MIA3	chr1	222820789	27.2218	PD_LD	rs17163360	FALSE	FALSE	FALSE	FALSE	FALSE
rs35158675	MIA3	44941	Coronary artery disease	MIA3	chr1	222836995	27.2218	PD_LD	rs17465940	FALSE	FALSE	FALSE	FALSE	FALSE
rs35700460	MIA3	28583	Myocardial infarction	MIA3	chr1	222820638	10.699	PD_LD	rs17163358	FALSE	FALSE	FALSE	FALSE	FALSE
rs35700460	MIA3	28583	Myocardial infarction	MIA3	chr1	222820789	10.699	PD_LD	rs17163360	FALSE	FALSE	FALSE	FALSE	FALSE
rs35700460	MIA3	2231	Myocardial infarction	MIA3	chr1	222793769	10.699	PD_LD	rs34767248	FALSE	FALSE	FALSE	FALSE	FALSE
rs35700460	MIA3	2231	Myocardial infarction	MIA3	chr1	222794090	10.699	PD_LD	rs17163301	FALSE	FALSE	FALSE	FALSE	FALSE
rs35700460	MIA3	14383	Myocardial infarction	MIA3	chr1	222806217	10.699	PD_LD	rs17163345	FALSE	FALSE	FALSE	FALSE	FALSE
rs35700460	MIA3	7875	Myocardial infarction	MIA3	chr1	222799624	10.699	PD_LD	rs17163313	TRUE	TRUE	FALSE	FALSE	TRUE
rs67180937	MIA3	28583	Coronary artery disease	MIA3	chr1	222820638	12	PD_LD	rs17163358	FALSE	FALSE	FALSE	FALSE	FALSE
rs67180937	MIA3	28583	Coronary artery disease (myocardial infartum, percutaneous transluminal coronary angioplasty, coronary artery bypass grafting, angina or chromic ischemic heart disease)	MIA3	chr1	222820638	13.0458	PD_LD	rs17163358	FALSE	FALSE	FALSE	FALSE	FALSE
rs67180937	MIA3	28583	Coronary artery disease	MIA3	chr1	222820789	12	PD_LD	rs17163360	FALSE	FALSE	FALSE	FALSE	FALSE
rs67180937	MIA3	28583	Coronary artery disease (myocardial infartum, percutaneous transluminal coronary angioplasty, coronary artery bypass grafting, angina or chromic ischemic heart disease)	MIA3	chr1	222820789	13.0458	PD_LD	rs17163360	FALSE	FALSE	FALSE	FALSE	FALSE
rs67180937	MIA3	44941	Coronary artery disease	MIA3	chr1	222836995	12	PD_LD	rs17465940	FALSE	FALSE	FALSE	FALSE	FALSE
rs67180937	MIA3	44941	Coronary artery disease (myocardial infartum, percutaneous transluminal coronary angioplasty, coronary artery bypass grafting, angina or chromic ischemic heart disease)	MIA3	chr1	222836995	13.0458	PD_LD	rs17465940	FALSE	FALSE	FALSE	FALSE	FALSE
rs67180937	MIA3	14383	Coronary artery disease	MIA3	chr1	222806217	12	PD_LD	rs17163345	FALSE	FALSE	FALSE	FALSE	FALSE
rs67180937	MIA3	14383	Coronary artery disease (myocardial infartum, percutaneous transluminal coronary angioplasty, coronary artery bypass grafting, angina or chromic ischemic heart disease)	MIA3	chr1	222806217	13.0458	PD_LD	rs17163345	FALSE	FALSE	FALSE	FALSE	FALSE
rs1867624	MILR1	-84379	Coronary artery disease	RPL31P57 - PECAM1	chr17	62377644	10.0969	PD_LD	rs8080754	FALSE	FALSE	FALSE	FALSE	FALSE
rs1867624	MILR1	-80151	Coronary artery disease	RPL31P57 - PECAM1	chr17	62381713	10.0969	PD_LD	rs6504213	FALSE	FALSE	FALSE	FALSE	FALSE
rs8061121	MTHFSD	599683	Congenital left-sided heart lesions	LOC105371394 - LOC101928708	chr16	87188550	8.39794	PD_LD	rs8048835	FALSE	FALSE	FALSE	FALSE	FALSE
rs17461925	MYOG	-23298	Atrial fibrillation	PPFIA4	chr1	203032921	10.0458	PD_LD	rs1416262	FALSE	FALSE	FALSE	FALSE	FALSE
rs17461925	MYOG	-20566	Atrial fibrillation	PPFIA4	chr1	203035096	10.0458	PD_LD	rs3737881	FALSE	FALSE	FALSE	FALSE	FALSE
rs17461925	MYOG	-20566	Atrial fibrillation	PPFIA4	chr1	203035339	10.0458	PD_LD	rs10800897	FALSE	FALSE	FALSE	FALSE	FALSE
rs17461925	MYOG	-20566	Atrial fibrillation	PPFIA4	chr1	203035364	10.0458	PD_LD	rs6694477	FALSE	FALSE	FALSE	FALSE	FALSE
rs17461925	MYOG	-20566	Atrial fibrillation	PPFIA4	chr1	203035550	10.0458	PD_LD	rs6670637	FALSE	FALSE	FALSE	FALSE	FALSE
rs17461925	MYOG	-20566	Atrial fibrillation	PPFIA4	chr1	203035692	10.0458	PD_LD	rs10920559	FALSE	FALSE	FALSE	FALSE	FALSE
rs17461925	MYOG	-20566	Atrial fibrillation	PPFIA4	chr1	203035896	10.0458	PD_LD	rs10920560	FALSE	FALSE	FALSE	FALSE	FALSE
rs17461925	MYOG	-20566	Atrial fibrillation	PPFIA4	chr1	203035910	10.0458	PD_LD	rs6670788	FALSE	FALSE	FALSE	FALSE	FALSE
rs11605275	NAV2	658460	Peripheral arterial disease (traffic-related air pollution interaction)	NAV2	chr11	20031041	5.04576	PD_LD	rs11604681	FALSE	FALSE	FALSE	FALSE	FALSE
rs4757882	NAV2	677836	Peripheral arterial disease (traffic-related air pollution interaction)	NAV2	chr11	20050890	5.52288	PD_LD	rs6483631	FALSE	FALSE	FALSE	FALSE	FALSE
rs17107548	NRXN3	257104	JT interval (sulfonylurea treatment interaction)	NRXN3	chr14	78894450	6	PD_LD	rs55960597	FALSE	FALSE	FALSE	FALSE	FALSE
rs17107548	NRXN3	257104	JT interval (sulfonylurea treatment interaction)	NRXN3	chr14	78894691	6	PD_LD	rs66647618	FALSE	FALSE	FALSE	FALSE	FALSE
rs17107548	NRXN3	257104	JT interval (sulfonylurea treatment interaction)	NRXN3	chr14	78894718	6	PD_LD	rs67254727	FALSE	FALSE	FALSE	FALSE	FALSE
rs17107548	NRXN3	257104	JT interval (sulfonylurea treatment interaction)	NRXN3	chr14	78894860	6	PD_LD	rs8017625	FALSE	FALSE	FALSE	FALSE	FALSE
rs17107548	NRXN3	257104	JT interval (sulfonylurea treatment interaction)	NRXN3	chr14	78895047	6	PD_LD	rs8020758	FALSE	FALSE	FALSE	FALSE	FALSE
rs17107548	NRXN3	257104	JT interval (sulfonylurea treatment interaction)	NRXN3	chr14	78895236	6	PD_LD	rs8021104	FALSE	FALSE	FALSE	FALSE	FALSE
rs17107548	NRXN3	257104	JT interval (sulfonylurea treatment interaction)	NRXN3	chr14	78895565	6	PD_LD	rs55905917	FALSE	FALSE	FALSE	FALSE	FALSE
rs17107548	NRXN3	259816	JT interval (sulfonylurea treatment interaction)	NRXN3	chr14	78896867	6	PD_LD	rs2024332	FALSE	FALSE	FALSE	FALSE	FALSE
rs17107548	NRXN3	259816	JT interval (sulfonylurea treatment interaction)	NRXN3	chr14	78897360	6	PD_LD	rs58059538	FALSE	FALSE	FALSE	FALSE	FALSE
rs17107548	NRXN3	259816	JT interval (sulfonylurea treatment interaction)	NRXN3	chr14	78897595	6	PD_LD	rs17107557	FALSE	FALSE	FALSE	FALSE	FALSE
rs6878584	NSG2	234726	Response to chemotherapy in breast cancer hypertensive cases (cumulative dose) (bevacizumab)	LOC105377737 - LINC01411	chr5	173707497	5.1549	PD_LD	rs10059255	FALSE	FALSE	FALSE	FALSE	FALSE
rs11039100	OR52B6	232333	Peripheral arterial disease (traffic-related air pollution interaction)	OR52N2	chr11	5834590	6	PD_LD	rs34818213	FALSE	FALSE	FALSE	FALSE	FALSE
rs11039100	OR52B6	232333	Peripheral arterial disease (traffic-related air pollution interaction)	OR52N2	chr11	5834621	6	PD_LD	rs35863959	FALSE	FALSE	FALSE	FALSE	FALSE
rs11039100	OR52B6	232333	Peripheral arterial disease (traffic-related air pollution interaction)	OR52N2	chr11	5834672	6	PD_LD	rs34037040	FALSE	FALSE	FALSE	FALSE	FALSE
rs11039100	OR52B6	232333	Peripheral arterial disease (traffic-related air pollution interaction)	OR52N2	chr11	5834723	6	PD_LD	rs34123108	FALSE	FALSE	FALSE	FALSE	FALSE
rs11039100	OR52B6	232333	Peripheral arterial disease (traffic-related air pollution interaction)	OR52N2	chr11	5834851	6	PD_LD	rs34286221	FALSE	FALSE	FALSE	FALSE	FALSE
rs11039100	OR52B6	218978	Peripheral arterial disease (traffic-related air pollution interaction)	OR52N2	chr11	5821543	6	PD_LD	rs12792905	FALSE	FALSE	FALSE	FALSE	FALSE
rs10205487	PCBP1	-176294	Carotid plaque burden (smoking interaction)	MXD1	chr2	70139000	5.69897	PD_LD	rs6546556	FALSE	FALSE	FALSE	FALSE	FALSE
rs10205487	PCBP1	-176294	Carotid plaque burden (smoking interaction)	MXD1	chr2	70139133	5.69897	PD_LD	rs7592647	FALSE	FALSE	FALSE	FALSE	FALSE
rs10205487	PCBP1	-174759	Carotid plaque burden (smoking interaction)	MXD1	chr2	70140270	5.69897	PD_LD	rs897122	TRUE	TRUE	FALSE	FALSE	TRUE
rs10205487	PCBP1	-170135	Carotid plaque burden (smoking interaction)	MXD1	chr2	70144595	5.69897	PD_LD	rs11902198	TRUE	TRUE	FALSE	FALSE	TRUE
rs337366	PDLIM7	-5042	Coronary artery disease	DOK3	chr5	176920143	6	PD_LD	rs335431	TRUE	TRUE	FALSE	FALSE	TRUE
rs11020821	PIWIL4	-37784	Response to angiotensin II receptor blocker therapy	C11orf97 - FUT4	chr11	94262751	6.04576	PD_LD	rs56365771	FALSE	FALSE	FALSE	FALSE	FALSE
rs11020821	PIWIL4	-37784	Response to angiotensin II receptor blocker therapy (opposite direction w/ diuretic therapy)	C11orf97 - FUT4	chr11	94262751	5.39794	PD_LD	rs56365771	FALSE	FALSE	FALSE	FALSE	FALSE
rs11020821	PIWIL4	-37784	Response to angiotensin II receptor blocker therapy	C11orf97 - FUT4	chr11	94263022	6.04576	PD_LD	rs12286498	FALSE	FALSE	FALSE	FALSE	FALSE
rs11020821	PIWIL4	-37784	Response to angiotensin II receptor blocker therapy (opposite direction w/ diuretic therapy)	C11orf97 - FUT4	chr11	94263022	5.39794	PD_LD	rs12286498	FALSE	FALSE	FALSE	FALSE	FALSE
rs11020821	PIWIL4	-44580	Response to angiotensin II receptor blocker therapy	C11orf97 - FUT4	chr11	94256088	6.04576	PD_LD	rs72980453	FALSE	FALSE	FALSE	FALSE	FALSE
rs11020821	PIWIL4	-44580	Response to angiotensin II receptor blocker therapy (opposite direction w/ diuretic therapy)	C11orf97 - FUT4	chr11	94256088	5.39794	PD_LD	rs72980453	FALSE	FALSE	FALSE	FALSE	FALSE
rs11020821	PIWIL4	-44580	Response to angiotensin II receptor blocker therapy	C11orf97 - FUT4	chr11	94256430	6.04576	PD_LD	rs16924599	FALSE	FALSE	FALSE	FALSE	FALSE
rs11020821	PIWIL4	-44580	Response to angiotensin II receptor blocker therapy (opposite direction w/ diuretic therapy)	C11orf97 - FUT4	chr11	94256430	5.39794	PD_LD	rs16924599	FALSE	FALSE	FALSE	FALSE	FALSE
rs932764	PLCE1	145849	Diastolic blood pressure	PLCE1	chr10	95899645	6.09691	PD_LD	rs2797983	FALSE	FALSE	FALSE	FALSE	FALSE
rs932764	PLCE1	145849	Hypertension	PLCE1	chr10	95899645	8.04576	PD_LD	rs2797983	FALSE	FALSE	FALSE	FALSE	FALSE
rs932764	PLCE1	145849	Pulse pressure	PLCE1	chr10	95899645	7.22185	PD_LD	rs2797983	FALSE	FALSE	FALSE	FALSE	FALSE
rs932764	PLCE1	145849	Systolic blood pressure	PLCE1	chr10	95899645	15.1549	PD_LD	rs2797983	FALSE	FALSE	FALSE	FALSE	FALSE
rs932764	PLCE1	145849	Diastolic blood pressure	PLCE1	chr10	95899932	6.09691	PD_LD	rs2689691	FALSE	FALSE	FALSE	FALSE	FALSE
rs932764	PLCE1	145849	Hypertension	PLCE1	chr10	95899932	8.04576	PD_LD	rs2689691	FALSE	FALSE	FALSE	FALSE	FALSE
rs932764	PLCE1	145849	Pulse pressure	PLCE1	chr10	95899932	7.22185	PD_LD	rs2689691	FALSE	FALSE	FALSE	FALSE	FALSE
rs932764	PLCE1	145849	Systolic blood pressure	PLCE1	chr10	95899932	15.1549	PD_LD	rs2689691	FALSE	FALSE	FALSE	FALSE	FALSE
rs932764	PLCE1	145849	Diastolic blood pressure	PLCE1	chr10	95900003	6.09691	PD_LD	rs7070115	FALSE	FALSE	FALSE	FALSE	FALSE
rs932764	PLCE1	145849	Hypertension	PLCE1	chr10	95900003	8.04576	PD_LD	rs7070115	FALSE	FALSE	FALSE	FALSE	FALSE
rs932764	PLCE1	145849	Pulse pressure	PLCE1	chr10	95900003	7.22185	PD_LD	rs7070115	FALSE	FALSE	FALSE	FALSE	FALSE
rs932764	PLCE1	145849	Systolic blood pressure	PLCE1	chr10	95900003	15.1549	PD_LD	rs7070115	FALSE	FALSE	FALSE	FALSE	FALSE
rs9663362	PLCE1	145849	Blood pressure	PLCE1	chr10	95899645	8.30103	PD_LD	rs2797983	FALSE	FALSE	FALSE	FALSE	FALSE
rs9663362	PLCE1	145849	Blood pressure	PLCE1	chr10	95899932	8.30103	PD_LD	rs2689691	FALSE	FALSE	FALSE	FALSE	FALSE
rs9663362	PLCE1	145849	Blood pressure	PLCE1	chr10	95900003	8.30103	PD_LD	rs7070115	FALSE	FALSE	FALSE	FALSE	FALSE
rs17461925	PPFIA4	38952	Atrial fibrillation	PPFIA4	chr1	203035096	10.0458	PD_LD	rs3737881	FALSE	FALSE	FALSE	FALSE	FALSE
rs17461925	PPFIA4	38952	Atrial fibrillation	PPFIA4	chr1	203035339	10.0458	PD_LD	rs10800897	FALSE	FALSE	FALSE	FALSE	FALSE
rs17461925	PPFIA4	38952	Atrial fibrillation	PPFIA4	chr1	203035364	10.0458	PD_LD	rs6694477	FALSE	FALSE	FALSE	FALSE	FALSE
rs17461925	PPFIA4	38952	Atrial fibrillation	PPFIA4	chr1	203035550	10.0458	PD_LD	rs6670637	FALSE	FALSE	FALSE	FALSE	FALSE
rs17461925	PPFIA4	38952	Atrial fibrillation	PPFIA4	chr1	203035692	10.0458	PD_LD	rs10920559	FALSE	FALSE	FALSE	FALSE	FALSE
rs17461925	PPFIA4	38952	Atrial fibrillation	PPFIA4	chr1	203035896	10.0458	PD_LD	rs10920560	FALSE	FALSE	FALSE	FALSE	FALSE
rs17461925	PPFIA4	38952	Atrial fibrillation	PPFIA4	chr1	203035910	10.0458	PD_LD	rs6670788	FALSE	FALSE	FALSE	FALSE	FALSE
rs10896609	PRG2	-48259	Coronary artery calcified atherosclerotic plaque score in type 2 diabetes	P2RX3	chr11	57111395	5.04576	PD_LD	rs55637147	FALSE	FALSE	FALSE	FALSE	FALSE
rs10896609	PRG2	-48259	Coronary artery calcified atherosclerotic plaque score in type 2 diabetes	P2RX3	chr11	57111692	5.04576	PD_LD	rs10732882	FALSE	FALSE	FALSE	FALSE	FALSE
rs12315434	R3HDM2	29859	Coronary artery disease	R3HDM2	chr12	57766391	6.30103	PD_LD	rs4760254	TRUE	TRUE	FALSE	FALSE	TRUE
rs4687718	RFT1	112107	QRS duration	TKT	chr3	53277062	8.22185	PD_LD	rs73840299	TRUE	TRUE	TRUE	FALSE	TRUE
rs4687718	RFT1	112107	QRS duration	TKT	chr3	53277062	5.52288	PD_LD	rs73840299	TRUE	TRUE	TRUE	FALSE	TRUE
rs4687718	RFT1	112107	QRS duration	TKT	chr3	53277062	9.1549	PD_LD	rs73840299	TRUE	TRUE	TRUE	FALSE	TRUE
rs4687718	RFT1	112107	QRS duration	TKT	chr3	53277545	8.22185	PD_LD	rs77351539	TRUE	TRUE	TRUE	FALSE	TRUE
rs4687718	RFT1	112107	QRS duration	TKT	chr3	53277545	5.52288	PD_LD	rs77351539	TRUE	TRUE	TRUE	FALSE	TRUE
rs4687718	RFT1	112107	QRS duration	TKT	chr3	53277545	9.1549	PD_LD	rs77351539	TRUE	TRUE	TRUE	FALSE	TRUE
rs4687718	RFT1	113110	QRS duration	TKT	chr3	53277789	8.22185	PD_LD	rs62255992	TRUE	TRUE	TRUE	FALSE	TRUE
rs4687718	RFT1	113110	QRS duration	TKT	chr3	53277789	5.52288	PD_LD	rs62255992	TRUE	TRUE	TRUE	FALSE	TRUE
rs4687718	RFT1	113110	QRS duration	TKT	chr3	53277789	9.1549	PD_LD	rs62255992	TRUE	TRUE	TRUE	FALSE	TRUE
rs4687718	RFT1	113110	QRS duration	TKT	chr3	53277810	8.22185	PD_LD	rs9858049	TRUE	TRUE	TRUE	FALSE	TRUE
rs4687718	RFT1	113110	QRS duration	TKT	chr3	53277810	5.52288	PD_LD	rs9858049	TRUE	TRUE	TRUE	FALSE	TRUE
rs4687718	RFT1	113110	QRS duration	TKT	chr3	53277810	9.1549	PD_LD	rs9858049	TRUE	TRUE	TRUE	FALSE	TRUE
rs10769783	RP11-324J3.1	139546	Chagas cardiomyopathy in Tripanosoma cruzi seropositivity	SYT9	chr11	7383933	5.22185	PD_LD	rs72856419	FALSE	FALSE	FALSE	FALSE	FALSE
rs10769783	RP11-324J3.1	139546	QRS duration in Tripanosoma cruzi seropositivity	SYT9	chr11	7383933	6.69897	PD_LD	rs72856419	FALSE	FALSE	FALSE	FALSE	FALSE
rs10769783	RP11-324J3.1	139546	Chagas cardiomyopathy in Tripanosoma cruzi seropositivity	SYT9	chr11	7383934	5.22185	PD_LD	rs72856420	FALSE	FALSE	FALSE	FALSE	FALSE
rs10769783	RP11-324J3.1	139546	QRS duration in Tripanosoma cruzi seropositivity	SYT9	chr11	7383934	6.69897	PD_LD	rs72856420	FALSE	FALSE	FALSE	FALSE	FALSE
rs193272075	RP11-408H1.3	-106175	Carotid plaque burden	GHSR - TNFSF10	chr3	172208176	5.09691	PD_LD	rs6445065	FALSE	FALSE	FALSE	FALSE	FALSE
rs6601530	RP1L1	153578	Carotid intima media thickness	PINX1	chr8	10666580	7.69897	PD_LD	rs11250078	FALSE	FALSE	TRUE	FALSE	TRUE
rs365302	RP3-393E18.2	-359753	Coronary heart disease	FNDC1	chr6	159650977	6.09691	PD_LD	rs509648	FALSE	FALSE	FALSE	FALSE	FALSE
rs365302	RP3-393E18.2	-359753	Coronary heart disease	FNDC1	chr6	159651204	6.09691	PD_LD	rs486468	FALSE	FALSE	FALSE	FALSE	FALSE
rs365302	RP3-393E18.2	-359753	Coronary heart disease	FNDC1	chr6	159651246	6.09691	PD_LD	rs684052	FALSE	FALSE	FALSE	FALSE	FALSE
rs365302	RP3-393E18.2	-359753	Coronary heart disease	FNDC1	chr6	159651278	6.09691	PD_LD	rs485626	FALSE	FALSE	FALSE	FALSE	FALSE
rs365302	RP3-393E18.2	-359753	Coronary heart disease	FNDC1	chr6	159651302	6.09691	PD_LD	rs485557	FALSE	FALSE	FALSE	FALSE	FALSE
rs365302	RP3-393E18.2	-359753	Coronary heart disease	FNDC1	chr6	159651360	6.09691	PD_LD	rs485368	FALSE	FALSE	FALSE	FALSE	FALSE
rs365302	RP3-393E18.2	-359753	Coronary heart disease	FNDC1	chr6	159651546	6.09691	PD_LD	rs483575	FALSE	FALSE	FALSE	FALSE	FALSE
rs365302	RP3-393E18.2	-360570	Coronary heart disease	FNDC1	chr6	159649659	6.09691	PD_LD	rs422470	FALSE	FALSE	FALSE	FALSE	FALSE
rs365302	RP3-393E18.2	-360570	Coronary heart disease	FNDC1	chr6	159649744	6.09691	PD_LD	rs422232	FALSE	FALSE	FALSE	FALSE	FALSE
rs365302	RP3-393E18.2	-360570	Coronary heart disease	FNDC1	chr6	159649746	6.09691	PD_LD	rs410879	FALSE	FALSE	FALSE	FALSE	FALSE
rs365302	RP3-393E18.2	-360570	Coronary heart disease	FNDC1	chr6	159649986	6.09691	PD_LD	rs400148	FALSE	FALSE	FALSE	FALSE	FALSE
rs365302	RP3-393E18.2	-360570	Coronary heart disease	FNDC1	chr6	159650024	6.09691	PD_LD	rs375150	FALSE	FALSE	FALSE	FALSE	FALSE
rs365302	RP3-393E18.2	-360570	Coronary heart disease	FNDC1	chr6	159650173	6.09691	PD_LD	rs392551	FALSE	FALSE	FALSE	FALSE	FALSE
rs449789	RP3-393E18.2	-293632	Pulse pressure	FNDC1 - LOC105378084	chr6	159716956	14.699	PD_LD	rs578217	FALSE	FALSE	FALSE	FALSE	FALSE
rs449789	RP3-393E18.2	-293632	Pulse pressure	FNDC1 - LOC105378084	chr6	159717361	14.699	PD_LD	rs594613	FALSE	FALSE	FALSE	FALSE	FALSE
rs11191548	RPEL1	-149090	Blood pressure	CNNM2	chr10	104857522	10.0969	PD_LD	rs11191555	FALSE	FALSE	FALSE	FALSE	FALSE
rs11191548	RPEL1	-149090	Pulse pressure	CNNM2	chr10	104857522	11.0458	PD_LD	rs11191555	FALSE	FALSE	FALSE	FALSE	FALSE
rs11191548	RPEL1	-149090	Systolic blood pressure	CNNM2	chr10	104857522	25.1549	PD_LD	rs11191555	FALSE	FALSE	FALSE	FALSE	FALSE
rs11191548	RPEL1	-171102	Blood pressure	CNNM2	chr10	104835918	10.0969	PD_LD	rs943037	FALSE	FALSE	FALSE	FALSE	FALSE
rs11191548	RPEL1	-171102	Pulse pressure	CNNM2	chr10	104835918	11.0458	PD_LD	rs943037	FALSE	FALSE	FALSE	FALSE	FALSE
rs11191548	RPEL1	-171102	Systolic blood pressure	CNNM2	chr10	104835918	25.1549	PD_LD	rs943037	FALSE	FALSE	FALSE	FALSE	FALSE
rs11191548	RPEL1	-150213	Blood pressure	CNNM2	chr10	104856161	10.0969	PD_LD	rs12412038	FALSE	FALSE	FALSE	FALSE	FALSE
rs11191548	RPEL1	-150213	Pulse pressure	CNNM2	chr10	104856161	11.0458	PD_LD	rs12412038	FALSE	FALSE	FALSE	FALSE	FALSE
rs11191548	RPEL1	-150213	Systolic blood pressure	CNNM2	chr10	104856161	25.1549	PD_LD	rs12412038	FALSE	FALSE	FALSE	FALSE	FALSE
rs149406809	RPS21	14498	Coronary artery calcified atherosclerotic plaque score in type 2 diabetes	CABLES2	chr20	60978113	5.09691	PD_LD	rs114410899	FALSE	FALSE	FALSE	FALSE	FALSE
rs149406809	RPS21	6668	Coronary artery calcified atherosclerotic plaque score in type 2 diabetes	CABLES2	chr20	60968893	5.09691	PD_LD	rs7271621	FALSE	FALSE	FALSE	FALSE	FALSE
rs149406809	RPS21	2218	Coronary artery calcified atherosclerotic plaque score in type 2 diabetes	CABLES2	chr20	60965079	5.09691	PD_LD	rs60374965	FALSE	FALSE	FALSE	FALSE	FALSE
rs77909595	SEM1	-431652	QRS duration in Tripanosoma cruzi seropositivity	DYNC1I1	chr7	95701357	5.69897	PD_LD	rs79570839	FALSE	FALSE	FALSE	FALSE	FALSE
rs116161686	SERTAD4	67644	Coronary artery disease	LOC107985257 - RNASEH1P3	chr1	210474601	7.04576	PD_LD	rs12074229	FALSE	FALSE	FALSE	FALSE	FALSE
rs60154123	SERTAD4	67644	Coronary artery disease	LOC107985257 - RNASEH1P3	chr1	210474601	7.52288	PD_LD	rs12074229	FALSE	FALSE	FALSE	FALSE	FALSE
rs1165196	SLC17A2	-132897	Urate levels	SLC17A1	chr6	25794430	24.301	PD_LD	rs2762353	FALSE	FALSE	FALSE	FALSE	FALSE
rs11754288	SLC17A2	-132897	Cardiovascular disease risk factors	SLC17A1, SLC17A4	chr6	25794430	8.39794	PD_LD	rs2762353	FALSE	FALSE	FALSE	FALSE	FALSE
rs2048327	SLC22A2	168565	Coronary heart disease	LPA; LPA; LPAL2; SLC22A3	chr6	160849139	9	PD_LD	rs2661839	FALSE	FALSE	FALSE	FALSE	FALSE
rs2048327	SLC22A2	176631	Coronary heart disease	LPA; LPA; LPAL2; SLC22A3	chr6	160856842	9	PD_LD	rs9365164	FALSE	FALSE	FALSE	FALSE	FALSE
rs2048327	SLC22A2	168565	Coronary artery disease	SLC22A3	chr6	160849139	6	PD_LD	rs2661839	FALSE	FALSE	FALSE	FALSE	FALSE
rs2048327	SLC22A2	176631	Coronary artery disease	SLC22A3	chr6	160856842	6	PD_LD	rs9365164	FALSE	FALSE	FALSE	FALSE	FALSE
rs7769879	SLC22A2	168565	Lipoprotein(a) levels adjusted for apolipoprotein(a) isoforms	SLC22A3	chr6	160849139	167.398	PD_LD	rs2661839	FALSE	FALSE	FALSE	FALSE	FALSE
rs7769879	SLC22A2	176631	Lipoprotein(a) levels adjusted for apolipoprotein(a) isoforms	SLC22A3	chr6	160856842	167.398	PD_LD	rs9365164	FALSE	FALSE	FALSE	FALSE	FALSE
rs11920719	SLC2A2	86577	LDL cholesterol	LOC105374216, TNIK	chr3	170832181	5.39794	PD_LD	rs77720251	FALSE	FALSE	FALSE	FALSE	FALSE
rs2579330	SLC4A4	75217	QT interval	SLC4A4	chr4	72128249	6	PD_LD	rs2579328	FALSE	FALSE	FALSE	FALSE	FALSE
rs2579330	SLC4A4	75217	QT interval	SLC4A4	chr4	72128792	6	PD_LD	rs112945878	FALSE	FALSE	FALSE	FALSE	FALSE
rs2579330	SLC4A4	75217	QT interval	SLC4A4	chr4	72129063	6	PD_LD	rs6847284	FALSE	FALSE	FALSE	FALSE	FALSE
rs2579330	SLC4A4	75217	QT interval	SLC4A4	chr4	72130265	6	PD_LD	rs2579327	FALSE	FALSE	FALSE	FALSE	FALSE
rs12997023	SLC8A1	85651	QT interval	LOC101929667	chr2	40743182	13.301	PD_LD	rs17026114	FALSE	FALSE	FALSE	FALSE	FALSE
rs13017846	SLC8A1	85651	QT interval	LOC101929667	chr2	40743182	13.0969	PD_LD	rs17026114	FALSE	FALSE	FALSE	FALSE	FALSE
rs17026148	SLC8A1	85651	PR interval	LOC101929667	chr2	40743182	8.69897	PD_LD	rs17026114	FALSE	FALSE	FALSE	FALSE	FALSE
rs17026156	SLC8A1	85651	PR interval	LOC101929667	chr2	40743182	13.5229	PD_LD	rs17026114	FALSE	FALSE	FALSE	FALSE	FALSE
rs4952632	SLC8A1	85651	Electrocardiographic traits	LOC101929667	chr2	40743182	12.2218	PD_LD	rs17026114	FALSE	FALSE	FALSE	FALSE	FALSE
rs10852932	SMG6	164668	Aortic root size	SMG6	chr17	2156909	10.699	PD_LD	rs12950555	FALSE	FALSE	FALSE	FALSE	FALSE
rs10852932	SMG6	164668	Aortic root size	SMG6	chr17	2156916	10.699	PD_LD	rs9899193	FALSE	FALSE	FALSE	FALSE	FALSE
rs10852932	SMG6	164668	Aortic root size	SMG6	chr17	2157773	10.699	PD_LD	rs12943566	FALSE	FALSE	FALSE	FALSE	FALSE
rs10852932	SMG6	165811	Aortic root size	SMG6	chr17	2157924	10.699	PD_LD	rs7406247	FALSE	FALSE	FALSE	FALSE	FALSE
rs170041	SMG6	180580	Coronary artery disease	SMG6	chr17	2172752	16.3979	PD_LD	rs216181	FALSE	FALSE	FALSE	FALSE	FALSE
rs170041	SMG6	180580	Coronary artery disease	SMG6	chr17	2173062	16.3979	PD_LD	rs216182	FALSE	FALSE	FALSE	FALSE	FALSE
rs10842383	SOX5	1020373	Heart rate variability traits (pvRSA/HF)	LOC105369698	chr12	24758479	24.301	PD_LD	rs4963772	FALSE	FALSE	FALSE	FALSE	FALSE
rs10842383	SOX5	1020373	Heart rate variability traits (pvRSA/HF)	LOC105369698	chr12	24758479	25	PD_LD	rs4963772	FALSE	FALSE	FALSE	FALSE	FALSE
rs10842383	SOX5	1020373	Heart rate variability traits (RMSSD)	LOC105369698	chr12	24758479	28.699	PD_LD	rs4963772	FALSE	FALSE	FALSE	FALSE	FALSE
rs10842383	SOX5	1020373	Heart rate variability traits (RMSSD)	LOC105369698	chr12	24758479	31.3979	PD_LD	rs4963772	FALSE	FALSE	FALSE	FALSE	FALSE
rs10842383	SOX5	1020373	Heart rate variability traits (SDNN)	LOC105369698	chr12	24758479	30.0458	PD_LD	rs4963772	FALSE	FALSE	FALSE	FALSE	FALSE
rs10842383	SOX5	1020373	Heart rate variability traits (SDNN)	LOC105369698	chr12	24758479	32.0969	PD_LD	rs4963772	FALSE	FALSE	FALSE	FALSE	FALSE
rs10842383	SOX5	1022771	Heart rate variability traits (pvRSA/HF)	LOC105369698	chr12	24760455	24.301	PD_LD	rs34219605	FALSE	TRUE	TRUE	FALSE	TRUE
rs10842383	SOX5	1022771	Heart rate variability traits (pvRSA/HF)	LOC105369698	chr12	24760455	25	PD_LD	rs34219605	FALSE	TRUE	TRUE	FALSE	TRUE
rs10842383	SOX5	1022771	Heart rate variability traits (RMSSD)	LOC105369698	chr12	24760455	28.699	PD_LD	rs34219605	FALSE	TRUE	TRUE	FALSE	TRUE
rs10842383	SOX5	1022771	Heart rate variability traits (RMSSD)	LOC105369698	chr12	24760455	31.3979	PD_LD	rs34219605	FALSE	TRUE	TRUE	FALSE	TRUE
rs10842383	SOX5	1022771	Heart rate variability traits (SDNN)	LOC105369698	chr12	24760455	30.0458	PD_LD	rs34219605	FALSE	TRUE	TRUE	FALSE	TRUE
rs10842383	SOX5	1022771	Heart rate variability traits (SDNN)	LOC105369698	chr12	24760455	32.0969	PD_LD	rs34219605	FALSE	TRUE	TRUE	FALSE	TRUE
rs17287293	SOX5	1020373	Heart rate	LOC105369698	chr12	24758479	19.5229	PD_LD	rs4963772	FALSE	TRUE	FALSE	FALSE	TRUE
rs17287293	SOX5	1020373	Resting heart rate	LOC105369698	chr12	24758479	9.69897	PD_LD	rs4963772	FALSE	TRUE	FALSE	FALSE	TRUE
rs17287293	SOX5	1022771	Heart rate	LOC105369698	chr12	24760455	19.5229	PD_LD	rs34219605	FALSE	TRUE	TRUE	FALSE	TRUE
rs17287293	SOX5	1022771	Resting heart rate	LOC105369698	chr12	24760455	9.69897	PD_LD	rs34219605	FALSE	TRUE	TRUE	FALSE	TRUE
rs11784833	SPATC1	-16623	LDL cholesterol	PARP10 - GRINA	chr8	145070566	9.69897	PD_LD	rs56207135	TRUE	TRUE	FALSE	FALSE	TRUE
rs12915708	SPPL2A	-17134	Fibrinogen	SPPL2A	chr15	51040797	9.1549	PD_LD	rs8035452	TRUE	TRUE	FALSE	FALSE	TRUE
rs7195486	SRL	-34192	QT interval	SRL	chr16	4258004	6.04576	PD_LD	rs1104968	FALSE	FALSE	FALSE	FALSE	FALSE
rs17881696	SRRT	9320	Resting heart rate	ACHE	chr7	100482719	41	PD_LD	rs3757868	FALSE	FALSE	FALSE	FALSE	FALSE
rs13245899	SRRT	9320	Heart rate	ACHE - RN7SL549P	chr7	100482719	26.0969	PD_LD	rs3757868	FALSE	FALSE	FALSE	FALSE	FALSE
rs12666989	SRRT	9320	Resting heart rate	UFSP1	chr7	100482719	7.69897	PD_LD	rs3757868	FALSE	FALSE	FALSE	FALSE	FALSE
rs10498345	SSTR1	347667	Coronary spasm	LOC107983992 - LOC100422334	chr14	39024994	6.04576	PD_LD	rs10498346	FALSE	FALSE	FALSE	FALSE	FALSE
rs1152591	SYNE2	363999	Atrial fibrillation	SYNE2	chr14	64683925	12.2218	PD_LD	rs1152589	FALSE	FALSE	FALSE	FALSE	FALSE
rs1152591	SYNE2	363999	Atrial fibrillation	SYNE2	chr14	64683925	10	PD_LD	rs1152589	FALSE	FALSE	FALSE	FALSE	FALSE
rs35700460	TAF1A	30399	Myocardial infarction	MIA3	chr1	222793769	10.699	PD_LD	rs34767248	FALSE	FALSE	FALSE	FALSE	FALSE
rs35700460	TAF1A	30399	Myocardial infarction	MIA3	chr1	222794090	10.699	PD_LD	rs17163301	FALSE	FALSE	FALSE	FALSE	FALSE
rs11067763	TBX3	1074091	Hypertension	LOC105370003	chr12	116197112	7	PD_LD	rs4767366	FALSE	FALSE	FALSE	FALSE	FALSE
rs10850409	TBX3	249466	PR segment	LOC107984437 - LOC102723639	chr12	115371741	12.0969	PD_LD	rs10744836	TRUE	TRUE	FALSE	FALSE	TRUE
rs10850409	TBX3	249466	QRS complex (12-leadsum)	LOC107984437 - LOC102723639	chr12	115371741	17	PD_LD	rs10744836	TRUE	TRUE	FALSE	FALSE	TRUE
rs10850409	TBX3	249466	QRS complex (Cornell)	LOC107984437 - LOC102723639	chr12	115371741	7	PD_LD	rs10744836	TRUE	TRUE	FALSE	FALSE	TRUE
rs10850409	TBX3	249466	QRS complex (Sokolow-Lyon)	LOC107984437 - LOC102723639	chr12	115371741	16.2218	PD_LD	rs10744836	TRUE	TRUE	FALSE	FALSE	TRUE
rs10850409	TBX3	249466	QRS duration	LOC107984437 - LOC102723639	chr12	115371741	12.301	PD_LD	rs10744836	TRUE	TRUE	FALSE	FALSE	TRUE
rs10850409	TBX3	249466	PR segment	LOC107984437 - LOC102723639	chr12	115371957	12.0969	PD_LD	rs7966651	TRUE	TRUE	FALSE	FALSE	TRUE
rs10850409	TBX3	249466	QRS complex (12-leadsum)	LOC107984437 - LOC102723639	chr12	115371957	17	PD_LD	rs7966651	TRUE	TRUE	FALSE	FALSE	TRUE
rs10850409	TBX3	249466	QRS complex (Cornell)	LOC107984437 - LOC102723639	chr12	115371957	7	PD_LD	rs7966651	TRUE	TRUE	FALSE	FALSE	TRUE
rs10850409	TBX3	249466	QRS complex (Sokolow-Lyon)	LOC107984437 - LOC102723639	chr12	115371957	16.2218	PD_LD	rs7966651	TRUE	TRUE	FALSE	FALSE	TRUE
rs10850409	TBX3	249466	QRS duration	LOC107984437 - LOC102723639	chr12	115371957	12.301	PD_LD	rs7966651	TRUE	TRUE	FALSE	FALSE	TRUE
rs1896312	TBX3	234923	PR interval	LOC107984437 - LOC102723639	chr12	115357002	16.5229	PD_LD	rs1896330	FALSE	FALSE	FALSE	FALSE	FALSE
rs1896312	TBX3	234923	PR interval	LOC107984437 - LOC102723639	chr12	115357431	16.5229	PD_LD	rs1896329	FALSE	FALSE	FALSE	FALSE	FALSE
rs3914956	TBX3	234923	QRS duration	LOC107984437 - LOC102723639	chr12	115357002	9.52288	PD_LD	rs1896330	FALSE	FALSE	FALSE	FALSE	FALSE
rs3914956	TBX3	234923	QRS duration	LOC107984437 - LOC102723639	chr12	115357002	9	PD_LD	rs1896330	FALSE	FALSE	FALSE	FALSE	FALSE
rs3914956	TBX3	234923	QRS duration	LOC107984437 - LOC102723639	chr12	115357431	9.52288	PD_LD	rs1896329	FALSE	FALSE	FALSE	FALSE	FALSE
rs3914956	TBX3	234923	QRS duration	LOC107984437 - LOC102723639	chr12	115357431	9	PD_LD	rs1896329	FALSE	FALSE	FALSE	FALSE	FALSE
rs3914956	TBX3	249466	QRS duration	LOC107984437 - LOC102723639	chr12	115371741	9.52288	PD_LD	rs10744836	TRUE	TRUE	FALSE	FALSE	TRUE
rs3914956	TBX3	249466	QRS duration	LOC107984437 - LOC102723639	chr12	115371741	9	PD_LD	rs10744836	TRUE	TRUE	FALSE	FALSE	TRUE
rs3914956	TBX3	249466	QRS duration	LOC107984437 - LOC102723639	chr12	115371957	9.52288	PD_LD	rs7966651	TRUE	TRUE	FALSE	FALSE	TRUE
rs3914956	TBX3	249466	QRS duration	LOC107984437 - LOC102723639	chr12	115371957	9	PD_LD	rs7966651	TRUE	TRUE	FALSE	FALSE	TRUE
rs7132327	TBX3	249466	QRS complex (12-leadsum)	LOC107984437 - LOC102723639	chr12	115371741	17	PD_LD	rs10744836	TRUE	TRUE	FALSE	FALSE	TRUE
rs7132327	TBX3	249466	QRS complex (12-leadsum)	LOC107984437 - LOC102723639	chr12	115371957	17	PD_LD	rs7966651	TRUE	TRUE	FALSE	FALSE	TRUE
rs312949	TDRD15	-25958	LDL cholesterol	APOB - TDRD15	chr2	21321157	5.52288	PD_LD	rs534100	FALSE	FALSE	FALSE	FALSE	FALSE
rs312949	TDRD15	-25958	LDL cholesterol	APOB - TDRD15	chr2	21321865	5.52288	PD_LD	rs312942	FALSE	FALSE	FALSE	FALSE	FALSE
rs312949	TDRD15	2618	LDL cholesterol	APOB - TDRD15	chr2	21349821	5.52288	PD_LD	rs312962	FALSE	FALSE	FALSE	FALSE	FALSE
rs478442	TDRD15	59861	Age-related disease endophenotypes	TDRD15 - LOC105374317	chr2	21406750	20.0969	PD_LD	rs486246	FALSE	FALSE	FALSE	FALSE	FALSE
rs478442	TDRD15	59861	Age-related diseases, mortality and associated endophenotypes	TDRD15 - LOC105374317	chr2	21406750	15.3979	PD_LD	rs486246	FALSE	FALSE	FALSE	FALSE	FALSE
rs478442	TDRD15	59861	Age-related disease endophenotypes	TDRD15 - LOC105374317	chr2	21406941	20.0969	PD_LD	rs488922	FALSE	FALSE	FALSE	FALSE	FALSE
rs478442	TDRD15	59861	Age-related diseases, mortality and associated endophenotypes	TDRD15 - LOC105374317	chr2	21406941	15.3979	PD_LD	rs488922	FALSE	FALSE	FALSE	FALSE	FALSE
rs503662	TDRD15	59861	LDL cholesterol	TDRD15 - LOC105374317	chr2	21406941	8.52288	PD_LD	rs488922	FALSE	FALSE	FALSE	FALSE	FALSE
rs503662	TDRD15	59861	LDL cholesterol	TDRD15 - LOC105374317	chr2	21406980	8.52288	PD_LD	rs489022	FALSE	FALSE	FALSE	FALSE	FALSE
rs2110483	TFPI2	371620	PR interval in Tripanosoma cruzi seropositivity	LOC107986820 - LOC101927525	chr7	93892253	5.1549	PD_LD	rs80130363	FALSE	FALSE	FALSE	FALSE	FALSE
rs2110483	TFPI2	371620	PR interval in Tripanosoma cruzi seropositivity	LOC107986820 - LOC101927525	chr7	93892579	5.1549	PD_LD	rs75694229	FALSE	FALSE	FALSE	FALSE	FALSE
rs2110483	TFPI2	371620	PR interval in Tripanosoma cruzi seropositivity	LOC107986820 - LOC101927525	chr7	93893390	5.1549	PD_LD	rs7783183	FALSE	FALSE	FALSE	FALSE	FALSE
rs2110483	TFPI2	368052	PR interval in Tripanosoma cruzi seropositivity	LOC107986820 - LOC101927525	chr7	93890182	5.1549	PD_LD	rs10228755	FALSE	FALSE	FALSE	FALSE	FALSE
rs2110483	TFPI2	375859	PR interval in Tripanosoma cruzi seropositivity	LOC107986820 - LOC101927525	chr7	93896557	5.1549	PD_LD	rs111507364	FALSE	FALSE	FALSE	FALSE	FALSE
rs1005224	TGFB3	-271584	Large artery stroke	TTLL5	chr14	76177955	7	PD_LD	rs2194535	TRUE	TRUE	FALSE	FALSE	TRUE
rs66678247	TIGIT	-79194	Congenital heart disease (inherited effect)	ZNF80, LOC107986115	chr3	113933765	6	PD_LD	rs6777674	TRUE	TRUE	TRUE	FALSE	TRUE
rs66678247	TIGIT	-79194	Congenital heart disease (inherited effect)	ZNF80, LOC107986115	chr3	113934025	6	PD_LD	rs6780162	TRUE	TRUE	TRUE	FALSE	TRUE
rs66678247	TIGIT	-79194	Congenital heart disease (inherited effect)	ZNF80, LOC107986115	chr3	113934211	6	PD_LD	rs6793390	TRUE	TRUE	TRUE	FALSE	TRUE
rs981844	TLR2	37475	Response to statins (LDL cholesterol change)	LOC105377499, RNF175	chr4	154643244	6	PD_LD	rs17279789	FALSE	FALSE	FALSE	FALSE	FALSE
rs11710088	TM4SF1	104480	QRS duration	TM4SF4	chr3	149200079	5.1549	PD_LD	rs66482463	FALSE	FALSE	FALSE	FALSE	FALSE
rs11710088	TM4SF1	104480	QRS duration	TM4SF4	chr3	149200131	5.1549	PD_LD	rs66609533	FALSE	FALSE	FALSE	FALSE	FALSE
rs11710088	TM4SF1	104480	QRS duration	TM4SF4	chr3	149200361	5.1549	PD_LD	rs34659397	FALSE	FALSE	FALSE	FALSE	FALSE
rs11710088	TM4SF1	104480	QRS duration	TM4SF4	chr3	149200629	5.1549	PD_LD	rs4481102	FALSE	FALSE	FALSE	FALSE	FALSE
rs11920719	TNIK	-346852	LDL cholesterol	LOC105374216, TNIK	chr3	170832181	5.39794	PD_LD	rs77720251	FALSE	FALSE	FALSE	FALSE	FALSE
rs12915708	TRPM7	63019	Fibrinogen	SPPL2A	chr15	51042251	9.1549	PD_LD	rs12917005	FALSE	FALSE	FALSE	FALSE	FALSE
rs12915708	TRPM7	63019	Fibrinogen	SPPL2A	chr15	51042813	9.1549	PD_LD	rs3809501	FALSE	FALSE	FALSE	FALSE	FALSE
rs12039371	TSEN15	-34076	Antipsychotic drug-induced QTc interval change in schizophrenia	COLGALT2	chr1	183986963	5.69897	PD_LD	rs12136316	FALSE	FALSE	FALSE	FALSE	FALSE
rs73276602	TWISTNB	913648	PR interval in Tripanosoma cruzi seropositivity	ABCB5	chr7	20662634	7	PD_LD	rs59953213	FALSE	FALSE	FALSE	FALSE	FALSE
rs73276602	TWISTNB	913648	PR interval in Tripanosoma cruzi seropositivity	ABCB5	chr7	20663030	7	PD_LD	rs60463597	FALSE	FALSE	FALSE	FALSE	FALSE
rs73276602	TWISTNB	935255	PR interval in Tripanosoma cruzi seropositivity	ABCB5	chr7	20684409	7	PD_LD	rs7786228	FALSE	FALSE	FALSE	FALSE	FALSE
rs10512861	UBA5	-134260	Coronary artery disease	DNAJC13 - NPHP3-ACAD11	chr3	132239556	8.52288	PD_LD	rs7633214	FALSE	FALSE	FALSE	FALSE	FALSE
rs10512861	UBA5	-134260	Coronary artery disease	DNAJC13 - NPHP3-ACAD11	chr3	132239556	7.69897	PD_LD	rs7633214	FALSE	FALSE	FALSE	FALSE	FALSE
rs10512861	UBA5	-134260	Coronary artery disease	DNAJC13 - NPHP3-ACAD11	chr3	132240099	8.52288	PD_LD	rs11924792	FALSE	FALSE	FALSE	FALSE	FALSE
rs10512861	UBA5	-134260	Coronary artery disease	DNAJC13 - NPHP3-ACAD11	chr3	132240099	7.69897	PD_LD	rs11924792	FALSE	FALSE	FALSE	FALSE	FALSE
rs10512861	UBA5	-122856	Coronary artery disease	DNAJC13 - NPHP3-ACAD11	chr3	132250817	8.52288	PD_LD	rs4854559	FALSE	FALSE	FALSE	FALSE	FALSE
rs10512861	UBA5	-122856	Coronary artery disease	DNAJC13 - NPHP3-ACAD11	chr3	132250817	7.69897	PD_LD	rs4854559	FALSE	FALSE	FALSE	FALSE	FALSE
rs10512861	UBA5	-115971	Coronary artery disease	DNAJC13 - NPHP3-ACAD11	chr3	132257418	8.52288	PD_LD	rs17412738	FALSE	FALSE	FALSE	FALSE	FALSE
rs10512861	UBA5	-115971	Coronary artery disease	DNAJC13 - NPHP3-ACAD11	chr3	132257418	7.69897	PD_LD	rs17412738	FALSE	FALSE	FALSE	FALSE	FALSE
rs6460942	VWDE	-26601	Coronary artery disease	VWDE	chr7	12417689	5.69897	PD_LD	rs17191008	FALSE	FALSE	FALSE	FALSE	FALSE
rs6460942	VWDE	-26601	Coronary artery disease	VWDE	chr7	12418035	5.69897	PD_LD	rs6944134	FALSE	FALSE	FALSE	FALSE	FALSE
rs6460942	VWDE	-26601	Coronary artery disease	VWDE	chr7	12418362	5.69897	PD_LD	rs6948314	FALSE	FALSE	FALSE	FALSE	FALSE
rs6460942	VWDE	-26601	Coronary artery disease	VWDE	chr7	12418545	5.69897	PD_LD	rs6948654	FALSE	FALSE	FALSE	FALSE	FALSE
rs2074158	ZNF385C	69135	Coronary artery disease	DHX58	chr17	40259200	9.69897	PD_LD	rs2074155	FALSE	FALSE	FALSE	FALSE	FALSE
rs2074164	ZNF385C	69135	Coronary artery disease	KAT2A	chr17	40259200	8.1549	PD_LD	rs2074155	FALSE	FALSE	FALSE	FALSE	FALSE
rs4140885	ZSWIM2	609466	Heart rate	LOC105373786, TFPI	chr2	188323851	7.30103	PD_LD	rs13424790	FALSE	FALSE	FALSE	FALSE	FALSE
rs7586970	ZSWIM2	609466	Coronary heart disease	TFPI, LOC105373786	chr2	188323851	5.04576	PD_LD	rs13424790	FALSE	FALSE	FALSE	FALSE	FALSE
rs17366136	AC002480.2	104026	Coronary atherosclerosis (increased number of diseased vessels) (traffic exposure interaction)	EEF1A1P6 - LOC100506178	chr7	22601126	5.09691	PP	NA	TRUE	TRUE	FALSE	FALSE	TRUE
rs1559040	ACYP2	149510	Sudden cardiac arrest	ACYP2	chr2	54347749	7.39794	PP	NA	FALSE	FALSE	FALSE	FALSE	FALSE
rs4380028	ADAMTS7	7287	Coronary heart disease	ADAMTS7 - LOC390614	chr15	79111092	8.39794	PP	NA	FALSE	FALSE	FALSE	FALSE	FALSE
rs991316	ADH5	312505	Hypertension	LOC102723576	chr4	100322444	5.30103	PP	NA	FALSE	FALSE	FALSE	FALSE	FALSE
rs6557122	AKAP12	85532	Coronary artery disease	LOC102723831 - AKAP12	chr6	151560734	5.69897	PP	NA	TRUE	TRUE	FALSE	FALSE	TRUE
rs13083990	ARGFX	727788	Cardiac Troponin-T levels	CASR - HNRNPA1P23	chr3	122014565	5.39794	PP	NA	FALSE	FALSE	FALSE	FALSE	FALSE
rs190217029	ARHGAP20	509073	Carotid plaque burden	LOC102723966 - C11orf53	chr11	111092985	5.39794	PP	NA	FALSE	FALSE	FALSE	FALSE	FALSE
rs10496166	ARHGAP25	102412	RR interval (heart rate)	LOC107985893, LOC105374791	chr2	69063908	5.39794	PP	NA	FALSE	FALSE	TRUE	FALSE	TRUE
rs147642358	ARPC1A	9263	Ticagrelor levels in individuals with acute coronary syndromes treated with ticagrelor	ARPC1A	chr7	98932758	11.2218	PP	NA	FALSE	FALSE	FALSE	FALSE	FALSE
rs4739066	ASPH	1501683	Myocardial infarction	YTHDF3	chr8	64104091	8.1549	PP	NA	FALSE	FALSE	FALSE	FALSE	FALSE
rs13107325	BANK1	476945	Diastolic blood pressure	SLC39A8	chr4	103188708	16.699	PP	NA	FALSE	FALSE	FALSE	FALSE	FALSE
rs13107325	BANK1	476945	Hypertension	SLC39A8	chr4	103188708	6.30103	PP	NA	FALSE	FALSE	FALSE	FALSE	FALSE
rs13107325	BANK1	476945	NT-proBNP levels in acute coronary syndrome	SLC39A8	chr4	103188708	9.22185	PP	NA	FALSE	FALSE	FALSE	FALSE	FALSE
rs13107325	BANK1	476945	Systolic blood pressure	SLC39A8	chr4	103188708	13.5229	PP	NA	FALSE	FALSE	FALSE	FALSE	FALSE
rs2521501	BLM	176830	Diastolic blood pressure	FES	chr15	91437387	14.699	PP	NA	FALSE	FALSE	FALSE	FALSE	FALSE
rs2521501	BLM	176830	Hypertension	FES	chr15	91437387	6.1549	PP	NA	FALSE	FALSE	FALSE	FALSE	FALSE
rs2521501	BLM	176830	Myocardial infarction	FES	chr15	91437387	6.69897	PP	NA	FALSE	FALSE	FALSE	FALSE	FALSE
rs2521501	BLM	176830	Systolic blood pressure	FES	chr15	91437387	18.301	PP	NA	FALSE	FALSE	FALSE	FALSE	FALSE
rs9328448	BMP6	274785	Coronary artery calcification	BLOC1S5-TXNDC5	chr6	8001116	5.52288	PP	NA	TRUE	TRUE	TRUE	FALSE	TRUE
rs359466	BOD1	271664	QRS complex (Sokolow-Lyon)	CPEB4	chr5	173315865	7.52288	PP	NA	TRUE	TRUE	FALSE	TRUE	TRUE
rs7651039	BTD	5145	Coronary heart disease	BTD	chr3	15648003	5.69897	PP	NA	TRUE	TRUE	FALSE	FALSE	TRUE
rs964184	BUD13	5202	Age-related disease endophenotypes	ZPR1	chr11	116648916	115.523	PP	NA	FALSE	FALSE	FALSE	FALSE	FALSE
rs964184	BUD13	5202	Age-related diseases, mortality and associated endophenotypes	ZPR1	chr11	116648916	107.699	PP	NA	FALSE	FALSE	FALSE	FALSE	FALSE
rs964184	BUD13	5202	Coronary artery disease	ZPR1	chr11	116648916	14.0969	PP	NA	FALSE	FALSE	FALSE	FALSE	FALSE
rs964184	BUD13	5202	Coronary artery disease (myocardial infartum, percutaneous transluminal coronary angioplasty, coronary artery bypass grafting, angina or chromic ischemic heart disease)	ZPR1	chr11	116648916	5.30103	PP	NA	FALSE	FALSE	FALSE	FALSE	FALSE
rs964184	BUD13	5202	Coronary artery disease or large artery stroke	ZPR1	chr11	116648916	9.04576	PP	NA	FALSE	FALSE	FALSE	FALSE	FALSE
rs964184	BUD13	5202	Coronary heart disease	ZPR1	chr11	116648916	17	PP	NA	FALSE	FALSE	FALSE	FALSE	FALSE
rs964184	BUD13	5202	LDL cholesterol	ZPR1	chr11	116648916	17.3979	PP	NA	FALSE	FALSE	FALSE	FALSE	FALSE
rs964184	BUD13	5202	LDL cholesterol	ZPR1	chr11	116648916	26	PP	NA	FALSE	FALSE	FALSE	FALSE	FALSE
rs964184	BUD13	5202	LDL cholesterol	ZPR1	chr11	116648916	25.699	PP	NA	FALSE	FALSE	FALSE	FALSE	FALSE
rs964184	BUD13	5202	LDL cholesterol levels	ZPR1	chr11	116648916	17.5229	PP	NA	FALSE	FALSE	FALSE	FALSE	FALSE
rs964184	BUD13	5202	Lipoprotein-associated phospholipase A2 activity and mass	ZPR1	chr11	116648916	10.0969	PP	NA	FALSE	FALSE	FALSE	FALSE	FALSE
rs1623003	C18orf8	83148	Coronary artery disease	NPC1	chr18	21165162	6.22185	PP	NA	TRUE	TRUE	FALSE	FALSE	TRUE
rs12023377	C1orf94	481224	Coronary artery aneurysm in Kawasaki disease	CSMD2	chr1	34151259	5.30103	PP	NA	FALSE	FALSE	FALSE	FALSE	FALSE
rs3738000	C3orf30	12082438	Carotid intima media thickness	NEK11	chr3	130947434	5.22185	PP	NA	FALSE	FALSE	FALSE	FALSE	FALSE
rs1458038	C4orf22	92151	Diastolic blood pressure	PRDM8 - FGF5	chr4	81164722	24.0458	PP	NA	FALSE	FALSE	FALSE	FALSE	FALSE
rs1458038	C4orf22	92151	Pulse pressure	PRDM8 - FGF5	chr4	81164722	6	PP	NA	FALSE	FALSE	FALSE	FALSE	FALSE
rs1458038	C4orf22	92151	Systolic blood pressure	PRDM8 - FGF5	chr4	81164722	22.699	PP	NA	FALSE	FALSE	FALSE	FALSE	FALSE
rs6894083	C5orf63	132294	Coronary atherosclerosis (increased number of diseased vessels) (traffic exposure interaction)	LOC100130316 - LOC105379198	chr5	126541478	5.39794	PP	NA	FALSE	FALSE	FALSE	FALSE	FALSE
rs4722551	C7orf71	685664	LDL cholesterol	LOC105375199	chr7	25991825	13.3979	PP	NA	FALSE	FALSE	FALSE	FALSE	FALSE
rs11014166	CACNB2	279192	Hypertension	CACNB2	chr10	18708797	7.22185	PP	NA	FALSE	FALSE	FALSE	FALSE	FALSE
rs6893300	CANX	9885	Resting heart rate	CANX	chr5	179135814	8.04576	PP	NA	FALSE	FALSE	FALSE	FALSE	FALSE
rs1260326	CCDC121	120959	Cardiovascular disease risk factors	GCKR	chr2	27730939	7.69897	PP	NA	FALSE	FALSE	FALSE	FALSE	FALSE
rs1260326	CCDC121	120959	Lipoprotein-associated phospholipase A2 activity and mass	GCKR	chr2	27730939	5.30103	PP	NA	FALSE	FALSE	FALSE	FALSE	FALSE
rs1260326	CCDC121	120959	Resting heart rate	GCKR	chr2	27730939	15.3979	PP	NA	FALSE	FALSE	FALSE	FALSE	FALSE
rs3817588	CCDC121	120959	C-reactive protein levels or LDL-cholesterol levels (pleiotropy)	GCKR	chr2	27731211	11.2218	PP	NA	FALSE	FALSE	FALSE	FALSE	FALSE
rs609418	CCDC169-SOHLH2	545434	Perioperative myocardial infarction in coronary artery bypass surgery	RFXAP - SMAD9	chr13	37417426	5.22185	PP	NA	FALSE	FALSE	FALSE	FALSE	FALSE
rs7136259	CCER1	1267766	Coronary heart disease	ATP2B1	chr12	90081187	9.22185	PP	NA	FALSE	FALSE	FALSE	FALSE	FALSE
rs10179686	CCNT2	461822	Large artery stroke	TMEM163	chr2	135214569	5.09691	PP	NA	FALSE	FALSE	FALSE	FALSE	FALSE
rs944260	CDH4	415929	Sudden cardiac arrest	CDH4	chr20	60243410	5.69897	PP	NA	FALSE	FALSE	FALSE	FALSE	FALSE
rs3176471	CDKN2C	5089	Ischemic stroke (large artery atherosclerosis)	CDKN2C	chr1	51439455	7.39794	PP	NA	TRUE	TRUE	FALSE	FALSE	TRUE
rs34245846	CHRNB2	292082	Atrial fibrillation	KCNN3	chr1	154831142	8.1549	PP	NA	FALSE	FALSE	FALSE	FALSE	FALSE
rs950776	CHRNB4	7570	Sudden cardiac arrest	CHRNB4	chr15	78926017	6.39794	PP	NA	FALSE	FALSE	FALSE	FALSE	FALSE
rs10498345	CLEC14A	294929	Coronary spasm	LOC107983992 - LOC100422334	chr14	39020504	6.04576	PP	NA	FALSE	FALSE	FALSE	FALSE	FALSE
rs11191548	CNNM2	168103	Blood pressure	CNNM2	chr10	104846177	10.0969	PP	NA	FALSE	FALSE	FALSE	FALSE	FALSE
rs11191548	CNNM2	168103	Pulse pressure	CNNM2	chr10	104846177	11.0458	PP	NA	FALSE	FALSE	FALSE	FALSE	FALSE
rs11191548	CNNM2	168103	Systolic blood pressure	CNNM2	chr10	104846177	25.1549	PP	NA	FALSE	FALSE	FALSE	FALSE	FALSE
rs1004467	CNNM2	83568	Myocardial infarction	CYP17A1	chr10	104594506	7.09691	PP	NA	FALSE	FALSE	FALSE	FALSE	FALSE
rs11617955	COL4A2-AS2	297533	Coronary artery disease	COL4A1	chr13	110818101	16.3979	PP	NA	FALSE	FALSE	FALSE	FALSE	FALSE
rs11617955	COL4A2-AS2	297533	Coronary artery disease (myocardial infartum, percutaneous transluminal coronary angioplasty, coronary artery bypass grafting, angina or chromic ischemic heart disease)	COL4A1	chr13	110818101	9.39794	PP	NA	FALSE	FALSE	FALSE	FALSE	FALSE
rs11617955	COL4A2-AS2	297533	Myocardial infarction	COL4A1	chr13	110818101	5.52288	PP	NA	FALSE	FALSE	FALSE	FALSE	FALSE
rs3742207	COL4A2-AS2	297533	Arterial stiffness	COL4A1	chr13	110818597	7.30103	PP	NA	FALSE	FALSE	FALSE	FALSE	FALSE
rs13279522	CRH	116629	Coronary heart disease event reduction (statin therapy interaction)	DNAJC5B	chr8	66974251	6.30103	PP	NA	FALSE	FALSE	FALSE	FALSE	FALSE
rs1014922	CTD-2147F2.2	2899462	Sudden cardiac arrest	LOC105370985 - LOC105370986	chr15	95165579	5.52288	PP	NA	FALSE	FALSE	FALSE	FALSE	FALSE
rs112941079	CTD-2199O4.1	591016	Coronary artery disease	SEMA5A	chr5	9546097	12.3979	PP	NA	TRUE	TRUE	FALSE	FALSE	TRUE
rs11206301	CYB5RL	6299	Carotid plaque burden	MRPL37	chr1	54672073	5.09691	PP	NA	FALSE	FALSE	FALSE	FALSE	FALSE
rs62471956	CYP3A43	4551	Ticagrelor levels in individuals with acute coronary syndromes treated with ticagrelor	CYP3A137P - CYP3A43	chr7	99421084	14	PP	NA	FALSE	FALSE	FALSE	FALSE	FALSE
rs4721377	DGKB	88220	Incident myocardial infarction	LOC105375163, DGKB	chr7	14855061	5.69897	PP	NA	FALSE	FALSE	FALSE	FALSE	FALSE
rs7698623	DMP1	184374	Cardiovascular disease risk factors	MEPE	chr4	88755827	6.52288	PP	NA	FALSE	FALSE	FALSE	FALSE	FALSE
rs8111071	DMWD	11345	Sudden cardiac arrest	RSPH6A	chr19	46307405	5.39794	PP	NA	FALSE	FALSE	FALSE	FALSE	FALSE
rs11671653	DNM2	9757	LDL cholesterol	DNM2	chr19	10838485	6.04576	PP	NA	FALSE	FALSE	FALSE	FALSE	FALSE
rs2142672	DTNBP1	533904	LDL cholesterol	MRPL42P2 - RNU6-1114P	chr6	16197193	7.69897	PP	NA	FALSE	FALSE	FALSE	FALSE	FALSE
rs2229238	EFNA3	613452	Coronary heart disease	IL6R	chr1	154437895	6.1549	PP	NA	FALSE	FALSE	FALSE	FALSE	FALSE
rs364585	ESF1	802862	LDL cholesterol	LOC101929486 - SPTLC3	chr20	12962717	9.39794	PP	NA	FALSE	FALSE	FALSE	FALSE	FALSE
rs364585	ESF1	802862	LDL cholesterol levels	LOC101929486 - SPTLC3	chr20	12962717	10.3979	PP	NA	FALSE	FALSE	FALSE	FALSE	FALSE
rs2982694	ESR1	274056	Sudden cardiac arrest	ESR1	chr6	152285686	9.1549	PP	NA	TRUE	TRUE	FALSE	FALSE	TRUE
rs8032194	FAM169B	560556	Carotid plaque burden	LOC105371016	chr15	99618167	5.1549	PP	NA	FALSE	FALSE	FALSE	FALSE	FALSE
rs13083990	FBXO40	702396	Cardiac Troponin-T levels	CASR - HNRNPA1P23	chr3	122014565	5.39794	PP	NA	FALSE	FALSE	FALSE	FALSE	FALSE
rs710446	FETUB	101778	Thrombosis	KNG1	chr3	186459926	5.69897	PP	NA	FALSE	FALSE	FALSE	FALSE	FALSE
rs1458038	FGF5	23019	Diastolic blood pressure	PRDM8 - FGF5	chr4	81164722	24.0458	PP	NA	FALSE	FALSE	FALSE	FALSE	FALSE
rs1458038	FGF5	23019	Pulse pressure	PRDM8 - FGF5	chr4	81164722	6	PP	NA	FALSE	FALSE	FALSE	FALSE	FALSE
rs1458038	FGF5	23019	Systolic blood pressure	PRDM8 - FGF5	chr4	81164722	22.699	PP	NA	FALSE	FALSE	FALSE	FALSE	FALSE
rs1902341	GADL1	859416	Peripheral artery disease	OSBPL10	chr3	31795569	6.30103	PP	NA	FALSE	FALSE	FALSE	FALSE	FALSE
rs12675257	GEM	5413	Coronary artery disease	GEM - LOC107986896	chr8	95279639	6	PP	NA	FALSE	FALSE	FALSE	FALSE	FALSE
rs72672639	GEM	5413	Carotid plaque burden	GEM - LOC107986896	chr8	95279960	5.39794	PP	NA	FALSE	FALSE	FALSE	FALSE	FALSE
rs183667936	GFY	1950	Carotid plaque burden	GFY	chr19	49931637	5.69897	PP	NA	FALSE	FALSE	FALSE	FALSE	FALSE
rs9320841	GJA1	357728	Resting heart rate	LOC105377979	chr6	122114450	14.301	PP	NA	TRUE	TRUE	FALSE	FALSE	TRUE
rs9398652	GJA1	389311	Resting heart rate	LOC105377979	chr6	122146033	14.3979	PP	NA	TRUE	TRUE	FALSE	FALSE	TRUE
rs1902341	GPD1L	352433	Peripheral artery disease	OSBPL10	chr3	31795569	6.30103	PP	NA	FALSE	FALSE	FALSE	FALSE	FALSE
rs17672135	GREM2	329867	Coronary heart disease	FMN2	chr1	240445595	5.69897	PP	NA	FALSE	FALSE	FALSE	FALSE	FALSE
rs12189362	GRIA1	187464	Sudden cardiac arrest	GRIA1	chr5	153057547	9.52288	PP	NA	FALSE	FALSE	FALSE	FALSE	FALSE
rs11710088	GYG1	483173	QRS duration	TM4SF4	chr3	149193106	5.1549	PP	NA	FALSE	FALSE	FALSE	FALSE	FALSE
rs9914266	HIC1	174857	Myocardial infarction	SMG6	chr17	2133249	5.52288	PP	NA	FALSE	FALSE	FALSE	FALSE	FALSE
rs3864663	HNF4G	2360444	Sudden cardiac arrest	LOC102724874 - LOC105375911	chr8	78680348	5.69897	PP	NA	FALSE	FALSE	FALSE	FALSE	FALSE
rs4722551	HOXA5	1191462	LDL cholesterol	LOC105375199	chr7	25991825	13.3979	PP	NA	FALSE	FALSE	FALSE	FALSE	FALSE
rs17151904	HOXA9	1596741	Carotid atherosclerosis in HIV infection	LOC105375196 - LOC646588	chr7	25608408	6	PP	NA	FALSE	FALSE	FALSE	FALSE	FALSE
rs4722551	HOXA9	1213324	LDL cholesterol	LOC105375199	chr7	25991825	13.3979	PP	NA	FALSE	FALSE	FALSE	FALSE	FALSE
rs1005224	IFT43	278236	Large artery stroke	TTLL5	chr14	76173859	7	PP	NA	FALSE	FALSE	FALSE	FALSE	FALSE
rs6964415	IGFBP3	281711	Sudden cardiac arrest	LOC107986792	chr7	46242582	6.30103	PP	NA	FALSE	FALSE	FALSE	FALSE	FALSE
rs2943634	IRS1	595427	Coronary artery disease	LOC646736 - LOC105373915	chr2	227068079	8.69897	PP	NA	FALSE	FALSE	FALSE	FALSE	FALSE
rs2943634	IRS1	595427	Coronary heart disease	LOC646736 - LOC105373915	chr2	227068079	6.69897	PP	NA	FALSE	FALSE	FALSE	FALSE	FALSE
rs1327235	JAG1	314335	Diastolic blood pressure	C20orf187	chr20	10969029	15	PP	NA	FALSE	FALSE	FALSE	FALSE	FALSE
rs1327235	JAG1	314335	Systolic blood pressure	C20orf187	chr20	10969029	7.69897	PP	NA	FALSE	FALSE	FALSE	FALSE	FALSE
rs13082914	KCNAB1	166617	Coronary artery disease	KCNAB1	chr3	156004953	9.52288	PP	NA	FALSE	FALSE	FALSE	FALSE	FALSE
rs17772222	KCNK10	89226	Coronary artery calcification	KCNK10 - SPATA7	chr14	88826481	5.52288	PP	NA	FALSE	FALSE	FALSE	FALSE	FALSE
rs1544935	KCNK16	165883	Myocardial infarction	SAYSD1 - KCNK5	chr6	39124447	7.52288	PP	NA	FALSE	FALSE	FALSE	FALSE	FALSE
rs56336142	KCNK16	156232	Coronary artery disease	SAYSD1 - KCNK5	chr6	39134098	7.69897	PP	NA	FALSE	FALSE	FALSE	FALSE	FALSE
rs1544935	KCNK17	157790	Myocardial infarction	SAYSD1 - KCNK5	chr6	39124447	7.52288	PP	NA	FALSE	FALSE	FALSE	FALSE	FALSE
rs659580	KIFAP3	589433	Response to angiotensin II receptor blocker therapy	PRRX1	chr1	170633895	6	PP	NA	TRUE	TRUE	FALSE	FALSE	TRUE
rs514230	LINC00184	93540	LDL cholesterol	LOC105373208 - LINC01132	chr1	234858596	11	PP	NA	TRUE	TRUE	TRUE	FALSE	TRUE
rs514230	LINC00184	93540	LDL cholesterol	LOC105373208 - LINC01132	chr1	234858596	11.0458	PP	NA	TRUE	TRUE	TRUE	FALSE	TRUE
rs10911021	LINC00272	294796	Cardiovascular heart disease in diabetics	LOC105371642, ZNF648	chr1	182081959	7.69897	PP	NA	FALSE	FALSE	FALSE	FALSE	FALSE
rs6929568	LINC00518	2206109	Coronary artery calcification	LOC105374910	chr6	8228941	5.52288	PP	NA	FALSE	FALSE	FALSE	FALSE	FALSE
rs1250259	LINC00607	407466	Coronary artery disease	FN1	chr2	216300481	10.301	PP	NA	TRUE	TRUE	TRUE	FALSE	TRUE
rs1250259	LINC00607	407466	Pulse pressure	FN1	chr2	216300481	18.0458	PP	NA	TRUE	TRUE	TRUE	FALSE	TRUE
rs17458018	LINC00607	422885	Coronary heart disease	FN1	chr2	216285374	5.1549	PP	NA	TRUE	TRUE	FALSE	FALSE	TRUE
rs17249754	LINC00615	1251214	Blood pressure	ATP2B1	chr12	90060585	9.22185	PP	NA	FALSE	FALSE	FALSE	FALSE	FALSE
rs17249754	LINC00615	1251214	Hypertension	ATP2B1	chr12	90060585	7.69897	PP	NA	FALSE	FALSE	FALSE	FALSE	FALSE
rs17249754	LINC00615	1251214	Pulse pressure	ATP2B1	chr12	90060585	10	PP	NA	FALSE	FALSE	FALSE	FALSE	FALSE
rs17249754	LINC00615	1251214	Pulse pressure	ATP2B1	chr12	90060585	8.52288	PP	NA	FALSE	FALSE	FALSE	FALSE	FALSE
rs2681472	LINC00615	1302841	Coronary artery disease	ATP2B1	chr12	90008958	10.2218	PP	NA	FALSE	FALSE	FALSE	FALSE	FALSE
rs2681472	LINC00615	1302841	Coronary artery disease (myocardial infartum, percutaneous transluminal coronary angioplasty, coronary artery bypass grafting, angina or chromic ischemic heart disease)	ATP2B1	chr12	90008958	10.0969	PP	NA	FALSE	FALSE	FALSE	FALSE	FALSE
rs2681472	LINC00615	1302841	Hypertension	ATP2B1	chr12	90008958	10.699	PP	NA	FALSE	FALSE	FALSE	FALSE	FALSE
rs2681472	LINC00615	1302841	Myocardial infarction	ATP2B1	chr12	90008958	8.22185	PP	NA	FALSE	FALSE	FALSE	FALSE	FALSE
rs2681492	LINC00615	1298711	Coronary artery disease	ATP2B1	chr12	90013088	14.0458	PP	NA	FALSE	FALSE	FALSE	FALSE	FALSE
rs2681492	LINC00615	1298711	Coronary artery disease	ATP2B1	chr12	90013088	14.5229	PP	NA	FALSE	FALSE	FALSE	FALSE	FALSE
rs7136259	LINC00615	1230612	Coronary heart disease	ATP2B1	chr12	90081187	9.22185	PP	NA	FALSE	FALSE	FALSE	FALSE	FALSE
rs597503	LINC00668	10078	Sudden cardiac arrest	RNU6-916P - LAMA1	chr18	6939946	7.69897	PP	NA	FALSE	FALSE	FALSE	FALSE	FALSE
rs12001652	LINC01235	582960	Carotid plaque burden	LOC101929507	chr9	14014288	5.1549	PP	NA	FALSE	FALSE	FALSE	FALSE	FALSE
rs12190287	LINC01312	72240	Coronary artery disease	TCF21	chr6	134214524	8.69897	PP	NA	FALSE	FALSE	FALSE	FALSE	FALSE
rs12190287	LINC01312	72240	Coronary artery disease or ischemic stroke	TCF21	chr6	134214524	7.69897	PP	NA	FALSE	FALSE	FALSE	FALSE	FALSE
rs12190287	LINC01312	72240	Coronary artery disease or large artery stroke	TCF21	chr6	134214524	7.69897	PP	NA	FALSE	FALSE	FALSE	FALSE	FALSE
rs12190287	LINC01312	72240	Coronary heart disease	TCF21	chr6	134214524	12	PP	NA	FALSE	FALSE	FALSE	FALSE	FALSE
rs16893526	LINC01526	8560	Coronary heart disease	LOC105377873 - LINC01526	chr6	82515314	5.30103	PP	NA	FALSE	FALSE	FALSE	FALSE	FALSE
rs17458018	LINC01614	297391	Coronary heart disease	FN1	chr2	216285374	5.1549	PP	NA	TRUE	TRUE	FALSE	FALSE	TRUE
rs1250229	LINC01614	278382	Coronary artery disease	LOC105373868 - LOC102724849	chr2	216304383	12.699	PP	NA	TRUE	TRUE	FALSE	FALSE	TRUE
rs1250229	LINC01614	278382	Coronary artery disease	LOC105373868 - LOC102724849	chr2	216304383	18.5229	PP	NA	TRUE	TRUE	FALSE	FALSE	TRUE
rs1250229	LINC01614	278382	Coronary artery disease (myocardial infartum, percutaneous transluminal coronary angioplasty, coronary artery bypass grafting, angina or chromic ischemic heart disease)	LOC105373868 - LOC102724849	chr2	216304383	12.5229	PP	NA	TRUE	TRUE	FALSE	FALSE	TRUE
rs1250229	LINC01614	278382	LDL cholesterol	LOC105373868 - LOC102724849	chr2	216304383	7.52288	PP	NA	TRUE	TRUE	FALSE	FALSE	TRUE
rs1250229	LINC01614	278382	LDL cholesterol levels	LOC105373868 - LOC102724849	chr2	216304383	8.69897	PP	NA	TRUE	TRUE	FALSE	FALSE	TRUE
rs760762	LPIN3	193447	Age-related disease endophenotypes	PLCG1	chr20	39776045	7.39794	PP	NA	FALSE	FALSE	TRUE	FALSE	TRUE
rs760762	LPIN3	193447	Age-related diseases, mortality and associated endophenotypes	PLCG1	chr20	39776045	6.1549	PP	NA	FALSE	FALSE	TRUE	FALSE	TRUE
rs8082812	LRRC30	1291580	Age-related disease endophenotypes	THEMIS3P - AKR1B1P6	chr18	8522681	7.39794	PP	NA	FALSE	FALSE	FALSE	FALSE	FALSE
rs8082812	LRRC30	1291580	Age-related diseases and mortality	THEMIS3P - AKR1B1P6	chr18	8522681	63.2218	PP	NA	FALSE	FALSE	FALSE	FALSE	FALSE
rs8082812	LRRC30	1291580	Age-related diseases, mortality and associated endophenotypes	THEMIS3P - AKR1B1P6	chr18	8522681	66.301	PP	NA	FALSE	FALSE	FALSE	FALSE	FALSE
rs17718586	MAP2K6	1233351	Sudden cardiac arrest	CALM2P1 - LOC105371884	chr17	68644188	7.69897	PP	NA	FALSE	FALSE	FALSE	FALSE	FALSE
rs7219669	MAP2K6	1111023	Cardiac repolarization	CALM2P1 - LOC105371884	chr17	68521860	13.2218	PP	NA	FALSE	FALSE	FALSE	FALSE	FALSE
rs3936510	MAP3K1	249299	Coronary artery disease	LOC101928448	chr5	55860865	7.39794	PP	NA	FALSE	FALSE	FALSE	FALSE	FALSE
rs3936511	MAP3K1	249299	Coronary artery disease	LOC101928448	chr5	55860780	7.39794	PP	NA	FALSE	FALSE	FALSE	FALSE	FALSE
rs1800788	MAP9	813991	Fibrinogen	LOC100422640 - FGB	chr4	155483913	39	PP	NA	FALSE	FALSE	FALSE	FALSE	FALSE
rs1800789	MAP9	813991	Fibrinogen	LOC100422640 - FGB	chr4	155482742	126.699	PP	NA	FALSE	FALSE	FALSE	FALSE	FALSE
rs2642442	MARC1	13524	LDL cholesterol	MARCH1	chr1	220973562	10.2218	PP	NA	FALSE	FALSE	FALSE	FALSE	FALSE
rs2642442	MARC1	13524	LDL cholesterol	MARCH1	chr1	220973562	10.301	PP	NA	FALSE	FALSE	FALSE	FALSE	FALSE
rs7765175	MARCKS	513187	Coronary artery calcification	SOCS5P5 - LOC107986637	chr6	113665326	5.30103	PP	NA	TRUE	TRUE	FALSE	FALSE	TRUE
rs1697137	MAST4	559999	Carotid atherosclerosis in HIV infection	MAST4	chr5	66452174	5.69897	PP	NA	FALSE	FALSE	FALSE	FALSE	FALSE
rs10176176	MAT2A	4053	Myocardial infarction	RPSAP22 - LOC100630918	chr2	85762047	9.52288	PP	NA	FALSE	FALSE	FALSE	FALSE	FALSE
rs6743030	MAT2A	4053	Coronary artery disease	RPSAP22 - LOC100630918	chr2	85763519	22.699	PP	NA	TRUE	TRUE	FALSE	FALSE	TRUE
rs13279522	MCMDC2	808732	Coronary heart disease event reduction (statin therapy interaction)	DNAJC5B	chr8	66974251	6.30103	PP	NA	FALSE	FALSE	FALSE	FALSE	FALSE
rs419076	MECOM	236485	Diastolic blood pressure	MECOM	chr3	169100885	11.699	PP	NA	FALSE	FALSE	FALSE	FALSE	FALSE
rs419076	MECOM	236485	Systolic blood pressure	MECOM	chr3	169100885	12.699	PP	NA	FALSE	FALSE	FALSE	FALSE	FALSE
rs2642442	MIA3	1817881	LDL cholesterol	MARCH1	chr1	220973562	10.2218	PP	NA	FALSE	FALSE	FALSE	FALSE	FALSE
rs2642442	MIA3	1817881	LDL cholesterol	MARCH1	chr1	220973562	10.301	PP	NA	FALSE	FALSE	FALSE	FALSE	FALSE
rs799165	MLXIPL	13186	Age-related disease endophenotypes	MLXIPL - VPS37D	chr7	73052056	18.0969	PP	NA	FALSE	FALSE	FALSE	FALSE	FALSE
rs799165	MLXIPL	13186	Age-related diseases, mortality and associated endophenotypes	MLXIPL - VPS37D	chr7	73052056	14.0458	PP	NA	FALSE	FALSE	FALSE	FALSE	FALSE
rs11079321	MSI2	414204	Coronary artery calcification	MSI2	chr17	55747415	5.09691	PP	NA	FALSE	FALSE	FALSE	FALSE	FALSE
rs10738607	MTAP	285459	Coronary artery disease	CDKN2B-AS1	chr9	22088093	12.699	PP	NA	FALSE	FALSE	FALSE	FALSE	FALSE
rs10738607	MTAP	285459	Myocardial infarction	CDKN2B-AS1	chr9	22088093	12.1549	PP	NA	FALSE	FALSE	FALSE	FALSE	FALSE
rs10757272	MTAP	285459	Intracranial aneurysm	CDKN2B-AS1	chr9	22088259	6.69897	PP	NA	FALSE	FALSE	FALSE	FALSE	FALSE
rs1333042	MTAP	301178	Coronary heart disease	CDKN2B-AS1	chr9	22103812	9	PP	NA	TRUE	TRUE	FALSE	FALSE	TRUE
rs6557122	MTHFD1L	374319	Coronary artery disease	LOC102723831 - AKAP12	chr6	151560734	5.69897	PP	NA	TRUE	TRUE	FALSE	FALSE	TRUE
rs886126	MYL2	320809	Coronary heart disease	CUX2	chr12	111679213	6	PP	NA	FALSE	FALSE	FALSE	FALSE	FALSE
rs3782889	MYL2	7750	Coronary heart disease	MYL2	chr12	111350654	13.3979	PP	NA	FALSE	FALSE	FALSE	FALSE	FALSE
rs12799264	NAV2	607961	Coronary artery aneurysm in Kawasaki disease	NAV2	chr11	19980231	5.52288	PP	NA	FALSE	FALSE	FALSE	FALSE	FALSE
rs12001652	NFIB	166513	Carotid plaque burden	LOC101929507	chr9	14014288	5.1549	PP	NA	FALSE	FALSE	FALSE	FALSE	FALSE
rs499818	NOL7	283092	Major CVD	TBC1D7-LOC100130357 - LOC105374936	chr6	13332466	5.1549	PP	NA	FALSE	FALSE	FALSE	FALSE	FALSE
rs164133	NOS1AP	342348	QT interval	SH2D1B	chr1	162381287	10.5229	PP	NA	FALSE	FALSE	FALSE	FALSE	FALSE
rs1173771	NPR3	104285	Blood pressure	NPR3 - LOC340113	chr5	32815027	8.30103	PP	NA	FALSE	TRUE	FALSE	FALSE	TRUE
rs1173771	NPR3	104285	Diastolic blood pressure	NPR3 - LOC340113	chr5	32815027	11.0458	PP	NA	FALSE	TRUE	FALSE	FALSE	TRUE
rs1173771	NPR3	104285	Hypertension	NPR3 - LOC340113	chr5	32815027	9.52288	PP	NA	FALSE	TRUE	FALSE	FALSE	TRUE
rs1173771	NPR3	104285	Pulse pressure	NPR3 - LOC340113	chr5	32815027	8.69897	PP	NA	FALSE	TRUE	FALSE	FALSE	TRUE
rs1173771	NPR3	104285	Systolic blood pressure	NPR3 - LOC340113	chr5	32815027	15.699	PP	NA	FALSE	TRUE	FALSE	FALSE	TRUE
rs11624704	NRXN3	149361	Coronary artery aneurysm in Kawasaki disease	NRXN3	chr14	78786076	5.22185	PP	NA	FALSE	FALSE	FALSE	FALSE	FALSE
rs12098973	NTM	566800	Cardiac Troponin-T levels	NTM	chr11	131807170	6	PP	NA	FALSE	FALSE	FALSE	FALSE	FALSE
rs75211849	NUAK1	695751	Carotid plaque burden	LOC105369956 - LOC105369958	chr12	105838060	5.04576	PP	NA	TRUE	TRUE	TRUE	FALSE	TRUE
rs1902341	OSBPL10	227773	Peripheral artery disease	OSBPL10	chr3	31795569	6.30103	PP	NA	FALSE	FALSE	FALSE	FALSE	FALSE
rs142694335	PAQR3	956665	Carotid plaque burden	PCAT4 - ANTXR2	chr4	80817247	5.52288	PP	NA	FALSE	FALSE	FALSE	FALSE	FALSE
rs11099098	PAQR3	1309329	Blood pressure	PRDM8 - FGF5	chr4	81169911	7.04576	PP	NA	FALSE	FALSE	FALSE	FALSE	FALSE
rs1458038	PAQR3	1304140	Diastolic blood pressure	PRDM8 - FGF5	chr4	81164722	24.0458	PP	NA	FALSE	FALSE	FALSE	FALSE	FALSE
rs1458038	PAQR3	1304140	Pulse pressure	PRDM8 - FGF5	chr4	81164722	6	PP	NA	FALSE	FALSE	FALSE	FALSE	FALSE
rs1458038	PAQR3	1304140	Systolic blood pressure	PRDM8 - FGF5	chr4	81164722	22.699	PP	NA	FALSE	FALSE	FALSE	FALSE	FALSE
rs11784833	PARP10	3586	LDL cholesterol	PARP10 - GRINA	chr8	145063411	9.69897	PP	NA	TRUE	TRUE	FALSE	FALSE	TRUE
rs12118721	PBXIP1	532694	Myocardial infarction	IL6R	chr1	154397415	7	PP	NA	TRUE	TRUE	FALSE	FALSE	TRUE
rs2229238	PBXIP1	490744	Coronary heart disease	IL6R	chr1	154437895	6.1549	PP	NA	FALSE	FALSE	FALSE	FALSE	FALSE
rs6689306	PBXIP1	532694	Coronary artery disease	IL6R	chr1	154395945	8.52288	PP	NA	TRUE	TRUE	FALSE	FALSE	TRUE
rs6689306	PBXIP1	532694	Coronary artery disease (myocardial infartum, percutaneous transluminal coronary angioplasty, coronary artery bypass grafting, angina or chromic ischemic heart disease)	IL6R	chr1	154395945	8.69897	PP	NA	TRUE	TRUE	FALSE	FALSE	TRUE
rs13279522	PDE7A	272922	Coronary heart disease event reduction (statin therapy interaction)	DNAJC5B	chr8	66974251	6.30103	PP	NA	FALSE	FALSE	FALSE	FALSE	FALSE
rs12526453	PHACTR1	210656	Coronary heart disease	PHACTR1	chr6	12927543	9	PP	NA	FALSE	FALSE	FALSE	FALSE	FALSE
rs12526453	PHACTR1	210656	Myocardial infarction (early onset)	PHACTR1	chr6	12927543	9	PP	NA	FALSE	FALSE	FALSE	FALSE	FALSE
rs499818	PHACTR1	615579	Major CVD	TBC1D7-LOC100130357 - LOC105374936	chr6	13332466	5.1549	PP	NA	FALSE	FALSE	FALSE	FALSE	FALSE
rs7307780	PHLDA1	204939	Sudden cardiac arrest	LOC105369846 - RN7SL734P	chr12	76220617	14.301	PP	NA	FALSE	TRUE	FALSE	FALSE	TRUE
rs9398699	PKIB	283051	Carotid plaque burden	FABP7	chr6	123076112	5.69897	PP	NA	FALSE	FALSE	FALSE	FALSE	FALSE
rs11187837	PLCE1	282234	Sudden cardiac arrest	PLCE1	chr10	96035979	6.39794	PP	NA	FALSE	FALSE	FALSE	FALSE	FALSE
rs12663498	PLEKHG1	83738	Coronary artery disease	PLEKHG1	chr6	151003839	9	PP	NA	FALSE	FALSE	TRUE	FALSE	TRUE
rs13083990	POLQ	749712	Cardiac Troponin-T levels	CASR - HNRNPA1P23	chr3	122014565	5.39794	PP	NA	FALSE	FALSE	FALSE	FALSE	FALSE
rs1183910	POP5	401605	C-reactive protein levels or LDL-cholesterol levels (pleiotropy)	HNF1A	chr12	121420806	127.222	PP	NA	FALSE	FALSE	FALSE	FALSE	FALSE
rs1728918	PPM1G	2912	Age-related disease endophenotypes	PPM1G - NRBP1	chr2	27635462	34.301	PP	NA	FALSE	FALSE	FALSE	FALSE	FALSE
rs1728918	PPM1G	2912	Age-related diseases, mortality and associated endophenotypes	PPM1G - NRBP1	chr2	27635462	31	PP	NA	FALSE	FALSE	FALSE	FALSE	FALSE
rs116843064	PRAM1	138528	Coronary artery disease	ANGPTL4	chr19	8429322	11	PP	NA	TRUE	TRUE	FALSE	FALSE	TRUE
rs116843064	PRAM1	138528	Coronary artery disease	ANGPTL4	chr19	8429322	9.39794	PP	NA	TRUE	TRUE	FALSE	FALSE	TRUE
rs116843064	PRAM1	138528	Coronary artery disease (myocardial infartum, percutaneous transluminal coronary angioplasty, coronary artery bypass grafting, angina or chromic ischemic heart disease)	ANGPTL4	chr19	8429322	6.52288	PP	NA	TRUE	TRUE	FALSE	FALSE	TRUE
rs183667936	PTH2	4939	Carotid plaque burden	GFY	chr19	49931637	5.69897	PP	NA	FALSE	FALSE	FALSE	FALSE	FALSE
rs2642442	RAB3GAP2	527719	LDL cholesterol	MARCH1	chr1	220973562	10.2218	PP	NA	FALSE	FALSE	FALSE	FALSE	FALSE
rs2642442	RAB3GAP2	527719	LDL cholesterol	MARCH1	chr1	220973562	10.301	PP	NA	FALSE	FALSE	FALSE	FALSE	FALSE
rs12626657	RCAN1	158638	QT interval	KCNE1	chr21	35828172	17	PP	NA	FALSE	FALSE	FALSE	FALSE	FALSE
rs10761731	REEP3	252139	Vascular endothelial growth factor levels	JMJD1C	chr10	65027609	11	PP	NA	TRUE	TRUE	TRUE	FALSE	TRUE
rs8017377	RIPK3	74644	LDL cholesterol	NYNRIN	chr14	24883886	10.3979	PP	NA	FALSE	FALSE	FALSE	FALSE	FALSE
rs8017377	RIPK3	74644	LDL cholesterol	NYNRIN	chr14	24883886	14.5229	PP	NA	FALSE	FALSE	FALSE	FALSE	FALSE
rs8017377	RIPK3	74644	LDL cholesterol levels	NYNRIN	chr14	24883886	13.699	PP	NA	FALSE	FALSE	FALSE	FALSE	FALSE
rs11921014	RNF7	80911	Coronary artery calcification	RASA2 - LOC646730	chr3	141376139	5.09691	PP	NA	FALSE	FALSE	FALSE	FALSE	FALSE
rs12541063	RP11-1057B8.2	7798	Blood pressure	LOC101927845	chr8	135869975	5.52288	PP	NA	FALSE	FALSE	FALSE	FALSE	FALSE
rs9987289	RP11-10A14.7	64755	C-reactive protein levels or LDL-cholesterol levels (pleiotropy)	LOC157273	chr8	9183357	23.699	PP	NA	FALSE	FALSE	FALSE	FALSE	FALSE
rs9987289	RP11-10A14.7	64755	LDL cholesterol	LOC157273	chr8	9183357	14.1549	PP	NA	FALSE	FALSE	FALSE	FALSE	FALSE
rs9987289	RP11-10A14.7	64755	LDL cholesterol	LOC157273	chr8	9183357	23.0458	PP	NA	FALSE	FALSE	FALSE	FALSE	FALSE
rs9987289	RP11-10A14.7	64755	LDL cholesterol levels	LOC157273	chr8	9183357	22	PP	NA	FALSE	FALSE	FALSE	FALSE	FALSE
rs2169387	RP11-10A14.7	64755	LDL cholesterol	RNU6-1151P - LOC157273	chr8	9181394	15.5229	PP	NA	FALSE	FALSE	FALSE	FALSE	FALSE
rs4843416	RP11-134D3.1	405971	Incident myocardial infarction	FOXL1 - LOC101928614	chr16	86685418	5.1549	PP	NA	FALSE	FALSE	FALSE	FALSE	FALSE
rs79956784	RP11-15K3.1	641854	Carotid plaque burden	LOC105378425	chr10	91658708	5.52288	PP	NA	FALSE	FALSE	FALSE	FALSE	FALSE
rs2251393	RP11-180P8.3	266979	Sudden cardiac arrest	MARCH10	chr17	60778931	6.39794	PP	NA	FALSE	FALSE	FALSE	FALSE	FALSE
rs11710088	RP11-278L15.2	88780	QRS duration	TM4SF4	chr3	149193106	5.1549	PP	NA	FALSE	FALSE	FALSE	FALSE	FALSE
rs4739066	RP11-280G9.1	1425563	Myocardial infarction	YTHDF3	chr8	64104091	8.1549	PP	NA	FALSE	FALSE	FALSE	FALSE	FALSE
rs2642442	RP11-400N13.1	1587214	LDL cholesterol	MARCH1	chr1	220973562	10.2218	PP	NA	FALSE	FALSE	FALSE	FALSE	FALSE
rs2642442	RP11-400N13.1	1587214	LDL cholesterol	MARCH1	chr1	220973562	10.301	PP	NA	FALSE	FALSE	FALSE	FALSE	FALSE
rs193272075	RP11-408H1.3	90710	Carotid plaque burden	GHSR - TNFSF10	chr3	172222687	5.09691	PP	NA	FALSE	FALSE	FALSE	FALSE	FALSE
rs514230	RP11-443B7.1	241150	LDL cholesterol	LOC105373208 - LINC01132	chr1	234858596	11	PP	NA	TRUE	TRUE	TRUE	FALSE	TRUE
rs514230	RP11-443B7.1	241150	LDL cholesterol	LOC105373208 - LINC01132	chr1	234858596	11.0458	PP	NA	TRUE	TRUE	TRUE	FALSE	TRUE
rs17672135	RP11-467I20.6	308453	Coronary heart disease	FMN2	chr1	240445595	5.69897	PP	NA	FALSE	FALSE	FALSE	FALSE	FALSE
rs12001652	RP11-536O18.1	567799	Carotid plaque burden	LOC101929507	chr9	14014288	5.1549	PP	NA	FALSE	FALSE	FALSE	FALSE	FALSE
rs10777317	RP11-693J15.5	879853	Sudden cardiac arrest	LOC105369896	chr12	91980373	5.30103	PP	NA	FALSE	FALSE	FALSE	FALSE	FALSE
rs1823172	RP11-955H22.3	32004	Sudden cardiac arrest	LOC105370065 - LOC100420116	chr12	127792613	6.30103	PP	NA	FALSE	FALSE	FALSE	FALSE	FALSE
rs6601530	RP1L1	158654	Carotid intima media thickness	PINX1	chr8	10671271	7.69897	PP	NA	FALSE	FALSE	TRUE	FALSE	TRUE
rs365302	RP3-393E18.2	363869	Coronary heart disease	FNDC1	chr6	159646332	6.09691	PP	NA	FALSE	FALSE	FALSE	FALSE	FALSE
rs514230	RP4-781K5.4	76562	LDL cholesterol	LOC105373208 - LINC01132	chr1	234858596	11	PP	NA	TRUE	TRUE	TRUE	FALSE	TRUE
rs514230	RP4-781K5.4	76562	LDL cholesterol	LOC105373208 - LINC01132	chr1	234858596	11.0458	PP	NA	TRUE	TRUE	TRUE	FALSE	TRUE
rs11191548	RPEL1	159466	Blood pressure	CNNM2	chr10	104846177	10.0969	PP	NA	FALSE	FALSE	FALSE	FALSE	FALSE
rs11191548	RPEL1	159466	Pulse pressure	CNNM2	chr10	104846177	11.0458	PP	NA	FALSE	FALSE	FALSE	FALSE	FALSE
rs11191548	RPEL1	159466	Systolic blood pressure	CNNM2	chr10	104846177	25.1549	PP	NA	FALSE	FALSE	FALSE	FALSE	FALSE
rs1005300	RPL3	167015	Immunoglobulin light chain (AL) amyloidosis	CBX7	chr22	39547890	7.09691	PP	NA	TRUE	TRUE	FALSE	FALSE	TRUE
rs2327429	RPS12	1074551	Coronary artery disease	TARID	chr6	134209836	30.3979	PP	NA	FALSE	FALSE	FALSE	FALSE	FALSE
rs2327429	RPS12	1074551	Coronary artery disease	TARID	chr6	134209836	30.5229	PP	NA	FALSE	FALSE	FALSE	FALSE	FALSE
rs12190287	RPS12	1078817	Coronary artery disease	TCF21	chr6	134214524	8.69897	PP	NA	FALSE	FALSE	FALSE	FALSE	FALSE
rs12190287	RPS12	1078817	Coronary artery disease or ischemic stroke	TCF21	chr6	134214524	7.69897	PP	NA	FALSE	FALSE	FALSE	FALSE	FALSE
rs12190287	RPS12	1078817	Coronary artery disease or large artery stroke	TCF21	chr6	134214524	7.69897	PP	NA	FALSE	FALSE	FALSE	FALSE	FALSE
rs12190287	RPS12	1078817	Coronary heart disease	TCF21	chr6	134214524	12	PP	NA	FALSE	FALSE	FALSE	FALSE	FALSE
rs13279522	RRS1-AS1	366961	Coronary heart disease event reduction (statin therapy interaction)	DNAJC5B	chr8	66974251	6.30103	PP	NA	FALSE	FALSE	FALSE	FALSE	FALSE
rs6782380	SELENOK	1258170	Coronary artery calcification	CACNA2D3 - LOC105377096	chr3	55184212	5.09691	PP	NA	FALSE	FALSE	FALSE	FALSE	FALSE
rs6136	SELL	115498	Soluble levels of adhesion molecules	SELP	chr1	169563950	60.3979	PP	NA	FALSE	FALSE	FALSE	FALSE	FALSE
rs7632505	SEMA5B	43325	Age-related diseases and mortality	SEMA5B	chr3	122738306	21.0969	PP	NA	FALSE	FALSE	FALSE	FALSE	FALSE
rs7632505	SEMA5B	43325	Age-related diseases, mortality and associated endophenotypes	SEMA5B	chr3	122738306	18.1549	PP	NA	FALSE	FALSE	FALSE	FALSE	FALSE
rs8028579	SEMA6D	529067	Coronary artery calcification	SEMA6D	chr15	48005469	5.1549	PP	NA	FALSE	FALSE	FALSE	FALSE	FALSE
rs78977568	SH3BP5L	18156755	Carotid plaque burden	RNA5SP79 - C1orf198	chr1	230963729	5.1549	PP	NA	FALSE	FALSE	FALSE	FALSE	FALSE
rs651821	SIK3	305995	Coronary artery disease	APOA5	chr11	116662578	12.1549	PP	NA	FALSE	FALSE	FALSE	FALSE	FALSE
rs499818	SIRT5	242294	Major CVD	TBC1D7-LOC100130357 - LOC105374936	chr6	13332466	5.1549	PP	NA	FALSE	FALSE	FALSE	FALSE	FALSE
rs11754288	SLC17A2	154006	Cardiovascular disease risk factors	SLC17A1, SLC17A4	chr6	25776948	8.39794	PP	NA	FALSE	FALSE	FALSE	FALSE	FALSE
rs4712972	SLC17A2	158908	Carotid intima media thickness	SLC17A4, SLC17A1	chr6	25772046	7.09691	PP	NA	FALSE	FALSE	FALSE	FALSE	FALSE
rs2048327	SLC22A1	320669	Coronary heart disease	LPA; LPA; LPAL2; SLC22A3	chr6	160863531	9	PP	NA	FALSE	FALSE	FALSE	FALSE	FALSE
rs2048327	SLC22A1	320669	Coronary artery disease	SLC22A3	chr6	160863531	6	PP	NA	FALSE	FALSE	FALSE	FALSE	FALSE
rs2048327	SLC22A2	183568	Coronary heart disease	LPA; LPA; LPAL2; SLC22A3	chr6	160863531	9	PP	NA	FALSE	FALSE	FALSE	FALSE	FALSE
rs1564348	SLC22A2	101104	LDL cholesterol	SLC22A1	chr6	160578859	16.699	PP	NA	TRUE	FALSE	FALSE	FALSE	TRUE
rs1564348	SLC22A2	101104	LDL cholesterol	SLC22A1	chr6	160578859	20.5229	PP	NA	TRUE	FALSE	FALSE	FALSE	TRUE
rs2048327	SLC22A2	183568	Coronary artery disease	SLC22A3	chr6	160863531	6	PP	NA	FALSE	FALSE	FALSE	FALSE	FALSE
rs2642442	SLC30A10	871569	LDL cholesterol	MARCH1	chr1	220973562	10.2218	PP	NA	FALSE	FALSE	FALSE	FALSE	FALSE
rs2642442	SLC30A10	871569	LDL cholesterol	MARCH1	chr1	220973562	10.301	PP	NA	FALSE	FALSE	FALSE	FALSE	FALSE
rs225132	SLC45A1	282645	Ischemic stroke	ERRFI1 - RPL7AP18	chr1	8095499	7.22185	PP	NA	FALSE	FALSE	FALSE	FALSE	FALSE
rs161802	SLC45A1	335319	Ischemic stroke	PARK7	chr1	8042825	6.69897	PP	NA	FALSE	TRUE	FALSE	FALSE	TRUE
rs56062135	SMAD3	97435	Coronary artery disease	SMAD3	chr15	67455629	8.30103	PP	NA	TRUE	TRUE	FALSE	FALSE	TRUE
rs56062135	SMAD3	97435	Coronary artery disease	SMAD3	chr15	67455629	16.3979	PP	NA	TRUE	TRUE	FALSE	FALSE	TRUE
rs72743461	SMAD3	83555	Coronary artery disease	SMAD3	chr15	67441749	16.2218	PP	NA	TRUE	TRUE	TRUE	FALSE	TRUE
rs72743461	SMAD3	83555	Coronary artery disease (myocardial infartum, percutaneous transluminal coronary angioplasty, coronary artery bypass grafting, angina or chromic ischemic heart disease)	SMAD3	chr15	67441749	11.301	PP	NA	TRUE	TRUE	TRUE	FALSE	TRUE
rs72743461	SMAD3	83555	Myocardial infarction	SMAD3	chr15	67441749	7	PP	NA	TRUE	TRUE	TRUE	FALSE	TRUE
rs3780181	SMARCA2	625540	LDL cholesterol	VLDLR	chr9	2640758	8.69897	PP	NA	FALSE	FALSE	FALSE	FALSE	FALSE
rs3780181	SMARCA2	625540	LDL cholesterol levels	VLDLR	chr9	2640758	9.30103	PP	NA	FALSE	FALSE	FALSE	FALSE	FALSE
rs170041	SMG6	177438	Coronary artery disease	SMG6	chr17	2170215	16.3979	PP	NA	FALSE	FALSE	FALSE	FALSE	FALSE
rs2281727	SMG6	125889	Coronary artery disease	SMG6	chr17	2117944	7	PP	NA	TRUE	TRUE	FALSE	FALSE	TRUE
rs9914266	SMG6	141194	Myocardial infarction	SMG6	chr17	2133249	5.52288	PP	NA	FALSE	FALSE	FALSE	FALSE	FALSE
rs4722551	SNX10	339689	LDL cholesterol	LOC105375199	chr7	25991825	13.3979	PP	NA	FALSE	FALSE	FALSE	FALSE	FALSE
rs629301	SORT1	116684	Age-related disease endophenotypes	CELSR2	chr1	109818305	50.699	PP	NA	FALSE	FALSE	FALSE	FALSE	FALSE
rs629301	SORT1	116684	Age-related diseases, mortality and associated endophenotypes	CELSR2	chr1	109818305	49	PP	NA	FALSE	FALSE	FALSE	FALSE	FALSE
rs629301	SORT1	116684	LDL cholesterol	CELSR2	chr1	109818305	170	PP	NA	FALSE	FALSE	FALSE	FALSE	FALSE
rs629301	SORT1	116684	LDL cholesterol	CELSR2	chr1	109818305	240.301	PP	NA	FALSE	FALSE	FALSE	FALSE	FALSE
rs660240	SORT1	116684	Cardiovascular disease risk factors	CELSR2	chr1	109817837	21.699	PP	NA	FALSE	FALSE	FALSE	FALSE	FALSE
rs660240	SORT1	116684	LDL cholesterol	CELSR2	chr1	109817837	28	PP	NA	FALSE	FALSE	FALSE	FALSE	FALSE
rs660240	SORT1	116684	LDL cholesterol	CELSR2	chr1	109817837	26	PP	NA	FALSE	FALSE	FALSE	FALSE	FALSE
rs599839	SORT1	113814	Coronary artery disease or ischemic stroke	CELSR2 - PSRC1	chr1	109822165	8	PP	NA	FALSE	FALSE	FALSE	FALSE	FALSE
rs599839	SORT1	113814	Coronary artery disease or large artery stroke	CELSR2 - PSRC1	chr1	109822165	16.0969	PP	NA	FALSE	FALSE	FALSE	FALSE	FALSE
rs599839	SORT1	113814	Coronary heart disease	CELSR2 - PSRC1	chr1	109822165	8.39794	PP	NA	FALSE	FALSE	FALSE	FALSE	FALSE
rs599839	SORT1	113814	Coronary heart disease	CELSR2 - PSRC1	chr1	109822165	9.52288	PP	NA	FALSE	FALSE	FALSE	FALSE	FALSE
rs599839	SORT1	113814	LDL cholesterol	CELSR2 - PSRC1	chr1	109822165	7	PP	NA	FALSE	FALSE	FALSE	FALSE	FALSE
rs599839	SORT1	113814	LDL cholesterol	CELSR2 - PSRC1	chr1	109822165	33	PP	NA	FALSE	FALSE	FALSE	FALSE	FALSE
rs599839	SORT1	113814	LDL cholesterol	CELSR2 - PSRC1	chr1	109822165	32.2218	PP	NA	FALSE	FALSE	FALSE	FALSE	FALSE
rs599839	SORT1	113814	LDL cholesterol levels	CELSR2 - PSRC1	chr1	109822165	18.699	PP	NA	FALSE	FALSE	FALSE	FALSE	FALSE
rs599839	SORT1	113814	LDL cholesterol levels	CELSR2 - PSRC1	chr1	109822165	288.398	PP	NA	FALSE	FALSE	FALSE	FALSE	FALSE
rs599839	SORT1	113814	LDL cholesterol levels	CELSR2 - PSRC1	chr1	109822165	30.699	PP	NA	FALSE	FALSE	FALSE	FALSE	FALSE
rs599839	SORT1	113814	Lipoprotein-associated phospholipase A2 activity and mass	CELSR2 - PSRC1	chr1	109822165	14.5229	PP	NA	FALSE	FALSE	FALSE	FALSE	FALSE
rs599839	SORT1	113814	Metabolite levels	CELSR2 - PSRC1	chr1	109822165	18.699	PP	NA	FALSE	FALSE	FALSE	FALSE	FALSE
rs602633	SORT1	113814	Abdominal aortic aneurysm	CELSR2 - PSRC1	chr1	109821510	8.1549	PP	NA	FALSE	FALSE	FALSE	FALSE	FALSE
rs602633	SORT1	113814	Coronary artery disease	CELSR2 - PSRC1	chr1	109821510	8	PP	NA	FALSE	FALSE	FALSE	FALSE	FALSE
rs602633	SORT1	113814	Coronary artery disease	CELSR2 - PSRC1	chr1	109821510	57.3979	PP	NA	FALSE	FALSE	FALSE	FALSE	FALSE
rs602633	SORT1	113814	Coronary artery disease	CELSR2 - PSRC1	chr1	109821510	58.699	PP	NA	FALSE	FALSE	FALSE	FALSE	FALSE
rs646776	SORT1	116684	C-reactive protein levels or LDL-cholesterol levels (pleiotropy)	CELSR2 - PSRC1	chr1	109818529	169.398	PP	NA	FALSE	FALSE	FALSE	FALSE	FALSE
rs646776	SORT1	116684	Coronary artery disease	CELSR2 - PSRC1	chr1	109818529	10.0969	PP	NA	FALSE	FALSE	FALSE	FALSE	FALSE
rs646776	SORT1	116684	Coronary heart disease	CELSR2 - PSRC1	chr1	109818529	9.22185	PP	NA	FALSE	FALSE	FALSE	FALSE	FALSE
rs646776	SORT1	116684	LDL cholesterol	CELSR2 - PSRC1	chr1	109818529	11.699	PP	NA	FALSE	FALSE	FALSE	FALSE	FALSE
rs646776	SORT1	116684	LDL cholesterol	CELSR2 - PSRC1	chr1	109818529	28.5229	PP	NA	FALSE	FALSE	FALSE	FALSE	FALSE
rs646776	SORT1	116684	LDL cholesterol	CELSR2 - PSRC1	chr1	109818529	22.0969	PP	NA	FALSE	FALSE	FALSE	FALSE	FALSE
rs646776	SORT1	116684	LDL cholesterol	CELSR2 - PSRC1	chr1	109818529	90.699	PP	NA	FALSE	FALSE	FALSE	FALSE	FALSE
rs646776	SORT1	116684	Myocardial infarction (early onset)	CELSR2 - PSRC1	chr1	109818529	11.0969	PP	NA	FALSE	FALSE	FALSE	FALSE	FALSE
rs10842383	SOX5	1033331	Heart rate variability traits (pvRSA/HF)	LOC105369698	chr12	24771966	24.301	PP	NA	FALSE	FALSE	FALSE	FALSE	FALSE
rs10842383	SOX5	1033331	Heart rate variability traits (pvRSA/HF)	LOC105369698	chr12	24771966	25	PP	NA	FALSE	FALSE	FALSE	FALSE	FALSE
rs10842383	SOX5	1033331	Heart rate variability traits (RMSSD)	LOC105369698	chr12	24771966	28.699	PP	NA	FALSE	FALSE	FALSE	FALSE	FALSE
rs10842383	SOX5	1033331	Heart rate variability traits (RMSSD)	LOC105369698	chr12	24771966	31.3979	PP	NA	FALSE	FALSE	FALSE	FALSE	FALSE
rs10842383	SOX5	1033331	Heart rate variability traits (SDNN)	LOC105369698	chr12	24771966	30.0458	PP	NA	FALSE	FALSE	FALSE	FALSE	FALSE
rs10842383	SOX5	1033331	Heart rate variability traits (SDNN)	LOC105369698	chr12	24771966	32.0969	PP	NA	FALSE	FALSE	FALSE	FALSE	FALSE
rs17287293	SOX5	1033331	Heart rate	LOC105369698	chr12	24770877	19.5229	PP	NA	FALSE	TRUE	FALSE	FALSE	TRUE
rs17287293	SOX5	1033331	Resting heart rate	LOC105369698	chr12	24770877	9.69897	PP	NA	FALSE	TRUE	FALSE	FALSE	TRUE
rs1967309	SRL	226499	Response to Dalcetrapib treatment in acute coronary syndrome	ADCY9	chr16	4065582	7.69897	PP	NA	FALSE	FALSE	FALSE	FALSE	FALSE
rs10498345	SSTR1	343301	Coronary spasm	LOC107983992 - LOC100422334	chr14	39020504	6.04576	PP	NA	FALSE	FALSE	FALSE	FALSE	FALSE
rs10504554	STAU2	259769	Postoperative atrial fibrillation in coronary artery bypass grafting surgery	LY96	chr8	74919712	5.39794	PP	NA	TRUE	TRUE	FALSE	FALSE	TRUE
rs991316	STPG2	1258053	Hypertension	LOC102723576	chr4	100322444	5.30103	PP	NA	FALSE	FALSE	FALSE	FALSE	FALSE
rs9398652	STXBP5	25379460	Resting heart rate	LOC105377979	chr6	122146033	14.3979	PP	NA	TRUE	TRUE	FALSE	FALSE	TRUE
rs16867253	TAF1B	113523	Age-related diseases and mortality	GRHL1	chr2	10097093	6.22185	PP	NA	FALSE	FALSE	FALSE	FALSE	FALSE
rs16867253	TAF1B	113523	Age-related diseases, mortality and associated endophenotypes	GRHL1	chr2	10097093	5.52288	PP	NA	FALSE	FALSE	FALSE	FALSE	FALSE
rs12190287	TCF21	4266	Coronary artery disease	TCF21	chr6	134214524	8.69897	PP	NA	FALSE	FALSE	FALSE	FALSE	FALSE
rs12190287	TCF21	4266	Coronary artery disease or ischemic stroke	TCF21	chr6	134214524	7.69897	PP	NA	FALSE	FALSE	FALSE	FALSE	FALSE
rs12190287	TCF21	4266	Coronary artery disease or large artery stroke	TCF21	chr6	134214524	7.69897	PP	NA	FALSE	FALSE	FALSE	FALSE	FALSE
rs12190287	TCF21	4266	Coronary heart disease	TCF21	chr6	134214524	12	PP	NA	FALSE	FALSE	FALSE	FALSE	FALSE
rs515135	TDRD15	60801	Coronary artery disease	APOB - TDRD15	chr2	21286056	16.2218	PP	NA	FALSE	FALSE	FALSE	FALSE	FALSE
rs515135	TDRD15	60801	LDL cholesterol	APOB - TDRD15	chr2	21286056	19.699	PP	NA	FALSE	FALSE	FALSE	FALSE	FALSE
rs515135	TDRD15	60801	LDL cholesterol	APOB - TDRD15	chr2	21286056	28.301	PP	NA	FALSE	FALSE	FALSE	FALSE	FALSE
rs515135	TDRD15	60801	LDL cholesterol	APOB - TDRD15	chr2	21286056	62.699	PP	NA	FALSE	FALSE	FALSE	FALSE	FALSE
rs478442	TDRD15	52358	Age-related disease endophenotypes	TDRD15 - LOC105374317	chr2	21399215	20.0969	PP	NA	FALSE	FALSE	FALSE	FALSE	FALSE
rs478442	TDRD15	52358	Age-related diseases, mortality and associated endophenotypes	TDRD15 - LOC105374317	chr2	21399215	15.3979	PP	NA	FALSE	FALSE	FALSE	FALSE	FALSE
rs2252641	TEX41	375909	Coronary artery disease	TEX41, LOC100505498	chr2	145801460	12.301	PP	NA	FALSE	FALSE	FALSE	FALSE	FALSE
rs2252641	TEX41	375909	Coronary artery disease	TEX41, LOC100505498	chr2	145801460	12.1549	PP	NA	FALSE	FALSE	FALSE	FALSE	FALSE
rs1005224	TGFB3	275495	Large artery stroke	TTLL5	chr14	76173859	7	PP	NA	FALSE	FALSE	FALSE	FALSE	FALSE
rs3775375	TIGD2	289455	Pulse pressure	FAM13A	chr4	89743581	5.52288	PP	NA	TRUE	TRUE	FALSE	TRUE	TRUE
rs11710088	TM4SF1	96799	QRS duration	TM4SF4	chr3	149193106	5.1549	PP	NA	FALSE	FALSE	FALSE	FALSE	FALSE
rs1395821	TMEM184C	490989	Coronary heart disease	LOC105377476 - MIR548G	chr4	148047549	6.1549	PP	NA	FALSE	FALSE	FALSE	FALSE	FALSE
rs3905000	TMEM246	3407566	Peripheral arterial disease (traffic-related air pollution interaction)	ABCA1	chr9	107657069	5.09691	PP	NA	FALSE	FALSE	FALSE	FALSE	FALSE
rs6736093	TMEM87B	156609	Coronary artery disease	EEF1E1P1 - MERTK	chr2	112655241	5.52288	PP	NA	FALSE	FALSE	FALSE	FALSE	FALSE
rs7581224	TMSB10	423548	Coronary artery calcification	DNAH6	chr2	84709214	5.69897	PP	NA	FALSE	FALSE	FALSE	FALSE	FALSE
rs7581224	TRABD2A	399155	Coronary artery calcification	DNAH6	chr2	84709214	5.69897	PP	NA	FALSE	FALSE	FALSE	FALSE	FALSE
rs1293386	TSHZ2	208407	Coronary artery aneurysm in Kawasaki disease	TSHZ2	chr20	51797352	5.1549	PP	NA	FALSE	FALSE	FALSE	FALSE	FALSE
rs7623687	USP4	71994	Coronary artery disease	RHOA	chr3	49448565	8	PP	NA	TRUE	TRUE	FALSE	FALSE	TRUE
rs7623687	USP4	71994	Coronary artery disease (myocardial infartum, percutaneous transluminal coronary angioplasty, coronary artery bypass grafting, angina or chromic ischemic heart disease)	RHOA	chr3	49448565	9.39794	PP	NA	TRUE	TRUE	FALSE	FALSE	TRUE
rs1465330	ZDHHC22	6316	Large artery stroke	ZDHHC22	chr14	77601818	6.39794	PP	NA	FALSE	FALSE	FALSE	FALSE	FALSE
rs501120	ZNF32	609540	Coronary artery disease	LINC00841 - CXCL12	chr10	44753866	5.69897	PP	NA	FALSE	FALSE	FALSE	FALSE	FALSE
rs501120	ZNF32	609540	Coronary heart disease	LINC00841 - CXCL12	chr10	44753866	7.04576	PP	NA	FALSE	FALSE	FALSE	FALSE	FALSE
rs16866933	ZNF385B	139359	Sudden cardiac arrest	LOC107985967, ZNF385B	chr2	180566677	13.2218	PP	NA	FALSE	FALSE	FALSE	FALSE	FALSE
rs77926443	ZNF583	191281	Venous thromboembolism adjusted for sickle cell variant rs77121243-T	ZNF71	chr19	57107165	5.52288	PP	NA	TRUE	TRUE	FALSE	FALSE	TRUE
rs77926443	ZSCAN5A	364895	Venous thromboembolism adjusted for sickle cell variant rs77121243-T	ZNF71	chr19	57107165	5.52288	PP	NA	TRUE	TRUE	FALSE	FALSE	TRUE
rs7586970	ZSWIM2	629599	Coronary heart disease	TFPI, LOC105373786	chr2	188343496	5.04576	PP	NA	FALSE	FALSE	FALSE	FALSE	FALSE

## Sheet: mTHP1-LPS_30kb
GWAS RSID	Interacting Gene	Interaction Distance	Trait	Nearest/reported Gene	Chr	Position	mLog(association P value)	Type	LD SNP RSID	Macrophage Dnase	Macrophage Histone	Macrophage TF	Peak Overlap?
rs978891	ADAMTS15	102256	Pulse pressure	LOC105369574	chr11	130420852	6.69897	PD	NA	FALSE	FALSE	FALSE	FALSE
rs10896609	CLP1	-315344	Coronary artery calcified atherosclerotic plaque score in type 2 diabetes	P2RX3	chr11	57109372	5.04576	PD	NA	FALSE	FALSE	FALSE	FALSE
rs55637147	CLP1	-315344	Coronary artery calcified atherosclerotic plaque (130 HU threshold) in type 2 diabetes	P2RX3	chr11	57111395	5.30103	PD	NA	FALSE	FALSE	FALSE	FALSE
rs2957692	CTR9	-404175	Circulating vasoactive peptide levels	CAND1.11	chr11	10368118	12	PD	NA	FALSE	FALSE	FALSE	FALSE
rs1185460	DPAGT1	-29448	Coronary artery disease	VPS11	chr11	118943432	6.09691	PD	NA	FALSE	FALSE	FALSE	FALSE
rs12285326	LMO2	104602	Coronary atherosclerosis (increased number of diseased vessels) (traffic exposure interaction)	LOC105376621 - LOC101929918	chr11	34019536	5.30103	PD	NA	FALSE	FALSE	FALSE	FALSE
rs12285326	NAT10	-107157	Coronary atherosclerosis (increased number of diseased vessels) (traffic exposure interaction)	LOC105376621 - LOC101929918	chr11	34019536	5.30103	PD	NA	FALSE	FALSE	FALSE	FALSE
rs17135399	RPUSD4	135934	LDL cholesterol levels	ST3GAL4-AS1	chr11	126218540	21.699	PD	NA	FALSE	FALSE	FALSE	FALSE
rs7945404	SORL1	-117505	QT interval	SC5D - BMPR1APS2	chr11	121206661	5.30103	PD	NA	FALSE	FALSE	FALSE	FALSE
rs1368578	BBS10	-266352	Obesity-related traits	NAP1L1	chr12	76476955	6	PD	NA	FALSE	FALSE	FALSE	FALSE
rs12369179	CLIP1	56745	Age-related disease endophenotypes	ZCCHC8	chr12	122963549	5.39794	PD	NA	FALSE	FALSE	FALSE	FALSE
rs12369179	CLIP1	56745	Age-related diseases, mortality and associated endophenotypes	ZCCHC8	chr12	122963549	6.09691	PD	NA	FALSE	FALSE	FALSE	FALSE
rs10507540	LRRC63	54789	QRS interval (sulfonylurea treatment interaction)	LRRC63	chr13	46841551	7.22185	PD	NA	FALSE	FALSE	FALSE	FALSE
rs10507540	LRRC63	54997	QRS interval (sulfonylurea treatment interaction)	LRRC63	chr13	46841551	7.22185	PD	NA	FALSE	FALSE	FALSE	FALSE
rs75455100	FLJ22447	-94060	Vascular endothelial growth factor levels	PRKCH	chr14	61945590	5.69897	PD	NA	FALSE	FALSE	FALSE	FALSE
rs75455100	HIF1A-AS1	-219344	Vascular endothelial growth factor levels	PRKCH	chr14	61945590	5.69897	PD	NA	FALSE	FALSE	FALSE	FALSE
rs2281680	NGDN	91724	Sudden cardiac arrest	AP1G2, LOC102724814	chr14	24033069	7.22185	PD	NA	FALSE	FALSE	FALSE	FALSE
rs2281680	NGDN	94427	Sudden cardiac arrest	AP1G2, LOC102724814	chr14	24033069	7.22185	PD	NA	FALSE	FALSE	FALSE	FALSE
rs17228058	SMAD3	90572	Coronary artery disease	SMAD3	chr15	67450304	16.3979	PD	NA	FALSE	FALSE	FALSE	FALSE
rs17228058	SMAD3	91798	Coronary artery disease	SMAD3	chr15	67450304	16.3979	PD	NA	FALSE	FALSE	FALSE	FALSE
rs17228058	SMAD3	92136	Coronary artery disease	SMAD3	chr15	67450304	16.3979	PD	NA	FALSE	FALSE	FALSE	FALSE
rs56062135	SMAD3	96301	Coronary artery disease	SMAD3	chr15	67455629	8.30103	PD	NA	FALSE	FALSE	FALSE	FALSE
rs56062135	SMAD3	96301	Coronary artery disease	SMAD3	chr15	67455629	16.3979	PD	NA	FALSE	FALSE	FALSE	FALSE
rs56062135	SMAD3	97355	Coronary artery disease	SMAD3	chr15	67455629	8.30103	PD	NA	FALSE	FALSE	FALSE	FALSE
rs56062135	SMAD3	97355	Coronary artery disease	SMAD3	chr15	67455629	16.3979	PD	NA	FALSE	FALSE	FALSE	FALSE
rs4784934	GINS3	33385	QT interval	LOC105371295	chr16	58459925	8.22185	PD	NA	TRUE	FALSE	FALSE	TRUE
rs37060	GINS3	140421	QT interval	CNOT1	chr16	58566303	7	PD	NA	FALSE	FALSE	FALSE	FALSE
rs37062	GINS3	140421	Electrocardiographic traits	CNOT1	chr16	58567237	6	PD	NA	FALSE	FALSE	FALSE	FALSE
rs37062	GINS3	140421	QT interval	CNOT1	chr16	58567237	24.5229	PD	NA	FALSE	FALSE	FALSE	FALSE
rs7190256	ZFHX3	-86786	Age-related diseases and mortality	ZFHX3	chr16	72996982	9.30103	PD	NA	FALSE	FALSE	FALSE	FALSE
rs7190256	ZFHX3	-86786	Age-related diseases, mortality and associated endophenotypes	ZFHX3	chr16	72996982	10.5229	PD	NA	FALSE	FALSE	FALSE	FALSE
rs4499262	ZFHX3	-23330	Incident atrial fibrillation	ZFHX3	chr16	73059158	7.39794	PD	NA	FALSE	FALSE	FALSE	FALSE
rs8079951	BRIP1	-698323	Coronary artery disease	BCAS3	chr17	59242763	8.52288	PD	NA	FALSE	FALSE	FALSE	FALSE
rs1135889	FBF1	-11757	Coronary artery disease	FBF1	chr17	73926120	7	PD	NA	FALSE	FALSE	FALSE	FALSE
rs2074518	RAD51D	-123753	QT interval	LIG3	chr17	33324381	11.2218	PD	NA	FALSE	FALSE	FALSE	FALSE
rs2074518	RAD51D	-122169	QT interval	LIG3	chr17	33324381	11.2218	PD	NA	FALSE	FALSE	FALSE	FALSE
rs1052536	RAD51D	-116317	QT interval	LIG3	chr17	33331574	24.2218	PD	NA	FALSE	FALSE	FALSE	FALSE
rs1052536	RAD51D	-115159	QT interval	LIG3	chr17	33331574	24.2218	PD	NA	FALSE	FALSE	FALSE	FALSE
rs728478	YPEL2	56437	QT interval	YPEL2	chr17	57466503	5.09691	PD	NA	FALSE	FALSE	FALSE	FALSE
rs2288904	SLC44A2	6327	Venous thromboembolism	SLC44A2	chr19	10742169	14.5229	PD	NA	FALSE	FALSE	FALSE	FALSE
rs9797861	SLC44A2	6327	Thrombosis	SLC44A2	chr19	10743125	8.22185	PD	NA	FALSE	FALSE	FALSE	FALSE
rs2230307	AGL	45667	Carotid intima media thickness	AGL	chr1	100361924	6.39794	PD	NA	FALSE	FALSE	FALSE	FALSE
rs2230307	AGL	46460	Carotid intima media thickness	AGL	chr1	100361924	6.39794	PD	NA	FALSE	FALSE	FALSE	FALSE
rs10157379	AHCTF1	509877	Fibrinogen	NLRP3	chr1	247605598	19	PD	NA	FALSE	FALSE	FALSE	FALSE
rs35700460	AIDA	-75773	Myocardial infarction	MIA3	chr1	222811406	10.699	PD	NA	FALSE	FALSE	FALSE	FALSE
rs35700460	AIDA	-74453	Myocardial infarction	MIA3	chr1	222811406	10.699	PD	NA	FALSE	FALSE	FALSE	FALSE
rs35700460	AIDA	-74056	Myocardial infarction	MIA3	chr1	222811406	10.699	PD	NA	FALSE	FALSE	FALSE	FALSE
rs35158675	AIDA	-58104	Coronary artery disease	MIA3	chr1	222829549	27.2218	PD	NA	FALSE	FALSE	FALSE	FALSE
rs35158675	AIDA	-57457	Coronary artery disease	MIA3	chr1	222829549	27.2218	PD	NA	FALSE	FALSE	FALSE	FALSE
rs35158675	AIDA	-56313	Coronary artery disease	MIA3	chr1	222829549	27.2218	PD	NA	FALSE	FALSE	FALSE	FALSE
rs35158675	AIDA	-56174	Coronary artery disease	MIA3	chr1	222829549	27.2218	PD	NA	FALSE	FALSE	FALSE	FALSE
rs17465982	AIDA	-49650	Coronary artery disease	MIA3	chr1	222837938	27.0458	PD	NA	FALSE	FALSE	FALSE	FALSE
rs17465982	AIDA	-49480	Coronary artery disease	MIA3	chr1	222837938	27.0458	PD	NA	FALSE	FALSE	FALSE	FALSE
rs17465982	AIDA	-48367	Coronary artery disease	MIA3	chr1	222837938	27.0458	PD	NA	FALSE	FALSE	FALSE	FALSE
rs9425326	APOBEC4	216393	Antipsychotic drug-induced QTc interval change in schizophrenia	RGL1	chr1	183839004	5.69897	PD	NA	FALSE	FALSE	FALSE	FALSE
rs12039371	APOBEC4	363760	Antipsychotic drug-induced QTc interval change in schizophrenia	COLGALT2	chr1	183985802	5.69897	PD	NA	FALSE	FALSE	FALSE	FALSE
rs78977568	C1orf198	-42119	Carotid plaque burden	RNA5SP79 - C1orf198	chr1	230963729	5.1549	PD	NA	FALSE	FALSE	FALSE	FALSE
rs138291765	CACNA1E	-252935	QT interval	LOC101928973 - GM140	chr1	181199690	5.30103	PD	NA	FALSE	FALSE	FALSE	FALSE
rs1800594	CCDC181	81011	Ischemic stroke	F5	chr1	169510523	5.69897	PD	NA	FALSE	FALSE	FALSE	FALSE
rs4524	CCDC181	81011	Venous thromboembolism	F5	chr1	169511754	10.5229	PD	NA	FALSE	FALSE	FALSE	FALSE
rs1018827	CCDC181	83448	Venous thromboembolism	F5	chr1	169514005	25.699	PD	NA	FALSE	FALSE	FALSE	FALSE
rs6025	CCDC181	89326	Thrombosis	F5	chr1	169519048	136.398	PD	NA	FALSE	FALSE	FALSE	FALSE
rs6025	CCDC181	89326	Venous thromboembolism	F5	chr1	169519048	21.699	PD	NA	FALSE	FALSE	FALSE	FALSE
rs6025	CCDC181	89326	Venous thromboembolism	F5	chr1	169519048	49.1549	PD	NA	FALSE	FALSE	FALSE	FALSE
rs6025	CCDC181	89326	Venous thromboembolism	F5	chr1	169519048	96	PD	NA	FALSE	FALSE	FALSE	FALSE
rs80091440	CCDC30	358014	Venous thromboembolism adjusted for sickle cell variant rs77121243-T	MKRN8P - ATP6V1E1P1	chr1	43359018	5.30103	PD	NA	FALSE	FALSE	FALSE	FALSE
rs2861451	CD247	-176706	Coronary artery calcified atherosclerotic plaque (90 or 130 HU threshold) in type 2 diabetes	POU2F1	chr1	167312408	5.52288	PD	NA	FALSE	FALSE	FALSE	FALSE
rs58957777	CD247	-119762	Coronary artery calcified atherosclerotic plaque score in type 2 diabetes	POU2F1	chr1	167367659	5.1549	PD	NA	FALSE	FALSE	FALSE	FALSE
rs3737883	CHI3L1	-121322	Early onset atrial fibrillation	PPFIA4	chr1	203034905	8.69897	PD	NA	FALSE	FALSE	FALSE	FALSE
rs2235701	CITED4	-445780	Ejection fraction in Tripanosoma cruzi seropositivity	SMAP2	chr1	40883094	5.1549	PD	NA	FALSE	FALSE	FALSE	FALSE
rs3103778	COL9A2	-349563	PR interval	MFSD2A	chr1	40433770	5.04576	PD	NA	FALSE	FALSE	FALSE	FALSE
rs2235701	COL9A2	99299	Ejection fraction in Tripanosoma cruzi seropositivity	SMAP2	chr1	40883094	5.1549	PD	NA	FALSE	FALSE	FALSE	FALSE
rs10127456	EFHD2	-84468	Coronary artery aneurysm in Kawasaki disease	FHAD1	chr1	15653871	6	PD	NA	FALSE	FALSE	FALSE	FALSE
rs80091440	ERMAP	67780	Venous thromboembolism adjusted for sickle cell variant rs77121243-T	MKRN8P - ATP6V1E1P1	chr1	43359018	5.30103	PD	NA	FALSE	FALSE	FALSE	FALSE
rs2235701	EXO5	-92194	Ejection fraction in Tripanosoma cruzi seropositivity	SMAP2	chr1	40883094	5.1549	PD	NA	FALSE	FALSE	FALSE	FALSE
rs73028893	GPA33	-13246	QRS duration in Tripanosoma cruzi seropositivity	GPA33	chr1	167046454	5.22185	PD	NA	FALSE	FALSE	FALSE	FALSE
rs755249	HEYL	-111515	Peripheral arterial disease (traffic-related air pollution interaction)	BMP8A, PPIEL	chr1	39995073	7.69897	PD	NA	FALSE	FALSE	TRUE	TRUE
rs755249	HEYL	-110349	Peripheral arterial disease (traffic-related air pollution interaction)	BMP8A, PPIEL	chr1	39995073	7.69897	PD	NA	FALSE	FALSE	TRUE	TRUE
rs3103778	HEYL	328028	PR interval	MFSD2A	chr1	40433770	5.04576	PD	NA	FALSE	FALSE	FALSE	FALSE
rs116161686	HHAT	-27963	Coronary artery disease	LOC107985257 - RNASEH1P3	chr1	210473621	7.04576	PD	NA	FALSE	FALSE	FALSE	FALSE
rs116161686	HHAT	-27757	Coronary artery disease	LOC107985257 - RNASEH1P3	chr1	210473621	7.04576	PD	NA	FALSE	FALSE	FALSE	FALSE
rs755249	HPCAL4	-163549	Peripheral arterial disease (traffic-related air pollution interaction)	BMP8A, PPIEL	chr1	39995073	7.69897	PD	NA	FALSE	FALSE	TRUE	TRUE
rs755249	HPCAL4	-162383	Peripheral arterial disease (traffic-related air pollution interaction)	BMP8A, PPIEL	chr1	39995073	7.69897	PD	NA	FALSE	FALSE	TRUE	TRUE
rs755249	HPCAL4	-161904	Peripheral arterial disease (traffic-related air pollution interaction)	BMP8A, PPIEL	chr1	39995073	7.69897	PD	NA	FALSE	FALSE	TRUE	TRUE
rs7547997	IFI16	-638781	QRS duration	CD1E - OR10T2	chr1	158341272	6	PD	NA	FALSE	FALSE	FALSE	FALSE
rs7547997	IFI16	-638781	QRS duration	CD1E - OR10T2	chr1	158341272	8.09691	PD	NA	FALSE	FALSE	FALSE	FALSE
rs3103778	KCNQ4	-817346	PR interval	MFSD2A	chr1	40433770	5.04576	PD	NA	FALSE	FALSE	FALSE	FALSE
rs3103778	KCNQ4	-816307	PR interval	MFSD2A	chr1	40433770	5.04576	PD	NA	FALSE	FALSE	FALSE	FALSE
rs2235701	KCNQ4	-367445	Ejection fraction in Tripanosoma cruzi seropositivity	SMAP2	chr1	40883094	5.1549	PD	NA	FALSE	FALSE	FALSE	FALSE
rs11118620	LINC01352	23547	Heart failure	HLX-AS1	chr1	221028507	5.1549	PD	NA	FALSE	FALSE	FALSE	FALSE
rs7554672	LINC01352	270390	Hypertension	LOC101929750	chr1	221273157	5.69897	PD	NA	FALSE	FALSE	FALSE	FALSE
rs80091440	LOC100129924	104913	Venous thromboembolism adjusted for sickle cell variant rs77121243-T	MKRN8P - ATP6V1E1P1	chr1	43359018	5.30103	PD	NA	FALSE	FALSE	FALSE	FALSE
rs80091440	MED8	-496455	Venous thromboembolism adjusted for sickle cell variant rs77121243-T	MKRN8P - ATP6V1E1P1	chr1	43359018	5.30103	PD	NA	FALSE	FALSE	FALSE	FALSE
rs1171563	MEF2D	-13624	Resting heart rate	MEF2D	chr1	156456528	7.39794	PD	NA	FALSE	FALSE	FALSE	FALSE
rs3103778	MFSD2A	11404	PR interval	MFSD2A	chr1	40433770	5.04576	PD	NA	FALSE	FALSE	FALSE	FALSE
rs3103778	MFSD2A	11554	PR interval	MFSD2A	chr1	40433770	5.04576	PD	NA	FALSE	FALSE	FALSE	FALSE
rs3103778	MFSD2A	12593	PR interval	MFSD2A	chr1	40433770	5.04576	PD	NA	FALSE	FALSE	FALSE	FALSE
rs3103778	MYCL	64650	PR interval	MFSD2A	chr1	40433770	5.04576	PD	NA	FALSE	FALSE	FALSE	FALSE
rs3103778	MYCL	65689	PR interval	MFSD2A	chr1	40433770	5.04576	PD	NA	FALSE	FALSE	FALSE	FALSE
rs755249	NFYC-AS1	-1164100	Peripheral arterial disease (traffic-related air pollution interaction)	BMP8A, PPIEL	chr1	39995073	7.69897	PD	NA	FALSE	FALSE	TRUE	TRUE
rs3103778	NFYC-AS1	-725596	PR interval	MFSD2A	chr1	40433770	5.04576	PD	NA	FALSE	FALSE	FALSE	FALSE
rs3103778	NFYC-AS1	-724557	PR interval	MFSD2A	chr1	40433770	5.04576	PD	NA	FALSE	FALSE	FALSE	FALSE
rs2235701	NFYC-AS1	-275695	Ejection fraction in Tripanosoma cruzi seropositivity	SMAP2	chr1	40883094	5.1549	PD	NA	FALSE	FALSE	FALSE	FALSE
rs2235701	NFYC-AS1	-274616	Ejection fraction in Tripanosoma cruzi seropositivity	SMAP2	chr1	40883094	5.1549	PD	NA	FALSE	FALSE	FALSE	FALSE
rs755249	NT5C1A	-144633	Peripheral arterial disease (traffic-related air pollution interaction)	BMP8A, PPIEL	chr1	39995073	7.69897	PD	NA	FALSE	FALSE	TRUE	TRUE
rs755249	NT5C1A	-143877	Peripheral arterial disease (traffic-related air pollution interaction)	BMP8A, PPIEL	chr1	39995073	7.69897	PD	NA	FALSE	FALSE	TRUE	TRUE
rs755249	NT5C1A	-142711	Peripheral arterial disease (traffic-related air pollution interaction)	BMP8A, PPIEL	chr1	39995073	7.69897	PD	NA	FALSE	FALSE	TRUE	TRUE
rs755249	PABPC4	-49444	Peripheral arterial disease (traffic-related air pollution interaction)	BMP8A, PPIEL	chr1	39995073	7.69897	PD	NA	FALSE	FALSE	TRUE	TRUE
rs755249	PABPC4	-48688	Peripheral arterial disease (traffic-related air pollution interaction)	BMP8A, PPIEL	chr1	39995073	7.69897	PD	NA	FALSE	FALSE	TRUE	TRUE
rs755249	PABPC4	-47522	Peripheral arterial disease (traffic-related air pollution interaction)	BMP8A, PPIEL	chr1	39995073	7.69897	PD	NA	FALSE	FALSE	TRUE	TRUE
rs755249	PABPC4	-47048	Peripheral arterial disease (traffic-related air pollution interaction)	BMP8A, PPIEL	chr1	39995073	7.69897	PD	NA	FALSE	FALSE	TRUE	TRUE
rs187415452	PAFAH2	-102364	Hepatocyte growth factor levels	STMN1	chr1	26222521	5.1549	PD	NA	FALSE	FALSE	FALSE	FALSE
rs187415452	PAFAH2	-102152	Hepatocyte growth factor levels	STMN1	chr1	26222521	5.1549	PD	NA	FALSE	FALSE	FALSE	FALSE
rs187415452	PAFAH2	-101641	Hepatocyte growth factor levels	STMN1	chr1	26222521	5.1549	PD	NA	FALSE	FALSE	FALSE	FALSE
rs3737883	PPFIA4	14290	Early onset atrial fibrillation	PPFIA4	chr1	203034905	8.69897	PD	NA	FALSE	FALSE	FALSE	FALSE
rs755249	PPIEL	-31537	Peripheral arterial disease (traffic-related air pollution interaction)	BMP8A, PPIEL	chr1	39995073	7.69897	PD	NA	FALSE	FALSE	TRUE	TRUE
rs755249	PPIEL	-30371	Peripheral arterial disease (traffic-related air pollution interaction)	BMP8A, PPIEL	chr1	39995073	7.69897	PD	NA	FALSE	FALSE	TRUE	TRUE
rs755249	PPIEL	-29897	Peripheral arterial disease (traffic-related air pollution interaction)	BMP8A, PPIEL	chr1	39995073	7.69897	PD	NA	FALSE	FALSE	TRUE	TRUE
rs755249	PPIEL	-29892	Peripheral arterial disease (traffic-related air pollution interaction)	BMP8A, PPIEL	chr1	39995073	7.69897	PD	NA	FALSE	FALSE	TRUE	TRUE
rs3103778	PPIEL	406967	PR interval	MFSD2A	chr1	40433770	5.04576	PD	NA	FALSE	FALSE	FALSE	FALSE
rs2235701	PPT1	319096	Ejection fraction in Tripanosoma cruzi seropositivity	SMAP2	chr1	40883094	5.1549	PD	NA	FALSE	FALSE	FALSE	FALSE
rs2325694	PYHIN1	-158637	Trans fatty acid levels	OR6N1	chr1	158744059	5.69897	PD	NA	FALSE	FALSE	FALSE	FALSE
rs2325695	PYHIN1	-158637	Trans fatty acid levels	OR6N1	chr1	158744230	5.69897	PD	NA	FALSE	FALSE	FALSE	FALSE
rs2296172	RHBDL2	427877	Peripheral arterial disease (traffic-related air pollution interaction)	MACF1	chr1	39835816	6	PD	NA	FALSE	FALSE	FALSE	FALSE
rs3103778	RIMS3	-698987	PR interval	MFSD2A	chr1	40433770	5.04576	PD	NA	FALSE	FALSE	FALSE	FALSE
rs3103778	RIMS3	-697948	PR interval	MFSD2A	chr1	40433770	5.04576	PD	NA	FALSE	FALSE	FALSE	FALSE
rs2235701	RIMS3	-249086	Ejection fraction in Tripanosoma cruzi seropositivity	SMAP2	chr1	40883094	5.1549	PD	NA	FALSE	FALSE	FALSE	FALSE
rs2235701	RLF	254943	Ejection fraction in Tripanosoma cruzi seropositivity	SMAP2	chr1	40883094	5.1549	PD	NA	FALSE	FALSE	FALSE	FALSE
rs2235701	RLF	255198	Ejection fraction in Tripanosoma cruzi seropositivity	SMAP2	chr1	40883094	5.1549	PD	NA	FALSE	FALSE	FALSE	FALSE
rs2230307	SLC35A3	-74038	Carotid intima media thickness	AGL	chr1	100361924	6.39794	PD	NA	FALSE	FALSE	FALSE	FALSE
rs2230307	SLC35A3	-73245	Carotid intima media thickness	AGL	chr1	100361924	6.39794	PD	NA	FALSE	FALSE	FALSE	FALSE
rs755249	SMAP2	-845544	Peripheral arterial disease (traffic-related air pollution interaction)	BMP8A, PPIEL	chr1	39995073	7.69897	PD	NA	FALSE	FALSE	TRUE	TRUE
rs3103778	SMAP2	-407040	PR interval	MFSD2A	chr1	40433770	5.04576	PD	NA	FALSE	FALSE	FALSE	FALSE
rs3103778	SMAP2	-406001	PR interval	MFSD2A	chr1	40433770	5.04576	PD	NA	FALSE	FALSE	FALSE	FALSE
rs2235701	SMAP2	42861	Ejection fraction in Tripanosoma cruzi seropositivity	SMAP2	chr1	40883094	5.1549	PD	NA	FALSE	FALSE	FALSE	FALSE
rs2235701	SMAP2	43940	Ejection fraction in Tripanosoma cruzi seropositivity	SMAP2	chr1	40883094	5.1549	PD	NA	FALSE	FALSE	FALSE	FALSE
rs67807996	SV2A	105246	Coronary artery disease	LOC105371427	chr1	149995264	5.1549	PD	NA	FALSE	FALSE	FALSE	FALSE
rs67807996	SV2A	105504	Coronary artery disease	LOC105371427	chr1	149995264	5.1549	PD	NA	FALSE	FALSE	FALSE	FALSE
rs67807996	SV2A	106229	Coronary artery disease	LOC105371427	chr1	149995264	5.1549	PD	NA	FALSE	FALSE	FALSE	FALSE
rs4845570	TDRKH	-4758	Coronary artery disease	TDRKH	chr1	151759103	10.0969	PD	NA	FALSE	FALSE	FALSE	FALSE
[truncated: 3,632 more rows]

## Sheet: Merged
GWAS RSID	Interacting Gene	Interatction Distance	Trait	Nearest/reported Gene	Chr	Position	mLog(association P value)	Type	LD SNP RSID
[truncated: 6,542 more rows]
