# Supplementary material for: High-Resolution Regulatory Maps Connect Vascular Risk Variants to Disease-Related Pathways
Source: Circ Genom Precis Med. 2019 Feb 20;12(3):e002353. doi: 10.1161/CIRCGEN.118.002353 (PMC8104016; doi:10.1161/CIRCGEN.118.002353)
Supplement: Supplementary file 11 [file hcg-12-e002353-s011.xlsx]

## Sheet: AEC_80kb_BP
	Row.names	Term	Annotated	Significant	Expected	Rank in classic	classic	weight	Significant_GO_Genes
18	GO:0032102	negative regulation of response to exter...	240	15	4.87	1700	1	0.00012	CALCRL,DHX58,DRD3,DUSP10,FGG,GJA1,HRG,IL4,PDGFB,RIOK3,SMAD3,TEK,THBS1,TNFAIP3,UBASH3B
20	GO:0032496	response to lipopolysaccharide	294	18	5.97	4	0.00082	0.00016	ADH5,AKIRIN2,BMP6,CD86,CNP,DCN,DUSP10,FOS,FOXP1,GJA1,GNRH1,IL6,MGST1,NFKBIB,NR1D1,PDE4B,TFPI,TNFAIP3
42	GO:2001026	regulation of endothelial cell chemotaxi...	19	4	0.39	2	0.00016	0.00051	FGF1,HRG,MET,THBS1
32	GO:0050678	regulation of epithelial cell proliferat...	272	17	5.52	184	0.06317	0.00052	ALDH1A2,BMP6,CAV2,CDH13,DLX5,FGF1,GJA1,IFT74,IL6,MCC,NR1D1,PDGFB,SMAD3,TEK,TGFBR3,THBS1,TNFAIP3
9	GO:0010595	positive regulation of endothelial cell ...	70	7	1.42	22	0.00633	0.00053	BCAS3,FGF1,FOXP1,MET,PDGFB,TEK,THBS1
3	GO:0002544	chronic inflammatory response	20	4	0.41	3	0.00063	0.00063	GJA1,IL4,THBS1,TNFAIP3
33	GO:0050921	positive regulation of chemotaxis	122	9	2.48	712	0.26062	0.00086	ARTN,CDH13,CREB3,IL4,IL6,MET,PDGFB,SMAD3,THBS1
41	GO:2000351	regulation of endothelial cell apoptotic...	37	5	0.75	1701	1	0.00086	FGG,IL4,TEK,THBS1,TNFAIP3
30	GO:0045779	negative regulation of bone resorption	11	3	0.22	8	0.00121	0.00121	IL6,TNFAIP3,UBASH3B
15	GO:0030316	osteoclast differentiation	83	7	1.69	136	0.04476	0.00148	FOS,FOXP1,IL4,MITF,SH3PXD2A,SNX10,UBASH3B
12	GO:0010893	positive regulation of steroid biosynthe...	13	3	0.26	11	0.00204	0.00204	BMP6,FGF1,NR1D1
36	GO:0060537	muscle tissue development	335	15	6.8	1702	1	0.00225	ALDH1A2,CAV2,CHRNA1,DCN,FOS,FOXN2,GJA1,HIVEP3,HOXD9,PDLIM5,RARB,SLC8A1,SMAD3,TGFBR3,WNT8A
31	GO:0048661	positive regulation of smooth muscle cel...	67	6	1.36	14	0.00394	0.00236	CALCRL,CDH13,FOXP1,IL6,PDGFB,THBS1
6	GO:0007041	lysosomal transport	71	6	1.44	946	0.34655	0.00317	CDX2,NPC1,SNX27,SORL1,TRAK1,VPS33A
11	GO:0010633	negative regulation of epithelial cell m...	50	5	1.02	114	0.03577	0.00336	DCN,HRG,IL4,MCC,THBS1
34	GO:0060271	cilium assembly	304	14	6.17	757	0.27059	0.00381	BBS10,CEP290,CNTRL,DYNC2LI1,FBF1,GORAB,GSN,IFT43,IFT74,IQCB1,RP1L1,SNX10,SPAG1,WDR5B
5	GO:0006493	protein O-linked glycosylation	98	7	1.99	145	0.04979	0.00381	ADAMTSL1,C1GALT1,EOGT,POMGNT2,ST3GAL4,THBS1,TRAK1
27	GO:0045064	T-helper 2 cell differentiation	16	3	0.32	202	0.07837	0.00382	CD86,IL4,IL6
17	GO:0032026	response to magnesium ion	17	3	0.35	16	0.00457	0.00457	ANK3,BMP6,THBS1
28	GO:0045494	photoreceptor cell maintenance	35	4	0.71	18	0.00532	0.00532	BBS10,IQCB1,RP1L1,SPATA7
35	GO:0060395	SMAD protein signal transduction	56	5	1.14	19	0.00548	0.00548	BMP6,FOS,INHBE,SMAD3,SMAD9
8	GO:0008344	adult locomotory behavior	80	6	1.62	73	0.02073	0.00571	CNP,GIGYF2,GIP,HOXD9,NPC1,OXR1
29	GO:0045778	positive regulation of ossification	80	6	1.62	1703	1	0.00571	BMP6,IL6,JAG1,PDLIM7,SLC8A1,SMAD3
1	GO:0001822	kidney development	254	15	5.16	9	0.00133	0.00592	ALDH1A2,BMP6,C1GALT1,CEP290,DCN,FGF1,GZF1,JAG1,MPV17,NLE1,PDGFB,RARB,SMAD3,SMAD9,TEK
38	GO:1902895	positive regulation of pri-miRNA transcr...	19	3	0.39	21	0.00632	0.00632	FOS,PDGFB,SMAD3
10	GO:0010628	positive regulation of gene expression	1609	51	32.68	1146	0.4385	0.00728	AKIRIN2,ALDH1A2,ANK3,BACH1,BCAS3,BMP6,CD86,CDH13,CDX2,CEP290,CNOT7,CREB3,CUX2,DCN,DLX5,DRD3,FGF1,FOS,FOXN2,GSN,HIST1H4J,HIVEP3,HOXA2,HOXD3,HOXD9,IFT74,IL4,IL6,JAG1,MAPRE3,MECOM,MET,MITF,NR1D1,PCBP1,PDGFB,PITX3,PRR16,RARB,RERE,RPRD1B,RPS6KA5,SMAD3,SMAD9,SMARCA2,SMARCD3,THBS1,TWISTNB,YES1,ZFHX3,ZPR1
16	GO:0031348	negative regulation of defense response	140	8	2.84	1704	1	0.00782	CALCRL,DHX58,DUSP10,IL4,RIOK3,SMAD3,TEK,TNFAIP3
43	GO:2001267	regulation of cysteine-type endopeptidas...	21	3	0.43	259	0.09701	0.00841	GSN,NLE1,SMAD3
21	GO:0032878	regulation of establishment or maintenan...	21	3	0.43	124	0.04	0.00841	BCAS3,GSN,TEK
39	GO:1903426	regulation of reactive oxygen species bi...	64	5	1.3	1705	1	0.0096	DDAH1,IL4,IL6,SMAD3,TRAP1
4	GO:0006081	cellular aldehyde metabolic process	90	6	1.83	1706	1	0.01001	ADH5,AKR1A1,ALDH1A2,BCO1,BMP6,HAO1
24	GO:0039694	viral RNA genome replication	23	3	0.47	29	0.01088	0.01088	ATG16L1,PCBP1,RAB29
22	GO:0035902	response to immobilization stress	24	3	0.49	33	0.01225	0.01225	FOS,PITX3,SLC8A1
23	GO:0038084	vascular endothelial growth factor signa...	24	3	0.49	608	0.23302	0.01225	DCN,FLT1,HRG
25	GO:0042493	response to drug	385	15	7.82	24	0.00722	0.01238	CD86,DRD3,FOS,GIP,IL4,IL6,MGST1,NPC1,PDE4B,S100A10,SLC15A2,SLC8A1,SRP54,TGIF1,THBS1
26	GO:0043407	negative regulation of MAP kinase activi...	69	5	1.4	1189	0.46737	0.01305	AIDA,DUSP10,RGS4,SORL1,SPRED2
13	GO:0014065	phosphatidylinositol 3-kinase signaling	154	8	3.13	799	0.29114	0.01343	CD86,DCN,FGF1,FLT1,MET,PDGFB,PLEKHA1,TEK
7	GO:0008299	isoprenoid biosynthetic process	25	3	0.51	719	0.2637	0.01371	ALDH1A2,BCO1,FDFT1
37	GO:0071709	membrane assembly	25	3	0.51	35	0.01371	0.01371	ANK3,CAV2,S100A10
14	GO:0018198	peptidyl-cysteine modification	25	3	0.51	609	0.23304	0.01371	ADH5,OXR1,RAB3D
40	GO:1904037	positive regulation of epithelial cell a...	25	3	0.51	57	0.01995	0.01371	GSN,IL6,THBS1
19	GO:0032330	regulation of chondrocyte differentiatio...	46	4	0.93	1707	1	0.01394	BMP6,EFEMP1,RARB,SMAD3
2	GO:0001958	endochondral ossification	26	3	0.53	38	0.01527	0.01527	BMP6,DLX5,TEK

## Sheet: AEC_80kb_MF
Row.names	Term	Annotated	Significant	Expected	Rank in classic	classic	weight	Significant_GO_Genes
1	GO:0000977	RNA polymerase II regulatory region sequ...	527	17	10.76	154	0.2958	0.04271	ARID5B,BACH1,CDX2,CREB3,CUX2,DLX5,FERD3L,FOS,GZF1,HOXA2,HOXD9,MITF,NR1D1,PITX3,RARB,SMAD3,TGIF1
2	GO:0001227	transcriptional repressor activity, RNA ...	174	11	3.55	3	0.0042	0.0009	ARID5B,BACH1,CDX2,CUX2,FERD3L,GZF1,HOXA2,HOXD9,MITF,NR1D1,TGIF1
3	GO:0003700	transcription factor activity, sequence-...	1119	38	22.84	7	0.01177	0.03709	ARID5B,BACH1,BLZF1,CDX2,CNOT7,CREB3,CUX2,DLX5,FERD3L,FOS,FOXN2,FOXP1,GATAD2A,GOLGB1,GZF1,HIVEP3,HOXA2,HOXA4,HOXD3,HOXD9,MECOM,MITF,NR1D1,PCBP1,PITX3,RARB,RERE,SMAD3,SMAD9,TGIF1,TSC22D4,ZFHX3,ZNF274,ZNF391,ZNF471,ZNF585B,ZSCAN29,ZSCAN9
4	GO:0004672	protein kinase activity	604	25	12.33	359	1	0.00066	AKT3,CNTRL,DCLK2,EFEMP1,FGF1,FLT1,FRK,IL3,MAP3K7CL,MARK2,MAST4,MET,MYO3B,RIOK3,RIPK3,RPS6KA5,SGK1,SIK3,SLK,STK17A,TEK,TESK2,TGFBR3,TNIK,YES1
5	GO:0005048	signal sequence binding	40	3	0.82	26	0.04777	0.04777	KCNIP2,SRP54,TOMM20
6	GO:0005088	Ras guanyl-nucleotide exchange factor ac...	236	10	4.82	8	0.01191	0.02333	ARHGEF12,ARHGEF3,ARTN,FGF1,IL3,MET,PDGFB,RAB3GAP2,RGL1,TEK
7	GO:0005160	transforming growth factor beta receptor...	48	4	0.98	10	0.01637	0.01637	BMP6,INHBE,SMAD3,TGFBR3
8	GO:0005246	calcium channel regulator activity	32	3	0.65	16	0.02699	0.02699	HPCAL4,SGK1,TSPAN13
9	GO:0005518	collagen binding	61	4	1.24	21	0.0358	0.0358	DCN,PDGFB,SMAD3,THBS1
10	GO:0005525	GTP binding	314	13	6.41	9	0.0126	0.0126	ARL4A,GBP2,GBP5,GIMAP2,GNA15,GSPT1,GTPBP4,MX1,NOA1,RAB29,RAB3D,SPAG1,SRP54
11	GO:0008083	growth factor activity	155	11	3.16	1	0.00034	0.00034	ARTN,BMP6,EFEMP1,FGF1,IL3,IL4,IL6,IL9,INHBE,JAG1,PDGFB
12	GO:0008270	zinc ion binding	976	29	19.92	15	0.02695	0.02695	ADAMTSL1,ADAT3,ADH5,APOBEC4,CPD,DHX58,DTNA,FBXO11,FBXO40,FHL3,GATAD2A,HRG,LHX9,LNX1,NR1D1,PDLIM5,PDLIM7,PRICKLE2,RARB,RERE,RNF19A,SMAD3,TNFAIP3,TRAIP,TRIM34,XAF1,ZFHX3,ZNF385C,ZPR1
13	GO:0019838	growth factor binding	122	6	2.49	82	0.19989	0.03898	FLT1,FSTL4,PDGFB,TEK,TGFBR3,THBS1
14	GO:0030165	PDZ domain binding	82	6	1.67	4	0.00658	0.00658	ATP2B1,DTNA,GJA1,LNX1,PLEKHA1,TGFBR3
15	GO:0030169	low-density lipoprotein particle binding	13	3	0.27	2	0.00207	0.00207	CDH13,SORL1,THBS1
16	GO:0030674	protein binding, bridging	153	7	3.12	39	0.08844	0.03758	ABI2,ANK3,CAV2,FGG,GATAD2A,SH2D6,SKAP2
17	GO:0042887	amide transmembrane transporter activity	28	3	0.57	46	0.11583	0.01891	SLC14A2,SLC15A2,TOMM20
18	GO:0043394	proteoglycan binding	36	3	0.73	28	0.05105	0.03661	HRG,PTPRF,THBS1
19	GO:0043565	sequence-specific DNA binding	903	31	18.43	6	0.01029	0.01519	ARGFX,ARID5B,BACH1,CDX2,CREB3,CUX2,DLX5,FERD3L,FOS,FOXN2,FOXP1,GATAD2A,GOLGB1,GZF1,HIVEP3,HOXA2,HOXA4,HOXD3,HOXD9,LHX9,MITF,NR1D1,PCBP1,PITX3,RARB,RERE,SMAD3,SMG6,TGIF1,ZFHX3,ZNF274
20	GO:0044325	ion channel binding	108	7	2.2	5	0.00664	0.00664	ANK3,KCNIP2,PDE4B,RIMS4,S100A10,SLC8A1,YES1
21	GO:0046934	phosphatidylinositol-4,5-bisphosphate 3-...	65	4	1.33	24	0.04364	0.04364	CD86,FGF1,MET,PDGFB
22	GO:0047485	protein N-terminus binding	97	5	1.98	27	0.04843	0.04843	DCN,ERCC4,KCNIP2,PDLIM5,RPS21
23	GO:0070851	growth factor receptor binding	127	8	2.59	30	0.05249	0.00452	EFEMP1,FGF1,IL3,IL4,IL6,IL9,PDGFB,YES1

## Sheet: AEC_80kb_CC
Row.names	Term	Annotated	Significant	Expected	Rank in classic	classic	weight	Significant_GO_Genes
1	GO:0005737	cytoplasm	9878	228	201.55	1	0.0012	0.0114	AAAS,ABCD2,ABI2,ADAMTSL1,ADH5,AGL,AIDA,AKAP12,AKR1A1,AKT3,ALDH1A2,AMN,ANGEL2,ANK3,ANXA4,ARHGAP12,ARHGAP24,ARHGEF12,ARHGEF3,ARL14EP,ARL4A,ATG16L1,ATP2C1,BACE1,BACH1,BCAP29,BCAS3,BCO1,BEST1,BLID,BLZF1,BMP6,BRIP1,BTD,C18orf8,C1GALT1,C1orf210,C6orf106,CABLES1,CALCRL,CAPG,CARD14,CAV2,CDH13,CEP290,CMTM8,CNOT7,CNP,CNTRL,COQ7,CPEB4,CREB3,CTTNBP2NL,CUX2,DAGLB,DCLK2,DCN,DCP1A,DDAH1,DHX58,DLX5,DNAL4,DPH1,DR…
2	GO:0005813	centrosome	430	16	8.77	22	0.0625	0.0156	AAAS,CAPG,CEP290,CNTRL,DYNC2LI1,FBF1,IFT74,IQCB1,MARCKS,MCM3,PDE4B,POC5,RNF19A,RPRD1B,SNX10,SPATC1
3	GO:0005925	focal adhesion	360	15	7.35	3	0.0073	0.0073	AKAP12,ARHGAP24,ARL14EP,CAV2,CDH13,EPB41L2,FHL3,FLT1,GJA1,GSN,MARCKS,PDLIM7,RPL37A,TEK,YES1
4	GO:0009925	basal plasma membrane	30	3	0.61	7	0.0227	0.0227	ANK3,MET,TEK
5	GO:0030990	intraciliary transport particle	28	3	0.57	6	0.0167	0.0189	DYNC2LI1,IFT43,IFT74
6	GO:0031091	platelet alpha granule	82	5	1.67	287	1	0.0261	FGG,HRG,LHFPL2,PDGFB,THBS1
7	GO:0032391	photoreceptor connecting cilium	32	4	0.65	2	0.0039	0.0039	CEP290,IQCB1,RP1L1,SPATA7
8	GO:0032432	actin filament bundle	50	5	1.02	4	0.0106	0.0276	FHL3,MARCKS,PDLIM7,PLS1,TEK
9	GO:0098552	side of membrane	380	16	7.75	286	1	0.0051	ATP2B1,CAV2,CD86,CDH13,CLEC14A,DTNA,FGG,FRK,GNA15,GNRH1,IL4,IL6,PTPN3,TGFBR3,THBS1,YES1

## Sheet: AEC_80kb_NearestGenesInfo_BP
Row.names	Term	Annotated	Significant	Expected	Rank in classic	classic	weight	Significant_GO_Genes
19	GO:0048592	eye morphogenesis	135	16	5.46	2884	1	0.00011	CCDC66,CRB1,CTNNB1,EFEMP1,FBN1,HIF1A,JAG1,MEIS1,PITX3,PTPRM,RARB,RARG,SOX9,TBX2,WNT2B,ZEB1
6	GO:0007219	Notch signaling pathway	150	17	6.06	11	0.00016	0.00012	ANXA4,BCL6,BMP2,BMP2K,CD46,CREBBP,FOXC1,GMDS,GOT1,HEY2,HEYL,JAG1,PERP,PLN,SOX9,TBX2,TGFB1
15	GO:0036293	response to decreased oxygen levels	324	28	13.1	2885	1	0.00013	ACAA2,ACTN4,ATP1B1,BACH1,BMP2,CAV1,CD34,CPEB4,CREBBP,CXCL12,EDN1,FAM162A,HIF1A,NOX4,NPPA,PLAT,PSMC1,RORA,SCAP,SLC6A4,SLC8A1,SMAD3,TEK,TGFB1,TGFB2,TGFB3,TGFBR3,THBS1
31	GO:2000679	positive regulation of transcription reg...	21	6	0.85	8	0.00014	0.00014	CTNNB1,FOXC1,GATA3,KAT2A,PARK7,TGFB1
8	GO:0008203	cholesterol metabolic process	114	16	4.61	44	0.00184	0.0002	ACAA2,APOB,CETP,CH25H,FDFT1,FDX1,FGF1,HMGCR,IDI1,IDI2,LDLR,LEPR,NPC1,SCAP,SORL1,VLDLR
24	GO:0060537	muscle tissue development	335	38	13.54	2886	1	0.0002	ALDH1A2,ATF3,BMP2,CAV1,CAV2,CDK1,CTNNB1,EDN1,FOXC1,GJA1,HEY2,HEYL,HIVEP3,HLX,HMGCR,KAT2A,KCNAB1,LMOD3,MKL2,NDRG4,NOX4,NPPA,NR2F2,PDLIM5,PLN,RARB,SLC8A1,SMAD3,SOX15,SOX9,STAC3,TBX2,TCF21,TGFB1,TGFB2,TGFBR3,TIPARP,TTN
27	GO:1901016	regulation of potassium ion transmembran...	41	8	1.66	1381	0.33551	0.0002	ANK3,ATP1B1,CAV1,DNM2,KCNAB1,KCNE2,NOS1AP,NPPA
14	GO:0016126	sterol biosynthetic process	52	9	2.1	821	0.15072	0.00021	ACAA2,APOB,CH25H,FDFT1,FGF1,HMGCR,IDI1,IDI2,SCAP
20	GO:0050767	regulation of neurogenesis	642	52	25.95	2887	1	0.00023	ABL1,ACTR2,BCL6,BDNF,BMP2,CDK1,CTNNB1,CUX2,CXCL12,DBN1,DNM2,DNM3,DRD3,DUSP10,FN1,FSTL4,GATA3,GDF7,GNRH1,HEY2,HEYL,HIF1A,HOXA2,IL6,JAG1,KDM4A,LRP1,LRRC7,MARK2,MEIS1,NDRG4,NEUROG3,PDLIM5,PITX3,PLK2,PRKCH,PRRX1,RAC1,RARB,RHEB,RND2,SLC6A4,SMARCD3,SORL1,SOX9,SYT4,TGFB1,TNIK,ULK4,VLDLR,ZEB1,ZFHX3
7	GO:0007435	salivary gland morphogenesis	32	7	1.29	5	4e-05	0.00024	IL6,NFIB,POLB,TGFB1,TGFB2,TGFB3,TGM2
30	GO:2000352	negative regulation of endothelial cell ...	23	6	0.93	15	0.00024	0.00024	ABL1,FGB,GATA3,IL13,TEK,TNFAIP3
21	GO:0060038	cardiac muscle cell proliferation	43	8	1.74	81	0.00627	0.00028	CDK1,FOXC1,GJA1,HEY2,NDRG4,TBX2,TGFB2,TGFBR3
5	GO:0007179	transforming growth factor beta receptor...	162	17	6.55	742	0.12842	0.0003	CAV1,CAV2,CDKN2B,DNM2,FBN1,GDF15,HTRA1,PDGFB,SMAD3,SMAD5,SMAD9,TGFB1,TGFB2,TGFB3,TGFBR3,THBS1,ZEB1
1	GO:0002576	platelet degranulation	119	14	4.81	16	0.00032	0.00032	ACTN4,F5,FGB,FN1,KNG1,LHFPL2,PDGFB,PSAP,SELP,TGFB1,TGFB2,TGFB3,THBS1,TTN
22	GO:0060048	cardiac muscle contraction	125	16	5.05	611	0.09866	0.00036	ATP1B1,CAV1,GAA,GJA1,GSTO1,KCNE2,NOS1AP,NPPA,PDE4B,PLN,RANGRF,SCN2B,SCN4B,SLC8A1,SMAD5,TTN
9	GO:0008299	isoprenoid biosynthetic process	25	6	1.01	51	0.0025	0.00039	ALDH1A2,ALDH8A1,FDFT1,HMGCR,IDI1,IDI2
10	GO:0010463	mesenchymal cell proliferation	45	8	1.82	520	0.08126	0.00039	BMP2,CTNNB1,DCHS2,IRS2,NFIB,PRRX1,SOX9,ZEB1
3	GO:0003151	outflow tract morphogenesis	69	10	2.79	54	0.00257	0.00043	CTNNB1,FOXC1,HEY2,HEYL,HIF1A,JAG1,RARB,TBX2,TGFB2,TGFBR3
17	GO:0045589	regulation of regulatory T cell differen...	17	5	0.69	1049	0.21818	0.00044	BCL6,CD46,DUSP10,IRF1,TGFB1
16	GO:0042482	positive regulation of odontogenesis	10	4	0.4	19	0.00046	0.00046	BMP2,CD34,EDN1,TGFB1
4	GO:0003208	cardiac ventricle morphogenesis	70	10	2.83	112	0.00911	0.00048	FOXC1,GATA3,HEY2,HEYL,HIF1A,JAG1,SMARCD3,TGFB1,TGFB2,TGFBR3
25	GO:0061037	negative regulation of cartilage develop...	26	6	1.05	1047	0.21797	0.00049	CTNNB1,EFEMP1,RARB,RARG,SOX9,TGFB2
26	GO:0086001	cardiac muscle cell action potential	65	11	2.63	2888	1	0.00052	ANK3,ATP1B1,CAV1,GJA1,KCNE2,KCNIP2,NOS1AP,RANGRF,SCN2B,SCN4B,SLC8A1
11	GO:0010644	cell communication by electrical couplin...	27	6	1.09	493	0.0787	0.00061	ANK3,ATP1B1,CAV1,DBN1,GJA1,SLC8A1
23	GO:0060479	lung cell differentiation	27	6	1.09	305	0.04016	0.00061	CTNNB1,IL13,NFIB,SOX9,SPDEF,THRB
2	GO:0002903	negative regulation of B cell apoptotic ...	11	4	0.44	26	0.00069	0.00069	BCL10,BCL6,FOXP1,IRS2
12	GO:0010960	magnesium ion homeostasis	11	4	0.44	24	0.00069	0.00069	ANK3,CNNM2,SLC41A1,TRPM7
18	GO:0046040	IMP metabolic process	11	4	0.44	23	0.00069	0.00069	ATIC,NT5C2,PAICS,PFAS
29	GO:2000188	regulation of cholesterol homeostasis	11	4	0.44	25	0.00069	0.00069	HNF4A,LDLR,NPC1,RORA
28	GO:1903053	regulation of extracellular matrix organ...	28	6	1.13	678	0.1157	0.00075	ABL1,LRP1,SMAD3,SOX9,TGFB1,TGFB2
13	GO:0014898	cardiac muscle hypertrophy in response t...	19	5	0.77	30	0.00077	0.00077	ERRFI1,HEY2,KDM4A,NPPA,SMAD3

## Sheet: AEC_80kb_NearestGeneInfo_MF
Row.names	Term	Annotated	Significant	Expected	Rank in classic	classic	weight	Significant_GO_Genes
1	GO:0000977	RNA polymerase II regulatory region sequ...	527	35	21.26	110	0.09463	0.00269	ACTN4,ARID5B,ATF3,BACH1,BCL6,CTNNB1,CUX2,ETV1,FOSL2,FOXC1,GATA3,HEYL,HIVEP1,HNF4A,HOXA2,HOXD8,HSF2,IRF1,MEIS1,MITF,MXD1,NEUROG3,NFE2L3,NFIA,NFIB,NFKB2,PITX3,RARB,RARG,RORA,SMAD3,SMAD5,SMARCA4,TBX2,TGIF1
2	GO:0000987	core promoter proximal region sequence-s...	333	21	13.44	64	0.05795	0.02921	ATF3,CREBBP,CTNNB1,CUX2,ETV1,GATA3,HOXA2,IRF1,MEIS1,MITF,MXD1,NEUROG3,NFE2L3,NFIA,NFIB,NFKB2,PITX3,SMAD3,SMARCA4,TBX2,TGIF1
3	GO:0001046	core promoter sequence-specific DNA bind...	105	10	4.24	136	0.13969	0.00984	CTNNB1,GATA3,HEYL,HNF4A,HSF2,RORA,SMAD5,SMARCA4,SOX9,ZFHX3
4	GO:0001102	RNA polymerase II activating transcripti...	36	6	1.45	14	0.00292	0.00292	CREBBP,CTNNB1,HEY2,HNF4A,SMAD3,TP53BP1
5	GO:0001227	transcriptional repressor activity, RNA ...	174	18	7.02	149	0.15867	0.00024	ARID5B,ATF3,BACH1,BCL6,CREBBP,CUX2,GATA3,HIVEP1,HOXA2,MITF,MXD1,NEUROG3,NFE2L3,RCOR1,TBX2,TCF21,TGIF1,ZEB1
6	GO:0002020	protease binding	98	10	3.95	18	0.00613	0.00613	BCL10,CSTA,FN1,IL1R1,LDLR,LRP1,PARK7,RFFL,TNFAIP3,TTN
7	GO:0003682	chromatin binding	441	27	17.79	50	0.03629	0.02683	ACTN4,BCAS3,BCL6,CDK1,CREBBP,CTNNB1,FOSL2,FOXC1,GATA3,KAT2A,KDM8,MEIS1,MSH6,NCOA6,NEUROG3,NFIA,NFKB2,POLR2B,POLR3D,SMAD3,SMARCA4,SMARCD3,SOX15,SOX9,SVEP1,THRB,ZEB1
8	GO:0003705	transcription factor activity, RNA polym...	92	8	3.71	45	0.03324	0.03221	BACH1,FOXC1,HIF1A,HIVEP1,HNF4A,MEIS1,SOX9,ZFHX3
9	GO:0003707	steroid hormone receptor activity	57	7	2.3	21	0.00773	0.00773	HNF4A,NR2F2,PAQR8,RARB,RARG,RORA,THRB
10	GO:0003713	transcription coactivator activity	273	23	11.02	23	0.00952	0.00072	ACTN4,ARID5B,BCL10,CREBBP,CTNNB1,FOXC1,GATA3,HSF2,KAT2A,MKL2,NCOA6,NCOA7,NEUROG3,NFE2L3,NFKB2,PARK7,PRRX1,RFXAP,SFR1,SMARCA4,SMARCD3,TAF11,ZEB1
11	GO:0003779	actin binding	380	27	15.33	12	0.0022	0.00323	ABL1,ABRA,ACTN4,ACTR2,CAPG,CAPZA1,CAPZA2,DBN1,EPB41L2,FHL3,GSN,LMOD1,LMOD3,MARCKS,MYH7B,MYO3B,PDLIM5,PHACTR1,PLEC,PLEKHH2,PLS1,RDX,SLC6A4,TNS1,TRPM7,TTN,WIPF1
12	GO:0004535	poly(A)-specific ribonuclease activity	13	4	0.52	9	0.0014	0.0014	CNOT1,CNOT7,PAN3,PARN
13	GO:0004672	protein kinase activity	604	37	24.37	204	0.25194	0.01023	ABL1,AKT3,ALPK3,BMP2K,BMPR1B,CAD,CDC7,CDK1,CSF2,CSNK1G2,DCLK2,EFEMP1,FGF1,FGF5,FLT1,FRK,MAP3K7CL,MAPK10,MARK2,MAST4,MET,MYO3B,NEK9,PAN3,PLK2,PRKCH,SGK1,SOX9,TEK,TESK2,TGFB2,TGFBR3,TNIK,TRPM7,TSSK1B,TTN,ULK4
14	GO:0004879	RNA polymerase II transcription factor a...	46	7	1.86	13	0.00229	0.00229	BRD8,HNF4A,NR2F2,RARB,RARG,RORA,THRB
15	GO:0004896	cytokine receptor activity	84	10	3.39	6	0.00063	0.00199	ACKR4,EPOR,IL18R1,IL1R1,IL1R2,IL1RL1,IL1RL2,IL6R,LEPR,LIFR
16	GO:0005041	low-density lipoprotein receptor activit...	13	3	0.52	28	0.01381	0.01381	LDLR,LRP1,VLDLR
17	GO:0005072	transforming growth factor beta receptor...	10	3	0.4	20	0.00634	0.00634	SMAD3,SMAD5,SMAD9
18	GO:0005088	Ras guanyl-nucleotide exchange factor ac...	236	17	9.52	15	0.00354	0.02248	ARHGEF12,ARHGEF3,ARTN,CSF2,DENND1B,FGF1,FGF5,IRS2,MET,PDGFB,RANGRF,RASGRP1,RASGRP3,RGL3,SBF2,SPATA13,TEK
19	GO:0005125	cytokine activity	203	17	8.19	11	0.00195	0.0036	BMP1,BMP2,BMP8A,C5,CMTM6,CMTM7,CSF2,CXCL12,EDN1,GDF15,GDF7,IL13,IL17D,IL6,TGFB1,TGFB2,TGFB3
20	GO:0005160	transforming growth factor beta receptor...	48	9	1.94	2	0.00011	0.00011	BMP2,BMP8A,GDF15,GDF7,SMAD3,TGFB1,TGFB2,TGFB3,TGFBR3
21	GO:0005509	calcium ion binding	661	37	26.67	40	0.02764	0.02764	ACTN4,ANXA3,ANXA4,BMP1,C1R,CAPN12,CD93,CDH13,CDHR4,CRB1,DCHS2,EDEM2,EFEMP1,EFHC1,EGFLAM,F12,FBN1,FSTL4,GSN,JAG1,KCNIP2,LDLR,LRP1,MYL12B,PKD1L2,PLS1,PPEF2,RASGRP1,RASGRP3,SLC25A13,SLC8A1,SVEP1,SWAP70,THBD,THBS1,TTN,VLDLR
22	GO:0005515	protein binding	9757	447	393.7	44	0.03084	0.00755	AAGAB,ABI2,ABI3BP,ABL1,ABRA,ACAA2,ACKR4,ACTA2,ACTBL2,ACTN4,ACTR2,ADAT2,ADH7,AGL,AIDA,AIG1,AKT3,ANK3,ANKRD28,ANXA3,ANXA4,APOB,APOBEC3H,ARHGAP24,ARHGAP26,ARHGEF12,ARHGEF3,ARID5B,ARTN,ATF3,ATG16L1,ATG7,ATIC,ATP1B1,ATP2B1,BACE1,BACH1,BAZ1A,BCAS3,BCL10,BCL6,BCL7A,BDNF,BLOC1S5,BMP1,BMP2,BMP2K,BMP8A,BMPR1B,BOLL,BTBD2,BUD13,C10orf76,C1GALT1,C1QTNF9,C1R,C5,C6orf106,CAD,CALCRL,CAND2,CAPG,CAPZA1,CAPZA2,CASR…
23	GO:0005518	collagen binding	61	7	2.46	26	0.01111	0.01111	ABI3BP,CTSB,FN1,PDGFB,SMAD3,TGFBI,THBS1
24	GO:0008047	enzyme activator activity	443	27	17.88	37	0.02472	0.03438	ABI2,AGFG2,ARHGAP12,ARHGAP24,ARHGAP26,ARHGEF12,ATP1B1,BCAS3,BCL10,BMP2,CAV1,DCP1A,ERRFI1,ETAA1,FAM13A,FN1,GUCA2B,MARK2,PARK7,PDGFB,PSAP,RASGRP3,RGS4,RGS5,SH3PXD2A,STXBP5,TGFB1
25	GO:0008242	omega peptidase activity	10	3	0.4	19	0.00634	0.00634	BACE1,GGT7,PGPEP1
26	GO:0008270	zinc ion binding	976	58	39.38	10	0.0019	0.0019	ADAMTS9,ADAMTSL1,ADAT2,ADH1B,ADH7,APOBEC3H,APOBEC4,BAZ1A,BMP1,C9orf3,CAD,CREBBP,DHX58,DTNA,FBXO11,FHL3,GATA3,GATAD2A,HNF4A,KDM4A,KNG1,L3MBTL4,LIG3,LMO3,LNX1,NR2F2,NSMCE1,PDLIM5,PDLIM7,PRICKLE2,RARB,RARG,RASGRP1,RFFL,RFPL4B,RNF19A,RORA,SEC23A,SF3A3,SMAD3,TAF3,TES,THRB,TNFAIP3,TRAF1,TRIM38,TRIM5,UBR3,UBR4,VAT1,ZEB1,ZFHX3,ZFHX4,ZNF184,ZNF318,ZNF385C,ZNF638,ZSWIM2
27	GO:0008519	ammonium transmembrane transporter activ...	24	4	0.97	30	0.01466	0.01466	SLC22A4,SLC22A5,SLC44A2,SLC6A4
28	GO:0015248	sterol transporter activity	27	4	1.09	79	0.06997	0.02203	APOB,CETP,NPC1,OSBPL3
29	GO:0015459	potassium channel regulator activity	45	5	1.82	49	0.03403	0.03403	CAV1,KCNAB1,KCNE2,KCNIP2,SGK1
30	GO:0015491	cation:cation antiporter activity	28	4	1.13	46	0.03387	0.0249	SLC22A4,SLC22A5,SLC41A1,SLC8A1
31	GO:0016903	oxidoreductase activity, acting on the a...	44	5	1.78	62	0.04825	0.03125	ADH7,ALDH1A2,ALDH8A1,FAR2,HAO1
32	GO:0017075	syntaxin-1 binding	18	3	0.73	47	0.03395	0.03395	SLC6A4,STXBP5,SYT4
33	GO:0017080	sodium channel regulator activity	33	5	1.33	24	0.00979	0.00979	PTPN3,RANGRF,SCN2B,SCN4B,SGK1
34	GO:0019838	growth factor binding	122	13	4.92	16	0.00361	0.00129	COL4A1,FLT1,FSTL4,HTRA1,IL1R1,IL1R2,IL6R,LIFR,PDGFB,TEK,TGFB3,TGFBR3,THBS1
35	GO:0019900	kinase binding	575	34	23.2	208	0.26639	0.01676	ABI2,ABL1,ACTA2,ATP1B1,BCL10,CAV1,CAV2,CCND2,CCNL1,CDKN2B,CTNNB1,DNM2,ERRFI1,HIF1A,IRS2,MARCKS,NEK9,PARK7,PARN,PDLIM5,PPEF2,PTPN23,RAC1,RASGRP3,RFFL,RHEB,SKAP1,SMAD3,SOX9,SPRED2,TNFAIP3,TRAP1,TRIM5,TTN
36	GO:0019902	phosphatase binding	143	11	5.77	80	0.07002	0.03015	CTNNB1,ELL,HMGCR,IRS2,KAT2A,MET,PHACTR1,SBF2,SKAP1,SMAD3,TRPC4AP
37	GO:0030169	low-density lipoprotein particle binding	13	4	0.52	8	0.0014	0.0014	CDH13,LDLR,SORL1,THBS1
38	GO:0032934	sterol binding	47	6	1.9	167	0.1852	0.01108	CAV1,CETP,NPC1,OSBPL3,RORA,SCAP
39	GO:0043168	anion binding	2414	126	97.41	147	0.1528	0.00126	ABCB5,ABCC10,ABI3BP,ABL1,ACSS2,ACTA2,ACTBL2,ACTR2,ADH7,AIDA,AKT3,ALPK3,ANXA3,ANXA4,APOB,ARHGAP26,ATP13A3,ATP1B1,ATP2B1,BMP2K,BMPR1B,CAD,CD34,CDC7,CDK1,CETP,CLCN6,CNNM2,CSNK1G2,DCLK2,DDAH1,DHX40,DHX58,DNM2,DNM3,DPYD,EIF4A2,EIF4A3,FBN1,FGF1,FLT1,FMO3,FN1,FRK,GBF1,GBP3,GCKR,GIMAP5,GMDS,GNA15,GOT1,GOT2,HAO1,HMGCR,HNF4A,IP6K1,JAG1,KCNAB1,KIF21A,KNG1,LIG3,LIPG,MAPK10,MARK2,MARS2,MAST4,MAT2A,MCM3,MDN1,M…
40	GO:0043178	alcohol binding	70	7	2.82	339	0.45889	0.02245	ADH7,CAV1,CETP,NPC1,OSBPL3,SCAP,TRPC1
41	GO:0043425	bHLH transcription factor binding	25	4	1.01	31	0.01691	0.01691	CREBBP,SMAD3,SOX9,TCF21
42	GO:0044325	ion channel binding	108	13	4.36	4	0.0004	0.0004	ACTN4,ANK3,CAV1,CTNNB1,GRINA,HERPUD1,KCNAB1,KCNE2,KCNIP2,PDE4B,RANGRF,SCN4B,SLC8A1
43	GO:0050661	NADP binding	40	5	1.61	118	0.10959	0.02157	DPYD,FMO3,GMDS,HMGCR,KCNAB1
44	GO:0050998	nitric-oxide synthase binding	16	5	0.65	3	0.00032	0.00032	CAV1,DNM2,DNM3,NOS1AP,SLC6A4
45	GO:0070888	E-box binding	36	5	1.45	29	0.01409	0.01409	GATA3,HIF1A,MITF,TCF21,ZEB1
46	GO:0071837	HMG box domain binding	17	3	0.69	41	0.02915	0.02915	GATA3,HOXA3,PRRX1
47	GO:0097367	carbohydrate derivative binding	1996	105	80.54	491	0.67966	0.02327	ABCB5,ABCC10,ABI3BP,ABL1,ACSS2,ACTA2,ACTBL2,ACTN4,ACTR2,AKT3,ALPK3,APOB,ATP13A3,ATP1B1,ATP2B1,BMP2K,BMPR1B,BPI,CAD,CDC7,CDK1,CLCN6,CNNM2,CSNK1G2,CTSB,DCLK2,DHX40,DHX58,DNM2,DNM3,EDEM2,EGFLAM,EIF4A2,EIF4A3,FBN1,FGF1,FLT1,FN1,FRK,GBP3,GCKR,GIMAP5,GNA15,HAO1,IP6K1,KIF21A,KNG1,LDLR,LIG3,LIPG,MAPK10,MARK2,MARS2,MAST4,MAT2A,MCM3,MDN1,MET,MOV10,MSH6,MX1,MYH7B,MYO3B,NDUFA13,NEK9,PAICS,PAN3,PDE11A,PDE4B,P…
48	GO:0097493	structural molecule activity conferring ...	16	3	0.65	38	0.02473	0.02473	COL4A1,FBN1,TTN

## Sheet: AEC_80kb_NearestGeneInfo_CC
Row.names	Term	Annotated	Significant	Expected	Rank in classic	classic	weight	Significant_GO_Genes
1	GO:0000407	pre-autophagosomal structure	26	4	1.03	51	0.0794	0.0183	ATG16L1,ATG2B,ATG7,C6orf106
2	GO:0000785	chromatin	401	27	15.91	126	0.2399	0.007	BCAS3,BRD8,CBX7,CCND2,CREBBP,CTNNB1,ELL,FOXC1,GATA3,HEY2,HIC1,IRF1,KAT2A,KDM4A,MSH6,MXD1,PARK7,PLK2,POLR3D,RAD50,RARG,SFR1,SMAD3,SMARCA4,SMARCD3,THRB,TNP1
3	GO:0002080	acrosomal membrane	24	5	0.95	3	0.0022	0.0022	CAV1,CAV2,CD46,EQTN,RND2
4	GO:0005615	extracellular space	1302	72	51.66	26	0.0295	0.007	ABI3BP,ACTA2,ACTBL2,ACTN4,ADAMTS9,APOB,ARTN,BMP1,BMP2,BMP8A,BPI,C1R,C5,CDH13,CETP,CMTM6,CMTM7,CNOT1,COL4A1,CSF2,CSTA,CTSB,CXCL12,DMBT1,EDN1,EFEMP1,F12,F5,FBN1,FGB,FGF1,FGF5,FLT1,FN1,FRMD4B,GDF15,GDF7,GNRH1,GSN,HBG2,HTRA1,IL13,IL17D,IL6,KAT2A,KNG1,LDLR,LIFR,LIPG,LOX,MOV10,NENF,NPPA,PDGFB,PLAT,PSAP,RDX,SELP,SMARCA4,SORL1,STOM,SVEP1,TFPI,TGFB1,TGFB2,TGFB3,TGFBI,TGFBR3,THBD,THBS1,VLDLR,WNT2B
5	GO:0005764	lysosome	564	39	22.38	35	0.0443	0.0119	ABCC10,ACTR2,ANK3,APOB,BCL10,BPI,C18orf8,CALCRL,CD34,CLCN6,CMTM6,CPPED1,CTSB,DAGLB,DNAJC13,FRK,GAA,GIMAP5,GJA1,GOT1,KCNE2,LDLR,LRP1,MGST1,NAAA,NPC1,NPPA,PSAP,RAB12,RASGRP1,RHEB,SLC30A3,SLC44A2,SPPL2A,STOM,TNFAIP3,TXNDC5,VAT1,VLDLR
6	GO:0005788	endoplasmic reticulum lumen	190	14	7.54	19	0.0194	0.0194	ADAMTSL1,APOB,BACE1,COL28A1,COL4A1,COLGALT2,EDEM2,EDN1,F5,GBF1,P4HA2,PDGFB,THBS1,TXNDC5
7	GO:0005887	integral component of plasma membrane	1450	75	57.53	22	0.0241	0.0101	ABCB5,ABCC10,ACKR4,ATP13A3,ATP1B1,ATP2B1,BACE1,BMP2,BMPR1B,BPI,C5,CALCRL,CASR,CAV1,CAV2,CD180,CD34,CD46,CDHR4,DRD3,EPOR,FADS2,FLT1,GJA1,GPR22,GPR68,GRIK4,IL1R1,IL1RL2,IL6,IL6R,ITGB7,ITGB8,JAG1,KCNAB1,KCNE2,KCNIP2,KCNJ13,KCNV2,LDLR,LIFR,LRP1,MET,NOS1AP,NOX4,NPC1,PERP,PTPRM,RASGRP3,S1PR4,SCN2B,SCN4B,SELP,SLC13A5,SLC22A4,SLC22A5,SLC25A13,SLC28A1,SLC2A2,SLC30A3,SLC35A1,SLC39A14,SLC6A4,SLC8A1,SORL1,ST…
8	GO:0005901	caveola	69	7	2.74	18	0.0193	0.0193	ATP1B1,CAV1,CAV2,CDH13,CTNNB1,NOS1AP,RANGRF
9	GO:0005913	cell-cell adherens junction	81	7	3.21	94	0.1496	0.0416	CTNNB1,GJA1,PARK7,PDLIM5,PDLIM7,PTPRM,RDX
10	GO:0005925	focal adhesion	360	27	14.28	2	0.0012	0.0012	ACTN4,ACTR2,ARHGAP24,ARHGAP26,CAV1,CAV2,CD46,CDH13,CTNNB1,DNM2,EPB41L2,FHL3,FLT1,GJA1,GSN,LRP1,MARCKS,NOX4,PDLIM7,PLEC,RAC1,RDX,RPL3,TEK,TES,TGM2,TNS1
11	GO:0009986	cell surface	646	39	25.63	14	0.0138	0.0073	ADAMTS9,ANK3,ANXA4,BACE1,BMP2,CD34,CD46,CD93,CDH13,CLEC14A,CXCL12,FGB,GGT7,GOT2,IL13,IL1R1,IL1RL1,IL6,IL6R,ITGB7,ITGB8,KCNE2,LDLR,LIPG,MET,PDGFB,PLAT,RDX,RTP2,SELP,TEK,TFPI,TGFB1,TGFB3,TGFBR3,THBD,THBS1,TNS1,TSPAN15
12	GO:0014704	intercalated disc	44	7	1.75	8	0.0103	0.0016	ANK3,ATP1B1,CTNNB1,GJA1,RANGRF,SCN4B,SLC8A1
13	GO:0016323	basolateral plasma membrane	195	15	7.74	44	0.0629	0.0111	ANK3,ATP1B1,ATP2B1,CD34,CD46,CNNM2,CTNNB1,IL6R,LDLR,LEPR,MET,NDRG4,PDGFB,SLC41A1,TEK
14	GO:0016528	sarcoplasm	65	7	2.58	24	0.0287	0.0142	AGL,ANK3,GSN,NOS1AP,PLEC,PLN,THBS1
15	GO:0016607	nuclear speck	317	22	12.58	7	0.008	0.008	AAGAB,BDNF,BMP2K,CCNL1,DENND1B,DUSP10,EIF4A3,ELL,GATAD2A,HBP1,HIF1A,MECOM,NSRP1,NXT1,PLRG1,POLR3D,RFXAP,SF3A3,SGK1,SRP54,TKT,ZNF638
16	GO:0030018	Z disc	112	9	4.44	29	0.034	0.034	ACTN4,ANK3,CTNNB1,FHL3,MYL12B,NOS1AP,PDE4B,SLC8A1,TTN
17	GO:0030027	lamellipodium	168	15	6.67	4	0.0029	0.0029	ABI2,ACTA2,ACTR2,CTNNB1,DNM2,GSN,IGF2BP1,PLEKHH2,PTPRM,RAC1,RAPH1,RDX,SLC39A14,SPATA13,SWAP70
18	GO:0030315	T-tubule	44	5	1.75	25	0.0294	0.0294	ANK3,NOS1AP,RDX,SLC8A1,TGFB3
19	GO:0030863	cortical cytoskeleton	75	9	2.98	46	0.0668	0.0028	ACTN4,ACTR2,CAPZA2,DBN1,EPB41L2,GSN,PLEKHH2,PLS1,RDX
20	GO:0034362	low-density lipoprotein particle	12	3	0.48	9	0.0105	0.0105	APOB,LDLR,SORL1
21	GO:0034706	sodium channel complex	20	3	0.79	121	0.2152	0.0429	GRIK4,SCN2B,SCN4B
22	GO:0036464	cytoplasmic ribonucleoprotein granule	164	15	6.51	133	0.2567	0.0023	APOBEC3H,BTBD2,CNOT1,CNOT7,DCP1A,DCP2,DYNC1I1,GIGYF2,IGF2BP1,MOV10,PABPC4,PAN3,RAC1,TDRKH,TRIM5
23	GO:0036477	somatodendritic compartment	615	33	24.4	404	1	0.0486	ANK3,ANXA3,APOB,ATP2B1,BMPR1B,CAD,CPEB4,DBN1,DNM3,DPYSL5,EFHC1,EIF4A3,GIGYF2,GNRH1,GOT2,IGF2BP1,KCNAB1,KIRREL3,KPNA1,LRP1,MPDZ,PDE11A,PDE4B,PITX3,PLK2,POLR2M,RAC1,SLC38A7,SLC8A1,SYT4,TGFB1,TGFB2,TGFB3
24	GO:0042579	microbody	118	8	4.68	403	1	0.0484	FAR2,GBF1,HAO1,HMGCR,IDI1,IDI2,MGST1,TKT
25	GO:0042582	azurophil granule	140	12	5.55	401	1	0.0099	ACTR2,BPI,CMTM6,CPPED1,DNAJC13,FRK,GAA,MGST1,PSAP,STOM,TXNDC5,VAT1
26	GO:0042641	actomyosin	54	7	2.14	192	0.3828	0.0052	ACTN4,DBN1,FHL3,MYL12B,NOX4,PDLIM7,TEK
27	GO:0043073	germ cell nucleus	15	3	0.6	73	0.1141	0.0198	ACTRT3,MARCKS,TNP1
28	GO:0043235	receptor complex	308	21	12.22	36	0.0522	0.0165	BCL10,BMP2,BMPR1B,FLT1,GRIK4,IL6,IL6R,ITGB7,ITGB8,LDLR,LEPR,LIFR,LRP1,NOS1AP,RFFL,SKAP1,SMAD3,STXBP5,TGFBR3,TRPC1,VLDLR
29	GO:0044424	intracellular part	12335	535	489.39	400	1	0.0032	AAGAB,ABCC10,ABHD5,ABI2,ABL1,ABRA,ACAA2,ACKR4,ACSS2,ACTA2,ACTBL2,ACTN4,ACTR2,ACTRT3,ADAMTS9,ADAMTSL1,ADAT2,ADH1B,ADH7,AGL,AIDA,AKT3,ALDH1A2,ALDH8A1,ALG10B,ALPK3,ANK3,ANKRD28,ANXA3,ANXA4,AP3M2,APOB,APOBEC3H,ARHGAP12,ARHGAP24,ARHGAP26,ARHGEF12,ARHGEF3,ARID5B,ATF3,ATG16L1,ATG2B,ATG7,ATIC,ATP13A3,ATP2B1,B4GALNT2,BACE1,BACH1,BAZ1A,BCAS3,BCL10,BCL6,BDNF,BLID,BLOC1S5,BMP1,BMP2,BMP2K,BOLL,BPI,BRD8,BTBD2,…
30	GO:0045177	apical part of cell	334	22	13.25	11	0.0117	0.0142	ATP1B1,ATP2B1,CD34,CRB1,CTNNB1,DRD3,DYNC2LI1,FN1,IL6R,JAG1,LDLR,MGST1,MPDZ,MYL12B,NOX4,PLAT,RDX,SLC22A4,SLC22A5,SLC2A2,TEK,TNIK
31	GO:0048471	perinuclear region of cytoplasm	585	35	23.21	12	0.0133	0.0104	ABL1,ACTN4,ALDH1A2,ANXA4,BCL10,BDNF,CAV1,CAV2,CD34,CDH13,CTNNB1,CTSB,DNM2,DNM3,DYNC1I1,EIF4A2,GBP3,GSN,IGF2BP1,MCM3,MX1,NOS1AP,NOX4,NPC1,NPPA,OSBPL3,PARK7,PLN,PTPRM,RASGRP3,RASIP1,SEC23A,SRFBP1,STOM,SYT4
32	GO:0098552	side of membrane	380	24	15.08	402	1	0.042	ABL1,ATP2B1,CAV2,CD34,CDH13,CLEC14A,CXCL12,DTNA,ERRFI1,FGB,FRK,GGT7,GNA15,GNRH1,IL13,IL1RL1,IL6,KCNAB1,LDLR,PTPN3,SELP,SPPL2A,TGFBR3,THBS1
