# Supplementary material for: High-Resolution Regulatory Maps Connect Vascular Risk Variants to Disease-Related Pathways
Source: Circ Genom Precis Med. 2019 Feb 20;12(3):e002353. doi: 10.1161/CIRCGEN.118.002353 (PMC8104016; doi:10.1161/CIRCGEN.118.002353)
Supplement: Supplementary file 12 [file hcg-12-e002353-s012.xlsx]

## Sheet: HASMC_20kb_BP
	Row.names	Term	Annotated	Significant	Expected	Rank in classic	classic	weight	Significant_GO_Genes
2	GO:0001662	behavioral fear response	31	3	0.5	40	0.01315	0.01315	CRH,GJA1,KALRN
32	GO:0086001	cardiac muscle cell action potential	65	6	1.04	1469	1	0.00181	ANK3,CACNB2,GJA1,GPD1L,NOS1AP,SLC8A1
10	GO:0010644	cell communication by electrical couplin...	27	3	0.43	1472	1	0.00896	ANK3,GJA1,SLC8A1
30	GO:0071241	cellular response to inorganic substance	162	9	2.6	349	0.15942	0.00122	ANK3,BLM,BMP6,DNM2,FOS,GSN,KCNH1,MYOG,SLC30A10
33	GO:0090114	COPII-coated vesicle budding	57	4	0.91	165	0.06207	0.01311	ANKRD28,BET1,GRIA1,MIA3
1	GO:0000724	double-strand break repair via homologou...	82	6	1.31	159	0.05915	0.00621	BLM,BRCA2,MCMDC2,POLQ,PPP4R2,SEM1
27	GO:0060325	face morphogenesis	28	3	0.45	21	0.00992	0.00992	ASPH,TGFB3,TIPARP
11	GO:0010960	magnesium ion homeostasis	11	3	0.18	4	0.00061	0.00061	ANK3,CNNM2,TRPM7
17	GO:0033598	mammary gland epithelial cell proliferat...	24	3	0.38	277	0.1345	0.00643	BRCA2,ESR1,HOXA5
20	GO:0042693	muscle cell fate commitment	17	3	0.27	9	0.00234	0.00234	MYL2,MYOG,TBX3
29	GO:0060537	muscle tissue development	335	13	5.37	1474	1	0.01135	CAV2,CCNT2,FOS,GJA1,HDAC9,KCNAB1,MYL2,MYOG,SLC8A1,SMAD3,TBX3,TCF21,TIPARP
23	GO:0045445	myoblast differentiation	75	5	1.2	194	0.07708	0.00706	IGFBP3,JAG1,KCNAB1,MYOG,TBX3
8	GO:0008285	negative regulation of cell proliferatio...	589	20	9.44	180	0.07056	0.00109	ASPH,BMPR1B,BRCA2,CAV2,CDKN2C,DAB2IP,GJA1,HPGDS,IGFBP3,KIFAP3,MYOG,NFIB,NPR3,PARP10,PLA2G2F,SMAD3,SMARCA2,SSTR1,TGFB3,TLR2
7	GO:0008156	negative regulation of DNA replication	32	3	0.51	649	0.23885	0.01434	BLM,BRCA2,TGFB3
16	GO:0033137	negative regulation of peptidyl-serine p...	26	3	0.42	20	0.00806	0.00806	GPD1L,MLXIPL,PAQR3
31	GO:0071901	negative regulation of protein serine/th...	120	6	1.92	183	0.07236	0.01281	AIDA,CDKN2C,DAB2IP,DTNBP1,PAQR3,PKIB
6	GO:0007274	neuromuscular synaptic transmission	29	3	0.47	32	0.01094	0.01094	CHRNB2,CHRNB4,DTNA
12	GO:0015874	norepinephrine transport	20	3	0.32	7	0.00149	0.01051	CRH,SLC22A1,SLC22A2
26	GO:0060021	palate development	85	5	1.36	35	0.0118	0.0118	ASPH,TBX3,TCF21,TGFB3,TIPARP
13	GO:0030501	positive regulation of bone mineralizati...	35	5	0.56	2	0.00022	0.00022	BMP6,BMPR1B,SLC8A1,SMAD3,TGFB3
14	GO:0032332	positive regulation of chondrocyte diffe...	19	4	0.3	1	0.00021	0.00021	BMP6,BMPR1B,SMAD3,SOX5
22	GO:0045429	positive regulation of nitric oxide bios...	36	5	0.58	3	0.00026	0.00026	AGXT2,DDAH1,DNM2,NOS1AP,SMAD3
24	GO:0045669	positive regulation of osteoblast differ...	55	4	0.88	34	0.01161	0.01161	BMP6,BMPR1B,JAG1,PDLIM7
18	GO:0035196	production of miRNAs involved in gene si...	31	3	0.5	102	0.03289	0.01315	ESR1,SMAD3,SRRT
15	GO:0032653	regulation of interleukin-10 production	41	4	0.66	1470	1	0.0041	CD46,PRG2,TIGIT,TLR2
25	GO:0050999	regulation of nitric-oxide synthase acti...	43	4	0.69	151	0.05538	0.00487	DDAH1,DNM2,NOS1AP,NPR3
34	GO:1901016	regulation of potassium ion transmembran...	41	5	0.66	292	0.14727	0.00048	ANK3,DNM2,KCNAB1,NOS1AP,WWP2
35	GO:1902893	regulation of pri-miRNA transcription fr...	27	3	0.43	1473	1	0.00896	FOS,NFIB,SMAD3
21	GO:0043279	response to alkaloid	135	7	2.16	1471	1	0.0061	BLM,CHRNB2,CHRNB4,CRH,DNM2,KALRN,SLC8A1
19	GO:0035902	response to immobilization stress	24	3	0.38	17	0.00643	0.00643	CRH,FOS,SLC8A1
9	GO:0010165	response to X-ray	29	3	0.47	88	0.02954	0.01094	BLM,BRCA2,DNM2
28	GO:0060395	SMAD protein signal transduction	56	4	0.9	36	0.01235	0.01235	BMP6,FOS,SMAD3,TGFB3
5	GO:0006363	termination of RNA polymerase I transcri...	23	3	0.37	16	0.00569	0.00569	TAF1A,TAF1B,TWISTNB
4	GO:0006362	transcription elongation from RNA polyme...	23	3	0.37	15	0.00569	0.00569	TAF1A,TAF1B,TWISTNB
3	GO:0006361	transcription initiation from RNA polyme...	24	3	0.38	18	0.00643	0.00643	TAF1A,TAF1B,TWISTNB

## Sheet: HASMC_20kb_MF
Row.names	Term	Annotated	Significant	Expected	Rank in classic	classic	weight	Significant_GO_Genes
1	GO:0000982	transcription factor activity, RNA polym...	358	11	5.82	365	1	0.0326	CAMTA1,ESR1,FOS,HNF4G,HOXA5,MLXIPL,MYOG,NFIB,TBX3,TCF21,TSHZ2
2	GO:0001102	RNA polymerase II activating transcripti...	36	3	0.59	14	0.0204	0.0204	FOS,SMAD3,TBX3
3	GO:0002039	p53 binding	63	4	1.02	12	0.0192	0.0192	BLM,NUAK1,ZNF385B,ZNF385C
4	GO:0004521	endoribonuclease activity	45	3	0.73	29	0.0489	0.0365	POP5,SMG6,TSEN15
5	GO:0005057	signal transducer activity, downstream o...	139	8	2.26	256	0.4652	0.002	BMPR1B,MAP2K6,MAP3K1,PLCE1,RIPK3,SLK,SMAD3,TNIK
6	GO:0005080	protein kinase C binding	43	3	0.7	21	0.0325	0.0325	HDAC9,IRS1,MARCKS
7	GO:0005160	transforming growth factor beta receptor...	48	3	0.78	25	0.043	0.043	BMP6,SMAD3,TGFB3
8	GO:0005267	potassium channel activity	125	6	2.03	1	0.0024	0.0345	KCNAB1,KCNH1,KCNK10,KCNK16,KCNK17,KCNK7
9	GO:0016763	transferase activity, transferring pento...	46	3	0.75	207	0.3453	0.0386	MTAP,PARP10,TIPARP
10	GO:0017025	TBP-class protein binding	21	3	0.34	2	0.0045	0.0045	CAND2,ESR1,TAF1B
11	GO:0019199	transmembrane receptor protein kinase ac...	77	4	1.25	366	1	0.0367	BMPR1B,EFNA3,IGF2R,MET
12	GO:0019838	growth factor binding	122	5	1.98	218	0.3586	0.049	IGF2R,IGFBP3,IL1R1,SORT1,TGFB3
13	GO:0019888	protein phosphatase regulator activity	64	5	1.04	9	0.0146	0.0038	CABIN1,IGFBP3,PHACTR1,PPP4R2,RCAN1
14	GO:0035258	steroid hormone receptor binding	80	4	1.3	367	1	0.0413	ESR1,FOXP1,SMAD3,TCF21
15	GO:0044325	ion channel binding	108	5	1.76	19	0.0315	0.0315	ANK3,GPD1L,KCNAB1,KCNH1,SLC8A1
16	GO:0046982	protein heterodimerization activity	427	12	6.94	27	0.0469	0.0469	BMP6,CAV2,CHRNB2,CHRNB4,FOS,KCNH1,MLXIPL,MYOG,RAB3GAP2,SMAD3,TGFB3,TLR2
17	GO:1901618	organic hydroxy compound transmembrane t...	36	3	0.59	13	0.0204	0.0204	AQP9,SLC22A1,SLC22A2
18	GO:1904315	transmitter-gated ion channel activity i...	19	3	0.31	28	0.0477	0.0034	CHRNB2,CHRNB4,GRIA1

## Sheet: HASMC_20kb_CC
Row.names	Term	Annotated	Significant	Expected	Rank in classic	classic	weight	Significant_GO_Genes
1	GO:0005789	endoplasmic reticulum membrane	880	23	13.91	23	0.06385	0.018	ASPH,BET1,CANX,CYB5RL,CYP3A43,DTNBP1,ELOVL3,FAR2,GJA1,GPAA1,GRIA1,LPIN3,MIA3,NOS1AP,PAFAH2,RAB3GAP2,REEP3,RFT1,SELENOK,SORT1,SPPL2A,SSR3,SYNE2
2	GO:0005798	Golgi-associated vesicle	74	4	1.17	264	1	0.02965	GJA1,IGF2R,SORT1,SPPL2A
3	GO:0005874	microtubule	346	10	5.47	20	0.05623	0.04882	DCLK2,DNAL4,DNM2,KIFAP3,MAP9,PBXIP1,REEP3,RP1L1,SLC8A1,STAU2
4	GO:0005887	integral component of plasma membrane	1450	35	22.92	17	0.04847	0.03364	AQP9,BMPR1B,CACNB2,CAV2,CD46,CDH4,CHRNB2,CHRNB4,EFNA3,GJA1,GRIA1,IGF2R,IL1R1,IRS1,JAG1,KCNAB1,KCNH1,MET,MILR1,NOS1AP,NPR3,NRXN3,SELL,SLC17A2,SLC22A1,SLC22A2,SLC2A2,SLC4A4,SLC8A1,SSTR1,STXBP5,TIGIT,TLR2,TM4SF1,TRABD2A
5	GO:0005892	acetylcholine-gated channel complex	17	3	0.27	3	0.00225	0.00225	CHRNB2,CHRNB4,STXBP5
6	GO:0005925	focal adhesion	360	12	5.69	6	0.01227	0.01227	AKAP12,ARHGAP24,CAV2,CD46,DNM2,GJA1,GSN,IGF2R,MARCKS,PDLIM7,RPL3,SYNE2
7	GO:0009986	cell surface	646	18	10.21	5	0.00947	0.01445	ADAMTS7,ANK3,ANXA4,CD46,CHRNB2,CLEC14A,FGA,GRIA1,IGF2R,IL1R1,KCNH1,MET,PPFIA4,SELL,SORT1,TGFB3,TIGIT,TLR2
8	GO:0014704	intercalated disc	44	3	0.7	35	0.09986	0.03213	ANK3,GJA1,SLC8A1
9	GO:0016323	basolateral plasma membrane	195	7	3.08	41	0.11886	0.0356	ANK3,AQP9,CD46,CNNM2,MET,SLC22A1,SLC4A4
10	GO:0030018	Z disc	112	5	1.77	10	0.03253	0.03253	ANK3,FBXL22,NOS1AP,SLC8A1,SYNE2
11	GO:0030315	T-tubule	44	5	0.7	1	0.00062	0.00062	ANK3,CACNB2,NOS1AP,SLC8A1,TGFB3
12	GO:0044304	main axon	58	4	0.92	21	0.05822	0.01327	ANK3,CRH,KCNAB1,KCNH1
13	GO:0044452	nucleolar part	139	7	2.2	2	0.00171	0.00662	NFIB,NUAK1,POP5,TAF1A,TAF1B,TWISTNB,ZNF385B
14	GO:0044853	plasma membrane raft	82	4	1.3	64	0.18585	0.04093	CAV2,CHRNB2,IRS1,NOS1AP
15	GO:0045211	postsynaptic membrane	213	8	3.37	8	0.02019	0.02019	ANK3,CHRNB2,CHRNB4,DNM2,DTNBP1,GRIA1,KCNH1,SLC8A1
16	GO:0098562	cytoplasmic side of membrane	167	7	2.64	59	0.17181	0.01701	CAV2,DAB2IP,DTNA,GEM,GNGT1,KCNAB1,SPPL2A

## Sheet: HASMC_20kb_NearestGeneInfo_BP
Row.names	Term	Annotated	Significant	Expected	Rank in classic	classic	weight	Significant_GO_Genes
9	GO:0008285	negative regulation of cell proliferatio...	589	35	18.54	172	0.02639	0.0001	ADARB1,ALDH1A2,BMPR1B,BRCA2,BTG1,CAV1,CAV2,CDKN2B,CDKN2C,CTNNB1,DAB2IP,EEF1E1,FABP7,GJA1,IGFBP3,IL6,INTU,IRF1,KLF11,MSX2,MYOG,NFIB,NPR3,PARP10,PEX2,PMP22,PTPRM,SMAD3,SOD2,SOX11,SOX7,TGFB3,TLR2,TRIB1,WNT5A
7	GO:0006939	smooth muscle contraction	97	12	3.05	1748	0.43178	0.00012	ADRA1D,CALCRL,CAV1,CHRNA3,CHRNB4,EDNRA,GHSR,HTR7,P2RX3,PLCE1,RGS2,SLC8A1
17	GO:0015697	quaternary ammonium group transport	10	4	0.31	6	0.00017	0.00017	SLC22A1,SLC22A2,SLC22A3,SLC22A5
39	GO:0086001	cardiac muscle cell action potential	65	9	2.05	2535	1	0.00019	ANK3,CACNB2,CAV1,GJA1,KCNE1,KCNIP2,KCNJ2,SCN5A,SLC8A1
1	GO:0000122	negative regulation of transcription fro...	704	40	22.15	9	0.00032	0.00022	CAV1,CBX7,CREBBP,CTNNB1,CUX2,DAB2IP,DRD3,ESR1,ESR2,HEY2,HIC1,IRF2BPL,KLF11,MLXIPL,MSX2,MXD1,NFE2L3,NFIB,NFKB2,NR3C1,PEX2,PKIA,POU4F2,PRDM16,PRRX1,RCOR2,SIM2,SMAD3,SOX11,TBX3,TCF21,TSHZ2,USP3,VEGFA,VLDLR,WWP2,WWTR1,ZEB2,ZHX3,ZNF217
8	GO:0007274	neuromuscular synaptic transmission	29	6	0.91	7	0.00024	0.00024	ADARB1,CHRNA3,CHRNB4,DTNA,P2RX3,STAC3
26	GO:0045893	positive regulation of transcription, DN...	1281	63	40.31	88	0.01	0.00024	BCL10,BMP10,BMPR1B,BRCA2,CAMTA1,CAND2,CCNL1,CDKN2B,CREB5,CREBBP,CTNNB1,DAB2IP,DCN,DNM2,DRD3,ESR1,ESR2,ETV1,GDF7,GRHL1,HEY2,HNF1A,HSF2,IL6,ILF3,IRF1,IRF2BPL,JAG1,KLF14,MAML1,MECOM,MEIS1,MET,MLXIPL,MYOG,NCOA7,NFE2L3,NFIB,NFKB2,NR3C1,PARK7,POU4F2,PRDM16,PRRX1,PSRC1,RFXAP,RIT2,SMAD3,SMAD9,SOX11,SPP1,TAF4,TBX3,TCF21,TGFB3,TLR2,TNKS,VEGFA,WNT5A,WWP2,WWTR1,ZEB2,ZFAT
42	GO:1902531	regulation of intracellular signal trans...	1602	87	50.41	2536	1	0.00026	ABCA1,AIDA,ARHGAP20,ARHGAP24,ARHGAP25,ARHGAP28,ARHGEF16,BANK1,BCL10,BMP10,CAV1,CAV2,CCL2,CDK1,CHN2,CTNNB1,CXCL12,DAB2IP,DCN,DHX58,DNM2,DRD3,EEF1E1,ERRFI1,ESR1,F3,F7,FAM13A,FGB,FGF5,FN1,GBF1,GDF7,GJA1,GRINA,HIC1,IGFBP3,IL6,IL6R,IL6ST,INHBC,INHBE,IRS1,IRS2,JPH1,KALRN,LRTM1,MAP3K1,MAPK10,MCF2L,MECOM,MET,NUAK1,P2RX3,PARK7,PLA2G2A,PLCE1,PLCG1,PLEKHG1,POU4F2,PRKCD,PRL,PSD3,RASA2,RGS2,RHOA,RHOBTB1,RIT2,…
30	GO:0051224	negative regulation of protein transport	178	17	5.6	957	0.24508	0.00027	ANXA4,BANK1,CD34,DAB2IP,DRD3,FN1,GHSR,IL1R2,IL6,IRS1,KCNE1,PARK7,PARP10,PKIA,SYT4,WWP2,WWTR1
4	GO:0002792	negative regulation of peptide secretion	103	11	3.24	2537	1	0.00039	ANXA4,BANK1,CD34,DRD3,FN1,GHSR,IL1R2,IL6,IRS1,KALRN,SYT4
6	GO:0006855	drug transmembrane transport	21	5	0.66	12	0.0004	0.0004	ABCB5,SLC22A1,SLC22A2,SLC22A3,SLC22A5
43	GO:1902667	regulation of axon guidance	21	5	0.66	499	0.09083	0.0004	CXCL12,POU4F2,SEMA5A,VEGFA,WNT5A
2	GO:0001525	angiogenesis	396	27	12.46	398	0.06713	0.00042	ANGPTL4,ANXA3,ARHGAP24,BTG1,CALCRL,CAV1,CCL2,CD34,COL4A1,CTNNB1,DAB2IP,DCN,DDAH1,EDNRA,F3,FN1,HOXB13,IL6,JAG1,MEIS1,PLCG1,PTPRM,RHOA,SEMA5A,TCF21,VEGFA,WNT5A
11	GO:0010464	regulation of mesenchymal cell prolifera...	33	6	1.04	835	0.19896	0.00051	CTNNB1,IRS2,NFIB,PRRX1,VEGFA,WNT5A
29	GO:0050927	positive regulation of positive chemotax...	23	5	0.72	37	0.00312	0.00064	CXCL12,F3,F7,SMAD3,VEGFA
23	GO:0045428	regulation of nitric oxide biosynthetic ...	48	7	1.51	2538	1	0.0007	AGXT2,CAV1,CD34,DDAH1,DNM2,IL6,SMAD3
40	GO:1900116	extracellular negative regulation of sig...	14	4	0.44	17	0.00075	0.00075	ADH7,CD46,ESR2,GREM2
41	GO:1901379	regulation of potassium ion transmembran...	63	8	1.98	960	0.24765	0.00077	ANK3,CAV1,DNM2,KCNAB1,KCNE1,KCNIP2,KCNJ2,WWP2
10	GO:0008593	regulation of Notch signaling pathway	64	8	2.01	80	0.00912	0.00085	AAK1,BMP2K,CD46,GDPD5,HEY2,IL6ST,JAG1,NUMB
21	GO:0031099	regeneration	165	14	5.19	2539	1	0.00085	ANXA3,APOA5,ATIC,CCL2,CDK1,CXCL12,F7,GSN,IGF2R,MYOG,PRRX1,RPL32,SPP1,TM4SF4
34	GO:0061311	cell surface receptor signaling pathway ...	25	5	0.79	90	0.01052	0.00095	CTNNB1,HEY2,JAG1,MSX2,WNT5A
31	GO:0051797	regulation of hair follicle development	15	4	0.47	18	0.001	0.001	CTNNB1,DKK4,MSX2,WNT5A
25	GO:0045773	positive regulation of axon extension	38	6	1.2	20	0.0011	0.0011	CDH4,CXCL12,FN1,POU4F2,SEMA5A,VEGFA
22	GO:0035411	catenin import into nucleus	26	5	0.82	373	0.06153	0.00115	CTNNB1,DAB2IP,SEMA5A,SMAD3,WWTR1
37	GO:0072378	blood coagulation, fibrin clot formation	26	5	0.82	3	6.1e-05	0.00115	F3,F7,FGB,KNG1,TFPI
12	GO:0010614	negative regulation of cardiac muscle hy...	16	4	0.5	24	0.0013	0.0013	BMP10,ERRFI1,RGS2,SMAD3
20	GO:0030540	female genitalia development	16	4	0.5	23	0.0013	0.0013	ESR1,MERTK,TBX3,WNT5A
38	GO:0072488	ammonium transmembrane transport	16	4	0.5	22	0.0013	0.0013	SLC22A1,SLC22A2,SLC22A3,SLC22A5
13	GO:0010644	cell communication by electrical couplin...	27	5	0.85	374	0.06153	0.00137	ANK3,CAV1,DBN1,GJA1,SLC8A1
5	GO:0003151	outflow tract morphogenesis	69	8	2.17	15	0.00062	0.00141	CTNNB1,HEY2,JAG1,MSX2,SOX11,TBX3,VEGFA,WNT5A
18	GO:0015872	dopamine transport	40	7	1.26	8	0.00029	0.00151	CXCL12,DRD3,PARK7,SLC22A1,SLC22A2,SLC22A3,SYT4
36	GO:0071347	cellular response to interleukin-1	86	9	2.71	340	0.05805	0.00151	ADAMTS7,CCL2,DAB2IP,FGB,IL1R1,IL1R2,IL1RN,IL6,TFPI
3	GO:0002082	regulation of oxidative phosphorylation	17	4	0.53	27	0.00166	0.00166	CDK1,MLXIPL,MYOG,PARK7
24	GO:0045599	negative regulation of fat cell differen...	41	6	1.29	26	0.00166	0.00166	IL6,JAG1,MSX2,SMAD3,WNT5A,WWTR1
32	GO:0060395	SMAD protein signal transduction	56	7	1.76	28	0.00179	0.00179	BMP10,GDF7,INHBC,INHBE,SMAD3,SMAD9,TGFB3
14	GO:0010975	regulation of neuron projection developm...	386	31	12.15	1465	0.34932	0.0018	ACTR2,CDH4,CHRNA3,CUX2,CXCL12,DAB2IP,DBN1,DNM2,FBXO31,FES,FN1,IL6,KALRN,MARK2,PDLIM5,PMP22,POU4F2,PRRX1,RHOA,RIT2,SEMA5A,SPP1,SSH2,SYT4,TMEM106B,TNIK,ULK4,VEGFA,VLDLR,WNT5A,ZEB2
19	GO:0030193	regulation of blood coagulation	81	9	2.55	401	0.06879	0.00184	ASIC2,CAV1,CD34,F3,F7,FGB,KNG1,PRKCD,SELP
35	GO:0061640	cytoskeleton-dependent cytokinesis	42	6	1.32	163	0.02411	0.00189	ACTR2,ANK3,FMN2,KIF20B,RHOA,STMN1
27	GO:0045923	positive regulation of fatty acid metabo...	29	5	0.91	376	0.06154	0.00192	APOA5,GHSR,IRS1,IRS2,MLXIPL
33	GO:0061036	positive regulation of cartilage develop...	29	5	0.91	225	0.03727	0.00192	BMP10,BMPR1B,SMAD3,SOX5,WNT5A
44	GO:1903428	positive regulation of reactive oxygen s...	43	6	1.35	836	0.19908	0.00214	AGXT2,DDAH1,DNM2,IL6,PARK7,SMAD3
28	GO:0048659	smooth muscle cell proliferation	108	10	3.4	494	0.09039	0.00222	CALCRL,CTNNB1,FOXP1,IGFBP3,IL6,IL6R,KALRN,NPR3,TGFB3,TRIB1
15	GO:0014898	cardiac muscle hypertrophy in response t...	19	4	0.6	30	0.00258	0.00258	BMP10,ERRFI1,HEY2,SMAD3
16	GO:0015695	organic cation transport	19	4	0.6	31	0.00258	0.00258	SLC22A1,SLC22A2,SLC22A3,SLC22A5

## Sheet: HASMC_20kb_NearestGeneInfo_MF
Row.names	Term	Annotated	Significant	Expected	Rank in classic	classic	weight	Significant_GO_Genes
1	GO:0000982	transcription factor activity, RNA polym...	358	23	11.28	530	1	0.00102	CAMTA1,CREBBP,CUX2,ESR1,ETV1,GRHL1,HNF1A,IRF1,MEIS1,MLXIPL,MXD1,MYOG,NFE2L3,NFIB,NFKB2,NR3C1,POU4F2,SOX11,TBX3,TCF21,TSHZ2,ZFAT,ZNF217
2	GO:0000983	transcription factor activity, RNA polym...	21	3	0.66	39	0.02714	0.02714	HEY2,SMAD3,TAF4
3	GO:0000987	core promoter proximal region sequence-s...	333	19	10.5	183	0.27009	0.00948	CREBBP,CTNNB1,CUX2,ESR1,ETV1,GRHL1,IRF1,MEIS1,MLXIPL,MXD1,MYOG,NFE2L3,NFIB,NFKB2,NR3C1,POU4F2,SMAD3,TBX3,ZNF217
4	GO:0001102	RNA polymerase II activating transcripti...	36	5	1.13	14	0.00512	0.00512	CREBBP,CTNNB1,HEY2,SMAD3,TBX3
5	GO:0001968	fibronectin binding	26	3	0.82	56	0.04729	0.04729	IGFBP3,LPA,VEGFA
6	GO:0002020	protease binding	98	8	3.09	21	0.01217	0.01217	BCL10,BRCA2,COL1A2,CSTA,F3,FN1,IL1R1,PARK7
7	GO:0003707	steroid hormone receptor activity	57	5	1.8	43	0.03334	0.03334	ESR1,ESR2,NR3C1,PAQR7,PAQR8
8	GO:0003713	transcription coactivator activity	273	18	8.6	7	0.00275	0.00263	BCL10,CREBBP,CTNNB1,ESR2,HSF2,MAML1,NCOA7,NFE2L3,NFKB2,PARK7,POU4F2,PRDM16,PRRX1,RFXAP,SOX11,TAF4,TBPL1,WWTR1
9	GO:0003950	NAD+ ADP-ribosyltransferase activity	20	3	0.63	34	0.0238	0.0238	PARP10,TIPARP,TNKS
10	GO:0004435	phosphatidylinositol phospholipase C act...	25	4	0.79	18	0.00729	0.00729	CASR,EDNRA,PLCE1,PLCG1
11	GO:0004860	protein kinase inhibitor activity	92	9	2.9	99	0.1124	0.00244	CDKN2B,CDKN2C,DCN,IBTK,LRTM1,PKIA,PKIB,SPRED2,TRIB1
12	GO:0005086	ARF guanyl-nucleotide exchange factor ac...	18	3	0.57	29	0.01785	0.01785	GBF1,HERC1,PSD3
13	GO:0005125	cytokine activity	203	15	6.4	6	0.00157	0.00198	BMP10,CCL2,CXCL12,GDF7,GREM2,IL1F10,IL1RN,IL6,INHBC,INHBE,SPP1,TGFB3,TNFSF10,VEGFA,WNT5A
14	GO:0005126	cytokine receptor binding	244	19	7.69	68	0.06536	0.0003	BMP10,CCL2,CXCL12,DAB2IP,GDF7,IL1F10,IL1RN,IL6,IL6R,IL6ST,INHBC,INHBE,PLCG1,PRL,SMAD3,SPRED2,TGFB3,TNFSF10,VEGFA
15	GO:0005496	steroid binding	90	12	2.84	2	0.00034	0.00111	ABCA1,APOA5,CALB1,CAV1,ESR1,ESR2,GC,NPC1,NR3C1,OSBPL10,PAQR7,PAQR8
16	GO:0005539	glycosaminoglycan binding	195	13	6.15	242	0.32053	0.00897	APOA5,APOB,CCL2,DCN,FN1,GREM2,KNG1,LPA,NAV2,SELP,SEMA5A,TLR2,VEGFA
17	GO:0005543	phospholipid binding	342	23	10.78	69	0.06811	0.00541	ABCA1,AIDA,ANXA3,ANXA4,APOA5,APOB,DAB2IP,F3,FES,GBF1,JAG1,KCNH1,KCNJ2,MCF2L,OSBPL10,PLA2G2A,SESTD1,SH3PXD2A,SNX13,SNX7,SYT4,SYT9,TULP1
18	GO:0008083	growth factor activity	155	10	4.89	37	0.02504	0.02504	BMP10,CXCL12,FGF5,GDF7,IL6,INHBC,INHBE,JAG1,TGFB3,VEGFA
19	GO:0008092	cytoskeletal protein binding	797	43	25.12	163	0.21481	0.00041	ACTR2,ANK3,ARPC1A,ARPC1B,BMP10,BRCA2,CACNB2,CAPZA2,CORO6,DBN1,DNM2,DYNC1I1,EPB41L2,EPB41L4A,FES,FMN2,GC,GSN,KCNE1,KIF20B,KIF21A,MAPRE2,MARCKS,MYL2,MYLIP,PDLIM5,PHACTR1,PLEKHH2,POLB,PSRC1,RGS2,RHOA,RPS3,SCN5A,SLC8A1,SSH2,STMN1,SYNE1,SYNE2,SYNM,TRPM7,TTLL6,TULP1
20	GO:0015101	organic cation transmembrane transporter...	14	4	0.44	4	0.00076	0.00076	SLC22A1,SLC22A2,SLC22A3,SLC22A5
21	GO:0015248	sterol transporter activity	27	4	0.85	203	0.29566	0.00962	ABCA1,APOA5,APOB,NPC1
22	GO:0015485	cholesterol binding	42	5	1.32	20	0.00991	0.00991	ABCA1,APOA5,CAV1,NPC1,OSBPL10
23	GO:0019838	growth factor binding	122	11	3.85	32	0.01952	0.00164	COL1A2,COL4A1,IGF2R,IGFBP3,IL1R1,IL1R2,IL1RN,IL6R,IL6ST,SCN5A,TGFB3
24	GO:0019901	protein kinase binding	509	30	16.04	12	0.00422	0.00108	ARHGEF16,BCL10,CAV1,CAV2,CCNL1,CDKN2B,CDKN2C,CTNNB1,DAB2IP,DNM2,ERRFI1,ESR1,IBTK,IRS1,IRS2,KCNH1,MAML1,MAP3K1,MARCKS,NEK9,PDLIM5,PKIA,PLCG1,PPP1CC,PRKCD,RPS3,SCN5A,SMAD3,SPRED2,TRIB1
25	GO:0019905	syntaxin binding	73	6	2.3	87	0.09396	0.02738	ABCA1,BET1,SYT14,SYT4,SYT9,VAMP3
26	GO:0019955	cytokine binding	93	9	2.93	5	0.00144	0.00263	ACKR4,GREM2,IL1R1,IL1R2,IL1RN,IL6R,IL6ST,PARK7,TGFB3
27	GO:0030165	PDZ domain binding	82	6	2.58	52	0.04464	0.04464	ARHGEF16,ATP2B1,DTNA,GJA1,GRIA1,SLC22A5
28	GO:0030215	semaphorin receptor binding	10	3	0.32	9	0.00316	0.00316	RIT2,SEMA5A,SEMA6D
29	GO:0030234	enzyme regulator activity	899	50	28.33	364	0.4886	0.02164	ANGPTL4,ANXA3,ANXA4,APOA5,ARHGAP20,ARHGAP24,ARHGAP25,ARHGAP28,BCL10,BMP2K,CABIN1,CAV1,CCNL1,CD46,CDKN2B,CDKN2C,CHN2,CST11,CST8,CSTA,DAB2IP,DCN,ERRFI1,ESR1,FAM13A,FN1,FRY,IBTK,IGFBP3,KALRN,KNG1,LPA,LRTM1,MARK2,PAPLN,PARK7,PHACTR1,PKIA,PKIB,PPP1R3B,PPP4R2,PRKCD,RASA2,RGS2,SH3PXD2A,SPRED2,TFPI,TRIB1,UCHL5,ZEB2
30	GO:0030674	protein binding, bridging	153	10	4.82	19	0.00794	0.02314	ANK3,CAV1,CAV2,CHN2,COL1A2,CSTA,FGB,IRS1,PPP4R2,SH2D1B
31	GO:0034185	apolipoprotein binding	13	4	0.41	3	0.00056	0.00056	ABCA1,CANX,LPA,VLDLR
32	GO:0042056	chemoattractant activity	26	3	0.82	55	0.04729	0.04729	CXCL12,VEGFA,WNT5A
33	GO:0042802	identical protein binding	1268	55	39.96	36	0.02402	0.00939	AGXT2,ANGPTL4,ANXA4,ATIC,BCAT1,BCL10,CAV1,CAV2,CLDN14,COL1A2,DAB2IP,DMRTA1,DPYD,ESR1,FAM109A,FN1,FSBP,GDF7,GLUL,GMCL1,GREM2,HEY2,HSF2,IGF2R,IL6R,IL6ST,KCNH1,KCNJ2,KIF20B,MAPRE2,MARCKS,MAT2A,MTHFD1L,NPR3,NUDT16,PARK7,PLEKHH2,POLG2,PRPS1L1,PTPRM,SLC22A1,SMAD3,SOD2,SPPL2A,STAC3,SYNE1,SYT4,SYT9,TARS,TGFB3,TKT,TRIM55,VEGFA,WWTR1,ZHX3
34	GO:0043425	bHLH transcription factor binding	25	3	0.79	51	0.0428	0.0428	CREBBP,SMAD3,TCF21
35	GO:0043548	phosphatidylinositol 3-kinase binding	32	4	1.01	132	0.1508	0.01743	DAB2IP,DNM2,IRS1,IRS2
36	GO:0044325	ion channel binding	108	9	3.4	17	0.00707	0.00707	ANK3,CAV1,CTNNB1,GRINA,KCNAB1,KCNH1,KCNIP2,SCN5A,SLC8A1
37	GO:0046332	SMAD binding	72	6	2.27	109	0.12277	0.02579	BMPR1B,COL1A2,CTNNB1,PRDM16,SMAD3,ZEB2
38	GO:0048019	receptor antagonist activity	10	3	0.32	10	0.00316	0.00316	ADH7,ESR2,IL1RN
39	GO:0050681	androgen receptor binding	39	4	1.23	44	0.03359	0.03359	CTNNB1,FOXP1,PARK7,TCF21
40	GO:0050998	nitric-oxide synthase binding	16	3	0.5	22	0.01283	0.01283	CAV1,DNM2,SCN5A
41	GO:0070851	growth factor receptor binding	127	9	4	244	0.33182	0.01909	DAB2IP,FGF5,IL1F10,IL1R1,IL1RN,IL6,IL6R,IL6ST,VEGFA
42	GO:0071889	14-3-3 protein binding	22	3	0.69	40	0.0307	0.0307	DAB2IP,IRS2,KCNH1
43	GO:0086008	voltage-gated potassium channel activity...	12	3	0.38	16	0.00553	0.00553	KCNE1,KCNIP2,KCNJ2
44	GO:1902936	phosphatidylinositol bisphosphate bindin...	76	6	2.4	85	0.0911	0.03253	GBF1,KCNH1,KCNJ2,SESTD1,SYT9,TULP1
45	GO:1904315	transmitter-gated ion channel activity i...	19	3	0.6	86	0.09133	0.02071	CHRNA3,CHRNB4,GRIA1

## Sheet: HASMC_20kb_NearestGeneInfo_CC
Row.names	Term	Annotated	Significant	Expected	Rank in classic	classic	weight	Significant_GO_Genes
1	GO:0002080	acrosomal membrane	24	4	0.74	7	0.00587	0.00587	CAV1,CAV2,CD46,TEKT3
2	GO:0005788	endoplasmic reticulum lumen	190	13	5.88	8	0.00626	0.00626	ADAMTS7,APOB,CANX,COL1A2,COL4A1,COLGALT2,F5,F7,GBF1,PDIA5,SRL,TXNDC5,WNT5A
3	GO:0005790	smooth endoplasmic reticulum	33	4	1.02	15	0.01818	0.01818	APOB,CANX,KCNJ2,SEC23A
4	GO:0005791	rough endoplasmic reticulum	62	5	1.92	32	0.04245	0.04245	CANX,CCL2,GLUL,KCNJ2,P2RX3
5	GO:0005874	microtubule	346	18	10.7	62	0.08167	0.03302	BCL10,CDK1,DCLK2,DNAH6,DNM2,DYNC1I1,DYNC2LI1,KIF20B,KIF21A,MAPRE2,POLB,PSRC1,SLC8A1,STMN1,TEKT3,TRIM55,TTLL11,TTLL6
6	GO:0005885	Arp2/3 protein complex	10	3	0.31	6	0.003	0.003	ACTR2,ARPC1A,ARPC1B
7	GO:0005925	focal adhesion	360	23	11.13	3	0.00086	0.00086	ACTR2,ARHGAP24,ARPC1B,CAV1,CAV2,CD46,CTNNB1,DNM2,EPB41L2,FES,GJA1,GSN,IGF2R,KLF11,MARCKS,MRC2,NUMB,PDLIM7,PPP1CC,RHOA,RPS3,SYNE2,TNS3
8	GO:0009986	cell surface	646	37	19.98	1	0.00052	0.00037	ABCA1,ADAMTS7,ADAMTS9,ANK3,ANTXR2,ANXA4,BMP10,CD34,CD46,CLEC14A,CST8,CXCL12,F3,FGB,FUT4,GHSR,GRIA1,IGF2R,IL1R1,IL6,IL6R,IL6ST,INTU,KCNE1,KCNH1,MET,PPFIA4,PPP1CC,RHOA,SCN5A,SELP,TFPI,TGFB3,TLR2,VAMP3,VEGFA,WNT5A
9	GO:0014704	intercalated disc	44	6	1.36	18	0.01988	0.00221	ANK3,CTNNB1,GJA1,KCNJ2,SCN5A,SLC8A1
10	GO:0016323	basolateral plasma membrane	195	12	6.03	52	0.06932	0.01834	ANK3,ATP2B1,CD34,CD46,CNNM2,CTNNB1,IL6R,MEGF10,MET,NUMB,SLC22A1,SLC4A4
11	GO:0019898	extrinsic component of membrane	244	14	7.54	124	0.24914	0.01983	AAK1,CAV2,CTNNB1,DTNA,EPB41L2,EPB41L4A,ERRFI1,FES,KCNAB1,MYLIP,NRBF2,NUMB,RHOA,SNX7
12	GO:0030018	Z disc	112	9	3.46	9	0.00793	0.00793	ANK3,BMP10,CTNNB1,FBXL22,JPH1,KCNE1,SCN5A,SLC8A1,SYNE2
13	GO:0030136	clathrin-coated vesicle	155	10	4.79	77	0.12374	0.02235	AAK1,APOB,DNM2,FAM109A,IGF2R,NUMB,SYT9,TGOLN2,VAMP3,WNT5A
14	GO:0030315	T-tubule	44	6	1.36	5	0.00221	0.00221	ANK3,CACNB2,KCNJ2,SCN5A,SLC8A1,TGFB3
15	GO:0030424	axon	369	20	11.41	20	0.02103	0.01108	AAK1,ADCY9,ANK3,ANXA3,BLOC1S5,CALB1,CANX,CCL2,CYP17A1,DAB2IP,DTNA,GDPD5,GRIA1,KCNAB1,KCNH1,KIF20B,NFIB,P2RX3,PARK7,SYT4
16	GO:0030425	dendrite	435	23	13.45	72	0.10515	0.00896	ADCY9,ANK3,ANXA3,ASIC2,BMPR1B,CALB1,CANX,CCL2,CHRNA3,CPEB4,DAB2IP,DBN1,GRIA1,IL6ST,KCNAB1,KCNH1,KCNJ2,MPDZ,P2RX3,PPP1CC,RHOA,SLC8A1,SYT4
17	GO:0030863	cortical cytoskeleton	75	6	2.32	93	0.1677	0.02839	ACTR2,CAPZA2,DBN1,EPB41L2,GSN,PLEKHH2
18	GO:0031091	platelet alpha granule	82	8	2.54	352	1	0.0038	F5,FGB,FN1,KNG1,LHFPL2,SELP,TGFB3,VEGFA
19	GO:0031226	intrinsic component of plasma membrane	1508	66	46.63	253	0.58177	0.00293	ABCA1,ABCB5,ACKR4,ADCY9,ADRA1D,ASIC2,ATP2B1,BMPR1B,CACNB2,CALCRL,CASR,CAV1,CAV2,CD180,CD34,CD46,CDH4,CHRNA3,CHRNB4,DAB2IP,DRD3,EDNRA,F3,GJA1,GRIA1,HTR7,IGF2R,IL1R1,IL6,IL6R,IL6ST,IRS1,JAG1,KCNAB1,KCNE1,KCNH1,KCNIP2,KCNJ2,KCNK5,KCNV2,LY96,MERTK,MET,MRC2,NPC1,NPR3,NRXN3,P2RX3,PTPRM,RASA2,SCN5A,SELP,SLC17A1,SLC17A4,SLC22A1,SLC22A2,SLC22A3,SLC22A5,SLC25A13,SLC2A2,SLC39A8,SLC4A4,SLC8A1,SORL1,TLR2,TNFS…
20	GO:0031252	cell leading edge	336	18	10.39	117	0.23247	0.04817	AAK1,ACTR2,ATP2B1,CTNNB1,DNM2,GBF1,GRIA1,GSN,KCNH1,MKLN1,PDLIM7,PLCG1,PLEKHH2,PTPRM,RHOA,RPS3,SYNE2,TRPM7
21	GO:0033116	endoplasmic reticulum-Golgi intermediate...	55	5	1.7	22	0.02714	0.02714	BET1,ERGIC2,F5,GRIA1,TMED1
22	GO:0034358	plasma lipoprotein particle	36	6	1.11	23	0.03067	0.01674	ABCA1,APOA5,APOB,LPA,SORL1,VLDLR
23	GO:0034361	very-low-density lipoprotein particle	19	3	0.59	17	0.0197	0.0197	APOA5,APOB,VLDLR
24	GO:0043025	neuronal cell body	399	26	12.34	2	0.00057	0.0003	ANXA3,APOB,ASIC2,ATP2B1,BMPR1B,CALB1,CANX,CCL2,CHRNA3,CYP17A1,DAB2IP,EFHC1,FABP7,FBXO31,GDPD5,GLUL,GRIA1,IL6ST,KCNAB1,KCNH1,KCNJ2,KCNN3,P2RX3,POLR2M,SYT4,TGFB3
25	GO:0045177	apical part of cell	334	17	10.33	82	0.12705	0.03107	ATP2B1,CD34,CTNNB1,DRD3,DYNC2LI1,FN1,IL6R,JAG1,KCNE1,MPDZ,NUMB,SLC14A2,SLC17A4,SLC22A5,SLC2A2,TNIK,VAMP3
26	GO:0045211	postsynaptic membrane	213	12	6.59	26	0.03341	0.03341	ANK3,CHRNA3,CHRNB4,CPEB4,DNM2,GRIA1,KCNH1,MPDZ,PDLIM5,PSD3,SLC8A1,SYNE1
27	GO:0048471	perinuclear region of cytoplasm	585	28	18.09	19	0.02051	0.01501	ABCA1,ALDH1A2,ANXA4,BCL10,CAV1,CAV2,CCL2,CD34,CTNNB1,DNM2,DYNC1I1,EIF4A2,FMN2,GDPD5,GSN,IGF2R,KCNH1,KIF20B,NPC1,PARK7,PLA2G2A,PRKCD,PTPRM,RASA2,SEC23A,SPP1,SYT4,VAMP3
28	GO:0055037	recycling endosome	125	8	3.87	30	0.03713	0.04024	ACKR4,DYNC1I1,FAM109A,GRIA1,RAB12,SORL1,TNIK,VAMP3
29	GO:0072562	blood microparticle	98	8	3.03	11	0.01095	0.01095	ANGPTL4,APOA5,C1R,FGB,FN1,GC,GSN,KNG1
30	GO:0072686	mitotic spindle	59	5	1.82	44	0.0602	0.03537	CDK1,EFHC1,GEM,KIF20B,RPS3
31	GO:0098552	side of membrane	380	23	11.75	88	0.14239	0.00175	ABCA1,ANTXR2,ATP2B1,CANX,CAV2,CD34,CLEC14A,CXCL12,DAB2IP,DTNA,ERRFI1,F3,FES,FGB,GEM,IL6,IL6ST,KCNAB1,RASA2,RGS2,RHOA,SELP,SPPL2A
32	GO:0098802	plasma membrane receptor complex	165	10	5.1	35	0.04728	0.04636	BCL10,BMPR1B,CHRNA3,CHRNB4,GRIA1,IL6,IL6R,IL6ST,IRS1,TLR2
