# Supplementary material for: High-Resolution Regulatory Maps Connect Vascular Risk Variants to Disease-Related Pathways
Source: Circ Genom Precis Med. 2019 Feb 20;12(3):e002353. doi: 10.1161/CIRCGEN.118.002353 (PMC8104016; doi:10.1161/CIRCGEN.118.002353)
Supplement: Supplementary file 13 [file hcg-12-e002353-s013.xlsx]

## Sheet: mTHP1-LPS_30kb_BP
	Row.names	Term	Annotated	Significant	Expected	Rank in classic	classic	weight	Significant_GO_Genes
14	GO:0014898	cardiac muscle hypertrophy in response t...	22	4	0.8	39	0.00744	0.00744	HEY2,KDM4A,MLIP,SMAD3
4	GO:0006081	cellular aldehyde metabolic process	69	8	2.5	447	0.11457	0.0034	ADH4,ADH5,AGXT2,AKR1A1,ALDH1A2,ALDH4A1,BMP5,GLO1
47	GO:1904385	cellular response to angiotensin	21	4	0.76	151	0.03969	0.00626	ACTN2,AGT,BRIP1,MAS1
17	GO:0019934	cGMP-mediated signaling	31	5	1.12	89	0.02191	0.00479	GUCA1A,GUCA2B,HTR2B,NPR2,PDE3A
18	GO:0030866	cortical actin cytoskeleton organization	37	5	1.34	49	0.01028	0.01028	ECT2,EPB41L2,IKBKB,PLS1,WIPF1
5	GO:0006306	DNA methylation	61	7	2.21	1814	0.5695	0.00636	ASZ1,FOS,PIWIL2,PRDM14,RLF,TDRKH,ZMPSTE24
25	GO:0035767	endothelial cell chemotaxis	29	5	1.05	121	0.03154	0.00355	EGR3,FGF1,HRG,MET,NOV
35	GO:0061154	endothelial tube morphogenesis	13	3	0.47	50	0.01033	0.01033	FGF1,FOXP1,STARD13
3	GO:0006069	ethanol oxidation	12	4	0.44	7	0.00067	0.00067	ADH1C,ADH4,ADH5,ADH6
7	GO:0007565	female pregnancy	170	13	6.16	2	8.9e-05	0.00907	AGT,CLIC5,CNR1,CRH,EPYC,ETS1,FOS,GIP,HPGD,LNPEP,PNOC,PRDM14,TGFB3
6	GO:0007187	G protein-coupled receptor signaling pat...	241	19	8.74	430	0.11229	0.00128	ABCA1,ADGRB3,ADGRF1,AGT,AKAP12,CALCRL,CNR1,CRHR2,DRD3,EDN1,GLP1R,GRM8,HRH4,HTR1B,HTR2A,HTR2B,MARCO,OPRM1,RIT2
20	GO:0031579	membrane raft organization	18	4	0.65	17	0.00349	0.00349	CAV2,NPC1,PPT1,S100A10
41	GO:0097756	negative regulation of blood vessel diam...	76	10	2.76	569	0.1668	0.01009	AGT,EDN1,EDN2,FGA,FGG,HMGCR,HTR1B,HTR2A,HTR2B,SLC8A1
30	GO:0050819	negative regulation of coagulation	51	8	1.85	273	0.07054	0.00094	CD34,CPB2,EDN1,FGA,FGG,HRG,PROCR,TFPI
21	GO:0032102	negative regulation of response to exter...	291	25	10.55	2516	1	0.00021	C5,CALCRL,CD34,CPB2,DRD3,DUSP10,EDN1,ETS1,FABP7,FGA,FGG,HMGCR,HRG,IL10,IL12B,IL22RA2,NOV,NR1H4,PSMB4,RIOK3,SEMA5B,SMAD3,TEK,TFPI,TNFAIP3
15	GO:0015695	organic cation transport	34	5	1.23	160	0.04345	0.00717	PDZK1,SLC22A1,SLC22A2,SLC44A2,SLC7A8
1	GO:0002221	pattern recognition receptor signaling p...	162	12	5.87	166	0.04797	0.01029	FGA,FGG,IKBKB,MARCO,NR1H4,PGLYRP3,PRKCE,RIOK3,S100A8,TLR1,TLR10,TNFAIP3
16	GO:0018119	peptidyl-cysteine S-nitrosylation	13	4	0.47	9	0.00094	0.00094	ADH5,NCOA7,OXR1,S100A8
43	GO:1901890	positive regulation of cell junction ass...	30	5	1.09	649	0.19776	0.00414	AGT,HRG,S100A10,SMAD3,TEK
23	GO:0032332	positive regulation of chondrocyte diffe...	20	5	0.73	6	0.00061	0.00061	BMPR1B,RUNX2,SMAD3,SOX5,SOX6
46	GO:1903055	positive regulation of extracellular mat...	19	4	0.69	23	0.00429	0.00429	AGT,CPB2,DDR2,SMAD3
48	GO:2001238	positive regulation of extrinsic apoptot...	47	6	1.7	419	0.10741	0.00672	AGT,BMPR1B,G0S2,PMAIP1,TNFSF10,ZSWIM2
11	GO:0010763	positive regulation of fibroblast migrat...	11	3	0.4	31	0.00629	0.00629	DDR2,PRKCE,SLC8A1
19	GO:0031284	positive regulation of guanylate cyclase...	10	3	0.36	24	0.0047	0.0047	GUCA1A,GUCA2A,GUCA2B
9	GO:0010460	positive regulation of heart rate	23	4	0.83	47	0.00875	0.00875	EDN1,EDN2,HEY2,RGS4
2	GO:0002839	positive regulation of immune response t...	11	3	0.4	32	0.00629	0.00629	CRTAM,HRG,IL12B
45	GO:1902533	positive regulation of intracellular sig...	975	62	35.35	105	0.02629	0.00045	ABRA,AGT,AKAP12,AKT3,APOL3,C5,CARD14,CAV2,CD86,CDON,CHI3L1,CRH,DCN,DDR2,ECT2,EDN1,EPGN,F7,FGA,FGD2,FGF1,FGF9,FGG,FLT1,GIP,GJA1,GPR183,GUCA1A,HAX1,HMGCR,HTR2A,HTR2B,IKBKB,IL12B,IL19,IL1RN,IL20,IL23R,IL3,IL5,KLHDC10,MARCO,MAS1,MET,NPR2,OPRM1,PLCE1,PMAIP1,PRKCE,PYHIN1,RIT2,S100A8,SLC44A2,SORBS3,SPRED2,TEK,TGFB3,TGM2,TNFSF10,TPD52L1,TRDN,UNC5CL
27	GO:0045672	positive regulation of osteoclast differ...	22	4	0.8	40	0.00744	0.00744	FOS,IL12B,IL20,IL23R
38	GO:0071073	positive regulation of phospholipid bios...	10	4	0.36	4	0.0003	0.0003	ADGRF5,HTR2A,HTR2B,NR1H4
22	GO:0032103	positive regulation of response to exter...	271	20	9.83	241	0.06659	0.00985	AGT,ARTN,CD180,CNR1,CPB2,CREB3,EDN1,EDN2,ETS1,F7,HRG,IL12B,LPL,MET,OPRM1,S100A8,SMAD3,TGM2,TLR10,TTBK1
28	GO:0045944	positive regulation of transcription by ...	1105	61	40.07	29	0.00508	0.00064	ABRA,BCAS3,BMP5,BMPR1B,BSX,CDON,CITED4,CREB3,CTR9,DCN,DRD3,EDN1,EGR3,ETS1,EVX1,FGF1,FOS,GCM1,HAX1,HES3,HEY2,HEYL,HOXA2,HOXD13,IFI16,IKBKB,IL10,IRF2BP2,LMO2,MEF2D,MET,MIXL1,MLIP,NCOA7,NFIB,NHLH2,NR1H4,NR3C1,PITX2,RARB,RIT2,RLF,RNASEL,RPRD1B,RUNX2,SMAD3,SMARCA2,SMARCA4,SOX5,SOX6,SPDEF,TBPL1,TCEA2,TGFB3,WWTR1,YES1,ZFAT,ZFHX3,ZNF438,ZNF609,ZNF691
36	GO:0061614	pri-miRNA transcription by RNA polymeras...	43	6	1.56	647	0.19759	0.00431	ETS1,FOS,IL10,NFIB,SMAD3,SMARCA4
26	GO:0043516	regulation of DNA damage response, signa...	28	5	1.02	395	0.10432	0.00303	DYRK3,PMAIP1,PYHIN1,SPRED2,ZMPSTE24
33	GO:0060159	regulation of dopamine receptor signalin...	11	3	0.4	33	0.00629	0.00629	CAV2,DRD3,RGS4
10	GO:0010594	regulation of endothelial cell migration	142	13	5.15	2518	1	0.00479	AGT,AKT3,BCAS3,DCN,EDN1,ETS1,FGF1,FOXP1,HDAC9,HRG,MET,STARD13,TEK
44	GO:1902041	regulation of extrinsic apoptotic signal...	53	8	1.92	2517	1	0.0006	BMP5,BMPR1B,FGA,FGG,PMAIP1,TNFAIP3,TNFSF10,ZSWIM2
24	GO:0034114	regulation of heterotypic cell-cell adhe...	22	4	0.8	2519	1	0.00744	FGA,FGG,IL10,IL1RN
29	GO:0050727	regulation of inflammatory response	319	26	11.57	811	0.26925	0.00095	AGT,C4BPB,C5,CALCRL,CD46,CNR1,CPB2,DUSP10,ETS1,FOXP1,IL10,IL12B,IL20,IL22RA2,LPL,MAS1,NOV,NR1H4,PSMB4,S100A8,SMAD3,TEK,TGM2,TLR10,TNFAIP3,TTBK1
31	GO:0051004	regulation of lipoprotein lipase activit...	19	4	0.69	22	0.00429	0.00429	ANGPTL3,LIPC,LPL,SORT1
42	GO:0099509	regulation of presynaptic cytosolic calc...	17	5	0.62	3	0.00027	0.00027	ATP2B1,CACNB2,CALB1,CNR1,HTR1B
39	GO:0072347	response to anesthetic	70	9	2.54	272	0.0705	0.00092	CNR1,CRH,DRD3,F7,HTR1B,HTR2A,OPRM1,PRKCE,RGS4
8	GO:0009617	response to bacterium	547	36	19.83	46	0.00853	0.00085	ABCA1,ADH5,CCDC80,CD180,CD86,CLPS,CNR1,CTR9,DCN,DEFB135,DUSP10,EDN1,ERAP1,FGA,FKBP5,FOS,FOXP1,HPGD,IL10,IL12B,IL1RN,IL23R,LPL,MS4A1,NFIB,NR1H4,OPRM1,PGLYRP3,PRKCE,RNASE7,S100A8,TFPI,TIMP4,TLR1,TNFAIP3,TRDN
32	GO:0051385	response to mineralocorticoid	35	5	1.27	245	0.06764	0.00813	ATP2B1,CRH,EDN1,FOS,HTR1B
40	GO:0090502	RNA phosphodiester bond hydrolysis, endo...	61	7	2.21	35	0.00636	0.00636	BOP1,MRPL44,PIWIL2,RNASEL,RPS21,SMG6,TSN
34	GO:0060395	SMAD protein signal transduction	66	8	2.39	97	0.02444	0.00257	BMP5,FOS,INHBE,LNPEP,NOV,SMAD3,TGFB3,WWTR1
12	GO:0014820	tonic smooth muscle contraction	10	4	0.36	5	0.0003	0.0003	AGT,EDN1,EDN2,HTR2A
37	GO:0070328	triglyceride homeostasis	30	5	1.09	19	0.00414	0.00414	ANGPTL3,GIP,LIPC,LPL,NR1H4
13	GO:0014829	vascular smooth muscle contraction	22	5	0.8	10	0.00097	0.00097	AGT,EDN1,EDN2,HTR2A,SLC8A1

## Sheet: mTHP1-LPS_30kb_MF
Row.names	Term	Annotated	Significant	Expected	Rank in classic	classic	weight	Significant_GO_Genes
1	GO:0000978	RNA polymerase II proximal promoter sequ...	486	30	17.94	9	0.00229	0.00422	CREB3,CUX2,DACH1,ETS1,FOS,GCM1,GZF1,HES3,HEYL,HOXA2,HOXD13,IFI16,LMO2,MED8,MEF2D,MIXL1,NFIB,NHLH2,NR3C1,PITX2,RORC,RUNX2,SMAD3,SMARCA4,SOX6,TBPL1,TBX15,TBX3,ZFHX3,ZNF202
2	GO:0000982	transcription factor activity, RNA polym...	431	30	15.91	531	1	0.00068	CREB3,CUX2,ETS1,FOS,GCM1,GZF1,HES3,HEY2,HEYL,HOXA2,HOXD13,IFI16,IRF2BP2,KDM4A,MEF2D,MIXL1,NFIB,NHLH2,NR1H4,NR3C1,PITX2,RORC,RUNX2,SOX6,TBPL1,TBX15,TBX3,ZFAT,ZFHX3,ZNF202
3	GO:0000983	transcription factor activity, RNA polym...	22	4	0.81	13	0.00791	0.00791	DACH1,HEY2,HEYL,SMAD3
4	GO:0001102	RNA polymerase II activating transcripti...	39	7	1.44	3	0.00049	0.00049	FOS,HEY2,LMO2,NHLH2,PITX2,SMAD3,TBX3
5	GO:0001965	G-protein alpha-subunit binding	18	4	0.66	10	0.00372	0.00372	HTR2A,HTR2B,OPRM1,RGS4
6	GO:0004521	endoribonuclease activity	50	5	1.85	21	0.01439	0.03646	MRPL44,PIWIL2,RNASEL,SMG6,TSN
7	GO:0005088	Ras guanyl-nucleotide exchange factor ac...	240	17	8.86	20	0.01368	0.0079	ACTN2,ALS2CL,ARHGEF12,ARHGEF3,ARTN,ECT2,FGD2,FGF1,FGF9,GFRA3,IL3,IL5,MET,RAB3GAP2,RASGRP3,SBF2,TEK
8	GO:0005125	cytokine activity	203	15	7.49	8	0.00219	0.00843	BMP5,C5,EDN1,GREM2,IL10,IL12B,IL19,IL1RN,IL20,IL3,IL5,IL9,INHBE,TGFB3,TNFSF10
9	GO:0005126	cytokine receptor binding	252	17	9.3	26	0.02086	0.01236	BMP5,C5,ERAP1,IL10,IL12B,IL1RN,IL20,IL23R,IL3,IL5,IL9,INHBE,SMAD3,SPRED2,TGFB3,TGFBR3,TNFSF10
10	GO:0005179	hormone activity	109	8	4.02	62	0.0855	0.04855	AGT,CRH,EDN1,EDN2,GIP,GUCA2A,INHBE,PNOC
11	GO:0005201	extracellular matrix structural constitu...	150	12	5.54	41	0.05488	0.0097	ABI3BP,CHI3L1,COL14A1,COL9A1,COL9A2,DCN,FGA,FGG,LAMA3,MMRN1,TECTA,TUFT1
12	GO:0005245	voltage-gated calcium channel activity	46	5	1.7	35	0.04243	0.02656	CACNA1E,CACNB2,CNR1,HTR1B,OPRM1
13	GO:0005496	steroid binding	87	9	3.21	16	0.01216	0.00474	ABCA1,CALB1,GPR183,HSD11B1,NPC1,NR1H4,NR3C1,PAQR8,RORC
14	GO:0005539	glycosaminoglycan binding	215	20	7.94	102	0.18831	0.00014	ABI3BP,ADAMTS15,ANGPTL3,CCDC80,DCN,EPYC,FBLN7,FGF1,FGF9,GREM2,HRG,LIPC,LPL,LYVE1,NAV2,NOV,PGLYRP3,PTPRF,RNASE7,TGFBR3
15	GO:0008083	growth factor activity	157	15	5.8	4	0.00071	0.00071	AGT,ANGPTL3,ARTN,BMP5,EPGN,FGF1,FGF9,IL10,IL12B,IL3,IL5,IL9,INHBE,NOV,TGFB3
16	GO:0008235	metalloexopeptidase activity	60	6	2.21	37	0.04994	0.02287	CPA4,CPB2,ERAP1,LNPEP,RNPEP,ZMPSTE24
17	GO:0008270	zinc ion binding	714	46	26.36	2	0.00017	0.00017	ADAMTS15,ADAT2,ADH1C,ADH4,ADH5,ADH6,APOBEC2,APOBEC4,CALB1,CLIP1,CPA4,CPB2,DTNA,EPRS,ERAP1,FBXO40,GCM1,GLO1,HRG,KDM4A,LNPEP,MEP1A,NR1H4,NR3C1,PGLYRP3,PRICKLE2,RARB,RERE,RLF,RNPEP,RORC,S100A3,S100A8,SMAD3,SMPDL3A,SNRPC,TCEA2,TNFAIP3,TNFSF10,TRIM67,TRIT1,USP44,USP49,UTRN,ZFHX3,ZSWIM2
18	GO:0015101	organic cation transmembrane transporter...	24	4	0.89	18	0.0134	0.01084	SLC22A1,SLC22A2,SLC44A2,SLC7A8
19	GO:0016290	palmitoyl-CoA hydrolase activity	11	3	0.41	12	0.00661	0.00661	PPT1,THEM4,THEM5
20	GO:0016614	oxidoreductase activity, acting on CH-OH...	121	10	4.47	150	0.28507	0.03801	ADH1C,ADH4,ADH5,ADH6,AKR1A1,BDH2,CHDH,HMGCR,HPGD,HSD11B1
21	GO:0016814	hydrolase activity, acting on carbon-nit...	34	4	1.26	191	0.33784	0.03549	ADAT1,ADAT2,APOBEC2,APOBEC4
22	GO:0016903	oxidoreductase activity, acting on the a...	44	8	1.62	149	0.28471	0.00018	ADH4,ADH5,ALDH1A2,ALDH1L2,ALDH4A1,BCKDHB,FAR2,PDHA2
23	GO:0019838	growth factor binding	132	10	4.87	14	0.00979	0.0244	BMPR1B,FLT1,FSTL4,HAX1,IL1RN,NOV,SORT1,TEK,TGFB3,TGFBR3
24	GO:0019955	cytokine binding	118	9	4.36	50	0.06385	0.0306	GREM2,HAX1,IFNGR1,IL12B,IL1RN,IL22RA2,IL23R,TGFB3,TGFBR3
25	GO:0034185	apolipoprotein binding	13	3	0.48	15	0.01085	0.01085	ABCA1,LIPC,LPL
26	GO:0051378	serotonin binding	10	3	0.37	11	0.00494	0.00494	HTR1B,HTR2A,HTR2B
27	GO:0070182	DNA polymerase binding	16	3	0.59	25	0.01957	0.01957	NAT10,SMARCA4,SMG6
28	GO:0070851	growth factor receptor binding	128	14	4.73	22	0.01605	0.00027	EPGN,ERAP1,FGF1,FGF9,IL10,IL12B,IL1RN,IL23R,IL3,IL5,IL9,MS4A1,SNX2,YES1
29	GO:0099528	G protein-coupled neurotransmitter recep...	39	5	1.44	113	0.20114	0.01375	HRH4,HTR1B,HTR2A,HTR2B,OPRM1

## Sheet: mTHP1-LPS_30kb_CC
Row.names	Term	Annotated	Significant	Expected	Rank in classic	classic	weight	Significant_GO_Genes
1	GO:0002080	acrosomal membrane	22	4	0.8	6	0.0074	0.00741	CAV2,CD46,PLA1A,TMEM225
2	GO:0005576	extracellular region	3756	174	136.04	19	0.0468	0.04925	ABI3BP,ACTBL2,ACTN2,ACTR3C,ADAMTS15,ADAMTS7,ADAMTSL1,ADGRB3,ADGRF1,ADH5,ADH6,AGL,AGT,AHCTF1,AKR1A1,ALDH1L2,ANGPTL3,APOL1,APOL3,ARHGEF12,ARMC9,ARTN,ATP2B1,B3GNT8,BDH2,BMP5,BTD,C19orf18,C4BPB,C5,C6orf58,CALB1,CAP1,CCDC80,CD180,CD34,CD46,CD86,CDON,CHI3L1,CLCA4,CLIC5,CLPS,COL14A1,COL9A1,COL9A2,CPA4,CPB2,CRH,CST9,CST9L,CSTL1,CUX2,DCN,DEFB135,DKK4,DMP1,DNPH1,EDN1,EDN2,EMCN,EPB41L2,EPGN,EPYC,ERAP1,F7,FB…
3	GO:0005615	extracellular space	2872	130	104.02	4	0.0049	0.00428	ABI3BP,ACTBL2,ACTN2,ACTR3C,ADAMTS15,ADH5,ADH6,AGT,AHCTF1,AKR1A1,ALDH1L2,ANGPTL3,APOL1,ARHGEF12,ARMC9,ARTN,ATP2B1,B3GNT8,BDH2,BMP5,BTD,C19orf18,C4BPB,C5,C6orf58,CALB1,CAP1,CD180,CD46,CD86,CHI3L1,CLIC5,COL14A1,COL9A1,COL9A2,CPA4,CPB2,CRH,CUX2,DCN,DKK4,DNPH1,EDN1,EDN2,EPB41L2,EPGN,ERAP1,F7,FGA,FGF1,FGF9,FGG,FKBP5,FLT1,FRK,GIP,GK2,GLIPR1,GLIPR1L1,GLO1,GPA33,GREM2,GUCA2B,HPGD,HRG,IL10,IL12B,IL19,IL1RN…
4	GO:0005667	transcription factor complex	327	22	11.84	2	0.0027	0.02543	BSX,DACH1,ERCC4,ETS1,FOS,GCM1,HAX1,HDAC9,HOXD12,LMO2,MED8,NHLH2,NR1H4,PITX2,RARB,RUNX2,SMAD3,SUPT3H,TAF11,TBPL1,WWTR1,ZFHX3
5	GO:0005669	transcription factor TFIID complex	33	4	1.2	16	0.0303	0.03035	ERCC4,SUPT3H,TAF11,TBPL1
6	GO:0005788	endoplasmic reticulum lumen	283	20	10.25	3	0.0035	0.00348	ADAMTS7,ADAMTSL1,APOL1,COL14A1,COL9A1,COL9A2,DMP1,EDN1,ERAP1,F7,FGA,FGG,GIP,IL12B,LIPC,MIA3,PRKCSH,SPP2,TGOLN2,TRDN
7	GO:0005884	actin filament	95	8	3.44	8	0.0122	0.02183	ACTN2,MARK2,PLS1,SPECC1L,TEK,TPM3,WIPF1,YES1
8	GO:0005887	integral component of plasma membrane	1506	78	54.55	1	0.0016	0.00193	ABCA1,ABCB5,ADGRB3,ATP2B1,BMPR1B,C5,CACNB2,CALCRL,CAV2,CD34,CD46,CDON,CHRNA1,CLCA4,CNR1,CRHR2,DDR2,DRD3,EPGN,FLT1,GJA1,GLP1R,GPA33,GPR183,GRM8,HRH4,HTR1B,HTR2A,HTR2B,IFNGR1,IKBKB,IL23R,IYD,KCNH7,KCNJ2,KCNK16,KCNQ3,KCNQ4,KCNV2,LNPEP,LYVE1,MARCO,MAS1,MEP1A,MET,MFSD2A,MS4A1,NCF2,NPC1,NPR2,OLFM3,OPRM1,PCDH10,PCDHA7,PIGR,PROCR,PTPRF,RASGRP3,REEP2,RNF43,SLC15A2,SLC22A1,SLC22A2,SLC22A7,SLC2A12,SLC39A12,…
9	GO:0005925	focal adhesion	374	21	13.55	17	0.0317	0.03174	ACTN2,AKAP12,ARHGAP24,CAP1,CAV2,CD46,DDR2,EPB41L2,FBLN7,FLT1,GJA1,LPP,MARCKS,OPRM1,PROCR,REXO2,RPS13,SORBS3,TEK,TGM2,YES1
10	GO:0009925	basal plasma membrane	34	4	1.23	18	0.0334	0.03344	CD34,KCNQ4,MET,TEK
11	GO:0022627	cytosolic small ribosomal subunit	38	4	1.38	20	0.0476	0.04759	RPS12,RPS13,RPS21,RPS6
12	GO:0030864	cortical actin cytoskeleton	70	6	2.54	24	0.0654	0.04094	ACTN2,CAP1,EPB41L2,PLS1,UTRN,WIPF1
13	GO:0031012	extracellular matrix	469	31	16.99	34	0.0872	0.00096	ABI3BP,ADAMTS15,CCDC80,CD180,CDON,CHI3L1,COL14A1,COL9A1,COL9A2,DCN,DMP1,FGA,FGF1,FGF9,FGG,HRG,LAMA3,LAMB3,LINGO4,MMRN1,NAV2,NOV,OC90,S100A10,S100A8,SPP2,TECTA,TGFB3,TGFBR3,TGM2,TIMP4
14	GO:0031093	platelet alpha granule lumen	61	6	2.21	13	0.0227	0.02268	ACTN2,FGA,FGG,HRG,MMRN1,TGFB3
15	GO:0042383	sarcolemma	129	9	4.67	58	0.1507	0.04489	CACNB2,CAV2,DTNA,KCNJ2,MLIP,OPRM1,SLC8A1,TGFB3,UTRN
16	GO:0043186	P granule	15	3	0.54	9	0.0155	0.01554	ASZ1,PIWIL2,TDRKH
17	GO:0045121	membrane raft	288	17	10.43	7	0.0091	0.0376	ABCA1,ATP2B1,CAV2,CNR1,GJA1,GLIPR1L1,HTR2A,IKBKB,NPC1,OPRM1,PDZK1,PPT1,RIT2,S100A10,TEK,TFPI,TLR1

## Sheet: mTHP1LSP30kb_NearestGeneInfo_BP
Row.names	Term	Annotated	Significant	Expected	Rank in classic	classic	weight	Significant_GO_Genes
1	GO:0000122	negative regulation of transcription by ...	782	17	8.4	24	0.00445	0.00445	BACH1,FRK,HEY2,HOXA2,IRF2BP2,N4BP2L2,RARB,SMAD3,SMAD5,SOX6,SOX7,STAT3,TBX15,TCF21,THRB,TXNIP,ZEB2
2	GO:0002027	regulation of heart rate	94	6	1.01	137	0.03251	0.00052	CASQ2,HEY2,NPPA,PLN,SCN4B,SLC8A1
3	GO:0002076	osteoblast development	19	3	0.2	12	0.00104	0.00104	HOXA2,RUNX2,SMAD3
4	GO:0002719	negative regulation of cytokine producti...	22	3	0.24	15	0.00161	0.00161	IL10,TGFB2,TGFB3
5	GO:0003002	regionalization	325	11	3.49	1273	1	0.00533	AIDA,BMPR1B,CELSR2,FGF1,HEY2,HOXA2,HOXA4,SMAD3,SP8,WNT2,ZEB2
6	GO:0003209	cardiac atrium morphogenesis	29	3	0.31	394	0.13886	0.00362	HEY2,TGFB2,WNT2
7	GO:0007435	salivary gland morphogenesis	33	3	0.35	29	0.00524	0.00524	POLB,TGFB2,TGFB3
8	GO:0007568	aging	272	9	2.92	20	0.00361	0.00702	ATP2B1,ATR,BRCA2,IL10,MPO,POLB,SOD2,STAT3,TGFB3
9	GO:0008203	cholesterol metabolic process	131	7	1.41	290	0.10948	0.00053	ARV1,CFTR,FGF1,LIPC,NPC1L1,SC5D,SORL1
10	GO:0008285	negative regulation of cell proliferatio...	615	17	6.6	55	0.00966	0.00182	BMPR1B,BRCA2,DUSP10,FLT1,FRK,IL10,IL24,MYOG,NOV,OPRM1,RARB,SMAD3,SOD2,SOX7,STAT3,TGFB2,TGFB3
11	GO:0010644	cell communication by electrical couplin...	29	3	0.31	1272	1	0.00362	CASQ2,GJA1,SLC8A1
12	GO:0010761	fibroblast migration	36	3	0.39	228	0.09169	0.00669	NOV,RFFL,SLC8A1
13	GO:0010881	regulation of cardiac muscle contraction...	18	3	0.19	11	0.00088	0.00088	CASQ2,PLN,SLC8A1
14	GO:0014898	cardiac muscle hypertrophy in response t...	22	3	0.24	14	0.00161	0.00161	HEY2,NPPA,SMAD3
15	GO:0015695	organic cation transport	34	3	0.37	631	0.20938	0.0057	SLC22A1,SLC22A2,SLC22A3
16	GO:0015918	sterol transport	85	5	0.91	236	0.10044	0.00123	ARV1,CFTR,LIPC,NPC1L1,OSBPL10
17	GO:0030335	positive regulation of cell migration	454	13	4.88	554	0.17776	0.00595	ENPP2,FGF1,FLT1,FOXP1,MIA3,PLA2G7,RARRES2,SLC8A1,SMAD3,SOD2,STAT3,STAT5A,TGFB2
18	GO:0032570	response to progesterone	36	3	0.39	32	0.00669	0.00669	TGFB2,TGFB3,TXNIP
19	GO:0042698	ovulation cycle	66	5	0.71	215	0.0811	0.00071	BMPR1B,NHLH2,OPRM1,TGFB2,TGFB3
20	GO:0045667	regulation of osteoblast differentiation	106	6	1.14	1269	1	0.00098	BMPR1B,HOXA2,RUNX2,SMAD3,SMAD5,TMEM64
21	GO:0045926	negative regulation of growth	235	10	2.52	532	0.16997	0.00286	DUSP10,GJA1,IL10,MPO,NOV,NPPA,PSRC1,SMAD3,TGFB2,TMPRSS4
22	GO:0050678	regulation of epithelial cell proliferat...	294	11	3.16	588	0.18653	0.00034	BRCA2,DUSP10,FGF1,FLT1,GLUL,IL10,SMAD3,STAT3,STAT5A,TGFB2,WNT2
23	GO:0050709	negative regulation of protein secretion	110	5	1.18	630	0.20798	0.00665	BANK1,BMP8A,IL10,NOV,OPRM1
24	GO:0051930	regulation of sensory perception of pain	38	3	0.41	39	0.00779	0.00779	IL10,NOV,OPRM1
25	GO:0052548	regulation of endopeptidase activity	372	11	3.99	1271	1	0.00329	BLID,C5,CST3,CST9,CSTA,LPA,RFFL,SMAD3,SORL1,SOX7,STAT3
26	GO:0060306	regulation of membrane repolarization	33	3	0.35	206	0.07206	0.00524	CASQ2,NPPA,SCN4B
27	GO:0060317	cardiac epithelial to mesenchymal transi...	31	3	0.33	59	0.01087	0.00438	HEY2,TGFB2,WNT2
28	GO:0071300	cellular response to retinoic acid	66	4	0.71	30	0.00551	0.00551	HOXA2,MYOG,RARB,WNT2
29	GO:0071312	cellular response to alkaloid	32	3	0.34	25	0.0048	0.0048	CASQ2,OPRM1,SLC8A1
30	GO:0071407	cellular response to organic cyclic comp...	507	17	5.44	234	0.09828	0.00015	AQP9,ATP2B1,CASQ2,CASR,CDC5L,CFTR,FOXP1,IL10,MYOG,NR2C2,OPRM1,RARB,SLC8A1,SMAD5,STAT3,TCF21,THRB
31	GO:0072164	mesonephric tubule development	95	6	1.02	1270	1	0.00101	CALB1,FGF1,RARB,SMAD3,SMAD5,TCF21
32	GO:1903204	negative regulation of oxidative stress-...	18	3	0.19	10	0.00088	0.00088	IL10,NCOA7,OXR1
33	GO:1903524	positive regulation of blood circulation	66	4	0.71	1274	1	0.00551	CASR,HEY2,NPPA,TGFB2
34	GO:1903779	regulation of cardiac conduction	52	4	0.56	18	0.00232	0.00232	ATP2B1,CASQ2,NPPA,SLC8A1
35	GO:1904706	negative regulation of vascular smooth m...	17	3	0.18	9	0.00074	0.00074	IL10,SOD2,TGFB3
36	GO:2000736	regulation of stem cell differentiation	66	4	0.71	1275	1	0.00551	N4BP2L2,SOX6,STAT3,TGFB2

## Sheet: mTHP1LPS30kb_NearestGeneInfo_MF
Row.names	Term	Annotated	Significant	Expected	Rank in classic	classic	weight	Significant_GO_Genes
1	GO:0000982	transcription factor activity, RNA polym...	431	13	4.6	294	1	0.00073	BACH1,HEY2,HOXA2,IRF2BP2,MYOG,NHLH2,NR2C2,RUNX2,SOX6,STAT3,TBPL1,TBX15,TCF21
2	GO:0000983	transcription factor activity, RNA polym...	22	3	0.23	2	0.0016	0.00158	HEY2,POU2F1,SMAD3
3	GO:0001540	amyloid-beta binding	58	3	0.62	28	0.024	0.02399	CST3,SORL1,TGFB2
4	GO:0002020	protease binding	112	4	1.2	33	0.0319	0.03194	BRCA2,CST3,CSTA,RFFL
5	GO:0003705	transcription factor activity, RNA polym...	103	4	1.1	85	0.1359	0.02445	BACH1,MYOG,SOX7,ZEB2
6	GO:0003707	steroid hormone receptor activity	52	3	0.55	23	0.018	0.01799	NR2C2,RARB,THRB
7	GO:0004620	phospholipase activity	95	5	1.01	130	0.2231	0.01036	CASR,ENPP2,LIPC,LYPLAL1,PLA2G7
8	GO:0004713	protein tyrosine kinase activity	171	6	1.82	9	0.005	0.0101	FGF1,FGF5,FLT1,FRK,STAT5A,TESK2
9	GO:0004869	cysteine-type endopeptidase inhibitor ac...	55	3	0.59	26	0.0209	0.02087	CST3,CST9,CSTA
10	GO:0004879	nuclear receptor activity	48	3	0.51	21	0.0145	0.01452	RARB,STAT3,THRB
11	GO:0005125	cytokine activity	203	7	2.17	10	0.0069	0.00615	BMP8A,C5,IL10,IL24,TGFB2,TGFB3,WNT2
12	GO:0005160	transforming growth factor beta receptor...	50	4	0.53	15	0.0087	0.00196	BMP8A,SMAD3,TGFB2,TGFB3
13	GO:0005178	integrin binding	119	5	1.27	16	0.009	0.00896	CASR,FGF1,LCP1,NOV,TGFBI
14	GO:0008083	growth factor activity	157	7	1.68	1	0.0015	0.00148	BMP8A,FGF1,FGF5,IL10,NOV,TGFB2,TGFB3
15	GO:0008201	heparin binding	158	5	1.69	29	0.0272	0.02721	FGF1,LIPC,LPA,MPO,NOV
16	GO:0015101	organic cation transmembrane transporter...	24	3	0.26	86	0.138	0.00205	SLC22A1,SLC22A2,SLC22A3
17	GO:0016209	antioxidant activity	77	3	0.82	145	0.2576	0.04919	IPCEF1,MPO,SOD2
18	GO:0030374	nuclear receptor transcription coactivat...	62	3	0.66	30	0.0285	0.02851	NCOA7,RARB,THRB
19	GO:0031490	chromatin DNA binding	109	4	1.16	31	0.0293	0.02931	MYOG,SMAD3,STAT3,THRB
20	GO:0033613	activating transcription factor binding	69	4	0.74	156	0.2716	0.0063	HEY2,HOXA4,NHLH2,SMAD3
21	GO:0043425	bHLH transcription factor binding	26	3	0.28	5	0.0026	0.00259	RUNX2,SMAD3,TCF21
22	GO:0046914	transition metal ion binding	942	17	10.05	213	0.4319	0.02339	APOBEC4,CALB1,DNAJC21,ENPP2,GLUL,LIG3,NR2C2,RARB,SC5D,SMAD3,SNTN,SOD2,THRB,TRAF1,TRIM55,TRIM67,UBR4
23	GO:0046982	protein heterodimerization activity	444	9	4.74	38	0.0487	0.04868	HEY2,IKBKB,MYOG,NR2C2,SMAD3,SOX6,TBX15,TGFB2,TGFB3
24	GO:0052689	carboxylic ester hydrolase activity	131	5	1.4	227	0.4849	0.01319	ENPP2,ESD,LIPC,LYPLAL1,PLA2G7
25	GO:1901618	organic hydroxy compound transmembrane t...	43	3	0.46	19	0.0108	0.01077	AQP9,SLC22A1,SLC22A3

## Sheet: mTHP1LPS30kb_NearestGeneInfo_CC
Row.names	Term	Annotated	Significant	Expected	Rank in classic	classic	weight	Significant_GO_Genes
1	GO:0005667	transcription factor complex	327	12	3.52	5	0.02	0.00023	MYOG,NHLH2,POU2F1,RARB,RCOR2,RUNX2,SMAD3,SMAD5,SOX7,STAT3,TBPL1,THRB
2	GO:0014704	intercalated disc	48	3	0.52	4	0.015	0.01492	GJA1,SCN4B,SLC8A1
3	GO:0016529	sarcoplasmic reticulum	65	3	0.7	76	0.244	0.03303	AGL,CASQ2,PLN
4	GO:0017053	transcriptional repressor complex	80	4	0.86	6	0.02	0.01092	HEY2,N4BP2L2,RCOR2,TBX15
5	GO:0034358	plasma lipoprotein particle	36	4	0.39	8	0.042	0.00059	LIPC,LPA,PLA2G7,SORL1
6	GO:0034774	secretory granule lumen	298	7	3.21	156	0.628	0.04283	AGL,CAP1,FRK,MPO,RARRES2,TGFB2,TGFB3
7	GO:0043025	neuronal cell body	456	10	4.91	10	0.057	0.02615	ATP2B1,BMPR1B,CALB1,CASR,GLUL,NOV,OPRM1,SEZ6L,TGFB2,TGFB3
8	GO:0043197	dendritic spine	155	5	1.67	14	0.067	0.02634	ATP2B1,CALB1,CTTNBP2,OPRM1,SLC8A1
9	GO:0043679	axon terminus	116	4	1.25	19	0.08	0.03682	CALB1,CASR,GLUL,TULP1
