# Supplementary material for: High-Resolution Regulatory Maps Connect Vascular Risk Variants to Disease-Related Pathways
Source: Circ Genom Precis Med. 2019 Feb 20;12(3):e002353. doi: 10.1161/CIRCGEN.118.002353 (PMC8104016; doi:10.1161/CIRCGEN.118.002353)
Supplement: Supplementary file 14 [file hcg-12-e002353-s014.xlsx]

## Sheet: Merged_BP
Row.names	Term	Annotated	Significant	Expected	Rank in classic	classic	weight	Significant_GO_Genes
1	GO:0000122	negative regulation of transcription by ...	782	47	31.88	45	0.01113	0.00494	AKIRIN2,ARID5B,BMP6,CNOT1,CNOT7,COQ7,CTR9,CUX2,DAB2IP,E2F8,EDN1,ESR2,FRK,GATAD2A,GZF1,HDAC9,HEY2,HEYL,HIC1,HOXA2,IFI16,IMPACT,IRF2BP2,MITF,N4BP2L2,NFIB,NR3C1,PDGFB,RARB,SIN3B,SMAD3,SMARCA2,SMARCA4,SORBS3,TBX15,TBX3,TCF21,TGIF1,TSHZ2,TXNIP,USP3,WWP2,WWTR1,ZBTB20,ZFHX3,ZNF202,ZNF691
2	GO:0000184	nuclear-transcribed mRNA catabolic proce...	104	11	4.24	18	0.0034	0.0034	DCP1A,GSPT1,RPL21,RPL27,RPL3,RPL37A,RPS12,RPS13,RPS21,RPS6,SMG6
3	GO:0000466	maturation of 5.8S rRNA from tricistroni...	17	4	0.69	24	0.00426	0.00426	ABT1,BOP1,EXOSC2,RPS21
4	GO:0000469	cleavage involved in rRNA processing	18	4	0.73	27	0.0053	0.0053	ABT1,BOP1,EXOSC2,RPS21
5	GO:0001558	regulation of cell growth	379	26	15.45	858	0.27298	0.00826	ABL1,AGT,BLZF1,CACNG7,CDH4,CDKN2C,DNM2,DNPH1,EDN1,ESR2,EXOSC2,GJA1,IGFBP3,MACF1,MYL2,NOV,PARP2,PLCE1,PPT1,RGS4,S100A8,SEMA6D,SGK1,SMAD3,SMARCA2,SMARCA4
6	GO:0001936	regulation of endothelial cell prolifera...	114	13	4.65	272	0.07893	0.00075	AKT3,ALDH1A2,BMP6,CAV2,CDH13,EGR3,FLT1,HTR2B,IL10,PDGFB,RICTOR,TEK,THBS1
7	GO:0002042	cell migration involved in sprouting ang...	53	9	2.16	16	0.0033	0.00026	ABL1,AKT3,CLEC14A,EGR3,HDAC9,MIA3,ROBO1,STARD13,THBS1
8	GO:0002237	response to molecule of bacterial origin	311	27	12.68	2676	1	0.00078	ABCA1,ABL1,ADH5,AKIRIN2,BMP6,CD180,CD86,CNR1,CTR9,DAB2IP,DUSP10,EDN1,FOS,FOXP1,IL10,IL12B,IL1RN,IL6,MGST1,NFKBIB,PDE4B,PRKCE,S100A8,TFPI,TIMP4,TLR1,TNFAIP3
9	GO:0002544	chronic inflammatory response	16	4	0.65	17	0.00336	0.00336	IL10,S100A8,THBS1,TNFAIP3
10	GO:0002861	regulation of inflammatory response to a...	18	4	0.73	2679	1	0.0053	CNR1,IL10,IL12B,PSMB4
11	GO:0003184	pulmonary valve morphogenesis	15	4	0.61	13	0.00261	0.00261	HEY2,HEYL,JAG1,ROBO1
12	GO:0006493	protein O-linked glycosylation	94	10	3.83	236	0.07118	0.00491	B3GALNT2,B3GNT8,C1GALT1,EOGT,GALNT2,GALNT4,GXYLT2,POMGNT2,ST3GAL4,TRAK1
13	GO:0006614	SRP-dependent cotranslational protein ta...	79	10	3.22	10	0.00186	0.00135	RPL21,RPL27,RPL3,RPL37A,RPS12,RPS13,RPS21,RPS6,SRP54,SSR3
14	GO:0006892	post-Golgi vesicle-mediated transport	83	10	3.38	296	0.08238	0.00197	ANK3,ARFGEF2,BLZF1,DNM2,GOPC,IGF2R,MACF1,RBSN,SORL1,SORT1
15	GO:0007219	Notch signaling pathway	171	15	6.97	320	0.09093	0.00433	ANXA4,CD46,CDH6,DLK2,GDPD5,GOT1,HEY2,HEYL,IFT74,JAG1,NLE1,NOV,ROBO1,TIMP4,WWP2
16	GO:0008033	tRNA processing	89	10	3.63	36	0.00773	0.00331	ADAT1,ADAT2,ADAT3,CLP1,ELP6,NAT10,POP5,TRIT1,TRMT10B,TSEN15
17	GO:0010595	positive regulation of endothelial cell ...	91	12	3.71	53	0.01267	0.00031	ABL1,AGT,AKT3,BCAS3,EDN1,ETS1,FOXP1,HDAC9,MET,PDGFB,TEK,THBS1
18	GO:0010763	positive regulation of fibroblast migrat...	11	4	0.45	4	0.00072	0.00072	DDR2,PRKCE,SLC8A1,THBS1
19	GO:0010888	negative regulation of lipid storage	17	4	0.69	23	0.00426	0.00426	ABCA1,IL6,OSBPL8,TTC39B
20	GO:0018119	peptidyl-cysteine S-nitrosylation	13	4	0.53	8	0.00146	0.00146	ADH5,NCOA7,OXR1,S100A8
21	GO:0031579	membrane raft organization	18	5	0.73	3	0.00061	0.00061	CAV2,GSN,NPC1,PPT1,S100A10
22	GO:0032330	regulation of chondrocyte differentiatio...	47	7	1.92	2677	1	0.00275	ADAMTS7,BMP6,EFEMP1,RARB,RUNX2,SMAD3,SOX5
23	GO:0032835	glomerulus development	59	8	2.41	11	0.00195	0.00351	HEYL,JAG1,MPV17,PDGFB,PLCE1,TCF21,TEK,WWTR1
24	GO:0042534	regulation of tumor necrosis factor bios...	20	4	0.82	170	0.04917	0.00787	IL10,THBS1,TLR1,UBE2J1
25	GO:0043065	positive regulation of apoptotic process	557	38	22.71	20	0.00421	0.00601	ABL1,AGT,ALDH1A2,ARHGEF12,ARHGEF3,BACE1,BLID,CNR1,DAB2IP,DNM2,ECT2,FGD2,G0S2,GSN,HMGCR,HOXA5,IGF2R,IGFBP3,IL10,IL12B,IL6,ING3,PMAIP1,RARB,RIPK3,ROBO1,RPS6,S100A8,SMAD3,SORT1,SOS2,TGFB3,TGM2,THBS1,TNFAIP8,TNFSF10,TPD52L1,TXNIP
26	GO:0043114	regulation of vascular permeability	29	5	1.18	131	0.03991	0.00584	DDAH1,HRH1,PDE3A,TEK,YES1
27	GO:0043516	regulation of DNA damage response, signa...	28	6	1.14	402	0.11667	0.00078	DYRK3,HIC1,PMAIP1,PYHIN1,SPRED2,ZMPSTE24
28	GO:0045778	positive regulation of ossification	79	9	3.22	2678	1	0.00475	BMP6,DDR2,IL6,JAG1,PDLIM7,RUNX2,SLC8A1,SMAD3,TGFB3
29	GO:0045944	positive regulation of transcription by ...	1105	63	45.05	121	0.03918	0.00413	ABRA,AKIRIN2,BCAS3,BMP6,CAMTA1,CDH13,CDON,CITED4,CNOT7,COQ7,CREB3,CTR9,DAB2IP,E2F8,EDN1,EGR3,ETS1,FOS,HAX1,HEY2,HEYL,HOXA2,HOXA4,HOXA5,IFI16,IFT74,IKBKB,IL10,IL6,IRF2BP2,JAG1,LMO2,LPIN3,MEF2D,MET,MITF,NCOA7,NFIB,NR3C1,PCBP1,PDGFB,RARB,RLF,RNASEL,RPRD1B,RUNX2,SMAD3,SMAD9,SMARCA2,SMARCA4,SOX5,TBPL1,TCEA2,TCF21,TGFB3,WWP2,WWTR1,YES1,ZFAT,ZFHX3,ZNF438,ZNF609,ZNF691
30	GO:0048662	negative regulation of smooth muscle cel...	42	6	1.71	68	0.01738	0.00673	IGFBP3,IL10,IL12B,NPR3,TGFB3,TNFAIP3
31	GO:0051056	regulation of small GTPase mediated sign...	297	26	12.11	397	0.11486	0.00042	ABCA1,ABL1,ABRA,ARFGAP1,ARFGEF2,ARHGAP1,ARHGAP12,ARHGAP20,ARHGAP24,ARHGEF12,ARHGEF3,CDON,CHN1,DAB2IP,DNM2,ECT2,FGD2,MET,PLCE1,PLEKHG1,ROBO1,SCAI,SIPA1L1,SOS2,STARD13,TRIM67
32	GO:0051481	negative regulation of cytosolic calcium...	10	3	0.41	29	0.00653	0.00653	GOT1,SLC8A1,SMAD3
33	GO:0051893	regulation of focal adhesion assembly	57	8	2.32	568	0.16366	0.00206	ABL1,BCAS3,MACF1,S100A10,SLK,SMAD3,TEK,THBS1
34	GO:0055094	response to lipoprotein particle	26	5	1.06	870	0.28198	0.00358	ABCA1,CDH13,LPL,MIA3,NPC1
35	GO:0060021	roof of mouth development	85	9	3.47	52	0.01265	0.00767	ARID5B,ASPH,GDF11,PLEKHA1,TBX3,TCF21,TGFB3,TGFBR3,TIPARP
36	GO:0060325	face morphogenesis	30	5	1.22	34	0.00678	0.00678	ARID5B,ASPH,PLEKHA1,TGFB3,TIPARP
37	GO:0060395	SMAD protein signal transduction	66	10	2.69	43	0.01024	0.00032	BMP6,FOS,GDF11,INHBE,LNPEP,NOV,SMAD3,SMAD9,TGFB3,WWTR1
38	GO:0060766	negative regulation of androgen receptor...	15	4	0.61	12	0.00261	0.00261	FOXP1,HEYL,SMARCA4,TCF21
39	GO:0061045	negative regulation of wound healing	65	8	2.65	92	0.02508	0.00811	DUSP10,EDN1,HMGCR,PDGFB,SMAD3,TFPI,THBS1,UBASH3B
40	GO:0061614	pri-miRNA transcription by RNA polymeras...	43	7	1.75	701	0.21957	0.00162	ETS1,FOS,IL10,NFIB,PDGFB,SMAD3,SMARCA4
41	GO:0070528	protein kinase C signaling	25	5	1.02	38	0.00865	0.00299	AKAP12,GPD1L,HTR2B,MAS1,PDGFB
42	GO:0071216	cellular response to biotic stimulus	208	19	8.48	675	0.20542	0.00404	ABCA1,ABL1,BMP6,CD180,CD86,CTR9,DAB2IP,IL10,IL12B,IL1RN,IL6,NFKBIB,PDE4B,PRKCE,TFPI,TLR1,TNFAIP3,TXNIP,ZMPSTE24
43	GO:0071402	cellular response to lipoprotein particl...	28	5	1.14	995	0.33907	0.005	ABCA1,CDH13,LPL,MIA3,NPC1
44	GO:0071901	negative regulation of protein serine/th...	120	13	4.89	266	0.07795	0.00121	ABL1,AIDA,CDKN2C,DAB2IP,DTNBP1,DUSP10,HMGCR,PAQR3,PKIB,RGS4,SORL1,SPRED2,TNFAIP3
45	GO:0090502	RNA phosphodiester bond hydrolysis, endo...	61	9	2.49	5	0.00076	0.00076	ABT1,BOP1,MRPL44,POP5,RNASEL,RPS21,SMG6,TSEN15,TSN
46	GO:0099509	regulation of presynaptic cytosolic calc...	17	4	0.69	22	0.00426	0.00426	ATP2B1,CALB1,CNR1,HTR1B
47	GO:1901890	positive regulation of cell junction ass...	30	5	1.22	710	0.22005	0.00678	ABL1,AGT,S100A10,SMAD3,TEK
48	GO:2000251	positive regulation of actin cytoskeleto...	18	4	0.73	26	0.0053	0.0053	ABL1,BCAS3,HAX1,TEK

## Sheet: Merged_MF
Row.names	Term	Annotated	Significant	Expected	Rank in classic	classic	weight	Significant_GO_Genes
1	GO:0000175	3'-5'-exoribonuclease activity	30	4	1.26	102	0.15711	0.03522	CNOT1,CNOT7,EXOSC2,REXO2
2	GO:0001047	core promoter binding	41	5	1.72	170	0.28889	0.02739	FOS,NR3C1,SMARCA4,TAF1B,TBPL1
3	GO:0001078	proximal promoter DNA-binding transcript...	162	16	6.79	3	0.00128	0.00128	CUX2,E2F8,GZF1,HEY2,HEYL,HOXA2,IFI16,IRF2BP2,TBX15,TBX3,TCF21,TGIF1,TSHZ2,ZBTB20,ZFHX3,ZNF202
4	GO:0001102	RNA polymerase II activating transcripti...	39	5	1.63	22	0.02252	0.02252	FOS,HEY2,LMO2,SMAD3,TBX3
5	GO:0003712	transcription coregulator activity	514	33	21.53	305	0.48066	0.00997	ABT1,ARID5B,CIR1,CITED4,CNOT7,E2F8,ESR2,HDAC9,HEY2,HEYL,LHX9,LPIN3,MED8,N4BP2L2,NCOA7,NFKBIB,PBXIP1,RARB,RERE,RIPK3,SCAI,SIN3B,SMAD3,SMARCA2,SMARCA4,SMARCD3,SUPT3H,TAF11,TBPL1,TBX15,TGIF1,WWTR1,ZNF274
6	GO:0003785	actin monomer binding	25	4	1.05	17	0.01914	0.01914	ABL1,MYL2,PRKCE,TMSB10
7	GO:0004029	aldehyde dehydrogenase (NAD) activity	14	5	0.59	1	0.00019	0.00019	ADH5,ALDH1A2,ALDH1L2,ALDH4A1,ALDH9A1
8	GO:0004115	3',5'-cyclic-AMP phosphodiesterase activ...	15	3	0.63	26	0.02284	0.02284	PDE3A,PDE4B,PDE7A
9	GO:0004386	helicase activity	126	9	5.28	23	0.0228	0.04209	BRIP1,CHD9,DHX58,MCM3,MCM9,NAV2,SMARCA2,SMARCA4,YTHDC2
10	GO:0004521	endoribonuclease activity	50	6	2.09	19	0.02178	0.01751	MRPL44,POP5,RNASEL,SMG6,TSEN15,TSN
11	GO:0004713	protein tyrosine kinase activity	171	14	7.16	169	0.28392	0.01947	ABL1,CNTRL,DDR2,DYRK3,EFEMP1,EFNA3,FGF5,FLT1,FRK,IGF2R,MET,TEK,TESK2,YES1
12	GO:0005080	protein kinase C binding	47	6	1.97	13	0.01314	0.01314	ABL1,HDAC9,IRS1,MARCKS,PDLIM5,PRKCSH
13	GO:0005088	Ras guanyl-nucleotide exchange factor ac...	240	17	10.05	91	0.1318	0.02442	ALS2CL,ARHGEF12,ARHGEF3,ARTN,ECT2,FGD2,FGF5,IRS1,MET,PDGFB,PLEKHG1,RAB3GAP2,RASGRP3,RGL1,SBF2,SOS2,TEK
14	GO:0005096	GTPase activator activity	238	18	9.97	11	0.01145	0.01145	ALS2CL,ARFGAP1,ARHGAP1,ARHGAP12,ARHGAP20,ARHGAP24,ARHGEF12,CHN1,DAB2IP,ECT2,HTR2B,RAB3GAP2,RASGRP3,RGS4,SIPA1L1,SMAP2,STARD13,STXBP5
15	GO:0005160	transforming growth factor beta receptor...	50	6	2.09	28	0.02479	0.01751	BMP6,GDF11,INHBE,SMAD3,TGFB3,TGFBR3
16	GO:0005496	steroid binding	87	11	3.64	18	0.01982	0.00099	ABCA1,CALB1,ESR2,GPR183,NPC1,NR3C1,OSBPL10,OSBPL3,OSBPL8,PAQR8,SHBG
17	GO:0005515	protein binding	10333	477	432.8	4	0.00194	0.00259	ABCA1,ABI2,ABL1,ABRA,ABT1,ACTR3C,ACYP2,ADAMTS7,ADAT2,ADH5,AGL,AGPAT4,AGT,AIDA,AIG1,AKAP12,AKIRIN2,AKR1A1,AKT3,ALDH4A1,ALS2CL,AMOTL2,ANAPC13,ANK3,ANKRD28,ANKRD9,ANXA4,APOBEC2,APOL1,ARFGAP1,ARFGEF2,ARHGAP1,ARHGAP24,ARHGEF12,ARHGEF3,ARID5B,ARL14EP,ARPC1A,ARTN,ASPH,ATG16L1,ATP2B1,BACE1,BAZ1A,BBS10,BCAS3,BCKDHB,BCL7A,BET1,BLZF1,BMP6,BOP1,BRIP1,BUD13,C1GALT1,C1R,C6orf106,CABLES1,CALB1,CALCRL,CAMK1G,CAN…
18	GO:0008083	growth factor activity	157	15	6.58	6	0.00247	0.00247	AGT,ARTN,BMP6,EFEMP1,EPGN,FGF5,GDF11,IL10,IL12B,IL6,INHBE,JAG1,NOV,PDGFB,TGFB3
19	GO:0008235	metalloexopeptidase activity	60	6	2.51	46	0.06273	0.039	C9orf3,CPD,ERAP1,LNPEP,RNPEP,ZMPSTE24
20	GO:0008270	zinc ion binding	714	48	29.91	2	0.00082	0.00082	ADAMTS15,ADAT2,ADH5,APOBEC2,APOBEC4,C9orf3,CA11,CALB1,CLIP1,CPD,DHX58,DTNA,EPRS,ERAP1,ESR2,FBXO11,FBXO40,GATAD2A,GLO1,LNPEP,MAP3K1,MEP1A,NR3C1,PRICKLE2,RARB,RBSN,RERE,RLF,RNF7,RNPEP,S100A3,S100A8,SEC24D,SIRT5,SMAD3,SMPDL3A,SNRPC,TCEA2,TNFAIP3,TNFSF10,TRIM67,TRIT1,USP3,USP49,UTRN,XAF1,ZFHX3,ZPR1
21	GO:0015248	sterol transporter activity	32	5	1.34	5	0.00218	0.01	ABCA1,NPC1,OSBPL10,OSBPL3,OSBPL8
22	GO:0016646	oxidoreductase activity, acting on the C...	15	3	0.63	25	0.02284	0.02284	ALDH1L2,ALDH4A1,MTHFD1L
23	GO:0016763	transferase activity, transferring pento...	39	6	1.63	114	0.18654	0.00529	GXYLT2,MTAP,PARP10,PARP11,PARP2,TIPARP
24	GO:0019199	transmembrane receptor protein kinase ac...	78	8	3.27	567	1	0.01715	DDR2,EFEMP1,EFNA3,FLT1,IGF2R,MET,TEK,TGFBR3
25	GO:0043021	ribonucleoprotein complex binding	115	11	4.82	21	0.02242	0.00881	BOP1,CPEB4,IMPACT,NEMF,OLA1,RICTOR,RNASEL,SMG6,SNRPC,SRP54,UHMK1
26	GO:0043425	bHLH transcription factor binding	26	4	1.09	20	0.02189	0.02189	LMO2,RUNX2,SMAD3,TCF21
27	GO:0046875	ephrin receptor binding	27	4	1.13	29	0.02487	0.02487	ABL1,CHN1,EFNA3,SIPA1L1
28	GO:0050811	GABA receptor binding	15	3	0.63	24	0.02284	0.02284	ARFGEF2,MAF1,TRAK1
29	GO:0070182	DNA polymerase binding	16	3	0.67	31	0.02725	0.02725	NAT10,SMARCA4,SMG6
30	GO:0070402	NADPH binding	11	3	0.46	9	0.00938	0.00938	DECR1,HMGCR,KCNAB1
31	GO:0070851	growth factor receptor binding	128	13	5.36	124	0.19712	0.00276	DAB2IP,EFEMP1,EPGN,ERAP1,FGF5,IL10,IL12B,IL1R1,IL1RN,IL6,PDGFB,SNX2,YES1
32	GO:0071813	lipoprotein particle binding	24	4	1.01	187	0.3471	0.01662	ABCA1,CDH13,SORL1,THBS1

## Sheet: Merged_CC
Row.names	Term	Annotated	Significant	Expected	Rank in classic	classic	weight	Significant_GO_Genes
1	GO:0000139	Golgi membrane	632	38	25.58	7	0.00566	0.01008	ANKRD28,ARFGAP1,ARFGEF2,ATP2C1,B3GALNT2,B3GNT8,BET1,BLZF1,C1GALT1,CAMK1G,CAV2,COG5,COG8,CREB3,CUX2,DNM2,FUT4,GALNT2,GALNT4,GBP2,GBP4,GJA1,GOLGB1,GOPC,IGF2R,MIA3,NDST3,PAQR3,PDGFB,PI4KB,PLCE1,SEC24D,SLC35A3,SORL1,SORT1,ST3GAL4,STX18,TMEM87B
2	GO:0005634	nucleus	6328	311	256.17	2	0.00063	0.00144	AAAS,ABL1,ABT1,ADAT2,ADAT3,AGL,AHCTF1,AKIRIN2,AKT3,ALDH1L2,ANAPC13,ANGEL2,ANKRD28,ANXA4,APOBEC2,ARID5B,ARL14EP,ARPC1A,ATP2B1,BAZ1A,BCAS3,BLZF1,BMP2K,BOP1,BRIP1,BUD13,C9orf3,CABIN1,CABLES1,CALB1,CAMTA1,CAPG,CAV2,CBX3,CDC23,CDKN2C,CEP290,CHD9,CIR1,CITED4,CLIP1,CLP1,CMAS,CMTM8,CNOT1,CNOT7,COG5,COPS6,COQ7,CPEB4,CREB3,CREB5,CTR9,CUX2,CYB5RL,DAGLB,DCP1A,DCTPP1,DECR1,DMP1,DMWD,DNM2,DNPH1,DTNBP1,DUSP10,D…
3	GO:0005654	nucleoplasm	3055	148	123.67	8	0.00757	0.0326	AAAS,ABL1,ADAT2,ADAT3,AHCTF1,AKIRIN2,ANGEL2,ANKRD28,ARID5B,BMP2K,BOP1,BRIP1,CABIN1,CAPG,CBX3,CDC23,CHD9,CIR1,CITED4,CLP1,CMAS,CMTM8,CNOT7,COG5,COPS6,CREB3,CTR9,CYB5RL,DECR1,DUSP10,DYRK3,E2F8,EPB41L2,ERCC4,ESR2,ETS1,EXO5,EXOSC2,FKBP5,FNDC1,FOS,FOXP1,GATAD2A,GBP2,GDF11,GINS3,GJA1,GORAB,GOT1,GZF1,HDAC9,HEY2,HEYL,HIC1,HOXA4,HTR2B,IFI16,ING3,IQCB1,IRF2BP2,KLHDC10,KLHDC2,KRR1,LMO2,MAF1,MARK2,MCC,MCM3,M…
4	GO:0005669	transcription factor TFIID complex	33	4	1.34	28	0.04299	0.04299	ERCC4,SUPT3H,TAF11,TBPL1
5	GO:0005730	nucleolus	803	49	32.51	6	0.00369	0.00272	ABL1,ABT1,ARL14EP,BCAS3,BOP1,C9orf3,CAMTA1,CAPG,E2F8,EXOSC2,FBXO11,GORAB,GTPBP4,GZF1,IFI16,KRR1,MAD2L1BP,MAF1,MTUS1,NAT10,NCF2,NFIB,NGDN,NLE1,NUAK1,OLA1,OXR1,PARP10,PARP2,PHLDA1,POP5,REXO2,RPL3,RPS13,RPS6,S100A3,SDAD1,SMARCA4,SMG6,STAU2,TAF1A,TAF1B,TRAIP,TSEN15,TWISTNB,TXNRD1,YPEL2,ZNF274,ZPR1
6	GO:0005737	cytoplasm	10110	465	409.27	1	3.3e-06	0.00059	AAAS,ABCA1,ABI2,ABL1,ABRA,ADAMTS7,ADAMTSL1,ADH5,AGL,AGPAT4,AGT,AHCTF1,AIDA,AKAP12,AKR1A1,AKT3,ALDH1A2,ALDH1L2,ALDH4A1,ALDH9A1,ALS2CL,AMOTL2,ANGEL2,ANK3,ANKRD28,ANKRD9,ANXA4,APOBEC2,APOL1,APOL3,ARFGAP1,ARFGEF2,ARHGAP1,ARHGAP12,ARHGAP20,ARHGAP24,ARHGEF12,ARHGEF3,ARL14EP,ARMC9,ARPC1A,ASPH,ATG16L1,ATP2C1,B3GALNT2,B3GNT8,BACE1,BCAP29,BCAS3,BCKDHB,BET1,BLID,BLZF1,BMP6,BRIP1,BTD,C1GALT1,C1orf198,C6orf10…
7	GO:0005783	endoplasmic reticulum	1646	93	66.63	32	0.05327	0.01685	ABCA1,ADAMTS7,ADAMTSL1,AGL,AGPAT4,ANK3,APOL1,ASPH,B3GALNT2,B3GNT8,BACE1,BCAP29,BET1,CALCRL,CANX,CHI3L1,CLDN14,COL9A2,CPEB4,CREB3,CYB5RL,DMP1,DPAGT1,DTNBP1,EDEM3,EDN1,EOGT,ERAP1,FDFT1,FOS,GALNT2,GDPD5,GIGYF2,GIMAP2,GIMAP5,GJA1,GPAA1,HAX1,HHAT,HMGCR,IGFBP3,IL12B,IL6,KCNJ2,LAMA3,LPCAT3,LPIN3,MFSD2A,MGST1,MIA3,MRVI1,MX1,NPC1,OSBPL3,OSBPL8,PAFAH2,PDGFB,PI4KB,PIGU,POMGNT2,POMP,PRKCE,PRKCSH,RAB3GAP2,RFT…
8	GO:0005788	endoplasmic reticulum lumen	283	19	11.46	14	0.02177	0.02177	ADAMTS7,ADAMTSL1,APOL1,BACE1,CANX,COL9A2,DMP1,EDEM3,EDN1,EOGT,ERAP1,IGFBP3,IL12B,IL6,MIA3,PDGFB,PRKCSH,TGOLN2,THBS1
9	GO:0005829	cytosol	4556	212	184.43	12	0.01575	0.02469	AAAS,ABI2,ABL1,ADH5,AGL,AGT,AHCTF1,AKAP12,AKR1A1,ALDH1A2,ALDH9A1,ALS2CL,AMOTL2,ANK3,ANKRD28,ANKRD9,ANXA4,ARFGAP1,ARFGEF2,ARHGAP1,ARHGAP12,ARHGAP20,ARHGAP24,ARHGEF12,ARHGEF3,ARL14EP,ARPC1A,ATG16L1,BLID,C1orf198,C9orf3,CABIN1,CABLES1,CALB1,CAMTA1,CDC23,CDKN2C,CEP290,CHN1,CLIP1,CLP1,CNOT1,CNOT7,CNTRL,COG5,COPS6,CREB3,CROT,CSDE1,DAB2IP,DCP1A,DCTPP1,DDAH1,DECR1,DNM2,DNPH1,DPYD,DTNBP1,DUSP10,DYRK3,E2F8…
10	GO:0005881	cytoplasmic microtubule	58	6	2.35	19	0.02929	0.02929	ARFGEF2,BCAS3,CLIP1,MAP9,MAPRE3,RAB3D
11	GO:0005925	focal adhesion	374	27	15.14	3	0.00273	0.00273	AKAP12,ARHGAP24,ARL14EP,CAV2,CD46,CDH13,DDR2,DNM2,EPB41L2,FHL3,FLT1,GJA1,GSN,IGF2R,LPP,MARCKS,PDLIM7,PROCR,REXO2,RPL27,RPL3,RPL37A,RPS13,SORBS3,TEK,TGM2,YES1
12	GO:0009925	basal plasma membrane	34	4	1.38	30	0.04722	0.04722	ANK3,KCNQ4,MET,TEK
13	GO:0015629	actin cytoskeleton	453	28	18.34	16	0.02482	0.03656	ABL1,ABRA,ACTR3C,ARPC1A,CAPG,CLIC5,CTTNBP2NL,DDR2,EPB41L2,FHL3,FLT1,GBP2,GSN,HAX1,LMOD1,MACF1,MARCKS,MARK2,MYL2,PDLIM5,PDLIM7,PLS1,TEK,TPM3,UTRN,VILL,WIPF1,YES1
14	GO:0016514	SWI/SNF complex	18	3	0.73	25	0.03424	0.03424	SMARCA2,SMARCA4,SMARCD3
15	GO:0022626	cytosolic ribosome	95	9	3.85	426	1	0.01472	RPL21,RPL22L1,RPL27,RPL3,RPL37A,RPS12,RPS13,RPS21,RPS6
16	GO:0030140	trans-Golgi network transport vesicle	29	4	1.17	18	0.02829	0.02829	GOPC,IGF2R,SORT1,TGOLN2
17	GO:0030425	dendrite	577	33	23.36	73	0.13946	0.03695	ABL1,ANK3,ARFGEF2,ATP2B1,BACE1,CALB1,CANX,CPEB4,DAB2IP,DMWD,DNM2,DTNBP1,GIGYF2,GOPC,HRH1,HTR1B,HTR2B,KCNAB1,KCNJ2,MAF1,MARK2,NGDN,NOV,PDE4B,PNOC,PPT1,RPS6,SIPA1L1,SLC8A1,SORT1,SV2A,TRAK1,UHMK1
18	GO:0031965	nuclear membrane	269	18	10.89	22	0.03058	0.0258	AAAS,ABL1,AHCTF1,ANXA4,BRIP1,CBX3,GTPBP4,HAX1,KLHDC2,MAD2L1BP,MX1,OSBPL3,OSBPL8,PRICKLE2,SCAI,SMAD3,SORT1,ZMPSTE24
19	GO:0031970	organelle envelope lumen	77	9	3.12	20	0.02965	0.00382	HAX1,IGF2R,REXO2,SIRT5,SORL1,THEM4,TRAP1,TXNIP,UQCC2
20	GO:0043194	axon initial segment	18	3	0.73	24	0.03424	0.03424	ANK3,ANKRD9,KCNQ3
21	GO:0048471	perinuclear region of cytoplasm	624	41	25.26	4	0.00309	0.00159	ABCA1,ABL1,ALDH1A2,ANXA4,ARFGEF2,ARHGAP1,CAV2,CDH13,CHI3L1,CPEB4,DNM2,EML1,GALNT2,GALNT4,GBP2,GBP4,GDPD5,GSN,GTPBP4,IGF2R,LNPEP,MAF1,MCM3,MRVI1,MX1,NPC1,OSBPL3,PI4KB,PRKCE,PROCR,RASGRP3,RPS6,SLC2A12,SLK,SORT1,STX7,TPD52L1,TRAIP,TRAK1,VPS33A,ZPR1
22	GO:0051233	spindle midzone	31	4	1.25	91	0.17767	0.03519	EML1,GEM,MAP9,MAPRE3
23	GO:0070062	extracellular exosome	1928	98	78.05	9	0.00973	0.00973	ACTR3C,ADH5,AGT,AHCTF1,AKR1A1,ALDH1L2,ALDH9A1,ANXA4,ARHGAP1,ARHGEF12,ARMC9,ARPC1A,ATP2B1,B3GNT8,BTD,C1R,CALB1,CANX,CAPG,CD46,CD86,CDH13,CHI3L1,CLIC5,CPD,CREB5,CUX2,DDAH1,DNM2,DNPH1,EFEMP1,EPB41L2,ERAP1,FKBP5,FRK,GALNT4,GLO1,GOT1,GPA33,GPD1L,GSN,IGF2R,IL1RN,IQCB1,LAMA3,MARCKS,MEP1A,MTAP,N4BP2L2,NAGK,NPC1,NPR3,OLA1,PCBP1,PIGR,PKD1L3,PLEKHA1,PLS1,PPFIA2,PPT1,PROCR,PSMA5,PSMB4,PTPRF,RAB3D,RBSN,RNPEP,…
24	GO:0071564	npBAF complex	12	3	0.49	11	0.01105	0.01105	SMARCA2,SMARCA4,SMARCD3
25	GO:0071565	nBAF complex	14	3	0.57	13	0.01721	0.01721	SMARCA2,SMARCA4,SMARCD3
26	GO:0072686	mitotic spindle	88	8	3.56	17	0.025	0.02599	CAPG,ECT2,EFHC1,EML1,ESPL1,GEM,IQCB1,MAP9
27	GO:0098686	hippocampal mossy fiber to CA3 synapse	30	4	1.21	23	0.03163	0.03163	BACE1,CALB1,DTNBP1,RNF19A
28	GO:0099091	postsynaptic specialization, intracellul...	19	3	0.77	60	0.11637	0.03947	DNM2,TNIK,YES1

## Sheet: Merged_NearestGeneInfo_BP
Row.names	Term	Annotated	Significant	Expected	Rank in classic	classic	weight	Significant_GO_Genes
1	GO:0010469	regulation of signaling receptor activit...	518	53	32	7	3.7e-05	0.00023	ANXA3,ARTN,BDNF,BMP1,BMP10,BMP2,BMP8A,C1QTNF9,CCL2,CMTM7,CSF2,CXCL12,DUT,EDN1,EFEMP1,ERRFI1,FBN1,FGF1,FGF5,GDF15,GDF7,GNRH1,GREM2,HEYL,HMGB4,IL10,IL13,IL17D,IL1F10,IL1RN,IL24,IL6,IL6R,INHBC,INHBE,JAG1,NENF,NOV,NPPA,OPRM1,PARK7,PDGFB,PRKCD,PRL,QRFP,SPP1,TGFB1,TGFB2,TGFB3,TNFSF10,VEGFA,WNT2,WNT5A
2	GO:0014070	response to organic cyclic compound	856	90	52.89	1658	0.28467	0.00023	ABCA1,ABL1,ACTR2,AGL,ALDH1A2,ANXA3,APOB,AQP9,ARPC1B,ATG7,ATP2B1,BMP2,CAD,CASQ2,CASR,CAV1,CCL2,CDC5L,CDK1,CFTR,CNOT1,CST11,CTNNB1,DNM2,DRD3,DUT,EDN1,EIF4A3,ERRFI1,ESR1,ESR2,F7,FDX1,FOXP1,GHSR,GNRH1,GOT1,GOT2,GSN,HEYL,HNF4A,HOXB13,IL10,IL1RN,IL6,KAT2A,KCNE1,LMO3,LOX,MSX2,MYOG,NCOA6,NOX4,NPC1,NR2C2,NR2F2,NR3C1,OPRM1,P2RX3,PARK7,PDE4B,PDGFB,PITX3,PLN,PMVK,POU4F2,PRL,RARB,RARG,RGS4,RORA,SLC6A4,SLC8A1,…
3	GO:0014706	striated muscle tissue development	335	53	20.7	3652	1	0.00024	ADAMTS9,ALDH1A2,ALPK3,ATF3,BMP10,BMP2,CAV1,CAV2,CDK1,CHRNA1,CTNNB1,DCN,EDN1,FOXC1,HEY2,HEYL,HIVEP3,HLX,HMGCR,KAT2A,KCNAB1,LMOD3,MAML1,MEGF10,MEIS1,MYL2,MYOG,NDRG4,NOX4,NPPA,NR2F2,PDLIM5,PLN,RARB,RGS2,RGS4,SLC8A1,SMAD3,SOX11,SOX15,SOX6,STAC3,SVIL,TBX2,TBX3,TCF21,TGFB1,TGFB2,TGFBR3,TTN,VEGFA,WNT2,WNT5A
4	GO:0017015	regulation of transforming growth factor...	106	17	6.55	357	0.03322	0.00026	CAV1,CAV2,CDKN2B,CREBBP,DNM2,FBN1,GOT1,HTRA1,NREP,PRDM16,SMAD3,SOX11,TGFB1,TGFB3,TGFBR3,THBS1,ZEB1
5	GO:0032330	regulation of chondrocyte differentiatio...	47	11	2.9	3649	1	0.00011	ADAMTS7,BMPR1B,CTNNB1,EFEMP1,RARB,RARG,RUNX2,SMAD3,SOX5,SOX6,SOX9
6	GO:0036293	response to decreased oxygen levels	299	35	18.47	3651	1	0.0002	ACAA2,ACTN4,ATP1B1,BACH1,BMP2,CASR,CAV1,CD34,CPEB4,CREBBP,CXCL12,DDAH1,EDN1,EDNRA,F7,FAM162A,FMN2,HIF1A,NOX4,NPPA,P2RX3,PLAT,RORA,SCAP,SLC6A4,SLC8A1,SMAD3,TEK,TGFB1,TGFB2,TGFB3,TGFBR3,THBS1,TLR2,VEGFA
7	GO:0045596	negative regulation of cell differentiat...	638	68	39.42	3653	1	0.00028	ABCA1,ACTN4,ADAMTS7,BCL6,BDNF,BMP2,CAV1,CETP,CTNNB1,DAB2IP,DNM3,DRD3,DUSP10,EFEMP1,FBN1,FSTL4,GATA3,GNRH1,GPR68,HEY2,HLX,HOXA2,IL13,IL6,INPP5D,IRF1,JAG1,KDM4A,LDLR,LRP1,MEIS1,MSX2,MYLIP,N4BP2L2,NOV,PDGFB,PITX3,PLK2,PMP22,POU4F2,RARB,RARG,RGS2,RGS4,RIT2,RORA,SEMA5B,SEMA6D,SLC6A4,SMAD3,SORL1,SOX11,SOX6,SOX9,SPDEF,SPP1,STAT3,SYT4,TBX3,TGFB1,TGFB2,THRB,TMEM176A,TMEM64,TRIB1,WNT5A,WWTR1,ZEB1
8	GO:0045844	positive regulation of striated muscle t...	66	13	4.08	3650	1	0.00017	BMP10,CDK1,CTNNB1,EDN1,HEY2,HMGCR,KAT2A,LMOD3,MYOG,TBX2,TGFB1,TGFBR3,WNT2
9	GO:0048008	platelet-derived growth factor receptor ...	50	11	3.09	194	0.01389	0.00019	ABL1,ARID5B,F3,F7,LRP1,NDRG4,PDGFB,PLAT,TIPARP,TXNIP,VEGFA
10	GO:0048754	branching morphogenesis of an epithelial...	140	22	8.65	195	0.01395	0.00047	ABL1,BMP2,CASR,COL4A1,CTNNB1,EDN1,EDNRA,ESR1,FGF1,GDF7,LAMA1,MET,MSX2,RASIP1,SOX9,TBX3,TCF21,TGFB1,VEGFA,WNT2,WNT2B,WNT5A
11	GO:0051056	regulation of small GTPase mediated sign...	297	35	18.35	1468	0.23954	0.00026	ABCA1,ABL1,ABRA,ARHGAP12,ARHGAP20,ARHGAP24,ARHGAP25,ARHGAP26,ARHGAP28,ARHGEF12,ARHGEF16,ARHGEF3,BCL6,CHN2,DAB2IP,DNM2,FAM13A,FGD5,GBF1,KALRN,MAPRE2,MCF2L,MET,PLCE1,PSD3,RAC1,RASA2,RASGRP1,RDX,RHOBTB1,RIT2,SPATA13,STMN1,TGFB2,TRIM67
12	GO:0051090	regulation of DNA-binding transcription ...	368	41	22.74	2991	0.63205	0.00018	ABRA,ANXA3,ANXA4,ARID5B,BCL10,CTNNB1,DAB2IP,EDN1,ESR1,ESR2,HEYL,IKBKB,IL10,IL18R1,IL6,MSX2,NEUROG3,NFKB2,NHLH2,PARK7,PARP10,PEX14,POU4F2,PRKCH,RPS3,SETD6,SGK1,SMAD3,SMARCA4,TAF3,TGFB1,TLR2,TNFAIP3,TP53BP1,TRAF1,TRIB1,TRIM5,VEGFA,WNT2,WNT5A,WWP2
13	GO:0055119	relaxation of cardiac muscle	16	6	0.99	15	0.00026	0.00026	ATP1B1,KCNJ2,PDE4B,PLN,RGS2,SLC8A1
14	GO:0060306	regulation of membrane repolarization	33	9	2.04	132	0.00673	0.00013	CASQ2,CAV1,KCNE1,KCNE2,KCNJ2,NOS1AP,NPPA,SCN4B,SCN5A
15	GO:0060317	cardiac epithelial to mesenchymal transi...	31	8	1.92	44	0.00157	0.00045	BMP2,HEY2,HEYL,JAG1,MSX2,TGFB2,TGFBR3,WNT2
16	GO:0071396	cellular response to lipid	561	62	34.66	2905	0.60431	0.00013	ABCA1,ABL1,ALDH1A2,APOB,ATP2B1,BCL10,CASR,CCL2,CD180,CFTR,CMPK2,CNOT1,CSF2,CST11,CTNNB1,DAB2IP,EDN1,ERRFI1,ESR1,ESR2,FDX1,FOXP1,GHSR,HEYL,HNF4A,HOXA2,IL10,IL1F10,IL1RN,IL24,IL6,LDLR,LMO3,LY96,MSX2,MYOG,NCOA6,NDUFA13,NPC1,NR2C2,NR2F2,NR3C1,PARK7,PDE4B,POU4F2,RARB,RARG,RORA,SLC6A4,SMARCA4,SOX9,SPP1,TCF21,TFPI,TGFB1,THRB,TLR2,TNFAIP3,TRIB1,TRIM5,WNT2,WNT5A
17	GO:0072577	endothelial cell apoptotic process	49	11	3.03	460	0.04782	0.00016	ABL1,CCL2,DAB2IP,FGB,GATA3,IL10,IL13,PLCG1,TEK,THBS1,TNFAIP3
18	GO:1905332	positive regulation of morphogenesis of ...	30	8	1.85	99	0.00475	0.00036	ABL1,CTNNB1,GATA3,SOX9,TGFB1,VEGFA,WNT2,WNT2B

## Sheet: Merged_NearestGeneInfo_MF
Row.names	Term	Annotated	Significant	Expected	Rank in classic	classic	weight	Significant_GO_Genes
1	GO:0000983	transcription factor activity, RNA polym...	22	5	1.36	35	0.00966	0.00966	HEY2,HEYL,POU2F1,SMAD3,TAF4
2	GO:0000987	proximal promoter sequence-specific DNA ...	498	52	30.73	457	0.5258	0.00014	ATF3,CREBBP,CUX2,ESR1,ESR2,ETV1,FOSL2,GATA3,GRHL1,HEYL,HIF1A,HNF4A,HOXA2,HSF2,IRF1,MEIS1,MITF,MLXIPL,MXD1,MYOG,NEUROG3,NFE2L3,NFIA,NFIB,NFKB2,NHLH2,NR2C2,NR3C1,PITX3,POU2F1,POU4F2,PRRX1,RORA,RUNX2,SMAD3,SMAD5,SMARCA4,SOX11,SOX6,SOX9,STAT3,TBPL1,TBX15,TBX2,TBX3,TCF21,TGIF1,USP3,ZEB1,ZFHX3,ZFHX4,ZNF217
3	GO:0001102	RNA polymerase II activating transcripti...	39	8	2.41	17	0.00226	0.00226	CREBBP,CTNNB1,HEY2,HNF4A,NHLH2,SMAD3,TBX3,TP53BP1
4	GO:0001228	DNA-binding transcription activator acti...	429	45	26.47	59	0.03054	0.00034	ATF3,BACH1,CAMTA1,CDC5L,ESR1,ETV1,FOSL2,FOXC1,GRHL1,HEY2,HEYL,HIF1A,HNF1A,HNF4A,HOXA4,HOXD8,HSF2,IRF1,IRF2BP2,IRF2BPL,KLF14,MEIS1,MITF,MLXIP,MYOG,NEUROG3,NFIA,NFIB,NFKB2,NHLH2,NR2C2,NR3C1,PITX3,POU4F2,RORA,RUNX2,SMAD3,SOX11,SOX15,SOX9,STAT3,TBPL1,TCF21,ZEB2,ZFAT
5	GO:0001540	amyloid-beta binding	58	9	3.58	34	0.00867	0.00867	ACHE,BACE1,CST3,GRIA1,LDLR,SORL1,TGFB2,TLR2,TM2D1
6	GO:0001965	G-protein alpha-subunit binding	18	4	1.11	52	0.02199	0.02199	IGF2R,OPRM1,RGS2,RGS4
7	GO:0002020	protease binding	112	15	6.91	21	0.00355	0.00365	BCL10,BRCA2,COL1A2,CST3,CSTA,F3,FN1,IL1R1,LDLR,LRP1,PARK7,RFFL,SH3PXD2A,TNFAIP3,TTN
8	GO:0002039	p53 binding	57	8	3.52	55	0.02294	0.02294	CREBBP,HIF1A,NUAK1,RFFL,SMARCA4,TAF3,TP53BP1,ZNF385B
9	GO:0003682	chromatin binding	482	42	29.74	56	0.02355	0.01495	ACTN4,BCAS3,BCL6,CABIN1,CDK1,CREBBP,CTNNB1,ESR1,FOSL2,FOXC1,GRHL1,KAT2A,KDM4A,KDM8,KLF14,MEIS1,MITF,MORF4L1,MPO,MSH6,MYOG,NCOA6,NEUROG3,NFIA,NOC3L,POLR2B,POLR3D,POU4F2,RIT2,RUNX2,SMAD3,SMARCA4,SMARCD3,SOX15,SOX9,STAT3,SVEP1,TCF7L1,THRB,TSHZ2,USP3,ZEB1
10	GO:0003705	transcription factor activity, RNA polym...	103	12	6.36	42	0.01195	0.02465	BACH1,FOXC1,HIF1A,HIVEP1,HNF4A,MEIS1,MITF,MYOG,SOX7,SOX9,ZEB2,ZFHX3
11	GO:0003707	steroid hormone receptor activity	52	10	3.21	11	0.00112	0.00112	ESR1,ESR2,HNF4A,NR2C2,NR2F2,NR3C1,RARB,RARG,RORA,THRB
12	GO:0003713	transcription coactivator activity	292	35	18.02	8	0.00042	0.00013	ACTN4,ARID5B,BCL10,CREBBP,CTNNB1,ESR2,FHL5,FOXC1,GATA3,HSF2,KAT2A,MAML1,NCOA6,NCOA7,NEUROG3,NFE2L3,NFKB2,NR2C2,PARK7,POU4F2,PRDM16,PRRX1,RARB,RARG,RFXAP,SFR1,SMARCA4,SMARCD3,SOX11,TAF11,TAF4,TBPL1,THRB,WWTR1,ZEB1
13	GO:0004535	poly(A)-specific ribonuclease activity	13	4	0.8	28	0.00657	0.00657	CNOT1,CNOT7,PAN3,PARN
14	GO:0004879	nuclear receptor activity	48	11	2.96	6	0.00013	0.00013	BRD8,ESR1,ESR2,HNF4A,NR2F2,NR3C1,RARB,RARG,RORA,STAT3,THRB
15	GO:0004896	cytokine receptor activity	84	11	5.18	20	0.00345	0.02114	ACKR4,EPOR,IL18R1,IL1R1,IL1R2,IL1RL1,IL1RL2,IL6R,IL6ST,LEPR,LIFR
16	GO:0005041	low-density lipoprotein particle recepto...	13	4	0.8	29	0.00657	0.00657	LDLR,LRP1,SORL1,VLDLR
17	GO:0005044	scavenger receptor activity	48	8	2.96	32	0.00851	0.00851	ACKR4,DMBT1,ENPP2,LRP1,MEGF10,SUSD2,TMPRSS2,TMPRSS4
18	GO:0005072	transforming growth factor beta receptor...	10	3	0.62	50	0.02026	0.02026	SMAD3,SMAD5,SMAD9
19	GO:0005509	calcium ion binding	658	57	40.6	26	0.00582	0.00582	ACTN4,ANXA3,ANXA4,BMP1,C1R,CALB1,CANX,CAPN12,CAPN9,CASQ2,CASR,CD93,CDH13,CDH4,CDH6,CDHR4,CELSR2,CRB1,DCHS2,DGKB,EDEM2,EFEMP1,EFHC1,EGFLAM,ENPP2,F12,F7,FBN1,FSTL4,GSN,JAG1,KCNIP2,LCP1,LDLR,LRP1,MCTP2,MYL12B,MYL2,PKD1L2,PLA2G2A,PLA2G2E,PLCG1,PLS1,PPEF2,RASGRP1,RASGRP3,SELP,SLC25A13,SLC8A1,SVEP1,SWAP70,SYT4,SYT9,THBD,THBS1,TTN,VLDLR
20	GO:0005518	collagen binding	64	10	3.95	25	0.00553	0.00553	ABI3BP,ACHE,CTSB,DCN,FN1,MRC2,PDGFB,SMAD3,TGFBI,THBS1
21	GO:0008092	cytoskeletal protein binding	885	82	54.61	68	0.03522	0.0006	ABI2,ABL1,ABRA,ACTN4,ACTR2,ANK3,ARPC1A,ARPC1B,BCAS3,BMP10,BRCA2,CACNB2,CAP1,CAPG,CAPZA1,CAPZA2,CCDC66,CDH13,CDH4,CDH6,DBN1,DCP1A,DNM2,DNM3,DPYSL5,DYNC1I1,EFHC1,EPB41L2,EPB41L4A,FES,FHL3,FMN2,GC,GSN,KCNE1,KIF20B,KIF21A,LCP1,LMOD1,LMOD3,MAPRE2,MAPRE3,MARCKS,MARK2,MX1,MYH7B,MYL12B,MYL2,MYLIP,MYO3B,NPC1L1,OPRM1,PDE4B,PDLIM5,PEX14,PHACTR1,PLEC,PLEKHH2,PLS1,POLB,PSRC1,PTPN3,RDX,RGS2,RPS3,SCN5A,SKAP1,SL…
22	GO:0008242	omega peptidase activity	10	3	0.62	48	0.02026	0.02026	BACE1,GGT7,PGPEP1
23	GO:0008270	zinc ion binding	714	62	44.05	23	0.00391	0.00391	ADAMTS8,ADAMTS9,ADAT2,ADH1B,ADH7,APOBEC3H,APOBEC4,BAZ1B,BMP1,C9orf3,CAD,CALB1,CREBBP,DHX58,DNAJC21,DTNA,ENPP2,ESR1,ESR2,FBXO11,GATA3,GATAD2A,HNF4A,KDM4A,KNG1,L3MBTL4,LIG3,MAP3K1,NR2C2,NR2F2,NR3C1,PDZRN3,PRICKLE2,RARB,RARG,RASGRP1,RNF7,RORA,SEC23A,SF3A3,SMAD3,TES,THRB,TMEM163,TNFAIP3,TNFSF10,TRAF1,TRIM5,TRIM55,TRIM67,UBR3,UBR4,USP3,ZEB1,ZFHX3,ZFHX4,ZNF184,ZNF318,ZNF385B,ZNF385C,ZNF638,ZSWIM2
24	GO:0008519	ammonium transmembrane transporter activ...	27	7	1.67	105	0.08269	0.00099	SLC22A1,SLC22A3,SLC22A4,SLC22A5,SLC44A2,SLC44A3,SLC6A4
25	GO:0015101	organic cation transmembrane transporter...	24	7	1.48	83	0.05068	0.00046	SLC22A1,SLC22A2,SLC22A3,SLC22A4,SLC22A5,SLC44A2,SLC44A3
26	GO:0015248	sterol transporter activity	32	8	1.97	33	0.00866	0.00057	ABCA1,APOA5,APOB,ARV1,CETP,NPC1,OSBPL10,OSBPL3
27	GO:0015378	sodium:chloride symporter activity	10	3	0.62	49	0.02026	0.02026	SLC22A1,SLC22A3,SLC6A4
28	GO:0016776	phosphotransferase activity, phosphate g...	34	6	2.1	64	0.03341	0.01653	CMPK2,IP6K1,NME5,PMVK,RAD50,SUCLG1
29	GO:0019901	protein kinase binding	593	56	36.59	13	0.00141	0.0012	ABL1,ACTA2,ARHGEF16,ATP1B1,BANK1,BCL10,CASR,CAV1,CAV2,CD247,CDC5L,CDKN2B,CDKN2C,CTNNB1,DAB2IP,DNM2,DUSP10,ERRFI1,ESR1,HIF1A,IBTK,IKBKB,IRS1,IRS2,KCNH1,MAML1,MAP3K1,MAPRE2,MAPRE3,MARCKS,NEK9,NOX4,NR3C1,PARN,PDLIM5,PKIA,PLCG1,PPEF2,PPP1CC,PRKCD,PTPN23,RAC1,RFFL,RHEB,RHOBTB1,RPS3,SCN5A,SKAP1,SMAD3,SOX9,SPRED2,STAT3,TRAP1,TRIB1,TRIM5,TTN
30	GO:0019955	cytokine binding	118	14	7.28	30	0.00685	0.02034	ACKR4,GREM2,IL18R1,IL1R1,IL1R2,IL1RN,IL6R,IL6ST,LEPR,LIFR,PARK7,TGFB3,TGFBR3,THBS1
31	GO:0035257	nuclear hormone receptor binding	143	19	8.82	93	0.06319	0.00126	ACTN4,BCAS3,CNOT1,CTNNB1,ESR1,FOXP1,HIF1A,NCOA6,NCOA7,OASL,PARK7,RARB,RARG,SMAD3,SMARCA4,SMARCD3,STAT3,TAF11,TCF21
32	GO:0042166	acetylcholine binding	16	4	0.99	43	0.01442	0.01442	ACHE,CHRNA1,CHRNA3,CHRNB4
33	GO:0042802	identical protein binding	1549	127	95.57	44	0.01455	0.00044	ACHE,ACTN4,ACYP2,ANXA4,ATF3,ATG16L1,ATG7,ATIC,BCAT1,BCL10,BCL6,BMP1,BRCA2,C1QTNF9,CAD,CASQ2,CASR,CAV1,CAV2,CCDC66,CD247,CDH13,CDH4,CDH6,CLDN14,COL1A2,CST3,DAB2IP,DCP1A,DMRTA1,DPYD,EPOR,ESD,ESR1,ESR2,FBN1,FN1,FOXP1,FSBP,FTMT,FZD9,GBP3,GDF15,GDF7,GLUL,GMCL1,GMDS,GOT2,GREM2,GRHL1,HEY2,HEYL,HMGCR,HNF4A,HSBP1,HSF2,HTRA1,IGF2R,IKBKB,IL17D,IL6R,IL6ST,KCNE2,KCNH1,KCNJ2,KHDRBS3,KIF20B,LCP1,LDLR,LEPR,MAPRE…
34	GO:0043168	anion binding	2476	191	152.77	348	0.39234	0.00102	AAK1,ABCA1,ABCB5,ABCC10,ABI3BP,ABL1,ACSS2,ACTA2,ACTBL2,ACTR2,ADAMTS8,ADCK1,ADCY9,ADH7,AGXT2,AKT3,ALPK3,ANXA3,ANXA4,APOA5,APOB,ARHGAP26,ATP13A3,ATP1B1,ATP2B1,ATR,BAZ1B,BMP2K,BMPR1B,CAD,CASR,CD34,CDC7,CDK1,CETP,CFTR,CLCN6,CMPK2,CNNM2,CSNK1G2,DAB2IP,DCLK2,DDAH1,DENND1B,DGKB,DHX40,DHX58,DNAH6,DNM2,DNM3,DPYD,EIF4A2,EIF4A3,F3,FBN1,FES,FGF1,FLT1,FMO3,FN1,FRK,GBF1,GBP3,GCKR,GEM,GIMAP5,GK2,GLUL,GMDS,GNA15…
35	GO:0043425	bHLH transcription factor binding	26	5	1.6	47	0.01968	0.01968	CREBBP,RUNX2,SMAD3,SOX9,TCF21
36	GO:0044325	ion channel binding	122	17	7.53	12	0.00132	0.00132	ACTN4,ANK3,CASR,CAV1,CTNNB1,GRINA,HERPUD1,KCNAB1,KCNE1,KCNE2,KCNH1,KCNIP2,PDE4B,RANGRF,SCN4B,SCN5A,SLC8A1
37	GO:0050839	cell adhesion molecule binding	454	39	28.01	426	0.49216	0.0227	ACTN4,ADAMTS8,ANK3,ARHGEF16,ATIC,CAPG,CAPZA1,CASR,CD46,CDH13,CDH4,CDH6,CTNNB1,CXCL12,DAB2IP,DBN1,FBN1,FGB,FGF1,FN1,GIGYF2,ITGB7,ITGB8,LCP1,MARK2,NOV,NRXN3,NUMB,PAICS,PARK7,PDLIM5,PLEC,PTPRM,RDX,SLC14A2,SWAP70,TES,TGFBI,THBS1
38	GO:0050998	nitric-oxide synthase binding	15	6	0.93	7	0.00017	0.00017	CAV1,DNM2,DNM3,NOS1AP,SCN5A,SLC6A4
39	GO:0070851	growth factor receptor binding	128	15	7.9	57	0.02406	0.01236	CSF2,DAB2IP,EFEMP1,FGF1,FGF5,GATA3,IL10,IL1F10,IL1R1,IL1RN,IL6,IL6R,IL6ST,PDGFB,VEGFA
40	GO:0071813	lipoprotein particle binding	24	7	1.48	144	0.12226	0.00046	ABCA1,CDH13,LDLR,LIPC,SORL1,THBS1,VLDLR
41	GO:0086008	voltage-gated potassium channel activity...	15	4	0.93	39	0.01091	0.01136	KCNE1,KCNE2,KCNIP2,KCNJ2
42	GO:1901505	carbohydrate derivative transmembrane tr...	37	6	2.28	41	0.01172	0.02445	SLC17A1,SLC17A4,SLC28A1,SLC35A1,SLC35A3,SLC35B3

## Sheet: Merged_NearestGeneInfo_CC
Row.names	Term	Annotated	Significant	Expected	Rank in classic	classic	weight	Significant_GO_Genes
1	GO:0001725	stress fiber	53	7	3.22	44	0.04015	0.04015	ACTN4,FHL3,LCP1,MYL12B,NOX4,PDLIM7,TEK
2	GO:0001891	phagocytic cup	19	5	1.15	11	0.00465	0.00465	ARHGAP12,ARHGAP25,DNM2,LCP1,MEGF10
3	GO:0002080	acrosomal membrane	22	5	1.34	17	0.00904	0.00904	CAV1,CAV2,CD46,EQTN,TEKT3
4	GO:0002102	podosome	29	5	1.76	37	0.02875	0.02875	ACTR2,GSN,LCP1,SH3PXD2A,SVIL
5	GO:0005615	extracellular space	2872	202	174.39	36	0.02644	0.032	ABI3BP,ACHE,ACTA2,ACTBL2,ACTN4,ACTR2,ADAMTS9,ALDH8A1,ANXA3,ANXA4,APOA5,APOB,APPL2,ARHGEF12,ARPC1A,ARPC1B,ARTN,ATIC,ATP1B1,ATP2B1,BDNF,BMP1,BMP10,BMP2,BMP8A,BPI,C1R,C5,CAD,CALB1,CANX,CAP1,CAPG,CAPZA1,CAPZA2,CCL2,CD180,CD46,CDH13,CDK1,CETP,CMTM7,CNOT1,COL1A2,COL28A1,COL4A1,CREB5,CSF2,CST3,CSTA,CTNNB1,CTSB,CUX2,CXCL12,DCN,DDAH1,DKK4,DMBT1,DNAJC13,DNM2,DNM3,DUT,EDN1,EFEMP1,ENPP2,EPB41L2,ESD,F12,F3,F5…
6	GO:0005667	transcription factor complex	327	33	19.86	26	0.01688	0.0029	CTNNB1,HIF1A,HOXB13,KAT2A,MEIS1,MLXIPL,MYOG,NCOA6,NHLH2,POU2F1,RARB,RARG,RCOR1,RCOR2,RUNX2,SMAD3,SMAD5,SMAD9,SOX11,SOX15,SOX7,SOX9,STAT3,TAF11,TAF3,TAF4,TBPL1,TBX2,TCF7L1,THRB,WWTR1,ZEB1,ZFHX3
7	GO:0005737	cytoplasm	10110	675	613.9	29	0.02015	0.00189	AAGAB,AAK1,ABCA1,ABCC10,ABHD5,ABI2,ABL1,ABRA,ACAA2,ACHE,ACKR4,ACSS2,ACTA2,ACTBL2,ACTN4,ACTR2,ACTRT3,ADAMTS7,ADAMTS9,ADAMTSL1,ADARB1,ADH1B,ADH7,AGL,AGXT2,AIDA,AKT3,ALDH1A2,ALDH8A1,ALG10B,ANK3,ANKRD28,ANTXR2,ANXA3,ANXA4,AP1G2,AP3M2,APOA5,APOB,APOBEC3H,APPL2,ARHGAP12,ARHGAP20,ARHGAP24,ARHGAP25,ARHGAP26,ARHGAP28,ARHGEF12,ARHGEF16,ARHGEF3,ARPC1A,ARPC1B,ARV1,ASZ1,ATG16L1,ATG2B,ATG7,ATIC,ATR,B4GALNT2,BA…
8	GO:0005775	vacuolar lumen	160	16	9.72	501	1	0.03398	ACTR2,APOB,BPI,CAP1,CD1E,CPPED1,CTSB,DCN,FRK,GAA,GC,MPO,NAAA,PRKCD,PSAP,TXNDC5
9	GO:0005791	rough endoplasmic reticulum	73	10	4.43	9	0.00328	0.01245	CANX,EDN1,F12,GLUL,GNRH1,KCNJ2,P2RX3,RANGRF,RPS21,TRAM1L1
10	GO:0005798	Golgi-associated vesicle	140	16	8.5	145	0.228	0.01591	AP1G2,BACE1,CFTR,ERGIC2,F5,GJA1,GNRH1,GOSR2,GRIA1,IGF2R,SCAP,SEC23A,SPPL2A,TGOLN2,TMED1,TMED10
11	GO:0005885	Arp2/3 protein complex	10	3	0.61	27	0.01941	0.01941	ACTR2,ARPC1A,ARPC1B
12	GO:0005887	integral component of plasma membrane	1506	116	91.45	38	0.02915	0.00658	ABCA1,ABCB5,ACKR4,ADCY9,ADRA1D,AQP9,ASIC2,ATP1B1,ATP2B1,BACE1,BMP2,BMPR1B,C5,CACNB2,CALCRL,CANX,CASR,CAV1,CAV2,CD1E,CD34,CD46,CDH4,CDHR4,CFTR,CHRNA1,CHRNA3,CHRNB4,DRD3,EDNRA,EPOR,FADS2,FLT1,GHSR,GJA1,GPR22,GPR68,GRIA1,GRIK4,HTR7,IGF2R,IKBKB,IL1R1,IL1RL2,IL6,IL6R,IL6ST,IRS1,ITGB7,ITGB8,JAG1,KCNAB1,KCNE1,KCNE2,KCNH1,KCNIP2,KCNJ2,KCNK10,KCNK5,KCNK7,KCNV2,LDLR,LIFR,LRP1,LRRC7,MERTK,MET,MFSD2A,NOS1AP,…
13	GO:0005901	caveola	74	10	4.49	23	0.01363	0.01363	ATP1B1,CAV1,CAV2,CDH13,CTNNB1,IRS1,NOS1AP,RANGRF,SCN5A,TFPI
14	GO:0014704	intercalated disc	48	9	2.91	8	0.00212	0.00212	ANK3,ATP1B1,CTNNB1,GJA1,KCNJ2,RANGRF,SCN4B,SCN5A,SLC8A1
15	GO:0016323	basolateral plasma membrane	206	21	12.51	41	0.03199	0.01388	ANK3,AQP9,ATP1B1,ATP2B1,CASR,CD34,CNNM2,CTNNB1,IL6R,LDLR,LEPR,LRP1,LRRC7,MET,NDRG4,NUMB,PDGFB,SLC22A1,SLC41A1,SLC4A4,TEK
16	GO:0016607	nuclear speck	334	33	20.28	10	0.00403	0.00403	AAGAB,BDNF,BMP2K,CCNL1,CDC5L,CNOT7,DENND1B,DUSP10,EIF4A3,ELL,FNDC1,GATAD2A,HBP1,HIF1A,MAML1,MECOM,MORF4L1,MSX2,NOC3L,NR3C1,NSRP1,NXT1,PLRG1,POLR3D,POU4F2,PPP1CC,RFXAP,SF3A3,SGK1,SRP54,TKT,ZNF217,ZNF638
17	GO:0019897	extrinsic component of plasma membrane	156	17	9.47	88	0.11428	0.01386	AAK1,CAV2,CDH13,CDH4,CDH6,CTNNB1,DTNA,ERRFI1,FES,FRK,GNA15,KCNAB1,NUMB,STAC3,STXBP5,USP50,WNT2
18	GO:0030018	Z disc	119	17	7.23	4	0.00084	0.00084	ACTN4,ANK3,BMP10,CASQ2,CTNNB1,FBXL22,FHL3,FHL5,JPH1,KCNE1,MYL12B,NOS1AP,PDE4B,SCN5A,SLC8A1,SYNE2,TTN
19	GO:0030135	coated vesicle	237	23	14.39	500	1	0.03054	AAK1,AP1G2,APOB,CFTR,DENND1B,DNM2,EDN1,ERGIC2,F5,GOSR2,GRIA1,IGF2R,LDLR,LRP1,NUMB,SCAP,SEC23A,SYT9,TGOLN2,TMED1,TMED10,VAMP3,WNT5A
20	GO:0030285	integral component of synaptic vesicle m...	30	6	1.82	15	0.00834	0.00834	SLC30A3,SYNPR,SYT4,SYT9,TMEM163,VAMP3
21	GO:0030864	cortical actin cytoskeleton	70	10	4.25	70	0.06951	0.00935	ACTR2,CAP1,CAPZA1,CAPZA2,EPB41L2,GSN,PLEKHH2,PLS1,RDX,WIPF1
22	GO:0031093	platelet alpha granule lumen	61	11	3.7	5	0.00099	0.00099	ACTN4,F5,FGB,FN1,KNG1,PDGFB,TGFB1,TGFB2,TGFB3,THBS1,VEGFA
23	GO:0031252	cell leading edge	369	35	22.41	65	0.06747	0.01356	AAK1,ABI2,ABL1,ACTA2,ACTR2,ATP2B1,BCAS3,CTNNB1,DNM2,FGD5,FRMD4B,GBF1,GRIA1,GSN,IGF2BP1,KCNH1,LCP1,MKLN1,OPRM1,PDLIM7,PLCG1,PLEKHH2,PSD3,PTPRM,RAC1,RAPH1,RDX,RPS3,SKAP1,SLC39A14,SPATA13,SWAP70,SYNE2,TRPM7,WIPF1
24	GO:0034358	plasma lipoprotein particle	36	9	2.19	60	0.06035	0.00067	APOA5,APOB,CETP,LDLR,LIPC,LPA,PLA2G7,SORL1,VLDLR
25	GO:0034706	sodium channel complex	23	4	1.4	229	0.4303	0.04754	GRIK4,SCN2B,SCN4B,SCN5A
26	GO:0042383	sarcolemma	129	17	7.83	81	0.09753	0.00206	ANK3,ATP1B1,CACNB2,CAV1,CAV2,DTNA,GOT2,KCNJ2,NOS1AP,OPRM1,PLEC,RDX,SCN5A,SLC8A1,STAC3,SYNM,TGFB3
27	GO:0042582	azurophil granule	140	14	8.5	502	1	0.04523	ACTR2,BPI,CAP1,CMTM6,CPPED1,DNAJC13,FRK,GAA,MGST1,MPO,PRKCD,PSAP,STOM,TXNDC5
28	GO:0043025	neuronal cell body	456	44	27.69	6	0.00109	0.00159	ABL1,ANXA3,APOB,ASIC2,ATP2B1,BACE1,BMPR1B,CAD,CALB1,CANX,CASR,CHRNA3,CNNM1,CYP17A1,DAB2IP,DMWD,DPYSL5,EFHC1,EIF4A3,FABP7,FBXO31,GDPD5,GIGYF2,GLUL,GNRH1,GOT2,GRIA1,IL6ST,KCNAB1,KCNH1,KCNJ2,KCNN3,LRP1,NOV,OPRM1,P2RX3,PITX3,POLR2M,SEZ6L,SLC38A7,SYT4,TGFB1,TGFB2,TGFB3
29	GO:0043034	costamere	18	4	1.09	30	0.02086	0.02086	ANK3,PLEC,SVIL,SYNM
30	GO:0043197	dendritic spine	155	18	9.41	21	0.01225	0.00612	ASIC2,ATP2B1,CALB1,CANX,CPEB4,CTTNBP2,DNM2,DNM3,GRIA1,IGF2BP1,KCNJ2,OPRM1,P2RX3,PDE4B,PPP1CC,RAC1,SLC8A1,USP50
31	GO:0043235	receptor complex	377	36	22.89	114	0.15375	0.0067	BMP2,BMPR1B,CALCRL,CD247,CHRNA1,CHRNA3,CHRNB4,FLT1,GPR63,GRIA1,GRIK4,IKBKB,IL6,IL6R,IL6ST,IRS1,ITGB7,ITGB8,LDLR,LEPR,LIFR,LRP1,LRRC7,LY96,MERTK,MET,P2RX3,RFFL,SKAP1,SMAD3,STXBP5,TEK,TGFBR3,TLR2,TRPC1,VLDLR
32	GO:0044454	nuclear chromosome part	501	46	30.42	421	0.78555	0.01226	APPL2,ATR,BAZ1A,BAZ1B,BRCA2,BRD8,CBX7,CDC5L,CDK1,CREBBP,CTNNB1,ESR1,ETAA1,FOXC1,GATA3,GATAD2A,HEY2,HMGB4,IRF1,KAT2A,MCM3,MCM7,MORF4L1,MSH6,MXD1,PLRG1,POLR2B,POLR3D,POU4F2,PPP1CC,RAD50,RARG,REPIN1,RUNX2,SFR1,SMAD3,SMARCA4,SMARCD3,STAT3,TAF4,THRB,TNP1,TP53BP1,UCHL5,USP3,ZEB2
33	GO:0045121	membrane raft	288	30	17.49	43	0.03701	0.03155	ABCA1,ATP1B1,ATP2B1,BACE1,BCL10,CAV1,CAV2,CDH13,CHRNA3,CTNNB1,GHSR,GJA1,IKBKB,INPP5D,IRS1,KCNE1,NOS1AP,NPC1,OPRM1,P2RX3,PARK7,RANGRF,RIT2,SCN5A,SKAP1,SLC6A4,STOM,TEK,TFPI,TLR2
34	GO:0045177	apical part of cell	351	31	21.31	34	0.02472	0.02332	ATP1B1,ATP2B1,CASR,CD34,CFTR,CRB1,CTNNB1,DRD3,DYNC2LI1,FN1,IL6R,JAG1,KCNE1,LDLR,MGST1,MPDZ,MYL12B,NOX4,NPC1L1,NUMB,PLAT,RDX,SLC14A2,SLC17A1,SLC17A4,SLC22A4,SLC22A5,SLC2A2,TEK,TNIK,VAMP3
35	GO:0048471	perinuclear region of cytoplasm	624	54	37.89	20	0.01177	0.00539	ABCA1,ABL1,ACHE,ACTN4,ALDH1A2,ANXA4,BCL10,BDNF,CAV1,CAV2,CD34,CDC5L,CDH13,CPEB4,CTNNB1,CTSB,DNM2,DNM3,DYNC1I1,EIF4A2,FMN2,FZD9,GBP3,GDPD5,GSN,IGF2BP1,IGF2R,KCNH1,KIF20B,LCP1,MCM3,MX1,NOS1AP,NOX4,NPC1,NPPA,OSBPL3,PARK7,PLA2G2A,PLEC,PLN,PRKCD,PTPRM,RANGRF,RASA2,RASGRP3,RASIP1,SCN5A,SEC23A,SPP1,SRFBP1,STOM,SYT4,VAMP3
36	GO:0055029	nuclear DNA-directed RNA polymerase comp...	87	10	5.28	227	0.42957	0.03772	KAT2A,MCM3,PEX2,POLR2B,POLR2M,POLR3D,TAF11,TAF3,TAF4,TBPL1
37	GO:0055038	recycling endosome membrane	61	8	3.7	40	0.03043	0.03043	CFTR,CMTM6,GRIA1,RAB12,RAC1,RFFL,VAMP3,ZDHHC2
38	GO:0062023	collagen-containing extracellular matrix	316	33	19.19	19	0.01146	0.0021	ABI3BP,ACHE,ADAMTS8,ADAMTS9,ANXA4,CDH13,CLEC14A,COL1A2,COL28A1,COL4A1,CTSB,DCN,EFEMP1,EGFLAM,F3,FBN1,FGB,FN1,HTRA1,KNG1,LAMA1,NAV2,NOV,NPPA,PDGFB,PRG3,PSAP,TGFB1,TGFB2,TGFB3,TGFBI,TGM2,THBS1
39	GO:0070971	endoplasmic reticulum exit site	15	4	0.91	18	0.01076	0.01076	APOB,MIA3,SEC23A,TFG
40	GO:0098552	side of membrane	436	38	26.47	166	0.26622	0.01589	ABCA1,ACKR4,ANTXR2,ATP2B1,CANX,CAV2,CD34,CDH13,CLEC14A,CXCL12,DMBT1,DTNA,ERRFI1,F3,FES,FGB,FRK,GEM,GNA15,GNRH1,IKBKB,IL13,IL1R1,IL1RL1,IL6R,IL6ST,KCNAB1,LDLR,LEPR,LIFR,PTPN3,RGS2,SELP,SPPL2A,STAC3,TGFBR3,THBS1,WNT2
41	GO:0098686	hippocampal mossy fiber to CA3 synapse	30	7	1.82	7	0.00177	0.00177	BACE1,CALB1,GRIK4,P2RX3,RNF19A,SLC30A3,SYT9
42	GO:0099522	region of cytosol	23	5	1.4	499	1	0.01099	CALB1,DBN1,EIF4A3,PPP3CC,STXBP5
